# Supplementary material for: Adapting the reverse pyramid airplane boarding method for social distancing in times of COVID-19
Source: PLoS One. 2020 Nov 4;15(11):e0242131. doi: 10.1371/journal.pone.0242131 (PMC7641653; doi:10.1371/journal.pone.0242131)
Supplement: S1 File — (CSV) [file pone.0242131.s017.csv]

[run number]	Airplane-model	Situation	Passenger-number	Aisle-distancing	Number-of-seat-rows	Seat-allocation-method	simulation-mode	[step]	ticks	total-seating-interference-type-3-no	risk-aisle-seats	risk-window-seats
8	A320 (30 rows - 180 seats)	S1	120	1.0m	30	rp-steep-6-groups	normal	757	757.0	0	610.0	4285.0
4	A320 (30 rows - 180 seats)	S1	120	1.0m	30	rp-spread-5-groups	normal	703	703.0	0	795.0	5121.0
6	A320 (30 rows - 180 seats)	S1	120	1.0m	30	rp-steep-4-groups	normal	770	771.0	0	1019.0	5753.0
5	A320 (30 rows - 180 seats)	S1	120	1.0m	30	rp-spread-6-groups	normal	745	745.0	0	627.0	4534.0
2	A320 (30 rows - 180 seats)	S1	120	1.0m	30	rp-3-groups	normal	774	774.0	0	1518.0	6800.0
7	A320 (30 rows - 180 seats)	S1	120	1.0m	30	rp-steep-5-groups	normal	770	769.0	0	858.0	4421.0
3	A320 (30 rows - 180 seats)	S1	120	1.0m	30	rp-spread-4-groups	normal	787	788.0	0	1318.0	6314.0
1	A320 (30 rows - 180 seats)	S1	120	1.0m	30	rp-2-groups	normal	792	794.0	0	2972.0	8511.0
9	A320 (30 rows - 180 seats)	S1	120	1.0m	30	rp-2-groups	normal	803	804.0	0	3028.0	8923.0
10	A320 (30 rows - 180 seats)	S1	120	1.0m	30	rp-3-groups	normal	774	775.0	0	1591.0	6711.0
12	A320 (30 rows - 180 seats)	S1	120	1.0m	30	rp-spread-5-groups	normal	749	749.0	0	915.0	5354.0
13	A320 (30 rows - 180 seats)	S1	120	1.0m	30	rp-spread-6-groups	normal	753	752.0	0	675.0	4892.0
14	A320 (30 rows - 180 seats)	S1	120	1.0m	30	rp-steep-4-groups	normal	753	753.0	0	1213.0	5483.0
11	A320 (30 rows - 180 seats)	S1	120	1.0m	30	rp-spread-4-groups	normal	739	739.0	0	1064.0	6304.0
15	A320 (30 rows - 180 seats)	S1	120	1.0m	30	rp-steep-5-groups	normal	741	741.0	0	919.0	4749.0
16	A320 (30 rows - 180 seats)	S1	120	1.0m	30	rp-steep-6-groups	normal	750	750.0	0	741.0	4137.0
17	A320 (30 rows - 180 seats)	S1	120	1.0m	30	rp-2-groups	normal	755	756.0	0	2607.0	8950.0
19	A320 (30 rows - 180 seats)	S1	120	1.0m	30	rp-spread-4-groups	normal	738	739.0	0	1219.0	6129.0
18	A320 (30 rows - 180 seats)	S1	120	1.0m	30	rp-3-groups	normal	774	775.0	0	1727.0	6388.0
21	A320 (30 rows - 180 seats)	S1	120	1.0m	30	rp-spread-6-groups	normal	725	725.0	0	587.0	4823.0
20	A320 (30 rows - 180 seats)	S1	120	1.0m	30	rp-spread-5-groups	normal	771	771.0	0	882.0	5351.0
22	A320 (30 rows - 180 seats)	S1	120	1.0m	30	rp-steep-4-groups	normal	795	795.0	0	1368.0	5998.0
23	A320 (30 rows - 180 seats)	S1	120	1.0m	30	rp-steep-5-groups	normal	776	776.0	0	828.0	4813.0
24	A320 (30 rows - 180 seats)	S1	120	1.0m	30	rp-steep-6-groups	normal	770	770.0	0	726.0	4304.0
25	A320 (30 rows - 180 seats)	S1	120	1.0m	30	rp-2-groups	normal	815	816.0	0	2301.0	8498.0
26	A320 (30 rows - 180 seats)	S1	120	1.0m	30	rp-3-groups	normal	749	750.0	0	1721.0	7139.0
29	A320 (30 rows - 180 seats)	S1	120	1.0m	30	rp-spread-6-groups	normal	712	712.0	0	717.0	4589.0
28	A320 (30 rows - 180 seats)	S1	120	1.0m	30	rp-spread-5-groups	normal	765	764.0	0	844.0	5073.0
27	A320 (30 rows - 180 seats)	S1	120	1.0m	30	rp-spread-4-groups	normal	746	746.0	0	1163.0	6104.0
30	A320 (30 rows - 180 seats)	S1	120	1.0m	30	rp-steep-4-groups	normal	784	784.0	0	1210.0	5910.0
31	A320 (30 rows - 180 seats)	S1	120	1.0m	30	rp-steep-5-groups	normal	756	756.0	0	802.0	4896.0
32	A320 (30 rows - 180 seats)	S1	120	1.0m	30	rp-steep-6-groups	normal	736	736.0	0	850.0	4155.0
33	A320 (30 rows - 180 seats)	S1	120	1.0m	30	rp-2-groups	normal	781	782.0	0	2837.0	8422.0
34	A320 (30 rows - 180 seats)	S1	120	1.0m	30	rp-3-groups	normal	780	781.0	0	1755.0	7125.0
36	A320 (30 rows - 180 seats)	S1	120	1.0m	30	rp-spread-5-groups	normal	737	737.0	0	825.0	4941.0
35	A320 (30 rows - 180 seats)	S1	120	1.0m	30	rp-spread-4-groups	normal	762	763.0	0	1034.0	6411.0
37	A320 (30 rows - 180 seats)	S1	120	1.0m	30	rp-spread-6-groups	normal	725	725.0	0	683.0	4295.0
38	A320 (30 rows - 180 seats)	S1	120	1.0m	30	rp-steep-4-groups	normal	782	782.0	0	984.0	5567.0
39	A320 (30 rows - 180 seats)	S1	120	1.0m	30	rp-steep-5-groups	normal	775	775.0	0	1114.0	5008.0
40	A320 (30 rows - 180 seats)	S1	120	1.0m	30	rp-steep-6-groups	normal	768	768.0	0	655.0	3858.0
41	A320 (30 rows - 180 seats)	S1	120	1.0m	30	rp-2-groups	normal	786	787.0	0	2709.0	8772.0
42	A320 (30 rows - 180 seats)	S1	120	1.0m	30	rp-3-groups	normal	749	750.0	0	1447.0	6964.0
43	A320 (30 rows - 180 seats)	S1	120	1.0m	30	rp-spread-4-groups	normal	761	762.0	0	1076.0	6054.0
44	A320 (30 rows - 180 seats)	S1	120	1.0m	30	rp-spread-5-groups	normal	752	751.0	0	885.0	5066.0
45	A320 (30 rows - 180 seats)	S1	120	1.0m	30	rp-spread-6-groups	normal	755	755.0	0	741.0	4467.0
46	A320 (30 rows - 180 seats)	S1	120	1.0m	30	rp-steep-4-groups	normal	794	794.0	0	1315.0	6025.0
47	A320 (30 rows - 180 seats)	S1	120	1.0m	30	rp-steep-5-groups	normal	786	785.0	0	810.0	4914.0
49	A320 (30 rows - 180 seats)	S1	120	1.0m	30	rp-2-groups	normal	792	793.0	0	2635.0	8365.0
48	A320 (30 rows - 180 seats)	S1	120	1.0m	30	rp-steep-6-groups	normal	782	782.0	0	779.0	4344.0
50	A320 (30 rows - 180 seats)	S1	120	1.0m	30	rp-3-groups	normal	754	755.0	0	1827.0	6910.0
51	A320 (30 rows - 180 seats)	S1	120	1.0m	30	rp-spread-4-groups	normal	723	724.0	0	1101.0	5974.0
52	A320 (30 rows - 180 seats)	S1	120	1.0m	30	rp-spread-5-groups	normal	780	780.0	0	1093.0	5114.0
53	A320 (30 rows - 180 seats)	S1	120	1.0m	30	rp-spread-6-groups	normal	730	730.0	0	847.0	4813.0
54	A320 (30 rows - 180 seats)	S1	120	1.0m	30	rp-steep-4-groups	normal	729	730.0	0	1189.0	5746.0
55	A320 (30 rows - 180 seats)	S1	120	1.0m	30	rp-steep-5-groups	normal	781	781.0	0	896.0	4876.0
56	A320 (30 rows - 180 seats)	S1	120	1.0m	30	rp-steep-6-groups	normal	778	778.0	0	751.0	4350.0
57	A320 (30 rows - 180 seats)	S1	120	1.0m	30	rp-2-groups	normal	803	804.0	0	3025.0	9339.0
58	A320 (30 rows - 180 seats)	S1	120	1.0m	30	rp-3-groups	normal	777	777.0	0	1428.0	7227.0
59	A320 (30 rows - 180 seats)	S1	120	1.0m	30	rp-spread-4-groups	normal	745	746.0	0	1216.0	5872.0
60	A320 (30 rows - 180 seats)	S1	120	1.0m	30	rp-spread-5-groups	normal	719	719.0	0	828.0	5056.0
61	A320 (30 rows - 180 seats)	S1	120	1.0m	30	rp-spread-6-groups	normal	755	755.0	0	512.0	4701.0
62	A320 (30 rows - 180 seats)	S1	120	1.0m	30	rp-steep-4-groups	normal	794	794.0	0	1186.0	5668.0
63	A320 (30 rows - 180 seats)	S1	120	1.0m	30	rp-steep-5-groups	normal	789	789.0	0	1038.0	4824.0
64	A320 (30 rows - 180 seats)	S1	120	1.0m	30	rp-steep-6-groups	normal	754	754.0	0	757.0	4150.0
68	A320 (30 rows - 180 seats)	S1	120	1.0m	30	rp-spread-5-groups	normal	744	743.0	0	786.0	5403.0
66	A320 (30 rows - 180 seats)	S1	120	1.0m	30	rp-3-groups	normal	780	780.0	0	1625.0	7014.0
67	A320 (30 rows - 180 seats)	S1	120	1.0m	30	rp-spread-4-groups	normal	785	786.0	0	1339.0	5789.0
69	A320 (30 rows - 180 seats)	S1	120	1.0m	30	rp-spread-6-groups	normal	751	750.0	0	650.0	4652.0
65	A320 (30 rows - 180 seats)	S1	120	1.0m	30	rp-2-groups	normal	807	808.0	0	2766.0	8865.0
70	A320 (30 rows - 180 seats)	S1	120	1.0m	30	rp-steep-4-groups	normal	733	733.0	0	1122.0	5638.0
71	A320 (30 rows - 180 seats)	S1	120	1.0m	30	rp-steep-5-groups	normal	767	767.0	0	980.0	5117.0
72	A320 (30 rows - 180 seats)	S1	120	1.0m	30	rp-steep-6-groups	normal	760	760.0	0	766.0	4056.0
73	A320 (30 rows - 180 seats)	S1	120	1.0m	30	rp-2-groups	normal	822	824.0	0	3372.0	9149.0
75	A320 (30 rows - 180 seats)	S1	120	1.0m	30	rp-spread-4-groups	normal	744	745.0	0	1122.0	5927.0
74	A320 (30 rows - 180 seats)	S1	120	1.0m	30	rp-3-groups	normal	770	771.0	0	1590.0	7097.0
76	A320 (30 rows - 180 seats)	S1	120	1.0m	30	rp-spread-5-groups	normal	742	742.0	0	993.0	5238.0
78	A320 (30 rows - 180 seats)	S1	120	1.0m	30	rp-steep-4-groups	normal	768	768.0	0	1070.0	5545.0
77	A320 (30 rows - 180 seats)	S1	120	1.0m	30	rp-spread-6-groups	normal	755	755.0	0	723.0	4612.0
79	A320 (30 rows - 180 seats)	S1	120	1.0m	30	rp-steep-5-groups	normal	769	769.0	0	919.0	4785.0
80	A320 (30 rows - 180 seats)	S1	120	1.0m	30	rp-steep-6-groups	normal	741	741.0	0	629.0	4283.0
83	A320 (30 rows - 180 seats)	S1	120	1.0m	30	rp-spread-4-groups	normal	725	725.0	0	998.0	5950.0
81	A320 (30 rows - 180 seats)	S1	120	1.0m	30	rp-2-groups	normal	816	817.0	0	2764.0	8876.0
82	A320 (30 rows - 180 seats)	S1	120	1.0m	30	rp-3-groups	normal	779	779.0	0	1613.0	6376.0
84	A320 (30 rows - 180 seats)	S1	120	1.0m	30	rp-spread-5-groups	normal	748	748.0	0	707.0	5479.0
85	A320 (30 rows - 180 seats)	S1	120	1.0m	30	rp-spread-6-groups	normal	704	704.0	0	545.0	4549.0
86	A320 (30 rows - 180 seats)	S1	120	1.0m	30	rp-steep-4-groups	normal	756	757.0	0	1260.0	5492.0
87	A320 (30 rows - 180 seats)	S1	120	1.0m	30	rp-steep-5-groups	normal	769	769.0	0	871.0	4816.0
88	A320 (30 rows - 180 seats)	S1	120	1.0m	30	rp-steep-6-groups	normal	796	796.0	0	734.0	4210.0
92	A320 (30 rows - 180 seats)	S1	120	1.0m	30	rp-spread-5-groups	normal	732	731.0	0	1060.0	5292.0
91	A320 (30 rows - 180 seats)	S1	120	1.0m	30	rp-spread-4-groups	normal	739	739.0	0	972.0	5882.0
89	A320 (30 rows - 180 seats)	S1	120	1.0m	30	rp-2-groups	normal	826	827.0	0	2859.0	8461.0
90	A320 (30 rows - 180 seats)	S1	120	1.0m	30	rp-3-groups	normal	805	805.0	0	1693.0	6995.0
93	A320 (30 rows - 180 seats)	S1	120	1.0m	30	rp-spread-6-groups	normal	753	753.0	0	621.0	5063.0
94	A320 (30 rows - 180 seats)	S1	120	1.0m	30	rp-steep-4-groups	normal	783	783.0	0	1121.0	5657.0
95	A320 (30 rows - 180 seats)	S1	120	1.0m	30	rp-steep-5-groups	normal	762	761.0	0	961.0	4680.0
96	A320 (30 rows - 180 seats)	S1	120	1.0m	30	rp-steep-6-groups	normal	778	778.0	0	774.0	4295.0
97	A320 (30 rows - 180 seats)	S1	120	1.0m	30	rp-2-groups	normal	790	791.0	0	2154.0	9063.0
98	A320 (30 rows - 180 seats)	S1	120	1.0m	30	rp-3-groups	normal	734	734.0	0	1521.0	6973.0
100	A320 (30 rows - 180 seats)	S1	120	1.0m	30	rp-spread-5-groups	normal	732	732.0	0	853.0	4922.0
99	A320 (30 rows - 180 seats)	S1	120	1.0m	30	rp-spread-4-groups	normal	756	756.0	0	1148.0	5987.0
101	A320 (30 rows - 180 seats)	S1	120	1.0m	30	rp-spread-6-groups	normal	710	710.0	0	623.0	4776.0
102	A320 (30 rows - 180 seats)	S1	120	1.0m	30	rp-steep-4-groups	normal	769	770.0	0	1448.0	5734.0
103	A320 (30 rows - 180 seats)	S1	120	1.0m	30	rp-steep-5-groups	normal	766	765.0	0	863.0	4795.0
104	A320 (30 rows - 180 seats)	S1	120	1.0m	30	rp-steep-6-groups	normal	766	766.0	0	581.0	4269.0
105	A320 (30 rows - 180 seats)	S1	120	1.0m	30	rp-2-groups	normal	807	808.0	0	3271.0	8999.0
107	A320 (30 rows - 180 seats)	S1	120	1.0m	30	rp-spread-4-groups	normal	757	758.0	0	1248.0	6113.0
106	A320 (30 rows - 180 seats)	S1	120	1.0m	30	rp-3-groups	normal	759	759.0	0	1373.0	7144.0
108	A320 (30 rows - 180 seats)	S1	120	1.0m	30	rp-spread-5-groups	normal	763	763.0	0	1040.0	5468.0
109	A320 (30 rows - 180 seats)	S1	120	1.0m	30	rp-spread-6-groups	normal	767	767.0	0	757.0	4837.0
110	A320 (30 rows - 180 seats)	S1	120	1.0m	30	rp-steep-4-groups	normal	770	770.0	0	1214.0	5774.0
111	A320 (30 rows - 180 seats)	S1	120	1.0m	30	rp-steep-5-groups	normal	769	769.0	0	787.0	5300.0
112	A320 (30 rows - 180 seats)	S1	120	1.0m	30	rp-steep-6-groups	normal	774	774.0	0	748.0	4221.0
113	A320 (30 rows - 180 seats)	S1	120	1.0m	30	rp-2-groups	normal	781	782.0	0	2793.0	8587.0
116	A320 (30 rows - 180 seats)	S1	120	1.0m	30	rp-spread-5-groups	normal	749	748.0	0	789.0	5297.0
114	A320 (30 rows - 180 seats)	S1	120	1.0m	30	rp-3-groups	normal	802	803.0	0	1553.0	7490.0
115	A320 (30 rows - 180 seats)	S1	120	1.0m	30	rp-spread-4-groups	normal	772	773.0	0	1095.0	6172.0
117	A320 (30 rows - 180 seats)	S1	120	1.0m	30	rp-spread-6-groups	normal	752	751.0	0	708.0	4660.0
119	A320 (30 rows - 180 seats)	S1	120	1.0m	30	rp-steep-5-groups	normal	738	738.0	0	1004.0	4507.0
118	A320 (30 rows - 180 seats)	S1	120	1.0m	30	rp-steep-4-groups	normal	757	758.0	0	1090.0	6138.0
120	A320 (30 rows - 180 seats)	S1	120	1.0m	30	rp-steep-6-groups	normal	774	774.0	0	739.0	4374.0
124	A320 (30 rows - 180 seats)	S1	120	1.0m	30	rp-spread-5-groups	normal	734	734.0	0	1008.0	5073.0
123	A320 (30 rows - 180 seats)	S1	120	1.0m	30	rp-spread-4-groups	normal	731	731.0	0	1022.0	5990.0
121	A320 (30 rows - 180 seats)	S1	120	1.0m	30	rp-2-groups	normal	838	839.0	0	3059.0	8890.0
122	A320 (30 rows - 180 seats)	S1	120	1.0m	30	rp-3-groups	normal	743	744.0	0	1353.0	7257.0
125	A320 (30 rows - 180 seats)	S1	120	1.0m	30	rp-spread-6-groups	normal	742	742.0	0	750.0	4601.0
126	A320 (30 rows - 180 seats)	S1	120	1.0m	30	rp-steep-4-groups	normal	724	725.0	0	998.0	5638.0
127	A320 (30 rows - 180 seats)	S1	120	1.0m	30	rp-steep-5-groups	normal	760	760.0	0	962.0	4955.0
128	A320 (30 rows - 180 seats)	S1	120	1.0m	30	rp-steep-6-groups	normal	759	759.0	0	854.0	4369.0
129	A320 (30 rows - 180 seats)	S1	120	1.0m	30	rp-2-groups	normal	782	783.0	0	2946.0	8625.0
132	A320 (30 rows - 180 seats)	S1	120	1.0m	30	rp-spread-5-groups	normal	728	728.0	0	566.0	5092.0
130	A320 (30 rows - 180 seats)	S1	120	1.0m	30	rp-3-groups	normal	802	802.0	0	2229.0	7309.0
131	A320 (30 rows - 180 seats)	S1	120	1.0m	30	rp-spread-4-groups	normal	748	748.0	0	1025.0	5798.0
133	A320 (30 rows - 180 seats)	S1	120	1.0m	30	rp-spread-6-groups	normal	731	730.0	0	718.0	4820.0
134	A320 (30 rows - 180 seats)	S1	120	1.0m	30	rp-steep-4-groups	normal	781	782.0	0	1065.0	5899.0
135	A320 (30 rows - 180 seats)	S1	120	1.0m	30	rp-steep-5-groups	normal	784	783.0	0	973.0	4587.0
136	A320 (30 rows - 180 seats)	S1	120	1.0m	30	rp-steep-6-groups	normal	744	744.0	0	543.0	4048.0
140	A320 (30 rows - 180 seats)	S1	120	1.0m	30	rp-spread-5-groups	normal	734	733.0	0	1062.0	5371.0
138	A320 (30 rows - 180 seats)	S1	120	1.0m	30	rp-3-groups	normal	773	774.0	0	2001.0	6872.0
139	A320 (30 rows - 180 seats)	S1	120	1.0m	30	rp-spread-4-groups	normal	739	740.0	0	1146.0	6135.0
137	A320 (30 rows - 180 seats)	S1	120	1.0m	30	rp-2-groups	normal	781	782.0	0	2785.0	8809.0
141	A320 (30 rows - 180 seats)	S1	120	1.0m	30	rp-spread-6-groups	normal	729	728.0	0	703.0	4493.0
142	A320 (30 rows - 180 seats)	S1	120	1.0m	30	rp-steep-4-groups	normal	767	767.0	0	957.0	5925.0
143	A320 (30 rows - 180 seats)	S1	120	1.0m	30	rp-steep-5-groups	normal	777	777.0	0	831.0	4722.0
144	A320 (30 rows - 180 seats)	S1	120	1.0m	30	rp-steep-6-groups	normal	755	755.0	0	637.0	4139.0
146	A320 (30 rows - 180 seats)	S1	120	1.0m	30	rp-3-groups	normal	763	763.0	0	1938.0	6670.0
147	A320 (30 rows - 180 seats)	S1	120	1.0m	30	rp-spread-4-groups	normal	756	756.0	0	1209.0	6111.0
145	A320 (30 rows - 180 seats)	S1	120	1.0m	30	rp-2-groups	normal	781	782.0	0	2722.0	8949.0
148	A320 (30 rows - 180 seats)	S1	120	1.0m	30	rp-spread-5-groups	normal	734	734.0	0	776.0	5060.0
149	A320 (30 rows - 180 seats)	S1	120	1.0m	30	rp-spread-6-groups	normal	748	747.0	0	829.0	4654.0
150	A320 (30 rows - 180 seats)	S1	120	1.0m	30	rp-steep-4-groups	normal	734	734.0	0	1075.0	5690.0
151	A320 (30 rows - 180 seats)	S1	120	1.0m	30	rp-steep-5-groups	normal	782	781.0	0	948.0	4696.0
152	A320 (30 rows - 180 seats)	S1	120	1.0m	30	rp-steep-6-groups	normal	784	784.0	0	731.0	4049.0
154	A320 (30 rows - 180 seats)	S1	120	1.0m	30	rp-3-groups	normal	777	778.0	0	1495.0	6829.0
155	A320 (30 rows - 180 seats)	S1	120	1.0m	30	rp-spread-4-groups	normal	733	734.0	0	1077.0	6071.0
153	A320 (30 rows - 180 seats)	S1	120	1.0m	30	rp-2-groups	normal	806	807.0	0	2707.0	8361.0
156	A320 (30 rows - 180 seats)	S1	120	1.0m	30	rp-spread-5-groups	normal	774	774.0	0	941.0	5619.0
157	A320 (30 rows - 180 seats)	S1	120	1.0m	30	rp-spread-6-groups	normal	755	754.0	0	731.0	4616.0
158	A320 (30 rows - 180 seats)	S1	120	1.0m	30	rp-steep-4-groups	normal	768	768.0	0	1286.0	5784.0
159	A320 (30 rows - 180 seats)	S1	120	1.0m	30	rp-steep-5-groups	normal	772	772.0	0	777.0	4899.0
160	A320 (30 rows - 180 seats)	S1	120	1.0m	30	rp-steep-6-groups	normal	757	757.0	0	674.0	4052.0
161	A320 (30 rows - 180 seats)	S1	120	1.0m	30	rp-2-groups	normal	785	787.0	0	2993.0	8639.0
162	A320 (30 rows - 180 seats)	S1	120	1.0m	30	rp-3-groups	normal	779	780.0	0	1771.0	6992.0
163	A320 (30 rows - 180 seats)	S1	120	1.0m	30	rp-spread-4-groups	normal	754	754.0	0	1174.0	6178.0
164	A320 (30 rows - 180 seats)	S1	120	1.0m	30	rp-spread-5-groups	normal	750	749.0	0	737.0	4986.0
165	A320 (30 rows - 180 seats)	S1	120	1.0m	30	rp-spread-6-groups	normal	756	756.0	0	669.0	4951.0
166	A320 (30 rows - 180 seats)	S1	120	1.0m	30	rp-steep-4-groups	normal	782	782.0	0	1307.0	5357.0
168	A320 (30 rows - 180 seats)	S1	120	1.0m	30	rp-steep-6-groups	normal	756	756.0	0	763.0	4237.0
169	A320 (30 rows - 180 seats)	S1	120	1.0m	30	rp-2-groups	normal	805	806.0	0	2786.0	8932.0
167	A320 (30 rows - 180 seats)	S1	120	1.0m	30	rp-steep-5-groups	normal	753	752.0	0	718.0	4575.0
170	A320 (30 rows - 180 seats)	S1	120	1.0m	30	rp-3-groups	normal	769	770.0	0	1617.0	7323.0
171	A320 (30 rows - 180 seats)	S1	120	1.0m	30	rp-spread-4-groups	normal	778	779.0	0	1263.0	6069.0
172	A320 (30 rows - 180 seats)	S1	120	1.0m	30	rp-spread-5-groups	normal	757	756.0	0	1049.0	5254.0
173	A320 (30 rows - 180 seats)	S1	120	1.0m	30	rp-spread-6-groups	normal	745	745.0	0	708.0	4678.0
174	A320 (30 rows - 180 seats)	S1	120	1.0m	30	rp-steep-4-groups	normal	755	755.0	0	1188.0	5991.0
175	A320 (30 rows - 180 seats)	S1	120	1.0m	30	rp-steep-5-groups	normal	761	761.0	0	826.0	4745.0
179	A320 (30 rows - 180 seats)	S1	120	1.0m	30	rp-spread-4-groups	normal	719	719.0	0	872.0	6103.0
176	A320 (30 rows - 180 seats)	S1	120	1.0m	30	rp-steep-6-groups	normal	790	790.0	0	742.0	4072.0
178	A320 (30 rows - 180 seats)	S1	120	1.0m	30	rp-3-groups	normal	772	773.0	0	1812.0	7002.0
177	A320 (30 rows - 180 seats)	S1	120	1.0m	30	rp-2-groups	normal	829	831.0	0	3214.0	9234.0
180	A320 (30 rows - 180 seats)	S1	120	1.0m	30	rp-spread-5-groups	normal	736	736.0	0	733.0	5398.0
181	A320 (30 rows - 180 seats)	S1	120	1.0m	30	rp-spread-6-groups	normal	743	743.0	0	737.0	5053.0
182	A320 (30 rows - 180 seats)	S1	120	1.0m	30	rp-steep-4-groups	normal	754	754.0	0	1043.0	5893.0
183	A320 (30 rows - 180 seats)	S1	120	1.0m	30	rp-steep-5-groups	normal	764	764.0	0	652.0	4952.0
185	A320 (30 rows - 180 seats)	S1	120	1.0m	30	rp-2-groups	normal	807	808.0	0	2888.0	8982.0
184	A320 (30 rows - 180 seats)	S1	120	1.0m	30	rp-steep-6-groups	normal	769	769.0	0	706.0	4211.0
186	A320 (30 rows - 180 seats)	S1	120	1.0m	30	rp-3-groups	normal	794	795.0	0	1630.0	6838.0
187	A320 (30 rows - 180 seats)	S1	120	1.0m	30	rp-spread-4-groups	normal	757	758.0	0	1265.0	5924.0
188	A320 (30 rows - 180 seats)	S1	120	1.0m	30	rp-spread-5-groups	normal	747	747.0	0	829.0	5275.0
189	A320 (30 rows - 180 seats)	S1	120	1.0m	30	rp-spread-6-groups	normal	726	726.0	0	673.0	4855.0
190	A320 (30 rows - 180 seats)	S1	120	1.0m	30	rp-steep-4-groups	normal	773	773.0	0	1084.0	5583.0
191	A320 (30 rows - 180 seats)	S1	120	1.0m	30	rp-steep-5-groups	normal	773	773.0	0	963.0	4592.0
193	A320 (30 rows - 180 seats)	S1	120	1.0m	30	rp-2-groups	normal	790	791.0	0	2985.0	8631.0
192	A320 (30 rows - 180 seats)	S1	120	1.0m	30	rp-steep-6-groups	normal	757	757.0	0	565.0	4165.0
194	A320 (30 rows - 180 seats)	S1	120	1.0m	30	rp-3-groups	normal	780	781.0	0	1599.0	6699.0
195	A320 (30 rows - 180 seats)	S1	120	1.0m	30	rp-spread-4-groups	normal	765	766.0	0	973.0	5971.0
197	A320 (30 rows - 180 seats)	S1	120	1.0m	30	rp-spread-6-groups	normal	714	714.0	0	564.0	4555.0
196	A320 (30 rows - 180 seats)	S1	120	1.0m	30	rp-spread-5-groups	normal	759	759.0	0	811.0	5099.0
198	A320 (30 rows - 180 seats)	S1	120	1.0m	30	rp-steep-4-groups	normal	762	762.0	0	883.0	5683.0
199	A320 (30 rows - 180 seats)	S1	120	1.0m	30	rp-steep-5-groups	normal	751	751.0	0	753.0	4919.0
200	A320 (30 rows - 180 seats)	S1	120	1.0m	30	rp-steep-6-groups	normal	756	756.0	0	658.0	4096.0
202	A320 (30 rows - 180 seats)	S1	120	1.0m	30	rp-3-groups	normal	778	778.0	0	1761.0	6753.0
204	A320 (30 rows - 180 seats)	S1	120	1.0m	30	rp-spread-5-groups	normal	754	754.0	0	750.0	5345.0
201	A320 (30 rows - 180 seats)	S1	120	1.0m	30	rp-2-groups	normal	828	829.0	0	2969.0	9101.0
205	A320 (30 rows - 180 seats)	S1	120	1.0m	30	rp-spread-6-groups	normal	743	743.0	0	726.0	4656.0
203	A320 (30 rows - 180 seats)	S1	120	1.0m	30	rp-spread-4-groups	normal	750	750.0	0	1300.0	6230.0
206	A320 (30 rows - 180 seats)	S1	120	1.0m	30	rp-steep-4-groups	normal	775	775.0	0	1195.0	5675.0
207	A320 (30 rows - 180 seats)	S1	120	1.0m	30	rp-steep-5-groups	normal	815	815.0	0	812.0	4956.0
209	A320 (30 rows - 180 seats)	S1	120	1.0m	30	rp-2-groups	normal	764	765.0	0	2635.0	8661.0
211	A320 (30 rows - 180 seats)	S1	120	1.0m	30	rp-spread-4-groups	normal	731	732.0	0	1234.0	5881.0
208	A320 (30 rows - 180 seats)	S1	120	1.0m	30	rp-steep-6-groups	normal	795	795.0	0	679.0	4175.0
210	A320 (30 rows - 180 seats)	S1	120	1.0m	30	rp-3-groups	normal	775	775.0	0	1707.0	6997.0
212	A320 (30 rows - 180 seats)	S1	120	1.0m	30	rp-spread-5-groups	normal	752	751.0	0	861.0	5171.0
213	A320 (30 rows - 180 seats)	S1	120	1.0m	30	rp-spread-6-groups	normal	722	722.0	0	567.0	4590.0
214	A320 (30 rows - 180 seats)	S1	120	1.0m	30	rp-steep-4-groups	normal	808	808.0	0	1152.0	5885.0
215	A320 (30 rows - 180 seats)	S1	120	1.0m	30	rp-steep-5-groups	normal	782	782.0	0	704.0	4775.0
217	A320 (30 rows - 180 seats)	S1	120	1.0m	30	rp-2-groups	normal	769	770.0	0	2727.0	8716.0
218	A320 (30 rows - 180 seats)	S1	120	1.0m	30	rp-3-groups	normal	772	773.0	0	1649.0	7402.0
216	A320 (30 rows - 180 seats)	S1	120	1.0m	30	rp-steep-6-groups	normal	763	763.0	0	628.0	4083.0
219	A320 (30 rows - 180 seats)	S1	120	1.0m	30	rp-spread-4-groups	normal	745	746.0	0	1178.0	6111.0
220	A320 (30 rows - 180 seats)	S1	120	1.0m	30	rp-spread-5-groups	normal	780	780.0	0	895.0	5244.0
221	A320 (30 rows - 180 seats)	S1	120	1.0m	30	rp-spread-6-groups	normal	730	730.0	0	704.0	4823.0
222	A320 (30 rows - 180 seats)	S1	120	1.0m	30	rp-steep-4-groups	normal	787	787.0	0	1142.0	5694.0
224	A320 (30 rows - 180 seats)	S1	120	1.0m	30	rp-steep-6-groups	normal	732	732.0	0	679.0	3934.0
223	A320 (30 rows - 180 seats)	S1	120	1.0m	30	rp-steep-5-groups	normal	764	763.0	0	797.0	4813.0
226	A320 (30 rows - 180 seats)	S1	120	1.0m	30	rp-3-groups	normal	771	771.0	0	1778.0	6726.0
225	A320 (30 rows - 180 seats)	S1	120	1.0m	30	rp-2-groups	normal	787	788.0	0	2590.0	8676.0
227	A320 (30 rows - 180 seats)	S1	120	1.0m	30	rp-spread-4-groups	normal	737	738.0	0	1075.0	6202.0
228	A320 (30 rows - 180 seats)	S1	120	1.0m	30	rp-spread-5-groups	normal	790	789.0	0	857.0	5303.0
229	A320 (30 rows - 180 seats)	S1	120	1.0m	30	rp-spread-6-groups	normal	761	761.0	0	663.0	4708.0
230	A320 (30 rows - 180 seats)	S1	120	1.0m	30	rp-steep-4-groups	normal	738	738.0	0	1032.0	5463.0
231	A320 (30 rows - 180 seats)	S1	120	1.0m	30	rp-steep-5-groups	normal	763	763.0	0	815.0	4435.0
233	A320 (30 rows - 180 seats)	S1	120	1.0m	30	rp-2-groups	normal	799	800.0	0	3011.0	9116.0
232	A320 (30 rows - 180 seats)	S1	120	1.0m	30	rp-steep-6-groups	normal	791	791.0	0	792.0	4128.0
234	A320 (30 rows - 180 seats)	S1	120	1.0m	30	rp-3-groups	normal	775	776.0	0	1585.0	7520.0
235	A320 (30 rows - 180 seats)	S1	120	1.0m	30	rp-spread-4-groups	normal	754	754.0	0	1136.0	6704.0
236	A320 (30 rows - 180 seats)	S1	120	1.0m	30	rp-spread-5-groups	normal	732	731.0	0	713.0	5459.0
237	A320 (30 rows - 180 seats)	S1	120	1.0m	30	rp-spread-6-groups	normal	739	738.0	0	765.0	4601.0
238	A320 (30 rows - 180 seats)	S1	120	1.0m	30	rp-steep-4-groups	normal	757	758.0	0	989.0	5410.0
239	A320 (30 rows - 180 seats)	S1	120	1.0m	30	rp-steep-5-groups	normal	753	753.0	0	805.0	4582.0
241	A320 (30 rows - 180 seats)	S1	120	1.0m	30	rp-2-groups	normal	785	786.0	0	3103.0	8386.0
242	A320 (30 rows - 180 seats)	S1	120	1.0m	30	rp-3-groups	normal	766	767.0	0	1535.0	7206.0
240	A320 (30 rows - 180 seats)	S1	120	1.0m	30	rp-steep-6-groups	normal	780	780.0	0	724.0	3953.0
243	A320 (30 rows - 180 seats)	S1	120	1.0m	30	rp-spread-4-groups	normal	750	751.0	0	1060.0	6440.0
244	A320 (30 rows - 180 seats)	S1	120	1.0m	30	rp-spread-5-groups	normal	767	767.0	0	817.0	5368.0
245	A320 (30 rows - 180 seats)	S1	120	1.0m	30	rp-spread-6-groups	normal	787	786.0	0	619.0	4800.0
246	A320 (30 rows - 180 seats)	S1	120	1.0m	30	rp-steep-4-groups	normal	770	770.0	0	1126.0	5663.0
247	A320 (30 rows - 180 seats)	S1	120	1.0m	30	rp-steep-5-groups	normal	764	763.0	0	855.0	5105.0
251	A320 (30 rows - 180 seats)	S1	120	1.0m	30	rp-spread-4-groups	normal	725	725.0	0	1001.0	5836.0
250	A320 (30 rows - 180 seats)	S1	120	1.0m	30	rp-3-groups	normal	763	763.0	0	1726.0	7000.0
249	A320 (30 rows - 180 seats)	S1	120	1.0m	30	rp-2-groups	normal	800	801.0	0	3054.0	8498.0
248	A320 (30 rows - 180 seats)	S1	120	1.0m	30	rp-steep-6-groups	normal	773	773.0	0	673.0	4110.0
252	A320 (30 rows - 180 seats)	S1	120	1.0m	30	rp-spread-5-groups	normal	752	752.0	0	1009.0	5523.0
253	A320 (30 rows - 180 seats)	S1	120	1.0m	30	rp-spread-6-groups	normal	743	742.0	0	629.0	4687.0
254	A320 (30 rows - 180 seats)	S1	120	1.0m	30	rp-steep-4-groups	normal	778	778.0	0	1040.0	5715.0
255	A320 (30 rows - 180 seats)	S1	120	1.0m	30	rp-steep-5-groups	normal	755	754.0	0	916.0	4739.0
256	A320 (30 rows - 180 seats)	S1	120	1.0m	30	rp-steep-6-groups	normal	752	752.0	0	826.0	4271.0
258	A320 (30 rows - 180 seats)	S1	120	1.0m	30	rp-3-groups	normal	779	779.0	0	1775.0	6605.0
259	A320 (30 rows - 180 seats)	S1	120	1.0m	30	rp-spread-4-groups	normal	780	781.0	0	1294.0	6008.0
257	A320 (30 rows - 180 seats)	S1	120	1.0m	30	rp-2-groups	normal	780	782.0	0	2705.0	9453.0
260	A320 (30 rows - 180 seats)	S1	120	1.0m	30	rp-spread-5-groups	normal	739	738.0	0	778.0	5188.0
261	A320 (30 rows - 180 seats)	S1	120	1.0m	30	rp-spread-6-groups	normal	728	727.0	0	654.0	4660.0
262	A320 (30 rows - 180 seats)	S1	120	1.0m	30	rp-steep-4-groups	normal	741	741.0	0	1019.0	5357.0
266	A320 (30 rows - 180 seats)	S1	120	1.0m	30	rp-3-groups	normal	731	731.0	0	1419.0	6594.0
263	A320 (30 rows - 180 seats)	S1	120	1.0m	30	rp-steep-5-groups	normal	760	760.0	0	880.0	5032.0
265	A320 (30 rows - 180 seats)	S1	120	1.0m	30	rp-2-groups	normal	801	802.0	0	2834.0	8750.0
267	A320 (30 rows - 180 seats)	S1	120	1.0m	30	rp-spread-4-groups	normal	747	747.0	0	1309.0	6334.0
264	A320 (30 rows - 180 seats)	S1	120	1.0m	30	rp-steep-6-groups	normal	776	776.0	0	722.0	4315.0
268	A320 (30 rows - 180 seats)	S1	120	1.0m	30	rp-spread-5-groups	normal	769	768.0	0	817.0	4952.0
269	A320 (30 rows - 180 seats)	S1	120	1.0m	30	rp-spread-6-groups	normal	757	756.0	0	725.0	4598.0
270	A320 (30 rows - 180 seats)	S1	120	1.0m	30	rp-steep-4-groups	normal	760	760.0	0	848.0	5383.0
271	A320 (30 rows - 180 seats)	S1	120	1.0m	30	rp-steep-5-groups	normal	771	771.0	0	973.0	4747.0
275	A320 (30 rows - 180 seats)	S1	120	1.0m	30	rp-spread-4-groups	normal	731	731.0	0	1104.0	6042.0
272	A320 (30 rows - 180 seats)	S1	120	1.0m	30	rp-steep-6-groups	normal	755	755.0	0	741.0	4113.0
274	A320 (30 rows - 180 seats)	S1	120	1.0m	30	rp-3-groups	normal	761	762.0	0	1404.0	6589.0
273	A320 (30 rows - 180 seats)	S1	120	1.0m	30	rp-2-groups	normal	772	774.0	0	2571.0	9106.0
276	A320 (30 rows - 180 seats)	S1	120	1.0m	30	rp-spread-5-groups	normal	733	732.0	0	696.0	5543.0
277	A320 (30 rows - 180 seats)	S1	120	1.0m	30	rp-spread-6-groups	normal	740	739.0	0	675.0	4369.0
278	A320 (30 rows - 180 seats)	S1	120	1.0m	30	rp-steep-4-groups	normal	760	760.0	0	1197.0	5589.0
279	A320 (30 rows - 180 seats)	S1	120	1.0m	30	rp-steep-5-groups	normal	775	775.0	0	998.0	4668.0
282	A320 (30 rows - 180 seats)	S1	120	1.0m	30	rp-3-groups	normal	749	750.0	0	1447.0	6766.0
281	A320 (30 rows - 180 seats)	S1	120	1.0m	30	rp-2-groups	normal	755	756.0	0	2380.0	9054.0
280	A320 (30 rows - 180 seats)	S1	120	1.0m	30	rp-steep-6-groups	normal	762	762.0	0	663.0	4162.0
283	A320 (30 rows - 180 seats)	S1	120	1.0m	30	rp-spread-4-groups	normal	762	763.0	0	1121.0	6075.0
284	A320 (30 rows - 180 seats)	S1	120	1.0m	30	rp-spread-5-groups	normal	745	745.0	0	851.0	5057.0
285	A320 (30 rows - 180 seats)	S1	120	1.0m	30	rp-spread-6-groups	normal	742	741.0	0	678.0	5068.0
286	A320 (30 rows - 180 seats)	S1	120	1.0m	30	rp-steep-4-groups	normal	731	731.0	0	1003.0	5822.0
289	A320 (30 rows - 180 seats)	S1	120	1.0m	30	rp-2-groups	normal	797	798.0	0	3102.0	9378.0
287	A320 (30 rows - 180 seats)	S1	120	1.0m	30	rp-steep-5-groups	normal	776	776.0	0	804.0	4802.0
288	A320 (30 rows - 180 seats)	S1	120	1.0m	30	rp-steep-6-groups	normal	775	775.0	0	806.0	4254.0
290	A320 (30 rows - 180 seats)	S1	120	1.0m	30	rp-3-groups	normal	791	791.0	0	1904.0	7147.0
291	A320 (30 rows - 180 seats)	S1	120	1.0m	30	rp-spread-4-groups	normal	746	747.0	0	1162.0	6077.0
292	A320 (30 rows - 180 seats)	S1	120	1.0m	30	rp-spread-5-groups	normal	748	747.0	0	1012.0	5376.0
293	A320 (30 rows - 180 seats)	S1	120	1.0m	30	rp-spread-6-groups	normal	723	723.0	0	691.0	4624.0
294	A320 (30 rows - 180 seats)	S1	120	1.0m	30	rp-steep-4-groups	normal	776	777.0	0	1295.0	5854.0
295	A320 (30 rows - 180 seats)	S1	120	1.0m	30	rp-steep-5-groups	normal	732	732.0	0	933.0	4617.0
296	A320 (30 rows - 180 seats)	S1	120	1.0m	30	rp-steep-6-groups	normal	735	735.0	0	730.0	4476.0
298	A320 (30 rows - 180 seats)	S1	120	1.0m	30	rp-3-groups	normal	770	771.0	0	1716.0	6867.0
297	A320 (30 rows - 180 seats)	S1	120	1.0m	30	rp-2-groups	normal	794	795.0	0	2853.0	8505.0
299	A320 (30 rows - 180 seats)	S1	120	1.0m	30	rp-spread-4-groups	normal	727	728.0	0	1124.0	6080.0
300	A320 (30 rows - 180 seats)	S1	120	1.0m	30	rp-spread-5-groups	normal	765	764.0	0	936.0	5752.0
301	A320 (30 rows - 180 seats)	S1	120	1.0m	30	rp-spread-6-groups	normal	733	733.0	0	703.0	4532.0
302	A320 (30 rows - 180 seats)	S1	120	1.0m	30	rp-steep-4-groups	normal	763	764.0	0	993.0	6000.0
303	A320 (30 rows - 180 seats)	S1	120	1.0m	30	rp-steep-5-groups	normal	773	773.0	0	875.0	5005.0
304	A320 (30 rows - 180 seats)	S1	120	1.0m	30	rp-steep-6-groups	normal	747	747.0	0	768.0	3939.0
306	A320 (30 rows - 180 seats)	S1	120	1.0m	30	rp-3-groups	normal	773	773.0	0	1488.0	6654.0
307	A320 (30 rows - 180 seats)	S1	120	1.0m	30	rp-spread-4-groups	normal	735	736.0	0	1375.0	6187.0
305	A320 (30 rows - 180 seats)	S1	120	1.0m	30	rp-2-groups	normal	797	798.0	0	2982.0	9014.0
308	A320 (30 rows - 180 seats)	S1	120	1.0m	30	rp-spread-5-groups	normal	727	727.0	0	802.0	5325.0
309	A320 (30 rows - 180 seats)	S1	120	1.0m	30	rp-spread-6-groups	normal	767	767.0	0	835.0	4852.0
310	A320 (30 rows - 180 seats)	S1	120	1.0m	30	rp-steep-4-groups	normal	766	766.0	0	863.0	5754.0
311	A320 (30 rows - 180 seats)	S1	120	1.0m	30	rp-steep-5-groups	normal	771	771.0	0	831.0	4663.0
314	A320 (30 rows - 180 seats)	S1	120	1.0m	30	rp-3-groups	normal	758	759.0	0	1697.0	7005.0
312	A320 (30 rows - 180 seats)	S1	120	1.0m	30	rp-steep-6-groups	normal	791	791.0	0	689.0	4230.0
315	A320 (30 rows - 180 seats)	S1	120	1.0m	30	rp-spread-4-groups	normal	751	751.0	0	1596.0	6284.0
313	A320 (30 rows - 180 seats)	S1	120	1.0m	30	rp-2-groups	normal	810	811.0	0	3090.0	8726.0
316	A320 (30 rows - 180 seats)	S1	120	1.0m	30	rp-spread-5-groups	normal	775	774.0	0	823.0	5057.0
318	A320 (30 rows - 180 seats)	S1	120	1.0m	30	rp-steep-4-groups	normal	758	758.0	0	1112.0	6127.0
317	A320 (30 rows - 180 seats)	S1	120	1.0m	30	rp-spread-6-groups	normal	727	727.0	0	698.0	4463.0
319	A320 (30 rows - 180 seats)	S1	120	1.0m	30	rp-steep-5-groups	normal	764	764.0	0	862.0	4796.0
321	A320 (30 rows - 180 seats)	S1	120	1.0m	30	rp-2-groups	normal	797	798.0	0	3535.0	9208.0
323	A320 (30 rows - 180 seats)	S1	120	1.0m	30	rp-spread-4-groups	normal	727	728.0	0	994.0	5977.0
320	A320 (30 rows - 180 seats)	S1	120	1.0m	30	rp-steep-6-groups	normal	775	775.0	0	721.0	4241.0
322	A320 (30 rows - 180 seats)	S1	120	1.0m	30	rp-3-groups	normal	759	760.0	0	1603.0	7077.0
324	A320 (30 rows - 180 seats)	S1	120	1.0m	30	rp-spread-5-groups	normal	715	715.0	0	849.0	5093.0
325	A320 (30 rows - 180 seats)	S1	120	1.0m	30	rp-spread-6-groups	normal	758	757.0	0	836.0	4897.0
326	A320 (30 rows - 180 seats)	S1	120	1.0m	30	rp-steep-4-groups	normal	795	796.0	0	1114.0	5735.0
327	A320 (30 rows - 180 seats)	S1	120	1.0m	30	rp-steep-5-groups	normal	750	749.0	0	736.0	4857.0
328	A320 (30 rows - 180 seats)	S1	120	1.0m	30	rp-steep-6-groups	normal	769	769.0	0	623.0	3998.0
329	A320 (30 rows - 180 seats)	S1	120	1.0m	30	rp-2-groups	normal	831	832.0	0	2900.0	8829.0
330	A320 (30 rows - 180 seats)	S1	120	1.0m	30	rp-3-groups	normal	754	754.0	0	1904.0	6759.0
331	A320 (30 rows - 180 seats)	S1	120	1.0m	30	rp-spread-4-groups	normal	768	768.0	0	1252.0	6194.0
332	A320 (30 rows - 180 seats)	S1	120	1.0m	30	rp-spread-5-groups	normal	774	774.0	0	919.0	5551.0
333	A320 (30 rows - 180 seats)	S1	120	1.0m	30	rp-spread-6-groups	normal	749	748.0	0	732.0	5009.0
334	A320 (30 rows - 180 seats)	S1	120	1.0m	30	rp-steep-4-groups	normal	769	770.0	0	1279.0	5688.0
336	A320 (30 rows - 180 seats)	S1	120	1.0m	30	rp-steep-6-groups	normal	750	750.0	0	613.0	4242.0
337	A320 (30 rows - 180 seats)	S1	120	1.0m	30	rp-2-groups	normal	762	763.0	0	2555.0	8711.0
338	A320 (30 rows - 180 seats)	S1	120	1.0m	30	rp-3-groups	normal	768	769.0	0	1522.0	7244.0
339	A320 (30 rows - 180 seats)	S1	120	1.0m	30	rp-spread-4-groups	normal	732	733.0	0	1192.0	6049.0
335	A320 (30 rows - 180 seats)	S1	120	1.0m	30	rp-steep-5-groups	normal	798	798.0	0	915.0	4908.0
340	A320 (30 rows - 180 seats)	S1	120	1.0m	30	rp-spread-5-groups	normal	724	724.0	0	816.0	5215.0
341	A320 (30 rows - 180 seats)	S1	120	1.0m	30	rp-spread-6-groups	normal	738	738.0	0	694.0	4747.0
343	A320 (30 rows - 180 seats)	S1	120	1.0m	30	rp-steep-5-groups	normal	749	749.0	0	901.0	4891.0
344	A320 (30 rows - 180 seats)	S1	120	1.0m	30	rp-steep-6-groups	normal	763	763.0	0	789.0	4367.0
346	A320 (30 rows - 180 seats)	S1	120	1.0m	30	rp-3-groups	normal	751	751.0	0	1538.0	6986.0
347	A320 (30 rows - 180 seats)	S1	120	1.0m	30	rp-spread-4-groups	normal	728	729.0	0	1308.0	6035.0
345	A320 (30 rows - 180 seats)	S1	120	1.0m	30	rp-2-groups	normal	838	840.0	0	3027.0	9124.0
342	A320 (30 rows - 180 seats)	S1	120	1.0m	30	rp-steep-4-groups	normal	789	789.0	0	1205.0	5914.0
348	A320 (30 rows - 180 seats)	S1	120	1.0m	30	rp-spread-5-groups	normal	744	743.0	0	838.0	5097.0
349	A320 (30 rows - 180 seats)	S1	120	1.0m	30	rp-spread-6-groups	normal	740	740.0	0	715.0	4332.0
350	A320 (30 rows - 180 seats)	S1	120	1.0m	30	rp-steep-4-groups	normal	769	769.0	0	1420.0	5827.0
353	A320 (30 rows - 180 seats)	S1	120	1.0m	30	rp-2-groups	normal	802	804.0	0	3127.0	8532.0
351	A320 (30 rows - 180 seats)	S1	120	1.0m	30	rp-steep-5-groups	normal	744	744.0	0	880.0	4818.0
352	A320 (30 rows - 180 seats)	S1	120	1.0m	30	rp-steep-6-groups	normal	759	759.0	0	627.0	4145.0
356	A320 (30 rows - 180 seats)	S1	120	1.0m	30	rp-spread-5-groups	normal	723	722.0	0	893.0	5099.0
354	A320 (30 rows - 180 seats)	S1	120	1.0m	30	rp-3-groups	normal	770	771.0	0	1778.0	6835.0
355	A320 (30 rows - 180 seats)	S1	120	1.0m	30	rp-spread-4-groups	normal	729	730.0	0	993.0	5902.0
357	A320 (30 rows - 180 seats)	S1	120	1.0m	30	rp-spread-6-groups	normal	770	770.0	0	804.0	4928.0
358	A320 (30 rows - 180 seats)	S1	120	1.0m	30	rp-steep-4-groups	normal	791	792.0	0	1318.0	5635.0
359	A320 (30 rows - 180 seats)	S1	120	1.0m	30	rp-steep-5-groups	normal	765	765.0	0	987.0	4959.0
361	A320 (30 rows - 180 seats)	S1	120	1.0m	30	rp-2-groups	normal	783	785.0	0	2799.0	8434.0
360	A320 (30 rows - 180 seats)	S1	120	1.0m	30	rp-steep-6-groups	normal	768	768.0	0	786.0	4159.0
362	A320 (30 rows - 180 seats)	S1	120	1.0m	30	rp-3-groups	normal	787	787.0	0	1942.0	7159.0
363	A320 (30 rows - 180 seats)	S1	120	1.0m	30	rp-spread-4-groups	normal	782	782.0	0	1314.0	5906.0
364	A320 (30 rows - 180 seats)	S1	120	1.0m	30	rp-spread-5-groups	normal	746	745.0	0	1053.0	5300.0
365	A320 (30 rows - 180 seats)	S1	120	1.0m	30	rp-spread-6-groups	normal	758	758.0	0	830.0	4911.0
366	A320 (30 rows - 180 seats)	S1	120	1.0m	30	rp-steep-4-groups	normal	753	753.0	0	1042.0	6027.0
367	A320 (30 rows - 180 seats)	S1	120	1.0m	30	rp-steep-5-groups	normal	762	762.0	0	897.0	4708.0
370	A320 (30 rows - 180 seats)	S1	120	1.0m	30	rp-3-groups	normal	755	756.0	0	1407.0	6877.0
368	A320 (30 rows - 180 seats)	S1	120	1.0m	30	rp-steep-6-groups	normal	740	739.0	0	739.0	4282.0
369	A320 (30 rows - 180 seats)	S1	120	1.0m	30	rp-2-groups	normal	805	806.0	0	2682.0	8070.0
371	A320 (30 rows - 180 seats)	S1	120	1.0m	30	rp-spread-4-groups	normal	745	745.0	0	1164.0	6068.0
372	A320 (30 rows - 180 seats)	S1	120	1.0m	30	rp-spread-5-groups	normal	749	748.0	0	960.0	5410.0
373	A320 (30 rows - 180 seats)	S1	120	1.0m	30	rp-spread-6-groups	normal	740	740.0	0	658.0	5049.0
374	A320 (30 rows - 180 seats)	S1	120	1.0m	30	rp-steep-4-groups	normal	774	774.0	0	1148.0	5609.0
375	A320 (30 rows - 180 seats)	S1	120	1.0m	30	rp-steep-5-groups	normal	780	780.0	0	821.0	4632.0
377	A320 (30 rows - 180 seats)	S1	120	1.0m	30	rp-2-groups	normal	759	761.0	0	2883.0	8856.0
378	A320 (30 rows - 180 seats)	S1	120	1.0m	30	rp-3-groups	normal	776	777.0	0	1731.0	6744.0
376	A320 (30 rows - 180 seats)	S1	120	1.0m	30	rp-steep-6-groups	normal	788	788.0	0	711.0	4073.0
379	A320 (30 rows - 180 seats)	S1	120	1.0m	30	rp-spread-4-groups	normal	750	751.0	0	1036.0	6072.0
380	A320 (30 rows - 180 seats)	S1	120	1.0m	30	rp-spread-5-groups	normal	754	753.0	0	744.0	5667.0
382	A320 (30 rows - 180 seats)	S1	120	1.0m	30	rp-steep-4-groups	normal	747	747.0	0	1143.0	5534.0
381	A320 (30 rows - 180 seats)	S1	120	1.0m	30	rp-spread-6-groups	normal	751	751.0	0	683.0	4883.0
383	A320 (30 rows - 180 seats)	S1	120	1.0m	30	rp-steep-5-groups	normal	758	757.0	0	685.0	4866.0
384	A320 (30 rows - 180 seats)	S1	120	1.0m	30	rp-steep-6-groups	normal	785	785.0	0	580.0	4145.0
385	A320 (30 rows - 180 seats)	S1	120	1.0m	30	rp-2-groups	normal	804	805.0	0	2701.0	8550.0
386	A320 (30 rows - 180 seats)	S1	120	1.0m	30	rp-3-groups	normal	799	800.0	0	1698.0	7242.0
387	A320 (30 rows - 180 seats)	S1	120	1.0m	30	rp-spread-4-groups	normal	730	730.0	0	1174.0	6080.0
388	A320 (30 rows - 180 seats)	S1	120	1.0m	30	rp-spread-5-groups	normal	747	746.0	0	830.0	5229.0
389	A320 (30 rows - 180 seats)	S1	120	1.0m	30	rp-spread-6-groups	normal	739	738.0	0	760.0	4795.0
390	A320 (30 rows - 180 seats)	S1	120	1.0m	30	rp-steep-4-groups	normal	783	783.0	0	1197.0	6154.0
391	A320 (30 rows - 180 seats)	S1	120	1.0m	30	rp-steep-5-groups	normal	760	760.0	0	733.0	4922.0
393	A320 (30 rows - 180 seats)	S1	120	1.0m	30	rp-2-groups	normal	778	779.0	0	3163.0	9755.0
392	A320 (30 rows - 180 seats)	S1	120	1.0m	30	rp-steep-6-groups	normal	760	760.0	0	724.0	4110.0
395	A320 (30 rows - 180 seats)	S1	120	1.0m	30	rp-spread-4-groups	normal	782	783.0	0	1253.0	6241.0
394	A320 (30 rows - 180 seats)	S1	120	1.0m	30	rp-3-groups	normal	747	748.0	0	1256.0	6836.0
396	A320 (30 rows - 180 seats)	S1	120	1.0m	30	rp-spread-5-groups	normal	741	740.0	0	1034.0	5075.0
397	A320 (30 rows - 180 seats)	S1	120	1.0m	30	rp-spread-6-groups	normal	785	785.0	0	703.0	4539.0
398	A320 (30 rows - 180 seats)	S1	120	1.0m	30	rp-steep-4-groups	normal	759	759.0	0	1042.0	5797.0
399	A320 (30 rows - 180 seats)	S1	120	1.0m	30	rp-steep-5-groups	normal	759	759.0	0	885.0	4707.0
401	A320 (30 rows - 180 seats)	S1	120	1.0m	30	rp-2-groups	normal	788	790.0	0	2630.0	8498.0
400	A320 (30 rows - 180 seats)	S1	120	1.0m	30	rp-steep-6-groups	normal	770	770.0	0	679.0	4201.0
402	A320 (30 rows - 180 seats)	S1	120	1.0m	30	rp-3-groups	normal	756	757.0	0	1631.0	7173.0
403	A320 (30 rows - 180 seats)	S1	120	1.0m	30	rp-spread-4-groups	normal	759	760.0	0	1222.0	6163.0
404	A320 (30 rows - 180 seats)	S1	120	1.0m	30	rp-spread-5-groups	normal	758	758.0	0	860.0	5242.0
405	A320 (30 rows - 180 seats)	S1	120	1.0m	30	rp-spread-6-groups	normal	733	733.0	0	705.0	4665.0
406	A320 (30 rows - 180 seats)	S1	120	1.0m	30	rp-steep-4-groups	normal	748	748.0	0	1181.0	5426.0
407	A320 (30 rows - 180 seats)	S1	120	1.0m	30	rp-steep-5-groups	normal	761	760.0	0	852.0	4940.0
408	A320 (30 rows - 180 seats)	S1	120	1.0m	30	rp-steep-6-groups	normal	765	765.0	0	885.0	4121.0
409	A320 (30 rows - 180 seats)	S1	120	1.0m	30	rp-2-groups	normal	808	809.0	0	3280.0	8935.0
410	A320 (30 rows - 180 seats)	S1	120	1.0m	30	rp-3-groups	normal	766	766.0	0	1665.0	6492.0
411	A320 (30 rows - 180 seats)	S1	120	1.0m	30	rp-spread-4-groups	normal	743	744.0	0	1002.0	5860.0
412	A320 (30 rows - 180 seats)	S1	120	1.0m	30	rp-spread-5-groups	normal	737	737.0	0	852.0	5139.0
413	A320 (30 rows - 180 seats)	S1	120	1.0m	30	rp-spread-6-groups	normal	730	730.0	0	826.0	4803.0
414	A320 (30 rows - 180 seats)	S1	120	1.0m	30	rp-steep-4-groups	normal	747	747.0	0	1050.0	5624.0
415	A320 (30 rows - 180 seats)	S1	120	1.0m	30	rp-steep-5-groups	normal	798	798.0	0	871.0	4798.0
417	A320 (30 rows - 180 seats)	S1	120	1.0m	30	rp-2-groups	normal	731	732.0	0	2267.0	8482.0
416	A320 (30 rows - 180 seats)	S1	120	1.0m	30	rp-steep-6-groups	normal	754	754.0	0	619.0	4183.0
418	A320 (30 rows - 180 seats)	S1	120	1.0m	30	rp-3-groups	normal	759	759.0	0	1618.0	6630.0
419	A320 (30 rows - 180 seats)	S1	120	1.0m	30	rp-spread-4-groups	normal	763	764.0	0	1048.0	6246.0
421	A320 (30 rows - 180 seats)	S1	120	1.0m	30	rp-spread-6-groups	normal	741	741.0	0	864.0	4702.0
420	A320 (30 rows - 180 seats)	S1	120	1.0m	30	rp-spread-5-groups	normal	718	717.0	0	946.0	5315.0
422	A320 (30 rows - 180 seats)	S1	120	1.0m	30	rp-steep-4-groups	normal	762	762.0	0	942.0	5574.0
423	A320 (30 rows - 180 seats)	S1	120	1.0m	30	rp-steep-5-groups	normal	776	776.0	0	862.0	4799.0
424	A320 (30 rows - 180 seats)	S1	120	1.0m	30	rp-steep-6-groups	normal	761	761.0	0	778.0	4304.0
425	A320 (30 rows - 180 seats)	S1	120	1.0m	30	rp-2-groups	normal	838	839.0	0	3597.0	8968.0
426	A320 (30 rows - 180 seats)	S1	120	1.0m	30	rp-3-groups	normal	770	770.0	0	1681.0	7073.0
427	A320 (30 rows - 180 seats)	S1	120	1.0m	30	rp-spread-4-groups	normal	795	796.0	0	1323.0	6194.0
428	A320 (30 rows - 180 seats)	S1	120	1.0m	30	rp-spread-5-groups	normal	747	747.0	0	804.0	5361.0
429	A320 (30 rows - 180 seats)	S1	120	1.0m	30	rp-spread-6-groups	normal	718	717.0	0	716.0	4608.0
430	A320 (30 rows - 180 seats)	S1	120	1.0m	30	rp-steep-4-groups	normal	759	760.0	0	1265.0	5924.0
431	A320 (30 rows - 180 seats)	S1	120	1.0m	30	rp-steep-5-groups	normal	783	783.0	0	910.0	4762.0
432	A320 (30 rows - 180 seats)	S1	120	1.0m	30	rp-steep-6-groups	normal	760	760.0	0	661.0	3981.0
433	A320 (30 rows - 180 seats)	S1	120	1.0m	30	rp-2-groups	normal	763	765.0	0	2827.0	9207.0
434	A320 (30 rows - 180 seats)	S1	120	1.0m	30	rp-3-groups	normal	768	769.0	0	1407.0	7518.0
435	A320 (30 rows - 180 seats)	S1	120	1.0m	30	rp-spread-4-groups	normal	757	758.0	0	920.0	6079.0
436	A320 (30 rows - 180 seats)	S1	120	1.0m	30	rp-spread-5-groups	normal	722	722.0	0	832.0	5018.0
437	A320 (30 rows - 180 seats)	S1	120	1.0m	30	rp-spread-6-groups	normal	722	722.0	0	727.0	4734.0
438	A320 (30 rows - 180 seats)	S1	120	1.0m	30	rp-steep-4-groups	normal	777	777.0	0	1203.0	5590.0
439	A320 (30 rows - 180 seats)	S1	120	1.0m	30	rp-steep-5-groups	normal	744	743.0	0	757.0	4730.0
440	A320 (30 rows - 180 seats)	S1	120	1.0m	30	rp-steep-6-groups	normal	765	765.0	0	639.0	3933.0
441	A320 (30 rows - 180 seats)	S1	120	1.0m	30	rp-2-groups	normal	785	786.0	0	3246.0	9135.0
442	A320 (30 rows - 180 seats)	S1	120	1.0m	30	rp-3-groups	normal	760	761.0	0	1748.0	6845.0
443	A320 (30 rows - 180 seats)	S1	120	1.0m	30	rp-spread-4-groups	normal	751	752.0	0	1273.0	5961.0
444	A320 (30 rows - 180 seats)	S1	120	1.0m	30	rp-spread-5-groups	normal	757	756.0	0	686.0	5057.0
446	A320 (30 rows - 180 seats)	S1	120	1.0m	30	rp-steep-4-groups	normal	753	754.0	0	1144.0	5717.0
445	A320 (30 rows - 180 seats)	S1	120	1.0m	30	rp-spread-6-groups	normal	741	740.0	0	787.0	4797.0
447	A320 (30 rows - 180 seats)	S1	120	1.0m	30	rp-steep-5-groups	normal	779	779.0	0	719.0	4961.0
448	A320 (30 rows - 180 seats)	S1	120	1.0m	30	rp-steep-6-groups	normal	777	777.0	0	571.0	4142.0
449	A320 (30 rows - 180 seats)	S1	120	1.0m	30	rp-2-groups	normal	810	811.0	0	2640.0	9027.0
450	A320 (30 rows - 180 seats)	S1	120	1.0m	30	rp-3-groups	normal	796	796.0	0	1497.0	7209.0
451	A320 (30 rows - 180 seats)	S1	120	1.0m	30	rp-spread-4-groups	normal	788	789.0	0	1129.0	5760.0
452	A320 (30 rows - 180 seats)	S1	120	1.0m	30	rp-spread-5-groups	normal	739	738.0	0	863.0	5046.0
453	A320 (30 rows - 180 seats)	S1	120	1.0m	30	rp-spread-6-groups	normal	720	720.0	0	606.0	4648.0
455	A320 (30 rows - 180 seats)	S1	120	1.0m	30	rp-steep-5-groups	normal	772	772.0	0	842.0	4832.0
454	A320 (30 rows - 180 seats)	S1	120	1.0m	30	rp-steep-4-groups	normal	760	760.0	0	1098.0	5722.0
457	A320 (30 rows - 180 seats)	S1	120	1.0m	30	rp-2-groups	normal	780	782.0	0	2745.0	8567.0
456	A320 (30 rows - 180 seats)	S1	120	1.0m	30	rp-steep-6-groups	normal	758	758.0	0	709.0	4221.0
458	A320 (30 rows - 180 seats)	S1	120	1.0m	30	rp-3-groups	normal	763	763.0	0	1442.0	7228.0
459	A320 (30 rows - 180 seats)	S1	120	1.0m	30	rp-spread-4-groups	normal	760	760.0	0	1268.0	6235.0
460	A320 (30 rows - 180 seats)	S1	120	1.0m	30	rp-spread-5-groups	normal	732	731.0	0	855.0	5199.0
461	A320 (30 rows - 180 seats)	S1	120	1.0m	30	rp-spread-6-groups	normal	735	735.0	0	763.0	4759.0
462	A320 (30 rows - 180 seats)	S1	120	1.0m	30	rp-steep-4-groups	normal	750	751.0	0	1115.0	5646.0
463	A320 (30 rows - 180 seats)	S1	120	1.0m	30	rp-steep-5-groups	normal	747	746.0	0	835.0	4841.0
464	A320 (30 rows - 180 seats)	S1	120	1.0m	30	rp-steep-6-groups	normal	761	761.0	0	665.0	4411.0
465	A320 (30 rows - 180 seats)	S1	120	1.0m	30	rp-2-groups	normal	772	774.0	0	2677.0	8956.0
466	A320 (30 rows - 180 seats)	S1	120	1.0m	30	rp-3-groups	normal	795	796.0	0	1783.0	7002.0
467	A320 (30 rows - 180 seats)	S1	120	1.0m	30	rp-spread-4-groups	normal	739	739.0	0	975.0	6376.0
468	A320 (30 rows - 180 seats)	S1	120	1.0m	30	rp-spread-5-groups	normal	761	761.0	0	881.0	5408.0
469	A320 (30 rows - 180 seats)	S1	120	1.0m	30	rp-spread-6-groups	normal	757	757.0	0	673.0	4508.0
470	A320 (30 rows - 180 seats)	S1	120	1.0m	30	rp-steep-4-groups	normal	761	761.0	0	1232.0	5737.0
473	A320 (30 rows - 180 seats)	S1	120	1.0m	30	rp-2-groups	normal	769	771.0	0	2963.0	8286.0
472	A320 (30 rows - 180 seats)	S1	120	1.0m	30	rp-steep-6-groups	normal	745	745.0	0	645.0	3923.0
471	A320 (30 rows - 180 seats)	S1	120	1.0m	30	rp-steep-5-groups	normal	756	756.0	0	865.0	4582.0
474	A320 (30 rows - 180 seats)	S1	120	1.0m	30	rp-3-groups	normal	758	759.0	0	1523.0	6937.0
475	A320 (30 rows - 180 seats)	S1	120	1.0m	30	rp-spread-4-groups	normal	745	745.0	0	1186.0	5865.0
476	A320 (30 rows - 180 seats)	S1	120	1.0m	30	rp-spread-5-groups	normal	721	721.0	0	903.0	4936.0
477	A320 (30 rows - 180 seats)	S1	120	1.0m	30	rp-spread-6-groups	normal	754	753.0	0	715.0	4625.0
478	A320 (30 rows - 180 seats)	S1	120	1.0m	30	rp-steep-4-groups	normal	740	740.0	0	1126.0	5462.0
480	A320 (30 rows - 180 seats)	S1	120	1.0m	30	rp-steep-6-groups	normal	770	770.0	0	710.0	4016.0
479	A320 (30 rows - 180 seats)	S1	120	1.0m	30	rp-steep-5-groups	normal	779	779.0	0	1035.0	4865.0
482	A320 (30 rows - 180 seats)	S1	120	1.0m	30	rp-3-groups	normal	769	770.0	0	1839.0	6498.0
483	A320 (30 rows - 180 seats)	S1	120	1.0m	30	rp-spread-4-groups	normal	751	752.0	0	909.0	6102.0
481	A320 (30 rows - 180 seats)	S1	120	1.0m	30	rp-2-groups	normal	766	767.0	0	2563.0	8810.0
484	A320 (30 rows - 180 seats)	S1	120	1.0m	30	rp-spread-5-groups	normal	751	750.0	0	804.0	5160.0
485	A320 (30 rows - 180 seats)	S1	120	1.0m	30	rp-spread-6-groups	normal	768	767.0	0	698.0	4550.0
486	A320 (30 rows - 180 seats)	S1	120	1.0m	30	rp-steep-4-groups	normal	775	775.0	0	875.0	5907.0
487	A320 (30 rows - 180 seats)	S1	120	1.0m	30	rp-steep-5-groups	normal	749	749.0	0	820.0	4831.0
488	A320 (30 rows - 180 seats)	S1	120	1.0m	30	rp-steep-6-groups	normal	777	777.0	0	725.0	4167.0
490	A320 (30 rows - 180 seats)	S1	120	1.0m	30	rp-3-groups	normal	796	797.0	0	1602.0	6794.0
492	A320 (30 rows - 180 seats)	S1	120	1.0m	30	rp-spread-5-groups	normal	745	744.0	0	943.0	5330.0
489	A320 (30 rows - 180 seats)	S1	120	1.0m	30	rp-2-groups	normal	775	777.0	0	2762.0	8559.0
491	A320 (30 rows - 180 seats)	S1	120	1.0m	30	rp-spread-4-groups	normal	725	725.0	0	1034.0	5892.0
493	A320 (30 rows - 180 seats)	S1	120	1.0m	30	rp-spread-6-groups	normal	752	752.0	0	661.0	4946.0
494	A320 (30 rows - 180 seats)	S1	120	1.0m	30	rp-steep-4-groups	normal	783	783.0	0	1146.0	5508.0
498	A320 (30 rows - 180 seats)	S1	120	1.0m	30	rp-3-groups	normal	742	743.0	0	1579.0	7082.0
497	A320 (30 rows - 180 seats)	S1	120	1.0m	30	rp-2-groups	normal	763	764.0	0	2457.0	8625.0
499	A320 (30 rows - 180 seats)	S1	120	1.0m	30	rp-spread-4-groups	normal	757	757.0	0	1144.0	5920.0
495	A320 (30 rows - 180 seats)	S1	120	1.0m	30	rp-steep-5-groups	normal	746	746.0	0	797.0	4705.0
496	A320 (30 rows - 180 seats)	S1	120	1.0m	30	rp-steep-6-groups	normal	732	732.0	0	692.0	3906.0
500	A320 (30 rows - 180 seats)	S1	120	1.0m	30	rp-spread-5-groups	normal	717	717.0	0	755.0	5212.0
501	A320 (30 rows - 180 seats)	S1	120	1.0m	30	rp-spread-6-groups	normal	717	717.0	0	720.0	4492.0
502	A320 (30 rows - 180 seats)	S1	120	1.0m	30	rp-steep-4-groups	normal	787	787.0	0	1198.0	6211.0
503	A320 (30 rows - 180 seats)	S1	120	1.0m	30	rp-steep-5-groups	normal	751	751.0	0	746.0	4681.0
506	A320 (30 rows - 180 seats)	S1	120	1.0m	30	rp-3-groups	normal	785	786.0	0	1633.0	6823.0
505	A320 (30 rows - 180 seats)	S1	120	1.0m	30	rp-2-groups	normal	814	815.0	0	3039.0	8909.0
504	A320 (30 rows - 180 seats)	S1	120	1.0m	30	rp-steep-6-groups	normal	805	805.0	0	760.0	4254.0
507	A320 (30 rows - 180 seats)	S1	120	1.0m	30	rp-spread-4-groups	normal	764	764.0	0	1014.0	6183.0
508	A320 (30 rows - 180 seats)	S1	120	1.0m	30	rp-spread-5-groups	normal	736	735.0	0	883.0	5002.0
509	A320 (30 rows - 180 seats)	S1	120	1.0m	30	rp-spread-6-groups	normal	727	726.0	0	718.0	4535.0
510	A320 (30 rows - 180 seats)	S1	120	1.0m	30	rp-steep-4-groups	normal	750	750.0	0	1053.0	5506.0
511	A320 (30 rows - 180 seats)	S1	120	1.0m	30	rp-steep-5-groups	normal	775	775.0	0	842.0	4882.0
513	A320 (30 rows - 180 seats)	S1	120	1.0m	30	rp-2-groups	normal	761	763.0	0	3073.0	9123.0
512	A320 (30 rows - 180 seats)	S1	120	1.0m	30	rp-steep-6-groups	normal	787	787.0	0	569.0	3986.0
514	A320 (30 rows - 180 seats)	S1	120	1.0m	30	rp-3-groups	normal	781	782.0	0	2005.0	7085.0
515	A320 (30 rows - 180 seats)	S1	120	1.0m	30	rp-spread-4-groups	normal	785	785.0	0	1053.0	6726.0
516	A320 (30 rows - 180 seats)	S1	120	1.0m	30	rp-spread-5-groups	normal	747	746.0	0	946.0	5109.0
517	A320 (30 rows - 180 seats)	S1	120	1.0m	30	rp-spread-6-groups	normal	716	715.0	0	605.0	4884.0
518	A320 (30 rows - 180 seats)	S1	120	1.0m	30	rp-steep-4-groups	normal	761	761.0	0	1192.0	5796.0
519	A320 (30 rows - 180 seats)	S1	120	1.0m	30	rp-steep-5-groups	normal	737	737.0	0	735.0	4408.0
520	A320 (30 rows - 180 seats)	S1	120	1.0m	30	rp-steep-6-groups	normal	747	747.0	0	689.0	3994.0
521	A320 (30 rows - 180 seats)	S1	120	1.0m	30	rp-2-groups	normal	807	808.0	0	3208.0	8459.0
522	A320 (30 rows - 180 seats)	S1	120	1.0m	30	rp-3-groups	normal	764	765.0	0	1800.0	6616.0
523	A320 (30 rows - 180 seats)	S1	120	1.0m	30	rp-spread-4-groups	normal	763	763.0	0	987.0	6295.0
524	A320 (30 rows - 180 seats)	S1	120	1.0m	30	rp-spread-5-groups	normal	751	751.0	0	964.0	5152.0
525	A320 (30 rows - 180 seats)	S1	120	1.0m	30	rp-spread-6-groups	normal	766	766.0	0	844.0	4916.0
526	A320 (30 rows - 180 seats)	S1	120	1.0m	30	rp-steep-4-groups	normal	744	745.0	0	1370.0	5735.0
527	A320 (30 rows - 180 seats)	S1	120	1.0m	30	rp-steep-5-groups	normal	743	743.0	0	871.0	4770.0
528	A320 (30 rows - 180 seats)	S1	120	1.0m	30	rp-steep-6-groups	normal	761	761.0	0	654.0	4382.0
529	A320 (30 rows - 180 seats)	S1	120	1.0m	30	rp-2-groups	normal	787	789.0	0	3290.0	8593.0
530	A320 (30 rows - 180 seats)	S1	120	1.0m	30	rp-3-groups	normal	783	783.0	0	1602.0	6633.0
531	A320 (30 rows - 180 seats)	S1	120	1.0m	30	rp-spread-4-groups	normal	755	756.0	0	1058.0	6261.0
533	A320 (30 rows - 180 seats)	S1	120	1.0m	30	rp-spread-6-groups	normal	768	767.0	0	721.0	4662.0
532	A320 (30 rows - 180 seats)	S1	120	1.0m	30	rp-spread-5-groups	normal	739	738.0	0	957.0	5230.0
534	A320 (30 rows - 180 seats)	S1	120	1.0m	30	rp-steep-4-groups	normal	739	740.0	0	1103.0	5418.0
535	A320 (30 rows - 180 seats)	S1	120	1.0m	30	rp-steep-5-groups	normal	741	740.0	0	912.0	4630.0
537	A320 (30 rows - 180 seats)	S1	120	1.0m	30	rp-2-groups	normal	789	791.0	0	2544.0	8288.0
536	A320 (30 rows - 180 seats)	S1	120	1.0m	30	rp-steep-6-groups	normal	766	766.0	0	752.0	4306.0
539	A320 (30 rows - 180 seats)	S1	120	1.0m	30	rp-spread-4-groups	normal	706	706.0	0	897.0	5604.0
538	A320 (30 rows - 180 seats)	S1	120	1.0m	30	rp-3-groups	normal	768	769.0	0	1546.0	6759.0
540	A320 (30 rows - 180 seats)	S1	120	1.0m	30	rp-spread-5-groups	normal	760	759.0	0	810.0	5396.0
541	A320 (30 rows - 180 seats)	S1	120	1.0m	30	rp-spread-6-groups	normal	754	754.0	0	752.0	4705.0
542	A320 (30 rows - 180 seats)	S1	120	1.0m	30	rp-steep-4-groups	normal	783	783.0	0	1043.0	5750.0
543	A320 (30 rows - 180 seats)	S1	120	1.0m	30	rp-steep-5-groups	normal	762	762.0	0	827.0	4772.0
547	A320 (30 rows - 180 seats)	S1	120	1.0m	30	rp-spread-4-groups	normal	760	761.0	0	1265.0	6218.0
545	A320 (30 rows - 180 seats)	S1	120	1.0m	30	rp-2-groups	normal	772	773.0	0	2734.0	8611.0
544	A320 (30 rows - 180 seats)	S1	120	1.0m	30	rp-steep-6-groups	normal	764	764.0	0	672.0	3868.0
546	A320 (30 rows - 180 seats)	S1	120	1.0m	30	rp-3-groups	normal	757	757.0	0	1215.0	6816.0
548	A320 (30 rows - 180 seats)	S1	120	1.0m	30	rp-spread-5-groups	normal	738	738.0	0	897.0	5554.0
549	A320 (30 rows - 180 seats)	S1	120	1.0m	30	rp-spread-6-groups	normal	726	726.0	0	592.0	4637.0
550	A320 (30 rows - 180 seats)	S1	120	1.0m	30	rp-steep-4-groups	normal	796	796.0	0	1007.0	5450.0
551	A320 (30 rows - 180 seats)	S1	120	1.0m	30	rp-steep-5-groups	normal	783	782.0	0	919.0	4689.0
552	A320 (30 rows - 180 seats)	S1	120	1.0m	30	rp-steep-6-groups	normal	741	741.0	0	604.0	4043.0
554	A320 (30 rows - 180 seats)	S1	120	1.0m	30	rp-3-groups	normal	767	767.0	0	1783.0	6697.0
553	A320 (30 rows - 180 seats)	S1	120	1.0m	30	rp-2-groups	normal	777	779.0	0	2740.0	9040.0
555	A320 (30 rows - 180 seats)	S1	120	1.0m	30	rp-spread-4-groups	normal	739	740.0	0	1266.0	6179.0
556	A320 (30 rows - 180 seats)	S1	120	1.0m	30	rp-spread-5-groups	normal	743	743.0	0	845.0	5359.0
557	A320 (30 rows - 180 seats)	S1	120	1.0m	30	rp-spread-6-groups	normal	766	765.0	0	618.0	4594.0
558	A320 (30 rows - 180 seats)	S1	120	1.0m	30	rp-steep-4-groups	normal	742	743.0	0	1010.0	5581.0
559	A320 (30 rows - 180 seats)	S1	120	1.0m	30	rp-steep-5-groups	normal	789	789.0	0	932.0	4729.0
563	A320 (30 rows - 180 seats)	S1	120	1.0m	30	rp-spread-4-groups	normal	690	690.0	0	1111.0	6245.0
562	A320 (30 rows - 180 seats)	S1	120	1.0m	30	rp-3-groups	normal	756	756.0	0	1466.0	7312.0
561	A320 (30 rows - 180 seats)	S1	120	1.0m	30	rp-2-groups	normal	796	798.0	0	3030.0	8975.0
560	A320 (30 rows - 180 seats)	S1	120	1.0m	30	rp-steep-6-groups	normal	750	750.0	0	762.0	4532.0
564	A320 (30 rows - 180 seats)	S1	120	1.0m	30	rp-spread-5-groups	normal	756	756.0	0	1095.0	5203.0
566	A320 (30 rows - 180 seats)	S1	120	1.0m	30	rp-steep-4-groups	normal	755	755.0	0	1227.0	5673.0
565	A320 (30 rows - 180 seats)	S1	120	1.0m	30	rp-spread-6-groups	normal	744	744.0	0	761.0	4608.0
567	A320 (30 rows - 180 seats)	S1	120	1.0m	30	rp-steep-5-groups	normal	798	798.0	0	965.0	4832.0
568	A320 (30 rows - 180 seats)	S1	120	1.0m	30	rp-steep-6-groups	normal	765	765.0	0	710.0	4143.0
570	A320 (30 rows - 180 seats)	S1	120	1.0m	30	rp-3-groups	normal	783	784.0	0	1618.0	6935.0
569	A320 (30 rows - 180 seats)	S1	120	1.0m	30	rp-2-groups	normal	829	830.0	0	3660.0	9259.0
571	A320 (30 rows - 180 seats)	S1	120	1.0m	30	rp-spread-4-groups	normal	744	744.0	0	1140.0	5930.0
572	A320 (30 rows - 180 seats)	S1	120	1.0m	30	rp-spread-5-groups	normal	746	746.0	0	829.0	5217.0
573	A320 (30 rows - 180 seats)	S1	120	1.0m	30	rp-spread-6-groups	normal	743	742.0	0	637.0	4604.0
575	A320 (30 rows - 180 seats)	S1	120	1.0m	30	rp-steep-5-groups	normal	777	777.0	0	1025.0	5196.0
574	A320 (30 rows - 180 seats)	S1	120	1.0m	30	rp-steep-4-groups	normal	752	753.0	0	1145.0	5688.0
576	A320 (30 rows - 180 seats)	S1	120	1.0m	30	rp-steep-6-groups	normal	745	745.0	0	709.0	4219.0
579	A320 (30 rows - 180 seats)	S1	120	1.0m	30	rp-spread-4-groups	normal	738	738.0	0	974.0	6036.0
578	A320 (30 rows - 180 seats)	S1	120	1.0m	30	rp-3-groups	normal	760	760.0	0	1641.0	6958.0
577	A320 (30 rows - 180 seats)	S1	120	1.0m	30	rp-2-groups	normal	816	817.0	0	3228.0	9079.0
580	A320 (30 rows - 180 seats)	S1	120	1.0m	30	rp-spread-5-groups	normal	744	743.0	0	898.0	5544.0
581	A320 (30 rows - 180 seats)	S1	120	1.0m	30	rp-spread-6-groups	normal	749	749.0	0	712.0	4713.0
582	A320 (30 rows - 180 seats)	S1	120	1.0m	30	rp-steep-4-groups	normal	778	778.0	0	1247.0	5842.0
583	A320 (30 rows - 180 seats)	S1	120	1.0m	30	rp-steep-5-groups	normal	761	761.0	0	918.0	4748.0
586	A320 (30 rows - 180 seats)	S1	120	1.0m	30	rp-3-groups	normal	752	753.0	0	1576.0	7002.0
585	A320 (30 rows - 180 seats)	S1	120	1.0m	30	rp-2-groups	normal	801	803.0	0	2951.0	8713.0
587	A320 (30 rows - 180 seats)	S1	120	1.0m	30	rp-spread-4-groups	normal	754	755.0	0	1002.0	6182.0
584	A320 (30 rows - 180 seats)	S1	120	1.0m	30	rp-steep-6-groups	normal	792	792.0	0	789.0	4086.0
588	A320 (30 rows - 180 seats)	S1	120	1.0m	30	rp-spread-5-groups	normal	727	727.0	0	942.0	5145.0
590	A320 (30 rows - 180 seats)	S1	120	1.0m	30	rp-steep-4-groups	normal	740	740.0	0	1063.0	5756.0
589	A320 (30 rows - 180 seats)	S1	120	1.0m	30	rp-spread-6-groups	normal	741	741.0	0	667.0	4788.0
591	A320 (30 rows - 180 seats)	S1	120	1.0m	30	rp-steep-5-groups	normal	754	753.0	0	805.0	4560.0
594	A320 (30 rows - 180 seats)	S1	120	1.0m	30	rp-3-groups	normal	774	774.0	0	1727.0	6944.0
592	A320 (30 rows - 180 seats)	S1	120	1.0m	30	rp-steep-6-groups	normal	775	775.0	0	754.0	4370.0
593	A320 (30 rows - 180 seats)	S1	120	1.0m	30	rp-2-groups	normal	797	798.0	0	2963.0	9347.0
595	A320 (30 rows - 180 seats)	S1	120	1.0m	30	rp-spread-4-groups	normal	796	796.0	0	1286.0	6375.0
596	A320 (30 rows - 180 seats)	S1	120	1.0m	30	rp-spread-5-groups	normal	740	739.0	0	968.0	5344.0
597	A320 (30 rows - 180 seats)	S1	120	1.0m	30	rp-spread-6-groups	normal	735	734.0	0	795.0	4495.0
598	A320 (30 rows - 180 seats)	S1	120	1.0m	30	rp-steep-4-groups	normal	789	789.0	0	1531.0	6014.0
601	A320 (30 rows - 180 seats)	S1	120	1.0m	30	rp-2-groups	normal	782	784.0	0	2724.0	9250.0
603	A320 (30 rows - 180 seats)	S1	120	1.0m	30	rp-spread-4-groups	normal	713	713.0	0	943.0	5655.0
599	A320 (30 rows - 180 seats)	S1	120	1.0m	30	rp-steep-5-groups	normal	775	775.0	0	763.0	4736.0
600	A320 (30 rows - 180 seats)	S1	120	1.0m	30	rp-steep-6-groups	normal	785	785.0	0	921.0	4177.0
602	A320 (30 rows - 180 seats)	S1	120	1.0m	30	rp-3-groups	normal	790	791.0	0	1655.0	6659.0
604	A320 (30 rows - 180 seats)	S1	120	1.0m	30	rp-spread-5-groups	normal	737	737.0	0	925.0	5096.0
605	A320 (30 rows - 180 seats)	S1	120	1.0m	30	rp-spread-6-groups	normal	764	764.0	0	823.0	4857.0
606	A320 (30 rows - 180 seats)	S1	120	1.0m	30	rp-steep-4-groups	normal	795	795.0	0	1154.0	5661.0
607	A320 (30 rows - 180 seats)	S1	120	1.0m	30	rp-steep-5-groups	normal	752	752.0	0	855.0	4871.0
608	A320 (30 rows - 180 seats)	S1	120	1.0m	30	rp-steep-6-groups	normal	749	749.0	0	599.0	4377.0
610	A320 (30 rows - 180 seats)	S1	120	1.0m	30	rp-3-groups	normal	786	787.0	0	1653.0	6578.0
609	A320 (30 rows - 180 seats)	S1	120	1.0m	30	rp-2-groups	normal	789	791.0	0	3698.0	8634.0
611	A320 (30 rows - 180 seats)	S1	120	1.0m	30	rp-spread-4-groups	normal	782	783.0	0	1296.0	6345.0
612	A320 (30 rows - 180 seats)	S1	120	1.0m	30	rp-spread-5-groups	normal	743	743.0	0	958.0	5364.0
613	A320 (30 rows - 180 seats)	S1	120	1.0m	30	rp-spread-6-groups	normal	751	751.0	0	635.0	4757.0
614	A320 (30 rows - 180 seats)	S1	120	1.0m	30	rp-steep-4-groups	normal	770	771.0	0	1106.0	5510.0
615	A320 (30 rows - 180 seats)	S1	120	1.0m	30	rp-steep-5-groups	normal	788	788.0	0	1014.0	4656.0
617	A320 (30 rows - 180 seats)	S1	120	1.0m	30	rp-2-groups	normal	788	789.0	0	2817.0	8859.0
616	A320 (30 rows - 180 seats)	S1	120	1.0m	30	rp-steep-6-groups	normal	757	757.0	0	686.0	4374.0
618	A320 (30 rows - 180 seats)	S1	120	1.0m	30	rp-3-groups	normal	790	791.0	0	1634.0	6941.0
619	A320 (30 rows - 180 seats)	S1	120	1.0m	30	rp-spread-4-groups	normal	780	781.0	0	1387.0	6408.0
620	A320 (30 rows - 180 seats)	S1	120	1.0m	30	rp-spread-5-groups	normal	735	734.0	0	902.0	4982.0
621	A320 (30 rows - 180 seats)	S1	120	1.0m	30	rp-spread-6-groups	normal	738	738.0	0	571.0	4733.0
622	A320 (30 rows - 180 seats)	S1	120	1.0m	30	rp-steep-4-groups	normal	783	783.0	0	1237.0	5681.0
623	A320 (30 rows - 180 seats)	S1	120	1.0m	30	rp-steep-5-groups	normal	774	774.0	0	748.0	4636.0
625	A320 (30 rows - 180 seats)	S1	120	1.0m	30	rp-2-groups	normal	799	800.0	0	2971.0	9074.0
624	A320 (30 rows - 180 seats)	S1	120	1.0m	30	rp-steep-6-groups	normal	768	768.0	0	427.0	4280.0
626	A320 (30 rows - 180 seats)	S1	120	1.0m	30	rp-3-groups	normal	764	764.0	0	1624.0	6907.0
627	A320 (30 rows - 180 seats)	S1	120	1.0m	30	rp-spread-4-groups	normal	772	773.0	0	1132.0	6142.0
628	A320 (30 rows - 180 seats)	S1	120	1.0m	30	rp-spread-5-groups	normal	728	728.0	0	863.0	5242.0
629	A320 (30 rows - 180 seats)	S1	120	1.0m	30	rp-spread-6-groups	normal	749	749.0	0	561.0	4816.0
630	A320 (30 rows - 180 seats)	S1	120	1.0m	30	rp-steep-4-groups	normal	763	764.0	0	1177.0	5491.0
631	A320 (30 rows - 180 seats)	S1	120	1.0m	30	rp-steep-5-groups	normal	769	768.0	0	915.0	4514.0
632	A320 (30 rows - 180 seats)	S1	120	1.0m	30	rp-steep-6-groups	normal	762	762.0	0	825.0	4255.0
633	A320 (30 rows - 180 seats)	S1	120	1.0m	30	rp-2-groups	normal	783	784.0	0	3055.0	8943.0
635	A320 (30 rows - 180 seats)	S1	120	1.0m	30	rp-spread-4-groups	normal	748	748.0	0	1153.0	6133.0
634	A320 (30 rows - 180 seats)	S1	120	1.0m	30	rp-3-groups	normal	799	800.0	0	1513.0	6823.0
636	A320 (30 rows - 180 seats)	S1	120	1.0m	30	rp-spread-5-groups	normal	728	728.0	0	859.0	5187.0
637	A320 (30 rows - 180 seats)	S1	120	1.0m	30	rp-spread-6-groups	normal	735	735.0	0	621.0	4909.0
638	A320 (30 rows - 180 seats)	S1	120	1.0m	30	rp-steep-4-groups	normal	746	746.0	0	1126.0	5668.0
641	A320 (30 rows - 180 seats)	S1	120	1.0m	30	rp-2-groups	normal	747	748.0	0	2797.0	8358.0
640	A320 (30 rows - 180 seats)	S1	120	1.0m	30	rp-steep-6-groups	normal	754	754.0	0	686.0	4178.0
639	A320 (30 rows - 180 seats)	S1	120	1.0m	30	rp-steep-5-groups	normal	778	778.0	0	851.0	4806.0
642	A320 (30 rows - 180 seats)	S1	120	1.0m	30	rp-3-groups	normal	769	770.0	0	1864.0	7143.0
643	A320 (30 rows - 180 seats)	S1	120	1.0m	30	rp-spread-4-groups	normal	737	737.0	0	933.0	6316.0
644	A320 (30 rows - 180 seats)	S1	120	1.0m	30	rp-spread-5-groups	normal	712	712.0	0	772.0	5094.0
645	A320 (30 rows - 180 seats)	S1	120	1.0m	30	rp-spread-6-groups	normal	775	775.0	0	803.0	4713.0
646	A320 (30 rows - 180 seats)	S1	120	1.0m	30	rp-steep-4-groups	normal	775	775.0	0	1108.0	5792.0
648	A320 (30 rows - 180 seats)	S1	120	1.0m	30	rp-steep-6-groups	normal	727	727.0	0	702.0	4069.0
647	A320 (30 rows - 180 seats)	S1	120	1.0m	30	rp-steep-5-groups	normal	776	776.0	0	689.0	4846.0
649	A320 (30 rows - 180 seats)	S1	120	1.0m	30	rp-2-groups	normal	795	796.0	0	3150.0	8950.0
650	A320 (30 rows - 180 seats)	S1	120	1.0m	30	rp-3-groups	normal	770	771.0	0	1895.0	6661.0
652	A320 (30 rows - 180 seats)	S1	120	1.0m	30	rp-spread-5-groups	normal	770	769.0	0	993.0	5414.0
651	A320 (30 rows - 180 seats)	S1	120	1.0m	30	rp-spread-4-groups	normal	749	749.0	0	1143.0	5870.0
653	A320 (30 rows - 180 seats)	S1	120	1.0m	30	rp-spread-6-groups	normal	753	753.0	0	730.0	4536.0
654	A320 (30 rows - 180 seats)	S1	120	1.0m	30	rp-steep-4-groups	normal	749	749.0	0	1193.0	5790.0
655	A320 (30 rows - 180 seats)	S1	120	1.0m	30	rp-steep-5-groups	normal	769	769.0	0	814.0	4787.0
656	A320 (30 rows - 180 seats)	S1	120	1.0m	30	rp-steep-6-groups	normal	776	776.0	0	748.0	4238.0
657	A320 (30 rows - 180 seats)	S1	120	1.0m	30	rp-2-groups	normal	790	791.0	0	2681.0	8944.0
658	A320 (30 rows - 180 seats)	S1	120	1.0m	30	rp-3-groups	normal	783	784.0	0	1370.0	7076.0
659	A320 (30 rows - 180 seats)	S1	120	1.0m	30	rp-spread-4-groups	normal	775	775.0	0	1164.0	6045.0
660	A320 (30 rows - 180 seats)	S1	120	1.0m	30	rp-spread-5-groups	normal	766	765.0	0	1039.0	5165.0
661	A320 (30 rows - 180 seats)	S1	120	1.0m	30	rp-spread-6-groups	normal	727	727.0	0	827.0	4670.0
662	A320 (30 rows - 180 seats)	S1	120	1.0m	30	rp-steep-4-groups	normal	734	734.0	0	798.0	5596.0
664	A320 (30 rows - 180 seats)	S1	120	1.0m	30	rp-steep-6-groups	normal	771	771.0	0	686.0	4170.0
663	A320 (30 rows - 180 seats)	S1	120	1.0m	30	rp-steep-5-groups	normal	765	765.0	0	907.0	4681.0
665	A320 (30 rows - 180 seats)	S1	120	1.0m	30	rp-2-groups	normal	811	812.0	0	2513.0	8425.0
666	A320 (30 rows - 180 seats)	S1	120	1.0m	30	rp-3-groups	normal	776	776.0	0	1784.0	7171.0
667	A320 (30 rows - 180 seats)	S1	120	1.0m	30	rp-spread-4-groups	normal	773	773.0	0	1235.0	6338.0
668	A320 (30 rows - 180 seats)	S1	120	1.0m	30	rp-spread-5-groups	normal	760	760.0	0	902.0	5310.0
669	A320 (30 rows - 180 seats)	S1	120	1.0m	30	rp-spread-6-groups	normal	728	728.0	0	639.0	4759.0
670	A320 (30 rows - 180 seats)	S1	120	1.0m	30	rp-steep-4-groups	normal	779	779.0	0	1116.0	5764.0
672	A320 (30 rows - 180 seats)	S1	120	1.0m	30	rp-steep-6-groups	normal	740	740.0	0	685.0	3890.0
671	A320 (30 rows - 180 seats)	S1	120	1.0m	30	rp-steep-5-groups	normal	771	771.0	0	974.0	5034.0
673	A320 (30 rows - 180 seats)	S1	120	1.0m	30	rp-2-groups	normal	823	824.0	0	3383.0	9196.0
674	A320 (30 rows - 180 seats)	S1	120	1.0m	30	rp-3-groups	normal	767	768.0	0	1584.0	6914.0
675	A320 (30 rows - 180 seats)	S1	120	1.0m	30	rp-spread-4-groups	normal	783	784.0	0	1258.0	6217.0
676	A320 (30 rows - 180 seats)	S1	120	1.0m	30	rp-spread-5-groups	normal	751	751.0	0	909.0	5213.0
677	A320 (30 rows - 180 seats)	S1	120	1.0m	30	rp-spread-6-groups	normal	743	743.0	0	820.0	4689.0
678	A320 (30 rows - 180 seats)	S1	120	1.0m	30	rp-steep-4-groups	normal	742	742.0	0	1016.0	5911.0
681	A320 (30 rows - 180 seats)	S1	120	1.0m	30	rp-2-groups	normal	783	784.0	0	2875.0	8925.0
679	A320 (30 rows - 180 seats)	S1	120	1.0m	30	rp-steep-5-groups	normal	789	789.0	0	932.0	4513.0
680	A320 (30 rows - 180 seats)	S1	120	1.0m	30	rp-steep-6-groups	normal	756	756.0	0	811.0	4016.0
682	A320 (30 rows - 180 seats)	S1	120	1.0m	30	rp-3-groups	normal	767	768.0	0	1341.0	7030.0
683	A320 (30 rows - 180 seats)	S1	120	1.0m	30	rp-spread-4-groups	normal	757	757.0	0	999.0	6050.0
684	A320 (30 rows - 180 seats)	S1	120	1.0m	30	rp-spread-5-groups	normal	741	741.0	0	761.0	5020.0
685	A320 (30 rows - 180 seats)	S1	120	1.0m	30	rp-spread-6-groups	normal	749	749.0	0	721.0	4644.0
686	A320 (30 rows - 180 seats)	S1	120	1.0m	30	rp-steep-4-groups	normal	789	789.0	0	1198.0	6373.0
688	A320 (30 rows - 180 seats)	S1	120	1.0m	30	rp-steep-6-groups	normal	752	752.0	0	769.0	4185.0
687	A320 (30 rows - 180 seats)	S1	120	1.0m	30	rp-steep-5-groups	normal	744	744.0	0	816.0	4533.0
689	A320 (30 rows - 180 seats)	S1	120	1.0m	30	rp-2-groups	normal	800	802.0	0	3159.0	8649.0
690	A320 (30 rows - 180 seats)	S1	120	1.0m	30	rp-3-groups	normal	794	794.0	0	1636.0	7038.0
691	A320 (30 rows - 180 seats)	S1	120	1.0m	30	rp-spread-4-groups	normal	768	768.0	0	1072.0	6080.0
692	A320 (30 rows - 180 seats)	S1	120	1.0m	30	rp-spread-5-groups	normal	742	742.0	0	953.0	5123.0
693	A320 (30 rows - 180 seats)	S1	120	1.0m	30	rp-spread-6-groups	normal	725	724.0	0	665.0	4673.0
694	A320 (30 rows - 180 seats)	S1	120	1.0m	30	rp-steep-4-groups	normal	764	764.0	0	791.0	5671.0
697	A320 (30 rows - 180 seats)	S1	120	1.0m	30	rp-2-groups	normal	803	804.0	0	3372.0	8813.0
695	A320 (30 rows - 180 seats)	S1	120	1.0m	30	rp-steep-5-groups	normal	749	748.0	0	990.0	4549.0
696	A320 (30 rows - 180 seats)	S1	120	1.0m	30	rp-steep-6-groups	normal	779	779.0	0	729.0	3792.0
698	A320 (30 rows - 180 seats)	S1	120	1.0m	30	rp-3-groups	normal	766	767.0	0	1418.0	6864.0
699	A320 (30 rows - 180 seats)	S1	120	1.0m	30	rp-spread-4-groups	normal	737	738.0	0	1248.0	6231.0
700	A320 (30 rows - 180 seats)	S1	120	1.0m	30	rp-spread-5-groups	normal	724	723.0	0	828.0	5414.0
701	A320 (30 rows - 180 seats)	S1	120	1.0m	30	rp-spread-6-groups	normal	747	747.0	0	822.0	4891.0
702	A320 (30 rows - 180 seats)	S1	120	1.0m	30	rp-steep-4-groups	normal	761	761.0	0	1022.0	5694.0
705	A320 (30 rows - 180 seats)	S1	120	1.0m	30	rp-2-groups	normal	800	802.0	0	3325.0	8672.0
704	A320 (30 rows - 180 seats)	S1	120	1.0m	30	rp-steep-6-groups	normal	752	752.0	0	558.0	4174.0
703	A320 (30 rows - 180 seats)	S1	120	1.0m	30	rp-steep-5-groups	normal	786	785.0	0	821.0	4734.0
707	A320 (30 rows - 180 seats)	S1	120	1.0m	30	rp-spread-4-groups	normal	766	767.0	0	1221.0	6346.0
706	A320 (30 rows - 180 seats)	S1	120	1.0m	30	rp-3-groups	normal	769	770.0	0	1686.0	6592.0
708	A320 (30 rows - 180 seats)	S1	120	1.0m	30	rp-spread-5-groups	normal	732	731.0	0	781.0	4973.0
709	A320 (30 rows - 180 seats)	S1	120	1.0m	30	rp-spread-6-groups	normal	742	742.0	0	648.0	4804.0
710	A320 (30 rows - 180 seats)	S1	120	1.0m	30	rp-steep-4-groups	normal	740	741.0	0	1200.0	5787.0
711	A320 (30 rows - 180 seats)	S1	120	1.0m	30	rp-steep-5-groups	normal	773	772.0	0	878.0	5032.0
712	A320 (30 rows - 180 seats)	S1	120	1.0m	30	rp-steep-6-groups	normal	773	773.0	0	788.0	4158.0
713	A320 (30 rows - 180 seats)	S1	120	1.0m	30	rp-2-groups	normal	772	773.0	0	2910.0	8902.0
714	A320 (30 rows - 180 seats)	S1	120	1.0m	30	rp-3-groups	normal	786	787.0	0	1785.0	6926.0
715	A320 (30 rows - 180 seats)	S1	120	1.0m	30	rp-spread-4-groups	normal	743	744.0	0	976.0	6344.0
716	A320 (30 rows - 180 seats)	S1	120	1.0m	30	rp-spread-5-groups	normal	763	763.0	0	899.0	5263.0
717	A320 (30 rows - 180 seats)	S1	120	1.0m	30	rp-spread-6-groups	normal	760	760.0	0	743.0	5040.0
718	A320 (30 rows - 180 seats)	S1	120	1.0m	30	rp-steep-4-groups	normal	795	795.0	0	1054.0	5473.0
720	A320 (30 rows - 180 seats)	S1	120	1.0m	30	rp-steep-6-groups	normal	730	730.0	0	667.0	4438.0
721	A320 (30 rows - 180 seats)	S1	120	1.0m	30	rp-2-groups	normal	778	780.0	0	2475.0	8468.0
719	A320 (30 rows - 180 seats)	S1	120	1.0m	30	rp-steep-5-groups	normal	762	761.0	0	953.0	4786.0
722	A320 (30 rows - 180 seats)	S1	120	1.0m	30	rp-3-groups	normal	766	766.0	0	1603.0	6521.0
723	A320 (30 rows - 180 seats)	S1	120	1.0m	30	rp-spread-4-groups	normal	781	782.0	0	1300.0	6187.0
725	A320 (30 rows - 180 seats)	S1	120	1.0m	30	rp-spread-6-groups	normal	748	748.0	0	737.0	4688.0
724	A320 (30 rows - 180 seats)	S1	120	1.0m	30	rp-spread-5-groups	normal	746	746.0	0	816.0	5315.0
726	A320 (30 rows - 180 seats)	S1	120	1.0m	30	rp-steep-4-groups	normal	767	767.0	0	1163.0	5754.0
728	A320 (30 rows - 180 seats)	S1	120	1.0m	30	rp-steep-6-groups	normal	757	757.0	0	731.0	4167.0
729	A320 (30 rows - 180 seats)	S1	120	1.0m	30	rp-2-groups	normal	779	780.0	0	2877.0	9027.0
727	A320 (30 rows - 180 seats)	S1	120	1.0m	30	rp-steep-5-groups	normal	769	768.0	0	932.0	4586.0
730	A320 (30 rows - 180 seats)	S1	120	1.0m	30	rp-3-groups	normal	738	738.0	0	1453.0	7073.0
731	A320 (30 rows - 180 seats)	S1	120	1.0m	30	rp-spread-4-groups	normal	748	748.0	0	1176.0	6008.0
732	A320 (30 rows - 180 seats)	S1	120	1.0m	30	rp-spread-5-groups	normal	729	729.0	0	873.0	5215.0
733	A320 (30 rows - 180 seats)	S1	120	1.0m	30	rp-spread-6-groups	normal	740	740.0	0	628.0	5031.0
734	A320 (30 rows - 180 seats)	S1	120	1.0m	30	rp-steep-4-groups	normal	777	777.0	0	1157.0	5859.0
736	A320 (30 rows - 180 seats)	S1	120	1.0m	30	rp-steep-6-groups	normal	730	730.0	0	535.0	3980.0
737	A320 (30 rows - 180 seats)	S1	120	1.0m	30	rp-2-groups	normal	767	768.0	0	2732.0	8565.0
735	A320 (30 rows - 180 seats)	S1	120	1.0m	30	rp-steep-5-groups	normal	776	776.0	0	900.0	4805.0
738	A320 (30 rows - 180 seats)	S1	120	1.0m	30	rp-3-groups	normal	779	780.0	0	1677.0	7547.0
739	A320 (30 rows - 180 seats)	S1	120	1.0m	30	rp-spread-4-groups	normal	752	752.0	0	1226.0	6189.0
740	A320 (30 rows - 180 seats)	S1	120	1.0m	30	rp-spread-5-groups	normal	765	765.0	0	1153.0	5185.0
741	A320 (30 rows - 180 seats)	S1	120	1.0m	30	rp-spread-6-groups	normal	783	783.0	0	685.0	4703.0
742	A320 (30 rows - 180 seats)	S1	120	1.0m	30	rp-steep-4-groups	normal	762	763.0	0	1227.0	5669.0
743	A320 (30 rows - 180 seats)	S1	120	1.0m	30	rp-steep-5-groups	normal	769	769.0	0	801.0	4722.0
744	A320 (30 rows - 180 seats)	S1	120	1.0m	30	rp-steep-6-groups	normal	754	754.0	0	634.0	4180.0
745	A320 (30 rows - 180 seats)	S1	120	1.0m	30	rp-2-groups	normal	793	795.0	0	2566.0	8871.0
746	A320 (30 rows - 180 seats)	S1	120	1.0m	30	rp-3-groups	normal	789	790.0	0	1371.0	7256.0
747	A320 (30 rows - 180 seats)	S1	120	1.0m	30	rp-spread-4-groups	normal	749	749.0	0	1052.0	6240.0
748	A320 (30 rows - 180 seats)	S1	120	1.0m	30	rp-spread-5-groups	normal	735	735.0	0	837.0	5244.0
749	A320 (30 rows - 180 seats)	S1	120	1.0m	30	rp-spread-6-groups	normal	737	737.0	0	656.0	4635.0
750	A320 (30 rows - 180 seats)	S1	120	1.0m	30	rp-steep-4-groups	normal	757	757.0	0	1037.0	5751.0
751	A320 (30 rows - 180 seats)	S1	120	1.0m	30	rp-steep-5-groups	normal	736	735.0	0	732.0	4877.0
753	A320 (30 rows - 180 seats)	S1	120	1.0m	30	rp-2-groups	normal	773	774.0	0	2969.0	8980.0
752	A320 (30 rows - 180 seats)	S1	120	1.0m	30	rp-steep-6-groups	normal	794	794.0	0	831.0	4229.0
754	A320 (30 rows - 180 seats)	S1	120	1.0m	30	rp-3-groups	normal	774	775.0	0	1822.0	6721.0
755	A320 (30 rows - 180 seats)	S1	120	1.0m	30	rp-spread-4-groups	normal	759	759.0	0	1210.0	6049.0
756	A320 (30 rows - 180 seats)	S1	120	1.0m	30	rp-spread-5-groups	normal	744	744.0	0	713.0	5407.0
757	A320 (30 rows - 180 seats)	S1	120	1.0m	30	rp-spread-6-groups	normal	736	735.0	0	609.0	4636.0
758	A320 (30 rows - 180 seats)	S1	120	1.0m	30	rp-steep-4-groups	normal	778	778.0	0	1165.0	5753.0
759	A320 (30 rows - 180 seats)	S1	120	1.0m	30	rp-steep-5-groups	normal	742	742.0	0	793.0	4683.0
760	A320 (30 rows - 180 seats)	S1	120	1.0m	30	rp-steep-6-groups	normal	731	731.0	0	632.0	4076.0
761	A320 (30 rows - 180 seats)	S1	120	1.0m	30	rp-2-groups	normal	823	825.0	0	2835.0	8596.0
762	A320 (30 rows - 180 seats)	S1	120	1.0m	30	rp-3-groups	normal	782	783.0	0	1566.0	6753.0
763	A320 (30 rows - 180 seats)	S1	120	1.0m	30	rp-spread-4-groups	normal	780	781.0	0	1303.0	6454.0
764	A320 (30 rows - 180 seats)	S1	120	1.0m	30	rp-spread-5-groups	normal	737	737.0	0	805.0	5377.0
765	A320 (30 rows - 180 seats)	S1	120	1.0m	30	rp-spread-6-groups	normal	745	745.0	0	766.0	4776.0
767	A320 (30 rows - 180 seats)	S1	120	1.0m	30	rp-steep-5-groups	normal	774	773.0	0	892.0	4792.0
766	A320 (30 rows - 180 seats)	S1	120	1.0m	30	rp-steep-4-groups	normal	772	772.0	0	1145.0	5766.0
769	A320 (30 rows - 180 seats)	S1	120	1.0m	30	rp-2-groups	normal	797	799.0	0	2464.0	8485.0
768	A320 (30 rows - 180 seats)	S1	120	1.0m	30	rp-steep-6-groups	normal	737	737.0	0	695.0	4142.0
770	A320 (30 rows - 180 seats)	S1	120	1.0m	30	rp-3-groups	normal	794	794.0	0	1975.0	6988.0
771	A320 (30 rows - 180 seats)	S1	120	1.0m	30	rp-spread-4-groups	normal	763	763.0	0	1025.0	6272.0
772	A320 (30 rows - 180 seats)	S1	120	1.0m	30	rp-spread-5-groups	normal	766	766.0	0	861.0	5179.0
773	A320 (30 rows - 180 seats)	S1	120	1.0m	30	rp-spread-6-groups	normal	736	736.0	0	625.0	4802.0
775	A320 (30 rows - 180 seats)	S1	120	1.0m	30	rp-steep-5-groups	normal	778	778.0	0	805.0	4450.0
776	A320 (30 rows - 180 seats)	S1	120	1.0m	30	rp-steep-6-groups	normal	749	749.0	0	547.0	4164.0
777	A320 (30 rows - 180 seats)	S1	120	1.0m	30	rp-2-groups	normal	799	800.0	0	2945.0	8877.0
774	A320 (30 rows - 180 seats)	S1	120	1.0m	30	rp-steep-4-groups	normal	762	762.0	0	1106.0	5667.0
778	A320 (30 rows - 180 seats)	S1	120	1.0m	30	rp-3-groups	normal	778	779.0	0	1743.0	7146.0
779	A320 (30 rows - 180 seats)	S1	120	1.0m	30	rp-spread-4-groups	normal	744	744.0	0	1235.0	6243.0
780	A320 (30 rows - 180 seats)	S1	120	1.0m	30	rp-spread-5-groups	normal	758	757.0	0	843.0	5347.0
781	A320 (30 rows - 180 seats)	S1	120	1.0m	30	rp-spread-6-groups	normal	759	759.0	0	728.0	4753.0
782	A320 (30 rows - 180 seats)	S1	120	1.0m	30	rp-steep-4-groups	normal	774	774.0	0	1148.0	6242.0
783	A320 (30 rows - 180 seats)	S1	120	1.0m	30	rp-steep-5-groups	normal	773	773.0	0	908.0	4718.0
784	A320 (30 rows - 180 seats)	S1	120	1.0m	30	rp-steep-6-groups	normal	783	783.0	0	744.0	4213.0
785	A320 (30 rows - 180 seats)	S1	120	1.0m	30	rp-2-groups	normal	814	815.0	0	2814.0	9276.0
786	A320 (30 rows - 180 seats)	S1	120	1.0m	30	rp-3-groups	normal	775	775.0	0	1669.0	6834.0
787	A320 (30 rows - 180 seats)	S1	120	1.0m	30	rp-spread-4-groups	normal	734	735.0	0	1145.0	6204.0
788	A320 (30 rows - 180 seats)	S1	120	1.0m	30	rp-spread-5-groups	normal	739	738.0	0	1021.0	5682.0
789	A320 (30 rows - 180 seats)	S1	120	1.0m	30	rp-spread-6-groups	normal	749	749.0	0	774.0	4962.0
793	A320 (30 rows - 180 seats)	S1	120	1.0m	30	rp-2-groups	normal	803	804.0	0	2996.0	8858.0
791	A320 (30 rows - 180 seats)	S1	120	1.0m	30	rp-steep-5-groups	normal	770	770.0	0	1016.0	4628.0
790	A320 (30 rows - 180 seats)	S1	120	1.0m	30	rp-steep-4-groups	normal	797	798.0	0	1228.0	5447.0
792	A320 (30 rows - 180 seats)	S1	120	1.0m	30	rp-steep-6-groups	normal	769	769.0	0	709.0	4231.0
794	A320 (30 rows - 180 seats)	S1	120	1.0m	30	rp-3-groups	normal	768	769.0	0	2082.0	6992.0
795	A320 (30 rows - 180 seats)	S1	120	1.0m	30	rp-spread-4-groups	normal	735	735.0	0	1156.0	6027.0
796	A320 (30 rows - 180 seats)	S1	120	1.0m	30	rp-spread-5-groups	normal	747	746.0	0	850.0	5273.0
797	A320 (30 rows - 180 seats)	S1	120	1.0m	30	rp-spread-6-groups	normal	762	761.0	0	749.0	5156.0
800	A320 (30 rows - 180 seats)	S1	120	1.0m	30	rp-steep-6-groups	normal	756	756.0	0	790.0	4123.0
798	A320 (30 rows - 180 seats)	S1	120	1.0m	30	rp-steep-4-groups	normal	763	763.0	0	1040.0	5980.0
799	A320 (30 rows - 180 seats)	S1	120	1.0m	30	rp-steep-5-groups	normal	773	773.0	0	959.0	4813.0
801	A320 (30 rows - 180 seats)	S1	120	1.0m	30	rp-2-groups	normal	766	767.0	0	2562.0	8998.0
802	A320 (30 rows - 180 seats)	S1	120	1.0m	30	rp-3-groups	normal	781	782.0	0	1563.0	6801.0
804	A320 (30 rows - 180 seats)	S1	120	1.0m	30	rp-spread-5-groups	normal	722	722.0	0	578.0	5100.0
803	A320 (30 rows - 180 seats)	S1	120	1.0m	30	rp-spread-4-groups	normal	756	756.0	0	1109.0	6331.0
805	A320 (30 rows - 180 seats)	S1	120	1.0m	30	rp-spread-6-groups	normal	736	736.0	0	766.0	4502.0
807	A320 (30 rows - 180 seats)	S1	120	1.0m	30	rp-steep-5-groups	normal	744	743.0	0	831.0	4790.0
806	A320 (30 rows - 180 seats)	S1	120	1.0m	30	rp-steep-4-groups	normal	763	763.0	0	1270.0	5735.0
810	A320 (30 rows - 180 seats)	S1	120	1.0m	30	rp-3-groups	normal	765	766.0	0	1694.0	6613.0
808	A320 (30 rows - 180 seats)	S1	120	1.0m	30	rp-steep-6-groups	normal	749	749.0	0	671.0	4099.0
809	A320 (30 rows - 180 seats)	S1	120	1.0m	30	rp-2-groups	normal	798	799.0	0	2891.0	8748.0
811	A320 (30 rows - 180 seats)	S1	120	1.0m	30	rp-spread-4-groups	normal	735	736.0	0	993.0	6259.0
812	A320 (30 rows - 180 seats)	S1	120	1.0m	30	rp-spread-5-groups	normal	729	729.0	0	575.0	5120.0
813	A320 (30 rows - 180 seats)	S1	120	1.0m	30	rp-spread-6-groups	normal	737	737.0	0	756.0	4533.0
814	A320 (30 rows - 180 seats)	S1	120	1.0m	30	rp-steep-4-groups	normal	749	749.0	0	1079.0	5728.0
815	A320 (30 rows - 180 seats)	S1	120	1.0m	30	rp-steep-5-groups	normal	786	786.0	0	957.0	4875.0
817	A320 (30 rows - 180 seats)	S1	120	1.0m	30	rp-2-groups	normal	771	772.0	0	3062.0	8430.0
816	A320 (30 rows - 180 seats)	S1	120	1.0m	30	rp-steep-6-groups	normal	744	744.0	0	680.0	4295.0
818	A320 (30 rows - 180 seats)	S1	120	1.0m	30	rp-3-groups	normal	752	753.0	0	1685.0	6758.0
819	A320 (30 rows - 180 seats)	S1	120	1.0m	30	rp-spread-4-groups	normal	773	773.0	0	1021.0	5983.0
820	A320 (30 rows - 180 seats)	S1	120	1.0m	30	rp-spread-5-groups	normal	717	717.0	0	842.0	4911.0
822	A320 (30 rows - 180 seats)	S1	120	1.0m	30	rp-steep-4-groups	normal	773	773.0	0	1094.0	5664.0
821	A320 (30 rows - 180 seats)	S1	120	1.0m	30	rp-spread-6-groups	normal	757	756.0	0	656.0	4483.0
824	A320 (30 rows - 180 seats)	S1	120	1.0m	30	rp-steep-6-groups	normal	753	753.0	0	714.0	4254.0
823	A320 (30 rows - 180 seats)	S1	120	1.0m	30	rp-steep-5-groups	normal	758	758.0	0	962.0	4749.0
826	A320 (30 rows - 180 seats)	S1	120	1.0m	30	rp-3-groups	normal	822	823.0	0	1656.0	7298.0
825	A320 (30 rows - 180 seats)	S1	120	1.0m	30	rp-2-groups	normal	838	840.0	0	2801.0	9254.0
827	A320 (30 rows - 180 seats)	S1	120	1.0m	30	rp-spread-4-groups	normal	742	743.0	0	1029.0	6155.0
828	A320 (30 rows - 180 seats)	S1	120	1.0m	30	rp-spread-5-groups	normal	747	747.0	0	873.0	5160.0
829	A320 (30 rows - 180 seats)	S1	120	1.0m	30	rp-spread-6-groups	normal	734	733.0	0	827.0	4811.0
831	A320 (30 rows - 180 seats)	S1	120	1.0m	30	rp-steep-5-groups	normal	750	750.0	0	742.0	4668.0
830	A320 (30 rows - 180 seats)	S1	120	1.0m	30	rp-steep-4-groups	normal	744	744.0	0	1261.0	5461.0
832	A320 (30 rows - 180 seats)	S1	120	1.0m	30	rp-steep-6-groups	normal	751	751.0	0	588.0	4073.0
834	A320 (30 rows - 180 seats)	S1	120	1.0m	30	rp-3-groups	normal	801	802.0	0	2024.0	7449.0
833	A320 (30 rows - 180 seats)	S1	120	1.0m	30	rp-2-groups	normal	778	779.0	0	2795.0	8800.0
835	A320 (30 rows - 180 seats)	S1	120	1.0m	30	rp-spread-4-groups	normal	750	750.0	0	947.0	6045.0
836	A320 (30 rows - 180 seats)	S1	120	1.0m	30	rp-spread-5-groups	normal	757	757.0	0	839.0	5244.0
837	A320 (30 rows - 180 seats)	S1	120	1.0m	30	rp-spread-6-groups	normal	749	749.0	0	744.0	4838.0
838	A320 (30 rows - 180 seats)	S1	120	1.0m	30	rp-steep-4-groups	normal	797	797.0	0	1216.0	5625.0
840	A320 (30 rows - 180 seats)	S1	120	1.0m	30	rp-steep-6-groups	normal	755	755.0	0	551.0	4251.0
841	A320 (30 rows - 180 seats)	S1	120	1.0m	30	rp-2-groups	normal	798	799.0	0	3097.0	9228.0
842	A320 (30 rows - 180 seats)	S1	120	1.0m	30	rp-3-groups	normal	772	773.0	0	1757.0	6788.0
843	A320 (30 rows - 180 seats)	S1	120	1.0m	30	rp-spread-4-groups	normal	760	760.0	0	1066.0	6325.0
839	A320 (30 rows - 180 seats)	S1	120	1.0m	30	rp-steep-5-groups	normal	772	772.0	0	1061.0	4665.0
844	A320 (30 rows - 180 seats)	S1	120	1.0m	30	rp-spread-5-groups	normal	770	770.0	0	849.0	5876.0
845	A320 (30 rows - 180 seats)	S1	120	1.0m	30	rp-spread-6-groups	normal	752	751.0	0	721.0	4565.0
846	A320 (30 rows - 180 seats)	S1	120	1.0m	30	rp-steep-4-groups	normal	752	753.0	0	907.0	5385.0
848	A320 (30 rows - 180 seats)	S1	120	1.0m	30	rp-steep-6-groups	normal	751	751.0	0	574.0	4349.0
847	A320 (30 rows - 180 seats)	S1	120	1.0m	30	rp-steep-5-groups	normal	736	735.0	0	932.0	4640.0
850	A320 (30 rows - 180 seats)	S1	120	1.0m	30	rp-3-groups	normal	786	787.0	0	1522.0	6736.0
849	A320 (30 rows - 180 seats)	S1	120	1.0m	30	rp-2-groups	normal	782	783.0	0	2819.0	8893.0
852	A320 (30 rows - 180 seats)	S1	120	1.0m	30	rp-spread-5-groups	normal	755	755.0	0	1006.0	5086.0
851	A320 (30 rows - 180 seats)	S1	120	1.0m	30	rp-spread-4-groups	normal	745	745.0	0	1233.0	6029.0
853	A320 (30 rows - 180 seats)	S1	120	1.0m	30	rp-spread-6-groups	normal	710	709.0	0	661.0	4527.0
854	A320 (30 rows - 180 seats)	S1	120	1.0m	30	rp-steep-4-groups	normal	760	760.0	0	1043.0	5628.0
857	A320 (30 rows - 180 seats)	S1	120	1.0m	30	rp-2-groups	normal	755	756.0	0	3109.0	7929.0
855	A320 (30 rows - 180 seats)	S1	120	1.0m	30	rp-steep-5-groups	normal	764	763.0	0	760.0	4656.0
856	A320 (30 rows - 180 seats)	S1	120	1.0m	30	rp-steep-6-groups	normal	733	733.0	0	760.0	4466.0
858	A320 (30 rows - 180 seats)	S1	120	1.0m	30	rp-3-groups	normal	803	804.0	0	1739.0	6762.0
859	A320 (30 rows - 180 seats)	S1	120	1.0m	30	rp-spread-4-groups	normal	779	780.0	0	1105.0	5694.0
860	A320 (30 rows - 180 seats)	S1	120	1.0m	30	rp-spread-5-groups	normal	761	760.0	0	833.0	4904.0
861	A320 (30 rows - 180 seats)	S1	120	1.0m	30	rp-spread-6-groups	normal	735	734.0	0	785.0	4528.0
864	A320 (30 rows - 180 seats)	S1	120	1.0m	30	rp-steep-6-groups	normal	744	744.0	0	715.0	4019.0
865	A320 (30 rows - 180 seats)	S1	120	1.0m	30	rp-2-groups	normal	806	808.0	0	3067.0	9070.0
862	A320 (30 rows - 180 seats)	S1	120	1.0m	30	rp-steep-4-groups	normal	753	753.0	0	1005.0	5603.0
863	A320 (30 rows - 180 seats)	S1	120	1.0m	30	rp-steep-5-groups	normal	773	773.0	0	957.0	4759.0
866	A320 (30 rows - 180 seats)	S1	120	1.0m	30	rp-3-groups	normal	799	800.0	0	1968.0	6649.0
867	A320 (30 rows - 180 seats)	S1	120	1.0m	30	rp-spread-4-groups	normal	747	747.0	0	1285.0	6092.0
868	A320 (30 rows - 180 seats)	S1	120	1.0m	30	rp-spread-5-groups	normal	741	741.0	0	847.0	4866.0
869	A320 (30 rows - 180 seats)	S1	120	1.0m	30	rp-spread-6-groups	normal	734	733.0	0	778.0	4622.0
870	A320 (30 rows - 180 seats)	S1	120	1.0m	30	rp-steep-4-groups	normal	750	750.0	0	1170.0	5784.0
871	A320 (30 rows - 180 seats)	S1	120	1.0m	30	rp-steep-5-groups	normal	765	765.0	0	923.0	4921.0
873	A320 (30 rows - 180 seats)	S1	120	1.0m	30	rp-2-groups	normal	810	812.0	0	3466.0	8924.0
872	A320 (30 rows - 180 seats)	S1	120	1.0m	30	rp-steep-6-groups	normal	741	741.0	0	733.0	3965.0
874	A320 (30 rows - 180 seats)	S1	120	1.0m	30	rp-3-groups	normal	779	780.0	0	1571.0	6771.0
875	A320 (30 rows - 180 seats)	S1	120	1.0m	30	rp-spread-4-groups	normal	728	729.0	0	990.0	5902.0
876	A320 (30 rows - 180 seats)	S1	120	1.0m	30	rp-spread-5-groups	normal	718	718.0	0	873.0	4923.0
877	A320 (30 rows - 180 seats)	S1	120	1.0m	30	rp-spread-6-groups	normal	764	763.0	0	734.0	4661.0
878	A320 (30 rows - 180 seats)	S1	120	1.0m	30	rp-steep-4-groups	normal	749	750.0	0	893.0	5549.0
879	A320 (30 rows - 180 seats)	S1	120	1.0m	30	rp-steep-5-groups	normal	727	727.0	0	786.0	4664.0
880	A320 (30 rows - 180 seats)	S1	120	1.0m	30	rp-steep-6-groups	normal	763	763.0	0	709.0	4153.0
881	A320 (30 rows - 180 seats)	S1	120	1.0m	30	rp-2-groups	normal	811	812.0	0	2599.0	9432.0
882	A320 (30 rows - 180 seats)	S1	120	1.0m	30	rp-3-groups	normal	780	781.0	0	1604.0	6753.0
883	A320 (30 rows - 180 seats)	S1	120	1.0m	30	rp-spread-4-groups	normal	738	739.0	0	1134.0	6082.0
884	A320 (30 rows - 180 seats)	S1	120	1.0m	30	rp-spread-5-groups	normal	761	761.0	0	848.0	5079.0
885	A320 (30 rows - 180 seats)	S1	120	1.0m	30	rp-spread-6-groups	normal	735	734.0	0	799.0	4610.0
886	A320 (30 rows - 180 seats)	S1	120	1.0m	30	rp-steep-4-groups	normal	761	761.0	0	1281.0	5282.0
887	A320 (30 rows - 180 seats)	S1	120	1.0m	30	rp-steep-5-groups	normal	765	764.0	0	910.0	4910.0
888	A320 (30 rows - 180 seats)	S1	120	1.0m	30	rp-steep-6-groups	normal	752	752.0	0	583.0	4109.0
889	A320 (30 rows - 180 seats)	S1	120	1.0m	30	rp-2-groups	normal	777	778.0	0	2662.0	8284.0
890	A320 (30 rows - 180 seats)	S1	120	1.0m	30	rp-3-groups	normal	752	752.0	0	1792.0	6912.0
891	A320 (30 rows - 180 seats)	S1	120	1.0m	30	rp-spread-4-groups	normal	763	763.0	0	1220.0	6590.0
892	A320 (30 rows - 180 seats)	S1	120	1.0m	30	rp-spread-5-groups	normal	746	746.0	0	854.0	4893.0
894	A320 (30 rows - 180 seats)	S1	120	1.0m	30	rp-steep-4-groups	normal	761	761.0	0	1043.0	5877.0
893	A320 (30 rows - 180 seats)	S1	120	1.0m	30	rp-spread-6-groups	normal	768	768.0	0	663.0	4736.0
896	A320 (30 rows - 180 seats)	S1	120	1.0m	30	rp-steep-6-groups	normal	760	760.0	0	778.0	4084.0
895	A320 (30 rows - 180 seats)	S1	120	1.0m	30	rp-steep-5-groups	normal	787	787.0	0	826.0	4711.0
897	A320 (30 rows - 180 seats)	S1	120	1.0m	30	rp-2-groups	normal	803	804.0	0	3343.0	9181.0
898	A320 (30 rows - 180 seats)	S1	120	1.0m	30	rp-3-groups	normal	769	769.0	0	1403.0	7009.0
899	A320 (30 rows - 180 seats)	S1	120	1.0m	30	rp-spread-4-groups	normal	737	737.0	0	1150.0	5861.0
900	A320 (30 rows - 180 seats)	S1	120	1.0m	30	rp-spread-5-groups	normal	722	721.0	0	740.0	4984.0
902	A320 (30 rows - 180 seats)	S1	120	1.0m	30	rp-steep-4-groups	normal	748	748.0	0	1178.0	5740.0
901	A320 (30 rows - 180 seats)	S1	120	1.0m	30	rp-spread-6-groups	normal	746	745.0	0	750.0	4752.0
904	A320 (30 rows - 180 seats)	S1	120	1.0m	30	rp-steep-6-groups	normal	727	727.0	0	817.0	4095.0
903	A320 (30 rows - 180 seats)	S1	120	1.0m	30	rp-steep-5-groups	normal	754	754.0	0	970.0	4673.0
905	A320 (30 rows - 180 seats)	S1	120	1.0m	30	rp-2-groups	normal	779	781.0	0	2486.0	8750.0
906	A320 (30 rows - 180 seats)	S1	120	1.0m	30	rp-3-groups	normal	752	752.0	0	1460.0	6414.0
907	A320 (30 rows - 180 seats)	S1	120	1.0m	30	rp-spread-4-groups	normal	741	741.0	0	1258.0	6224.0
908	A320 (30 rows - 180 seats)	S1	120	1.0m	30	rp-spread-5-groups	normal	778	778.0	0	899.0	5334.0
910	A320 (30 rows - 180 seats)	S1	120	1.0m	30	rp-steep-4-groups	normal	734	735.0	0	1048.0	5720.0
909	A320 (30 rows - 180 seats)	S1	120	1.0m	30	rp-spread-6-groups	normal	719	719.0	0	679.0	4815.0
911	A320 (30 rows - 180 seats)	S1	120	1.0m	30	rp-steep-5-groups	normal	739	739.0	0	798.0	4868.0
913	A320 (30 rows - 180 seats)	S1	120	1.0m	30	rp-2-groups	normal	754	756.0	0	3205.0	8183.0
912	A320 (30 rows - 180 seats)	S1	120	1.0m	30	rp-steep-6-groups	normal	779	779.0	0	559.0	4047.0
914	A320 (30 rows - 180 seats)	S1	120	1.0m	30	rp-3-groups	normal	737	738.0	0	1577.0	7146.0
915	A320 (30 rows - 180 seats)	S1	120	1.0m	30	rp-spread-4-groups	normal	765	766.0	0	1113.0	6035.0
916	A320 (30 rows - 180 seats)	S1	120	1.0m	30	rp-spread-5-groups	normal	731	730.0	0	686.0	5131.0
918	A320 (30 rows - 180 seats)	S1	120	1.0m	30	rp-steep-4-groups	normal	757	757.0	0	1203.0	5416.0
917	A320 (30 rows - 180 seats)	S1	120	1.0m	30	rp-spread-6-groups	normal	740	740.0	0	626.0	4615.0
919	A320 (30 rows - 180 seats)	S1	120	1.0m	30	rp-steep-5-groups	normal	731	731.0	0	941.0	4884.0
921	A320 (30 rows - 180 seats)	S1	120	1.0m	30	rp-2-groups	normal	769	770.0	0	2763.0	9114.0
922	A320 (30 rows - 180 seats)	S1	120	1.0m	30	rp-3-groups	normal	769	769.0	0	1639.0	7044.0
920	A320 (30 rows - 180 seats)	S1	120	1.0m	30	rp-steep-6-groups	normal	747	747.0	0	704.0	4175.0
923	A320 (30 rows - 180 seats)	S1	120	1.0m	30	rp-spread-4-groups	normal	755	755.0	0	1137.0	6471.0
924	A320 (30 rows - 180 seats)	S1	120	1.0m	30	rp-spread-5-groups	normal	760	759.0	0	841.0	5212.0
925	A320 (30 rows - 180 seats)	S1	120	1.0m	30	rp-spread-6-groups	normal	737	737.0	0	836.0	4644.0
926	A320 (30 rows - 180 seats)	S1	120	1.0m	30	rp-steep-4-groups	normal	788	788.0	0	1084.0	5661.0
927	A320 (30 rows - 180 seats)	S1	120	1.0m	30	rp-steep-5-groups	normal	779	779.0	0	868.0	4400.0
928	A320 (30 rows - 180 seats)	S1	120	1.0m	30	rp-steep-6-groups	normal	749	749.0	0	615.0	4050.0
930	A320 (30 rows - 180 seats)	S1	120	1.0m	30	rp-3-groups	normal	743	744.0	0	1375.0	6492.0
929	A320 (30 rows - 180 seats)	S1	120	1.0m	30	rp-2-groups	normal	779	780.0	0	2593.0	8595.0
931	A320 (30 rows - 180 seats)	S1	120	1.0m	30	rp-spread-4-groups	normal	739	739.0	0	1078.0	6186.0
932	A320 (30 rows - 180 seats)	S1	120	1.0m	30	rp-spread-5-groups	normal	750	750.0	0	825.0	5159.0
933	A320 (30 rows - 180 seats)	S1	120	1.0m	30	rp-spread-6-groups	normal	758	758.0	0	811.0	4716.0
934	A320 (30 rows - 180 seats)	S1	120	1.0m	30	rp-steep-4-groups	normal	762	763.0	0	1045.0	5672.0
936	A320 (30 rows - 180 seats)	S1	120	1.0m	30	rp-steep-6-groups	normal	770	770.0	0	730.0	4097.0
935	A320 (30 rows - 180 seats)	S1	120	1.0m	30	rp-steep-5-groups	normal	766	766.0	0	870.0	4583.0
938	A320 (30 rows - 180 seats)	S1	120	1.0m	30	rp-3-groups	normal	772	773.0	0	1942.0	7134.0
937	A320 (30 rows - 180 seats)	S1	120	1.0m	30	rp-2-groups	normal	780	781.0	0	2851.0	8853.0
939	A320 (30 rows - 180 seats)	S1	120	1.0m	30	rp-spread-4-groups	normal	757	758.0	0	994.0	6120.0
940	A320 (30 rows - 180 seats)	S1	120	1.0m	30	rp-spread-5-groups	normal	743	743.0	0	935.0	5371.0
941	A320 (30 rows - 180 seats)	S1	120	1.0m	30	rp-spread-6-groups	normal	738	738.0	0	686.0	4945.0
942	A320 (30 rows - 180 seats)	S1	120	1.0m	30	rp-steep-4-groups	normal	769	769.0	0	1253.0	5835.0
943	A320 (30 rows - 180 seats)	S1	120	1.0m	30	rp-steep-5-groups	normal	782	782.0	0	678.0	4836.0
945	A320 (30 rows - 180 seats)	S1	120	1.0m	30	rp-2-groups	normal	785	787.0	0	2697.0	8896.0
944	A320 (30 rows - 180 seats)	S1	120	1.0m	30	rp-steep-6-groups	normal	749	749.0	0	708.0	4112.0
946	A320 (30 rows - 180 seats)	S1	120	1.0m	30	rp-3-groups	normal	804	805.0	0	1836.0	7197.0
947	A320 (30 rows - 180 seats)	S1	120	1.0m	30	rp-spread-4-groups	normal	741	742.0	0	1187.0	6308.0
948	A320 (30 rows - 180 seats)	S1	120	1.0m	30	rp-spread-5-groups	normal	746	745.0	0	772.0	5298.0
949	A320 (30 rows - 180 seats)	S1	120	1.0m	30	rp-spread-6-groups	normal	744	743.0	0	709.0	4691.0
950	A320 (30 rows - 180 seats)	S1	120	1.0m	30	rp-steep-4-groups	normal	772	772.0	0	1207.0	5666.0
951	A320 (30 rows - 180 seats)	S1	120	1.0m	30	rp-steep-5-groups	normal	759	759.0	0	735.0	4563.0
953	A320 (30 rows - 180 seats)	S1	120	1.0m	30	rp-2-groups	normal	809	811.0	0	2976.0	8810.0
952	A320 (30 rows - 180 seats)	S1	120	1.0m	30	rp-steep-6-groups	normal	756	756.0	0	657.0	4342.0
954	A320 (30 rows - 180 seats)	S1	120	1.0m	30	rp-3-groups	normal	755	756.0	0	1732.0	7249.0
955	A320 (30 rows - 180 seats)	S1	120	1.0m	30	rp-spread-4-groups	normal	716	717.0	0	1182.0	6090.0
956	A320 (30 rows - 180 seats)	S1	120	1.0m	30	rp-spread-5-groups	normal	754	753.0	0	813.0	5121.0
957	A320 (30 rows - 180 seats)	S1	120	1.0m	30	rp-spread-6-groups	normal	736	736.0	0	769.0	4633.0
958	A320 (30 rows - 180 seats)	S1	120	1.0m	30	rp-steep-4-groups	normal	749	750.0	0	1010.0	5468.0
959	A320 (30 rows - 180 seats)	S1	120	1.0m	30	rp-steep-5-groups	normal	739	739.0	0	673.0	4663.0
961	A320 (30 rows - 180 seats)	S1	120	1.0m	30	rp-2-groups	normal	778	780.0	0	3145.0	8694.0
960	A320 (30 rows - 180 seats)	S1	120	1.0m	30	rp-steep-6-groups	normal	754	754.0	0	646.0	4063.0
962	A320 (30 rows - 180 seats)	S1	120	1.0m	30	rp-3-groups	normal	776	777.0	0	1736.0	6912.0
963	A320 (30 rows - 180 seats)	S1	120	1.0m	30	rp-spread-4-groups	normal	748	748.0	0	1102.0	5767.0
964	A320 (30 rows - 180 seats)	S1	120	1.0m	30	rp-spread-5-groups	normal	742	741.0	0	717.0	5293.0
965	A320 (30 rows - 180 seats)	S1	120	1.0m	30	rp-spread-6-groups	normal	757	757.0	0	790.0	4743.0
966	A320 (30 rows - 180 seats)	S1	120	1.0m	30	rp-steep-4-groups	normal	755	756.0	0	1170.0	5573.0
967	A320 (30 rows - 180 seats)	S1	120	1.0m	30	rp-steep-5-groups	normal	749	749.0	0	758.0	4651.0
968	A320 (30 rows - 180 seats)	S1	120	1.0m	30	rp-steep-6-groups	normal	752	752.0	0	761.0	4119.0
970	A320 (30 rows - 180 seats)	S1	120	1.0m	30	rp-3-groups	normal	742	743.0	0	1341.0	6743.0
969	A320 (30 rows - 180 seats)	S1	120	1.0m	30	rp-2-groups	normal	789	790.0	0	2672.0	9074.0
971	A320 (30 rows - 180 seats)	S1	120	1.0m	30	rp-spread-4-groups	normal	777	777.0	0	1366.0	6303.0
972	A320 (30 rows - 180 seats)	S1	120	1.0m	30	rp-spread-5-groups	normal	725	724.0	0	830.0	5291.0
973	A320 (30 rows - 180 seats)	S1	120	1.0m	30	rp-spread-6-groups	normal	751	751.0	0	707.0	4637.0
974	A320 (30 rows - 180 seats)	S1	120	1.0m	30	rp-steep-4-groups	normal	759	759.0	0	963.0	5809.0
975	A320 (30 rows - 180 seats)	S1	120	1.0m	30	rp-steep-5-groups	normal	770	770.0	0	920.0	4777.0
977	A320 (30 rows - 180 seats)	S1	120	1.0m	30	rp-2-groups	normal	779	781.0	0	3199.0	8756.0
978	A320 (30 rows - 180 seats)	S1	120	1.0m	30	rp-3-groups	normal	770	771.0	0	1681.0	6866.0
976	A320 (30 rows - 180 seats)	S1	120	1.0m	30	rp-steep-6-groups	normal	771	771.0	0	591.0	4239.0
979	A320 (30 rows - 180 seats)	S1	120	1.0m	30	rp-spread-4-groups	normal	762	763.0	0	1366.0	5887.0
980	A320 (30 rows - 180 seats)	S1	120	1.0m	30	rp-spread-5-groups	normal	769	768.0	0	950.0	5062.0
981	A320 (30 rows - 180 seats)	S1	120	1.0m	30	rp-spread-6-groups	normal	723	722.0	0	599.0	4501.0
982	A320 (30 rows - 180 seats)	S1	120	1.0m	30	rp-steep-4-groups	normal	758	759.0	0	1037.0	5810.0
983	A320 (30 rows - 180 seats)	S1	120	1.0m	30	rp-steep-5-groups	normal	751	751.0	0	754.0	4835.0
986	A320 (30 rows - 180 seats)	S1	120	1.0m	30	rp-3-groups	normal	785	785.0	0	1397.0	7272.0
985	A320 (30 rows - 180 seats)	S1	120	1.0m	30	rp-2-groups	normal	808	809.0	0	2959.0	8747.0
984	A320 (30 rows - 180 seats)	S1	120	1.0m	30	rp-steep-6-groups	normal	743	743.0	0	713.0	4225.0
987	A320 (30 rows - 180 seats)	S1	120	1.0m	30	rp-spread-4-groups	normal	735	735.0	0	1275.0	5996.0
988	A320 (30 rows - 180 seats)	S1	120	1.0m	30	rp-spread-5-groups	normal	725	724.0	0	768.0	5443.0
989	A320 (30 rows - 180 seats)	S1	120	1.0m	30	rp-spread-6-groups	normal	752	752.0	0	766.0	4801.0
990	A320 (30 rows - 180 seats)	S1	120	1.0m	30	rp-steep-4-groups	normal	747	748.0	0	994.0	5745.0
991	A320 (30 rows - 180 seats)	S1	120	1.0m	30	rp-steep-5-groups	normal	753	753.0	0	847.0	4640.0
992	A320 (30 rows - 180 seats)	S1	120	1.0m	30	rp-steep-6-groups	normal	750	750.0	0	669.0	4187.0
994	A320 (30 rows - 180 seats)	S1	120	1.0m	30	rp-3-groups	normal	768	768.0	0	1629.0	6501.0
993	A320 (30 rows - 180 seats)	S1	120	1.0m	30	rp-2-groups	normal	774	776.0	0	3112.0	8978.0
995	A320 (30 rows - 180 seats)	S1	120	1.0m	30	rp-spread-4-groups	normal	759	760.0	0	1057.0	6070.0
997	A320 (30 rows - 180 seats)	S1	120	1.0m	30	rp-spread-6-groups	normal	734	733.0	0	650.0	4717.0
996	A320 (30 rows - 180 seats)	S1	120	1.0m	30	rp-spread-5-groups	normal	724	723.0	0	706.0	5265.0
998	A320 (30 rows - 180 seats)	S1	120	1.0m	30	rp-steep-4-groups	normal	754	754.0	0	902.0	5773.0
1000	A320 (30 rows - 180 seats)	S1	120	1.0m	30	rp-steep-6-groups	normal	740	740.0	0	670.0	3971.0
1001	A320 (30 rows - 180 seats)	S1	120	1.0m	30	rp-2-groups	normal	768	770.0	0	2546.0	8543.0
1002	A320 (30 rows - 180 seats)	S1	120	1.0m	30	rp-3-groups	normal	751	752.0	0	1585.0	6711.0
999	A320 (30 rows - 180 seats)	S1	120	1.0m	30	rp-steep-5-groups	normal	790	790.0	0	838.0	5015.0
1003	A320 (30 rows - 180 seats)	S1	120	1.0m	30	rp-spread-4-groups	normal	758	758.0	0	1106.0	5805.0
1004	A320 (30 rows - 180 seats)	S1	120	1.0m	30	rp-spread-5-groups	normal	741	741.0	0	743.0	4998.0
1006	A320 (30 rows - 180 seats)	S1	120	1.0m	30	rp-steep-4-groups	normal	770	770.0	0	1138.0	6014.0
1005	A320 (30 rows - 180 seats)	S1	120	1.0m	30	rp-spread-6-groups	normal	760	760.0	0	713.0	4824.0
1007	A320 (30 rows - 180 seats)	S1	120	1.0m	30	rp-steep-5-groups	normal	715	715.0	0	882.0	4735.0
1008	A320 (30 rows - 180 seats)	S1	120	1.0m	30	rp-steep-6-groups	normal	774	774.0	0	706.0	4254.0
1009	A320 (30 rows - 180 seats)	S1	120	1.0m	30	rp-2-groups	normal	831	832.0	0	3168.0	8586.0
1010	A320 (30 rows - 180 seats)	S1	120	1.0m	30	rp-3-groups	normal	774	774.0	0	1837.0	6807.0
1011	A320 (30 rows - 180 seats)	S1	120	1.0m	30	rp-spread-4-groups	normal	716	717.0	0	1158.0	6028.0
1012	A320 (30 rows - 180 seats)	S1	120	1.0m	30	rp-spread-5-groups	normal	747	747.0	0	773.0	4993.0
1013	A320 (30 rows - 180 seats)	S1	120	1.0m	30	rp-spread-6-groups	normal	760	759.0	0	599.0	4799.0
1015	A320 (30 rows - 180 seats)	S1	120	1.0m	30	rp-steep-5-groups	normal	749	749.0	0	733.0	4833.0
1014	A320 (30 rows - 180 seats)	S1	120	1.0m	30	rp-steep-4-groups	normal	770	770.0	0	1232.0	5866.0
1017	A320 (30 rows - 180 seats)	S1	120	1.0m	30	rp-2-groups	normal	784	785.0	0	2727.0	8452.0
1018	A320 (30 rows - 180 seats)	S1	120	1.0m	30	rp-3-groups	normal	780	781.0	0	1472.0	6910.0
1016	A320 (30 rows - 180 seats)	S1	120	1.0m	30	rp-steep-6-groups	normal	772	772.0	0	571.0	4246.0
1019	A320 (30 rows - 180 seats)	S1	120	1.0m	30	rp-spread-4-groups	normal	777	778.0	0	1259.0	6419.0
1020	A320 (30 rows - 180 seats)	S1	120	1.0m	30	rp-spread-5-groups	normal	737	737.0	0	798.0	5398.0
1021	A320 (30 rows - 180 seats)	S1	120	1.0m	30	rp-spread-6-groups	normal	729	728.0	0	725.0	4864.0
1022	A320 (30 rows - 180 seats)	S1	120	1.0m	30	rp-steep-4-groups	normal	768	768.0	0	960.0	5984.0
1025	A320 (30 rows - 180 seats)	S1	120	1.0m	30	rp-2-groups	normal	781	782.0	0	2508.0	8196.0
1024	A320 (30 rows - 180 seats)	S1	120	1.0m	30	rp-steep-6-groups	normal	779	779.0	0	667.0	4356.0
1026	A320 (30 rows - 180 seats)	S1	120	1.0m	30	rp-3-groups	normal	754	755.0	0	1469.0	6642.0
1023	A320 (30 rows - 180 seats)	S1	120	1.0m	30	rp-steep-5-groups	normal	769	769.0	0	895.0	4841.0
1027	A320 (30 rows - 180 seats)	S1	120	1.0m	30	rp-spread-4-groups	normal	731	731.0	0	1146.0	5789.0
1028	A320 (30 rows - 180 seats)	S1	120	1.0m	30	rp-spread-5-groups	normal	750	750.0	0	847.0	5311.0
1029	A320 (30 rows - 180 seats)	S1	120	1.0m	30	rp-spread-6-groups	normal	715	714.0	0	540.0	4618.0
1030	A320 (30 rows - 180 seats)	S1	120	1.0m	30	rp-steep-4-groups	normal	747	747.0	0	1101.0	5936.0
1031	A320 (30 rows - 180 seats)	S1	120	1.0m	30	rp-steep-5-groups	normal	764	763.0	0	810.0	5076.0
1032	A320 (30 rows - 180 seats)	S1	120	1.0m	30	rp-steep-6-groups	normal	762	762.0	0	739.0	4117.0
1033	A320 (30 rows - 180 seats)	S1	120	1.0m	30	rp-2-groups	normal	842	844.0	0	3030.0	9138.0
1034	A320 (30 rows - 180 seats)	S1	120	1.0m	30	rp-3-groups	normal	766	767.0	0	1824.0	6728.0
1035	A320 (30 rows - 180 seats)	S1	120	1.0m	30	rp-spread-4-groups	normal	735	736.0	0	972.0	6342.0
1036	A320 (30 rows - 180 seats)	S1	120	1.0m	30	rp-spread-5-groups	normal	746	746.0	0	750.0	4825.0
1037	A320 (30 rows - 180 seats)	S1	120	1.0m	30	rp-spread-6-groups	normal	748	747.0	0	560.0	4479.0
1038	A320 (30 rows - 180 seats)	S1	120	1.0m	30	rp-steep-4-groups	normal	762	762.0	0	1161.0	5551.0
1039	A320 (30 rows - 180 seats)	S1	120	1.0m	30	rp-steep-5-groups	normal	757	757.0	0	920.0	4628.0
1040	A320 (30 rows - 180 seats)	S1	120	1.0m	30	rp-steep-6-groups	normal	753	753.0	0	725.0	3861.0
1041	A320 (30 rows - 180 seats)	S1	120	1.0m	30	rp-2-groups	normal	776	778.0	0	2695.0	8812.0
1042	A320 (30 rows - 180 seats)	S1	120	1.0m	30	rp-3-groups	normal	753	754.0	0	1539.0	6800.0
1043	A320 (30 rows - 180 seats)	S1	120	1.0m	30	rp-spread-4-groups	normal	772	772.0	0	1223.0	6048.0
1044	A320 (30 rows - 180 seats)	S1	120	1.0m	30	rp-spread-5-groups	normal	744	743.0	0	836.0	5049.0
1045	A320 (30 rows - 180 seats)	S1	120	1.0m	30	rp-spread-6-groups	normal	709	709.0	0	671.0	4609.0
1046	A320 (30 rows - 180 seats)	S1	120	1.0m	30	rp-steep-4-groups	normal	757	757.0	0	997.0	5459.0
1049	A320 (30 rows - 180 seats)	S1	120	1.0m	30	rp-2-groups	normal	792	793.0	0	2906.0	8376.0
1047	A320 (30 rows - 180 seats)	S1	120	1.0m	30	rp-steep-5-groups	normal	773	773.0	0	856.0	4950.0
1048	A320 (30 rows - 180 seats)	S1	120	1.0m	30	rp-steep-6-groups	normal	732	732.0	0	696.0	4307.0
1050	A320 (30 rows - 180 seats)	S1	120	1.0m	30	rp-3-groups	normal	766	767.0	0	1694.0	7336.0
1051	A320 (30 rows - 180 seats)	S1	120	1.0m	30	rp-spread-4-groups	normal	787	788.0	0	1144.0	6366.0
1052	A320 (30 rows - 180 seats)	S1	120	1.0m	30	rp-spread-5-groups	normal	762	761.0	0	878.0	5241.0
1053	A320 (30 rows - 180 seats)	S1	120	1.0m	30	rp-spread-6-groups	normal	732	732.0	0	611.0	4667.0
1054	A320 (30 rows - 180 seats)	S1	120	1.0m	30	rp-steep-4-groups	normal	761	761.0	0	1217.0	5929.0
1057	A320 (30 rows - 180 seats)	S1	120	1.0m	30	rp-2-groups	normal	819	820.0	0	3281.0	9440.0
1055	A320 (30 rows - 180 seats)	S1	120	1.0m	30	rp-steep-5-groups	normal	765	764.0	0	864.0	4946.0
1056	A320 (30 rows - 180 seats)	S1	120	1.0m	30	rp-steep-6-groups	normal	739	739.0	0	663.0	4283.0
1058	A320 (30 rows - 180 seats)	S1	120	1.0m	30	rp-3-groups	normal	765	766.0	0	1692.0	6857.0
1059	A320 (30 rows - 180 seats)	S1	120	1.0m	30	rp-spread-4-groups	normal	759	760.0	0	1093.0	6233.0
1060	A320 (30 rows - 180 seats)	S1	120	1.0m	30	rp-spread-5-groups	normal	723	723.0	0	892.0	4883.0
1061	A320 (30 rows - 180 seats)	S1	120	1.0m	30	rp-spread-6-groups	normal	719	719.0	0	713.0	4900.0
1062	A320 (30 rows - 180 seats)	S1	120	1.0m	30	rp-steep-4-groups	normal	778	778.0	0	1075.0	5698.0
1065	A320 (30 rows - 180 seats)	S1	120	1.0m	30	rp-2-groups	normal	787	788.0	0	2376.0	8812.0
1063	A320 (30 rows - 180 seats)	S1	120	1.0m	30	rp-steep-5-groups	normal	797	797.0	0	857.0	4714.0
1064	A320 (30 rows - 180 seats)	S1	120	1.0m	30	rp-steep-6-groups	normal	779	779.0	0	685.0	4253.0
1066	A320 (30 rows - 180 seats)	S1	120	1.0m	30	rp-3-groups	normal	776	776.0	0	1722.0	6501.0
1067	A320 (30 rows - 180 seats)	S1	120	1.0m	30	rp-spread-4-groups	normal	775	776.0	0	1136.0	6297.0
1068	A320 (30 rows - 180 seats)	S1	120	1.0m	30	rp-spread-5-groups	normal	761	760.0	0	845.0	5159.0
1069	A320 (30 rows - 180 seats)	S1	120	1.0m	30	rp-spread-6-groups	normal	739	738.0	0	776.0	4666.0
1070	A320 (30 rows - 180 seats)	S1	120	1.0m	30	rp-steep-4-groups	normal	758	758.0	0	1141.0	5897.0
1073	A320 (30 rows - 180 seats)	S1	120	1.0m	30	rp-2-groups	normal	803	805.0	0	3417.0	9022.0
1071	A320 (30 rows - 180 seats)	S1	120	1.0m	30	rp-steep-5-groups	normal	787	787.0	0	893.0	4738.0
1072	A320 (30 rows - 180 seats)	S1	120	1.0m	30	rp-steep-6-groups	normal	760	760.0	0	693.0	4259.0
1074	A320 (30 rows - 180 seats)	S1	120	1.0m	30	rp-3-groups	normal	745	746.0	0	1632.0	6896.0
1075	A320 (30 rows - 180 seats)	S1	120	1.0m	30	rp-spread-4-groups	normal	726	726.0	0	1278.0	6191.0
1077	A320 (30 rows - 180 seats)	S1	120	1.0m	30	rp-spread-6-groups	normal	727	727.0	0	630.0	4719.0
1076	A320 (30 rows - 180 seats)	S1	120	1.0m	30	rp-spread-5-groups	normal	725	725.0	0	831.0	5151.0
1078	A320 (30 rows - 180 seats)	S1	120	1.0m	30	rp-steep-4-groups	normal	761	761.0	0	1040.0	5471.0
1080	A320 (30 rows - 180 seats)	S1	120	1.0m	30	rp-steep-6-groups	normal	783	783.0	0	745.0	4212.0
1079	A320 (30 rows - 180 seats)	S1	120	1.0m	30	rp-steep-5-groups	normal	785	785.0	0	926.0	4639.0
1081	A320 (30 rows - 180 seats)	S1	120	1.0m	30	rp-2-groups	normal	803	804.0	0	2643.0	8665.0
1082	A320 (30 rows - 180 seats)	S1	120	1.0m	30	rp-3-groups	normal	784	785.0	0	1873.0	6981.0
1083	A320 (30 rows - 180 seats)	S1	120	1.0m	30	rp-spread-4-groups	normal	747	748.0	0	1144.0	6057.0
1084	A320 (30 rows - 180 seats)	S1	120	1.0m	30	rp-spread-5-groups	normal	745	745.0	0	819.0	5153.0
1085	A320 (30 rows - 180 seats)	S1	120	1.0m	30	rp-spread-6-groups	normal	768	768.0	0	800.0	4903.0
1086	A320 (30 rows - 180 seats)	S1	120	1.0m	30	rp-steep-4-groups	normal	752	752.0	0	1129.0	5631.0
1088	A320 (30 rows - 180 seats)	S1	120	1.0m	30	rp-steep-6-groups	normal	720	720.0	0	690.0	4113.0
1089	A320 (30 rows - 180 seats)	S1	120	1.0m	30	rp-2-groups	normal	788	790.0	0	3023.0	8609.0
1087	A320 (30 rows - 180 seats)	S1	120	1.0m	30	rp-steep-5-groups	normal	780	780.0	0	886.0	4640.0
1090	A320 (30 rows - 180 seats)	S1	120	1.0m	30	rp-3-groups	normal	740	741.0	0	1481.0	6659.0
1091	A320 (30 rows - 180 seats)	S1	120	1.0m	30	rp-spread-4-groups	normal	769	770.0	0	1062.0	6307.0
1092	A320 (30 rows - 180 seats)	S1	120	1.0m	30	rp-spread-5-groups	normal	743	743.0	0	937.0	5466.0
1093	A320 (30 rows - 180 seats)	S1	120	1.0m	30	rp-spread-6-groups	normal	730	730.0	0	799.0	4858.0
1094	A320 (30 rows - 180 seats)	S1	120	1.0m	30	rp-steep-4-groups	normal	765	765.0	0	1256.0	6029.0
1097	A320 (30 rows - 180 seats)	S1	120	1.0m	30	rp-2-groups	normal	804	806.0	0	2835.0	8564.0
1096	A320 (30 rows - 180 seats)	S1	120	1.0m	30	rp-steep-6-groups	normal	757	757.0	0	706.0	4232.0
1095	A320 (30 rows - 180 seats)	S1	120	1.0m	30	rp-steep-5-groups	normal	760	760.0	0	832.0	4651.0
1098	A320 (30 rows - 180 seats)	S1	120	1.0m	30	rp-3-groups	normal	796	797.0	0	1813.0	6793.0
1099	A320 (30 rows - 180 seats)	S1	120	1.0m	30	rp-spread-4-groups	normal	761	761.0	0	984.0	6487.0
1100	A320 (30 rows - 180 seats)	S1	120	1.0m	30	rp-spread-5-groups	normal	762	761.0	0	969.0	5225.0
1101	A320 (30 rows - 180 seats)	S1	120	1.0m	30	rp-spread-6-groups	normal	730	729.0	0	829.0	5099.0
1102	A320 (30 rows - 180 seats)	S1	120	1.0m	30	rp-steep-4-groups	normal	764	764.0	0	1088.0	5938.0
1103	A320 (30 rows - 180 seats)	S1	120	1.0m	30	rp-steep-5-groups	normal	762	762.0	0	829.0	4727.0
1105	A320 (30 rows - 180 seats)	S1	120	1.0m	30	rp-2-groups	normal	797	799.0	0	2662.0	8910.0
1104	A320 (30 rows - 180 seats)	S1	120	1.0m	30	rp-steep-6-groups	normal	767	767.0	0	784.0	4059.0
1108	A320 (30 rows - 180 seats)	S1	120	1.0m	30	rp-spread-5-groups	normal	710	710.0	0	859.0	5315.0
1109	A320 (30 rows - 180 seats)	S1	120	1.0m	30	rp-spread-6-groups	normal	749	749.0	0	805.0	4679.0
1106	A320 (30 rows - 180 seats)	S1	120	1.0m	30	rp-3-groups	normal	793	793.0	0	1880.0	7158.0
1107	A320 (30 rows - 180 seats)	S1	120	1.0m	30	rp-spread-4-groups	normal	754	755.0	0	878.0	6055.0
1110	A320 (30 rows - 180 seats)	S1	120	1.0m	30	rp-steep-4-groups	normal	750	751.0	0	1082.0	5837.0
1111	A320 (30 rows - 180 seats)	S1	120	1.0m	30	rp-steep-5-groups	normal	762	762.0	0	940.0	4572.0
1112	A320 (30 rows - 180 seats)	S1	120	1.0m	30	rp-steep-6-groups	normal	755	755.0	0	704.0	3981.0
1113	A320 (30 rows - 180 seats)	S1	120	1.0m	30	rp-2-groups	normal	807	809.0	0	2455.0	8519.0
1114	A320 (30 rows - 180 seats)	S1	120	1.0m	30	rp-3-groups	normal	760	760.0	0	1963.0	6764.0
1115	A320 (30 rows - 180 seats)	S1	120	1.0m	30	rp-spread-4-groups	normal	762	762.0	0	1208.0	6189.0
1117	A320 (30 rows - 180 seats)	S1	120	1.0m	30	rp-spread-6-groups	normal	762	762.0	0	614.0	4576.0
1116	A320 (30 rows - 180 seats)	S1	120	1.0m	30	rp-spread-5-groups	normal	757	756.0	0	958.0	5092.0
1118	A320 (30 rows - 180 seats)	S1	120	1.0m	30	rp-steep-4-groups	normal	738	738.0	0	1217.0	5794.0
1119	A320 (30 rows - 180 seats)	S1	120	1.0m	30	rp-steep-5-groups	normal	772	772.0	0	1022.0	4879.0
1121	A320 (30 rows - 180 seats)	S1	120	1.0m	30	rp-2-groups	normal	811	813.0	0	3117.0	9128.0
1120	A320 (30 rows - 180 seats)	S1	120	1.0m	30	rp-steep-6-groups	normal	765	765.0	0	847.0	4254.0
1122	A320 (30 rows - 180 seats)	S1	120	1.0m	30	rp-3-groups	normal	766	766.0	0	1396.0	7033.0
1123	A320 (30 rows - 180 seats)	S1	120	1.0m	30	rp-spread-4-groups	normal	754	754.0	0	1186.0	6438.0
1124	A320 (30 rows - 180 seats)	S1	120	1.0m	30	rp-spread-5-groups	normal	767	767.0	0	924.0	5216.0
1125	A320 (30 rows - 180 seats)	S1	120	1.0m	30	rp-spread-6-groups	normal	735	734.0	0	605.0	4624.0
1126	A320 (30 rows - 180 seats)	S1	120	1.0m	30	rp-steep-4-groups	normal	748	749.0	0	1280.0	5581.0
1127	A320 (30 rows - 180 seats)	S1	120	1.0m	30	rp-steep-5-groups	normal	767	767.0	0	960.0	4742.0
1129	A320 (30 rows - 180 seats)	S1	120	1.0m	30	rp-2-groups	normal	771	773.0	0	2762.0	8704.0
1128	A320 (30 rows - 180 seats)	S1	120	1.0m	30	rp-steep-6-groups	normal	779	779.0	0	746.0	4337.0
1130	A320 (30 rows - 180 seats)	S1	120	1.0m	30	rp-3-groups	normal	755	756.0	0	1600.0	6893.0
1131	A320 (30 rows - 180 seats)	S1	120	1.0m	30	rp-spread-4-groups	normal	768	769.0	0	1143.0	6135.0
1132	A320 (30 rows - 180 seats)	S1	120	1.0m	30	rp-spread-5-groups	normal	751	750.0	0	888.0	5250.0
1133	A320 (30 rows - 180 seats)	S1	120	1.0m	30	rp-spread-6-groups	normal	756	755.0	0	750.0	4718.0
1134	A320 (30 rows - 180 seats)	S1	120	1.0m	30	rp-steep-4-groups	normal	771	771.0	0	1110.0	5654.0
1135	A320 (30 rows - 180 seats)	S1	120	1.0m	30	rp-steep-5-groups	normal	768	767.0	0	846.0	4862.0
1137	A320 (30 rows - 180 seats)	S1	120	1.0m	30	rp-2-groups	normal	796	798.0	0	3009.0	8162.0
1136	A320 (30 rows - 180 seats)	S1	120	1.0m	30	rp-steep-6-groups	normal	785	785.0	0	642.0	4278.0
1139	A320 (30 rows - 180 seats)	S1	120	1.0m	30	rp-spread-4-groups	normal	745	746.0	0	1348.0	6547.0
1140	A320 (30 rows - 180 seats)	S1	120	1.0m	30	rp-spread-5-groups	normal	747	747.0	0	998.0	5232.0
1138	A320 (30 rows - 180 seats)	S1	120	1.0m	30	rp-3-groups	normal	781	781.0	0	1738.0	7100.0
1141	A320 (30 rows - 180 seats)	S1	120	1.0m	30	rp-spread-6-groups	normal	711	711.0	0	743.0	4598.0
1142	A320 (30 rows - 180 seats)	S1	120	1.0m	30	rp-steep-4-groups	normal	797	797.0	0	1195.0	5851.0
1143	A320 (30 rows - 180 seats)	S1	120	1.0m	30	rp-steep-5-groups	normal	753	753.0	0	768.0	4600.0
1144	A320 (30 rows - 180 seats)	S1	120	1.0m	30	rp-steep-6-groups	normal	751	751.0	0	644.0	4203.0
1145	A320 (30 rows - 180 seats)	S1	120	1.0m	30	rp-2-groups	normal	800	801.0	0	3031.0	9018.0
1146	A320 (30 rows - 180 seats)	S1	120	1.0m	30	rp-3-groups	normal	779	780.0	0	1807.0	7052.0
1148	A320 (30 rows - 180 seats)	S1	120	1.0m	30	rp-spread-5-groups	normal	760	759.0	0	786.0	5226.0
1147	A320 (30 rows - 180 seats)	S1	120	1.0m	30	rp-spread-4-groups	normal	764	765.0	0	932.0	6592.0
1149	A320 (30 rows - 180 seats)	S1	120	1.0m	30	rp-spread-6-groups	normal	735	734.0	0	731.0	4571.0
1150	A320 (30 rows - 180 seats)	S1	120	1.0m	30	rp-steep-4-groups	normal	759	759.0	0	1366.0	5630.0
1151	A320 (30 rows - 180 seats)	S1	120	1.0m	30	rp-steep-5-groups	normal	769	768.0	0	988.0	4805.0
1153	A320 (30 rows - 180 seats)	S1	120	1.0m	30	rp-2-groups	normal	784	786.0	0	2911.0	8438.0
1152	A320 (30 rows - 180 seats)	S1	120	1.0m	30	rp-steep-6-groups	normal	775	775.0	0	665.0	4184.0
1154	A320 (30 rows - 180 seats)	S1	120	1.0m	30	rp-3-groups	normal	759	760.0	0	1511.0	7118.0
1155	A320 (30 rows - 180 seats)	S1	120	1.0m	30	rp-spread-4-groups	normal	731	732.0	0	1087.0	6182.0
1156	A320 (30 rows - 180 seats)	S1	120	1.0m	30	rp-spread-5-groups	normal	741	741.0	0	965.0	5193.0
1157	A320 (30 rows - 180 seats)	S1	120	1.0m	30	rp-spread-6-groups	normal	733	733.0	0	716.0	5041.0
1158	A320 (30 rows - 180 seats)	S1	120	1.0m	30	rp-steep-4-groups	normal	737	737.0	0	948.0	5803.0
1159	A320 (30 rows - 180 seats)	S1	120	1.0m	30	rp-steep-5-groups	normal	748	748.0	0	828.0	4566.0
1160	A320 (30 rows - 180 seats)	S1	120	1.0m	30	rp-steep-6-groups	normal	772	772.0	0	651.0	4535.0
1161	A320 (30 rows - 180 seats)	S1	120	1.0m	30	rp-2-groups	normal	816	817.0	0	3359.0	9164.0
1162	A320 (30 rows - 180 seats)	S1	120	1.0m	30	rp-3-groups	normal	777	778.0	0	1793.0	7102.0
1163	A320 (30 rows - 180 seats)	S1	120	1.0m	30	rp-spread-4-groups	normal	744	745.0	0	1225.0	6038.0
1164	A320 (30 rows - 180 seats)	S1	120	1.0m	30	rp-spread-5-groups	normal	760	759.0	0	1002.0	5344.0
1166	A320 (30 rows - 180 seats)	S1	120	1.0m	30	rp-steep-4-groups	normal	738	738.0	0	1258.0	5461.0
1165	A320 (30 rows - 180 seats)	S1	120	1.0m	30	rp-spread-6-groups	normal	773	772.0	0	669.0	4753.0
1167	A320 (30 rows - 180 seats)	S1	120	1.0m	30	rp-steep-5-groups	normal	786	786.0	0	874.0	4695.0
1168	A320 (30 rows - 180 seats)	S1	120	1.0m	30	rp-steep-6-groups	normal	785	785.0	0	523.0	4481.0
1169	A320 (30 rows - 180 seats)	S1	120	1.0m	30	rp-2-groups	normal	788	789.0	0	3305.0	8976.0
1171	A320 (30 rows - 180 seats)	S1	120	1.0m	30	rp-spread-4-groups	normal	730	730.0	0	1201.0	6348.0
1170	A320 (30 rows - 180 seats)	S1	120	1.0m	30	rp-3-groups	normal	811	812.0	0	2171.0	7056.0
1172	A320 (30 rows - 180 seats)	S1	120	1.0m	30	rp-spread-5-groups	normal	726	725.0	0	750.0	5119.0
1173	A320 (30 rows - 180 seats)	S1	120	1.0m	30	rp-spread-6-groups	normal	734	734.0	0	695.0	4429.0
1175	A320 (30 rows - 180 seats)	S1	120	1.0m	30	rp-steep-5-groups	normal	762	762.0	0	977.0	4754.0
1174	A320 (30 rows - 180 seats)	S1	120	1.0m	30	rp-steep-4-groups	normal	791	791.0	0	1041.0	5458.0
1176	A320 (30 rows - 180 seats)	S1	120	1.0m	30	rp-steep-6-groups	normal	738	738.0	0	675.0	4087.0
1177	A320 (30 rows - 180 seats)	S1	120	1.0m	30	rp-2-groups	normal	813	815.0	0	2957.0	8988.0
1178	A320 (30 rows - 180 seats)	S1	120	1.0m	30	rp-3-groups	normal	771	772.0	0	1649.0	6919.0
1179	A320 (30 rows - 180 seats)	S1	120	1.0m	30	rp-spread-4-groups	normal	761	762.0	0	1287.0	5778.0
1180	A320 (30 rows - 180 seats)	S1	120	1.0m	30	rp-spread-5-groups	normal	757	756.0	0	830.0	5448.0
1181	A320 (30 rows - 180 seats)	S1	120	1.0m	30	rp-spread-6-groups	normal	772	772.0	0	688.0	4870.0
1182	A320 (30 rows - 180 seats)	S1	120	1.0m	30	rp-steep-4-groups	normal	764	764.0	0	1080.0	5974.0
1183	A320 (30 rows - 180 seats)	S1	120	1.0m	30	rp-steep-5-groups	normal	770	770.0	0	984.0	4597.0
1184	A320 (30 rows - 180 seats)	S1	120	1.0m	30	rp-steep-6-groups	normal	788	788.0	0	559.0	4356.0
1185	A320 (30 rows - 180 seats)	S1	120	1.0m	30	rp-2-groups	normal	805	806.0	0	2978.0	8701.0
1186	A320 (30 rows - 180 seats)	S1	120	1.0m	30	rp-3-groups	normal	762	763.0	0	1570.0	6734.0
1187	A320 (30 rows - 180 seats)	S1	120	1.0m	30	rp-spread-4-groups	normal	754	755.0	0	1077.0	6593.0
1188	A320 (30 rows - 180 seats)	S1	120	1.0m	30	rp-spread-5-groups	normal	759	759.0	0	964.0	5529.0
1189	A320 (30 rows - 180 seats)	S1	120	1.0m	30	rp-spread-6-groups	normal	737	736.0	0	678.0	4703.0
1190	A320 (30 rows - 180 seats)	S1	120	1.0m	30	rp-steep-4-groups	normal	755	755.0	0	1067.0	5467.0
1192	A320 (30 rows - 180 seats)	S1	120	1.0m	30	rp-steep-6-groups	normal	763	763.0	0	607.0	4158.0
1193	A320 (30 rows - 180 seats)	S1	120	1.0m	30	rp-2-groups	normal	807	808.0	0	3440.0	9604.0
1191	A320 (30 rows - 180 seats)	S1	120	1.0m	30	rp-steep-5-groups	normal	746	746.0	0	821.0	4586.0
1194	A320 (30 rows - 180 seats)	S1	120	1.0m	30	rp-3-groups	normal	806	806.0	0	1969.0	6779.0
1195	A320 (30 rows - 180 seats)	S1	120	1.0m	30	rp-spread-4-groups	normal	779	780.0	0	1257.0	6571.0
1196	A320 (30 rows - 180 seats)	S1	120	1.0m	30	rp-spread-5-groups	normal	752	751.0	0	832.0	5113.0
1197	A320 (30 rows - 180 seats)	S1	120	1.0m	30	rp-spread-6-groups	normal	738	738.0	0	728.0	4913.0
1198	A320 (30 rows - 180 seats)	S1	120	1.0m	30	rp-steep-4-groups	normal	783	783.0	0	1076.0	5696.0
1200	A320 (30 rows - 180 seats)	S1	120	1.0m	30	rp-steep-6-groups	normal	775	775.0	0	680.0	3949.0
1199	A320 (30 rows - 180 seats)	S1	120	1.0m	30	rp-steep-5-groups	normal	780	779.0	0	929.0	4883.0
1201	A320 (30 rows - 180 seats)	S1	120	1.0m	30	rp-2-groups	normal	795	797.0	0	2862.0	8602.0
1202	A320 (30 rows - 180 seats)	S1	120	1.0m	30	rp-3-groups	normal	754	755.0	0	1423.0	6741.0
1203	A320 (30 rows - 180 seats)	S1	120	1.0m	30	rp-spread-4-groups	normal	772	772.0	0	1266.0	6240.0
1204	A320 (30 rows - 180 seats)	S1	120	1.0m	30	rp-spread-5-groups	normal	701	700.0	0	822.0	5068.0
1205	A320 (30 rows - 180 seats)	S1	120	1.0m	30	rp-spread-6-groups	normal	748	748.0	0	674.0	4656.0
1206	A320 (30 rows - 180 seats)	S1	120	1.0m	30	rp-steep-4-groups	normal	800	801.0	0	973.0	5763.0
1208	A320 (30 rows - 180 seats)	S1	120	1.0m	30	rp-steep-6-groups	normal	765	765.0	0	660.0	4249.0
1207	A320 (30 rows - 180 seats)	S1	120	1.0m	30	rp-steep-5-groups	normal	752	752.0	0	853.0	4356.0
1209	A320 (30 rows - 180 seats)	S1	120	1.0m	30	rp-2-groups	normal	813	814.0	0	2910.0	8349.0
1210	A320 (30 rows - 180 seats)	S1	120	1.0m	30	rp-3-groups	normal	795	796.0	0	1742.0	6793.0
1211	A320 (30 rows - 180 seats)	S1	120	1.0m	30	rp-spread-4-groups	normal	738	739.0	0	954.0	6427.0
1212	A320 (30 rows - 180 seats)	S1	120	1.0m	30	rp-spread-5-groups	normal	739	739.0	0	723.0	5045.0
1213	A320 (30 rows - 180 seats)	S1	120	1.0m	30	rp-spread-6-groups	normal	745	745.0	0	674.0	4926.0
1214	A320 (30 rows - 180 seats)	S1	120	1.0m	30	rp-steep-4-groups	normal	746	746.0	0	1191.0	6102.0
1215	A320 (30 rows - 180 seats)	S1	120	1.0m	30	rp-steep-5-groups	normal	771	771.0	0	827.0	4333.0
1216	A320 (30 rows - 180 seats)	S1	120	1.0m	30	rp-steep-6-groups	normal	759	759.0	0	528.0	4149.0
1217	A320 (30 rows - 180 seats)	S1	120	1.0m	30	rp-2-groups	normal	779	781.0	0	2560.0	8861.0
1218	A320 (30 rows - 180 seats)	S1	120	1.0m	30	rp-3-groups	normal	735	736.0	0	1349.0	7155.0
1219	A320 (30 rows - 180 seats)	S1	120	1.0m	30	rp-spread-4-groups	normal	762	763.0	0	1163.0	6157.0
1220	A320 (30 rows - 180 seats)	S1	120	1.0m	30	rp-spread-5-groups	normal	746	746.0	0	743.0	5308.0
1221	A320 (30 rows - 180 seats)	S1	120	1.0m	30	rp-spread-6-groups	normal	741	741.0	0	551.0	4751.0
1222	A320 (30 rows - 180 seats)	S1	120	1.0m	30	rp-steep-4-groups	normal	753	753.0	0	1249.0	5739.0
1223	A320 (30 rows - 180 seats)	S1	120	1.0m	30	rp-steep-5-groups	normal	790	790.0	0	908.0	5099.0
1224	A320 (30 rows - 180 seats)	S1	120	1.0m	30	rp-steep-6-groups	normal	757	757.0	0	659.0	4014.0
1225	A320 (30 rows - 180 seats)	S1	120	1.0m	30	rp-2-groups	normal	783	784.0	0	3043.0	8349.0
1226	A320 (30 rows - 180 seats)	S1	120	1.0m	30	rp-3-groups	normal	775	776.0	0	1489.0	6840.0
1227	A320 (30 rows - 180 seats)	S1	120	1.0m	30	rp-spread-4-groups	normal	748	749.0	0	1099.0	6158.0
1228	A320 (30 rows - 180 seats)	S1	120	1.0m	30	rp-spread-5-groups	normal	775	775.0	0	1012.0	5805.0
1229	A320 (30 rows - 180 seats)	S1	120	1.0m	30	rp-spread-6-groups	normal	745	744.0	0	718.0	4671.0
1230	A320 (30 rows - 180 seats)	S1	120	1.0m	30	rp-steep-4-groups	normal	780	781.0	0	1242.0	5815.0
1231	A320 (30 rows - 180 seats)	S1	120	1.0m	30	rp-steep-5-groups	normal	753	752.0	0	855.0	4872.0
1232	A320 (30 rows - 180 seats)	S1	120	1.0m	30	rp-steep-6-groups	normal	768	768.0	0	678.0	4180.0
1233	A320 (30 rows - 180 seats)	S1	120	1.0m	30	rp-2-groups	normal	769	770.0	0	3300.0	8977.0
1234	A320 (30 rows - 180 seats)	S1	120	1.0m	30	rp-3-groups	normal	773	774.0	0	1578.0	6647.0
1235	A320 (30 rows - 180 seats)	S1	120	1.0m	30	rp-spread-4-groups	normal	752	752.0	0	950.0	6195.0
1236	A320 (30 rows - 180 seats)	S1	120	1.0m	30	rp-spread-5-groups	normal	738	738.0	0	833.0	5255.0
1237	A320 (30 rows - 180 seats)	S1	120	1.0m	30	rp-spread-6-groups	normal	765	765.0	0	614.0	5017.0
1238	A320 (30 rows - 180 seats)	S1	120	1.0m	30	rp-steep-4-groups	normal	750	751.0	0	1025.0	5416.0
1239	A320 (30 rows - 180 seats)	S1	120	1.0m	30	rp-steep-5-groups	normal	776	776.0	0	1026.0	4776.0
1240	A320 (30 rows - 180 seats)	S1	120	1.0m	30	rp-steep-6-groups	normal	778	778.0	0	862.0	4308.0
1241	A320 (30 rows - 180 seats)	S1	120	1.0m	30	rp-2-groups	normal	810	812.0	0	3097.0	8963.0
1242	A320 (30 rows - 180 seats)	S1	120	1.0m	30	rp-3-groups	normal	750	751.0	0	1783.0	7200.0
1243	A320 (30 rows - 180 seats)	S1	120	1.0m	30	rp-spread-4-groups	normal	751	752.0	0	1119.0	6288.0
1244	A320 (30 rows - 180 seats)	S1	120	1.0m	30	rp-spread-5-groups	normal	739	738.0	0	840.0	4904.0
1245	A320 (30 rows - 180 seats)	S1	120	1.0m	30	rp-spread-6-groups	normal	751	750.0	0	766.0	4898.0
1246	A320 (30 rows - 180 seats)	S1	120	1.0m	30	rp-steep-4-groups	normal	751	751.0	0	1078.0	5574.0
1247	A320 (30 rows - 180 seats)	S1	120	1.0m	30	rp-steep-5-groups	normal	775	775.0	0	976.0	4681.0
1248	A320 (30 rows - 180 seats)	S1	120	1.0m	30	rp-steep-6-groups	normal	765	765.0	0	718.0	4212.0
1249	A320 (30 rows - 180 seats)	S1	120	1.0m	30	rp-2-groups	normal	797	798.0	0	3246.0	9065.0
1250	A320 (30 rows - 180 seats)	S1	120	1.0m	30	rp-3-groups	normal	778	779.0	0	1557.0	6810.0
1251	A320 (30 rows - 180 seats)	S1	120	1.0m	30	rp-spread-4-groups	normal	733	733.0	0	1123.0	6288.0
1252	A320 (30 rows - 180 seats)	S1	120	1.0m	30	rp-spread-5-groups	normal	734	734.0	0	872.0	5481.0
1253	A320 (30 rows - 180 seats)	S1	120	1.0m	30	rp-spread-6-groups	normal	754	754.0	0	826.0	4474.0
1254	A320 (30 rows - 180 seats)	S1	120	1.0m	30	rp-steep-4-groups	normal	733	733.0	0	1047.0	5449.0
1255	A320 (30 rows - 180 seats)	S1	120	1.0m	30	rp-steep-5-groups	normal	794	794.0	0	901.0	5172.0
1256	A320 (30 rows - 180 seats)	S1	120	1.0m	30	rp-steep-6-groups	normal	755	755.0	0	824.0	4188.0
1258	A320 (30 rows - 180 seats)	S1	120	1.0m	30	rp-3-groups	normal	779	779.0	0	1744.0	6909.0
1257	A320 (30 rows - 180 seats)	S1	120	1.0m	30	rp-2-groups	normal	775	776.0	0	2589.0	8723.0
1259	A320 (30 rows - 180 seats)	S1	120	1.0m	30	rp-spread-4-groups	normal	780	780.0	0	1082.0	6279.0
1260	A320 (30 rows - 180 seats)	S1	120	1.0m	30	rp-spread-5-groups	normal	725	725.0	0	791.0	4956.0
1262	A320 (30 rows - 180 seats)	S1	120	1.0m	30	rp-steep-4-groups	normal	807	807.0	0	1352.0	5694.0
1261	A320 (30 rows - 180 seats)	S1	120	1.0m	30	rp-spread-6-groups	normal	784	783.0	0	820.0	4915.0
1263	A320 (30 rows - 180 seats)	S1	120	1.0m	30	rp-steep-5-groups	normal	757	757.0	0	1011.0	4815.0
1264	A320 (30 rows - 180 seats)	S1	120	1.0m	30	rp-steep-6-groups	normal	743	743.0	0	653.0	4092.0
1265	A320 (30 rows - 180 seats)	S1	120	1.0m	30	rp-2-groups	normal	761	762.0	0	2599.0	8693.0
1266	A320 (30 rows - 180 seats)	S1	120	1.0m	30	rp-3-groups	normal	789	790.0	0	1691.0	6863.0
1267	A320 (30 rows - 180 seats)	S1	120	1.0m	30	rp-spread-4-groups	normal	760	761.0	0	1354.0	6313.0
1268	A320 (30 rows - 180 seats)	S1	120	1.0m	30	rp-spread-5-groups	normal	767	766.0	0	908.0	5370.0
1269	A320 (30 rows - 180 seats)	S1	120	1.0m	30	rp-spread-6-groups	normal	739	738.0	0	672.0	4898.0
1270	A320 (30 rows - 180 seats)	S1	120	1.0m	30	rp-steep-4-groups	normal	764	764.0	0	1225.0	6126.0
1271	A320 (30 rows - 180 seats)	S1	120	1.0m	30	rp-steep-5-groups	normal	763	763.0	0	719.0	4949.0
1272	A320 (30 rows - 180 seats)	S1	120	1.0m	30	rp-steep-6-groups	normal	794	794.0	0	905.0	4061.0
1273	A320 (30 rows - 180 seats)	S1	120	1.0m	30	rp-2-groups	normal	830	831.0	0	3099.0	9138.0
1274	A320 (30 rows - 180 seats)	S1	120	1.0m	30	rp-3-groups	normal	755	756.0	0	1551.0	7145.0
1275	A320 (30 rows - 180 seats)	S1	120	1.0m	30	rp-spread-4-groups	normal	761	762.0	0	1138.0	6319.0
1276	A320 (30 rows - 180 seats)	S1	120	1.0m	30	rp-spread-5-groups	normal	734	733.0	0	839.0	5191.0
1277	A320 (30 rows - 180 seats)	S1	120	1.0m	30	rp-spread-6-groups	normal	736	736.0	0	566.0	4710.0
1278	A320 (30 rows - 180 seats)	S1	120	1.0m	30	rp-steep-4-groups	normal	733	733.0	0	1022.0	5611.0
1279	A320 (30 rows - 180 seats)	S1	120	1.0m	30	rp-steep-5-groups	normal	760	759.0	0	940.0	4539.0
1280	A320 (30 rows - 180 seats)	S1	120	1.0m	30	rp-steep-6-groups	normal	759	759.0	0	676.0	4023.0
1281	A320 (30 rows - 180 seats)	S1	120	1.0m	30	rp-2-groups	normal	783	784.0	0	2779.0	8588.0
1283	A320 (30 rows - 180 seats)	S1	120	1.0m	30	rp-spread-4-groups	normal	737	737.0	0	994.0	6020.0
1282	A320 (30 rows - 180 seats)	S1	120	1.0m	30	rp-3-groups	normal	757	758.0	0	1665.0	7313.0
1284	A320 (30 rows - 180 seats)	S1	120	1.0m	30	rp-spread-5-groups	normal	759	758.0	0	839.0	5325.0
1285	A320 (30 rows - 180 seats)	S1	120	1.0m	30	rp-spread-6-groups	normal	758	757.0	0	705.0	4669.0
1286	A320 (30 rows - 180 seats)	S1	120	1.0m	30	rp-steep-4-groups	normal	736	736.0	0	1019.0	5558.0
1287	A320 (30 rows - 180 seats)	S1	120	1.0m	30	rp-steep-5-groups	normal	756	755.0	0	814.0	4795.0
1288	A320 (30 rows - 180 seats)	S1	120	1.0m	30	rp-steep-6-groups	normal	763	763.0	0	623.0	4204.0
1289	A320 (30 rows - 180 seats)	S1	120	1.0m	30	rp-2-groups	normal	811	813.0	0	3061.0	8761.0
1290	A320 (30 rows - 180 seats)	S1	120	1.0m	30	rp-3-groups	normal	788	789.0	0	1783.0	7320.0
1291	A320 (30 rows - 180 seats)	S1	120	1.0m	30	rp-spread-4-groups	normal	765	765.0	0	1265.0	5890.0
1292	A320 (30 rows - 180 seats)	S1	120	1.0m	30	rp-spread-5-groups	normal	758	758.0	0	918.0	5346.0
1293	A320 (30 rows - 180 seats)	S1	120	1.0m	30	rp-spread-6-groups	normal	750	750.0	0	674.0	5097.0
1294	A320 (30 rows - 180 seats)	S1	120	1.0m	30	rp-steep-4-groups	normal	782	783.0	0	1117.0	5643.0
1295	A320 (30 rows - 180 seats)	S1	120	1.0m	30	rp-steep-5-groups	normal	755	755.0	0	889.0	4843.0
1296	A320 (30 rows - 180 seats)	S1	120	1.0m	30	rp-steep-6-groups	normal	757	757.0	0	659.0	4015.0
1297	A320 (30 rows - 180 seats)	S1	120	1.0m	30	rp-2-groups	normal	780	781.0	0	2452.0	8990.0
1298	A320 (30 rows - 180 seats)	S1	120	1.0m	30	rp-3-groups	normal	764	765.0	0	1512.0	6632.0
1299	A320 (30 rows - 180 seats)	S1	120	1.0m	30	rp-spread-4-groups	normal	740	741.0	0	1143.0	5764.0
1300	A320 (30 rows - 180 seats)	S1	120	1.0m	30	rp-spread-5-groups	normal	760	759.0	0	725.0	5385.0
1301	A320 (30 rows - 180 seats)	S1	120	1.0m	30	rp-spread-6-groups	normal	743	743.0	0	590.0	4707.0
1302	A320 (30 rows - 180 seats)	S1	120	1.0m	30	rp-steep-4-groups	normal	772	773.0	0	1160.0	5535.0
1303	A320 (30 rows - 180 seats)	S1	120	1.0m	30	rp-steep-5-groups	normal	766	766.0	0	1010.0	4358.0
1305	A320 (30 rows - 180 seats)	S1	120	1.0m	30	rp-2-groups	normal	791	792.0	0	2965.0	8875.0
1304	A320 (30 rows - 180 seats)	S1	120	1.0m	30	rp-steep-6-groups	normal	768	768.0	0	593.0	4039.0
1306	A320 (30 rows - 180 seats)	S1	120	1.0m	30	rp-3-groups	normal	781	782.0	0	1493.0	6871.0
1307	A320 (30 rows - 180 seats)	S1	120	1.0m	30	rp-spread-4-groups	normal	740	740.0	0	1351.0	5813.0
1308	A320 (30 rows - 180 seats)	S1	120	1.0m	30	rp-spread-5-groups	normal	741	741.0	0	951.0	5207.0
1309	A320 (30 rows - 180 seats)	S1	120	1.0m	30	rp-spread-6-groups	normal	702	702.0	0	615.0	4887.0
1310	A320 (30 rows - 180 seats)	S1	120	1.0m	30	rp-steep-4-groups	normal	753	753.0	0	1131.0	5796.0
1311	A320 (30 rows - 180 seats)	S1	120	1.0m	30	rp-steep-5-groups	normal	788	788.0	0	928.0	4842.0
1313	A320 (30 rows - 180 seats)	S1	120	1.0m	30	rp-2-groups	normal	748	750.0	0	2577.0	8662.0
1312	A320 (30 rows - 180 seats)	S1	120	1.0m	30	rp-steep-6-groups	normal	771	771.0	0	711.0	4054.0
1314	A320 (30 rows - 180 seats)	S1	120	1.0m	30	rp-3-groups	normal	774	774.0	0	1539.0	6733.0
1316	A320 (30 rows - 180 seats)	S1	120	1.0m	30	rp-spread-5-groups	normal	765	764.0	0	902.0	5166.0
1315	A320 (30 rows - 180 seats)	S1	120	1.0m	30	rp-spread-4-groups	normal	773	773.0	0	1096.0	6505.0
1317	A320 (30 rows - 180 seats)	S1	120	1.0m	30	rp-spread-6-groups	normal	733	733.0	0	733.0	4698.0
1318	A320 (30 rows - 180 seats)	S1	120	1.0m	30	rp-steep-4-groups	normal	774	775.0	0	1306.0	5925.0
1319	A320 (30 rows - 180 seats)	S1	120	1.0m	30	rp-steep-5-groups	normal	760	760.0	0	868.0	4701.0
1320	A320 (30 rows - 180 seats)	S1	120	1.0m	30	rp-steep-6-groups	normal	785	785.0	0	641.0	4141.0
1321	A320 (30 rows - 180 seats)	S1	120	1.0m	30	rp-2-groups	normal	807	809.0	0	3129.0	8580.0
1322	A320 (30 rows - 180 seats)	S1	120	1.0m	30	rp-3-groups	normal	769	770.0	0	1404.0	7026.0
1323	A320 (30 rows - 180 seats)	S1	120	1.0m	30	rp-spread-4-groups	normal	758	758.0	0	1086.0	5987.0
1325	A320 (30 rows - 180 seats)	S1	120	1.0m	30	rp-spread-6-groups	normal	750	750.0	0	751.0	4462.0
1324	A320 (30 rows - 180 seats)	S1	120	1.0m	30	rp-spread-5-groups	normal	747	746.0	0	828.0	5075.0
1326	A320 (30 rows - 180 seats)	S1	120	1.0m	30	rp-steep-4-groups	normal	745	745.0	0	1030.0	5617.0
1327	A320 (30 rows - 180 seats)	S1	120	1.0m	30	rp-steep-5-groups	normal	763	763.0	0	781.0	4640.0
1328	A320 (30 rows - 180 seats)	S1	120	1.0m	30	rp-steep-6-groups	normal	735	735.0	0	794.0	4308.0
1329	A320 (30 rows - 180 seats)	S1	120	1.0m	30	rp-2-groups	normal	778	779.0	0	2824.0	8775.0
1330	A320 (30 rows - 180 seats)	S1	120	1.0m	30	rp-3-groups	normal	750	751.0	0	1563.0	6530.0
1331	A320 (30 rows - 180 seats)	S1	120	1.0m	30	rp-spread-4-groups	normal	753	753.0	0	1071.0	5921.0
1332	A320 (30 rows - 180 seats)	S1	120	1.0m	30	rp-spread-5-groups	normal	724	723.0	0	705.0	4861.0
1333	A320 (30 rows - 180 seats)	S1	120	1.0m	30	rp-spread-6-groups	normal	732	731.0	0	552.0	4666.0
1334	A320 (30 rows - 180 seats)	S1	120	1.0m	30	rp-steep-4-groups	normal	762	762.0	0	1279.0	5694.0
1335	A320 (30 rows - 180 seats)	S1	120	1.0m	30	rp-steep-5-groups	normal	753	753.0	0	956.0	4658.0
1336	A320 (30 rows - 180 seats)	S1	120	1.0m	30	rp-steep-6-groups	normal	746	746.0	0	480.0	4170.0
1337	A320 (30 rows - 180 seats)	S1	120	1.0m	30	rp-2-groups	normal	845	846.0	0	3233.0	8628.0
1338	A320 (30 rows - 180 seats)	S1	120	1.0m	30	rp-3-groups	normal	819	820.0	0	1527.0	6966.0
1340	A320 (30 rows - 180 seats)	S1	120	1.0m	30	rp-spread-5-groups	normal	750	750.0	0	802.0	5351.0
1339	A320 (30 rows - 180 seats)	S1	120	1.0m	30	rp-spread-4-groups	normal	752	753.0	0	1086.0	6019.0
1342	A320 (30 rows - 180 seats)	S1	120	1.0m	30	rp-steep-4-groups	normal	758	758.0	0	1276.0	5610.0
1341	A320 (30 rows - 180 seats)	S1	120	1.0m	30	rp-spread-6-groups	normal	737	737.0	0	728.0	4642.0
1343	A320 (30 rows - 180 seats)	S1	120	1.0m	30	rp-steep-5-groups	normal	764	764.0	0	749.0	4467.0
1345	A320 (30 rows - 180 seats)	S1	120	1.0m	30	rp-2-groups	normal	831	832.0	0	3250.0	9320.0
1344	A320 (30 rows - 180 seats)	S1	120	1.0m	30	rp-steep-6-groups	normal	756	756.0	0	697.0	4183.0
1346	A320 (30 rows - 180 seats)	S1	120	1.0m	30	rp-3-groups	normal	793	794.0	0	1732.0	7310.0
1347	A320 (30 rows - 180 seats)	S1	120	1.0m	30	rp-spread-4-groups	normal	759	760.0	0	1143.0	5902.0
1348	A320 (30 rows - 180 seats)	S1	120	1.0m	30	rp-spread-5-groups	normal	734	734.0	0	767.0	5160.0
1349	A320 (30 rows - 180 seats)	S1	120	1.0m	30	rp-spread-6-groups	normal	770	770.0	0	798.0	4881.0
1350	A320 (30 rows - 180 seats)	S1	120	1.0m	30	rp-steep-4-groups	normal	757	757.0	0	1069.0	5219.0
1351	A320 (30 rows - 180 seats)	S1	120	1.0m	30	rp-steep-5-groups	normal	777	777.0	0	943.0	4587.0
1352	A320 (30 rows - 180 seats)	S1	120	1.0m	30	rp-steep-6-groups	normal	753	753.0	0	586.0	3984.0
1353	A320 (30 rows - 180 seats)	S1	120	1.0m	30	rp-2-groups	normal	830	831.0	0	2856.0	9030.0
1354	A320 (30 rows - 180 seats)	S1	120	1.0m	30	rp-3-groups	normal	790	790.0	0	1621.0	6833.0
1355	A320 (30 rows - 180 seats)	S1	120	1.0m	30	rp-spread-4-groups	normal	763	764.0	0	1099.0	6181.0
1356	A320 (30 rows - 180 seats)	S1	120	1.0m	30	rp-spread-5-groups	normal	727	726.0	0	982.0	5670.0
1357	A320 (30 rows - 180 seats)	S1	120	1.0m	30	rp-spread-6-groups	normal	738	738.0	0	779.0	4593.0
1358	A320 (30 rows - 180 seats)	S1	120	1.0m	30	rp-steep-4-groups	normal	767	768.0	0	1223.0	5266.0
1360	A320 (30 rows - 180 seats)	S1	120	1.0m	30	rp-steep-6-groups	normal	755	755.0	0	648.0	4125.0
1359	A320 (30 rows - 180 seats)	S1	120	1.0m	30	rp-steep-5-groups	normal	762	762.0	0	772.0	4890.0
1361	A320 (30 rows - 180 seats)	S1	120	1.0m	30	rp-2-groups	normal	776	777.0	0	3012.0	9308.0
1362	A320 (30 rows - 180 seats)	S1	120	1.0m	30	rp-3-groups	normal	744	744.0	0	1514.0	6458.0
1364	A320 (30 rows - 180 seats)	S1	120	1.0m	30	rp-spread-5-groups	normal	747	746.0	0	785.0	5427.0
1363	A320 (30 rows - 180 seats)	S1	120	1.0m	30	rp-spread-4-groups	normal	761	762.0	0	1168.0	6349.0
1365	A320 (30 rows - 180 seats)	S1	120	1.0m	30	rp-spread-6-groups	normal	731	731.0	0	713.0	4533.0
1366	A320 (30 rows - 180 seats)	S1	120	1.0m	30	rp-steep-4-groups	normal	756	756.0	0	1419.0	5571.0
1367	A320 (30 rows - 180 seats)	S1	120	1.0m	30	rp-steep-5-groups	normal	774	773.0	0	873.0	4811.0
1368	A320 (30 rows - 180 seats)	S1	120	1.0m	30	rp-steep-6-groups	normal	771	771.0	0	842.0	4296.0
1369	A320 (30 rows - 180 seats)	S1	120	1.0m	30	rp-2-groups	normal	776	777.0	0	3145.0	9010.0
1370	A320 (30 rows - 180 seats)	S1	120	1.0m	30	rp-3-groups	normal	781	782.0	0	1945.0	6750.0
1372	A320 (30 rows - 180 seats)	S1	120	1.0m	30	rp-spread-5-groups	normal	751	750.0	0	869.0	5067.0
1371	A320 (30 rows - 180 seats)	S1	120	1.0m	30	rp-spread-4-groups	normal	754	754.0	0	1160.0	6002.0
1373	A320 (30 rows - 180 seats)	S1	120	1.0m	30	rp-spread-6-groups	normal	714	714.0	0	607.0	5102.0
1374	A320 (30 rows - 180 seats)	S1	120	1.0m	30	rp-steep-4-groups	normal	752	753.0	0	1032.0	5767.0
1375	A320 (30 rows - 180 seats)	S1	120	1.0m	30	rp-steep-5-groups	normal	755	755.0	0	849.0	4787.0
1377	A320 (30 rows - 180 seats)	S1	120	1.0m	30	rp-2-groups	normal	797	799.0	0	2488.0	8841.0
1376	A320 (30 rows - 180 seats)	S1	120	1.0m	30	rp-steep-6-groups	normal	800	800.0	0	776.0	4024.0
1378	A320 (30 rows - 180 seats)	S1	120	1.0m	30	rp-3-groups	normal	782	782.0	0	1757.0	6996.0
1379	A320 (30 rows - 180 seats)	S1	120	1.0m	30	rp-spread-4-groups	normal	733	733.0	0	1133.0	6095.0
1380	A320 (30 rows - 180 seats)	S1	120	1.0m	30	rp-spread-5-groups	normal	764	764.0	0	752.0	5185.0
1381	A320 (30 rows - 180 seats)	S1	120	1.0m	30	rp-spread-6-groups	normal	752	752.0	0	621.0	4557.0
1382	A320 (30 rows - 180 seats)	S1	120	1.0m	30	rp-steep-4-groups	normal	750	751.0	0	952.0	5593.0
1383	A320 (30 rows - 180 seats)	S1	120	1.0m	30	rp-steep-5-groups	normal	773	773.0	0	815.0	4893.0
1384	A320 (30 rows - 180 seats)	S1	120	1.0m	30	rp-steep-6-groups	normal	772	772.0	0	795.0	4313.0
1385	A320 (30 rows - 180 seats)	S1	120	1.0m	30	rp-2-groups	normal	851	853.0	0	3220.0	8875.0
1386	A320 (30 rows - 180 seats)	S1	120	1.0m	30	rp-3-groups	normal	754	755.0	0	1708.0	7045.0
1387	A320 (30 rows - 180 seats)	S1	120	1.0m	30	rp-spread-4-groups	normal	754	754.0	0	1381.0	6120.0
1388	A320 (30 rows - 180 seats)	S1	120	1.0m	30	rp-spread-5-groups	normal	711	711.0	0	903.0	5144.0
1389	A320 (30 rows - 180 seats)	S1	120	1.0m	30	rp-spread-6-groups	normal	748	748.0	0	727.0	4995.0
1390	A320 (30 rows - 180 seats)	S1	120	1.0m	30	rp-steep-4-groups	normal	797	797.0	0	1192.0	5730.0
1391	A320 (30 rows - 180 seats)	S1	120	1.0m	30	rp-steep-5-groups	normal	761	760.0	0	877.0	5076.0
1392	A320 (30 rows - 180 seats)	S1	120	1.0m	30	rp-steep-6-groups	normal	787	787.0	0	759.0	4214.0
1393	A320 (30 rows - 180 seats)	S1	120	1.0m	30	rp-2-groups	normal	791	792.0	0	2532.0	8795.0
1394	A320 (30 rows - 180 seats)	S1	120	1.0m	30	rp-3-groups	normal	769	769.0	0	1472.0	6803.0
1395	A320 (30 rows - 180 seats)	S1	120	1.0m	30	rp-spread-4-groups	normal	761	761.0	0	1247.0	5924.0
1396	A320 (30 rows - 180 seats)	S1	120	1.0m	30	rp-spread-5-groups	normal	695	694.0	0	855.0	5180.0
1397	A320 (30 rows - 180 seats)	S1	120	1.0m	30	rp-spread-6-groups	normal	728	727.0	0	798.0	4802.0
1398	A320 (30 rows - 180 seats)	S1	120	1.0m	30	rp-steep-4-groups	normal	782	782.0	0	1097.0	5531.0
1399	A320 (30 rows - 180 seats)	S1	120	1.0m	30	rp-steep-5-groups	normal	780	779.0	0	763.0	4509.0
1400	A320 (30 rows - 180 seats)	S1	120	1.0m	30	rp-steep-6-groups	normal	746	746.0	0	769.0	4248.0
1401	A320 (30 rows - 180 seats)	S1	120	1.0m	30	rp-2-groups	normal	797	798.0	0	2830.0	8723.0
1402	A320 (30 rows - 180 seats)	S1	120	1.0m	30	rp-3-groups	normal	801	802.0	0	2022.0	7027.0
1403	A320 (30 rows - 180 seats)	S1	120	1.0m	30	rp-spread-4-groups	normal	719	720.0	0	1063.0	6036.0
1404	A320 (30 rows - 180 seats)	S1	120	1.0m	30	rp-spread-5-groups	normal	760	760.0	0	947.0	5173.0
1405	A320 (30 rows - 180 seats)	S1	120	1.0m	30	rp-spread-6-groups	normal	751	750.0	0	675.0	4759.0
1406	A320 (30 rows - 180 seats)	S1	120	1.0m	30	rp-steep-4-groups	normal	787	788.0	0	1237.0	5650.0
1407	A320 (30 rows - 180 seats)	S1	120	1.0m	30	rp-steep-5-groups	normal	760	760.0	0	787.0	5123.0
1408	A320 (30 rows - 180 seats)	S1	120	1.0m	30	rp-steep-6-groups	normal	764	764.0	0	682.0	4370.0
1409	A320 (30 rows - 180 seats)	S1	120	1.0m	30	rp-2-groups	normal	797	798.0	0	2857.0	8764.0
1410	A320 (30 rows - 180 seats)	S1	120	1.0m	30	rp-3-groups	normal	789	790.0	0	1398.0	7107.0
1411	A320 (30 rows - 180 seats)	S1	120	1.0m	30	rp-spread-4-groups	normal	776	776.0	0	1115.0	5832.0
1412	A320 (30 rows - 180 seats)	S1	120	1.0m	30	rp-spread-5-groups	normal	734	733.0	0	870.0	5062.0
1413	A320 (30 rows - 180 seats)	S1	120	1.0m	30	rp-spread-6-groups	normal	764	764.0	0	723.0	4598.0
1414	A320 (30 rows - 180 seats)	S1	120	1.0m	30	rp-steep-4-groups	normal	751	751.0	0	1098.0	5700.0
1415	A320 (30 rows - 180 seats)	S1	120	1.0m	30	rp-steep-5-groups	normal	740	740.0	0	779.0	4706.0
1416	A320 (30 rows - 180 seats)	S1	120	1.0m	30	rp-steep-6-groups	normal	796	796.0	0	705.0	4225.0
1417	A320 (30 rows - 180 seats)	S1	120	1.0m	30	rp-2-groups	normal	831	832.0	0	3453.0	9665.0
1418	A320 (30 rows - 180 seats)	S1	120	1.0m	30	rp-3-groups	normal	760	761.0	0	1517.0	6783.0
1419	A320 (30 rows - 180 seats)	S1	120	1.0m	30	rp-spread-4-groups	normal	764	765.0	0	1190.0	6282.0
1420	A320 (30 rows - 180 seats)	S1	120	1.0m	30	rp-spread-5-groups	normal	739	739.0	0	728.0	5461.0
1421	A320 (30 rows - 180 seats)	S1	120	1.0m	30	rp-spread-6-groups	normal	738	738.0	0	842.0	4812.0
1422	A320 (30 rows - 180 seats)	S1	120	1.0m	30	rp-steep-4-groups	normal	758	759.0	0	1225.0	5679.0
1423	A320 (30 rows - 180 seats)	S1	120	1.0m	30	rp-steep-5-groups	normal	796	796.0	0	779.0	4578.0
1425	A320 (30 rows - 180 seats)	S1	120	1.0m	30	rp-2-groups	normal	815	816.0	0	3651.0	9054.0
1424	A320 (30 rows - 180 seats)	S1	120	1.0m	30	rp-steep-6-groups	normal	773	773.0	0	678.0	4452.0
1426	A320 (30 rows - 180 seats)	S1	120	1.0m	30	rp-3-groups	normal	745	746.0	0	1365.0	6633.0
1427	A320 (30 rows - 180 seats)	S1	120	1.0m	30	rp-spread-4-groups	normal	746	747.0	0	969.0	6128.0
1428	A320 (30 rows - 180 seats)	S1	120	1.0m	30	rp-spread-5-groups	normal	749	748.0	0	828.0	5430.0
1429	A320 (30 rows - 180 seats)	S1	120	1.0m	30	rp-spread-6-groups	normal	757	757.0	0	723.0	4776.0
1431	A320 (30 rows - 180 seats)	S1	120	1.0m	30	rp-steep-5-groups	normal	793	793.0	0	983.0	4568.0
1430	A320 (30 rows - 180 seats)	S1	120	1.0m	30	rp-steep-4-groups	normal	758	758.0	0	1139.0	5680.0
1433	A320 (30 rows - 180 seats)	S1	120	1.0m	30	rp-2-groups	normal	752	753.0	0	2970.0	8612.0
1432	A320 (30 rows - 180 seats)	S1	120	1.0m	30	rp-steep-6-groups	normal	770	770.0	0	648.0	4182.0
1434	A320 (30 rows - 180 seats)	S1	120	1.0m	30	rp-3-groups	normal	785	785.0	0	2090.0	7126.0
1435	A320 (30 rows - 180 seats)	S1	120	1.0m	30	rp-spread-4-groups	normal	745	746.0	0	1017.0	6375.0
1436	A320 (30 rows - 180 seats)	S1	120	1.0m	30	rp-spread-5-groups	normal	755	755.0	0	868.0	5026.0
1437	A320 (30 rows - 180 seats)	S1	120	1.0m	30	rp-spread-6-groups	normal	757	757.0	0	640.0	4655.0
1438	A320 (30 rows - 180 seats)	S1	120	1.0m	30	rp-steep-4-groups	normal	754	754.0	0	1050.0	5648.0
1440	A320 (30 rows - 180 seats)	S1	120	1.0m	30	rp-steep-6-groups	normal	754	754.0	0	703.0	4134.0
1439	A320 (30 rows - 180 seats)	S1	120	1.0m	30	rp-steep-5-groups	normal	758	758.0	0	833.0	4707.0
1441	A320 (30 rows - 180 seats)	S1	120	1.0m	30	rp-2-groups	normal	807	808.0	0	2639.0	9041.0
1443	A320 (30 rows - 180 seats)	S1	120	1.0m	30	rp-spread-4-groups	normal	706	706.0	0	1177.0	5999.0
1442	A320 (30 rows - 180 seats)	S1	120	1.0m	30	rp-3-groups	normal	771	772.0	0	1486.0	7260.0
1444	A320 (30 rows - 180 seats)	S1	120	1.0m	30	rp-spread-5-groups	normal	738	737.0	0	888.0	4934.0
1445	A320 (30 rows - 180 seats)	S1	120	1.0m	30	rp-spread-6-groups	normal	747	747.0	0	666.0	4497.0
1446	A320 (30 rows - 180 seats)	S1	120	1.0m	30	rp-steep-4-groups	normal	776	777.0	0	1323.0	5528.0
1449	A320 (30 rows - 180 seats)	S1	120	1.0m	30	rp-2-groups	normal	804	805.0	0	2979.0	8657.0
1447	A320 (30 rows - 180 seats)	S1	120	1.0m	30	rp-steep-5-groups	normal	775	775.0	0	824.0	5323.0
1450	A320 (30 rows - 180 seats)	S1	120	1.0m	30	rp-3-groups	normal	774	775.0	0	1539.0	6831.0
1451	A320 (30 rows - 180 seats)	S1	120	1.0m	30	rp-spread-4-groups	normal	767	767.0	0	1301.0	6157.0
1448	A320 (30 rows - 180 seats)	S1	120	1.0m	30	rp-steep-6-groups	normal	762	762.0	0	661.0	4131.0
1452	A320 (30 rows - 180 seats)	S1	120	1.0m	30	rp-spread-5-groups	normal	764	764.0	0	844.0	5457.0
1453	A320 (30 rows - 180 seats)	S1	120	1.0m	30	rp-spread-6-groups	normal	731	730.0	0	651.0	4497.0
1454	A320 (30 rows - 180 seats)	S1	120	1.0m	30	rp-steep-4-groups	normal	753	753.0	0	1043.0	5805.0
1458	A320 (30 rows - 180 seats)	S1	120	1.0m	30	rp-3-groups	normal	744	745.0	0	1182.0	6802.0
1457	A320 (30 rows - 180 seats)	S1	120	1.0m	30	rp-2-groups	normal	810	811.0	0	2974.0	8958.0
1456	A320 (30 rows - 180 seats)	S1	120	1.0m	30	rp-steep-6-groups	normal	777	777.0	0	866.0	4435.0
1455	A320 (30 rows - 180 seats)	S1	120	1.0m	30	rp-steep-5-groups	normal	772	772.0	0	931.0	4882.0
1460	A320 (30 rows - 180 seats)	S1	120	1.0m	30	rp-spread-5-groups	normal	733	732.0	0	775.0	5364.0
1461	A320 (30 rows - 180 seats)	S1	120	1.0m	30	rp-spread-6-groups	normal	743	743.0	0	729.0	4774.0
1459	A320 (30 rows - 180 seats)	S1	120	1.0m	30	rp-spread-4-groups	normal	759	759.0	0	990.0	6215.0
1462	A320 (30 rows - 180 seats)	S1	120	1.0m	30	rp-steep-4-groups	normal	763	763.0	0	1276.0	5827.0
1463	A320 (30 rows - 180 seats)	S1	120	1.0m	30	rp-steep-5-groups	normal	763	763.0	0	768.0	4563.0
1466	A320 (30 rows - 180 seats)	S1	120	1.0m	30	rp-3-groups	normal	760	761.0	0	1549.0	7117.0
1465	A320 (30 rows - 180 seats)	S1	120	1.0m	30	rp-2-groups	normal	784	786.0	0	2783.0	8946.0
1464	A320 (30 rows - 180 seats)	S1	120	1.0m	30	rp-steep-6-groups	normal	766	766.0	0	804.0	4366.0
1468	A320 (30 rows - 180 seats)	S1	120	1.0m	30	rp-spread-5-groups	normal	743	743.0	0	1058.0	5190.0
1467	A320 (30 rows - 180 seats)	S1	120	1.0m	30	rp-spread-4-groups	normal	729	730.0	0	896.0	6058.0
1469	A320 (30 rows - 180 seats)	S1	120	1.0m	30	rp-spread-6-groups	normal	736	736.0	0	723.0	4532.0
1470	A320 (30 rows - 180 seats)	S1	120	1.0m	30	rp-steep-4-groups	normal	773	774.0	0	1133.0	5673.0
1473	A320 (30 rows - 180 seats)	S1	120	1.0m	30	rp-2-groups	normal	779	781.0	0	2825.0	8396.0
1471	A320 (30 rows - 180 seats)	S1	120	1.0m	30	rp-steep-5-groups	normal	759	759.0	0	827.0	4859.0
1472	A320 (30 rows - 180 seats)	S1	120	1.0m	30	rp-steep-6-groups	normal	748	748.0	0	716.0	4075.0
1475	A320 (30 rows - 180 seats)	S1	120	1.0m	30	rp-spread-4-groups	normal	774	774.0	0	1230.0	6145.0
1474	A320 (30 rows - 180 seats)	S1	120	1.0m	30	rp-3-groups	normal	791	792.0	0	1665.0	6910.0
1476	A320 (30 rows - 180 seats)	S1	120	1.0m	30	rp-spread-5-groups	normal	733	733.0	0	817.0	5199.0
1477	A320 (30 rows - 180 seats)	S1	120	1.0m	30	rp-spread-6-groups	normal	769	768.0	0	685.0	4691.0
1478	A320 (30 rows - 180 seats)	S1	120	1.0m	30	rp-steep-4-groups	normal	759	759.0	0	1087.0	5623.0
1481	A320 (30 rows - 180 seats)	S1	120	1.0m	30	rp-2-groups	normal	787	788.0	0	3034.0	9094.0
1479	A320 (30 rows - 180 seats)	S1	120	1.0m	30	rp-steep-5-groups	normal	754	754.0	0	904.0	4505.0
1480	A320 (30 rows - 180 seats)	S1	120	1.0m	30	rp-steep-6-groups	normal	755	755.0	0	667.0	4217.0
1483	A320 (30 rows - 180 seats)	S1	120	1.0m	30	rp-spread-4-groups	normal	760	761.0	0	1259.0	6187.0
1482	A320 (30 rows - 180 seats)	S1	120	1.0m	30	rp-3-groups	normal	808	809.0	0	1696.0	7005.0
1484	A320 (30 rows - 180 seats)	S1	120	1.0m	30	rp-spread-5-groups	normal	743	743.0	0	716.0	5524.0
1485	A320 (30 rows - 180 seats)	S1	120	1.0m	30	rp-spread-6-groups	normal	792	791.0	0	640.0	5327.0
1486	A320 (30 rows - 180 seats)	S1	120	1.0m	30	rp-steep-4-groups	normal	779	779.0	0	1048.0	5732.0
1487	A320 (30 rows - 180 seats)	S1	120	1.0m	30	rp-steep-5-groups	normal	731	731.0	0	837.0	4558.0
1489	A320 (30 rows - 180 seats)	S1	120	1.0m	30	rp-2-groups	normal	753	754.0	0	3074.0	8904.0
1490	A320 (30 rows - 180 seats)	S1	120	1.0m	30	rp-3-groups	normal	801	801.0	0	1603.0	6937.0
1488	A320 (30 rows - 180 seats)	S1	120	1.0m	30	rp-steep-6-groups	normal	775	775.0	0	713.0	4406.0
1491	A320 (30 rows - 180 seats)	S1	120	1.0m	30	rp-spread-4-groups	normal	763	764.0	0	1154.0	5916.0
1492	A320 (30 rows - 180 seats)	S1	120	1.0m	30	rp-spread-5-groups	normal	761	760.0	0	787.0	5170.0
1493	A320 (30 rows - 180 seats)	S1	120	1.0m	30	rp-spread-6-groups	normal	753	752.0	0	771.0	4910.0
1494	A320 (30 rows - 180 seats)	S1	120	1.0m	30	rp-steep-4-groups	normal	719	719.0	0	1193.0	5968.0
1495	A320 (30 rows - 180 seats)	S1	120	1.0m	30	rp-steep-5-groups	normal	775	774.0	0	875.0	4882.0
1496	A320 (30 rows - 180 seats)	S1	120	1.0m	30	rp-steep-6-groups	normal	747	747.0	0	655.0	4184.0
1497	A320 (30 rows - 180 seats)	S1	120	1.0m	30	rp-2-groups	normal	776	777.0	0	2818.0	8832.0
1499	A320 (30 rows - 180 seats)	S1	120	1.0m	30	rp-spread-4-groups	normal	748	748.0	0	1081.0	5866.0
1498	A320 (30 rows - 180 seats)	S1	120	1.0m	30	rp-3-groups	normal	779	779.0	0	1469.0	6747.0
1500	A320 (30 rows - 180 seats)	S1	120	1.0m	30	rp-spread-5-groups	normal	743	743.0	0	929.0	6010.0
1501	A320 (30 rows - 180 seats)	S1	120	1.0m	30	rp-spread-6-groups	normal	747	747.0	0	746.0	4902.0
1502	A320 (30 rows - 180 seats)	S1	120	1.0m	30	rp-steep-4-groups	normal	776	776.0	0	1105.0	5481.0
1505	A320 (30 rows - 180 seats)	S1	120	1.0m	30	rp-2-groups	normal	765	767.0	0	3067.0	8246.0
1503	A320 (30 rows - 180 seats)	S1	120	1.0m	30	rp-steep-5-groups	normal	727	727.0	0	807.0	4722.0
1504	A320 (30 rows - 180 seats)	S1	120	1.0m	30	rp-steep-6-groups	normal	767	767.0	0	733.0	4351.0
1507	A320 (30 rows - 180 seats)	S1	120	1.0m	30	rp-spread-4-groups	normal	759	760.0	0	1389.0	6224.0
1506	A320 (30 rows - 180 seats)	S1	120	1.0m	30	rp-3-groups	normal	817	817.0	0	2138.0	6823.0
1508	A320 (30 rows - 180 seats)	S1	120	1.0m	30	rp-spread-5-groups	normal	728	727.0	0	801.0	5193.0
1509	A320 (30 rows - 180 seats)	S1	120	1.0m	30	rp-spread-6-groups	normal	735	735.0	0	592.0	4706.0
1510	A320 (30 rows - 180 seats)	S1	120	1.0m	30	rp-steep-4-groups	normal	744	745.0	0	1164.0	5502.0
1511	A320 (30 rows - 180 seats)	S1	120	1.0m	30	rp-steep-5-groups	normal	756	756.0	0	799.0	4823.0
1513	A320 (30 rows - 180 seats)	S1	120	1.0m	30	rp-2-groups	normal	815	816.0	0	3174.0	9120.0
1512	A320 (30 rows - 180 seats)	S1	120	1.0m	30	rp-steep-6-groups	normal	798	798.0	0	680.0	4235.0
1514	A320 (30 rows - 180 seats)	S1	120	1.0m	30	rp-3-groups	normal	775	776.0	0	1481.0	6940.0
1515	A320 (30 rows - 180 seats)	S1	120	1.0m	30	rp-spread-4-groups	normal	753	754.0	0	1160.0	6136.0
1516	A320 (30 rows - 180 seats)	S1	120	1.0m	30	rp-spread-5-groups	normal	771	770.0	0	775.0	5082.0
1517	A320 (30 rows - 180 seats)	S1	120	1.0m	30	rp-spread-6-groups	normal	762	762.0	0	737.0	4628.0
1518	A320 (30 rows - 180 seats)	S1	120	1.0m	30	rp-steep-4-groups	normal	772	772.0	0	1208.0	5771.0
1519	A320 (30 rows - 180 seats)	S1	120	1.0m	30	rp-steep-5-groups	normal	742	741.0	0	825.0	4570.0
1521	A320 (30 rows - 180 seats)	S1	120	1.0m	30	rp-2-groups	normal	796	797.0	0	2774.0	8781.0
1520	A320 (30 rows - 180 seats)	S1	120	1.0m	30	rp-steep-6-groups	normal	768	768.0	0	831.0	4216.0
1522	A320 (30 rows - 180 seats)	S1	120	1.0m	30	rp-3-groups	normal	752	753.0	0	1619.0	6622.0
1523	A320 (30 rows - 180 seats)	S1	120	1.0m	30	rp-spread-4-groups	normal	760	761.0	0	1330.0	6352.0
1524	A320 (30 rows - 180 seats)	S1	120	1.0m	30	rp-spread-5-groups	normal	729	728.0	0	738.0	5118.0
1525	A320 (30 rows - 180 seats)	S1	120	1.0m	30	rp-spread-6-groups	normal	759	759.0	0	631.0	4858.0
1526	A320 (30 rows - 180 seats)	S1	120	1.0m	30	rp-steep-4-groups	normal	750	750.0	0	985.0	5857.0
1527	A320 (30 rows - 180 seats)	S1	120	1.0m	30	rp-steep-5-groups	normal	776	776.0	0	741.0	4774.0
1528	A320 (30 rows - 180 seats)	S1	120	1.0m	30	rp-steep-6-groups	normal	758	758.0	0	784.0	4536.0
1530	A320 (30 rows - 180 seats)	S1	120	1.0m	30	rp-3-groups	normal	778	778.0	0	1518.0	7085.0
1531	A320 (30 rows - 180 seats)	S1	120	1.0m	30	rp-spread-4-groups	normal	754	755.0	0	1143.0	5967.0
1529	A320 (30 rows - 180 seats)	S1	120	1.0m	30	rp-2-groups	normal	796	798.0	0	2539.0	9095.0
1532	A320 (30 rows - 180 seats)	S1	120	1.0m	30	rp-spread-5-groups	normal	751	750.0	0	848.0	5445.0
1533	A320 (30 rows - 180 seats)	S1	120	1.0m	30	rp-spread-6-groups	normal	740	740.0	0	654.0	4736.0
1534	A320 (30 rows - 180 seats)	S1	120	1.0m	30	rp-steep-4-groups	normal	760	760.0	0	1117.0	5745.0
1535	A320 (30 rows - 180 seats)	S1	120	1.0m	30	rp-steep-5-groups	normal	788	787.0	0	756.0	4940.0
1536	A320 (30 rows - 180 seats)	S1	120	1.0m	30	rp-steep-6-groups	normal	757	757.0	0	602.0	4050.0
1539	A320 (30 rows - 180 seats)	S1	120	1.0m	30	rp-spread-4-groups	normal	766	766.0	0	1002.0	6181.0
1538	A320 (30 rows - 180 seats)	S1	120	1.0m	30	rp-3-groups	normal	755	756.0	0	1529.0	6555.0
1537	A320 (30 rows - 180 seats)	S1	120	1.0m	30	rp-2-groups	normal	830	831.0	0	3768.0	9362.0
1540	A320 (30 rows - 180 seats)	S1	120	1.0m	30	rp-spread-5-groups	normal	761	761.0	0	887.0	5335.0
1541	A320 (30 rows - 180 seats)	S1	120	1.0m	30	rp-spread-6-groups	normal	726	726.0	0	686.0	4618.0
1542	A320 (30 rows - 180 seats)	S1	120	1.0m	30	rp-steep-4-groups	normal	762	763.0	0	1167.0	5682.0
1543	A320 (30 rows - 180 seats)	S1	120	1.0m	30	rp-steep-5-groups	normal	772	772.0	0	909.0	5198.0
1546	A320 (30 rows - 180 seats)	S1	120	1.0m	30	rp-3-groups	normal	746	747.0	0	1635.0	6538.0
1547	A320 (30 rows - 180 seats)	S1	120	1.0m	30	rp-spread-4-groups	normal	736	736.0	0	1200.0	5797.0
1544	A320 (30 rows - 180 seats)	S1	120	1.0m	30	rp-steep-6-groups	normal	806	806.0	0	807.0	4308.0
1545	A320 (30 rows - 180 seats)	S1	120	1.0m	30	rp-2-groups	normal	824	825.0	0	3080.0	9422.0
1548	A320 (30 rows - 180 seats)	S1	120	1.0m	30	rp-spread-5-groups	normal	739	739.0	0	820.0	4971.0
1549	A320 (30 rows - 180 seats)	S1	120	1.0m	30	rp-spread-6-groups	normal	739	739.0	0	694.0	4761.0
1551	A320 (30 rows - 180 seats)	S1	120	1.0m	30	rp-steep-5-groups	normal	763	762.0	0	976.0	4945.0
1550	A320 (30 rows - 180 seats)	S1	120	1.0m	30	rp-steep-4-groups	normal	788	788.0	0	1228.0	5622.0
1552	A320 (30 rows - 180 seats)	S1	120	1.0m	30	rp-steep-6-groups	normal	770	770.0	0	849.0	4187.0
1553	A320 (30 rows - 180 seats)	S1	120	1.0m	30	rp-2-groups	normal	792	794.0	0	2898.0	9031.0
1554	A320 (30 rows - 180 seats)	S1	120	1.0m	30	rp-3-groups	normal	774	775.0	0	1693.0	7354.0
1555	A320 (30 rows - 180 seats)	S1	120	1.0m	30	rp-spread-4-groups	normal	770	770.0	0	1006.0	6249.0
1556	A320 (30 rows - 180 seats)	S1	120	1.0m	30	rp-spread-5-groups	normal	753	753.0	0	856.0	4973.0
1558	A320 (30 rows - 180 seats)	S1	120	1.0m	30	rp-steep-4-groups	normal	772	772.0	0	1078.0	5840.0
1557	A320 (30 rows - 180 seats)	S1	120	1.0m	30	rp-spread-6-groups	normal	768	767.0	0	853.0	4755.0
1559	A320 (30 rows - 180 seats)	S1	120	1.0m	30	rp-steep-5-groups	normal	775	775.0	0	868.0	4792.0
1561	A320 (30 rows - 180 seats)	S1	120	1.0m	30	rp-2-groups	normal	812	813.0	0	2948.0	9231.0
1560	A320 (30 rows - 180 seats)	S1	120	1.0m	30	rp-steep-6-groups	normal	765	765.0	0	560.0	4145.0
1562	A320 (30 rows - 180 seats)	S1	120	1.0m	30	rp-3-groups	normal	779	779.0	0	1459.0	7019.0
1563	A320 (30 rows - 180 seats)	S1	120	1.0m	30	rp-spread-4-groups	normal	781	781.0	0	1192.0	6180.0
1564	A320 (30 rows - 180 seats)	S1	120	1.0m	30	rp-spread-5-groups	normal	731	730.0	0	1012.0	5458.0
1565	A320 (30 rows - 180 seats)	S1	120	1.0m	30	rp-spread-6-groups	normal	740	739.0	0	700.0	4530.0
1566	A320 (30 rows - 180 seats)	S1	120	1.0m	30	rp-steep-4-groups	normal	776	777.0	0	1398.0	6109.0
1569	A320 (30 rows - 180 seats)	S1	120	1.0m	30	rp-2-groups	normal	791	792.0	0	3088.0	8488.0
1567	A320 (30 rows - 180 seats)	S1	120	1.0m	30	rp-steep-5-groups	normal	769	769.0	0	929.0	4891.0
1570	A320 (30 rows - 180 seats)	S1	120	1.0m	30	rp-3-groups	normal	755	755.0	0	1590.0	6767.0
1568	A320 (30 rows - 180 seats)	S1	120	1.0m	30	rp-steep-6-groups	normal	806	806.0	0	730.0	4139.0
1571	A320 (30 rows - 180 seats)	S1	120	1.0m	30	rp-spread-4-groups	normal	760	761.0	0	1259.0	6173.0
1572	A320 (30 rows - 180 seats)	S1	120	1.0m	30	rp-spread-5-groups	normal	729	728.0	0	857.0	5061.0
1573	A320 (30 rows - 180 seats)	S1	120	1.0m	30	rp-spread-6-groups	normal	714	714.0	0	817.0	4663.0
1575	A320 (30 rows - 180 seats)	S1	120	1.0m	30	rp-steep-5-groups	normal	743	743.0	0	860.0	4735.0
1576	A320 (30 rows - 180 seats)	S1	120	1.0m	30	rp-steep-6-groups	normal	757	757.0	0	583.0	4136.0
1577	A320 (30 rows - 180 seats)	S1	120	1.0m	30	rp-2-groups	normal	832	833.0	0	2828.0	9158.0
1574	A320 (30 rows - 180 seats)	S1	120	1.0m	30	rp-steep-4-groups	normal	786	787.0	0	1231.0	5858.0
1578	A320 (30 rows - 180 seats)	S1	120	1.0m	30	rp-3-groups	normal	785	786.0	0	1700.0	7028.0
1579	A320 (30 rows - 180 seats)	S1	120	1.0m	30	rp-spread-4-groups	normal	756	757.0	0	1132.0	5900.0
1580	A320 (30 rows - 180 seats)	S1	120	1.0m	30	rp-spread-5-groups	normal	725	725.0	0	725.0	4847.0
1581	A320 (30 rows - 180 seats)	S1	120	1.0m	30	rp-spread-6-groups	normal	725	725.0	0	606.0	4678.0
1582	A320 (30 rows - 180 seats)	S1	120	1.0m	30	rp-steep-4-groups	normal	771	771.0	0	1141.0	5749.0
1583	A320 (30 rows - 180 seats)	S1	120	1.0m	30	rp-steep-5-groups	normal	770	770.0	0	865.0	4765.0
1584	A320 (30 rows - 180 seats)	S1	120	1.0m	30	rp-steep-6-groups	normal	777	777.0	0	624.0	3802.0
1587	A320 (30 rows - 180 seats)	S1	120	1.0m	30	rp-spread-4-groups	normal	758	758.0	0	1168.0	6466.0
1586	A320 (30 rows - 180 seats)	S1	120	1.0m	30	rp-3-groups	normal	767	768.0	0	1842.0	7129.0
1585	A320 (30 rows - 180 seats)	S1	120	1.0m	30	rp-2-groups	normal	796	797.0	0	3144.0	8834.0
1588	A320 (30 rows - 180 seats)	S1	120	1.0m	30	rp-spread-5-groups	normal	770	769.0	0	774.0	5305.0
1589	A320 (30 rows - 180 seats)	S1	120	1.0m	30	rp-spread-6-groups	normal	753	753.0	0	640.0	4595.0
1590	A320 (30 rows - 180 seats)	S1	120	1.0m	30	rp-steep-4-groups	normal	748	748.0	0	1235.0	5586.0
1591	A320 (30 rows - 180 seats)	S1	120	1.0m	30	rp-steep-5-groups	normal	785	785.0	0	843.0	4842.0
1593	A320 (30 rows - 180 seats)	S1	120	1.0m	30	rp-2-groups	normal	803	804.0	0	3311.0	9101.0
1592	A320 (30 rows - 180 seats)	S1	120	1.0m	30	rp-steep-6-groups	normal	786	786.0	0	695.0	4096.0
1594	A320 (30 rows - 180 seats)	S1	120	1.0m	30	rp-3-groups	normal	784	784.0	0	1352.0	7076.0
1596	A320 (30 rows - 180 seats)	S1	120	1.0m	30	rp-spread-5-groups	normal	738	737.0	0	905.0	5050.0
1595	A320 (30 rows - 180 seats)	S1	120	1.0m	30	rp-spread-4-groups	normal	761	761.0	0	1125.0	6385.0
1597	A320 (30 rows - 180 seats)	S1	120	1.0m	30	rp-spread-6-groups	normal	768	768.0	0	706.0	4712.0
1598	A320 (30 rows - 180 seats)	S1	120	1.0m	30	rp-steep-4-groups	normal	743	744.0	0	1135.0	5562.0
1599	A320 (30 rows - 180 seats)	S1	120	1.0m	30	rp-steep-5-groups	normal	778	778.0	0	968.0	4745.0
1600	A320 (30 rows - 180 seats)	S1	120	1.0m	30	rp-steep-6-groups	normal	758	758.0	0	656.0	4303.0
1601	A320 (30 rows - 180 seats)	S1	120	1.0m	30	rp-2-groups	normal	776	778.0	0	2499.0	9670.0
1602	A320 (30 rows - 180 seats)	S1	120	1.0m	30	rp-3-groups	normal	775	776.0	0	1977.0	6695.0
1603	A320 (30 rows - 180 seats)	S1	120	1.0m	30	rp-spread-4-groups	normal	745	746.0	0	1212.0	6265.0
1604	A320 (30 rows - 180 seats)	S1	120	1.0m	30	rp-spread-5-groups	normal	740	740.0	0	726.0	5277.0
1605	A320 (30 rows - 180 seats)	S1	120	1.0m	30	rp-spread-6-groups	normal	759	758.0	0	733.0	4773.0
1606	A320 (30 rows - 180 seats)	S1	120	1.0m	30	rp-steep-4-groups	normal	763	763.0	0	1003.0	5948.0
1609	A320 (30 rows - 180 seats)	S1	120	1.0m	30	rp-2-groups	normal	756	758.0	0	2921.0	8481.0
1607	A320 (30 rows - 180 seats)	S1	120	1.0m	30	rp-steep-5-groups	normal	759	759.0	0	735.0	4834.0
1608	A320 (30 rows - 180 seats)	S1	120	1.0m	30	rp-steep-6-groups	normal	744	744.0	0	809.0	4315.0
1610	A320 (30 rows - 180 seats)	S1	120	1.0m	30	rp-3-groups	normal	771	772.0	0	1395.0	7029.0
1611	A320 (30 rows - 180 seats)	S1	120	1.0m	30	rp-spread-4-groups	normal	748	749.0	0	1302.0	6182.0
1612	A320 (30 rows - 180 seats)	S1	120	1.0m	30	rp-spread-5-groups	normal	730	729.0	0	873.0	5233.0
1613	A320 (30 rows - 180 seats)	S1	120	1.0m	30	rp-spread-6-groups	normal	739	739.0	0	537.0	4836.0
1614	A320 (30 rows - 180 seats)	S1	120	1.0m	30	rp-steep-4-groups	normal	761	761.0	0	962.0	5671.0
1615	A320 (30 rows - 180 seats)	S1	120	1.0m	30	rp-steep-5-groups	normal	757	756.0	0	781.0	4552.0
1616	A320 (30 rows - 180 seats)	S1	120	1.0m	30	rp-steep-6-groups	normal	733	733.0	0	805.0	3964.0
1617	A320 (30 rows - 180 seats)	S1	120	1.0m	30	rp-2-groups	normal	804	805.0	0	2631.0	9065.0
1618	A320 (30 rows - 180 seats)	S1	120	1.0m	30	rp-3-groups	normal	744	745.0	0	1573.0	7014.0
1619	A320 (30 rows - 180 seats)	S1	120	1.0m	30	rp-spread-4-groups	normal	729	729.0	0	1086.0	5997.0
1620	A320 (30 rows - 180 seats)	S1	120	1.0m	30	rp-spread-5-groups	normal	767	767.0	0	914.0	5110.0
1621	A320 (30 rows - 180 seats)	S1	120	1.0m	30	rp-spread-6-groups	normal	720	720.0	0	600.0	4753.0
1622	A320 (30 rows - 180 seats)	S1	120	1.0m	30	rp-steep-4-groups	normal	743	743.0	0	1250.0	5464.0
1623	A320 (30 rows - 180 seats)	S1	120	1.0m	30	rp-steep-5-groups	normal	737	737.0	0	858.0	5108.0
1625	A320 (30 rows - 180 seats)	S1	120	1.0m	30	rp-2-groups	normal	773	774.0	0	3030.0	8800.0
1624	A320 (30 rows - 180 seats)	S1	120	1.0m	30	rp-steep-6-groups	normal	777	777.0	0	629.0	3839.0
1626	A320 (30 rows - 180 seats)	S1	120	1.0m	30	rp-3-groups	normal	775	776.0	0	1618.0	6949.0
1627	A320 (30 rows - 180 seats)	S1	120	1.0m	30	rp-spread-4-groups	normal	732	732.0	0	952.0	6169.0
1628	A320 (30 rows - 180 seats)	S1	120	1.0m	30	rp-spread-5-groups	normal	747	747.0	0	721.0	5550.0
1629	A320 (30 rows - 180 seats)	S1	120	1.0m	30	rp-spread-6-groups	normal	766	765.0	0	751.0	4893.0
1630	A320 (30 rows - 180 seats)	S1	120	1.0m	30	rp-steep-4-groups	normal	735	735.0	0	1280.0	5780.0
1631	A320 (30 rows - 180 seats)	S1	120	1.0m	30	rp-steep-5-groups	normal	736	736.0	0	899.0	4729.0
1632	A320 (30 rows - 180 seats)	S1	120	1.0m	30	rp-steep-6-groups	normal	751	751.0	0	558.0	4371.0
1633	A320 (30 rows - 180 seats)	S1	120	1.0m	30	rp-2-groups	normal	762	763.0	0	2524.0	8652.0
1634	A320 (30 rows - 180 seats)	S1	120	1.0m	30	rp-3-groups	normal	748	749.0	0	1320.0	6661.0
1635	A320 (30 rows - 180 seats)	S1	120	1.0m	30	rp-spread-4-groups	normal	761	762.0	0	1243.0	6216.0
1636	A320 (30 rows - 180 seats)	S1	120	1.0m	30	rp-spread-5-groups	normal	744	744.0	0	716.0	5256.0
1637	A320 (30 rows - 180 seats)	S1	120	1.0m	30	rp-spread-6-groups	normal	747	746.0	0	731.0	4608.0
1638	A320 (30 rows - 180 seats)	S1	120	1.0m	30	rp-steep-4-groups	normal	771	772.0	0	1183.0	5577.0
1639	A320 (30 rows - 180 seats)	S1	120	1.0m	30	rp-steep-5-groups	normal	797	797.0	0	828.0	4469.0
1640	A320 (30 rows - 180 seats)	S1	120	1.0m	30	rp-steep-6-groups	normal	762	762.0	0	706.0	4080.0
1641	A320 (30 rows - 180 seats)	S1	120	1.0m	30	rp-2-groups	normal	805	807.0	0	3063.0	8828.0
1642	A320 (30 rows - 180 seats)	S1	120	1.0m	30	rp-3-groups	normal	793	794.0	0	1775.0	7018.0
1643	A320 (30 rows - 180 seats)	S1	120	1.0m	30	rp-spread-4-groups	normal	733	734.0	0	1110.0	5771.0
1644	A320 (30 rows - 180 seats)	S1	120	1.0m	30	rp-spread-5-groups	normal	757	756.0	0	824.0	5356.0
1645	A320 (30 rows - 180 seats)	S1	120	1.0m	30	rp-spread-6-groups	normal	766	766.0	0	762.0	4771.0
1646	A320 (30 rows - 180 seats)	S1	120	1.0m	30	rp-steep-4-groups	normal	789	789.0	0	1236.0	5728.0
1647	A320 (30 rows - 180 seats)	S1	120	1.0m	30	rp-steep-5-groups	normal	748	748.0	0	772.0	4715.0
1649	A320 (30 rows - 180 seats)	S1	120	1.0m	30	rp-2-groups	normal	754	755.0	0	2331.0	9160.0
1648	A320 (30 rows - 180 seats)	S1	120	1.0m	30	rp-steep-6-groups	normal	763	763.0	0	672.0	4290.0
1650	A320 (30 rows - 180 seats)	S1	120	1.0m	30	rp-3-groups	normal	772	772.0	0	1825.0	7115.0
1651	A320 (30 rows - 180 seats)	S1	120	1.0m	30	rp-spread-4-groups	normal	754	754.0	0	1313.0	5980.0
1652	A320 (30 rows - 180 seats)	S1	120	1.0m	30	rp-spread-5-groups	normal	735	734.0	0	861.0	5115.0
1653	A320 (30 rows - 180 seats)	S1	120	1.0m	30	rp-spread-6-groups	normal	756	755.0	0	819.0	4747.0
1654	A320 (30 rows - 180 seats)	S1	120	1.0m	30	rp-steep-4-groups	normal	746	746.0	0	1234.0	6025.0
1655	A320 (30 rows - 180 seats)	S1	120	1.0m	30	rp-steep-5-groups	normal	749	749.0	0	811.0	4836.0
1657	A320 (30 rows - 180 seats)	S1	120	1.0m	30	rp-2-groups	normal	800	802.0	0	2749.0	8754.0
1656	A320 (30 rows - 180 seats)	S1	120	1.0m	30	rp-steep-6-groups	normal	767	767.0	0	672.0	4311.0
1658	A320 (30 rows - 180 seats)	S1	120	1.0m	30	rp-3-groups	normal	754	754.0	0	1307.0	7053.0
1659	A320 (30 rows - 180 seats)	S1	120	1.0m	30	rp-spread-4-groups	normal	784	785.0	0	1191.0	5880.0
1660	A320 (30 rows - 180 seats)	S1	120	1.0m	30	rp-spread-5-groups	normal	751	750.0	0	862.0	5339.0
1661	A320 (30 rows - 180 seats)	S1	120	1.0m	30	rp-spread-6-groups	normal	748	748.0	0	649.0	4711.0
1662	A320 (30 rows - 180 seats)	S1	120	1.0m	30	rp-steep-4-groups	normal	785	786.0	0	1367.0	5659.0
1663	A320 (30 rows - 180 seats)	S1	120	1.0m	30	rp-steep-5-groups	normal	759	759.0	0	850.0	4880.0
1665	A320 (30 rows - 180 seats)	S1	120	1.0m	30	rp-2-groups	normal	799	801.0	0	2981.0	8583.0
1664	A320 (30 rows - 180 seats)	S1	120	1.0m	30	rp-steep-6-groups	normal	767	767.0	0	682.0	4179.0
1666	A320 (30 rows - 180 seats)	S1	120	1.0m	30	rp-3-groups	normal	783	784.0	0	1917.0	6553.0
1667	A320 (30 rows - 180 seats)	S1	120	1.0m	30	rp-spread-4-groups	normal	768	768.0	0	1104.0	5965.0
1668	A320 (30 rows - 180 seats)	S1	120	1.0m	30	rp-spread-5-groups	normal	737	736.0	0	869.0	4966.0
1669	A320 (30 rows - 180 seats)	S1	120	1.0m	30	rp-spread-6-groups	normal	790	790.0	0	495.0	4772.0
1670	A320 (30 rows - 180 seats)	S1	120	1.0m	30	rp-steep-4-groups	normal	773	773.0	0	1051.0	5657.0
1671	A320 (30 rows - 180 seats)	S1	120	1.0m	30	rp-steep-5-groups	normal	781	780.0	0	866.0	4863.0
1672	A320 (30 rows - 180 seats)	S1	120	1.0m	30	rp-steep-6-groups	normal	744	744.0	0	645.0	3836.0
1673	A320 (30 rows - 180 seats)	S1	120	1.0m	30	rp-2-groups	normal	809	811.0	0	3200.0	9302.0
1674	A320 (30 rows - 180 seats)	S1	120	1.0m	30	rp-3-groups	normal	784	784.0	0	1590.0	7231.0
1675	A320 (30 rows - 180 seats)	S1	120	1.0m	30	rp-spread-4-groups	normal	732	733.0	0	850.0	5721.0
1676	A320 (30 rows - 180 seats)	S1	120	1.0m	30	rp-spread-5-groups	normal	732	732.0	0	804.0	5281.0
1677	A320 (30 rows - 180 seats)	S1	120	1.0m	30	rp-spread-6-groups	normal	724	724.0	0	567.0	4657.0
1678	A320 (30 rows - 180 seats)	S1	120	1.0m	30	rp-steep-4-groups	normal	779	780.0	0	1191.0	5645.0
1679	A320 (30 rows - 180 seats)	S1	120	1.0m	30	rp-steep-5-groups	normal	790	789.0	0	966.0	4630.0
1680	A320 (30 rows - 180 seats)	S1	120	1.0m	30	rp-steep-6-groups	normal	744	744.0	0	800.0	4352.0
1681	A320 (30 rows - 180 seats)	S1	120	1.0m	30	rp-2-groups	normal	793	794.0	0	3435.0	8831.0
1682	A320 (30 rows - 180 seats)	S1	120	1.0m	30	rp-3-groups	normal	772	773.0	0	1893.0	6936.0
1683	A320 (30 rows - 180 seats)	S1	120	1.0m	30	rp-spread-4-groups	normal	764	764.0	0	1229.0	6064.0
1684	A320 (30 rows - 180 seats)	S1	120	1.0m	30	rp-spread-5-groups	normal	751	750.0	0	1065.0	5289.0
1685	A320 (30 rows - 180 seats)	S1	120	1.0m	30	rp-spread-6-groups	normal	751	751.0	0	586.0	4620.0
1686	A320 (30 rows - 180 seats)	S1	120	1.0m	30	rp-steep-4-groups	normal	747	747.0	0	1137.0	5915.0
1687	A320 (30 rows - 180 seats)	S1	120	1.0m	30	rp-steep-5-groups	normal	741	741.0	0	738.0	4917.0
1689	A320 (30 rows - 180 seats)	S1	120	1.0m	30	rp-2-groups	normal	787	788.0	0	2877.0	8992.0
1688	A320 (30 rows - 180 seats)	S1	120	1.0m	30	rp-steep-6-groups	normal	777	777.0	0	668.0	4042.0
1690	A320 (30 rows - 180 seats)	S1	120	1.0m	30	rp-3-groups	normal	780	781.0	0	1746.0	6678.0
1691	A320 (30 rows - 180 seats)	S1	120	1.0m	30	rp-spread-4-groups	normal	720	720.0	0	1051.0	5711.0
1693	A320 (30 rows - 180 seats)	S1	120	1.0m	30	rp-spread-6-groups	normal	744	743.0	0	755.0	4541.0
1692	A320 (30 rows - 180 seats)	S1	120	1.0m	30	rp-spread-5-groups	normal	730	730.0	0	863.0	5026.0
1694	A320 (30 rows - 180 seats)	S1	120	1.0m	30	rp-steep-4-groups	normal	758	758.0	0	1142.0	5430.0
1695	A320 (30 rows - 180 seats)	S1	120	1.0m	30	rp-steep-5-groups	normal	762	762.0	0	832.0	4883.0
1697	A320 (30 rows - 180 seats)	S1	120	1.0m	30	rp-2-groups	normal	758	760.0	0	2552.0	8709.0
1696	A320 (30 rows - 180 seats)	S1	120	1.0m	30	rp-steep-6-groups	normal	794	794.0	0	740.0	4418.0
1698	A320 (30 rows - 180 seats)	S1	120	1.0m	30	rp-3-groups	normal	805	806.0	0	1758.0	6926.0
1699	A320 (30 rows - 180 seats)	S1	120	1.0m	30	rp-spread-4-groups	normal	760	761.0	0	1222.0	6117.0
1700	A320 (30 rows - 180 seats)	S1	120	1.0m	30	rp-spread-5-groups	normal	757	756.0	0	1225.0	5278.0
1701	A320 (30 rows - 180 seats)	S1	120	1.0m	30	rp-spread-6-groups	normal	760	760.0	0	733.0	4775.0
1702	A320 (30 rows - 180 seats)	S1	120	1.0m	30	rp-steep-4-groups	normal	745	745.0	0	979.0	5557.0
1703	A320 (30 rows - 180 seats)	S1	120	1.0m	30	rp-steep-5-groups	normal	774	774.0	0	888.0	4899.0
1704	A320 (30 rows - 180 seats)	S1	120	1.0m	30	rp-steep-6-groups	normal	758	758.0	0	725.0	4200.0
1705	A320 (30 rows - 180 seats)	S1	120	1.0m	30	rp-2-groups	normal	783	784.0	0	2991.0	8748.0
1706	A320 (30 rows - 180 seats)	S1	120	1.0m	30	rp-3-groups	normal	798	799.0	0	1506.0	7039.0
1707	A320 (30 rows - 180 seats)	S1	120	1.0m	30	rp-spread-4-groups	normal	779	780.0	0	1048.0	6387.0
1708	A320 (30 rows - 180 seats)	S1	120	1.0m	30	rp-spread-5-groups	normal	754	754.0	0	936.0	5356.0
1709	A320 (30 rows - 180 seats)	S1	120	1.0m	30	rp-spread-6-groups	normal	772	772.0	0	696.0	5066.0
1710	A320 (30 rows - 180 seats)	S1	120	1.0m	30	rp-steep-4-groups	normal	786	787.0	0	1034.0	5863.0
1711	A320 (30 rows - 180 seats)	S1	120	1.0m	30	rp-steep-5-groups	normal	763	763.0	0	768.0	4558.0
1713	A320 (30 rows - 180 seats)	S1	120	1.0m	30	rp-2-groups	normal	766	768.0	0	2714.0	8610.0
1712	A320 (30 rows - 180 seats)	S1	120	1.0m	30	rp-steep-6-groups	normal	767	767.0	0	653.0	4212.0
1714	A320 (30 rows - 180 seats)	S1	120	1.0m	30	rp-3-groups	normal	771	772.0	0	1669.0	7094.0
1715	A320 (30 rows - 180 seats)	S1	120	1.0m	30	rp-spread-4-groups	normal	767	767.0	0	1016.0	6183.0
1716	A320 (30 rows - 180 seats)	S1	120	1.0m	30	rp-spread-5-groups	normal	771	771.0	0	678.0	5378.0
1717	A320 (30 rows - 180 seats)	S1	120	1.0m	30	rp-spread-6-groups	normal	741	740.0	0	797.0	4706.0
1718	A320 (30 rows - 180 seats)	S1	120	1.0m	30	rp-steep-4-groups	normal	774	774.0	0	916.0	6213.0
1719	A320 (30 rows - 180 seats)	S1	120	1.0m	30	rp-steep-5-groups	normal	765	765.0	0	1055.0	4564.0
1721	A320 (30 rows - 180 seats)	S1	120	1.0m	30	rp-2-groups	normal	793	795.0	0	2260.0	9326.0
1720	A320 (30 rows - 180 seats)	S1	120	1.0m	30	rp-steep-6-groups	normal	776	776.0	0	640.0	4274.0
1722	A320 (30 rows - 180 seats)	S1	120	1.0m	30	rp-3-groups	normal	763	764.0	0	1518.0	6758.0
1723	A320 (30 rows - 180 seats)	S1	120	1.0m	30	rp-spread-4-groups	normal	769	769.0	0	1092.0	5947.0
1724	A320 (30 rows - 180 seats)	S1	120	1.0m	30	rp-spread-5-groups	normal	751	750.0	0	1045.0	5352.0
1725	A320 (30 rows - 180 seats)	S1	120	1.0m	30	rp-spread-6-groups	normal	760	759.0	0	888.0	4766.0
1726	A320 (30 rows - 180 seats)	S1	120	1.0m	30	rp-steep-4-groups	normal	772	772.0	0	1031.0	5439.0
1729	A320 (30 rows - 180 seats)	S1	120	1.0m	30	rp-2-groups	normal	738	740.0	0	3112.0	8547.0
1727	A320 (30 rows - 180 seats)	S1	120	1.0m	30	rp-steep-5-groups	normal	760	759.0	0	736.0	4837.0
1728	A320 (30 rows - 180 seats)	S1	120	1.0m	30	rp-steep-6-groups	normal	748	748.0	0	726.0	4058.0
1730	A320 (30 rows - 180 seats)	S1	120	1.0m	30	rp-3-groups	normal	774	774.0	0	1659.0	7058.0
1731	A320 (30 rows - 180 seats)	S1	120	1.0m	30	rp-spread-4-groups	normal	728	728.0	0	1091.0	6127.0
1732	A320 (30 rows - 180 seats)	S1	120	1.0m	30	rp-spread-5-groups	normal	745	745.0	0	927.0	5515.0
1734	A320 (30 rows - 180 seats)	S1	120	1.0m	30	rp-steep-4-groups	normal	768	768.0	0	1302.0	5649.0
1733	A320 (30 rows - 180 seats)	S1	120	1.0m	30	rp-spread-6-groups	normal	767	767.0	0	819.0	4670.0
1735	A320 (30 rows - 180 seats)	S1	120	1.0m	30	rp-steep-5-groups	normal	770	770.0	0	807.0	4626.0
1736	A320 (30 rows - 180 seats)	S1	120	1.0m	30	rp-steep-6-groups	normal	742	742.0	0	679.0	4350.0
1737	A320 (30 rows - 180 seats)	S1	120	1.0m	30	rp-2-groups	normal	798	799.0	0	2965.0	8689.0
1738	A320 (30 rows - 180 seats)	S1	120	1.0m	30	rp-3-groups	normal	738	738.0	0	1824.0	7102.0
1739	A320 (30 rows - 180 seats)	S1	120	1.0m	30	rp-spread-4-groups	normal	759	759.0	0	1086.0	5981.0
1740	A320 (30 rows - 180 seats)	S1	120	1.0m	30	rp-spread-5-groups	normal	765	764.0	0	882.0	5443.0
1741	A320 (30 rows - 180 seats)	S1	120	1.0m	30	rp-spread-6-groups	normal	748	748.0	0	781.0	4781.0
1742	A320 (30 rows - 180 seats)	S1	120	1.0m	30	rp-steep-4-groups	normal	758	758.0	0	1078.0	5735.0
1743	A320 (30 rows - 180 seats)	S1	120	1.0m	30	rp-steep-5-groups	normal	750	750.0	0	906.0	4728.0
1744	A320 (30 rows - 180 seats)	S1	120	1.0m	30	rp-steep-6-groups	normal	754	754.0	0	720.0	4188.0
1745	A320 (30 rows - 180 seats)	S1	120	1.0m	30	rp-2-groups	normal	797	798.0	0	2833.0	8945.0
1746	A320 (30 rows - 180 seats)	S1	120	1.0m	30	rp-3-groups	normal	775	776.0	0	1385.0	7482.0
1747	A320 (30 rows - 180 seats)	S1	120	1.0m	30	rp-spread-4-groups	normal	771	771.0	0	1157.0	5934.0
1748	A320 (30 rows - 180 seats)	S1	120	1.0m	30	rp-spread-5-groups	normal	749	749.0	0	824.0	5016.0
1749	A320 (30 rows - 180 seats)	S1	120	1.0m	30	rp-spread-6-groups	normal	750	750.0	0	739.0	4687.0
1752	A320 (30 rows - 180 seats)	S1	120	1.0m	30	rp-steep-6-groups	normal	754	754.0	0	779.0	4275.0
1751	A320 (30 rows - 180 seats)	S1	120	1.0m	30	rp-steep-5-groups	normal	762	762.0	0	933.0	4899.0
1753	A320 (30 rows - 180 seats)	S1	120	1.0m	30	rp-2-groups	normal	804	805.0	0	2853.0	8996.0
1750	A320 (30 rows - 180 seats)	S1	120	1.0m	30	rp-steep-4-groups	normal	798	798.0	0	1068.0	6015.0
1754	A320 (30 rows - 180 seats)	S1	120	1.0m	30	rp-3-groups	normal	781	782.0	0	1687.0	7085.0
1756	A320 (30 rows - 180 seats)	S1	120	1.0m	30	rp-spread-5-groups	normal	734	734.0	0	883.0	4968.0
1755	A320 (30 rows - 180 seats)	S1	120	1.0m	30	rp-spread-4-groups	normal	768	769.0	0	1484.0	6216.0
1757	A320 (30 rows - 180 seats)	S1	120	1.0m	30	rp-spread-6-groups	normal	736	735.0	0	634.0	4794.0
1759	A320 (30 rows - 180 seats)	S1	120	1.0m	30	rp-steep-5-groups	normal	742	742.0	0	863.0	4822.0
1758	A320 (30 rows - 180 seats)	S1	120	1.0m	30	rp-steep-4-groups	normal	773	773.0	0	1107.0	5430.0
1760	A320 (30 rows - 180 seats)	S1	120	1.0m	30	rp-steep-6-groups	normal	769	769.0	0	687.0	4220.0
1761	A320 (30 rows - 180 seats)	S1	120	1.0m	30	rp-2-groups	normal	750	751.0	0	2538.0	9026.0
1762	A320 (30 rows - 180 seats)	S1	120	1.0m	30	rp-3-groups	normal	815	816.0	0	1677.0	7626.0
1763	A320 (30 rows - 180 seats)	S1	120	1.0m	30	rp-spread-4-groups	normal	747	748.0	0	1201.0	6045.0
1764	A320 (30 rows - 180 seats)	S1	120	1.0m	30	rp-spread-5-groups	normal	734	734.0	0	781.0	5355.0
1765	A320 (30 rows - 180 seats)	S1	120	1.0m	30	rp-spread-6-groups	normal	753	752.0	0	741.0	4901.0
1766	A320 (30 rows - 180 seats)	S1	120	1.0m	30	rp-steep-4-groups	normal	769	769.0	0	1144.0	5944.0
1768	A320 (30 rows - 180 seats)	S1	120	1.0m	30	rp-steep-6-groups	normal	735	735.0	0	590.0	4080.0
1767	A320 (30 rows - 180 seats)	S1	120	1.0m	30	rp-steep-5-groups	normal	775	775.0	0	870.0	4510.0
1770	A320 (30 rows - 180 seats)	S1	120	1.0m	30	rp-3-groups	normal	750	751.0	0	1425.0	6644.0
1769	A320 (30 rows - 180 seats)	S1	120	1.0m	30	rp-2-groups	normal	791	793.0	0	2889.0	8852.0
1771	A320 (30 rows - 180 seats)	S1	120	1.0m	30	rp-spread-4-groups	normal	748	748.0	0	1048.0	6331.0
1772	A320 (30 rows - 180 seats)	S1	120	1.0m	30	rp-spread-5-groups	normal	766	766.0	0	903.0	5228.0
1773	A320 (30 rows - 180 seats)	S1	120	1.0m	30	rp-spread-6-groups	normal	731	731.0	0	722.0	4917.0
1774	A320 (30 rows - 180 seats)	S1	120	1.0m	30	rp-steep-4-groups	normal	774	775.0	0	1238.0	5782.0
1776	A320 (30 rows - 180 seats)	S1	120	1.0m	30	rp-steep-6-groups	normal	778	778.0	0	556.0	4139.0
1775	A320 (30 rows - 180 seats)	S1	120	1.0m	30	rp-steep-5-groups	normal	768	768.0	0	784.0	4803.0
1777	A320 (30 rows - 180 seats)	S1	120	1.0m	30	rp-2-groups	normal	832	834.0	0	3022.0	8657.0
1778	A320 (30 rows - 180 seats)	S1	120	1.0m	30	rp-3-groups	normal	807	808.0	0	1825.0	6859.0
1779	A320 (30 rows - 180 seats)	S1	120	1.0m	30	rp-spread-4-groups	normal	743	743.0	0	897.0	5680.0
1780	A320 (30 rows - 180 seats)	S1	120	1.0m	30	rp-spread-5-groups	normal	752	751.0	0	950.0	5068.0
1781	A320 (30 rows - 180 seats)	S1	120	1.0m	30	rp-spread-6-groups	normal	740	740.0	0	658.0	4707.0
1782	A320 (30 rows - 180 seats)	S1	120	1.0m	30	rp-steep-4-groups	normal	763	763.0	0	1185.0	5838.0
1784	A320 (30 rows - 180 seats)	S1	120	1.0m	30	rp-steep-6-groups	normal	766	766.0	0	666.0	3855.0
1783	A320 (30 rows - 180 seats)	S1	120	1.0m	30	rp-steep-5-groups	normal	803	803.0	0	870.0	4909.0
1785	A320 (30 rows - 180 seats)	S1	120	1.0m	30	rp-2-groups	normal	747	748.0	0	2829.0	8683.0
1786	A320 (30 rows - 180 seats)	S1	120	1.0m	30	rp-3-groups	normal	767	767.0	0	1679.0	7518.0
1787	A320 (30 rows - 180 seats)	S1	120	1.0m	30	rp-spread-4-groups	normal	768	769.0	0	1196.0	5882.0
1788	A320 (30 rows - 180 seats)	S1	120	1.0m	30	rp-spread-5-groups	normal	727	726.0	0	799.0	5110.0
1789	A320 (30 rows - 180 seats)	S1	120	1.0m	30	rp-spread-6-groups	normal	755	755.0	0	630.0	4720.0
1790	A320 (30 rows - 180 seats)	S1	120	1.0m	30	rp-steep-4-groups	normal	754	754.0	0	1070.0	5892.0
1791	A320 (30 rows - 180 seats)	S1	120	1.0m	30	rp-steep-5-groups	normal	778	778.0	0	738.0	4616.0
1792	A320 (30 rows - 180 seats)	S1	120	1.0m	30	rp-steep-6-groups	normal	778	778.0	0	599.0	4009.0
1793	A320 (30 rows - 180 seats)	S1	120	1.0m	30	rp-2-groups	normal	792	793.0	0	2412.0	8582.0
1795	A320 (30 rows - 180 seats)	S1	120	1.0m	30	rp-spread-4-groups	normal	741	741.0	0	1028.0	6345.0
1794	A320 (30 rows - 180 seats)	S1	120	1.0m	30	rp-3-groups	normal	800	801.0	0	1681.0	6710.0
1796	A320 (30 rows - 180 seats)	S1	120	1.0m	30	rp-spread-5-groups	normal	759	759.0	0	900.0	5387.0
1797	A320 (30 rows - 180 seats)	S1	120	1.0m	30	rp-spread-6-groups	normal	761	761.0	0	817.0	4909.0
1798	A320 (30 rows - 180 seats)	S1	120	1.0m	30	rp-steep-4-groups	normal	799	799.0	0	1282.0	5655.0
1799	A320 (30 rows - 180 seats)	S1	120	1.0m	30	rp-steep-5-groups	normal	732	732.0	0	897.0	4862.0
1800	A320 (30 rows - 180 seats)	S1	120	1.0m	30	rp-steep-6-groups	normal	757	757.0	0	673.0	4004.0
1802	A320 (30 rows - 180 seats)	S1	120	1.0m	30	rp-3-groups	normal	780	781.0	0	1959.0	7080.0
1801	A320 (30 rows - 180 seats)	S1	120	1.0m	30	rp-2-groups	normal	828	829.0	0	3436.0	8853.0
1804	A320 (30 rows - 180 seats)	S1	120	1.0m	30	rp-spread-5-groups	normal	758	757.0	0	912.0	5223.0
1803	A320 (30 rows - 180 seats)	S1	120	1.0m	30	rp-spread-4-groups	normal	743	744.0	0	1018.0	6050.0
1805	A320 (30 rows - 180 seats)	S1	120	1.0m	30	rp-spread-6-groups	normal	769	768.0	0	618.0	4794.0
1806	A320 (30 rows - 180 seats)	S1	120	1.0m	30	rp-steep-4-groups	normal	746	747.0	0	1036.0	5443.0
1807	A320 (30 rows - 180 seats)	S1	120	1.0m	30	rp-steep-5-groups	normal	771	770.0	0	819.0	4804.0
1808	A320 (30 rows - 180 seats)	S1	120	1.0m	30	rp-steep-6-groups	normal	747	747.0	0	599.0	4043.0
1809	A320 (30 rows - 180 seats)	S1	120	1.0m	30	rp-2-groups	normal	796	798.0	0	2502.0	9250.0
1810	A320 (30 rows - 180 seats)	S1	120	1.0m	30	rp-3-groups	normal	758	759.0	0	1787.0	6603.0
1811	A320 (30 rows - 180 seats)	S1	120	1.0m	30	rp-spread-4-groups	normal	727	728.0	0	1032.0	5932.0
1812	A320 (30 rows - 180 seats)	S1	120	1.0m	30	rp-spread-5-groups	normal	746	746.0	0	860.0	5512.0
1813	A320 (30 rows - 180 seats)	S1	120	1.0m	30	rp-spread-6-groups	normal	761	761.0	0	644.0	4756.0
1814	A320 (30 rows - 180 seats)	S1	120	1.0m	30	rp-steep-4-groups	normal	758	758.0	0	1076.0	5779.0
1816	A320 (30 rows - 180 seats)	S1	120	1.0m	30	rp-steep-6-groups	normal	758	758.0	0	766.0	4230.0
1815	A320 (30 rows - 180 seats)	S1	120	1.0m	30	rp-steep-5-groups	normal	774	774.0	0	870.0	4783.0
1817	A320 (30 rows - 180 seats)	S1	120	1.0m	30	rp-2-groups	normal	820	821.0	0	2991.0	9060.0
1818	A320 (30 rows - 180 seats)	S1	120	1.0m	30	rp-3-groups	normal	751	752.0	0	1407.0	7153.0
1819	A320 (30 rows - 180 seats)	S1	120	1.0m	30	rp-spread-4-groups	normal	754	754.0	0	1151.0	6224.0
1821	A320 (30 rows - 180 seats)	S1	120	1.0m	30	rp-spread-6-groups	normal	737	736.0	0	633.0	4973.0
1820	A320 (30 rows - 180 seats)	S1	120	1.0m	30	rp-spread-5-groups	normal	724	723.0	0	745.0	5122.0
1822	A320 (30 rows - 180 seats)	S1	120	1.0m	30	rp-steep-4-groups	normal	777	777.0	0	1151.0	6069.0
1823	A320 (30 rows - 180 seats)	S1	120	1.0m	30	rp-steep-5-groups	normal	774	774.0	0	839.0	4646.0
1824	A320 (30 rows - 180 seats)	S1	120	1.0m	30	rp-steep-6-groups	normal	753	753.0	0	790.0	4124.0
1825	A320 (30 rows - 180 seats)	S1	120	1.0m	30	rp-2-groups	normal	814	815.0	0	3003.0	8662.0
1826	A320 (30 rows - 180 seats)	S1	120	1.0m	30	rp-3-groups	normal	760	761.0	0	1677.0	7071.0
1827	A320 (30 rows - 180 seats)	S1	120	1.0m	30	rp-spread-4-groups	normal	774	774.0	0	995.0	6302.0
1828	A320 (30 rows - 180 seats)	S1	120	1.0m	30	rp-spread-5-groups	normal	753	753.0	0	841.0	5348.0
1829	A320 (30 rows - 180 seats)	S1	120	1.0m	30	rp-spread-6-groups	normal	733	733.0	0	740.0	4563.0
1830	A320 (30 rows - 180 seats)	S1	120	1.0m	30	rp-steep-4-groups	normal	783	783.0	0	1230.0	5892.0
1831	A320 (30 rows - 180 seats)	S1	120	1.0m	30	rp-steep-5-groups	normal	761	761.0	0	1047.0	4510.0
1832	A320 (30 rows - 180 seats)	S1	120	1.0m	30	rp-steep-6-groups	normal	764	764.0	0	692.0	4137.0
1833	A320 (30 rows - 180 seats)	S1	120	1.0m	30	rp-2-groups	normal	795	797.0	0	2957.0	8863.0
1834	A320 (30 rows - 180 seats)	S1	120	1.0m	30	rp-3-groups	normal	770	770.0	0	1670.0	7110.0
1835	A320 (30 rows - 180 seats)	S1	120	1.0m	30	rp-spread-4-groups	normal	779	779.0	0	974.0	5814.0
1836	A320 (30 rows - 180 seats)	S1	120	1.0m	30	rp-spread-5-groups	normal	746	746.0	0	779.0	4870.0
1837	A320 (30 rows - 180 seats)	S1	120	1.0m	30	rp-spread-6-groups	normal	746	745.0	0	793.0	5078.0
1838	A320 (30 rows - 180 seats)	S1	120	1.0m	30	rp-steep-4-groups	normal	766	766.0	0	1005.0	5647.0
1839	A320 (30 rows - 180 seats)	S1	120	1.0m	30	rp-steep-5-groups	normal	739	739.0	0	774.0	4433.0
1841	A320 (30 rows - 180 seats)	S1	120	1.0m	30	rp-2-groups	normal	770	771.0	0	2496.0	8797.0
1840	A320 (30 rows - 180 seats)	S1	120	1.0m	30	rp-steep-6-groups	normal	757	757.0	0	855.0	4026.0
1842	A320 (30 rows - 180 seats)	S1	120	1.0m	30	rp-3-groups	normal	756	757.0	0	1571.0	7212.0
1843	A320 (30 rows - 180 seats)	S1	120	1.0m	30	rp-spread-4-groups	normal	748	748.0	0	1065.0	5873.0
1844	A320 (30 rows - 180 seats)	S1	120	1.0m	30	rp-spread-5-groups	normal	731	731.0	0	863.0	5207.0
1845	A320 (30 rows - 180 seats)	S1	120	1.0m	30	rp-spread-6-groups	normal	747	746.0	0	900.0	4781.0
1846	A320 (30 rows - 180 seats)	S1	120	1.0m	30	rp-steep-4-groups	normal	760	761.0	0	1256.0	5786.0
1847	A320 (30 rows - 180 seats)	S1	120	1.0m	30	rp-steep-5-groups	normal	778	778.0	0	976.0	4951.0
1848	A320 (30 rows - 180 seats)	S1	120	1.0m	30	rp-steep-6-groups	normal	769	769.0	0	627.0	4232.0
1849	A320 (30 rows - 180 seats)	S1	120	1.0m	30	rp-2-groups	normal	781	783.0	0	2937.0	8941.0
1850	A320 (30 rows - 180 seats)	S1	120	1.0m	30	rp-3-groups	normal	763	764.0	0	1430.0	6886.0
1851	A320 (30 rows - 180 seats)	S1	120	1.0m	30	rp-spread-4-groups	normal	729	730.0	0	1160.0	5789.0
1852	A320 (30 rows - 180 seats)	S1	120	1.0m	30	rp-spread-5-groups	normal	760	759.0	0	680.0	5441.0
1853	A320 (30 rows - 180 seats)	S1	120	1.0m	30	rp-spread-6-groups	normal	721	720.0	0	712.0	4572.0
1854	A320 (30 rows - 180 seats)	S1	120	1.0m	30	rp-steep-4-groups	normal	761	761.0	0	1051.0	5850.0
1855	A320 (30 rows - 180 seats)	S1	120	1.0m	30	rp-steep-5-groups	normal	779	778.0	0	941.0	4856.0
1856	A320 (30 rows - 180 seats)	S1	120	1.0m	30	rp-steep-6-groups	normal	770	770.0	0	767.0	4156.0
1857	A320 (30 rows - 180 seats)	S1	120	1.0m	30	rp-2-groups	normal	792	793.0	0	3209.0	8847.0
1858	A320 (30 rows - 180 seats)	S1	120	1.0m	30	rp-3-groups	normal	781	782.0	0	1350.0	7141.0
1859	A320 (30 rows - 180 seats)	S1	120	1.0m	30	rp-spread-4-groups	normal	768	768.0	0	1194.0	6247.0
1860	A320 (30 rows - 180 seats)	S1	120	1.0m	30	rp-spread-5-groups	normal	728	727.0	0	746.0	5109.0
1861	A320 (30 rows - 180 seats)	S1	120	1.0m	30	rp-spread-6-groups	normal	749	749.0	0	756.0	4468.0
1862	A320 (30 rows - 180 seats)	S1	120	1.0m	30	rp-steep-4-groups	normal	768	768.0	0	1090.0	5598.0
1863	A320 (30 rows - 180 seats)	S1	120	1.0m	30	rp-steep-5-groups	normal	781	781.0	0	1012.0	4896.0
1864	A320 (30 rows - 180 seats)	S1	120	1.0m	30	rp-steep-6-groups	normal	769	769.0	0	738.0	4217.0
1865	A320 (30 rows - 180 seats)	S1	120	1.0m	30	rp-2-groups	normal	833	834.0	0	3334.0	9001.0
1866	A320 (30 rows - 180 seats)	S1	120	1.0m	30	rp-3-groups	normal	744	745.0	0	1529.0	6933.0
1867	A320 (30 rows - 180 seats)	S1	120	1.0m	30	rp-spread-4-groups	normal	746	746.0	0	1318.0	6220.0
1868	A320 (30 rows - 180 seats)	S1	120	1.0m	30	rp-spread-5-groups	normal	739	739.0	0	720.0	5020.0
1869	A320 (30 rows - 180 seats)	S1	120	1.0m	30	rp-spread-6-groups	normal	719	719.0	0	658.0	4515.0
1870	A320 (30 rows - 180 seats)	S1	120	1.0m	30	rp-steep-4-groups	normal	743	743.0	0	951.0	5770.0
1872	A320 (30 rows - 180 seats)	S1	120	1.0m	30	rp-steep-6-groups	normal	761	761.0	0	798.0	4406.0
1871	A320 (30 rows - 180 seats)	S1	120	1.0m	30	rp-steep-5-groups	normal	748	748.0	0	640.0	4821.0
1873	A320 (30 rows - 180 seats)	S1	120	1.0m	30	rp-2-groups	normal	804	806.0	0	3256.0	8862.0
1874	A320 (30 rows - 180 seats)	S1	120	1.0m	30	rp-3-groups	normal	766	767.0	0	1860.0	7229.0
1875	A320 (30 rows - 180 seats)	S1	120	1.0m	30	rp-spread-4-groups	normal	750	751.0	0	1122.0	6131.0
1876	A320 (30 rows - 180 seats)	S1	120	1.0m	30	rp-spread-5-groups	normal	755	755.0	0	761.0	5231.0
1878	A320 (30 rows - 180 seats)	S1	120	1.0m	30	rp-steep-4-groups	normal	766	766.0	0	1092.0	5869.0
1877	A320 (30 rows - 180 seats)	S1	120	1.0m	30	rp-spread-6-groups	normal	792	791.0	0	794.0	4917.0
1879	A320 (30 rows - 180 seats)	S1	120	1.0m	30	rp-steep-5-groups	normal	784	784.0	0	876.0	4392.0
1880	A320 (30 rows - 180 seats)	S1	120	1.0m	30	rp-steep-6-groups	normal	779	779.0	0	719.0	4229.0
1881	A320 (30 rows - 180 seats)	S1	120	1.0m	30	rp-2-groups	normal	790	791.0	0	2527.0	8284.0
1882	A320 (30 rows - 180 seats)	S1	120	1.0m	30	rp-3-groups	normal	796	796.0	0	1514.0	7034.0
1884	A320 (30 rows - 180 seats)	S1	120	1.0m	30	rp-spread-5-groups	normal	734	734.0	0	890.0	5325.0
1883	A320 (30 rows - 180 seats)	S1	120	1.0m	30	rp-spread-4-groups	normal	755	755.0	0	1059.0	5983.0
1885	A320 (30 rows - 180 seats)	S1	120	1.0m	30	rp-spread-6-groups	normal	733	732.0	0	597.0	4706.0
1886	A320 (30 rows - 180 seats)	S1	120	1.0m	30	rp-steep-4-groups	normal	764	764.0	0	1093.0	5705.0
1887	A320 (30 rows - 180 seats)	S1	120	1.0m	30	rp-steep-5-groups	normal	760	759.0	0	888.0	4449.0
1888	A320 (30 rows - 180 seats)	S1	120	1.0m	30	rp-steep-6-groups	normal	765	765.0	0	818.0	4255.0
1889	A320 (30 rows - 180 seats)	S1	120	1.0m	30	rp-2-groups	normal	782	783.0	0	2810.0	9043.0
1890	A320 (30 rows - 180 seats)	S1	120	1.0m	30	rp-3-groups	normal	755	756.0	0	1765.0	6768.0
1891	A320 (30 rows - 180 seats)	S1	120	1.0m	30	rp-spread-4-groups	normal	750	751.0	0	1177.0	6066.0
1892	A320 (30 rows - 180 seats)	S1	120	1.0m	30	rp-spread-5-groups	normal	762	761.0	0	1006.0	5341.0
1893	A320 (30 rows - 180 seats)	S1	120	1.0m	30	rp-spread-6-groups	normal	740	739.0	0	726.0	4562.0
1897	A320 (30 rows - 180 seats)	S1	120	1.0m	30	rp-2-groups	normal	760	761.0	0	2436.0	8410.0
1896	A320 (30 rows - 180 seats)	S1	120	1.0m	30	rp-steep-6-groups	normal	754	754.0	0	744.0	3953.0
1895	A320 (30 rows - 180 seats)	S1	120	1.0m	30	rp-steep-5-groups	normal	783	783.0	0	894.0	4619.0
1894	A320 (30 rows - 180 seats)	S1	120	1.0m	30	rp-steep-4-groups	normal	750	750.0	0	1206.0	6022.0
1898	A320 (30 rows - 180 seats)	S1	120	1.0m	30	rp-3-groups	normal	756	757.0	0	1465.0	6930.0
1899	A320 (30 rows - 180 seats)	S1	120	1.0m	30	rp-spread-4-groups	normal	768	768.0	0	1017.0	6141.0
1900	A320 (30 rows - 180 seats)	S1	120	1.0m	30	rp-spread-5-groups	normal	730	729.0	0	716.0	5144.0
1901	A320 (30 rows - 180 seats)	S1	120	1.0m	30	rp-spread-6-groups	normal	717	717.0	0	708.0	4660.0
1904	A320 (30 rows - 180 seats)	S1	120	1.0m	30	rp-steep-6-groups	normal	736	736.0	0	637.0	4126.0
1903	A320 (30 rows - 180 seats)	S1	120	1.0m	30	rp-steep-5-groups	normal	784	784.0	0	732.0	4846.0
1902	A320 (30 rows - 180 seats)	S1	120	1.0m	30	rp-steep-4-groups	normal	778	778.0	0	1053.0	5337.0
1905	A320 (30 rows - 180 seats)	S1	120	1.0m	30	rp-2-groups	normal	741	742.0	0	2779.0	8634.0
1906	A320 (30 rows - 180 seats)	S1	120	1.0m	30	rp-3-groups	normal	794	795.0	0	2113.0	6929.0
1907	A320 (30 rows - 180 seats)	S1	120	1.0m	30	rp-spread-4-groups	normal	736	737.0	0	1207.0	6201.0
1908	A320 (30 rows - 180 seats)	S1	120	1.0m	30	rp-spread-5-groups	normal	728	728.0	0	835.0	5148.0
1909	A320 (30 rows - 180 seats)	S1	120	1.0m	30	rp-spread-6-groups	normal	757	757.0	0	768.0	4559.0
1910	A320 (30 rows - 180 seats)	S1	120	1.0m	30	rp-steep-4-groups	normal	778	778.0	0	1218.0	5662.0
1913	A320 (30 rows - 180 seats)	S1	120	1.0m	30	rp-2-groups	normal	776	777.0	0	3186.0	8473.0
1911	A320 (30 rows - 180 seats)	S1	120	1.0m	30	rp-steep-5-groups	normal	752	751.0	0	834.0	4744.0
1914	A320 (30 rows - 180 seats)	S1	120	1.0m	30	rp-3-groups	normal	783	784.0	0	1726.0	7071.0
1912	A320 (30 rows - 180 seats)	S1	120	1.0m	30	rp-steep-6-groups	normal	791	791.0	0	702.0	4590.0
1915	A320 (30 rows - 180 seats)	S1	120	1.0m	30	rp-spread-4-groups	normal	722	723.0	0	891.0	6148.0
1916	A320 (30 rows - 180 seats)	S1	120	1.0m	30	rp-spread-5-groups	normal	739	738.0	0	797.0	5173.0
1917	A320 (30 rows - 180 seats)	S1	120	1.0m	30	rp-spread-6-groups	normal	731	731.0	0	667.0	4715.0
1918	A320 (30 rows - 180 seats)	S1	120	1.0m	30	rp-steep-4-groups	normal	778	778.0	0	1047.0	5841.0
1920	A320 (30 rows - 180 seats)	S1	120	1.0m	30	rp-steep-6-groups	normal	751	751.0	0	692.0	4335.0
1922	A320 (30 rows - 180 seats)	S1	120	1.0m	30	rp-3-groups	normal	777	778.0	0	1806.0	7056.0
1921	A320 (30 rows - 180 seats)	S1	120	1.0m	30	rp-2-groups	normal	751	752.0	0	2466.0	8423.0
1919	A320 (30 rows - 180 seats)	S1	120	1.0m	30	rp-steep-5-groups	normal	766	765.0	0	880.0	4703.0
1923	A320 (30 rows - 180 seats)	S1	120	1.0m	30	rp-spread-4-groups	normal	740	741.0	0	1168.0	6159.0
1924	A320 (30 rows - 180 seats)	S1	120	1.0m	30	rp-spread-5-groups	normal	764	764.0	0	743.0	5089.0
1925	A320 (30 rows - 180 seats)	S1	120	1.0m	30	rp-spread-6-groups	normal	741	741.0	0	897.0	4547.0
1926	A320 (30 rows - 180 seats)	S1	120	1.0m	30	rp-steep-4-groups	normal	777	777.0	0	1211.0	5589.0
1927	A320 (30 rows - 180 seats)	S1	120	1.0m	30	rp-steep-5-groups	normal	753	753.0	0	1052.0	4661.0
1929	A320 (30 rows - 180 seats)	S1	120	1.0m	30	rp-2-groups	normal	798	800.0	0	2801.0	8400.0
1928	A320 (30 rows - 180 seats)	S1	120	1.0m	30	rp-steep-6-groups	normal	746	746.0	0	705.0	4401.0
1930	A320 (30 rows - 180 seats)	S1	120	1.0m	30	rp-3-groups	normal	772	773.0	0	1486.0	6750.0
1931	A320 (30 rows - 180 seats)	S1	120	1.0m	30	rp-spread-4-groups	normal	718	719.0	0	889.0	6325.0
1932	A320 (30 rows - 180 seats)	S1	120	1.0m	30	rp-spread-5-groups	normal	743	742.0	0	928.0	4981.0
1933	A320 (30 rows - 180 seats)	S1	120	1.0m	30	rp-spread-6-groups	normal	748	747.0	0	614.0	4714.0
1934	A320 (30 rows - 180 seats)	S1	120	1.0m	30	rp-steep-4-groups	normal	733	733.0	0	1258.0	5791.0
1935	A320 (30 rows - 180 seats)	S1	120	1.0m	30	rp-steep-5-groups	normal	736	736.0	0	760.0	4704.0
1936	A320 (30 rows - 180 seats)	S1	120	1.0m	30	rp-steep-6-groups	normal	751	751.0	0	841.0	4139.0
1937	A320 (30 rows - 180 seats)	S1	120	1.0m	30	rp-2-groups	normal	789	790.0	0	3078.0	9060.0
1938	A320 (30 rows - 180 seats)	S1	120	1.0m	30	rp-3-groups	normal	800	800.0	0	1764.0	6729.0
1939	A320 (30 rows - 180 seats)	S1	120	1.0m	30	rp-spread-4-groups	normal	739	739.0	0	1145.0	6338.0
1940	A320 (30 rows - 180 seats)	S1	120	1.0m	30	rp-spread-5-groups	normal	741	740.0	0	874.0	5225.0
1941	A320 (30 rows - 180 seats)	S1	120	1.0m	30	rp-spread-6-groups	normal	722	722.0	0	680.0	4645.0
1942	A320 (30 rows - 180 seats)	S1	120	1.0m	30	rp-steep-4-groups	normal	789	789.0	0	1131.0	5391.0
1943	A320 (30 rows - 180 seats)	S1	120	1.0m	30	rp-steep-5-groups	normal	768	767.0	0	728.0	5117.0
1945	A320 (30 rows - 180 seats)	S1	120	1.0m	30	rp-2-groups	normal	802	803.0	0	2746.0	8967.0
1944	A320 (30 rows - 180 seats)	S1	120	1.0m	30	rp-steep-6-groups	normal	819	819.0	0	856.0	4370.0
1947	A320 (30 rows - 180 seats)	S1	120	1.0m	30	rp-spread-4-groups	normal	749	749.0	0	1072.0	5829.0
1946	A320 (30 rows - 180 seats)	S1	120	1.0m	30	rp-3-groups	normal	786	787.0	0	1867.0	7233.0
1948	A320 (30 rows - 180 seats)	S1	120	1.0m	30	rp-spread-5-groups	normal	735	734.0	0	865.0	5472.0
1949	A320 (30 rows - 180 seats)	S1	120	1.0m	30	rp-spread-6-groups	normal	770	770.0	0	830.0	4836.0
1950	A320 (30 rows - 180 seats)	S1	120	1.0m	30	rp-steep-4-groups	normal	771	771.0	0	1176.0	6031.0
1951	A320 (30 rows - 180 seats)	S1	120	1.0m	30	rp-steep-5-groups	normal	772	772.0	0	896.0	4652.0
1952	A320 (30 rows - 180 seats)	S1	120	1.0m	30	rp-steep-6-groups	normal	747	747.0	0	787.0	4364.0
1953	A320 (30 rows - 180 seats)	S1	120	1.0m	30	rp-2-groups	normal	810	812.0	0	2922.0	8490.0
1954	A320 (30 rows - 180 seats)	S1	120	1.0m	30	rp-3-groups	normal	791	791.0	0	1616.0	6907.0
1955	A320 (30 rows - 180 seats)	S1	120	1.0m	30	rp-spread-4-groups	normal	760	760.0	0	1360.0	6418.0
1956	A320 (30 rows - 180 seats)	S1	120	1.0m	30	rp-spread-5-groups	normal	757	757.0	0	822.0	5471.0
1957	A320 (30 rows - 180 seats)	S1	120	1.0m	30	rp-spread-6-groups	normal	726	726.0	0	756.0	4315.0
1958	A320 (30 rows - 180 seats)	S1	120	1.0m	30	rp-steep-4-groups	normal	782	782.0	0	1307.0	5601.0
1959	A320 (30 rows - 180 seats)	S1	120	1.0m	30	rp-steep-5-groups	normal	765	765.0	0	935.0	4781.0
1960	A320 (30 rows - 180 seats)	S1	120	1.0m	30	rp-steep-6-groups	normal	744	744.0	0	770.0	4215.0
1961	A320 (30 rows - 180 seats)	S1	120	1.0m	30	rp-2-groups	normal	775	777.0	0	2881.0	8793.0
1962	A320 (30 rows - 180 seats)	S1	120	1.0m	30	rp-3-groups	normal	783	784.0	0	1662.0	7220.0
1963	A320 (30 rows - 180 seats)	S1	120	1.0m	30	rp-spread-4-groups	normal	756	757.0	0	1287.0	6181.0
1964	A320 (30 rows - 180 seats)	S1	120	1.0m	30	rp-spread-5-groups	normal	730	730.0	0	853.0	5305.0
1965	A320 (30 rows - 180 seats)	S1	120	1.0m	30	rp-spread-6-groups	normal	752	752.0	0	802.0	4887.0
1966	A320 (30 rows - 180 seats)	S1	120	1.0m	30	rp-steep-4-groups	normal	825	825.0	0	1232.0	5653.0
1967	A320 (30 rows - 180 seats)	S1	120	1.0m	30	rp-steep-5-groups	normal	770	769.0	0	773.0	4677.0
1968	A320 (30 rows - 180 seats)	S1	120	1.0m	30	rp-steep-6-groups	normal	784	784.0	0	708.0	4327.0
1969	A320 (30 rows - 180 seats)	S1	120	1.0m	30	rp-2-groups	normal	818	820.0	0	2901.0	8763.0
1970	A320 (30 rows - 180 seats)	S1	120	1.0m	30	rp-3-groups	normal	782	783.0	0	1600.0	6988.0
1971	A320 (30 rows - 180 seats)	S1	120	1.0m	30	rp-spread-4-groups	normal	754	755.0	0	1041.0	6295.0
1972	A320 (30 rows - 180 seats)	S1	120	1.0m	30	rp-spread-5-groups	normal	735	735.0	0	790.0	5112.0
1973	A320 (30 rows - 180 seats)	S1	120	1.0m	30	rp-spread-6-groups	normal	731	731.0	0	667.0	4740.0
1974	A320 (30 rows - 180 seats)	S1	120	1.0m	30	rp-steep-4-groups	normal	742	742.0	0	1002.0	6007.0
1975	A320 (30 rows - 180 seats)	S1	120	1.0m	30	rp-steep-5-groups	normal	749	749.0	0	897.0	4459.0
1977	A320 (30 rows - 180 seats)	S1	120	1.0m	30	rp-2-groups	normal	762	763.0	0	2533.0	8754.0
1976	A320 (30 rows - 180 seats)	S1	120	1.0m	30	rp-steep-6-groups	normal	770	770.0	0	817.0	4116.0
1978	A320 (30 rows - 180 seats)	S1	120	1.0m	30	rp-3-groups	normal	785	785.0	0	1574.0	6804.0
1979	A320 (30 rows - 180 seats)	S1	120	1.0m	30	rp-spread-4-groups	normal	719	720.0	0	1073.0	6196.0
1980	A320 (30 rows - 180 seats)	S1	120	1.0m	30	rp-spread-5-groups	normal	749	748.0	0	916.0	5123.0
1981	A320 (30 rows - 180 seats)	S1	120	1.0m	30	rp-spread-6-groups	normal	719	718.0	0	676.0	4446.0
1982	A320 (30 rows - 180 seats)	S1	120	1.0m	30	rp-steep-4-groups	normal	782	782.0	0	1342.0	5718.0
1983	A320 (30 rows - 180 seats)	S1	120	1.0m	30	rp-steep-5-groups	normal	787	787.0	0	819.0	4937.0
1984	A320 (30 rows - 180 seats)	S1	120	1.0m	30	rp-steep-6-groups	normal	762	762.0	0	639.0	4118.0
1985	A320 (30 rows - 180 seats)	S1	120	1.0m	30	rp-2-groups	normal	837	838.0	0	2843.0	9082.0
1986	A320 (30 rows - 180 seats)	S1	120	1.0m	30	rp-3-groups	normal	792	792.0	0	1452.0	6888.0
1987	A320 (30 rows - 180 seats)	S1	120	1.0m	30	rp-spread-4-groups	normal	747	747.0	0	1162.0	6194.0
1988	A320 (30 rows - 180 seats)	S1	120	1.0m	30	rp-spread-5-groups	normal	729	728.0	0	790.0	5040.0
1989	A320 (30 rows - 180 seats)	S1	120	1.0m	30	rp-spread-6-groups	normal	726	726.0	0	657.0	4867.0
1990	A320 (30 rows - 180 seats)	S1	120	1.0m	30	rp-steep-4-groups	normal	770	770.0	0	1035.0	5526.0
1991	A320 (30 rows - 180 seats)	S1	120	1.0m	30	rp-steep-5-groups	normal	739	739.0	0	872.0	4699.0
1993	A320 (30 rows - 180 seats)	S1	120	1.0m	30	rp-2-groups	normal	801	802.0	0	3320.0	8361.0
1992	A320 (30 rows - 180 seats)	S1	120	1.0m	30	rp-steep-6-groups	normal	761	761.0	0	805.0	4065.0
1994	A320 (30 rows - 180 seats)	S1	120	1.0m	30	rp-3-groups	normal	769	769.0	0	1464.0	7027.0
1996	A320 (30 rows - 180 seats)	S1	120	1.0m	30	rp-spread-5-groups	normal	742	742.0	0	877.0	5111.0
1995	A320 (30 rows - 180 seats)	S1	120	1.0m	30	rp-spread-4-groups	normal	755	756.0	0	1212.0	5858.0
1997	A320 (30 rows - 180 seats)	S1	120	1.0m	30	rp-spread-6-groups	normal	740	740.0	0	670.0	4766.0
1998	A320 (30 rows - 180 seats)	S1	120	1.0m	30	rp-steep-4-groups	normal	749	750.0	0	972.0	5507.0
1999	A320 (30 rows - 180 seats)	S1	120	1.0m	30	rp-steep-5-groups	normal	768	768.0	0	886.0	4851.0
[truncated: 78,001 more rows]
