# Supplementary material for: Adapting the reverse pyramid airplane boarding method for social distancing in times of COVID-19
Source: PLoS One. 2020 Nov 4;15(11):e0242131. doi: 10.1371/journal.pone.0242131 (PMC7641653; doi:10.1371/journal.pone.0242131)
Supplement: S2 File — (CSV) [file pone.0242131.s018.csv]

[run number]	Airplane-model	Situation	Passenger-number	Aisle-distancing	Number-of-seat-rows	Seat-allocation-method	simulation-mode	[step]	ticks	total-seating-interference-type-3-no	risk-aisle-seats	risk-window-seats
7	A320 (30 rows - 180 seats)	S2	120	1.0m	30	rp-steep-5-groups	normal	724	722.0	0	793.0	4574.0
2	A320 (30 rows - 180 seats)	S2	120	1.0m	30	rp-3-groups	normal	754	755.0	0	1561.0	6430.0
4	A320 (30 rows - 180 seats)	S2	120	1.0m	30	rp-spread-5-groups	normal	737	735.0	0	796.0	5249.0
3	A320 (30 rows - 180 seats)	S2	120	1.0m	30	rp-spread-4-groups	normal	733	732.0	0	1196.0	6059.0
1	A320 (30 rows - 180 seats)	S2	120	1.0m	30	rp-2-groups	normal	776	777.0	0	2299.0	8112.0
5	A320 (30 rows - 180 seats)	S2	120	1.0m	30	rp-spread-6-groups	normal	715	716.0	0	596.0	4264.0
6	A320 (30 rows - 180 seats)	S2	120	1.0m	30	rp-steep-4-groups	normal	743	742.0	0	1140.0	5520.0
8	A320 (30 rows - 180 seats)	S2	120	1.0m	30	rp-steep-6-groups	normal	745	745.0	0	651.0	3943.0
9	A320 (30 rows - 180 seats)	S2	120	1.0m	30	rp-2-groups	normal	755	756.0	0	3182.0	8602.0
11	A320 (30 rows - 180 seats)	S2	120	1.0m	30	rp-spread-4-groups	normal	704	704.0	0	992.0	5338.0
10	A320 (30 rows - 180 seats)	S2	120	1.0m	30	rp-3-groups	normal	746	747.0	0	1731.0	6373.0
14	A320 (30 rows - 180 seats)	S2	120	1.0m	30	rp-steep-4-groups	normal	707	707.0	0	1003.0	5500.0
12	A320 (30 rows - 180 seats)	S2	120	1.0m	30	rp-spread-5-groups	normal	725	723.0	0	808.0	4900.0
15	A320 (30 rows - 180 seats)	S2	120	1.0m	30	rp-steep-5-groups	normal	728	726.0	0	617.0	4327.0
13	A320 (30 rows - 180 seats)	S2	120	1.0m	30	rp-spread-6-groups	normal	728	728.0	0	758.0	4405.0
16	A320 (30 rows - 180 seats)	S2	120	1.0m	30	rp-steep-6-groups	normal	718	718.0	0	700.0	3730.0
17	A320 (30 rows - 180 seats)	S2	120	1.0m	30	rp-2-groups	normal	772	773.0	0	2574.0	8178.0
19	A320 (30 rows - 180 seats)	S2	120	1.0m	30	rp-spread-4-groups	normal	721	721.0	0	989.0	5549.0
18	A320 (30 rows - 180 seats)	S2	120	1.0m	30	rp-3-groups	normal	766	767.0	0	1526.0	6440.0
20	A320 (30 rows - 180 seats)	S2	120	1.0m	30	rp-spread-5-groups	normal	708	706.0	0	832.0	4927.0
21	A320 (30 rows - 180 seats)	S2	120	1.0m	30	rp-spread-6-groups	normal	694	695.0	0	648.0	4240.0
22	A320 (30 rows - 180 seats)	S2	120	1.0m	30	rp-steep-4-groups	normal	703	703.0	0	911.0	4822.0
23	A320 (30 rows - 180 seats)	S2	120	1.0m	30	rp-steep-5-groups	normal	736	734.0	0	875.0	4360.0
24	A320 (30 rows - 180 seats)	S2	120	1.0m	30	rp-steep-6-groups	normal	721	721.0	0	669.0	4122.0
26	A320 (30 rows - 180 seats)	S2	120	1.0m	30	rp-3-groups	normal	730	731.0	0	1304.0	6437.0
27	A320 (30 rows - 180 seats)	S2	120	1.0m	30	rp-spread-4-groups	normal	710	710.0	0	1018.0	5811.0
25	A320 (30 rows - 180 seats)	S2	120	1.0m	30	rp-2-groups	normal	774	776.0	0	2211.0	8322.0
28	A320 (30 rows - 180 seats)	S2	120	1.0m	30	rp-spread-5-groups	normal	694	692.0	0	722.0	4682.0
29	A320 (30 rows - 180 seats)	S2	120	1.0m	30	rp-spread-6-groups	normal	711	711.0	0	681.0	4318.0
30	A320 (30 rows - 180 seats)	S2	120	1.0m	30	rp-steep-4-groups	normal	716	715.0	0	1001.0	5484.0
32	A320 (30 rows - 180 seats)	S2	120	1.0m	30	rp-steep-6-groups	normal	717	716.0	0	623.0	3931.0
31	A320 (30 rows - 180 seats)	S2	120	1.0m	30	rp-steep-5-groups	normal	724	722.0	0	804.0	4388.0
33	A320 (30 rows - 180 seats)	S2	120	1.0m	30	rp-2-groups	normal	737	739.0	0	2613.0	8598.0
34	A320 (30 rows - 180 seats)	S2	120	1.0m	30	rp-3-groups	normal	763	764.0	0	1540.0	6721.0
35	A320 (30 rows - 180 seats)	S2	120	1.0m	30	rp-spread-4-groups	normal	721	721.0	0	983.0	6079.0
36	A320 (30 rows - 180 seats)	S2	120	1.0m	30	rp-spread-5-groups	normal	720	718.0	0	973.0	5111.0
37	A320 (30 rows - 180 seats)	S2	120	1.0m	30	rp-spread-6-groups	normal	706	706.0	0	621.0	4302.0
38	A320 (30 rows - 180 seats)	S2	120	1.0m	30	rp-steep-4-groups	normal	735	735.0	0	1147.0	5552.0
39	A320 (30 rows - 180 seats)	S2	120	1.0m	30	rp-steep-5-groups	normal	742	740.0	0	720.0	4510.0
40	A320 (30 rows - 180 seats)	S2	120	1.0m	30	rp-steep-6-groups	normal	724	724.0	0	705.0	3838.0
41	A320 (30 rows - 180 seats)	S2	120	1.0m	30	rp-2-groups	normal	765	766.0	0	2652.0	9013.0
42	A320 (30 rows - 180 seats)	S2	120	1.0m	30	rp-3-groups	normal	738	739.0	0	1579.0	6703.0
43	A320 (30 rows - 180 seats)	S2	120	1.0m	30	rp-spread-4-groups	normal	710	710.0	0	1104.0	5731.0
44	A320 (30 rows - 180 seats)	S2	120	1.0m	30	rp-spread-5-groups	normal	718	716.0	0	955.0	5016.0
45	A320 (30 rows - 180 seats)	S2	120	1.0m	30	rp-spread-6-groups	normal	728	728.0	0	877.0	4601.0
46	A320 (30 rows - 180 seats)	S2	120	1.0m	30	rp-steep-4-groups	normal	726	725.0	0	1084.0	5163.0
47	A320 (30 rows - 180 seats)	S2	120	1.0m	30	rp-steep-5-groups	normal	727	725.0	0	697.0	4569.0
48	A320 (30 rows - 180 seats)	S2	120	1.0m	30	rp-steep-6-groups	normal	731	731.0	0	590.0	3808.0
49	A320 (30 rows - 180 seats)	S2	120	1.0m	30	rp-2-groups	normal	751	753.0	0	2920.0	8512.0
50	A320 (30 rows - 180 seats)	S2	120	1.0m	30	rp-3-groups	normal	768	769.0	0	1762.0	6603.0
51	A320 (30 rows - 180 seats)	S2	120	1.0m	30	rp-spread-4-groups	normal	738	738.0	0	1031.0	5641.0
53	A320 (30 rows - 180 seats)	S2	120	1.0m	30	rp-spread-6-groups	normal	715	715.0	0	586.0	4426.0
52	A320 (30 rows - 180 seats)	S2	120	1.0m	30	rp-spread-5-groups	normal	756	754.0	0	846.0	4871.0
54	A320 (30 rows - 180 seats)	S2	120	1.0m	30	rp-steep-4-groups	normal	749	748.0	0	1139.0	5433.0
55	A320 (30 rows - 180 seats)	S2	120	1.0m	30	rp-steep-5-groups	normal	723	721.0	0	704.0	4471.0
56	A320 (30 rows - 180 seats)	S2	120	1.0m	30	rp-steep-6-groups	normal	713	713.0	0	435.0	3711.0
57	A320 (30 rows - 180 seats)	S2	120	1.0m	30	rp-2-groups	normal	750	751.0	0	2746.0	8280.0
58	A320 (30 rows - 180 seats)	S2	120	1.0m	30	rp-3-groups	normal	727	728.0	0	1603.0	6879.0
59	A320 (30 rows - 180 seats)	S2	120	1.0m	30	rp-spread-4-groups	normal	713	713.0	0	1021.0	6065.0
60	A320 (30 rows - 180 seats)	S2	120	1.0m	30	rp-spread-5-groups	normal	734	732.0	0	731.0	4684.0
61	A320 (30 rows - 180 seats)	S2	120	1.0m	30	rp-spread-6-groups	normal	711	711.0	0	602.0	4066.0
62	A320 (30 rows - 180 seats)	S2	120	1.0m	30	rp-steep-4-groups	normal	738	738.0	0	1061.0	5036.0
63	A320 (30 rows - 180 seats)	S2	120	1.0m	30	rp-steep-5-groups	normal	726	725.0	0	664.0	4225.0
64	A320 (30 rows - 180 seats)	S2	120	1.0m	30	rp-steep-6-groups	normal	751	751.0	0	700.0	3838.0
65	A320 (30 rows - 180 seats)	S2	120	1.0m	30	rp-2-groups	normal	749	751.0	0	2545.0	8772.0
66	A320 (30 rows - 180 seats)	S2	120	1.0m	30	rp-3-groups	normal	733	734.0	0	1592.0	6492.0
67	A320 (30 rows - 180 seats)	S2	120	1.0m	30	rp-spread-4-groups	normal	744	744.0	0	784.0	5774.0
68	A320 (30 rows - 180 seats)	S2	120	1.0m	30	rp-spread-5-groups	normal	693	692.0	0	863.0	4784.0
69	A320 (30 rows - 180 seats)	S2	120	1.0m	30	rp-spread-6-groups	normal	690	690.0	0	655.0	4388.0
70	A320 (30 rows - 180 seats)	S2	120	1.0m	30	rp-steep-4-groups	normal	753	753.0	0	1097.0	5319.0
71	A320 (30 rows - 180 seats)	S2	120	1.0m	30	rp-steep-5-groups	normal	760	759.0	0	899.0	4741.0
72	A320 (30 rows - 180 seats)	S2	120	1.0m	30	rp-steep-6-groups	normal	739	739.0	0	701.0	3910.0
73	A320 (30 rows - 180 seats)	S2	120	1.0m	30	rp-2-groups	normal	748	750.0	0	2877.0	8921.0
74	A320 (30 rows - 180 seats)	S2	120	1.0m	30	rp-3-groups	normal	725	726.0	0	1583.0	6507.0
75	A320 (30 rows - 180 seats)	S2	120	1.0m	30	rp-spread-4-groups	normal	717	717.0	0	1092.0	5981.0
76	A320 (30 rows - 180 seats)	S2	120	1.0m	30	rp-spread-5-groups	normal	720	718.0	0	753.0	5062.0
77	A320 (30 rows - 180 seats)	S2	120	1.0m	30	rp-spread-6-groups	normal	731	731.0	0	614.0	4422.0
78	A320 (30 rows - 180 seats)	S2	120	1.0m	30	rp-steep-4-groups	normal	719	719.0	0	927.0	5524.0
79	A320 (30 rows - 180 seats)	S2	120	1.0m	30	rp-steep-5-groups	normal	755	753.0	0	818.0	4556.0
80	A320 (30 rows - 180 seats)	S2	120	1.0m	30	rp-steep-6-groups	normal	725	725.0	0	619.0	3974.0
82	A320 (30 rows - 180 seats)	S2	120	1.0m	30	rp-3-groups	normal	735	736.0	0	1639.0	6727.0
81	A320 (30 rows - 180 seats)	S2	120	1.0m	30	rp-2-groups	normal	800	802.0	0	2672.0	8587.0
84	A320 (30 rows - 180 seats)	S2	120	1.0m	30	rp-spread-5-groups	normal	713	711.0	0	910.0	4835.0
83	A320 (30 rows - 180 seats)	S2	120	1.0m	30	rp-spread-4-groups	normal	734	734.0	0	1110.0	5750.0
85	A320 (30 rows - 180 seats)	S2	120	1.0m	30	rp-spread-6-groups	normal	722	723.0	0	596.0	4607.0
86	A320 (30 rows - 180 seats)	S2	120	1.0m	30	rp-steep-4-groups	normal	718	718.0	0	1101.0	5435.0
87	A320 (30 rows - 180 seats)	S2	120	1.0m	30	rp-steep-5-groups	normal	745	743.0	0	752.0	4559.0
88	A320 (30 rows - 180 seats)	S2	120	1.0m	30	rp-steep-6-groups	normal	726	726.0	0	602.0	3739.0
89	A320 (30 rows - 180 seats)	S2	120	1.0m	30	rp-2-groups	normal	770	771.0	0	2742.0	8951.0
90	A320 (30 rows - 180 seats)	S2	120	1.0m	30	rp-3-groups	normal	720	721.0	0	1704.0	6181.0
91	A320 (30 rows - 180 seats)	S2	120	1.0m	30	rp-spread-4-groups	normal	696	696.0	0	1068.0	5448.0
92	A320 (30 rows - 180 seats)	S2	120	1.0m	30	rp-spread-5-groups	normal	729	727.0	0	782.0	5300.0
93	A320 (30 rows - 180 seats)	S2	120	1.0m	30	rp-spread-6-groups	normal	719	719.0	0	780.0	4678.0
94	A320 (30 rows - 180 seats)	S2	120	1.0m	30	rp-steep-4-groups	normal	709	709.0	0	1127.0	5280.0
95	A320 (30 rows - 180 seats)	S2	120	1.0m	30	rp-steep-5-groups	normal	726	725.0	0	836.0	4619.0
96	A320 (30 rows - 180 seats)	S2	120	1.0m	30	rp-steep-6-groups	normal	733	733.0	0	730.0	4067.0
98	A320 (30 rows - 180 seats)	S2	120	1.0m	30	rp-3-groups	normal	730	731.0	0	1407.0	6315.0
97	A320 (30 rows - 180 seats)	S2	120	1.0m	30	rp-2-groups	normal	776	777.0	0	2688.0	8125.0
99	A320 (30 rows - 180 seats)	S2	120	1.0m	30	rp-spread-4-groups	normal	720	720.0	0	971.0	5714.0
100	A320 (30 rows - 180 seats)	S2	120	1.0m	30	rp-spread-5-groups	normal	723	721.0	0	822.0	5073.0
102	A320 (30 rows - 180 seats)	S2	120	1.0m	30	rp-steep-4-groups	normal	759	759.0	0	1142.0	5606.0
101	A320 (30 rows - 180 seats)	S2	120	1.0m	30	rp-spread-6-groups	normal	697	698.0	0	653.0	4429.0
103	A320 (30 rows - 180 seats)	S2	120	1.0m	30	rp-steep-5-groups	normal	719	717.0	0	753.0	4658.0
104	A320 (30 rows - 180 seats)	S2	120	1.0m	30	rp-steep-6-groups	normal	699	699.0	0	571.0	3948.0
105	A320 (30 rows - 180 seats)	S2	120	1.0m	30	rp-2-groups	normal	766	768.0	0	2521.0	7884.0
106	A320 (30 rows - 180 seats)	S2	120	1.0m	30	rp-3-groups	normal	753	754.0	0	1992.0	6698.0
107	A320 (30 rows - 180 seats)	S2	120	1.0m	30	rp-spread-4-groups	normal	754	754.0	0	1010.0	5204.0
108	A320 (30 rows - 180 seats)	S2	120	1.0m	30	rp-spread-5-groups	normal	695	693.0	0	729.0	4614.0
109	A320 (30 rows - 180 seats)	S2	120	1.0m	30	rp-spread-6-groups	normal	701	701.0	0	616.0	4569.0
110	A320 (30 rows - 180 seats)	S2	120	1.0m	30	rp-steep-4-groups	normal	739	738.0	0	1154.0	5450.0
111	A320 (30 rows - 180 seats)	S2	120	1.0m	30	rp-steep-5-groups	normal	738	736.0	0	637.0	4623.0
113	A320 (30 rows - 180 seats)	S2	120	1.0m	30	rp-2-groups	normal	744	746.0	0	2636.0	8575.0
112	A320 (30 rows - 180 seats)	S2	120	1.0m	30	rp-steep-6-groups	normal	721	721.0	0	530.0	3810.0
114	A320 (30 rows - 180 seats)	S2	120	1.0m	30	rp-3-groups	normal	745	746.0	0	1407.0	6901.0
115	A320 (30 rows - 180 seats)	S2	120	1.0m	30	rp-spread-4-groups	normal	731	731.0	0	1119.0	6098.0
116	A320 (30 rows - 180 seats)	S2	120	1.0m	30	rp-spread-5-groups	normal	698	696.0	0	738.0	4916.0
117	A320 (30 rows - 180 seats)	S2	120	1.0m	30	rp-spread-6-groups	normal	694	694.0	0	646.0	4353.0
118	A320 (30 rows - 180 seats)	S2	120	1.0m	30	rp-steep-4-groups	normal	741	740.0	0	1300.0	5663.0
119	A320 (30 rows - 180 seats)	S2	120	1.0m	30	rp-steep-5-groups	normal	750	749.0	0	815.0	4387.0
121	A320 (30 rows - 180 seats)	S2	120	1.0m	30	rp-2-groups	normal	731	733.0	0	2708.0	8549.0
120	A320 (30 rows - 180 seats)	S2	120	1.0m	30	rp-steep-6-groups	normal	743	742.0	0	608.0	3768.0
122	A320 (30 rows - 180 seats)	S2	120	1.0m	30	rp-3-groups	normal	722	723.0	0	1460.0	6583.0
123	A320 (30 rows - 180 seats)	S2	120	1.0m	30	rp-spread-4-groups	normal	742	741.0	0	1078.0	5850.0
125	A320 (30 rows - 180 seats)	S2	120	1.0m	30	rp-spread-6-groups	normal	699	700.0	0	547.0	4198.0
124	A320 (30 rows - 180 seats)	S2	120	1.0m	30	rp-spread-5-groups	normal	737	735.0	0	843.0	4976.0
126	A320 (30 rows - 180 seats)	S2	120	1.0m	30	rp-steep-4-groups	normal	734	733.0	0	1020.0	5261.0
127	A320 (30 rows - 180 seats)	S2	120	1.0m	30	rp-steep-5-groups	normal	725	724.0	0	912.0	4504.0
129	A320 (30 rows - 180 seats)	S2	120	1.0m	30	rp-2-groups	normal	771	773.0	0	3021.0	8073.0
130	A320 (30 rows - 180 seats)	S2	120	1.0m	30	rp-3-groups	normal	721	722.0	0	1599.0	6613.0
128	A320 (30 rows - 180 seats)	S2	120	1.0m	30	rp-steep-6-groups	normal	722	722.0	0	643.0	3665.0
131	A320 (30 rows - 180 seats)	S2	120	1.0m	30	rp-spread-4-groups	normal	741	741.0	0	1102.0	5983.0
132	A320 (30 rows - 180 seats)	S2	120	1.0m	30	rp-spread-5-groups	normal	695	693.0	0	826.0	4838.0
133	A320 (30 rows - 180 seats)	S2	120	1.0m	30	rp-spread-6-groups	normal	726	726.0	0	626.0	4616.0
134	A320 (30 rows - 180 seats)	S2	120	1.0m	30	rp-steep-4-groups	normal	732	731.0	0	1113.0	5627.0
135	A320 (30 rows - 180 seats)	S2	120	1.0m	30	rp-steep-5-groups	normal	709	707.0	0	723.0	4232.0
137	A320 (30 rows - 180 seats)	S2	120	1.0m	30	rp-2-groups	normal	783	785.0	0	2574.0	8737.0
136	A320 (30 rows - 180 seats)	S2	120	1.0m	30	rp-steep-6-groups	normal	754	754.0	0	566.0	3884.0
139	A320 (30 rows - 180 seats)	S2	120	1.0m	30	rp-spread-4-groups	normal	725	725.0	0	1207.0	6066.0
138	A320 (30 rows - 180 seats)	S2	120	1.0m	30	rp-3-groups	normal	754	755.0	0	1655.0	6341.0
140	A320 (30 rows - 180 seats)	S2	120	1.0m	30	rp-spread-5-groups	normal	713	711.0	0	709.0	4913.0
141	A320 (30 rows - 180 seats)	S2	120	1.0m	30	rp-spread-6-groups	normal	708	708.0	0	513.0	4437.0
142	A320 (30 rows - 180 seats)	S2	120	1.0m	30	rp-steep-4-groups	normal	767	766.0	0	1091.0	5416.0
143	A320 (30 rows - 180 seats)	S2	120	1.0m	30	rp-steep-5-groups	normal	698	697.0	0	694.0	4381.0
144	A320 (30 rows - 180 seats)	S2	120	1.0m	30	rp-steep-6-groups	normal	724	724.0	0	601.0	3645.0
145	A320 (30 rows - 180 seats)	S2	120	1.0m	30	rp-2-groups	normal	760	761.0	0	2883.0	8396.0
148	A320 (30 rows - 180 seats)	S2	120	1.0m	30	rp-spread-5-groups	normal	688	686.0	0	742.0	4836.0
146	A320 (30 rows - 180 seats)	S2	120	1.0m	30	rp-3-groups	normal	743	744.0	0	1409.0	6333.0
147	A320 (30 rows - 180 seats)	S2	120	1.0m	30	rp-spread-4-groups	normal	741	740.0	0	1365.0	5717.0
149	A320 (30 rows - 180 seats)	S2	120	1.0m	30	rp-spread-6-groups	normal	678	679.0	0	580.0	4238.0
150	A320 (30 rows - 180 seats)	S2	120	1.0m	30	rp-steep-4-groups	normal	713	712.0	0	1066.0	5158.0
151	A320 (30 rows - 180 seats)	S2	120	1.0m	30	rp-steep-5-groups	normal	742	740.0	0	653.0	4408.0
153	A320 (30 rows - 180 seats)	S2	120	1.0m	30	rp-2-groups	normal	750	751.0	0	2165.0	8457.0
154	A320 (30 rows - 180 seats)	S2	120	1.0m	30	rp-3-groups	normal	712	713.0	0	1472.0	6649.0
155	A320 (30 rows - 180 seats)	S2	120	1.0m	30	rp-spread-4-groups	normal	723	723.0	0	1230.0	5685.0
152	A320 (30 rows - 180 seats)	S2	120	1.0m	30	rp-steep-6-groups	normal	764	764.0	0	748.0	3817.0
156	A320 (30 rows - 180 seats)	S2	120	1.0m	30	rp-spread-5-groups	normal	721	719.0	0	832.0	4991.0
157	A320 (30 rows - 180 seats)	S2	120	1.0m	30	rp-spread-6-groups	normal	737	737.0	0	602.0	4341.0
158	A320 (30 rows - 180 seats)	S2	120	1.0m	30	rp-steep-4-groups	normal	728	728.0	0	1089.0	5201.0
159	A320 (30 rows - 180 seats)	S2	120	1.0m	30	rp-steep-5-groups	normal	716	714.0	0	900.0	4539.0
163	A320 (30 rows - 180 seats)	S2	120	1.0m	30	rp-spread-4-groups	normal	686	686.0	0	1092.0	5370.0
162	A320 (30 rows - 180 seats)	S2	120	1.0m	30	rp-3-groups	normal	700	701.0	0	1416.0	6624.0
160	A320 (30 rows - 180 seats)	S2	120	1.0m	30	rp-steep-6-groups	normal	717	717.0	0	624.0	3795.0
161	A320 (30 rows - 180 seats)	S2	120	1.0m	30	rp-2-groups	normal	735	736.0	0	2493.0	8415.0
164	A320 (30 rows - 180 seats)	S2	120	1.0m	30	rp-spread-5-groups	normal	705	703.0	0	754.0	5085.0
165	A320 (30 rows - 180 seats)	S2	120	1.0m	30	rp-spread-6-groups	normal	712	713.0	0	805.0	4387.0
166	A320 (30 rows - 180 seats)	S2	120	1.0m	30	rp-steep-4-groups	normal	746	746.0	0	1008.0	5289.0
167	A320 (30 rows - 180 seats)	S2	120	1.0m	30	rp-steep-5-groups	normal	724	723.0	0	614.0	4580.0
171	A320 (30 rows - 180 seats)	S2	120	1.0m	30	rp-spread-4-groups	normal	695	695.0	0	1209.0	6033.0
169	A320 (30 rows - 180 seats)	S2	120	1.0m	30	rp-2-groups	normal	739	741.0	0	2883.0	7934.0
170	A320 (30 rows - 180 seats)	S2	120	1.0m	30	rp-3-groups	normal	768	769.0	0	1849.0	6877.0
168	A320 (30 rows - 180 seats)	S2	120	1.0m	30	rp-steep-6-groups	normal	728	728.0	0	671.0	3880.0
172	A320 (30 rows - 180 seats)	S2	120	1.0m	30	rp-spread-5-groups	normal	672	670.0	0	725.0	4921.0
173	A320 (30 rows - 180 seats)	S2	120	1.0m	30	rp-spread-6-groups	normal	731	731.0	0	564.0	4470.0
174	A320 (30 rows - 180 seats)	S2	120	1.0m	30	rp-steep-4-groups	normal	731	730.0	0	1045.0	5412.0
175	A320 (30 rows - 180 seats)	S2	120	1.0m	30	rp-steep-5-groups	normal	730	729.0	0	575.0	4455.0
176	A320 (30 rows - 180 seats)	S2	120	1.0m	30	rp-steep-6-groups	normal	720	720.0	0	529.0	3787.0
177	A320 (30 rows - 180 seats)	S2	120	1.0m	30	rp-2-groups	normal	800	802.0	0	2602.0	8273.0
179	A320 (30 rows - 180 seats)	S2	120	1.0m	30	rp-spread-4-groups	normal	709	709.0	0	1035.0	5702.0
178	A320 (30 rows - 180 seats)	S2	120	1.0m	30	rp-3-groups	normal	746	747.0	0	1772.0	6549.0
180	A320 (30 rows - 180 seats)	S2	120	1.0m	30	rp-spread-5-groups	normal	733	731.0	0	827.0	5070.0
181	A320 (30 rows - 180 seats)	S2	120	1.0m	30	rp-spread-6-groups	normal	708	708.0	0	547.0	4333.0
182	A320 (30 rows - 180 seats)	S2	120	1.0m	30	rp-steep-4-groups	normal	734	733.0	0	1200.0	5269.0
183	A320 (30 rows - 180 seats)	S2	120	1.0m	30	rp-steep-5-groups	normal	725	724.0	0	757.0	4633.0
185	A320 (30 rows - 180 seats)	S2	120	1.0m	30	rp-2-groups	normal	747	748.0	0	2994.0	8157.0
184	A320 (30 rows - 180 seats)	S2	120	1.0m	30	rp-steep-6-groups	normal	749	748.0	0	757.0	3922.0
186	A320 (30 rows - 180 seats)	S2	120	1.0m	30	rp-3-groups	normal	764	765.0	0	1738.0	7019.0
187	A320 (30 rows - 180 seats)	S2	120	1.0m	30	rp-spread-4-groups	normal	738	738.0	0	1058.0	5664.0
188	A320 (30 rows - 180 seats)	S2	120	1.0m	30	rp-spread-5-groups	normal	734	732.0	0	861.0	4821.0
189	A320 (30 rows - 180 seats)	S2	120	1.0m	30	rp-spread-6-groups	normal	692	693.0	0	676.0	4558.0
190	A320 (30 rows - 180 seats)	S2	120	1.0m	30	rp-steep-4-groups	normal	760	760.0	0	1133.0	5572.0
191	A320 (30 rows - 180 seats)	S2	120	1.0m	30	rp-steep-5-groups	normal	717	716.0	0	786.0	4688.0
192	A320 (30 rows - 180 seats)	S2	120	1.0m	30	rp-steep-6-groups	normal	699	699.0	0	676.0	3920.0
194	A320 (30 rows - 180 seats)	S2	120	1.0m	30	rp-3-groups	normal	747	748.0	0	1602.0	6434.0
193	A320 (30 rows - 180 seats)	S2	120	1.0m	30	rp-2-groups	normal	760	762.0	0	2477.0	8395.0
195	A320 (30 rows - 180 seats)	S2	120	1.0m	30	rp-spread-4-groups	normal	696	696.0	0	1144.0	5642.0
197	A320 (30 rows - 180 seats)	S2	120	1.0m	30	rp-spread-6-groups	normal	702	703.0	0	583.0	4734.0
196	A320 (30 rows - 180 seats)	S2	120	1.0m	30	rp-spread-5-groups	normal	740	738.0	0	898.0	5001.0
198	A320 (30 rows - 180 seats)	S2	120	1.0m	30	rp-steep-4-groups	normal	709	708.0	0	928.0	5691.0
199	A320 (30 rows - 180 seats)	S2	120	1.0m	30	rp-steep-5-groups	normal	733	731.0	0	782.0	4345.0
201	A320 (30 rows - 180 seats)	S2	120	1.0m	30	rp-2-groups	normal	787	788.0	0	2664.0	8319.0
202	A320 (30 rows - 180 seats)	S2	120	1.0m	30	rp-3-groups	normal	732	733.0	0	1581.0	6269.0
203	A320 (30 rows - 180 seats)	S2	120	1.0m	30	rp-spread-4-groups	normal	710	710.0	0	1043.0	6096.0
200	A320 (30 rows - 180 seats)	S2	120	1.0m	30	rp-steep-6-groups	normal	755	755.0	0	566.0	4139.0
204	A320 (30 rows - 180 seats)	S2	120	1.0m	30	rp-spread-5-groups	normal	690	688.0	0	760.0	4841.0
205	A320 (30 rows - 180 seats)	S2	120	1.0m	30	rp-spread-6-groups	normal	723	723.0	0	680.0	4663.0
206	A320 (30 rows - 180 seats)	S2	120	1.0m	30	rp-steep-4-groups	normal	786	786.0	0	1209.0	5705.0
207	A320 (30 rows - 180 seats)	S2	120	1.0m	30	rp-steep-5-groups	normal	738	736.0	0	996.0	4449.0
209	A320 (30 rows - 180 seats)	S2	120	1.0m	30	rp-2-groups	normal	710	712.0	0	2241.0	8414.0
208	A320 (30 rows - 180 seats)	S2	120	1.0m	30	rp-steep-6-groups	normal	708	708.0	0	694.0	3995.0
210	A320 (30 rows - 180 seats)	S2	120	1.0m	30	rp-3-groups	normal	726	727.0	0	1645.0	6717.0
211	A320 (30 rows - 180 seats)	S2	120	1.0m	30	rp-spread-4-groups	normal	718	718.0	0	1139.0	5660.0
212	A320 (30 rows - 180 seats)	S2	120	1.0m	30	rp-spread-5-groups	normal	710	709.0	0	643.0	4907.0
213	A320 (30 rows - 180 seats)	S2	120	1.0m	30	rp-spread-6-groups	normal	708	709.0	0	588.0	4365.0
214	A320 (30 rows - 180 seats)	S2	120	1.0m	30	rp-steep-4-groups	normal	723	723.0	0	869.0	5190.0
215	A320 (30 rows - 180 seats)	S2	120	1.0m	30	rp-steep-5-groups	normal	721	719.0	0	734.0	4219.0
216	A320 (30 rows - 180 seats)	S2	120	1.0m	30	rp-steep-6-groups	normal	737	737.0	0	748.0	3844.0
217	A320 (30 rows - 180 seats)	S2	120	1.0m	30	rp-2-groups	normal	787	788.0	0	2511.0	8172.0
218	A320 (30 rows - 180 seats)	S2	120	1.0m	30	rp-3-groups	normal	750	750.0	0	1544.0	6613.0
219	A320 (30 rows - 180 seats)	S2	120	1.0m	30	rp-spread-4-groups	normal	712	712.0	0	1138.0	5608.0
220	A320 (30 rows - 180 seats)	S2	120	1.0m	30	rp-spread-5-groups	normal	688	686.0	0	605.0	4626.0
221	A320 (30 rows - 180 seats)	S2	120	1.0m	30	rp-spread-6-groups	normal	730	731.0	0	848.0	4444.0
222	A320 (30 rows - 180 seats)	S2	120	1.0m	30	rp-steep-4-groups	normal	722	722.0	0	977.0	5393.0
223	A320 (30 rows - 180 seats)	S2	120	1.0m	30	rp-steep-5-groups	normal	710	708.0	0	800.0	4234.0
224	A320 (30 rows - 180 seats)	S2	120	1.0m	30	rp-steep-6-groups	normal	732	732.0	0	542.0	4112.0
227	A320 (30 rows - 180 seats)	S2	120	1.0m	30	rp-spread-4-groups	normal	703	703.0	0	885.0	5570.0
225	A320 (30 rows - 180 seats)	S2	120	1.0m	30	rp-2-groups	normal	771	773.0	0	2606.0	8586.0
226	A320 (30 rows - 180 seats)	S2	120	1.0m	30	rp-3-groups	normal	731	732.0	0	1557.0	6654.0
228	A320 (30 rows - 180 seats)	S2	120	1.0m	30	rp-spread-5-groups	normal	706	704.0	0	823.0	4939.0
229	A320 (30 rows - 180 seats)	S2	120	1.0m	30	rp-spread-6-groups	normal	722	722.0	0	733.0	4261.0
230	A320 (30 rows - 180 seats)	S2	120	1.0m	30	rp-steep-4-groups	normal	722	721.0	0	904.0	5344.0
231	A320 (30 rows - 180 seats)	S2	120	1.0m	30	rp-steep-5-groups	normal	717	716.0	0	676.0	4560.0
234	A320 (30 rows - 180 seats)	S2	120	1.0m	30	rp-3-groups	normal	744	745.0	0	1609.0	7016.0
233	A320 (30 rows - 180 seats)	S2	120	1.0m	30	rp-2-groups	normal	756	758.0	0	2914.0	8739.0
232	A320 (30 rows - 180 seats)	S2	120	1.0m	30	rp-steep-6-groups	normal	736	735.0	0	723.0	3892.0
235	A320 (30 rows - 180 seats)	S2	120	1.0m	30	rp-spread-4-groups	normal	692	692.0	0	829.0	6007.0
236	A320 (30 rows - 180 seats)	S2	120	1.0m	30	rp-spread-5-groups	normal	708	706.0	0	922.0	5192.0
237	A320 (30 rows - 180 seats)	S2	120	1.0m	30	rp-spread-6-groups	normal	748	748.0	0	721.0	4356.0
238	A320 (30 rows - 180 seats)	S2	120	1.0m	30	rp-steep-4-groups	normal	745	745.0	0	1119.0	5357.0
241	A320 (30 rows - 180 seats)	S2	120	1.0m	30	rp-2-groups	normal	741	743.0	0	2726.0	8320.0
239	A320 (30 rows - 180 seats)	S2	120	1.0m	30	rp-steep-5-groups	normal	713	712.0	0	769.0	4374.0
240	A320 (30 rows - 180 seats)	S2	120	1.0m	30	rp-steep-6-groups	normal	719	719.0	0	668.0	3886.0
243	A320 (30 rows - 180 seats)	S2	120	1.0m	30	rp-spread-4-groups	normal	732	732.0	0	1087.0	5550.0
242	A320 (30 rows - 180 seats)	S2	120	1.0m	30	rp-3-groups	normal	758	759.0	0	1690.0	6263.0
244	A320 (30 rows - 180 seats)	S2	120	1.0m	30	rp-spread-5-groups	normal	709	707.0	0	706.0	4929.0
245	A320 (30 rows - 180 seats)	S2	120	1.0m	30	rp-spread-6-groups	normal	696	696.0	0	578.0	4451.0
246	A320 (30 rows - 180 seats)	S2	120	1.0m	30	rp-steep-4-groups	normal	724	724.0	0	1112.0	5389.0
249	A320 (30 rows - 180 seats)	S2	120	1.0m	30	rp-2-groups	normal	753	755.0	0	2895.0	8314.0
247	A320 (30 rows - 180 seats)	S2	120	1.0m	30	rp-steep-5-groups	normal	748	746.0	0	879.0	4564.0
248	A320 (30 rows - 180 seats)	S2	120	1.0m	30	rp-steep-6-groups	normal	735	735.0	0	691.0	3741.0
250	A320 (30 rows - 180 seats)	S2	120	1.0m	30	rp-3-groups	normal	735	736.0	0	1514.0	6568.0
251	A320 (30 rows - 180 seats)	S2	120	1.0m	30	rp-spread-4-groups	normal	717	717.0	0	1097.0	5804.0
252	A320 (30 rows - 180 seats)	S2	120	1.0m	30	rp-spread-5-groups	normal	704	702.0	0	834.0	4934.0
253	A320 (30 rows - 180 seats)	S2	120	1.0m	30	rp-spread-6-groups	normal	694	694.0	0	695.0	4204.0
254	A320 (30 rows - 180 seats)	S2	120	1.0m	30	rp-steep-4-groups	normal	755	754.0	0	919.0	5748.0
256	A320 (30 rows - 180 seats)	S2	120	1.0m	30	rp-steep-6-groups	normal	679	679.0	0	562.0	4035.0
255	A320 (30 rows - 180 seats)	S2	120	1.0m	30	rp-steep-5-groups	normal	732	730.0	0	786.0	4627.0
257	A320 (30 rows - 180 seats)	S2	120	1.0m	30	rp-2-groups	normal	764	766.0	0	2750.0	8464.0
259	A320 (30 rows - 180 seats)	S2	120	1.0m	30	rp-spread-4-groups	normal	725	724.0	0	936.0	5482.0
258	A320 (30 rows - 180 seats)	S2	120	1.0m	30	rp-3-groups	normal	735	736.0	0	1374.0	6464.0
260	A320 (30 rows - 180 seats)	S2	120	1.0m	30	rp-spread-5-groups	normal	712	710.0	0	714.0	4846.0
261	A320 (30 rows - 180 seats)	S2	120	1.0m	30	rp-spread-6-groups	normal	720	720.0	0	708.0	4386.0
262	A320 (30 rows - 180 seats)	S2	120	1.0m	30	rp-steep-4-groups	normal	718	717.0	0	1330.0	5654.0
264	A320 (30 rows - 180 seats)	S2	120	1.0m	30	rp-steep-6-groups	normal	695	695.0	0	694.0	3500.0
265	A320 (30 rows - 180 seats)	S2	120	1.0m	30	rp-2-groups	normal	773	774.0	0	2988.0	8229.0
263	A320 (30 rows - 180 seats)	S2	120	1.0m	30	rp-steep-5-groups	normal	731	730.0	0	745.0	4440.0
266	A320 (30 rows - 180 seats)	S2	120	1.0m	30	rp-3-groups	normal	738	739.0	0	1594.0	6784.0
267	A320 (30 rows - 180 seats)	S2	120	1.0m	30	rp-spread-4-groups	normal	748	748.0	0	1081.0	5472.0
268	A320 (30 rows - 180 seats)	S2	120	1.0m	30	rp-spread-5-groups	normal	727	725.0	0	887.0	5060.0
269	A320 (30 rows - 180 seats)	S2	120	1.0m	30	rp-spread-6-groups	normal	723	723.0	0	699.0	4390.0
270	A320 (30 rows - 180 seats)	S2	120	1.0m	30	rp-steep-4-groups	normal	749	748.0	0	1101.0	5464.0
272	A320 (30 rows - 180 seats)	S2	120	1.0m	30	rp-steep-6-groups	normal	704	703.0	0	677.0	3898.0
273	A320 (30 rows - 180 seats)	S2	120	1.0m	30	rp-2-groups	normal	755	757.0	0	2423.0	8412.0
271	A320 (30 rows - 180 seats)	S2	120	1.0m	30	rp-steep-5-groups	normal	743	741.0	0	699.0	4604.0
274	A320 (30 rows - 180 seats)	S2	120	1.0m	30	rp-3-groups	normal	729	730.0	0	1573.0	6461.0
275	A320 (30 rows - 180 seats)	S2	120	1.0m	30	rp-spread-4-groups	normal	736	736.0	0	1087.0	6003.0
276	A320 (30 rows - 180 seats)	S2	120	1.0m	30	rp-spread-5-groups	normal	720	718.0	0	888.0	5074.0
277	A320 (30 rows - 180 seats)	S2	120	1.0m	30	rp-spread-6-groups	normal	693	693.0	0	745.0	4224.0
278	A320 (30 rows - 180 seats)	S2	120	1.0m	30	rp-steep-4-groups	normal	717	716.0	0	969.0	5224.0
281	A320 (30 rows - 180 seats)	S2	120	1.0m	30	rp-2-groups	normal	766	768.0	0	3247.0	8584.0
279	A320 (30 rows - 180 seats)	S2	120	1.0m	30	rp-steep-5-groups	normal	717	715.0	0	758.0	4357.0
280	A320 (30 rows - 180 seats)	S2	120	1.0m	30	rp-steep-6-groups	normal	742	742.0	0	692.0	3792.0
282	A320 (30 rows - 180 seats)	S2	120	1.0m	30	rp-3-groups	normal	740	741.0	0	1598.0	6334.0
283	A320 (30 rows - 180 seats)	S2	120	1.0m	30	rp-spread-4-groups	normal	747	747.0	0	1191.0	5780.0
284	A320 (30 rows - 180 seats)	S2	120	1.0m	30	rp-spread-5-groups	normal	692	690.0	0	834.0	4854.0
285	A320 (30 rows - 180 seats)	S2	120	1.0m	30	rp-spread-6-groups	normal	715	715.0	0	493.0	4468.0
286	A320 (30 rows - 180 seats)	S2	120	1.0m	30	rp-steep-4-groups	normal	714	714.0	0	891.0	5308.0
289	A320 (30 rows - 180 seats)	S2	120	1.0m	30	rp-2-groups	normal	704	705.0	0	2578.0	8006.0
287	A320 (30 rows - 180 seats)	S2	120	1.0m	30	rp-steep-5-groups	normal	734	732.0	0	663.0	4704.0
288	A320 (30 rows - 180 seats)	S2	120	1.0m	30	rp-steep-6-groups	normal	720	720.0	0	614.0	3915.0
290	A320 (30 rows - 180 seats)	S2	120	1.0m	30	rp-3-groups	normal	733	734.0	0	1408.0	6852.0
291	A320 (30 rows - 180 seats)	S2	120	1.0m	30	rp-spread-4-groups	normal	715	715.0	0	1071.0	6013.0
292	A320 (30 rows - 180 seats)	S2	120	1.0m	30	rp-spread-5-groups	normal	718	716.0	0	666.0	5165.0
293	A320 (30 rows - 180 seats)	S2	120	1.0m	30	rp-spread-6-groups	normal	702	703.0	0	549.0	4347.0
294	A320 (30 rows - 180 seats)	S2	120	1.0m	30	rp-steep-4-groups	normal	731	730.0	0	945.0	5435.0
295	A320 (30 rows - 180 seats)	S2	120	1.0m	30	rp-steep-5-groups	normal	731	729.0	0	953.0	4634.0
298	A320 (30 rows - 180 seats)	S2	120	1.0m	30	rp-3-groups	normal	720	721.0	0	1581.0	6340.0
296	A320 (30 rows - 180 seats)	S2	120	1.0m	30	rp-steep-6-groups	normal	780	780.0	0	875.0	3982.0
297	A320 (30 rows - 180 seats)	S2	120	1.0m	30	rp-2-groups	normal	721	723.0	0	2635.0	8694.0
299	A320 (30 rows - 180 seats)	S2	120	1.0m	30	rp-spread-4-groups	normal	737	737.0	0	1147.0	6044.0
300	A320 (30 rows - 180 seats)	S2	120	1.0m	30	rp-spread-5-groups	normal	719	717.0	0	923.0	4828.0
301	A320 (30 rows - 180 seats)	S2	120	1.0m	30	rp-spread-6-groups	normal	719	719.0	0	695.0	4384.0
302	A320 (30 rows - 180 seats)	S2	120	1.0m	30	rp-steep-4-groups	normal	732	732.0	0	994.0	5390.0
303	A320 (30 rows - 180 seats)	S2	120	1.0m	30	rp-steep-5-groups	normal	742	740.0	0	969.0	4474.0
305	A320 (30 rows - 180 seats)	S2	120	1.0m	30	rp-2-groups	normal	786	788.0	0	3110.0	8720.0
306	A320 (30 rows - 180 seats)	S2	120	1.0m	30	rp-3-groups	normal	730	730.0	0	1528.0	6457.0
304	A320 (30 rows - 180 seats)	S2	120	1.0m	30	rp-steep-6-groups	normal	763	762.0	0	701.0	4145.0
307	A320 (30 rows - 180 seats)	S2	120	1.0m	30	rp-spread-4-groups	normal	735	735.0	0	1003.0	5910.0
308	A320 (30 rows - 180 seats)	S2	120	1.0m	30	rp-spread-5-groups	normal	717	715.0	0	946.0	4693.0
310	A320 (30 rows - 180 seats)	S2	120	1.0m	30	rp-steep-4-groups	normal	716	716.0	0	1103.0	5536.0
312	A320 (30 rows - 180 seats)	S2	120	1.0m	30	rp-steep-6-groups	normal	720	720.0	0	625.0	3744.0
311	A320 (30 rows - 180 seats)	S2	120	1.0m	30	rp-steep-5-groups	normal	727	725.0	0	687.0	4610.0
309	A320 (30 rows - 180 seats)	S2	120	1.0m	30	rp-spread-6-groups	normal	724	724.0	0	626.0	4262.0
314	A320 (30 rows - 180 seats)	S2	120	1.0m	30	rp-3-groups	normal	741	742.0	0	1544.0	6391.0
313	A320 (30 rows - 180 seats)	S2	120	1.0m	30	rp-2-groups	normal	768	770.0	0	2273.0	8638.0
315	A320 (30 rows - 180 seats)	S2	120	1.0m	30	rp-spread-4-groups	normal	762	762.0	0	1035.0	5830.0
316	A320 (30 rows - 180 seats)	S2	120	1.0m	30	rp-spread-5-groups	normal	734	732.0	0	867.0	4933.0
317	A320 (30 rows - 180 seats)	S2	120	1.0m	30	rp-spread-6-groups	normal	717	717.0	0	469.0	4415.0
318	A320 (30 rows - 180 seats)	S2	120	1.0m	30	rp-steep-4-groups	normal	745	745.0	0	1124.0	5414.0
319	A320 (30 rows - 180 seats)	S2	120	1.0m	30	rp-steep-5-groups	normal	737	735.0	0	769.0	4587.0
321	A320 (30 rows - 180 seats)	S2	120	1.0m	30	rp-2-groups	normal	793	794.0	0	2793.0	8787.0
322	A320 (30 rows - 180 seats)	S2	120	1.0m	30	rp-3-groups	normal	794	795.0	0	1865.0	6998.0
320	A320 (30 rows - 180 seats)	S2	120	1.0m	30	rp-steep-6-groups	normal	724	724.0	0	716.0	4116.0
323	A320 (30 rows - 180 seats)	S2	120	1.0m	30	rp-spread-4-groups	normal	741	741.0	0	1091.0	6068.0
324	A320 (30 rows - 180 seats)	S2	120	1.0m	30	rp-spread-5-groups	normal	739	737.0	0	826.0	4945.0
325	A320 (30 rows - 180 seats)	S2	120	1.0m	30	rp-spread-6-groups	normal	713	713.0	0	661.0	4592.0
326	A320 (30 rows - 180 seats)	S2	120	1.0m	30	rp-steep-4-groups	normal	718	717.0	0	1050.0	5485.0
327	A320 (30 rows - 180 seats)	S2	120	1.0m	30	rp-steep-5-groups	normal	737	736.0	0	845.0	4547.0
328	A320 (30 rows - 180 seats)	S2	120	1.0m	30	rp-steep-6-groups	normal	742	742.0	0	715.0	3954.0
329	A320 (30 rows - 180 seats)	S2	120	1.0m	30	rp-2-groups	normal	783	785.0	0	2720.0	7846.0
330	A320 (30 rows - 180 seats)	S2	120	1.0m	30	rp-3-groups	normal	712	713.0	0	1346.0	6363.0
331	A320 (30 rows - 180 seats)	S2	120	1.0m	30	rp-spread-4-groups	normal	722	722.0	0	937.0	5704.0
332	A320 (30 rows - 180 seats)	S2	120	1.0m	30	rp-spread-5-groups	normal	716	714.0	0	747.0	5221.0
334	A320 (30 rows - 180 seats)	S2	120	1.0m	30	rp-steep-4-groups	normal	740	739.0	0	1049.0	5467.0
333	A320 (30 rows - 180 seats)	S2	120	1.0m	30	rp-spread-6-groups	normal	722	722.0	0	676.0	4499.0
335	A320 (30 rows - 180 seats)	S2	120	1.0m	30	rp-steep-5-groups	normal	717	716.0	0	696.0	4267.0
337	A320 (30 rows - 180 seats)	S2	120	1.0m	30	rp-2-groups	normal	777	779.0	0	2644.0	8639.0
336	A320 (30 rows - 180 seats)	S2	120	1.0m	30	rp-steep-6-groups	normal	708	708.0	0	572.0	3753.0
338	A320 (30 rows - 180 seats)	S2	120	1.0m	30	rp-3-groups	normal	717	718.0	0	1613.0	6140.0
339	A320 (30 rows - 180 seats)	S2	120	1.0m	30	rp-spread-4-groups	normal	705	705.0	0	933.0	5975.0
340	A320 (30 rows - 180 seats)	S2	120	1.0m	30	rp-spread-5-groups	normal	728	726.0	0	781.0	4865.0
341	A320 (30 rows - 180 seats)	S2	120	1.0m	30	rp-spread-6-groups	normal	727	727.0	0	758.0	4657.0
342	A320 (30 rows - 180 seats)	S2	120	1.0m	30	rp-steep-4-groups	normal	740	740.0	0	1166.0	5629.0
343	A320 (30 rows - 180 seats)	S2	120	1.0m	30	rp-steep-5-groups	normal	715	713.0	0	766.0	4409.0
344	A320 (30 rows - 180 seats)	S2	120	1.0m	30	rp-steep-6-groups	normal	720	720.0	0	708.0	3961.0
345	A320 (30 rows - 180 seats)	S2	120	1.0m	30	rp-2-groups	normal	797	798.0	0	2791.0	8810.0
347	A320 (30 rows - 180 seats)	S2	120	1.0m	30	rp-spread-4-groups	normal	719	719.0	0	1021.0	5834.0
346	A320 (30 rows - 180 seats)	S2	120	1.0m	30	rp-3-groups	normal	764	765.0	0	1569.0	6473.0
348	A320 (30 rows - 180 seats)	S2	120	1.0m	30	rp-spread-5-groups	normal	724	722.0	0	850.0	5185.0
349	A320 (30 rows - 180 seats)	S2	120	1.0m	30	rp-spread-6-groups	normal	689	689.0	0	635.0	4282.0
351	A320 (30 rows - 180 seats)	S2	120	1.0m	30	rp-steep-5-groups	normal	733	731.0	0	731.0	4425.0
353	A320 (30 rows - 180 seats)	S2	120	1.0m	30	rp-2-groups	normal	767	769.0	0	2558.0	8708.0
350	A320 (30 rows - 180 seats)	S2	120	1.0m	30	rp-steep-4-groups	normal	764	764.0	0	1303.0	5708.0
352	A320 (30 rows - 180 seats)	S2	120	1.0m	30	rp-steep-6-groups	normal	737	737.0	0	739.0	3807.0
354	A320 (30 rows - 180 seats)	S2	120	1.0m	30	rp-3-groups	normal	777	778.0	0	1909.0	6651.0
355	A320 (30 rows - 180 seats)	S2	120	1.0m	30	rp-spread-4-groups	normal	724	724.0	0	1032.0	5946.0
356	A320 (30 rows - 180 seats)	S2	120	1.0m	30	rp-spread-5-groups	normal	728	726.0	0	825.0	5181.0
357	A320 (30 rows - 180 seats)	S2	120	1.0m	30	rp-spread-6-groups	normal	710	710.0	0	634.0	4221.0
358	A320 (30 rows - 180 seats)	S2	120	1.0m	30	rp-steep-4-groups	normal	715	715.0	0	1106.0	5259.0
359	A320 (30 rows - 180 seats)	S2	120	1.0m	30	rp-steep-5-groups	normal	730	728.0	0	855.0	4640.0
362	A320 (30 rows - 180 seats)	S2	120	1.0m	30	rp-3-groups	normal	692	693.0	0	1395.0	6733.0
361	A320 (30 rows - 180 seats)	S2	120	1.0m	30	rp-2-groups	normal	746	747.0	0	2128.0	8383.0
360	A320 (30 rows - 180 seats)	S2	120	1.0m	30	rp-steep-6-groups	normal	742	742.0	0	533.0	3745.0
363	A320 (30 rows - 180 seats)	S2	120	1.0m	30	rp-spread-4-groups	normal	682	682.0	0	843.0	5498.0
364	A320 (30 rows - 180 seats)	S2	120	1.0m	30	rp-spread-5-groups	normal	715	713.0	0	804.0	4784.0
365	A320 (30 rows - 180 seats)	S2	120	1.0m	30	rp-spread-6-groups	normal	730	730.0	0	614.0	4327.0
366	A320 (30 rows - 180 seats)	S2	120	1.0m	30	rp-steep-4-groups	normal	731	731.0	0	1151.0	5421.0
367	A320 (30 rows - 180 seats)	S2	120	1.0m	30	rp-steep-5-groups	normal	721	720.0	0	877.0	4566.0
370	A320 (30 rows - 180 seats)	S2	120	1.0m	30	rp-3-groups	normal	737	738.0	0	1533.0	6651.0
368	A320 (30 rows - 180 seats)	S2	120	1.0m	30	rp-steep-6-groups	normal	746	746.0	0	573.0	3936.0
369	A320 (30 rows - 180 seats)	S2	120	1.0m	30	rp-2-groups	normal	798	799.0	0	3130.0	8212.0
371	A320 (30 rows - 180 seats)	S2	120	1.0m	30	rp-spread-4-groups	normal	713	713.0	0	1142.0	5706.0
372	A320 (30 rows - 180 seats)	S2	120	1.0m	30	rp-spread-5-groups	normal	720	718.0	0	673.0	5009.0
373	A320 (30 rows - 180 seats)	S2	120	1.0m	30	rp-spread-6-groups	normal	707	707.0	0	659.0	4589.0
374	A320 (30 rows - 180 seats)	S2	120	1.0m	30	rp-steep-4-groups	normal	720	719.0	0	938.0	5375.0
375	A320 (30 rows - 180 seats)	S2	120	1.0m	30	rp-steep-5-groups	normal	727	726.0	0	867.0	4566.0
377	A320 (30 rows - 180 seats)	S2	120	1.0m	30	rp-2-groups	normal	782	784.0	0	2126.0	7893.0
378	A320 (30 rows - 180 seats)	S2	120	1.0m	30	rp-3-groups	normal	739	740.0	0	1471.0	6442.0
376	A320 (30 rows - 180 seats)	S2	120	1.0m	30	rp-steep-6-groups	normal	736	736.0	0	626.0	3813.0
379	A320 (30 rows - 180 seats)	S2	120	1.0m	30	rp-spread-4-groups	normal	728	728.0	0	981.0	5727.0
380	A320 (30 rows - 180 seats)	S2	120	1.0m	30	rp-spread-5-groups	normal	708	707.0	0	737.0	4909.0
381	A320 (30 rows - 180 seats)	S2	120	1.0m	30	rp-spread-6-groups	normal	687	688.0	0	680.0	4495.0
382	A320 (30 rows - 180 seats)	S2	120	1.0m	30	rp-steep-4-groups	normal	728	728.0	0	1158.0	5394.0
383	A320 (30 rows - 180 seats)	S2	120	1.0m	30	rp-steep-5-groups	normal	726	724.0	0	773.0	4401.0
384	A320 (30 rows - 180 seats)	S2	120	1.0m	30	rp-steep-6-groups	normal	712	712.0	0	464.0	3809.0
386	A320 (30 rows - 180 seats)	S2	120	1.0m	30	rp-3-groups	normal	734	735.0	0	1587.0	6660.0
385	A320 (30 rows - 180 seats)	S2	120	1.0m	30	rp-2-groups	normal	761	762.0	0	2644.0	8029.0
387	A320 (30 rows - 180 seats)	S2	120	1.0m	30	rp-spread-4-groups	normal	723	723.0	0	1271.0	6031.0
388	A320 (30 rows - 180 seats)	S2	120	1.0m	30	rp-spread-5-groups	normal	711	709.0	0	983.0	5207.0
389	A320 (30 rows - 180 seats)	S2	120	1.0m	30	rp-spread-6-groups	normal	703	704.0	0	621.0	4326.0
390	A320 (30 rows - 180 seats)	S2	120	1.0m	30	rp-steep-4-groups	normal	729	728.0	0	1155.0	5206.0
391	A320 (30 rows - 180 seats)	S2	120	1.0m	30	rp-steep-5-groups	normal	732	730.0	0	855.0	4607.0
392	A320 (30 rows - 180 seats)	S2	120	1.0m	30	rp-steep-6-groups	normal	736	736.0	0	690.0	3963.0
394	A320 (30 rows - 180 seats)	S2	120	1.0m	30	rp-3-groups	normal	726	727.0	0	1466.0	6323.0
393	A320 (30 rows - 180 seats)	S2	120	1.0m	30	rp-2-groups	normal	761	763.0	0	2504.0	8650.0
395	A320 (30 rows - 180 seats)	S2	120	1.0m	30	rp-spread-4-groups	normal	709	709.0	0	964.0	5396.0
396	A320 (30 rows - 180 seats)	S2	120	1.0m	30	rp-spread-5-groups	normal	753	751.0	0	989.0	5093.0
397	A320 (30 rows - 180 seats)	S2	120	1.0m	30	rp-spread-6-groups	normal	705	706.0	0	709.0	4337.0
398	A320 (30 rows - 180 seats)	S2	120	1.0m	30	rp-steep-4-groups	normal	715	715.0	0	1209.0	5249.0
399	A320 (30 rows - 180 seats)	S2	120	1.0m	30	rp-steep-5-groups	normal	759	757.0	0	739.0	4464.0
400	A320 (30 rows - 180 seats)	S2	120	1.0m	30	rp-steep-6-groups	normal	726	726.0	0	658.0	4029.0
402	A320 (30 rows - 180 seats)	S2	120	1.0m	30	rp-3-groups	normal	707	708.0	0	1383.0	6565.0
401	A320 (30 rows - 180 seats)	S2	120	1.0m	30	rp-2-groups	normal	759	760.0	0	2832.0	8630.0
403	A320 (30 rows - 180 seats)	S2	120	1.0m	30	rp-spread-4-groups	normal	725	725.0	0	1132.0	5745.0
404	A320 (30 rows - 180 seats)	S2	120	1.0m	30	rp-spread-5-groups	normal	714	712.0	0	757.0	4898.0
405	A320 (30 rows - 180 seats)	S2	120	1.0m	30	rp-spread-6-groups	normal	696	697.0	0	685.0	4415.0
406	A320 (30 rows - 180 seats)	S2	120	1.0m	30	rp-steep-4-groups	normal	738	737.0	0	1142.0	5257.0
407	A320 (30 rows - 180 seats)	S2	120	1.0m	30	rp-steep-5-groups	normal	723	721.0	0	633.0	4584.0
409	A320 (30 rows - 180 seats)	S2	120	1.0m	30	rp-2-groups	normal	730	731.0	0	2529.0	8953.0
410	A320 (30 rows - 180 seats)	S2	120	1.0m	30	rp-3-groups	normal	720	721.0	0	1482.0	6867.0
408	A320 (30 rows - 180 seats)	S2	120	1.0m	30	rp-steep-6-groups	normal	728	728.0	0	580.0	3923.0
412	A320 (30 rows - 180 seats)	S2	120	1.0m	30	rp-spread-5-groups	normal	690	689.0	0	767.0	4793.0
411	A320 (30 rows - 180 seats)	S2	120	1.0m	30	rp-spread-4-groups	normal	701	700.0	0	1081.0	5885.0
413	A320 (30 rows - 180 seats)	S2	120	1.0m	30	rp-spread-6-groups	normal	731	731.0	0	617.0	4572.0
414	A320 (30 rows - 180 seats)	S2	120	1.0m	30	rp-steep-4-groups	normal	731	731.0	0	1162.0	5421.0
415	A320 (30 rows - 180 seats)	S2	120	1.0m	30	rp-steep-5-groups	normal	723	721.0	0	777.0	4313.0
418	A320 (30 rows - 180 seats)	S2	120	1.0m	30	rp-3-groups	normal	722	723.0	0	1616.0	6427.0
417	A320 (30 rows - 180 seats)	S2	120	1.0m	30	rp-2-groups	normal	740	741.0	0	2777.0	8529.0
416	A320 (30 rows - 180 seats)	S2	120	1.0m	30	rp-steep-6-groups	normal	764	763.0	0	618.0	4018.0
419	A320 (30 rows - 180 seats)	S2	120	1.0m	30	rp-spread-4-groups	normal	696	696.0	0	912.0	5301.0
420	A320 (30 rows - 180 seats)	S2	120	1.0m	30	rp-spread-5-groups	normal	718	717.0	0	777.0	4869.0
421	A320 (30 rows - 180 seats)	S2	120	1.0m	30	rp-spread-6-groups	normal	693	693.0	0	589.0	4474.0
422	A320 (30 rows - 180 seats)	S2	120	1.0m	30	rp-steep-4-groups	normal	765	764.0	0	1109.0	5496.0
423	A320 (30 rows - 180 seats)	S2	120	1.0m	30	rp-steep-5-groups	normal	741	739.0	0	733.0	4548.0
425	A320 (30 rows - 180 seats)	S2	120	1.0m	30	rp-2-groups	normal	742	743.0	0	2536.0	7938.0
424	A320 (30 rows - 180 seats)	S2	120	1.0m	30	rp-steep-6-groups	normal	745	745.0	0	558.0	3934.0
426	A320 (30 rows - 180 seats)	S2	120	1.0m	30	rp-3-groups	normal	721	722.0	0	1432.0	6614.0
427	A320 (30 rows - 180 seats)	S2	120	1.0m	30	rp-spread-4-groups	normal	739	739.0	0	952.0	5705.0
428	A320 (30 rows - 180 seats)	S2	120	1.0m	30	rp-spread-5-groups	normal	706	704.0	0	734.0	4811.0
429	A320 (30 rows - 180 seats)	S2	120	1.0m	30	rp-spread-6-groups	normal	703	704.0	0	775.0	4391.0
430	A320 (30 rows - 180 seats)	S2	120	1.0m	30	rp-steep-4-groups	normal	694	694.0	0	819.0	5211.0
431	A320 (30 rows - 180 seats)	S2	120	1.0m	30	rp-steep-5-groups	normal	719	717.0	0	845.0	4737.0
433	A320 (30 rows - 180 seats)	S2	120	1.0m	30	rp-2-groups	normal	774	775.0	0	2406.0	8016.0
432	A320 (30 rows - 180 seats)	S2	120	1.0m	30	rp-steep-6-groups	normal	730	730.0	0	669.0	3881.0
434	A320 (30 rows - 180 seats)	S2	120	1.0m	30	rp-3-groups	normal	754	755.0	0	1442.0	6685.0
435	A320 (30 rows - 180 seats)	S2	120	1.0m	30	rp-spread-4-groups	normal	715	715.0	0	1069.0	5671.0
436	A320 (30 rows - 180 seats)	S2	120	1.0m	30	rp-spread-5-groups	normal	714	712.0	0	665.0	5099.0
437	A320 (30 rows - 180 seats)	S2	120	1.0m	30	rp-spread-6-groups	normal	696	697.0	0	697.0	4575.0
438	A320 (30 rows - 180 seats)	S2	120	1.0m	30	rp-steep-4-groups	normal	735	734.0	0	1091.0	5817.0
439	A320 (30 rows - 180 seats)	S2	120	1.0m	30	rp-steep-5-groups	normal	728	726.0	0	716.0	4325.0
440	A320 (30 rows - 180 seats)	S2	120	1.0m	30	rp-steep-6-groups	normal	736	736.0	0	645.0	3748.0
441	A320 (30 rows - 180 seats)	S2	120	1.0m	30	rp-2-groups	normal	766	768.0	0	2659.0	8463.0
442	A320 (30 rows - 180 seats)	S2	120	1.0m	30	rp-3-groups	normal	727	728.0	0	1337.0	6414.0
443	A320 (30 rows - 180 seats)	S2	120	1.0m	30	rp-spread-4-groups	normal	710	710.0	0	911.0	5739.0
444	A320 (30 rows - 180 seats)	S2	120	1.0m	30	rp-spread-5-groups	normal	719	717.0	0	765.0	4586.0
445	A320 (30 rows - 180 seats)	S2	120	1.0m	30	rp-spread-6-groups	normal	705	706.0	0	641.0	4262.0
446	A320 (30 rows - 180 seats)	S2	120	1.0m	30	rp-steep-4-groups	normal	750	750.0	0	1058.0	5114.0
447	A320 (30 rows - 180 seats)	S2	120	1.0m	30	rp-steep-5-groups	normal	743	741.0	0	931.0	4310.0
448	A320 (30 rows - 180 seats)	S2	120	1.0m	30	rp-steep-6-groups	normal	693	693.0	0	622.0	3809.0
449	A320 (30 rows - 180 seats)	S2	120	1.0m	30	rp-2-groups	normal	783	784.0	0	3139.0	8061.0
450	A320 (30 rows - 180 seats)	S2	120	1.0m	30	rp-3-groups	normal	716	717.0	0	1635.0	6747.0
451	A320 (30 rows - 180 seats)	S2	120	1.0m	30	rp-spread-4-groups	normal	713	713.0	0	1073.0	6049.0
452	A320 (30 rows - 180 seats)	S2	120	1.0m	30	rp-spread-5-groups	normal	729	727.0	0	708.0	4652.0
453	A320 (30 rows - 180 seats)	S2	120	1.0m	30	rp-spread-6-groups	normal	728	728.0	0	611.0	4454.0
454	A320 (30 rows - 180 seats)	S2	120	1.0m	30	rp-steep-4-groups	normal	717	716.0	0	1097.0	5603.0
455	A320 (30 rows - 180 seats)	S2	120	1.0m	30	rp-steep-5-groups	normal	743	741.0	0	813.0	4652.0
456	A320 (30 rows - 180 seats)	S2	120	1.0m	30	rp-steep-6-groups	normal	754	754.0	0	660.0	4068.0
457	A320 (30 rows - 180 seats)	S2	120	1.0m	30	rp-2-groups	normal	734	735.0	0	3125.0	8316.0
458	A320 (30 rows - 180 seats)	S2	120	1.0m	30	rp-3-groups	normal	748	749.0	0	1766.0	6963.0
459	A320 (30 rows - 180 seats)	S2	120	1.0m	30	rp-spread-4-groups	normal	736	736.0	0	1364.0	5714.0
460	A320 (30 rows - 180 seats)	S2	120	1.0m	30	rp-spread-5-groups	normal	725	723.0	0	757.0	4681.0
461	A320 (30 rows - 180 seats)	S2	120	1.0m	30	rp-spread-6-groups	normal	722	722.0	0	567.0	4528.0
462	A320 (30 rows - 180 seats)	S2	120	1.0m	30	rp-steep-4-groups	normal	730	730.0	0	1321.0	5332.0
463	A320 (30 rows - 180 seats)	S2	120	1.0m	30	rp-steep-5-groups	normal	739	738.0	0	805.0	4400.0
464	A320 (30 rows - 180 seats)	S2	120	1.0m	30	rp-steep-6-groups	normal	731	731.0	0	711.0	3649.0
465	A320 (30 rows - 180 seats)	S2	120	1.0m	30	rp-2-groups	normal	727	728.0	0	2373.0	8350.0
466	A320 (30 rows - 180 seats)	S2	120	1.0m	30	rp-3-groups	normal	765	766.0	0	1700.0	6963.0
467	A320 (30 rows - 180 seats)	S2	120	1.0m	30	rp-spread-4-groups	normal	692	692.0	0	965.0	5722.0
468	A320 (30 rows - 180 seats)	S2	120	1.0m	30	rp-spread-5-groups	normal	741	739.0	0	687.0	5010.0
470	A320 (30 rows - 180 seats)	S2	120	1.0m	30	rp-steep-4-groups	normal	705	704.0	0	968.0	5259.0
469	A320 (30 rows - 180 seats)	S2	120	1.0m	30	rp-spread-6-groups	normal	731	731.0	0	606.0	4406.0
471	A320 (30 rows - 180 seats)	S2	120	1.0m	30	rp-steep-5-groups	normal	711	709.0	0	717.0	4533.0
472	A320 (30 rows - 180 seats)	S2	120	1.0m	30	rp-steep-6-groups	normal	729	729.0	0	666.0	3885.0
473	A320 (30 rows - 180 seats)	S2	120	1.0m	30	rp-2-groups	normal	803	804.0	0	2695.0	8505.0
474	A320 (30 rows - 180 seats)	S2	120	1.0m	30	rp-3-groups	normal	738	739.0	0	1268.0	6521.0
475	A320 (30 rows - 180 seats)	S2	120	1.0m	30	rp-spread-4-groups	normal	741	741.0	0	1036.0	5900.0
477	A320 (30 rows - 180 seats)	S2	120	1.0m	30	rp-spread-6-groups	normal	710	710.0	0	519.0	4293.0
478	A320 (30 rows - 180 seats)	S2	120	1.0m	30	rp-steep-4-groups	normal	746	746.0	0	1136.0	5383.0
476	A320 (30 rows - 180 seats)	S2	120	1.0m	30	rp-spread-5-groups	normal	735	733.0	0	878.0	5098.0
479	A320 (30 rows - 180 seats)	S2	120	1.0m	30	rp-steep-5-groups	normal	750	748.0	0	900.0	4592.0
481	A320 (30 rows - 180 seats)	S2	120	1.0m	30	rp-2-groups	normal	774	776.0	0	2505.0	8251.0
480	A320 (30 rows - 180 seats)	S2	120	1.0m	30	rp-steep-6-groups	normal	739	739.0	0	720.0	3776.0
482	A320 (30 rows - 180 seats)	S2	120	1.0m	30	rp-3-groups	normal	760	761.0	0	1776.0	6297.0
483	A320 (30 rows - 180 seats)	S2	120	1.0m	30	rp-spread-4-groups	normal	728	728.0	0	1187.0	5780.0
484	A320 (30 rows - 180 seats)	S2	120	1.0m	30	rp-spread-5-groups	normal	703	701.0	0	901.0	4845.0
485	A320 (30 rows - 180 seats)	S2	120	1.0m	30	rp-spread-6-groups	normal	702	703.0	0	778.0	4516.0
486	A320 (30 rows - 180 seats)	S2	120	1.0m	30	rp-steep-4-groups	normal	738	737.0	0	1056.0	5255.0
487	A320 (30 rows - 180 seats)	S2	120	1.0m	30	rp-steep-5-groups	normal	722	720.0	0	763.0	4465.0
489	A320 (30 rows - 180 seats)	S2	120	1.0m	30	rp-2-groups	normal	745	746.0	0	2563.0	8465.0
488	A320 (30 rows - 180 seats)	S2	120	1.0m	30	rp-steep-6-groups	normal	743	743.0	0	666.0	4066.0
490	A320 (30 rows - 180 seats)	S2	120	1.0m	30	rp-3-groups	normal	713	714.0	0	1456.0	6897.0
491	A320 (30 rows - 180 seats)	S2	120	1.0m	30	rp-spread-4-groups	normal	721	721.0	0	976.0	5752.0
492	A320 (30 rows - 180 seats)	S2	120	1.0m	30	rp-spread-5-groups	normal	710	708.0	0	803.0	4909.0
493	A320 (30 rows - 180 seats)	S2	120	1.0m	30	rp-spread-6-groups	normal	702	703.0	0	644.0	4574.0
494	A320 (30 rows - 180 seats)	S2	120	1.0m	30	rp-steep-4-groups	normal	711	711.0	0	912.0	5666.0
495	A320 (30 rows - 180 seats)	S2	120	1.0m	30	rp-steep-5-groups	normal	750	748.0	0	790.0	4401.0
496	A320 (30 rows - 180 seats)	S2	120	1.0m	30	rp-steep-6-groups	normal	735	734.0	0	639.0	3644.0
497	A320 (30 rows - 180 seats)	S2	120	1.0m	30	rp-2-groups	normal	738	739.0	0	2802.0	8410.0
498	A320 (30 rows - 180 seats)	S2	120	1.0m	30	rp-3-groups	normal	705	706.0	0	1523.0	6439.0
499	A320 (30 rows - 180 seats)	S2	120	1.0m	30	rp-spread-4-groups	normal	724	724.0	0	984.0	5659.0
501	A320 (30 rows - 180 seats)	S2	120	1.0m	30	rp-spread-6-groups	normal	728	728.0	0	694.0	4652.0
500	A320 (30 rows - 180 seats)	S2	120	1.0m	30	rp-spread-5-groups	normal	739	737.0	0	683.0	4883.0
502	A320 (30 rows - 180 seats)	S2	120	1.0m	30	rp-steep-4-groups	normal	760	759.0	0	959.0	5462.0
503	A320 (30 rows - 180 seats)	S2	120	1.0m	30	rp-steep-5-groups	normal	743	742.0	0	794.0	4601.0
505	A320 (30 rows - 180 seats)	S2	120	1.0m	30	rp-2-groups	normal	742	744.0	0	2814.0	8176.0
504	A320 (30 rows - 180 seats)	S2	120	1.0m	30	rp-steep-6-groups	normal	712	712.0	0	705.0	3822.0
506	A320 (30 rows - 180 seats)	S2	120	1.0m	30	rp-3-groups	normal	754	755.0	0	1559.0	7319.0
507	A320 (30 rows - 180 seats)	S2	120	1.0m	30	rp-spread-4-groups	normal	714	714.0	0	1050.0	5599.0
508	A320 (30 rows - 180 seats)	S2	120	1.0m	30	rp-spread-5-groups	normal	685	683.0	0	723.0	4644.0
509	A320 (30 rows - 180 seats)	S2	120	1.0m	30	rp-spread-6-groups	normal	727	728.0	0	637.0	4364.0
510	A320 (30 rows - 180 seats)	S2	120	1.0m	30	rp-steep-4-groups	normal	721	720.0	0	1006.0	5526.0
511	A320 (30 rows - 180 seats)	S2	120	1.0m	30	rp-steep-5-groups	normal	730	729.0	0	869.0	4280.0
513	A320 (30 rows - 180 seats)	S2	120	1.0m	30	rp-2-groups	normal	756	758.0	0	2772.0	8487.0
512	A320 (30 rows - 180 seats)	S2	120	1.0m	30	rp-steep-6-groups	normal	748	748.0	0	691.0	3825.0
514	A320 (30 rows - 180 seats)	S2	120	1.0m	30	rp-3-groups	normal	732	733.0	0	1653.0	6533.0
515	A320 (30 rows - 180 seats)	S2	120	1.0m	30	rp-spread-4-groups	normal	762	762.0	0	1134.0	5806.0
516	A320 (30 rows - 180 seats)	S2	120	1.0m	30	rp-spread-5-groups	normal	698	696.0	0	895.0	4945.0
517	A320 (30 rows - 180 seats)	S2	120	1.0m	30	rp-spread-6-groups	normal	680	680.0	0	550.0	4134.0
519	A320 (30 rows - 180 seats)	S2	120	1.0m	30	rp-steep-5-groups	normal	719	717.0	0	755.0	4575.0
518	A320 (30 rows - 180 seats)	S2	120	1.0m	30	rp-steep-4-groups	normal	745	744.0	0	1152.0	5463.0
520	A320 (30 rows - 180 seats)	S2	120	1.0m	30	rp-steep-6-groups	normal	743	743.0	0	705.0	3859.0
521	A320 (30 rows - 180 seats)	S2	120	1.0m	30	rp-2-groups	normal	762	764.0	0	2523.0	8626.0
522	A320 (30 rows - 180 seats)	S2	120	1.0m	30	rp-3-groups	normal	748	749.0	0	1487.0	6608.0
523	A320 (30 rows - 180 seats)	S2	120	1.0m	30	rp-spread-4-groups	normal	726	726.0	0	1284.0	5730.0
524	A320 (30 rows - 180 seats)	S2	120	1.0m	30	rp-spread-5-groups	normal	730	728.0	0	720.0	4633.0
525	A320 (30 rows - 180 seats)	S2	120	1.0m	30	rp-spread-6-groups	normal	720	720.0	0	592.0	4268.0
526	A320 (30 rows - 180 seats)	S2	120	1.0m	30	rp-steep-4-groups	normal	714	713.0	0	1168.0	5681.0
528	A320 (30 rows - 180 seats)	S2	120	1.0m	30	rp-steep-6-groups	normal	713	713.0	0	581.0	3793.0
527	A320 (30 rows - 180 seats)	S2	120	1.0m	30	rp-steep-5-groups	normal	709	707.0	0	697.0	4307.0
529	A320 (30 rows - 180 seats)	S2	120	1.0m	30	rp-2-groups	normal	776	778.0	0	2702.0	8828.0
530	A320 (30 rows - 180 seats)	S2	120	1.0m	30	rp-3-groups	normal	769	770.0	0	1518.0	6299.0
531	A320 (30 rows - 180 seats)	S2	120	1.0m	30	rp-spread-4-groups	normal	762	762.0	0	1237.0	5647.0
532	A320 (30 rows - 180 seats)	S2	120	1.0m	30	rp-spread-5-groups	normal	722	720.0	0	834.0	5015.0
533	A320 (30 rows - 180 seats)	S2	120	1.0m	30	rp-spread-6-groups	normal	710	710.0	0	744.0	4442.0
534	A320 (30 rows - 180 seats)	S2	120	1.0m	30	rp-steep-4-groups	normal	693	693.0	0	926.0	5360.0
535	A320 (30 rows - 180 seats)	S2	120	1.0m	30	rp-steep-5-groups	normal	738	736.0	0	808.0	4551.0
536	A320 (30 rows - 180 seats)	S2	120	1.0m	30	rp-steep-6-groups	normal	694	694.0	0	542.0	3865.0
537	A320 (30 rows - 180 seats)	S2	120	1.0m	30	rp-2-groups	normal	773	774.0	0	2860.0	8287.0
538	A320 (30 rows - 180 seats)	S2	120	1.0m	30	rp-3-groups	normal	748	749.0	0	1653.0	6815.0
539	A320 (30 rows - 180 seats)	S2	120	1.0m	30	rp-spread-4-groups	normal	705	705.0	0	1098.0	5977.0
540	A320 (30 rows - 180 seats)	S2	120	1.0m	30	rp-spread-5-groups	normal	703	701.0	0	773.0	4768.0
541	A320 (30 rows - 180 seats)	S2	120	1.0m	30	rp-spread-6-groups	normal	711	711.0	0	652.0	4615.0
542	A320 (30 rows - 180 seats)	S2	120	1.0m	30	rp-steep-4-groups	normal	720	719.0	0	922.0	5144.0
543	A320 (30 rows - 180 seats)	S2	120	1.0m	30	rp-steep-5-groups	normal	745	743.0	0	794.0	4632.0
545	A320 (30 rows - 180 seats)	S2	120	1.0m	30	rp-2-groups	normal	781	783.0	0	2915.0	8546.0
544	A320 (30 rows - 180 seats)	S2	120	1.0m	30	rp-steep-6-groups	normal	761	761.0	0	648.0	3761.0
546	A320 (30 rows - 180 seats)	S2	120	1.0m	30	rp-3-groups	normal	719	719.0	0	1431.0	6729.0
547	A320 (30 rows - 180 seats)	S2	120	1.0m	30	rp-spread-4-groups	normal	730	730.0	0	1130.0	5868.0
549	A320 (30 rows - 180 seats)	S2	120	1.0m	30	rp-spread-6-groups	normal	691	691.0	0	526.0	4419.0
548	A320 (30 rows - 180 seats)	S2	120	1.0m	30	rp-spread-5-groups	normal	733	731.0	0	694.0	4902.0
550	A320 (30 rows - 180 seats)	S2	120	1.0m	30	rp-steep-4-groups	normal	704	703.0	0	872.0	5357.0
551	A320 (30 rows - 180 seats)	S2	120	1.0m	30	rp-steep-5-groups	normal	716	714.0	0	906.0	4314.0
552	A320 (30 rows - 180 seats)	S2	120	1.0m	30	rp-steep-6-groups	normal	718	718.0	0	576.0	3854.0
554	A320 (30 rows - 180 seats)	S2	120	1.0m	30	rp-3-groups	normal	719	720.0	0	1637.0	6833.0
553	A320 (30 rows - 180 seats)	S2	120	1.0m	30	rp-2-groups	normal	752	754.0	0	2758.0	8051.0
555	A320 (30 rows - 180 seats)	S2	120	1.0m	30	rp-spread-4-groups	normal	767	767.0	0	1271.0	5906.0
556	A320 (30 rows - 180 seats)	S2	120	1.0m	30	rp-spread-5-groups	normal	702	700.0	0	917.0	4913.0
557	A320 (30 rows - 180 seats)	S2	120	1.0m	30	rp-spread-6-groups	normal	723	723.0	0	706.0	4234.0
558	A320 (30 rows - 180 seats)	S2	120	1.0m	30	rp-steep-4-groups	normal	724	724.0	0	909.0	5530.0
559	A320 (30 rows - 180 seats)	S2	120	1.0m	30	rp-steep-5-groups	normal	722	720.0	0	743.0	4399.0
560	A320 (30 rows - 180 seats)	S2	120	1.0m	30	rp-steep-6-groups	normal	726	726.0	0	651.0	3880.0
561	A320 (30 rows - 180 seats)	S2	120	1.0m	30	rp-2-groups	normal	773	775.0	0	2695.0	8897.0
562	A320 (30 rows - 180 seats)	S2	120	1.0m	30	rp-3-groups	normal	726	727.0	0	1596.0	6653.0
563	A320 (30 rows - 180 seats)	S2	120	1.0m	30	rp-spread-4-groups	normal	729	729.0	0	973.0	5699.0
564	A320 (30 rows - 180 seats)	S2	120	1.0m	30	rp-spread-5-groups	normal	707	705.0	0	894.0	4541.0
565	A320 (30 rows - 180 seats)	S2	120	1.0m	30	rp-spread-6-groups	normal	702	702.0	0	650.0	4324.0
566	A320 (30 rows - 180 seats)	S2	120	1.0m	30	rp-steep-4-groups	normal	741	741.0	0	1052.0	5665.0
567	A320 (30 rows - 180 seats)	S2	120	1.0m	30	rp-steep-5-groups	normal	735	733.0	0	614.0	4756.0
569	A320 (30 rows - 180 seats)	S2	120	1.0m	30	rp-2-groups	normal	720	721.0	0	2198.0	8558.0
568	A320 (30 rows - 180 seats)	S2	120	1.0m	30	rp-steep-6-groups	normal	749	749.0	0	662.0	3853.0
570	A320 (30 rows - 180 seats)	S2	120	1.0m	30	rp-3-groups	normal	748	749.0	0	1456.0	6719.0
571	A320 (30 rows - 180 seats)	S2	120	1.0m	30	rp-spread-4-groups	normal	716	716.0	0	1042.0	5723.0
572	A320 (30 rows - 180 seats)	S2	120	1.0m	30	rp-spread-5-groups	normal	714	712.0	0	730.0	4820.0
573	A320 (30 rows - 180 seats)	S2	120	1.0m	30	rp-spread-6-groups	normal	711	712.0	0	633.0	4623.0
574	A320 (30 rows - 180 seats)	S2	120	1.0m	30	rp-steep-4-groups	normal	747	746.0	0	1255.0	5370.0
575	A320 (30 rows - 180 seats)	S2	120	1.0m	30	rp-steep-5-groups	normal	712	711.0	0	727.0	4496.0
577	A320 (30 rows - 180 seats)	S2	120	1.0m	30	rp-2-groups	normal	747	749.0	0	2387.0	8735.0
576	A320 (30 rows - 180 seats)	S2	120	1.0m	30	rp-steep-6-groups	normal	740	740.0	0	625.0	3612.0
579	A320 (30 rows - 180 seats)	S2	120	1.0m	30	rp-spread-4-groups	normal	723	723.0	0	1014.0	5776.0
578	A320 (30 rows - 180 seats)	S2	120	1.0m	30	rp-3-groups	normal	749	750.0	0	1352.0	6852.0
580	A320 (30 rows - 180 seats)	S2	120	1.0m	30	rp-spread-5-groups	normal	730	728.0	0	843.0	5081.0
581	A320 (30 rows - 180 seats)	S2	120	1.0m	30	rp-spread-6-groups	normal	734	734.0	0	579.0	4351.0
582	A320 (30 rows - 180 seats)	S2	120	1.0m	30	rp-steep-4-groups	normal	741	740.0	0	868.0	5614.0
583	A320 (30 rows - 180 seats)	S2	120	1.0m	30	rp-steep-5-groups	normal	722	720.0	0	778.0	4631.0
585	A320 (30 rows - 180 seats)	S2	120	1.0m	30	rp-2-groups	normal	736	738.0	0	2222.0	8355.0
584	A320 (30 rows - 180 seats)	S2	120	1.0m	30	rp-steep-6-groups	normal	768	768.0	0	607.0	3697.0
586	A320 (30 rows - 180 seats)	S2	120	1.0m	30	rp-3-groups	normal	734	735.0	0	1429.0	6542.0
588	A320 (30 rows - 180 seats)	S2	120	1.0m	30	rp-spread-5-groups	normal	707	706.0	0	884.0	4904.0
587	A320 (30 rows - 180 seats)	S2	120	1.0m	30	rp-spread-4-groups	normal	724	724.0	0	1007.0	5655.0
589	A320 (30 rows - 180 seats)	S2	120	1.0m	30	rp-spread-6-groups	normal	736	737.0	0	703.0	4323.0
590	A320 (30 rows - 180 seats)	S2	120	1.0m	30	rp-steep-4-groups	normal	734	734.0	0	1012.0	5465.0
591	A320 (30 rows - 180 seats)	S2	120	1.0m	30	rp-steep-5-groups	normal	723	721.0	0	726.0	4702.0
592	A320 (30 rows - 180 seats)	S2	120	1.0m	30	rp-steep-6-groups	normal	719	719.0	0	745.0	4141.0
593	A320 (30 rows - 180 seats)	S2	120	1.0m	30	rp-2-groups	normal	769	771.0	0	2775.0	8470.0
594	A320 (30 rows - 180 seats)	S2	120	1.0m	30	rp-3-groups	normal	726	727.0	0	1477.0	6304.0
595	A320 (30 rows - 180 seats)	S2	120	1.0m	30	rp-spread-4-groups	normal	719	719.0	0	1182.0	5906.0
596	A320 (30 rows - 180 seats)	S2	120	1.0m	30	rp-spread-5-groups	normal	729	727.0	0	886.0	4925.0
597	A320 (30 rows - 180 seats)	S2	120	1.0m	30	rp-spread-6-groups	normal	712	712.0	0	606.0	4547.0
598	A320 (30 rows - 180 seats)	S2	120	1.0m	30	rp-steep-4-groups	normal	766	766.0	0	1123.0	5298.0
599	A320 (30 rows - 180 seats)	S2	120	1.0m	30	rp-steep-5-groups	normal	748	746.0	0	719.0	4651.0
601	A320 (30 rows - 180 seats)	S2	120	1.0m	30	rp-2-groups	normal	784	785.0	0	2802.0	8288.0
600	A320 (30 rows - 180 seats)	S2	120	1.0m	30	rp-steep-6-groups	normal	744	743.0	0	512.0	3853.0
602	A320 (30 rows - 180 seats)	S2	120	1.0m	30	rp-3-groups	normal	749	750.0	0	1390.0	6555.0
603	A320 (30 rows - 180 seats)	S2	120	1.0m	30	rp-spread-4-groups	normal	721	721.0	0	1099.0	6190.0
604	A320 (30 rows - 180 seats)	S2	120	1.0m	30	rp-spread-5-groups	normal	708	706.0	0	723.0	4851.0
605	A320 (30 rows - 180 seats)	S2	120	1.0m	30	rp-spread-6-groups	normal	732	732.0	0	638.0	4430.0
606	A320 (30 rows - 180 seats)	S2	120	1.0m	30	rp-steep-4-groups	normal	726	726.0	0	873.0	5295.0
607	A320 (30 rows - 180 seats)	S2	120	1.0m	30	rp-steep-5-groups	normal	736	734.0	0	893.0	4636.0
608	A320 (30 rows - 180 seats)	S2	120	1.0m	30	rp-steep-6-groups	normal	723	723.0	0	662.0	3878.0
609	A320 (30 rows - 180 seats)	S2	120	1.0m	30	rp-2-groups	normal	779	780.0	0	2836.0	8507.0
610	A320 (30 rows - 180 seats)	S2	120	1.0m	30	rp-3-groups	normal	743	744.0	0	1838.0	6706.0
611	A320 (30 rows - 180 seats)	S2	120	1.0m	30	rp-spread-4-groups	normal	722	722.0	0	922.0	5655.0
612	A320 (30 rows - 180 seats)	S2	120	1.0m	30	rp-spread-5-groups	normal	703	701.0	0	614.0	4911.0
613	A320 (30 rows - 180 seats)	S2	120	1.0m	30	rp-spread-6-groups	normal	701	702.0	0	662.0	4364.0
614	A320 (30 rows - 180 seats)	S2	120	1.0m	30	rp-steep-4-groups	normal	723	722.0	0	843.0	5391.0
615	A320 (30 rows - 180 seats)	S2	120	1.0m	30	rp-steep-5-groups	normal	718	716.0	0	767.0	4319.0
617	A320 (30 rows - 180 seats)	S2	120	1.0m	30	rp-2-groups	normal	719	721.0	0	2620.0	8539.0
618	A320 (30 rows - 180 seats)	S2	120	1.0m	30	rp-3-groups	normal	721	722.0	0	1606.0	6124.0
616	A320 (30 rows - 180 seats)	S2	120	1.0m	30	rp-steep-6-groups	normal	703	703.0	0	702.0	3775.0
619	A320 (30 rows - 180 seats)	S2	120	1.0m	30	rp-spread-4-groups	normal	720	720.0	0	1019.0	6086.0
620	A320 (30 rows - 180 seats)	S2	120	1.0m	30	rp-spread-5-groups	normal	697	695.0	0	694.0	5007.0
621	A320 (30 rows - 180 seats)	S2	120	1.0m	30	rp-spread-6-groups	normal	713	713.0	0	642.0	4257.0
622	A320 (30 rows - 180 seats)	S2	120	1.0m	30	rp-steep-4-groups	normal	743	743.0	0	1222.0	5528.0
623	A320 (30 rows - 180 seats)	S2	120	1.0m	30	rp-steep-5-groups	normal	754	752.0	0	898.0	4821.0
624	A320 (30 rows - 180 seats)	S2	120	1.0m	30	rp-steep-6-groups	normal	735	735.0	0	623.0	3934.0
627	A320 (30 rows - 180 seats)	S2	120	1.0m	30	rp-spread-4-groups	normal	729	729.0	0	1131.0	5674.0
625	A320 (30 rows - 180 seats)	S2	120	1.0m	30	rp-2-groups	normal	795	797.0	0	2708.0	8662.0
626	A320 (30 rows - 180 seats)	S2	120	1.0m	30	rp-3-groups	normal	749	750.0	0	1513.0	6503.0
629	A320 (30 rows - 180 seats)	S2	120	1.0m	30	rp-spread-6-groups	normal	736	736.0	0	709.0	4460.0
628	A320 (30 rows - 180 seats)	S2	120	1.0m	30	rp-spread-5-groups	normal	720	718.0	0	707.0	4983.0
630	A320 (30 rows - 180 seats)	S2	120	1.0m	30	rp-steep-4-groups	normal	765	764.0	0	1155.0	5563.0
631	A320 (30 rows - 180 seats)	S2	120	1.0m	30	rp-steep-5-groups	normal	706	705.0	0	896.0	4479.0
632	A320 (30 rows - 180 seats)	S2	120	1.0m	30	rp-steep-6-groups	normal	707	707.0	0	506.0	3682.0
633	A320 (30 rows - 180 seats)	S2	120	1.0m	30	rp-2-groups	normal	793	794.0	0	3156.0	8287.0
635	A320 (30 rows - 180 seats)	S2	120	1.0m	30	rp-spread-4-groups	normal	719	719.0	0	1049.0	6083.0
634	A320 (30 rows - 180 seats)	S2	120	1.0m	30	rp-3-groups	normal	736	736.0	0	1313.0	6145.0
636	A320 (30 rows - 180 seats)	S2	120	1.0m	30	rp-spread-5-groups	normal	687	685.0	0	759.0	4683.0
637	A320 (30 rows - 180 seats)	S2	120	1.0m	30	rp-spread-6-groups	normal	720	720.0	0	750.0	4611.0
638	A320 (30 rows - 180 seats)	S2	120	1.0m	30	rp-steep-4-groups	normal	744	743.0	0	1236.0	5665.0
639	A320 (30 rows - 180 seats)	S2	120	1.0m	30	rp-steep-5-groups	normal	736	734.0	0	826.0	4518.0
641	A320 (30 rows - 180 seats)	S2	120	1.0m	30	rp-2-groups	normal	753	754.0	0	2403.0	9041.0
643	A320 (30 rows - 180 seats)	S2	120	1.0m	30	rp-spread-4-groups	normal	701	701.0	0	986.0	5766.0
640	A320 (30 rows - 180 seats)	S2	120	1.0m	30	rp-steep-6-groups	normal	722	722.0	0	617.0	4094.0
642	A320 (30 rows - 180 seats)	S2	120	1.0m	30	rp-3-groups	normal	765	766.0	0	1887.0	6351.0
644	A320 (30 rows - 180 seats)	S2	120	1.0m	30	rp-spread-5-groups	normal	730	728.0	0	626.0	4835.0
645	A320 (30 rows - 180 seats)	S2	120	1.0m	30	rp-spread-6-groups	normal	705	706.0	0	594.0	4639.0
647	A320 (30 rows - 180 seats)	S2	120	1.0m	30	rp-steep-5-groups	normal	736	735.0	0	809.0	4418.0
646	A320 (30 rows - 180 seats)	S2	120	1.0m	30	rp-steep-4-groups	normal	735	735.0	0	884.0	5527.0
648	A320 (30 rows - 180 seats)	S2	120	1.0m	30	rp-steep-6-groups	normal	744	744.0	0	696.0	4022.0
649	A320 (30 rows - 180 seats)	S2	120	1.0m	30	rp-2-groups	normal	763	765.0	0	2453.0	8245.0
651	A320 (30 rows - 180 seats)	S2	120	1.0m	30	rp-spread-4-groups	normal	719	719.0	0	922.0	5602.0
650	A320 (30 rows - 180 seats)	S2	120	1.0m	30	rp-3-groups	normal	769	770.0	0	1991.0	6455.0
652	A320 (30 rows - 180 seats)	S2	120	1.0m	30	rp-spread-5-groups	normal	697	695.0	0	963.0	5208.0
653	A320 (30 rows - 180 seats)	S2	120	1.0m	30	rp-spread-6-groups	normal	726	726.0	0	592.0	4355.0
654	A320 (30 rows - 180 seats)	S2	120	1.0m	30	rp-steep-4-groups	normal	708	708.0	0	1027.0	5215.0
655	A320 (30 rows - 180 seats)	S2	120	1.0m	30	rp-steep-5-groups	normal	754	752.0	0	982.0	4556.0
657	A320 (30 rows - 180 seats)	S2	120	1.0m	30	rp-2-groups	normal	749	751.0	0	2647.0	7921.0
656	A320 (30 rows - 180 seats)	S2	120	1.0m	30	rp-steep-6-groups	normal	714	714.0	0	708.0	4046.0
660	A320 (30 rows - 180 seats)	S2	120	1.0m	30	rp-spread-5-groups	normal	709	708.0	0	788.0	4937.0
659	A320 (30 rows - 180 seats)	S2	120	1.0m	30	rp-spread-4-groups	normal	695	695.0	0	902.0	5910.0
658	A320 (30 rows - 180 seats)	S2	120	1.0m	30	rp-3-groups	normal	742	743.0	0	1383.0	6033.0
661	A320 (30 rows - 180 seats)	S2	120	1.0m	30	rp-spread-6-groups	normal	716	717.0	0	685.0	4495.0
662	A320 (30 rows - 180 seats)	S2	120	1.0m	30	rp-steep-4-groups	normal	725	724.0	0	1000.0	5293.0
663	A320 (30 rows - 180 seats)	S2	120	1.0m	30	rp-steep-5-groups	normal	731	729.0	0	664.0	4605.0
665	A320 (30 rows - 180 seats)	S2	120	1.0m	30	rp-2-groups	normal	748	750.0	0	2844.0	8466.0
668	A320 (30 rows - 180 seats)	S2	120	1.0m	30	rp-spread-5-groups	normal	707	705.0	0	819.0	4844.0
664	A320 (30 rows - 180 seats)	S2	120	1.0m	30	rp-steep-6-groups	normal	763	763.0	0	669.0	3636.0
666	A320 (30 rows - 180 seats)	S2	120	1.0m	30	rp-3-groups	normal	729	730.0	0	1525.0	6409.0
667	A320 (30 rows - 180 seats)	S2	120	1.0m	30	rp-spread-4-groups	normal	722	722.0	0	975.0	5669.0
669	A320 (30 rows - 180 seats)	S2	120	1.0m	30	rp-spread-6-groups	normal	721	721.0	0	685.0	4329.0
670	A320 (30 rows - 180 seats)	S2	120	1.0m	30	rp-steep-4-groups	normal	751	751.0	0	1085.0	5573.0
671	A320 (30 rows - 180 seats)	S2	120	1.0m	30	rp-steep-5-groups	normal	745	744.0	0	865.0	4609.0
672	A320 (30 rows - 180 seats)	S2	120	1.0m	30	rp-steep-6-groups	normal	747	747.0	0	732.0	3911.0
673	A320 (30 rows - 180 seats)	S2	120	1.0m	30	rp-2-groups	normal	716	718.0	0	2223.0	8431.0
676	A320 (30 rows - 180 seats)	S2	120	1.0m	30	rp-spread-5-groups	normal	668	666.0	0	717.0	4653.0
674	A320 (30 rows - 180 seats)	S2	120	1.0m	30	rp-3-groups	normal	761	762.0	0	1508.0	6968.0
675	A320 (30 rows - 180 seats)	S2	120	1.0m	30	rp-spread-4-groups	normal	721	721.0	0	985.0	5918.0
677	A320 (30 rows - 180 seats)	S2	120	1.0m	30	rp-spread-6-groups	normal	710	710.0	0	714.0	4397.0
678	A320 (30 rows - 180 seats)	S2	120	1.0m	30	rp-steep-4-groups	normal	763	763.0	0	884.0	5511.0
679	A320 (30 rows - 180 seats)	S2	120	1.0m	30	rp-steep-5-groups	normal	745	744.0	0	773.0	4742.0
681	A320 (30 rows - 180 seats)	S2	120	1.0m	30	rp-2-groups	normal	771	772.0	0	2790.0	9069.0
683	A320 (30 rows - 180 seats)	S2	120	1.0m	30	rp-spread-4-groups	normal	722	722.0	0	1107.0	5905.0
682	A320 (30 rows - 180 seats)	S2	120	1.0m	30	rp-3-groups	normal	714	715.0	0	1460.0	6829.0
680	A320 (30 rows - 180 seats)	S2	120	1.0m	30	rp-steep-6-groups	normal	720	720.0	0	675.0	3773.0
684	A320 (30 rows - 180 seats)	S2	120	1.0m	30	rp-spread-5-groups	normal	734	732.0	0	865.0	4963.0
685	A320 (30 rows - 180 seats)	S2	120	1.0m	30	rp-spread-6-groups	normal	712	713.0	0	591.0	4311.0
686	A320 (30 rows - 180 seats)	S2	120	1.0m	30	rp-steep-4-groups	normal	723	723.0	0	898.0	5599.0
687	A320 (30 rows - 180 seats)	S2	120	1.0m	30	rp-steep-5-groups	normal	733	731.0	0	723.0	4398.0
689	A320 (30 rows - 180 seats)	S2	120	1.0m	30	rp-2-groups	normal	771	772.0	0	3086.0	8701.0
690	A320 (30 rows - 180 seats)	S2	120	1.0m	30	rp-3-groups	normal	729	730.0	0	1830.0	6487.0
691	A320 (30 rows - 180 seats)	S2	120	1.0m	30	rp-spread-4-groups	normal	734	734.0	0	1309.0	5964.0
688	A320 (30 rows - 180 seats)	S2	120	1.0m	30	rp-steep-6-groups	normal	755	755.0	0	758.0	3909.0
692	A320 (30 rows - 180 seats)	S2	120	1.0m	30	rp-spread-5-groups	normal	751	749.0	0	840.0	5133.0
693	A320 (30 rows - 180 seats)	S2	120	1.0m	30	rp-spread-6-groups	normal	710	710.0	0	671.0	4209.0
694	A320 (30 rows - 180 seats)	S2	120	1.0m	30	rp-steep-4-groups	normal	698	698.0	0	1010.0	5244.0
695	A320 (30 rows - 180 seats)	S2	120	1.0m	30	rp-steep-5-groups	normal	736	735.0	0	775.0	4914.0
697	A320 (30 rows - 180 seats)	S2	120	1.0m	30	rp-2-groups	normal	780	782.0	0	2630.0	8061.0
700	A320 (30 rows - 180 seats)	S2	120	1.0m	30	rp-spread-5-groups	normal	711	709.0	0	727.0	4700.0
696	A320 (30 rows - 180 seats)	S2	120	1.0m	30	rp-steep-6-groups	normal	729	729.0	0	735.0	3900.0
698	A320 (30 rows - 180 seats)	S2	120	1.0m	30	rp-3-groups	normal	743	744.0	0	1707.0	6733.0
699	A320 (30 rows - 180 seats)	S2	120	1.0m	30	rp-spread-4-groups	normal	756	756.0	0	1059.0	6065.0
701	A320 (30 rows - 180 seats)	S2	120	1.0m	30	rp-spread-6-groups	normal	708	709.0	0	706.0	4508.0
702	A320 (30 rows - 180 seats)	S2	120	1.0m	30	rp-steep-4-groups	normal	693	693.0	0	861.0	5556.0
703	A320 (30 rows - 180 seats)	S2	120	1.0m	30	rp-steep-5-groups	normal	680	679.0	0	717.0	4284.0
705	A320 (30 rows - 180 seats)	S2	120	1.0m	30	rp-2-groups	normal	743	745.0	0	2572.0	8500.0
706	A320 (30 rows - 180 seats)	S2	120	1.0m	30	rp-3-groups	normal	730	731.0	0	1442.0	6202.0
707	A320 (30 rows - 180 seats)	S2	120	1.0m	30	rp-spread-4-groups	normal	721	721.0	0	1119.0	6200.0
704	A320 (30 rows - 180 seats)	S2	120	1.0m	30	rp-steep-6-groups	normal	730	729.0	0	717.0	4108.0
708	A320 (30 rows - 180 seats)	S2	120	1.0m	30	rp-spread-5-groups	normal	727	725.0	0	804.0	4973.0
709	A320 (30 rows - 180 seats)	S2	120	1.0m	30	rp-spread-6-groups	normal	709	709.0	0	692.0	4031.0
710	A320 (30 rows - 180 seats)	S2	120	1.0m	30	rp-steep-4-groups	normal	724	724.0	0	1221.0	5690.0
711	A320 (30 rows - 180 seats)	S2	120	1.0m	30	rp-steep-5-groups	normal	737	736.0	0	953.0	4473.0
712	A320 (30 rows - 180 seats)	S2	120	1.0m	30	rp-steep-6-groups	normal	693	692.0	0	655.0	3845.0
714	A320 (30 rows - 180 seats)	S2	120	1.0m	30	rp-3-groups	normal	735	736.0	0	1609.0	6647.0
713	A320 (30 rows - 180 seats)	S2	120	1.0m	30	rp-2-groups	normal	735	737.0	0	2529.0	8288.0
715	A320 (30 rows - 180 seats)	S2	120	1.0m	30	rp-spread-4-groups	normal	688	688.0	0	849.0	5815.0
716	A320 (30 rows - 180 seats)	S2	120	1.0m	30	rp-spread-5-groups	normal	725	723.0	0	850.0	4933.0
717	A320 (30 rows - 180 seats)	S2	120	1.0m	30	rp-spread-6-groups	normal	704	704.0	0	758.0	4261.0
718	A320 (30 rows - 180 seats)	S2	120	1.0m	30	rp-steep-4-groups	normal	701	701.0	0	843.0	5209.0
719	A320 (30 rows - 180 seats)	S2	120	1.0m	30	rp-steep-5-groups	normal	728	726.0	0	896.0	4595.0
721	A320 (30 rows - 180 seats)	S2	120	1.0m	30	rp-2-groups	normal	740	742.0	0	2244.0	8804.0
720	A320 (30 rows - 180 seats)	S2	120	1.0m	30	rp-steep-6-groups	normal	732	731.0	0	745.0	3793.0
722	A320 (30 rows - 180 seats)	S2	120	1.0m	30	rp-3-groups	normal	720	721.0	0	1118.0	6766.0
723	A320 (30 rows - 180 seats)	S2	120	1.0m	30	rp-spread-4-groups	normal	728	728.0	0	1168.0	6017.0
724	A320 (30 rows - 180 seats)	S2	120	1.0m	30	rp-spread-5-groups	normal	710	709.0	0	849.0	5099.0
725	A320 (30 rows - 180 seats)	S2	120	1.0m	30	rp-spread-6-groups	normal	699	699.0	0	653.0	4276.0
726	A320 (30 rows - 180 seats)	S2	120	1.0m	30	rp-steep-4-groups	normal	765	764.0	0	1163.0	5396.0
727	A320 (30 rows - 180 seats)	S2	120	1.0m	30	rp-steep-5-groups	normal	669	667.0	0	750.0	4348.0
728	A320 (30 rows - 180 seats)	S2	120	1.0m	30	rp-steep-6-groups	normal	726	726.0	0	587.0	3999.0
729	A320 (30 rows - 180 seats)	S2	120	1.0m	30	rp-2-groups	normal	781	782.0	0	2994.0	8046.0
730	A320 (30 rows - 180 seats)	S2	120	1.0m	30	rp-3-groups	normal	748	749.0	0	1724.0	6341.0
731	A320 (30 rows - 180 seats)	S2	120	1.0m	30	rp-spread-4-groups	normal	723	723.0	0	1093.0	5549.0
732	A320 (30 rows - 180 seats)	S2	120	1.0m	30	rp-spread-5-groups	normal	707	705.0	0	617.0	5017.0
734	A320 (30 rows - 180 seats)	S2	120	1.0m	30	rp-steep-4-groups	normal	720	719.0	0	893.0	5396.0
733	A320 (30 rows - 180 seats)	S2	120	1.0m	30	rp-spread-6-groups	normal	693	694.0	0	652.0	4319.0
735	A320 (30 rows - 180 seats)	S2	120	1.0m	30	rp-steep-5-groups	normal	709	707.0	0	658.0	4327.0
736	A320 (30 rows - 180 seats)	S2	120	1.0m	30	rp-steep-6-groups	normal	716	715.0	0	471.0	3827.0
737	A320 (30 rows - 180 seats)	S2	120	1.0m	30	rp-2-groups	normal	774	776.0	0	2910.0	8808.0
738	A320 (30 rows - 180 seats)	S2	120	1.0m	30	rp-3-groups	normal	727	728.0	0	1432.0	6545.0
739	A320 (30 rows - 180 seats)	S2	120	1.0m	30	rp-spread-4-groups	normal	729	728.0	0	1061.0	5871.0
740	A320 (30 rows - 180 seats)	S2	120	1.0m	30	rp-spread-5-groups	normal	703	701.0	0	819.0	4524.0
741	A320 (30 rows - 180 seats)	S2	120	1.0m	30	rp-spread-6-groups	normal	719	719.0	0	575.0	4556.0
742	A320 (30 rows - 180 seats)	S2	120	1.0m	30	rp-steep-4-groups	normal	704	704.0	0	938.0	5608.0
743	A320 (30 rows - 180 seats)	S2	120	1.0m	30	rp-steep-5-groups	normal	737	735.0	0	761.0	4306.0
745	A320 (30 rows - 180 seats)	S2	120	1.0m	30	rp-2-groups	normal	728	730.0	0	2542.0	8365.0
744	A320 (30 rows - 180 seats)	S2	120	1.0m	30	rp-steep-6-groups	normal	705	705.0	0	616.0	3678.0
747	A320 (30 rows - 180 seats)	S2	120	1.0m	30	rp-spread-4-groups	normal	725	725.0	0	1119.0	5791.0
746	A320 (30 rows - 180 seats)	S2	120	1.0m	30	rp-3-groups	normal	721	722.0	0	1260.0	6835.0
748	A320 (30 rows - 180 seats)	S2	120	1.0m	30	rp-spread-5-groups	normal	708	706.0	0	753.0	5000.0
749	A320 (30 rows - 180 seats)	S2	120	1.0m	30	rp-spread-6-groups	normal	708	709.0	0	684.0	4176.0
751	A320 (30 rows - 180 seats)	S2	120	1.0m	30	rp-steep-5-groups	normal	747	745.0	0	816.0	4795.0
750	A320 (30 rows - 180 seats)	S2	120	1.0m	30	rp-steep-4-groups	normal	712	711.0	0	1079.0	5591.0
752	A320 (30 rows - 180 seats)	S2	120	1.0m	30	rp-steep-6-groups	normal	718	718.0	0	655.0	3825.0
753	A320 (30 rows - 180 seats)	S2	120	1.0m	30	rp-2-groups	normal	747	748.0	0	2365.0	8052.0
754	A320 (30 rows - 180 seats)	S2	120	1.0m	30	rp-3-groups	normal	735	736.0	0	1596.0	6721.0
755	A320 (30 rows - 180 seats)	S2	120	1.0m	30	rp-spread-4-groups	normal	737	737.0	0	1062.0	5757.0
756	A320 (30 rows - 180 seats)	S2	120	1.0m	30	rp-spread-5-groups	normal	728	726.0	0	891.0	4624.0
757	A320 (30 rows - 180 seats)	S2	120	1.0m	30	rp-spread-6-groups	normal	732	732.0	0	729.0	4551.0
758	A320 (30 rows - 180 seats)	S2	120	1.0m	30	rp-steep-4-groups	normal	735	735.0	0	1263.0	5261.0
759	A320 (30 rows - 180 seats)	S2	120	1.0m	30	rp-steep-5-groups	normal	722	720.0	0	819.0	4734.0
761	A320 (30 rows - 180 seats)	S2	120	1.0m	30	rp-2-groups	normal	759	760.0	0	2670.0	8166.0
760	A320 (30 rows - 180 seats)	S2	120	1.0m	30	rp-steep-6-groups	normal	745	745.0	0	597.0	3823.0
762	A320 (30 rows - 180 seats)	S2	120	1.0m	30	rp-3-groups	normal	755	756.0	0	1620.0	6511.0
763	A320 (30 rows - 180 seats)	S2	120	1.0m	30	rp-spread-4-groups	normal	717	717.0	0	924.0	5904.0
764	A320 (30 rows - 180 seats)	S2	120	1.0m	30	rp-spread-5-groups	normal	756	754.0	0	893.0	5154.0
765	A320 (30 rows - 180 seats)	S2	120	1.0m	30	rp-spread-6-groups	normal	680	680.0	0	586.0	4472.0
766	A320 (30 rows - 180 seats)	S2	120	1.0m	30	rp-steep-4-groups	normal	743	743.0	0	1134.0	5643.0
767	A320 (30 rows - 180 seats)	S2	120	1.0m	30	rp-steep-5-groups	normal	718	716.0	0	840.0	4511.0
768	A320 (30 rows - 180 seats)	S2	120	1.0m	30	rp-steep-6-groups	normal	737	737.0	0	685.0	3910.0
769	A320 (30 rows - 180 seats)	S2	120	1.0m	30	rp-2-groups	normal	760	762.0	0	2292.0	8390.0
770	A320 (30 rows - 180 seats)	S2	120	1.0m	30	rp-3-groups	normal	730	730.0	0	1779.0	6747.0
772	A320 (30 rows - 180 seats)	S2	120	1.0m	30	rp-spread-5-groups	normal	725	723.0	0	845.0	4685.0
771	A320 (30 rows - 180 seats)	S2	120	1.0m	30	rp-spread-4-groups	normal	723	723.0	0	1085.0	5727.0
773	A320 (30 rows - 180 seats)	S2	120	1.0m	30	rp-spread-6-groups	normal	725	726.0	0	583.0	4564.0
774	A320 (30 rows - 180 seats)	S2	120	1.0m	30	rp-steep-4-groups	normal	728	727.0	0	959.0	5146.0
775	A320 (30 rows - 180 seats)	S2	120	1.0m	30	rp-steep-5-groups	normal	720	718.0	0	778.0	4403.0
776	A320 (30 rows - 180 seats)	S2	120	1.0m	30	rp-steep-6-groups	normal	729	728.0	0	629.0	3724.0
777	A320 (30 rows - 180 seats)	S2	120	1.0m	30	rp-2-groups	normal	755	757.0	0	2928.0	8514.0
778	A320 (30 rows - 180 seats)	S2	120	1.0m	30	rp-3-groups	normal	756	757.0	0	1668.0	6305.0
779	A320 (30 rows - 180 seats)	S2	120	1.0m	30	rp-spread-4-groups	normal	721	721.0	0	1243.0	5546.0
780	A320 (30 rows - 180 seats)	S2	120	1.0m	30	rp-spread-5-groups	normal	721	719.0	0	691.0	4900.0
781	A320 (30 rows - 180 seats)	S2	120	1.0m	30	rp-spread-6-groups	normal	727	727.0	0	604.0	4634.0
782	A320 (30 rows - 180 seats)	S2	120	1.0m	30	rp-steep-4-groups	normal	729	729.0	0	1086.0	5358.0
783	A320 (30 rows - 180 seats)	S2	120	1.0m	30	rp-steep-5-groups	normal	738	736.0	0	675.0	4635.0
785	A320 (30 rows - 180 seats)	S2	120	1.0m	30	rp-2-groups	normal	771	772.0	0	2852.0	8883.0
784	A320 (30 rows - 180 seats)	S2	120	1.0m	30	rp-steep-6-groups	normal	761	761.0	0	627.0	3995.0
788	A320 (30 rows - 180 seats)	S2	120	1.0m	30	rp-spread-5-groups	normal	677	675.0	0	907.0	4967.0
786	A320 (30 rows - 180 seats)	S2	120	1.0m	30	rp-3-groups	normal	721	722.0	0	1748.0	6543.0
787	A320 (30 rows - 180 seats)	S2	120	1.0m	30	rp-spread-4-groups	normal	697	697.0	0	1009.0	5637.0
789	A320 (30 rows - 180 seats)	S2	120	1.0m	30	rp-spread-6-groups	normal	730	730.0	0	536.0	4347.0
790	A320 (30 rows - 180 seats)	S2	120	1.0m	30	rp-steep-4-groups	normal	741	741.0	0	1003.0	5328.0
791	A320 (30 rows - 180 seats)	S2	120	1.0m	30	rp-steep-5-groups	normal	708	706.0	0	854.0	4364.0
793	A320 (30 rows - 180 seats)	S2	120	1.0m	30	rp-2-groups	normal	724	726.0	0	2304.0	7887.0
792	A320 (30 rows - 180 seats)	S2	120	1.0m	30	rp-steep-6-groups	normal	766	766.0	0	624.0	4035.0
796	A320 (30 rows - 180 seats)	S2	120	1.0m	30	rp-spread-5-groups	normal	722	720.0	0	730.0	4804.0
794	A320 (30 rows - 180 seats)	S2	120	1.0m	30	rp-3-groups	normal	748	749.0	0	1623.0	6799.0
795	A320 (30 rows - 180 seats)	S2	120	1.0m	30	rp-spread-4-groups	normal	709	709.0	0	966.0	5478.0
797	A320 (30 rows - 180 seats)	S2	120	1.0m	30	rp-spread-6-groups	normal	711	711.0	0	617.0	4197.0
798	A320 (30 rows - 180 seats)	S2	120	1.0m	30	rp-steep-4-groups	normal	728	728.0	0	1142.0	5417.0
800	A320 (30 rows - 180 seats)	S2	120	1.0m	30	rp-steep-6-groups	normal	696	696.0	0	686.0	3845.0
799	A320 (30 rows - 180 seats)	S2	120	1.0m	30	rp-steep-5-groups	normal	694	692.0	0	852.0	4395.0
801	A320 (30 rows - 180 seats)	S2	120	1.0m	30	rp-2-groups	normal	786	787.0	0	3034.0	8976.0
802	A320 (30 rows - 180 seats)	S2	120	1.0m	30	rp-3-groups	normal	731	732.0	0	1374.0	6785.0
803	A320 (30 rows - 180 seats)	S2	120	1.0m	30	rp-spread-4-groups	normal	708	708.0	0	777.0	5658.0
804	A320 (30 rows - 180 seats)	S2	120	1.0m	30	rp-spread-5-groups	normal	727	725.0	0	833.0	4982.0
805	A320 (30 rows - 180 seats)	S2	120	1.0m	30	rp-spread-6-groups	normal	736	736.0	0	726.0	4173.0
806	A320 (30 rows - 180 seats)	S2	120	1.0m	30	rp-steep-4-groups	normal	744	743.0	0	840.0	5590.0
807	A320 (30 rows - 180 seats)	S2	120	1.0m	30	rp-steep-5-groups	normal	749	748.0	0	828.0	4776.0
809	A320 (30 rows - 180 seats)	S2	120	1.0m	30	rp-2-groups	normal	763	765.0	0	2687.0	8031.0
808	A320 (30 rows - 180 seats)	S2	120	1.0m	30	rp-steep-6-groups	normal	727	727.0	0	588.0	3786.0
811	A320 (30 rows - 180 seats)	S2	120	1.0m	30	rp-spread-4-groups	normal	706	706.0	0	974.0	5777.0
810	A320 (30 rows - 180 seats)	S2	120	1.0m	30	rp-3-groups	normal	760	761.0	0	1762.0	6648.0
812	A320 (30 rows - 180 seats)	S2	120	1.0m	30	rp-spread-5-groups	normal	731	730.0	0	694.0	4848.0
813	A320 (30 rows - 180 seats)	S2	120	1.0m	30	rp-spread-6-groups	normal	723	724.0	0	528.0	4381.0
814	A320 (30 rows - 180 seats)	S2	120	1.0m	30	rp-steep-4-groups	normal	721	720.0	0	1096.0	5467.0
815	A320 (30 rows - 180 seats)	S2	120	1.0m	30	rp-steep-5-groups	normal	708	706.0	0	725.0	4391.0
816	A320 (30 rows - 180 seats)	S2	120	1.0m	30	rp-steep-6-groups	normal	681	681.0	0	648.0	3745.0
818	A320 (30 rows - 180 seats)	S2	120	1.0m	30	rp-3-groups	normal	734	735.0	0	1570.0	6385.0
817	A320 (30 rows - 180 seats)	S2	120	1.0m	30	rp-2-groups	normal	740	741.0	0	2783.0	8314.0
819	A320 (30 rows - 180 seats)	S2	120	1.0m	30	rp-spread-4-groups	normal	725	725.0	0	1139.0	5903.0
820	A320 (30 rows - 180 seats)	S2	120	1.0m	30	rp-spread-5-groups	normal	731	729.0	0	804.0	4845.0
821	A320 (30 rows - 180 seats)	S2	120	1.0m	30	rp-spread-6-groups	normal	692	692.0	0	528.0	4229.0
822	A320 (30 rows - 180 seats)	S2	120	1.0m	30	rp-steep-4-groups	normal	724	724.0	0	1025.0	5323.0
823	A320 (30 rows - 180 seats)	S2	120	1.0m	30	rp-steep-5-groups	normal	763	761.0	0	863.0	4594.0
824	A320 (30 rows - 180 seats)	S2	120	1.0m	30	rp-steep-6-groups	normal	718	718.0	0	771.0	4265.0
825	A320 (30 rows - 180 seats)	S2	120	1.0m	30	rp-2-groups	normal	732	734.0	0	2590.0	8523.0
827	A320 (30 rows - 180 seats)	S2	120	1.0m	30	rp-spread-4-groups	normal	713	713.0	0	1002.0	5869.0
826	A320 (30 rows - 180 seats)	S2	120	1.0m	30	rp-3-groups	normal	720	721.0	0	1361.0	6636.0
828	A320 (30 rows - 180 seats)	S2	120	1.0m	30	rp-spread-5-groups	normal	721	719.0	0	772.0	5023.0
829	A320 (30 rows - 180 seats)	S2	120	1.0m	30	rp-spread-6-groups	normal	728	728.0	0	726.0	4335.0
830	A320 (30 rows - 180 seats)	S2	120	1.0m	30	rp-steep-4-groups	normal	714	714.0	0	1004.0	5153.0
831	A320 (30 rows - 180 seats)	S2	120	1.0m	30	rp-steep-5-groups	normal	762	761.0	0	851.0	4647.0
832	A320 (30 rows - 180 seats)	S2	120	1.0m	30	rp-steep-6-groups	normal	723	723.0	0	715.0	3913.0
833	A320 (30 rows - 180 seats)	S2	120	1.0m	30	rp-2-groups	normal	744	746.0	0	2579.0	8613.0
834	A320 (30 rows - 180 seats)	S2	120	1.0m	30	rp-3-groups	normal	720	721.0	0	1453.0	6254.0
835	A320 (30 rows - 180 seats)	S2	120	1.0m	30	rp-spread-4-groups	normal	716	716.0	0	944.0	5976.0
836	A320 (30 rows - 180 seats)	S2	120	1.0m	30	rp-spread-5-groups	normal	719	717.0	0	836.0	5133.0
837	A320 (30 rows - 180 seats)	S2	120	1.0m	30	rp-spread-6-groups	normal	671	671.0	0	655.0	4323.0
838	A320 (30 rows - 180 seats)	S2	120	1.0m	30	rp-steep-4-groups	normal	788	787.0	0	1082.0	5103.0
840	A320 (30 rows - 180 seats)	S2	120	1.0m	30	rp-steep-6-groups	normal	718	717.0	0	624.0	3749.0
839	A320 (30 rows - 180 seats)	S2	120	1.0m	30	rp-steep-5-groups	normal	746	744.0	0	752.0	4196.0
842	A320 (30 rows - 180 seats)	S2	120	1.0m	30	rp-3-groups	normal	718	719.0	0	1359.0	6375.0
841	A320 (30 rows - 180 seats)	S2	120	1.0m	30	rp-2-groups	normal	760	761.0	0	2738.0	8269.0
843	A320 (30 rows - 180 seats)	S2	120	1.0m	30	rp-spread-4-groups	normal	698	698.0	0	964.0	5987.0
844	A320 (30 rows - 180 seats)	S2	120	1.0m	30	rp-spread-5-groups	normal	740	738.0	0	736.0	4833.0
845	A320 (30 rows - 180 seats)	S2	120	1.0m	30	rp-spread-6-groups	normal	723	723.0	0	712.0	4406.0
846	A320 (30 rows - 180 seats)	S2	120	1.0m	30	rp-steep-4-groups	normal	721	721.0	0	966.0	5569.0
847	A320 (30 rows - 180 seats)	S2	120	1.0m	30	rp-steep-5-groups	normal	734	733.0	0	858.0	4555.0
848	A320 (30 rows - 180 seats)	S2	120	1.0m	30	rp-steep-6-groups	normal	723	723.0	0	527.0	3824.0
850	A320 (30 rows - 180 seats)	S2	120	1.0m	30	rp-3-groups	normal	745	746.0	0	1564.0	6396.0
849	A320 (30 rows - 180 seats)	S2	120	1.0m	30	rp-2-groups	normal	798	799.0	0	2582.0	8911.0
851	A320 (30 rows - 180 seats)	S2	120	1.0m	30	rp-spread-4-groups	normal	745	745.0	0	1046.0	5409.0
852	A320 (30 rows - 180 seats)	S2	120	1.0m	30	rp-spread-5-groups	normal	743	741.0	0	916.0	4823.0
853	A320 (30 rows - 180 seats)	S2	120	1.0m	30	rp-spread-6-groups	normal	729	729.0	0	661.0	4516.0
854	A320 (30 rows - 180 seats)	S2	120	1.0m	30	rp-steep-4-groups	normal	701	701.0	0	1005.0	5278.0
856	A320 (30 rows - 180 seats)	S2	120	1.0m	30	rp-steep-6-groups	normal	730	730.0	0	579.0	4036.0
855	A320 (30 rows - 180 seats)	S2	120	1.0m	30	rp-steep-5-groups	normal	748	746.0	0	653.0	4678.0
857	A320 (30 rows - 180 seats)	S2	120	1.0m	30	rp-2-groups	normal	732	734.0	0	2528.0	9005.0
858	A320 (30 rows - 180 seats)	S2	120	1.0m	30	rp-3-groups	normal	745	746.0	0	1331.0	6941.0
859	A320 (30 rows - 180 seats)	S2	120	1.0m	30	rp-spread-4-groups	normal	698	698.0	0	1070.0	5666.0
860	A320 (30 rows - 180 seats)	S2	120	1.0m	30	rp-spread-5-groups	normal	705	703.0	0	884.0	4867.0
861	A320 (30 rows - 180 seats)	S2	120	1.0m	30	rp-spread-6-groups	normal	720	720.0	0	618.0	4550.0
862	A320 (30 rows - 180 seats)	S2	120	1.0m	30	rp-steep-4-groups	normal	711	710.0	0	1085.0	5334.0
863	A320 (30 rows - 180 seats)	S2	120	1.0m	30	rp-steep-5-groups	normal	738	736.0	0	722.0	4409.0
864	A320 (30 rows - 180 seats)	S2	120	1.0m	30	rp-steep-6-groups	normal	745	744.0	0	715.0	3668.0
865	A320 (30 rows - 180 seats)	S2	120	1.0m	30	rp-2-groups	normal	746	748.0	0	2517.0	8497.0
866	A320 (30 rows - 180 seats)	S2	120	1.0m	30	rp-3-groups	normal	737	738.0	0	1516.0	6744.0
868	A320 (30 rows - 180 seats)	S2	120	1.0m	30	rp-spread-5-groups	normal	749	748.0	0	816.0	4949.0
867	A320 (30 rows - 180 seats)	S2	120	1.0m	30	rp-spread-4-groups	normal	733	733.0	0	1090.0	5971.0
869	A320 (30 rows - 180 seats)	S2	120	1.0m	30	rp-spread-6-groups	normal	750	750.0	0	633.0	4732.0
870	A320 (30 rows - 180 seats)	S2	120	1.0m	30	rp-steep-4-groups	normal	712	711.0	0	1054.0	5567.0
871	A320 (30 rows - 180 seats)	S2	120	1.0m	30	rp-steep-5-groups	normal	738	736.0	0	700.0	4530.0
872	A320 (30 rows - 180 seats)	S2	120	1.0m	30	rp-steep-6-groups	normal	769	769.0	0	747.0	4056.0
873	A320 (30 rows - 180 seats)	S2	120	1.0m	30	rp-2-groups	normal	756	758.0	0	2850.0	8508.0
874	A320 (30 rows - 180 seats)	S2	120	1.0m	30	rp-3-groups	normal	738	739.0	0	1565.0	6674.0
876	A320 (30 rows - 180 seats)	S2	120	1.0m	30	rp-spread-5-groups	normal	714	712.0	0	872.0	4760.0
875	A320 (30 rows - 180 seats)	S2	120	1.0m	30	rp-spread-4-groups	normal	743	743.0	0	902.0	5831.0
877	A320 (30 rows - 180 seats)	S2	120	1.0m	30	rp-spread-6-groups	normal	715	716.0	0	714.0	4411.0
878	A320 (30 rows - 180 seats)	S2	120	1.0m	30	rp-steep-4-groups	normal	753	753.0	0	1176.0	5343.0
879	A320 (30 rows - 180 seats)	S2	120	1.0m	30	rp-steep-5-groups	normal	771	769.0	0	908.0	4708.0
881	A320 (30 rows - 180 seats)	S2	120	1.0m	30	rp-2-groups	normal	775	777.0	0	3308.0	8571.0
880	A320 (30 rows - 180 seats)	S2	120	1.0m	30	rp-steep-6-groups	normal	746	746.0	0	819.0	4024.0
882	A320 (30 rows - 180 seats)	S2	120	1.0m	30	rp-3-groups	normal	735	736.0	0	1456.0	6561.0
884	A320 (30 rows - 180 seats)	S2	120	1.0m	30	rp-spread-5-groups	normal	721	719.0	0	700.0	5050.0
883	A320 (30 rows - 180 seats)	S2	120	1.0m	30	rp-spread-4-groups	normal	737	737.0	0	1023.0	5987.0
885	A320 (30 rows - 180 seats)	S2	120	1.0m	30	rp-spread-6-groups	normal	692	692.0	0	590.0	4223.0
886	A320 (30 rows - 180 seats)	S2	120	1.0m	30	rp-steep-4-groups	normal	728	727.0	0	1132.0	5450.0
887	A320 (30 rows - 180 seats)	S2	120	1.0m	30	rp-steep-5-groups	normal	718	716.0	0	795.0	4348.0
888	A320 (30 rows - 180 seats)	S2	120	1.0m	30	rp-steep-6-groups	normal	727	727.0	0	707.0	3621.0
889	A320 (30 rows - 180 seats)	S2	120	1.0m	30	rp-2-groups	normal	761	762.0	0	2806.0	8842.0
890	A320 (30 rows - 180 seats)	S2	120	1.0m	30	rp-3-groups	normal	732	732.0	0	1352.0	6230.0
891	A320 (30 rows - 180 seats)	S2	120	1.0m	30	rp-spread-4-groups	normal	688	688.0	0	1013.0	5835.0
892	A320 (30 rows - 180 seats)	S2	120	1.0m	30	rp-spread-5-groups	normal	713	711.0	0	784.0	4849.0
893	A320 (30 rows - 180 seats)	S2	120	1.0m	30	rp-spread-6-groups	normal	729	730.0	0	675.0	4464.0
894	A320 (30 rows - 180 seats)	S2	120	1.0m	30	rp-steep-4-groups	normal	726	726.0	0	921.0	5564.0
895	A320 (30 rows - 180 seats)	S2	120	1.0m	30	rp-steep-5-groups	normal	718	716.0	0	649.0	4513.0
897	A320 (30 rows - 180 seats)	S2	120	1.0m	30	rp-2-groups	normal	784	785.0	0	3141.0	8800.0
896	A320 (30 rows - 180 seats)	S2	120	1.0m	30	rp-steep-6-groups	normal	741	741.0	0	628.0	3909.0
898	A320 (30 rows - 180 seats)	S2	120	1.0m	30	rp-3-groups	normal	729	730.0	0	1543.0	6514.0
899	A320 (30 rows - 180 seats)	S2	120	1.0m	30	rp-spread-4-groups	normal	701	701.0	0	840.0	5556.0
900	A320 (30 rows - 180 seats)	S2	120	1.0m	30	rp-spread-5-groups	normal	731	729.0	0	873.0	5073.0
901	A320 (30 rows - 180 seats)	S2	120	1.0m	30	rp-spread-6-groups	normal	704	704.0	0	652.0	4517.0
902	A320 (30 rows - 180 seats)	S2	120	1.0m	30	rp-steep-4-groups	normal	747	746.0	0	1130.0	5093.0
903	A320 (30 rows - 180 seats)	S2	120	1.0m	30	rp-steep-5-groups	normal	735	733.0	0	732.0	4566.0
905	A320 (30 rows - 180 seats)	S2	120	1.0m	30	rp-2-groups	normal	783	784.0	0	2466.0	8709.0
904	A320 (30 rows - 180 seats)	S2	120	1.0m	30	rp-steep-6-groups	normal	729	729.0	0	488.0	3838.0
906	A320 (30 rows - 180 seats)	S2	120	1.0m	30	rp-3-groups	normal	734	735.0	0	1562.0	6170.0
907	A320 (30 rows - 180 seats)	S2	120	1.0m	30	rp-spread-4-groups	normal	742	742.0	0	1330.0	5709.0
908	A320 (30 rows - 180 seats)	S2	120	1.0m	30	rp-spread-5-groups	normal	717	715.0	0	873.0	4950.0
909	A320 (30 rows - 180 seats)	S2	120	1.0m	30	rp-spread-6-groups	normal	723	724.0	0	642.0	4211.0
910	A320 (30 rows - 180 seats)	S2	120	1.0m	30	rp-steep-4-groups	normal	710	709.0	0	1018.0	5210.0
911	A320 (30 rows - 180 seats)	S2	120	1.0m	30	rp-steep-5-groups	normal	719	718.0	0	731.0	4772.0
913	A320 (30 rows - 180 seats)	S2	120	1.0m	30	rp-2-groups	normal	769	770.0	0	2483.0	8411.0
912	A320 (30 rows - 180 seats)	S2	120	1.0m	30	rp-steep-6-groups	normal	742	742.0	0	610.0	4046.0
914	A320 (30 rows - 180 seats)	S2	120	1.0m	30	rp-3-groups	normal	726	727.0	0	1482.0	6283.0
915	A320 (30 rows - 180 seats)	S2	120	1.0m	30	rp-spread-4-groups	normal	718	718.0	0	937.0	5674.0
916	A320 (30 rows - 180 seats)	S2	120	1.0m	30	rp-spread-5-groups	normal	748	746.0	0	877.0	4764.0
917	A320 (30 rows - 180 seats)	S2	120	1.0m	30	rp-spread-6-groups	normal	746	746.0	0	701.0	4452.0
918	A320 (30 rows - 180 seats)	S2	120	1.0m	30	rp-steep-4-groups	normal	718	718.0	0	983.0	5830.0
920	A320 (30 rows - 180 seats)	S2	120	1.0m	30	rp-steep-6-groups	normal	709	709.0	0	602.0	3818.0
919	A320 (30 rows - 180 seats)	S2	120	1.0m	30	rp-steep-5-groups	normal	734	732.0	0	746.0	4477.0
921	A320 (30 rows - 180 seats)	S2	120	1.0m	30	rp-2-groups	normal	770	771.0	0	2877.0	8707.0
922	A320 (30 rows - 180 seats)	S2	120	1.0m	30	rp-3-groups	normal	748	749.0	0	1842.0	6847.0
923	A320 (30 rows - 180 seats)	S2	120	1.0m	30	rp-spread-4-groups	normal	707	707.0	0	985.0	5591.0
924	A320 (30 rows - 180 seats)	S2	120	1.0m	30	rp-spread-5-groups	normal	719	717.0	0	831.0	4615.0
925	A320 (30 rows - 180 seats)	S2	120	1.0m	30	rp-spread-6-groups	normal	734	734.0	0	582.0	4423.0
926	A320 (30 rows - 180 seats)	S2	120	1.0m	30	rp-steep-4-groups	normal	731	731.0	0	1162.0	5099.0
927	A320 (30 rows - 180 seats)	S2	120	1.0m	30	rp-steep-5-groups	normal	726	724.0	0	877.0	4354.0
928	A320 (30 rows - 180 seats)	S2	120	1.0m	30	rp-steep-6-groups	normal	732	732.0	0	770.0	3817.0
929	A320 (30 rows - 180 seats)	S2	120	1.0m	30	rp-2-groups	normal	751	753.0	0	3625.0	8694.0
930	A320 (30 rows - 180 seats)	S2	120	1.0m	30	rp-3-groups	normal	771	772.0	0	1866.0	6824.0
931	A320 (30 rows - 180 seats)	S2	120	1.0m	30	rp-spread-4-groups	normal	707	707.0	0	912.0	5620.0
932	A320 (30 rows - 180 seats)	S2	120	1.0m	30	rp-spread-5-groups	normal	701	699.0	0	723.0	5005.0
933	A320 (30 rows - 180 seats)	S2	120	1.0m	30	rp-spread-6-groups	normal	731	732.0	0	559.0	4490.0
934	A320 (30 rows - 180 seats)	S2	120	1.0m	30	rp-steep-4-groups	normal	724	724.0	0	1056.0	5392.0
937	A320 (30 rows - 180 seats)	S2	120	1.0m	30	rp-2-groups	normal	755	757.0	0	2685.0	8909.0
936	A320 (30 rows - 180 seats)	S2	120	1.0m	30	rp-steep-6-groups	normal	726	726.0	0	621.0	3933.0
935	A320 (30 rows - 180 seats)	S2	120	1.0m	30	rp-steep-5-groups	normal	739	738.0	0	707.0	4383.0
938	A320 (30 rows - 180 seats)	S2	120	1.0m	30	rp-3-groups	normal	734	735.0	0	1549.0	6442.0
939	A320 (30 rows - 180 seats)	S2	120	1.0m	30	rp-spread-4-groups	normal	748	748.0	0	966.0	6256.0
941	A320 (30 rows - 180 seats)	S2	120	1.0m	30	rp-spread-6-groups	normal	729	729.0	0	689.0	4314.0
940	A320 (30 rows - 180 seats)	S2	120	1.0m	30	rp-spread-5-groups	normal	705	703.0	0	695.0	4549.0
942	A320 (30 rows - 180 seats)	S2	120	1.0m	30	rp-steep-4-groups	normal	721	720.0	0	1130.0	5393.0
943	A320 (30 rows - 180 seats)	S2	120	1.0m	30	rp-steep-5-groups	normal	725	724.0	0	893.0	4483.0
945	A320 (30 rows - 180 seats)	S2	120	1.0m	30	rp-2-groups	normal	767	769.0	0	2751.0	8825.0
944	A320 (30 rows - 180 seats)	S2	120	1.0m	30	rp-steep-6-groups	normal	736	736.0	0	638.0	3784.0
946	A320 (30 rows - 180 seats)	S2	120	1.0m	30	rp-3-groups	normal	737	738.0	0	1308.0	6552.0
947	A320 (30 rows - 180 seats)	S2	120	1.0m	30	rp-spread-4-groups	normal	724	724.0	0	899.0	5904.0
948	A320 (30 rows - 180 seats)	S2	120	1.0m	30	rp-spread-5-groups	normal	744	743.0	0	950.0	4902.0
949	A320 (30 rows - 180 seats)	S2	120	1.0m	30	rp-spread-6-groups	normal	707	707.0	0	612.0	4347.0
950	A320 (30 rows - 180 seats)	S2	120	1.0m	30	rp-steep-4-groups	normal	731	731.0	0	1001.0	5042.0
952	A320 (30 rows - 180 seats)	S2	120	1.0m	30	rp-steep-6-groups	normal	745	745.0	0	766.0	4156.0
951	A320 (30 rows - 180 seats)	S2	120	1.0m	30	rp-steep-5-groups	normal	729	728.0	0	733.0	4208.0
953	A320 (30 rows - 180 seats)	S2	120	1.0m	30	rp-2-groups	normal	764	766.0	0	3032.0	8262.0
954	A320 (30 rows - 180 seats)	S2	120	1.0m	30	rp-3-groups	normal	735	736.0	0	1370.0	6661.0
955	A320 (30 rows - 180 seats)	S2	120	1.0m	30	rp-spread-4-groups	normal	732	732.0	0	995.0	5784.0
956	A320 (30 rows - 180 seats)	S2	120	1.0m	30	rp-spread-5-groups	normal	724	722.0	0	824.0	4923.0
957	A320 (30 rows - 180 seats)	S2	120	1.0m	30	rp-spread-6-groups	normal	713	713.0	0	665.0	4443.0
958	A320 (30 rows - 180 seats)	S2	120	1.0m	30	rp-steep-4-groups	normal	735	734.0	0	1145.0	5384.0
959	A320 (30 rows - 180 seats)	S2	120	1.0m	30	rp-steep-5-groups	normal	737	736.0	0	863.0	4572.0
961	A320 (30 rows - 180 seats)	S2	120	1.0m	30	rp-2-groups	normal	765	766.0	0	3214.0	8464.0
960	A320 (30 rows - 180 seats)	S2	120	1.0m	30	rp-steep-6-groups	normal	724	724.0	0	634.0	3812.0
962	A320 (30 rows - 180 seats)	S2	120	1.0m	30	rp-3-groups	normal	736	737.0	0	1740.0	6674.0
963	A320 (30 rows - 180 seats)	S2	120	1.0m	30	rp-spread-4-groups	normal	730	730.0	0	1093.0	5708.0
964	A320 (30 rows - 180 seats)	S2	120	1.0m	30	rp-spread-5-groups	normal	704	702.0	0	768.0	5139.0
966	A320 (30 rows - 180 seats)	S2	120	1.0m	30	rp-steep-4-groups	normal	722	721.0	0	1270.0	5226.0
965	A320 (30 rows - 180 seats)	S2	120	1.0m	30	rp-spread-6-groups	normal	726	727.0	0	594.0	4563.0
969	A320 (30 rows - 180 seats)	S2	120	1.0m	30	rp-2-groups	normal	758	760.0	0	2785.0	8654.0
967	A320 (30 rows - 180 seats)	S2	120	1.0m	30	rp-steep-5-groups	normal	733	731.0	0	825.0	4464.0
970	A320 (30 rows - 180 seats)	S2	120	1.0m	30	rp-3-groups	normal	702	703.0	0	1410.0	6236.0
968	A320 (30 rows - 180 seats)	S2	120	1.0m	30	rp-steep-6-groups	normal	744	744.0	0	717.0	4085.0
971	A320 (30 rows - 180 seats)	S2	120	1.0m	30	rp-spread-4-groups	normal	740	740.0	0	994.0	5587.0
972	A320 (30 rows - 180 seats)	S2	120	1.0m	30	rp-spread-5-groups	normal	704	702.0	0	745.0	4736.0
973	A320 (30 rows - 180 seats)	S2	120	1.0m	30	rp-spread-6-groups	normal	697	698.0	0	636.0	4648.0
974	A320 (30 rows - 180 seats)	S2	120	1.0m	30	rp-steep-4-groups	normal	720	720.0	0	1101.0	5564.0
975	A320 (30 rows - 180 seats)	S2	120	1.0m	30	rp-steep-5-groups	normal	742	740.0	0	945.0	4736.0
978	A320 (30 rows - 180 seats)	S2	120	1.0m	30	rp-3-groups	normal	719	720.0	0	1439.0	6127.0
976	A320 (30 rows - 180 seats)	S2	120	1.0m	30	rp-steep-6-groups	normal	726	726.0	0	653.0	4091.0
977	A320 (30 rows - 180 seats)	S2	120	1.0m	30	rp-2-groups	normal	787	789.0	0	2694.0	7970.0
979	A320 (30 rows - 180 seats)	S2	120	1.0m	30	rp-spread-4-groups	normal	735	735.0	0	1073.0	5663.0
980	A320 (30 rows - 180 seats)	S2	120	1.0m	30	rp-spread-5-groups	normal	723	721.0	0	739.0	4788.0
981	A320 (30 rows - 180 seats)	S2	120	1.0m	30	rp-spread-6-groups	normal	706	706.0	0	727.0	4479.0
982	A320 (30 rows - 180 seats)	S2	120	1.0m	30	rp-steep-4-groups	normal	743	743.0	0	1186.0	5760.0
983	A320 (30 rows - 180 seats)	S2	120	1.0m	30	rp-steep-5-groups	normal	737	736.0	0	978.0	4411.0
984	A320 (30 rows - 180 seats)	S2	120	1.0m	30	rp-steep-6-groups	normal	721	721.0	0	629.0	3872.0
986	A320 (30 rows - 180 seats)	S2	120	1.0m	30	rp-3-groups	normal	728	729.0	0	1418.0	6713.0
985	A320 (30 rows - 180 seats)	S2	120	1.0m	30	rp-2-groups	normal	759	760.0	0	2845.0	8377.0
988	A320 (30 rows - 180 seats)	S2	120	1.0m	30	rp-spread-5-groups	normal	711	709.0	0	781.0	4845.0
987	A320 (30 rows - 180 seats)	S2	120	1.0m	30	rp-spread-4-groups	normal	752	752.0	0	1171.0	5807.0
989	A320 (30 rows - 180 seats)	S2	120	1.0m	30	rp-spread-6-groups	normal	717	717.0	0	626.0	4102.0
990	A320 (30 rows - 180 seats)	S2	120	1.0m	30	rp-steep-4-groups	normal	709	709.0	0	1021.0	5028.0
992	A320 (30 rows - 180 seats)	S2	120	1.0m	30	rp-steep-6-groups	normal	717	716.0	0	526.0	3800.0
994	A320 (30 rows - 180 seats)	S2	120	1.0m	30	rp-3-groups	normal	729	730.0	0	1233.0	6462.0
993	A320 (30 rows - 180 seats)	S2	120	1.0m	30	rp-2-groups	normal	760	761.0	0	2590.0	8215.0
991	A320 (30 rows - 180 seats)	S2	120	1.0m	30	rp-steep-5-groups	normal	711	709.0	0	858.0	4730.0
995	A320 (30 rows - 180 seats)	S2	120	1.0m	30	rp-spread-4-groups	normal	696	696.0	0	1302.0	5520.0
996	A320 (30 rows - 180 seats)	S2	120	1.0m	30	rp-spread-5-groups	normal	713	711.0	0	852.0	4830.0
997	A320 (30 rows - 180 seats)	S2	120	1.0m	30	rp-spread-6-groups	normal	705	705.0	0	682.0	4378.0
998	A320 (30 rows - 180 seats)	S2	120	1.0m	30	rp-steep-4-groups	normal	736	735.0	0	834.0	5490.0
999	A320 (30 rows - 180 seats)	S2	120	1.0m	30	rp-steep-5-groups	normal	727	725.0	0	809.0	4456.0
1001	A320 (30 rows - 180 seats)	S2	120	1.0m	30	rp-2-groups	normal	752	754.0	0	2895.0	8303.0
1002	A320 (30 rows - 180 seats)	S2	120	1.0m	30	rp-3-groups	normal	749	750.0	0	1384.0	6303.0
1000	A320 (30 rows - 180 seats)	S2	120	1.0m	30	rp-steep-6-groups	normal	740	740.0	0	617.0	3839.0
1003	A320 (30 rows - 180 seats)	S2	120	1.0m	30	rp-spread-4-groups	normal	733	733.0	0	1004.0	5977.0
1004	A320 (30 rows - 180 seats)	S2	120	1.0m	30	rp-spread-5-groups	normal	718	716.0	0	911.0	4977.0
1005	A320 (30 rows - 180 seats)	S2	120	1.0m	30	rp-spread-6-groups	normal	720	721.0	0	636.0	4307.0
1006	A320 (30 rows - 180 seats)	S2	120	1.0m	30	rp-steep-4-groups	normal	737	736.0	0	1160.0	5540.0
1007	A320 (30 rows - 180 seats)	S2	120	1.0m	30	rp-steep-5-groups	normal	726	725.0	0	910.0	4595.0
1008	A320 (30 rows - 180 seats)	S2	120	1.0m	30	rp-steep-6-groups	normal	712	712.0	0	630.0	4069.0
1010	A320 (30 rows - 180 seats)	S2	120	1.0m	30	rp-3-groups	normal	723	724.0	0	1414.0	6201.0
1009	A320 (30 rows - 180 seats)	S2	120	1.0m	30	rp-2-groups	normal	783	784.0	0	2646.0	8490.0
1011	A320 (30 rows - 180 seats)	S2	120	1.0m	30	rp-spread-4-groups	normal	702	702.0	0	1139.0	5838.0
1012	A320 (30 rows - 180 seats)	S2	120	1.0m	30	rp-spread-5-groups	normal	696	694.0	0	760.0	4742.0
1013	A320 (30 rows - 180 seats)	S2	120	1.0m	30	rp-spread-6-groups	normal	716	716.0	0	683.0	4304.0
1014	A320 (30 rows - 180 seats)	S2	120	1.0m	30	rp-steep-4-groups	normal	707	706.0	0	1034.0	5368.0
1015	A320 (30 rows - 180 seats)	S2	120	1.0m	30	rp-steep-5-groups	normal	746	744.0	0	740.0	4470.0
1017	A320 (30 rows - 180 seats)	S2	120	1.0m	30	rp-2-groups	normal	733	734.0	0	2355.0	8379.0
1016	A320 (30 rows - 180 seats)	S2	120	1.0m	30	rp-steep-6-groups	normal	717	717.0	0	628.0	3647.0
1018	A320 (30 rows - 180 seats)	S2	120	1.0m	30	rp-3-groups	normal	725	726.0	0	1617.0	6530.0
1019	A320 (30 rows - 180 seats)	S2	120	1.0m	30	rp-spread-4-groups	normal	722	722.0	0	929.0	5587.0
1020	A320 (30 rows - 180 seats)	S2	120	1.0m	30	rp-spread-5-groups	normal	702	700.0	0	868.0	5077.0
1021	A320 (30 rows - 180 seats)	S2	120	1.0m	30	rp-spread-6-groups	normal	710	710.0	0	561.0	4450.0
1022	A320 (30 rows - 180 seats)	S2	120	1.0m	30	rp-steep-4-groups	normal	718	717.0	0	949.0	5486.0
1024	A320 (30 rows - 180 seats)	S2	120	1.0m	30	rp-steep-6-groups	normal	721	721.0	0	654.0	3815.0
1025	A320 (30 rows - 180 seats)	S2	120	1.0m	30	rp-2-groups	normal	745	746.0	0	2027.0	8201.0
1023	A320 (30 rows - 180 seats)	S2	120	1.0m	30	rp-steep-5-groups	normal	769	767.0	0	852.0	4423.0
1026	A320 (30 rows - 180 seats)	S2	120	1.0m	30	rp-3-groups	normal	715	716.0	0	1230.0	6888.0
1027	A320 (30 rows - 180 seats)	S2	120	1.0m	30	rp-spread-4-groups	normal	730	730.0	0	1132.0	5772.0
1029	A320 (30 rows - 180 seats)	S2	120	1.0m	30	rp-spread-6-groups	normal	697	698.0	0	608.0	4250.0
1028	A320 (30 rows - 180 seats)	S2	120	1.0m	30	rp-spread-5-groups	normal	730	728.0	0	821.0	4982.0
1034	A320 (30 rows - 180 seats)	S2	120	1.0m	30	rp-3-groups	normal	723	724.0	0	1354.0	6583.0
1031	A320 (30 rows - 180 seats)	S2	120	1.0m	30	rp-steep-5-groups	normal	739	738.0	0	785.0	4640.0
1033	A320 (30 rows - 180 seats)	S2	120	1.0m	30	rp-2-groups	normal	750	752.0	0	2820.0	8565.0
1030	A320 (30 rows - 180 seats)	S2	120	1.0m	30	rp-steep-4-groups	normal	735	735.0	0	966.0	5572.0
1032	A320 (30 rows - 180 seats)	S2	120	1.0m	30	rp-steep-6-groups	normal	709	709.0	0	646.0	3809.0
1035	A320 (30 rows - 180 seats)	S2	120	1.0m	30	rp-spread-4-groups	normal	727	727.0	0	1057.0	6053.0
1037	A320 (30 rows - 180 seats)	S2	120	1.0m	30	rp-spread-6-groups	normal	696	696.0	0	585.0	4273.0
1036	A320 (30 rows - 180 seats)	S2	120	1.0m	30	rp-spread-5-groups	normal	734	732.0	0	875.0	4736.0
1042	A320 (30 rows - 180 seats)	S2	120	1.0m	30	rp-3-groups	normal	737	738.0	0	1479.0	6322.0
1038	A320 (30 rows - 180 seats)	S2	120	1.0m	30	rp-steep-4-groups	normal	720	719.0	0	1039.0	5529.0
1040	A320 (30 rows - 180 seats)	S2	120	1.0m	30	rp-steep-6-groups	normal	717	717.0	0	631.0	3882.0
1039	A320 (30 rows - 180 seats)	S2	120	1.0m	30	rp-steep-5-groups	normal	740	738.0	0	774.0	4271.0
1041	A320 (30 rows - 180 seats)	S2	120	1.0m	30	rp-2-groups	normal	744	745.0	0	2147.0	8364.0
1043	A320 (30 rows - 180 seats)	S2	120	1.0m	30	rp-spread-4-groups	normal	734	734.0	0	1169.0	5783.0
1044	A320 (30 rows - 180 seats)	S2	120	1.0m	30	rp-spread-5-groups	normal	707	705.0	0	756.0	4617.0
1045	A320 (30 rows - 180 seats)	S2	120	1.0m	30	rp-spread-6-groups	normal	722	723.0	0	660.0	4372.0
1049	A320 (30 rows - 180 seats)	S2	120	1.0m	30	rp-2-groups	normal	723	725.0	0	2714.0	8323.0
1047	A320 (30 rows - 180 seats)	S2	120	1.0m	30	rp-steep-5-groups	normal	697	695.0	0	699.0	4369.0
1046	A320 (30 rows - 180 seats)	S2	120	1.0m	30	rp-steep-4-groups	normal	742	742.0	0	942.0	5217.0
1048	A320 (30 rows - 180 seats)	S2	120	1.0m	30	rp-steep-6-groups	normal	716	716.0	0	573.0	3925.0
1050	A320 (30 rows - 180 seats)	S2	120	1.0m	30	rp-3-groups	normal	751	751.0	0	1649.0	6666.0
1051	A320 (30 rows - 180 seats)	S2	120	1.0m	30	rp-spread-4-groups	normal	694	694.0	0	818.0	5757.0
1052	A320 (30 rows - 180 seats)	S2	120	1.0m	30	rp-spread-5-groups	normal	697	695.0	0	878.0	4851.0
1053	A320 (30 rows - 180 seats)	S2	120	1.0m	30	rp-spread-6-groups	normal	714	714.0	0	644.0	4353.0
1054	A320 (30 rows - 180 seats)	S2	120	1.0m	30	rp-steep-4-groups	normal	743	742.0	0	971.0	5297.0
1056	A320 (30 rows - 180 seats)	S2	120	1.0m	30	rp-steep-6-groups	normal	705	705.0	0	629.0	3849.0
1055	A320 (30 rows - 180 seats)	S2	120	1.0m	30	rp-steep-5-groups	normal	731	730.0	0	699.0	4492.0
1057	A320 (30 rows - 180 seats)	S2	120	1.0m	30	rp-2-groups	normal	788	790.0	0	2974.0	8492.0
1058	A320 (30 rows - 180 seats)	S2	120	1.0m	30	rp-3-groups	normal	721	722.0	0	1613.0	6474.0
1059	A320 (30 rows - 180 seats)	S2	120	1.0m	30	rp-spread-4-groups	normal	723	723.0	0	967.0	6254.0
1060	A320 (30 rows - 180 seats)	S2	120	1.0m	30	rp-spread-5-groups	normal	703	701.0	0	765.0	4748.0
1061	A320 (30 rows - 180 seats)	S2	120	1.0m	30	rp-spread-6-groups	normal	745	745.0	0	677.0	4279.0
1062	A320 (30 rows - 180 seats)	S2	120	1.0m	30	rp-steep-4-groups	normal	720	720.0	0	1012.0	5138.0
1063	A320 (30 rows - 180 seats)	S2	120	1.0m	30	rp-steep-5-groups	normal	729	727.0	0	806.0	4475.0
1064	A320 (30 rows - 180 seats)	S2	120	1.0m	30	rp-steep-6-groups	normal	743	743.0	0	727.0	3859.0
1065	A320 (30 rows - 180 seats)	S2	120	1.0m	30	rp-2-groups	normal	755	756.0	0	2461.0	8093.0
1066	A320 (30 rows - 180 seats)	S2	120	1.0m	30	rp-3-groups	normal	745	746.0	0	1391.0	6470.0
1067	A320 (30 rows - 180 seats)	S2	120	1.0m	30	rp-spread-4-groups	normal	733	733.0	0	1150.0	5820.0
1068	A320 (30 rows - 180 seats)	S2	120	1.0m	30	rp-spread-5-groups	normal	726	724.0	0	865.0	5206.0
1069	A320 (30 rows - 180 seats)	S2	120	1.0m	30	rp-spread-6-groups	normal	690	690.0	0	655.0	4186.0
1070	A320 (30 rows - 180 seats)	S2	120	1.0m	30	rp-steep-4-groups	normal	727	727.0	0	1187.0	5197.0
1071	A320 (30 rows - 180 seats)	S2	120	1.0m	30	rp-steep-5-groups	normal	742	740.0	0	969.0	4410.0
1072	A320 (30 rows - 180 seats)	S2	120	1.0m	30	rp-steep-6-groups	normal	704	704.0	0	631.0	3866.0
1073	A320 (30 rows - 180 seats)	S2	120	1.0m	30	rp-2-groups	normal	787	788.0	0	3030.0	8644.0
1074	A320 (30 rows - 180 seats)	S2	120	1.0m	30	rp-3-groups	normal	760	761.0	0	1885.0	6525.0
1075	A320 (30 rows - 180 seats)	S2	120	1.0m	30	rp-spread-4-groups	normal	741	741.0	0	1212.0	5814.0
1076	A320 (30 rows - 180 seats)	S2	120	1.0m	30	rp-spread-5-groups	normal	707	705.0	0	764.0	4906.0
1077	A320 (30 rows - 180 seats)	S2	120	1.0m	30	rp-spread-6-groups	normal	728	729.0	0	616.0	4350.0
1078	A320 (30 rows - 180 seats)	S2	120	1.0m	30	rp-steep-4-groups	normal	760	759.0	0	1096.0	5553.0
1081	A320 (30 rows - 180 seats)	S2	120	1.0m	30	rp-2-groups	normal	738	740.0	0	2464.0	8405.0
1079	A320 (30 rows - 180 seats)	S2	120	1.0m	30	rp-steep-5-groups	normal	744	742.0	0	932.0	4545.0
1080	A320 (30 rows - 180 seats)	S2	120	1.0m	30	rp-steep-6-groups	normal	716	715.0	0	617.0	3807.0
1082	A320 (30 rows - 180 seats)	S2	120	1.0m	30	rp-3-groups	normal	723	724.0	0	1304.0	6541.0
1083	A320 (30 rows - 180 seats)	S2	120	1.0m	30	rp-spread-4-groups	normal	701	701.0	0	1060.0	5397.0
1084	A320 (30 rows - 180 seats)	S2	120	1.0m	30	rp-spread-5-groups	normal	711	709.0	0	856.0	4755.0
1085	A320 (30 rows - 180 seats)	S2	120	1.0m	30	rp-spread-6-groups	normal	721	721.0	0	639.0	4363.0
1086	A320 (30 rows - 180 seats)	S2	120	1.0m	30	rp-steep-4-groups	normal	751	750.0	0	952.0	5513.0
1087	A320 (30 rows - 180 seats)	S2	120	1.0m	30	rp-steep-5-groups	normal	733	731.0	0	813.0	4845.0
1089	A320 (30 rows - 180 seats)	S2	120	1.0m	30	rp-2-groups	normal	750	752.0	0	3031.0	8818.0
1088	A320 (30 rows - 180 seats)	S2	120	1.0m	30	rp-steep-6-groups	normal	737	737.0	0	553.0	3743.0
1090	A320 (30 rows - 180 seats)	S2	120	1.0m	30	rp-3-groups	normal	728	729.0	0	1452.0	6315.0
1091	A320 (30 rows - 180 seats)	S2	120	1.0m	30	rp-spread-4-groups	normal	734	734.0	0	1163.0	6039.0
1092	A320 (30 rows - 180 seats)	S2	120	1.0m	30	rp-spread-5-groups	normal	730	728.0	0	890.0	4981.0
1093	A320 (30 rows - 180 seats)	S2	120	1.0m	30	rp-spread-6-groups	normal	733	734.0	0	630.0	4512.0
1095	A320 (30 rows - 180 seats)	S2	120	1.0m	30	rp-steep-5-groups	normal	721	719.0	0	813.0	4424.0
1094	A320 (30 rows - 180 seats)	S2	120	1.0m	30	rp-steep-4-groups	normal	740	739.0	0	863.0	5716.0
1097	A320 (30 rows - 180 seats)	S2	120	1.0m	30	rp-2-groups	normal	739	740.0	0	3156.0	8709.0
1096	A320 (30 rows - 180 seats)	S2	120	1.0m	30	rp-steep-6-groups	normal	728	728.0	0	633.0	4142.0
1098	A320 (30 rows - 180 seats)	S2	120	1.0m	30	rp-3-groups	normal	730	731.0	0	1565.0	6604.0
1099	A320 (30 rows - 180 seats)	S2	120	1.0m	30	rp-spread-4-groups	normal	735	735.0	0	1108.0	6138.0
1100	A320 (30 rows - 180 seats)	S2	120	1.0m	30	rp-spread-5-groups	normal	719	717.0	0	880.0	4784.0
1101	A320 (30 rows - 180 seats)	S2	120	1.0m	30	rp-spread-6-groups	normal	725	725.0	0	596.0	4521.0
1102	A320 (30 rows - 180 seats)	S2	120	1.0m	30	rp-steep-4-groups	normal	719	718.0	0	1073.0	5270.0
1103	A320 (30 rows - 180 seats)	S2	120	1.0m	30	rp-steep-5-groups	normal	754	752.0	0	864.0	4590.0
1104	A320 (30 rows - 180 seats)	S2	120	1.0m	30	rp-steep-6-groups	normal	767	767.0	0	805.0	3830.0
1105	A320 (30 rows - 180 seats)	S2	120	1.0m	30	rp-2-groups	normal	723	725.0	0	2689.0	8563.0
1106	A320 (30 rows - 180 seats)	S2	120	1.0m	30	rp-3-groups	normal	753	754.0	0	1707.0	6253.0
1107	A320 (30 rows - 180 seats)	S2	120	1.0m	30	rp-spread-4-groups	normal	716	715.0	0	1203.0	5577.0
1108	A320 (30 rows - 180 seats)	S2	120	1.0m	30	rp-spread-5-groups	normal	723	721.0	0	830.0	4953.0
1109	A320 (30 rows - 180 seats)	S2	120	1.0m	30	rp-spread-6-groups	normal	738	739.0	0	546.0	4364.0
1110	A320 (30 rows - 180 seats)	S2	120	1.0m	30	rp-steep-4-groups	normal	746	746.0	0	1308.0	5421.0
1113	A320 (30 rows - 180 seats)	S2	120	1.0m	30	rp-2-groups	normal	775	777.0	0	3034.0	8304.0
1111	A320 (30 rows - 180 seats)	S2	120	1.0m	30	rp-steep-5-groups	normal	732	730.0	0	784.0	4389.0
1112	A320 (30 rows - 180 seats)	S2	120	1.0m	30	rp-steep-6-groups	normal	724	724.0	0	657.0	3931.0
1114	A320 (30 rows - 180 seats)	S2	120	1.0m	30	rp-3-groups	normal	732	732.0	0	1642.0	6317.0
1115	A320 (30 rows - 180 seats)	S2	120	1.0m	30	rp-spread-4-groups	normal	706	706.0	0	1033.0	5830.0
1116	A320 (30 rows - 180 seats)	S2	120	1.0m	30	rp-spread-5-groups	normal	744	742.0	0	826.0	5325.0
1117	A320 (30 rows - 180 seats)	S2	120	1.0m	30	rp-spread-6-groups	normal	691	692.0	0	523.0	4340.0
1118	A320 (30 rows - 180 seats)	S2	120	1.0m	30	rp-steep-4-groups	normal	762	762.0	0	1293.0	5574.0
1120	A320 (30 rows - 180 seats)	S2	120	1.0m	30	rp-steep-6-groups	normal	740	740.0	0	679.0	4002.0
1119	A320 (30 rows - 180 seats)	S2	120	1.0m	30	rp-steep-5-groups	normal	723	721.0	0	647.0	4537.0
1121	A320 (30 rows - 180 seats)	S2	120	1.0m	30	rp-2-groups	normal	770	772.0	0	3073.0	8542.0
1122	A320 (30 rows - 180 seats)	S2	120	1.0m	30	rp-3-groups	normal	717	718.0	0	1496.0	6337.0
1123	A320 (30 rows - 180 seats)	S2	120	1.0m	30	rp-spread-4-groups	normal	728	728.0	0	1105.0	5755.0
1124	A320 (30 rows - 180 seats)	S2	120	1.0m	30	rp-spread-5-groups	normal	713	711.0	0	781.0	4602.0
1125	A320 (30 rows - 180 seats)	S2	120	1.0m	30	rp-spread-6-groups	normal	728	728.0	0	704.0	4593.0
1126	A320 (30 rows - 180 seats)	S2	120	1.0m	30	rp-steep-4-groups	normal	716	715.0	0	1010.0	5110.0
1127	A320 (30 rows - 180 seats)	S2	120	1.0m	30	rp-steep-5-groups	normal	730	729.0	0	675.0	4657.0
1129	A320 (30 rows - 180 seats)	S2	120	1.0m	30	rp-2-groups	normal	753	754.0	0	2608.0	8307.0
1128	A320 (30 rows - 180 seats)	S2	120	1.0m	30	rp-steep-6-groups	normal	722	722.0	0	650.0	3865.0
1131	A320 (30 rows - 180 seats)	S2	120	1.0m	30	rp-spread-4-groups	normal	753	753.0	0	1082.0	5938.0
1130	A320 (30 rows - 180 seats)	S2	120	1.0m	30	rp-3-groups	normal	748	749.0	0	1701.0	6708.0
1132	A320 (30 rows - 180 seats)	S2	120	1.0m	30	rp-spread-5-groups	normal	728	726.0	0	847.0	5063.0
1133	A320 (30 rows - 180 seats)	S2	120	1.0m	30	rp-spread-6-groups	normal	688	688.0	0	565.0	4408.0
1134	A320 (30 rows - 180 seats)	S2	120	1.0m	30	rp-steep-4-groups	normal	725	725.0	0	1133.0	5209.0
1135	A320 (30 rows - 180 seats)	S2	120	1.0m	30	rp-steep-5-groups	normal	728	726.0	0	819.0	4353.0
1137	A320 (30 rows - 180 seats)	S2	120	1.0m	30	rp-2-groups	normal	742	744.0	0	2552.0	8854.0
1136	A320 (30 rows - 180 seats)	S2	120	1.0m	30	rp-steep-6-groups	normal	773	773.0	0	632.0	3776.0
1138	A320 (30 rows - 180 seats)	S2	120	1.0m	30	rp-3-groups	normal	727	728.0	0	1750.0	6616.0
1139	A320 (30 rows - 180 seats)	S2	120	1.0m	30	rp-spread-4-groups	normal	722	722.0	0	986.0	5847.0
1140	A320 (30 rows - 180 seats)	S2	120	1.0m	30	rp-spread-5-groups	normal	708	706.0	0	803.0	4901.0
1141	A320 (30 rows - 180 seats)	S2	120	1.0m	30	rp-spread-6-groups	normal	718	719.0	0	652.0	4306.0
1142	A320 (30 rows - 180 seats)	S2	120	1.0m	30	rp-steep-4-groups	normal	745	745.0	0	1137.0	5421.0
1143	A320 (30 rows - 180 seats)	S2	120	1.0m	30	rp-steep-5-groups	normal	731	730.0	0	658.0	4535.0
1144	A320 (30 rows - 180 seats)	S2	120	1.0m	30	rp-steep-6-groups	normal	745	745.0	0	612.0	3868.0
1145	A320 (30 rows - 180 seats)	S2	120	1.0m	30	rp-2-groups	normal	760	762.0	0	2372.0	8635.0
1146	A320 (30 rows - 180 seats)	S2	120	1.0m	30	rp-3-groups	normal	757	758.0	0	1576.0	6465.0
1147	A320 (30 rows - 180 seats)	S2	120	1.0m	30	rp-spread-4-groups	normal	737	737.0	0	1194.0	5772.0
1148	A320 (30 rows - 180 seats)	S2	120	1.0m	30	rp-spread-5-groups	normal	685	683.0	0	765.0	4616.0
1149	A320 (30 rows - 180 seats)	S2	120	1.0m	30	rp-spread-6-groups	normal	712	713.0	0	665.0	4360.0
1150	A320 (30 rows - 180 seats)	S2	120	1.0m	30	rp-steep-4-groups	normal	736	735.0	0	1050.0	5539.0
1151	A320 (30 rows - 180 seats)	S2	120	1.0m	30	rp-steep-5-groups	normal	724	723.0	0	622.0	4380.0
1152	A320 (30 rows - 180 seats)	S2	120	1.0m	30	rp-steep-6-groups	normal	747	747.0	0	656.0	3750.0
1153	A320 (30 rows - 180 seats)	S2	120	1.0m	30	rp-2-groups	normal	753	755.0	0	2473.0	8299.0
1154	A320 (30 rows - 180 seats)	S2	120	1.0m	30	rp-3-groups	normal	764	764.0	0	1614.0	6517.0
1156	A320 (30 rows - 180 seats)	S2	120	1.0m	30	rp-spread-5-groups	normal	715	713.0	0	852.0	4834.0
1155	A320 (30 rows - 180 seats)	S2	120	1.0m	30	rp-spread-4-groups	normal	721	721.0	0	983.0	5697.0
1157	A320 (30 rows - 180 seats)	S2	120	1.0m	30	rp-spread-6-groups	normal	713	713.0	0	644.0	4201.0
1159	A320 (30 rows - 180 seats)	S2	120	1.0m	30	rp-steep-5-groups	normal	728	726.0	0	760.0	4399.0
1158	A320 (30 rows - 180 seats)	S2	120	1.0m	30	rp-steep-4-groups	normal	782	782.0	0	1250.0	5233.0
1161	A320 (30 rows - 180 seats)	S2	120	1.0m	30	rp-2-groups	normal	730	732.0	0	2030.0	8362.0
1160	A320 (30 rows - 180 seats)	S2	120	1.0m	30	rp-steep-6-groups	normal	743	743.0	0	743.0	3892.0
1162	A320 (30 rows - 180 seats)	S2	120	1.0m	30	rp-3-groups	normal	743	744.0	0	1409.0	6503.0
1163	A320 (30 rows - 180 seats)	S2	120	1.0m	30	rp-spread-4-groups	normal	709	709.0	0	982.0	5806.0
1165	A320 (30 rows - 180 seats)	S2	120	1.0m	30	rp-spread-6-groups	normal	712	712.0	0	491.0	4281.0
1164	A320 (30 rows - 180 seats)	S2	120	1.0m	30	rp-spread-5-groups	normal	716	714.0	0	785.0	4984.0
1166	A320 (30 rows - 180 seats)	S2	120	1.0m	30	rp-steep-4-groups	normal	752	752.0	0	1123.0	6194.0
1167	A320 (30 rows - 180 seats)	S2	120	1.0m	30	rp-steep-5-groups	normal	734	732.0	0	884.0	4563.0
1169	A320 (30 rows - 180 seats)	S2	120	1.0m	30	rp-2-groups	normal	756	757.0	0	2236.0	8394.0
1168	A320 (30 rows - 180 seats)	S2	120	1.0m	30	rp-steep-6-groups	normal	737	737.0	0	609.0	3801.0
1170	A320 (30 rows - 180 seats)	S2	120	1.0m	30	rp-3-groups	normal	749	749.0	0	1354.0	6512.0
1171	A320 (30 rows - 180 seats)	S2	120	1.0m	30	rp-spread-4-groups	normal	737	737.0	0	1134.0	5669.0
1172	A320 (30 rows - 180 seats)	S2	120	1.0m	30	rp-spread-5-groups	normal	701	699.0	0	1092.0	5192.0
1173	A320 (30 rows - 180 seats)	S2	120	1.0m	30	rp-spread-6-groups	normal	686	687.0	0	646.0	4198.0
1175	A320 (30 rows - 180 seats)	S2	120	1.0m	30	rp-steep-5-groups	normal	701	700.0	0	774.0	4546.0
1174	A320 (30 rows - 180 seats)	S2	120	1.0m	30	rp-steep-4-groups	normal	760	760.0	0	1167.0	5472.0
1176	A320 (30 rows - 180 seats)	S2	120	1.0m	30	rp-steep-6-groups	normal	709	709.0	0	604.0	3678.0
1177	A320 (30 rows - 180 seats)	S2	120	1.0m	30	rp-2-groups	normal	769	770.0	0	3231.0	8745.0
1178	A320 (30 rows - 180 seats)	S2	120	1.0m	30	rp-3-groups	normal	761	762.0	0	1582.0	6635.0
1179	A320 (30 rows - 180 seats)	S2	120	1.0m	30	rp-spread-4-groups	normal	694	694.0	0	1035.0	5599.0
1180	A320 (30 rows - 180 seats)	S2	120	1.0m	30	rp-spread-5-groups	normal	736	734.0	0	744.0	5167.0
1181	A320 (30 rows - 180 seats)	S2	120	1.0m	30	rp-spread-6-groups	normal	708	708.0	0	723.0	4268.0
1182	A320 (30 rows - 180 seats)	S2	120	1.0m	30	rp-steep-4-groups	normal	714	714.0	0	1058.0	5429.0
1183	A320 (30 rows - 180 seats)	S2	120	1.0m	30	rp-steep-5-groups	normal	744	743.0	0	852.0	4416.0
1184	A320 (30 rows - 180 seats)	S2	120	1.0m	30	rp-steep-6-groups	normal	749	749.0	0	591.0	4031.0
1185	A320 (30 rows - 180 seats)	S2	120	1.0m	30	rp-2-groups	normal	735	737.0	0	2739.0	8098.0
1186	A320 (30 rows - 180 seats)	S2	120	1.0m	30	rp-3-groups	normal	751	752.0	0	1609.0	6869.0
1187	A320 (30 rows - 180 seats)	S2	120	1.0m	30	rp-spread-4-groups	normal	716	716.0	0	1046.0	5628.0
1188	A320 (30 rows - 180 seats)	S2	120	1.0m	30	rp-spread-5-groups	normal	738	736.0	0	841.0	5084.0
1189	A320 (30 rows - 180 seats)	S2	120	1.0m	30	rp-spread-6-groups	normal	717	717.0	0	642.0	4320.0
1190	A320 (30 rows - 180 seats)	S2	120	1.0m	30	rp-steep-4-groups	normal	734	734.0	0	1103.0	5373.0
1191	A320 (30 rows - 180 seats)	S2	120	1.0m	30	rp-steep-5-groups	normal	737	736.0	0	831.0	4727.0
1193	A320 (30 rows - 180 seats)	S2	120	1.0m	30	rp-2-groups	normal	740	742.0	0	2676.0	8421.0
1192	A320 (30 rows - 180 seats)	S2	120	1.0m	30	rp-steep-6-groups	normal	756	756.0	0	624.0	3881.0
1194	A320 (30 rows - 180 seats)	S2	120	1.0m	30	rp-3-groups	normal	777	778.0	0	1390.0	6255.0
1196	A320 (30 rows - 180 seats)	S2	120	1.0m	30	rp-spread-5-groups	normal	716	714.0	0	844.0	4845.0
1195	A320 (30 rows - 180 seats)	S2	120	1.0m	30	rp-spread-4-groups	normal	733	733.0	0	1098.0	5785.0
1197	A320 (30 rows - 180 seats)	S2	120	1.0m	30	rp-spread-6-groups	normal	708	708.0	0	659.0	4438.0
1198	A320 (30 rows - 180 seats)	S2	120	1.0m	30	rp-steep-4-groups	normal	692	692.0	0	993.0	5515.0
1199	A320 (30 rows - 180 seats)	S2	120	1.0m	30	rp-steep-5-groups	normal	741	739.0	0	664.0	4930.0
1201	A320 (30 rows - 180 seats)	S2	120	1.0m	30	rp-2-groups	normal	753	755.0	0	2707.0	8207.0
1200	A320 (30 rows - 180 seats)	S2	120	1.0m	30	rp-steep-6-groups	normal	720	720.0	0	667.0	4104.0
1202	A320 (30 rows - 180 seats)	S2	120	1.0m	30	rp-3-groups	normal	752	753.0	0	1653.0	6469.0
1203	A320 (30 rows - 180 seats)	S2	120	1.0m	30	rp-spread-4-groups	normal	721	721.0	0	1015.0	5514.0
1204	A320 (30 rows - 180 seats)	S2	120	1.0m	30	rp-spread-5-groups	normal	732	730.0	0	819.0	4720.0
1205	A320 (30 rows - 180 seats)	S2	120	1.0m	30	rp-spread-6-groups	normal	716	717.0	0	676.0	4447.0
1206	A320 (30 rows - 180 seats)	S2	120	1.0m	30	rp-steep-4-groups	normal	733	733.0	0	1079.0	5556.0
1207	A320 (30 rows - 180 seats)	S2	120	1.0m	30	rp-steep-5-groups	normal	742	740.0	0	880.0	4405.0
1209	A320 (30 rows - 180 seats)	S2	120	1.0m	30	rp-2-groups	normal	753	754.0	0	2661.0	8365.0
1208	A320 (30 rows - 180 seats)	S2	120	1.0m	30	rp-steep-6-groups	normal	771	771.0	0	722.0	4085.0
1210	A320 (30 rows - 180 seats)	S2	120	1.0m	30	rp-3-groups	normal	736	737.0	0	1707.0	6797.0
1211	A320 (30 rows - 180 seats)	S2	120	1.0m	30	rp-spread-4-groups	normal	707	707.0	0	1033.0	5747.0
1212	A320 (30 rows - 180 seats)	S2	120	1.0m	30	rp-spread-5-groups	normal	716	714.0	0	795.0	5003.0
1213	A320 (30 rows - 180 seats)	S2	120	1.0m	30	rp-spread-6-groups	normal	700	701.0	0	588.0	4487.0
1214	A320 (30 rows - 180 seats)	S2	120	1.0m	30	rp-steep-4-groups	normal	742	742.0	0	1091.0	5533.0
1215	A320 (30 rows - 180 seats)	S2	120	1.0m	30	rp-steep-5-groups	normal	727	725.0	0	805.0	4593.0
1218	A320 (30 rows - 180 seats)	S2	120	1.0m	30	rp-3-groups	normal	743	744.0	0	1569.0	6859.0
1217	A320 (30 rows - 180 seats)	S2	120	1.0m	30	rp-2-groups	normal	754	756.0	0	2909.0	8553.0
1216	A320 (30 rows - 180 seats)	S2	120	1.0m	30	rp-steep-6-groups	normal	742	742.0	0	590.0	3885.0
1220	A320 (30 rows - 180 seats)	S2	120	1.0m	30	rp-spread-5-groups	normal	706	704.0	0	872.0	4677.0
1219	A320 (30 rows - 180 seats)	S2	120	1.0m	30	rp-spread-4-groups	normal	742	742.0	0	1165.0	5959.0
1221	A320 (30 rows - 180 seats)	S2	120	1.0m	30	rp-spread-6-groups	normal	708	708.0	0	669.0	4385.0
1223	A320 (30 rows - 180 seats)	S2	120	1.0m	30	rp-steep-5-groups	normal	709	707.0	0	794.0	4550.0
1222	A320 (30 rows - 180 seats)	S2	120	1.0m	30	rp-steep-4-groups	normal	740	740.0	0	1176.0	5255.0
1224	A320 (30 rows - 180 seats)	S2	120	1.0m	30	rp-steep-6-groups	normal	685	685.0	0	568.0	3609.0
1225	A320 (30 rows - 180 seats)	S2	120	1.0m	30	rp-2-groups	normal	759	760.0	0	2610.0	8748.0
1226	A320 (30 rows - 180 seats)	S2	120	1.0m	30	rp-3-groups	normal	747	748.0	0	1448.0	6498.0
1227	A320 (30 rows - 180 seats)	S2	120	1.0m	30	rp-spread-4-groups	normal	726	726.0	0	1056.0	5697.0
1228	A320 (30 rows - 180 seats)	S2	120	1.0m	30	rp-spread-5-groups	normal	723	721.0	0	800.0	4714.0
1229	A320 (30 rows - 180 seats)	S2	120	1.0m	30	rp-spread-6-groups	normal	733	733.0	0	559.0	4501.0
1230	A320 (30 rows - 180 seats)	S2	120	1.0m	30	rp-steep-4-groups	normal	721	720.0	0	968.0	5398.0
1231	A320 (30 rows - 180 seats)	S2	120	1.0m	30	rp-steep-5-groups	normal	724	722.0	0	713.0	4529.0
1233	A320 (30 rows - 180 seats)	S2	120	1.0m	30	rp-2-groups	normal	764	765.0	0	2556.0	8339.0
1232	A320 (30 rows - 180 seats)	S2	120	1.0m	30	rp-steep-6-groups	normal	749	748.0	0	732.0	3948.0
1234	A320 (30 rows - 180 seats)	S2	120	1.0m	30	rp-3-groups	normal	771	772.0	0	1590.0	7261.0
1235	A320 (30 rows - 180 seats)	S2	120	1.0m	30	rp-spread-4-groups	normal	748	748.0	0	1131.0	5503.0
1236	A320 (30 rows - 180 seats)	S2	120	1.0m	30	rp-spread-5-groups	normal	722	720.0	0	958.0	5107.0
1237	A320 (30 rows - 180 seats)	S2	120	1.0m	30	rp-spread-6-groups	normal	707	708.0	0	628.0	4401.0
1239	A320 (30 rows - 180 seats)	S2	120	1.0m	30	rp-steep-5-groups	normal	719	718.0	0	860.0	4464.0
1238	A320 (30 rows - 180 seats)	S2	120	1.0m	30	rp-steep-4-groups	normal	751	751.0	0	910.0	5217.0
1241	A320 (30 rows - 180 seats)	S2	120	1.0m	30	rp-2-groups	normal	786	787.0	0	2795.0	8777.0
1240	A320 (30 rows - 180 seats)	S2	120	1.0m	30	rp-steep-6-groups	normal	705	705.0	0	498.0	3805.0
1242	A320 (30 rows - 180 seats)	S2	120	1.0m	30	rp-3-groups	normal	747	747.0	0	1724.0	6542.0
1244	A320 (30 rows - 180 seats)	S2	120	1.0m	30	rp-spread-5-groups	normal	724	722.0	0	778.0	4734.0
1243	A320 (30 rows - 180 seats)	S2	120	1.0m	30	rp-spread-4-groups	normal	760	759.0	0	1085.0	5681.0
1245	A320 (30 rows - 180 seats)	S2	120	1.0m	30	rp-spread-6-groups	normal	689	690.0	0	664.0	4363.0
1246	A320 (30 rows - 180 seats)	S2	120	1.0m	30	rp-steep-4-groups	normal	722	722.0	0	1280.0	5784.0
1247	A320 (30 rows - 180 seats)	S2	120	1.0m	30	rp-steep-5-groups	normal	727	725.0	0	774.0	4535.0
1248	A320 (30 rows - 180 seats)	S2	120	1.0m	30	rp-steep-6-groups	normal	724	724.0	0	717.0	3862.0
1249	A320 (30 rows - 180 seats)	S2	120	1.0m	30	rp-2-groups	normal	799	800.0	0	2956.0	8453.0
1250	A320 (30 rows - 180 seats)	S2	120	1.0m	30	rp-3-groups	normal	759	760.0	0	1730.0	6851.0
1251	A320 (30 rows - 180 seats)	S2	120	1.0m	30	rp-spread-4-groups	normal	722	722.0	0	1073.0	6015.0
1252	A320 (30 rows - 180 seats)	S2	120	1.0m	30	rp-spread-5-groups	normal	726	724.0	0	742.0	5003.0
1253	A320 (30 rows - 180 seats)	S2	120	1.0m	30	rp-spread-6-groups	normal	716	716.0	0	569.0	4269.0
1254	A320 (30 rows - 180 seats)	S2	120	1.0m	30	rp-steep-4-groups	normal	754	754.0	0	941.0	5433.0
1255	A320 (30 rows - 180 seats)	S2	120	1.0m	30	rp-steep-5-groups	normal	722	720.0	0	725.0	4622.0
1257	A320 (30 rows - 180 seats)	S2	120	1.0m	30	rp-2-groups	normal	725	726.0	0	2968.0	8417.0
1256	A320 (30 rows - 180 seats)	S2	120	1.0m	30	rp-steep-6-groups	normal	720	720.0	0	694.0	3897.0
1258	A320 (30 rows - 180 seats)	S2	120	1.0m	30	rp-3-groups	normal	731	732.0	0	1403.0	6418.0
1259	A320 (30 rows - 180 seats)	S2	120	1.0m	30	rp-spread-4-groups	normal	707	707.0	0	1014.0	5934.0
1260	A320 (30 rows - 180 seats)	S2	120	1.0m	30	rp-spread-5-groups	normal	723	721.0	0	776.0	4719.0
1261	A320 (30 rows - 180 seats)	S2	120	1.0m	30	rp-spread-6-groups	normal	730	730.0	0	603.0	4127.0
1262	A320 (30 rows - 180 seats)	S2	120	1.0m	30	rp-steep-4-groups	normal	748	747.0	0	1127.0	5239.0
1263	A320 (30 rows - 180 seats)	S2	120	1.0m	30	rp-steep-5-groups	normal	763	761.0	0	769.0	4632.0
1265	A320 (30 rows - 180 seats)	S2	120	1.0m	30	rp-2-groups	normal	787	788.0	0	2876.0	8514.0
1264	A320 (30 rows - 180 seats)	S2	120	1.0m	30	rp-steep-6-groups	normal	728	728.0	0	559.0	3697.0
1266	A320 (30 rows - 180 seats)	S2	120	1.0m	30	rp-3-groups	normal	752	753.0	0	1680.0	6486.0
1267	A320 (30 rows - 180 seats)	S2	120	1.0m	30	rp-spread-4-groups	normal	722	722.0	0	893.0	5640.0
1268	A320 (30 rows - 180 seats)	S2	120	1.0m	30	rp-spread-5-groups	normal	737	735.0	0	789.0	4994.0
1270	A320 (30 rows - 180 seats)	S2	120	1.0m	30	rp-steep-4-groups	normal	726	725.0	0	966.0	5663.0
1269	A320 (30 rows - 180 seats)	S2	120	1.0m	30	rp-spread-6-groups	normal	739	739.0	0	694.0	4278.0
1273	A320 (30 rows - 180 seats)	S2	120	1.0m	30	rp-2-groups	normal	710	712.0	0	2510.0	8869.0
1271	A320 (30 rows - 180 seats)	S2	120	1.0m	30	rp-steep-5-groups	normal	728	726.0	0	803.0	4401.0
1272	A320 (30 rows - 180 seats)	S2	120	1.0m	30	rp-steep-6-groups	normal	726	725.0	0	581.0	3958.0
1274	A320 (30 rows - 180 seats)	S2	120	1.0m	30	rp-3-groups	normal	743	744.0	0	1457.0	6699.0
1275	A320 (30 rows - 180 seats)	S2	120	1.0m	30	rp-spread-4-groups	normal	735	735.0	0	1056.0	5714.0
1276	A320 (30 rows - 180 seats)	S2	120	1.0m	30	rp-spread-5-groups	normal	729	727.0	0	803.0	4830.0
1277	A320 (30 rows - 180 seats)	S2	120	1.0m	30	rp-spread-6-groups	normal	697	698.0	0	705.0	4290.0
1278	A320 (30 rows - 180 seats)	S2	120	1.0m	30	rp-steep-4-groups	normal	723	723.0	0	1018.0	5564.0
1279	A320 (30 rows - 180 seats)	S2	120	1.0m	30	rp-steep-5-groups	normal	749	748.0	0	678.0	4672.0
1280	A320 (30 rows - 180 seats)	S2	120	1.0m	30	rp-steep-6-groups	normal	753	753.0	0	582.0	4039.0
1281	A320 (30 rows - 180 seats)	S2	120	1.0m	30	rp-2-groups	normal	765	767.0	0	3270.0	8937.0
1282	A320 (30 rows - 180 seats)	S2	120	1.0m	30	rp-3-groups	normal	730	731.0	0	1229.0	6845.0
1283	A320 (30 rows - 180 seats)	S2	120	1.0m	30	rp-spread-4-groups	normal	734	734.0	0	1066.0	5999.0
1284	A320 (30 rows - 180 seats)	S2	120	1.0m	30	rp-spread-5-groups	normal	734	732.0	0	838.0	4979.0
1285	A320 (30 rows - 180 seats)	S2	120	1.0m	30	rp-spread-6-groups	normal	727	727.0	0	772.0	4606.0
1286	A320 (30 rows - 180 seats)	S2	120	1.0m	30	rp-steep-4-groups	normal	738	737.0	0	1011.0	5544.0
1287	A320 (30 rows - 180 seats)	S2	120	1.0m	30	rp-steep-5-groups	normal	725	724.0	0	824.0	4518.0
1288	A320 (30 rows - 180 seats)	S2	120	1.0m	30	rp-steep-6-groups	normal	732	732.0	0	633.0	3972.0
1289	A320 (30 rows - 180 seats)	S2	120	1.0m	30	rp-2-groups	normal	742	744.0	0	2404.0	8686.0
1290	A320 (30 rows - 180 seats)	S2	120	1.0m	30	rp-3-groups	normal	742	743.0	0	1419.0	6657.0
1291	A320 (30 rows - 180 seats)	S2	120	1.0m	30	rp-spread-4-groups	normal	723	723.0	0	1035.0	5753.0
1292	A320 (30 rows - 180 seats)	S2	120	1.0m	30	rp-spread-5-groups	normal	734	733.0	0	1001.0	4842.0
1293	A320 (30 rows - 180 seats)	S2	120	1.0m	30	rp-spread-6-groups	normal	705	705.0	0	542.0	4250.0
1295	A320 (30 rows - 180 seats)	S2	120	1.0m	30	rp-steep-5-groups	normal	720	719.0	0	676.0	4719.0
1294	A320 (30 rows - 180 seats)	S2	120	1.0m	30	rp-steep-4-groups	normal	714	713.0	0	1081.0	5241.0
1296	A320 (30 rows - 180 seats)	S2	120	1.0m	30	rp-steep-6-groups	normal	721	721.0	0	557.0	3891.0
1297	A320 (30 rows - 180 seats)	S2	120	1.0m	30	rp-2-groups	normal	750	752.0	0	2935.0	8468.0
1298	A320 (30 rows - 180 seats)	S2	120	1.0m	30	rp-3-groups	normal	756	757.0	0	1859.0	6427.0
1299	A320 (30 rows - 180 seats)	S2	120	1.0m	30	rp-spread-4-groups	normal	724	724.0	0	972.0	5662.0
1300	A320 (30 rows - 180 seats)	S2	120	1.0m	30	rp-spread-5-groups	normal	719	717.0	0	890.0	4947.0
1301	A320 (30 rows - 180 seats)	S2	120	1.0m	30	rp-spread-6-groups	normal	697	697.0	0	671.0	4215.0
1304	A320 (30 rows - 180 seats)	S2	120	1.0m	30	rp-steep-6-groups	normal	695	695.0	0	647.0	3676.0
1305	A320 (30 rows - 180 seats)	S2	120	1.0m	30	rp-2-groups	normal	766	767.0	0	2726.0	8340.0
1302	A320 (30 rows - 180 seats)	S2	120	1.0m	30	rp-steep-4-groups	normal	742	741.0	0	1171.0	5705.0
1303	A320 (30 rows - 180 seats)	S2	120	1.0m	30	rp-steep-5-groups	normal	688	686.0	0	748.0	4587.0
1306	A320 (30 rows - 180 seats)	S2	120	1.0m	30	rp-3-groups	normal	747	748.0	0	1711.0	6717.0
1307	A320 (30 rows - 180 seats)	S2	120	1.0m	30	rp-spread-4-groups	normal	724	724.0	0	1194.0	6099.0
1308	A320 (30 rows - 180 seats)	S2	120	1.0m	30	rp-spread-5-groups	normal	712	710.0	0	732.0	5025.0
1309	A320 (30 rows - 180 seats)	S2	120	1.0m	30	rp-spread-6-groups	normal	688	689.0	0	627.0	4347.0
1310	A320 (30 rows - 180 seats)	S2	120	1.0m	30	rp-steep-4-groups	normal	718	718.0	0	1175.0	5707.0
1313	A320 (30 rows - 180 seats)	S2	120	1.0m	30	rp-2-groups	normal	790	791.0	0	2833.0	8495.0
1311	A320 (30 rows - 180 seats)	S2	120	1.0m	30	rp-steep-5-groups	normal	740	739.0	0	839.0	4428.0
1312	A320 (30 rows - 180 seats)	S2	120	1.0m	30	rp-steep-6-groups	normal	709	709.0	0	557.0	3933.0
1314	A320 (30 rows - 180 seats)	S2	120	1.0m	30	rp-3-groups	normal	735	736.0	0	1568.0	6096.0
1315	A320 (30 rows - 180 seats)	S2	120	1.0m	30	rp-spread-4-groups	normal	712	712.0	0	906.0	5930.0
1316	A320 (30 rows - 180 seats)	S2	120	1.0m	30	rp-spread-5-groups	normal	709	707.0	0	795.0	4661.0
1317	A320 (30 rows - 180 seats)	S2	120	1.0m	30	rp-spread-6-groups	normal	719	719.0	0	566.0	4467.0
1318	A320 (30 rows - 180 seats)	S2	120	1.0m	30	rp-steep-4-groups	normal	714	713.0	0	1031.0	5702.0
1321	A320 (30 rows - 180 seats)	S2	120	1.0m	30	rp-2-groups	normal	710	711.0	0	2898.0	7948.0
1320	A320 (30 rows - 180 seats)	S2	120	1.0m	30	rp-steep-6-groups	normal	711	711.0	0	689.0	3757.0
1319	A320 (30 rows - 180 seats)	S2	120	1.0m	30	rp-steep-5-groups	normal	751	749.0	0	868.0	4525.0
1323	A320 (30 rows - 180 seats)	S2	120	1.0m	30	rp-spread-4-groups	normal	728	728.0	0	1044.0	5874.0
1322	A320 (30 rows - 180 seats)	S2	120	1.0m	30	rp-3-groups	normal	744	745.0	0	1430.0	6410.0
1324	A320 (30 rows - 180 seats)	S2	120	1.0m	30	rp-spread-5-groups	normal	696	694.0	0	641.0	5000.0
1325	A320 (30 rows - 180 seats)	S2	120	1.0m	30	rp-spread-6-groups	normal	684	684.0	0	700.0	4457.0
1326	A320 (30 rows - 180 seats)	S2	120	1.0m	30	rp-steep-4-groups	normal	720	720.0	0	1087.0	5376.0
1328	A320 (30 rows - 180 seats)	S2	120	1.0m	30	rp-steep-6-groups	normal	709	709.0	0	706.0	3849.0
1327	A320 (30 rows - 180 seats)	S2	120	1.0m	30	rp-steep-5-groups	normal	732	730.0	0	840.0	4319.0
1329	A320 (30 rows - 180 seats)	S2	120	1.0m	30	rp-2-groups	normal	727	729.0	0	2806.0	8203.0
1330	A320 (30 rows - 180 seats)	S2	120	1.0m	30	rp-3-groups	normal	722	723.0	0	1504.0	6300.0
1331	A320 (30 rows - 180 seats)	S2	120	1.0m	30	rp-spread-4-groups	normal	712	712.0	0	1186.0	5720.0
1332	A320 (30 rows - 180 seats)	S2	120	1.0m	30	rp-spread-5-groups	normal	730	728.0	0	661.0	5010.0
1333	A320 (30 rows - 180 seats)	S2	120	1.0m	30	rp-spread-6-groups	normal	722	722.0	0	513.0	4366.0
1334	A320 (30 rows - 180 seats)	S2	120	1.0m	30	rp-steep-4-groups	normal	741	740.0	0	1186.0	5272.0
1336	A320 (30 rows - 180 seats)	S2	120	1.0m	30	rp-steep-6-groups	normal	698	698.0	0	673.0	4059.0
1335	A320 (30 rows - 180 seats)	S2	120	1.0m	30	rp-steep-5-groups	normal	748	747.0	0	848.0	4342.0
1339	A320 (30 rows - 180 seats)	S2	120	1.0m	30	rp-spread-4-groups	normal	706	706.0	0	1113.0	5798.0
1337	A320 (30 rows - 180 seats)	S2	120	1.0m	30	rp-2-groups	normal	758	759.0	0	3022.0	9449.0
1338	A320 (30 rows - 180 seats)	S2	120	1.0m	30	rp-3-groups	normal	748	749.0	0	1072.0	6908.0
1340	A320 (30 rows - 180 seats)	S2	120	1.0m	30	rp-spread-5-groups	normal	701	699.0	0	728.0	4896.0
1341	A320 (30 rows - 180 seats)	S2	120	1.0m	30	rp-spread-6-groups	normal	710	710.0	0	681.0	4302.0
1342	A320 (30 rows - 180 seats)	S2	120	1.0m	30	rp-steep-4-groups	normal	704	703.0	0	901.0	5441.0
1344	A320 (30 rows - 180 seats)	S2	120	1.0m	30	rp-steep-6-groups	normal	712	712.0	0	517.0	3650.0
1343	A320 (30 rows - 180 seats)	S2	120	1.0m	30	rp-steep-5-groups	normal	743	741.0	0	800.0	4412.0
1347	A320 (30 rows - 180 seats)	S2	120	1.0m	30	rp-spread-4-groups	normal	716	716.0	0	913.0	5932.0
1345	A320 (30 rows - 180 seats)	S2	120	1.0m	30	rp-2-groups	normal	798	800.0	0	3001.0	8657.0
1346	A320 (30 rows - 180 seats)	S2	120	1.0m	30	rp-3-groups	normal	741	742.0	0	1706.0	6737.0
1348	A320 (30 rows - 180 seats)	S2	120	1.0m	30	rp-spread-5-groups	normal	724	722.0	0	704.0	4752.0
1349	A320 (30 rows - 180 seats)	S2	120	1.0m	30	rp-spread-6-groups	normal	750	750.0	0	633.0	4406.0
1350	A320 (30 rows - 180 seats)	S2	120	1.0m	30	rp-steep-4-groups	normal	731	731.0	0	1075.0	5750.0
1352	A320 (30 rows - 180 seats)	S2	120	1.0m	30	rp-steep-6-groups	normal	698	698.0	0	489.0	4029.0
1351	A320 (30 rows - 180 seats)	S2	120	1.0m	30	rp-steep-5-groups	normal	732	730.0	0	747.0	4522.0
1353	A320 (30 rows - 180 seats)	S2	120	1.0m	30	rp-2-groups	normal	756	757.0	0	2728.0	7943.0
1355	A320 (30 rows - 180 seats)	S2	120	1.0m	30	rp-spread-4-groups	normal	729	729.0	0	1014.0	5693.0
1354	A320 (30 rows - 180 seats)	S2	120	1.0m	30	rp-3-groups	normal	781	782.0	0	1684.0	6495.0
1356	A320 (30 rows - 180 seats)	S2	120	1.0m	30	rp-spread-5-groups	normal	718	717.0	0	707.0	4794.0
1357	A320 (30 rows - 180 seats)	S2	120	1.0m	30	rp-spread-6-groups	normal	709	709.0	0	638.0	4433.0
1358	A320 (30 rows - 180 seats)	S2	120	1.0m	30	rp-steep-4-groups	normal	717	717.0	0	1099.0	4968.0
1360	A320 (30 rows - 180 seats)	S2	120	1.0m	30	rp-steep-6-groups	normal	733	733.0	0	586.0	3653.0
1359	A320 (30 rows - 180 seats)	S2	120	1.0m	30	rp-steep-5-groups	normal	751	750.0	0	722.0	4555.0
1361	A320 (30 rows - 180 seats)	S2	120	1.0m	30	rp-2-groups	normal	738	739.0	0	2644.0	8431.0
1363	A320 (30 rows - 180 seats)	S2	120	1.0m	30	rp-spread-4-groups	normal	699	699.0	0	982.0	5554.0
1362	A320 (30 rows - 180 seats)	S2	120	1.0m	30	rp-3-groups	normal	760	761.0	0	1851.0	6967.0
1364	A320 (30 rows - 180 seats)	S2	120	1.0m	30	rp-spread-5-groups	normal	726	725.0	0	1034.0	4886.0
1365	A320 (30 rows - 180 seats)	S2	120	1.0m	30	rp-spread-6-groups	normal	749	749.0	0	617.0	4673.0
1366	A320 (30 rows - 180 seats)	S2	120	1.0m	30	rp-steep-4-groups	normal	747	747.0	0	1006.0	5465.0
1367	A320 (30 rows - 180 seats)	S2	120	1.0m	30	rp-steep-5-groups	normal	695	693.0	0	742.0	4162.0
1368	A320 (30 rows - 180 seats)	S2	120	1.0m	30	rp-steep-6-groups	normal	724	724.0	0	730.0	3885.0
1369	A320 (30 rows - 180 seats)	S2	120	1.0m	30	rp-2-groups	normal	761	763.0	0	2781.0	8190.0
1370	A320 (30 rows - 180 seats)	S2	120	1.0m	30	rp-3-groups	normal	723	724.0	0	1042.0	6231.0
1372	A320 (30 rows - 180 seats)	S2	120	1.0m	30	rp-spread-5-groups	normal	695	693.0	0	771.0	4802.0
1371	A320 (30 rows - 180 seats)	S2	120	1.0m	30	rp-spread-4-groups	normal	729	729.0	0	1184.0	5907.0
1374	A320 (30 rows - 180 seats)	S2	120	1.0m	30	rp-steep-4-groups	normal	711	711.0	0	1080.0	5384.0
1373	A320 (30 rows - 180 seats)	S2	120	1.0m	30	rp-spread-6-groups	normal	702	702.0	0	748.0	4533.0
1375	A320 (30 rows - 180 seats)	S2	120	1.0m	30	rp-steep-5-groups	normal	725	723.0	0	836.0	4538.0
1376	A320 (30 rows - 180 seats)	S2	120	1.0m	30	rp-steep-6-groups	normal	719	719.0	0	645.0	3709.0
1377	A320 (30 rows - 180 seats)	S2	120	1.0m	30	rp-2-groups	normal	743	745.0	0	2309.0	8365.0
1378	A320 (30 rows - 180 seats)	S2	120	1.0m	30	rp-3-groups	normal	736	737.0	0	1847.0	6530.0
1379	A320 (30 rows - 180 seats)	S2	120	1.0m	30	rp-spread-4-groups	normal	721	720.0	0	1193.0	5879.0
1380	A320 (30 rows - 180 seats)	S2	120	1.0m	30	rp-spread-5-groups	normal	716	714.0	0	875.0	4640.0
1381	A320 (30 rows - 180 seats)	S2	120	1.0m	30	rp-spread-6-groups	normal	685	685.0	0	604.0	4119.0
1382	A320 (30 rows - 180 seats)	S2	120	1.0m	30	rp-steep-4-groups	normal	768	768.0	0	1311.0	6048.0
1385	A320 (30 rows - 180 seats)	S2	120	1.0m	30	rp-2-groups	normal	731	733.0	0	3023.0	8033.0
1383	A320 (30 rows - 180 seats)	S2	120	1.0m	30	rp-steep-5-groups	normal	741	739.0	0	974.0	4736.0
1384	A320 (30 rows - 180 seats)	S2	120	1.0m	30	rp-steep-6-groups	normal	751	751.0	0	615.0	3794.0
1386	A320 (30 rows - 180 seats)	S2	120	1.0m	30	rp-3-groups	normal	762	763.0	0	1560.0	6580.0
1387	A320 (30 rows - 180 seats)	S2	120	1.0m	30	rp-spread-4-groups	normal	748	748.0	0	1073.0	5999.0
1388	A320 (30 rows - 180 seats)	S2	120	1.0m	30	rp-spread-5-groups	normal	745	743.0	0	804.0	4674.0
1389	A320 (30 rows - 180 seats)	S2	120	1.0m	30	rp-spread-6-groups	normal	713	714.0	0	630.0	4303.0
1390	A320 (30 rows - 180 seats)	S2	120	1.0m	30	rp-steep-4-groups	normal	750	749.0	0	961.0	5285.0
1392	A320 (30 rows - 180 seats)	S2	120	1.0m	30	rp-steep-6-groups	normal	721	720.0	0	564.0	4089.0
1393	A320 (30 rows - 180 seats)	S2	120	1.0m	30	rp-2-groups	normal	732	734.0	0	2027.0	8809.0
1391	A320 (30 rows - 180 seats)	S2	120	1.0m	30	rp-steep-5-groups	normal	727	725.0	0	802.0	4317.0
1394	A320 (30 rows - 180 seats)	S2	120	1.0m	30	rp-3-groups	normal	755	756.0	0	1677.0	6479.0
1395	A320 (30 rows - 180 seats)	S2	120	1.0m	30	rp-spread-4-groups	normal	737	737.0	0	1156.0	5993.0
1396	A320 (30 rows - 180 seats)	S2	120	1.0m	30	rp-spread-5-groups	normal	728	726.0	0	783.0	4655.0
1397	A320 (30 rows - 180 seats)	S2	120	1.0m	30	rp-spread-6-groups	normal	699	699.0	0	572.0	4349.0
1398	A320 (30 rows - 180 seats)	S2	120	1.0m	30	rp-steep-4-groups	normal	742	742.0	0	1184.0	5446.0
1399	A320 (30 rows - 180 seats)	S2	120	1.0m	30	rp-steep-5-groups	normal	741	740.0	0	784.0	4610.0
1400	A320 (30 rows - 180 seats)	S2	120	1.0m	30	rp-steep-6-groups	normal	710	710.0	0	656.0	3738.0
1401	A320 (30 rows - 180 seats)	S2	120	1.0m	30	rp-2-groups	normal	763	764.0	0	2730.0	8290.0
1402	A320 (30 rows - 180 seats)	S2	120	1.0m	30	rp-3-groups	normal	738	739.0	0	1685.0	6315.0
1403	A320 (30 rows - 180 seats)	S2	120	1.0m	30	rp-spread-4-groups	normal	717	717.0	0	1043.0	5321.0
1404	A320 (30 rows - 180 seats)	S2	120	1.0m	30	rp-spread-5-groups	normal	701	699.0	0	626.0	4757.0
1405	A320 (30 rows - 180 seats)	S2	120	1.0m	30	rp-spread-6-groups	normal	704	705.0	0	653.0	4232.0
1406	A320 (30 rows - 180 seats)	S2	120	1.0m	30	rp-steep-4-groups	normal	714	714.0	0	1115.0	5435.0
1409	A320 (30 rows - 180 seats)	S2	120	1.0m	30	rp-2-groups	normal	734	736.0	0	3069.0	8171.0
1407	A320 (30 rows - 180 seats)	S2	120	1.0m	30	rp-steep-5-groups	normal	723	721.0	0	776.0	4458.0
1408	A320 (30 rows - 180 seats)	S2	120	1.0m	30	rp-steep-6-groups	normal	727	727.0	0	743.0	3909.0
1410	A320 (30 rows - 180 seats)	S2	120	1.0m	30	rp-3-groups	normal	713	714.0	0	1621.0	6753.0
1411	A320 (30 rows - 180 seats)	S2	120	1.0m	30	rp-spread-4-groups	normal	702	702.0	0	979.0	6005.0
1413	A320 (30 rows - 180 seats)	S2	120	1.0m	30	rp-spread-6-groups	normal	705	705.0	0	623.0	4604.0
1412	A320 (30 rows - 180 seats)	S2	120	1.0m	30	rp-spread-5-groups	normal	716	714.0	0	780.0	5026.0
1414	A320 (30 rows - 180 seats)	S2	120	1.0m	30	rp-steep-4-groups	normal	713	713.0	0	955.0	5252.0
1415	A320 (30 rows - 180 seats)	S2	120	1.0m	30	rp-steep-5-groups	normal	729	728.0	0	873.0	4265.0
1416	A320 (30 rows - 180 seats)	S2	120	1.0m	30	rp-steep-6-groups	normal	739	739.0	0	718.0	3687.0
1417	A320 (30 rows - 180 seats)	S2	120	1.0m	30	rp-2-groups	normal	765	767.0	0	2543.0	8496.0
1418	A320 (30 rows - 180 seats)	S2	120	1.0m	30	rp-3-groups	normal	752	753.0	0	1604.0	6770.0
1419	A320 (30 rows - 180 seats)	S2	120	1.0m	30	rp-spread-4-groups	normal	748	747.0	0	1097.0	6107.0
1420	A320 (30 rows - 180 seats)	S2	120	1.0m	30	rp-spread-5-groups	normal	744	742.0	0	905.0	4833.0
1421	A320 (30 rows - 180 seats)	S2	120	1.0m	30	rp-spread-6-groups	normal	708	708.0	0	531.0	4409.0
1422	A320 (30 rows - 180 seats)	S2	120	1.0m	30	rp-steep-4-groups	normal	735	735.0	0	1110.0	5328.0
1423	A320 (30 rows - 180 seats)	S2	120	1.0m	30	rp-steep-5-groups	normal	698	697.0	0	712.0	4418.0
1424	A320 (30 rows - 180 seats)	S2	120	1.0m	30	rp-steep-6-groups	normal	721	721.0	0	730.0	3824.0
1425	A320 (30 rows - 180 seats)	S2	120	1.0m	30	rp-2-groups	normal	785	787.0	0	2504.0	8176.0
1426	A320 (30 rows - 180 seats)	S2	120	1.0m	30	rp-3-groups	normal	767	768.0	0	1549.0	6839.0
1427	A320 (30 rows - 180 seats)	S2	120	1.0m	30	rp-spread-4-groups	normal	720	720.0	0	1053.0	6124.0
1428	A320 (30 rows - 180 seats)	S2	120	1.0m	30	rp-spread-5-groups	normal	721	719.0	0	757.0	4872.0
1429	A320 (30 rows - 180 seats)	S2	120	1.0m	30	rp-spread-6-groups	normal	723	724.0	0	663.0	4702.0
1430	A320 (30 rows - 180 seats)	S2	120	1.0m	30	rp-steep-4-groups	normal	739	738.0	0	1129.0	5526.0
1431	A320 (30 rows - 180 seats)	S2	120	1.0m	30	rp-steep-5-groups	normal	763	762.0	0	853.0	4592.0
1432	A320 (30 rows - 180 seats)	S2	120	1.0m	30	rp-steep-6-groups	normal	731	731.0	0	677.0	3897.0
1433	A320 (30 rows - 180 seats)	S2	120	1.0m	30	rp-2-groups	normal	747	749.0	0	2819.0	8045.0
1435	A320 (30 rows - 180 seats)	S2	120	1.0m	30	rp-spread-4-groups	normal	710	710.0	0	995.0	5712.0
1434	A320 (30 rows - 180 seats)	S2	120	1.0m	30	rp-3-groups	normal	748	749.0	0	1590.0	6189.0
1436	A320 (30 rows - 180 seats)	S2	120	1.0m	30	rp-spread-5-groups	normal	688	686.0	0	706.0	4908.0
1437	A320 (30 rows - 180 seats)	S2	120	1.0m	30	rp-spread-6-groups	normal	722	722.0	0	648.0	4201.0
1438	A320 (30 rows - 180 seats)	S2	120	1.0m	30	rp-steep-4-groups	normal	756	755.0	0	1128.0	5356.0
1439	A320 (30 rows - 180 seats)	S2	120	1.0m	30	rp-steep-5-groups	normal	711	709.0	0	835.0	4638.0
1440	A320 (30 rows - 180 seats)	S2	120	1.0m	30	rp-steep-6-groups	normal	740	740.0	0	761.0	3883.0
1441	A320 (30 rows - 180 seats)	S2	120	1.0m	30	rp-2-groups	normal	761	762.0	0	2847.0	8618.0
1442	A320 (30 rows - 180 seats)	S2	120	1.0m	30	rp-3-groups	normal	759	760.0	0	1507.0	6675.0
1443	A320 (30 rows - 180 seats)	S2	120	1.0m	30	rp-spread-4-groups	normal	730	730.0	0	1078.0	5698.0
1444	A320 (30 rows - 180 seats)	S2	120	1.0m	30	rp-spread-5-groups	normal	706	704.0	0	749.0	5139.0
1446	A320 (30 rows - 180 seats)	S2	120	1.0m	30	rp-steep-4-groups	normal	705	704.0	0	1069.0	5489.0
1445	A320 (30 rows - 180 seats)	S2	120	1.0m	30	rp-spread-6-groups	normal	719	719.0	0	680.0	4394.0
1447	A320 (30 rows - 180 seats)	S2	120	1.0m	30	rp-steep-5-groups	normal	709	707.0	0	823.0	4331.0
1448	A320 (30 rows - 180 seats)	S2	120	1.0m	30	rp-steep-6-groups	normal	724	724.0	0	535.0	3688.0
1449	A320 (30 rows - 180 seats)	S2	120	1.0m	30	rp-2-groups	normal	777	778.0	0	2517.0	8213.0
1450	A320 (30 rows - 180 seats)	S2	120	1.0m	30	rp-3-groups	normal	740	741.0	0	1546.0	6529.0
1451	A320 (30 rows - 180 seats)	S2	120	1.0m	30	rp-spread-4-groups	normal	728	728.0	0	999.0	5725.0
1452	A320 (30 rows - 180 seats)	S2	120	1.0m	30	rp-spread-5-groups	normal	699	697.0	0	703.0	4997.0
1453	A320 (30 rows - 180 seats)	S2	120	1.0m	30	rp-spread-6-groups	normal	698	698.0	0	640.0	4203.0
1454	A320 (30 rows - 180 seats)	S2	120	1.0m	30	rp-steep-4-groups	normal	741	740.0	0	1039.0	4876.0
1455	A320 (30 rows - 180 seats)	S2	120	1.0m	30	rp-steep-5-groups	normal	743	741.0	0	932.0	4808.0
1456	A320 (30 rows - 180 seats)	S2	120	1.0m	30	rp-steep-6-groups	normal	722	722.0	0	612.0	3720.0
1457	A320 (30 rows - 180 seats)	S2	120	1.0m	30	rp-2-groups	normal	732	734.0	0	2182.0	8500.0
1459	A320 (30 rows - 180 seats)	S2	120	1.0m	30	rp-spread-4-groups	normal	695	695.0	0	1133.0	5847.0
1458	A320 (30 rows - 180 seats)	S2	120	1.0m	30	rp-3-groups	normal	768	769.0	0	1590.0	6767.0
1460	A320 (30 rows - 180 seats)	S2	120	1.0m	30	rp-spread-5-groups	normal	721	719.0	0	1018.0	5169.0
1461	A320 (30 rows - 180 seats)	S2	120	1.0m	30	rp-spread-6-groups	normal	707	708.0	0	601.0	4440.0
1463	A320 (30 rows - 180 seats)	S2	120	1.0m	30	rp-steep-5-groups	normal	696	694.0	0	734.0	4490.0
1462	A320 (30 rows - 180 seats)	S2	120	1.0m	30	rp-steep-4-groups	normal	736	736.0	0	1007.0	5697.0
1465	A320 (30 rows - 180 seats)	S2	120	1.0m	30	rp-2-groups	normal	757	759.0	0	2626.0	8813.0
1464	A320 (30 rows - 180 seats)	S2	120	1.0m	30	rp-steep-6-groups	normal	761	761.0	0	626.0	3896.0
1466	A320 (30 rows - 180 seats)	S2	120	1.0m	30	rp-3-groups	normal	737	738.0	0	1481.0	7018.0
1467	A320 (30 rows - 180 seats)	S2	120	1.0m	30	rp-spread-4-groups	normal	735	735.0	0	883.0	5717.0
1468	A320 (30 rows - 180 seats)	S2	120	1.0m	30	rp-spread-5-groups	normal	731	729.0	0	802.0	5032.0
1469	A320 (30 rows - 180 seats)	S2	120	1.0m	30	rp-spread-6-groups	normal	702	703.0	0	561.0	4218.0
1470	A320 (30 rows - 180 seats)	S2	120	1.0m	30	rp-steep-4-groups	normal	747	747.0	0	1202.0	5392.0
1473	A320 (30 rows - 180 seats)	S2	120	1.0m	30	rp-2-groups	normal	741	742.0	0	2924.0	8368.0
1471	A320 (30 rows - 180 seats)	S2	120	1.0m	30	rp-steep-5-groups	normal	735	733.0	0	792.0	4439.0
1472	A320 (30 rows - 180 seats)	S2	120	1.0m	30	rp-steep-6-groups	normal	741	741.0	0	623.0	4050.0
1474	A320 (30 rows - 180 seats)	S2	120	1.0m	30	rp-3-groups	normal	729	730.0	0	1430.0	6786.0
1475	A320 (30 rows - 180 seats)	S2	120	1.0m	30	rp-spread-4-groups	normal	710	710.0	0	795.0	5677.0
1476	A320 (30 rows - 180 seats)	S2	120	1.0m	30	rp-spread-5-groups	normal	703	701.0	0	884.0	5154.0
1477	A320 (30 rows - 180 seats)	S2	120	1.0m	30	rp-spread-6-groups	normal	719	720.0	0	682.0	4452.0
1478	A320 (30 rows - 180 seats)	S2	120	1.0m	30	rp-steep-4-groups	normal	709	708.0	0	1025.0	5290.0
1479	A320 (30 rows - 180 seats)	S2	120	1.0m	30	rp-steep-5-groups	normal	737	736.0	0	808.0	4410.0
1481	A320 (30 rows - 180 seats)	S2	120	1.0m	30	rp-2-groups	normal	751	753.0	0	2337.0	8874.0
1480	A320 (30 rows - 180 seats)	S2	120	1.0m	30	rp-steep-6-groups	normal	730	730.0	0	659.0	4099.0
1482	A320 (30 rows - 180 seats)	S2	120	1.0m	30	rp-3-groups	normal	726	727.0	0	1390.0	6557.0
1483	A320 (30 rows - 180 seats)	S2	120	1.0m	30	rp-spread-4-groups	normal	711	711.0	0	966.0	5714.0
1484	A320 (30 rows - 180 seats)	S2	120	1.0m	30	rp-spread-5-groups	normal	731	729.0	0	779.0	4773.0
1485	A320 (30 rows - 180 seats)	S2	120	1.0m	30	rp-spread-6-groups	normal	729	730.0	0	686.0	4278.0
1486	A320 (30 rows - 180 seats)	S2	120	1.0m	30	rp-steep-4-groups	normal	725	725.0	0	1144.0	5523.0
1487	A320 (30 rows - 180 seats)	S2	120	1.0m	30	rp-steep-5-groups	normal	730	729.0	0	701.0	4735.0
1489	A320 (30 rows - 180 seats)	S2	120	1.0m	30	rp-2-groups	normal	756	758.0	0	2381.0	8474.0
1488	A320 (30 rows - 180 seats)	S2	120	1.0m	30	rp-steep-6-groups	normal	724	723.0	0	687.0	3968.0
1491	A320 (30 rows - 180 seats)	S2	120	1.0m	30	rp-spread-4-groups	normal	719	719.0	0	1012.0	5667.0
1490	A320 (30 rows - 180 seats)	S2	120	1.0m	30	rp-3-groups	normal	731	732.0	0	1495.0	6284.0
1492	A320 (30 rows - 180 seats)	S2	120	1.0m	30	rp-spread-5-groups	normal	720	718.0	0	935.0	4836.0
1493	A320 (30 rows - 180 seats)	S2	120	1.0m	30	rp-spread-6-groups	normal	714	715.0	0	613.0	4405.0
1494	A320 (30 rows - 180 seats)	S2	120	1.0m	30	rp-steep-4-groups	normal	731	731.0	0	1078.0	5276.0
1495	A320 (30 rows - 180 seats)	S2	120	1.0m	30	rp-steep-5-groups	normal	739	737.0	0	771.0	4310.0
1497	A320 (30 rows - 180 seats)	S2	120	1.0m	30	rp-2-groups	normal	762	763.0	0	2161.0	8087.0
1496	A320 (30 rows - 180 seats)	S2	120	1.0m	30	rp-steep-6-groups	normal	731	731.0	0	590.0	3839.0
1498	A320 (30 rows - 180 seats)	S2	120	1.0m	30	rp-3-groups	normal	730	731.0	0	1589.0	6832.0
1499	A320 (30 rows - 180 seats)	S2	120	1.0m	30	rp-spread-4-groups	normal	736	736.0	0	800.0	5799.0
1500	A320 (30 rows - 180 seats)	S2	120	1.0m	30	rp-spread-5-groups	normal	725	723.0	0	760.0	4997.0
1501	A320 (30 rows - 180 seats)	S2	120	1.0m	30	rp-spread-6-groups	normal	699	699.0	0	598.0	4349.0
1502	A320 (30 rows - 180 seats)	S2	120	1.0m	30	rp-steep-4-groups	normal	732	732.0	0	1027.0	5572.0
1503	A320 (30 rows - 180 seats)	S2	120	1.0m	30	rp-steep-5-groups	normal	743	741.0	0	833.0	4491.0
1504	A320 (30 rows - 180 seats)	S2	120	1.0m	30	rp-steep-6-groups	normal	713	713.0	0	739.0	3848.0
1505	A320 (30 rows - 180 seats)	S2	120	1.0m	30	rp-2-groups	normal	777	779.0	0	2376.0	8335.0
1508	A320 (30 rows - 180 seats)	S2	120	1.0m	30	rp-spread-5-groups	normal	723	721.0	0	1000.0	5105.0
1506	A320 (30 rows - 180 seats)	S2	120	1.0m	30	rp-3-groups	normal	736	737.0	0	1721.0	6517.0
1507	A320 (30 rows - 180 seats)	S2	120	1.0m	30	rp-spread-4-groups	normal	728	728.0	0	1003.0	5807.0
1509	A320 (30 rows - 180 seats)	S2	120	1.0m	30	rp-spread-6-groups	normal	715	716.0	0	680.0	4276.0
1510	A320 (30 rows - 180 seats)	S2	120	1.0m	30	rp-steep-4-groups	normal	737	736.0	0	1327.0	5762.0
1511	A320 (30 rows - 180 seats)	S2	120	1.0m	30	rp-steep-5-groups	normal	704	702.0	0	836.0	4496.0
1512	A320 (30 rows - 180 seats)	S2	120	1.0m	30	rp-steep-6-groups	normal	704	704.0	0	658.0	3919.0
1513	A320 (30 rows - 180 seats)	S2	120	1.0m	30	rp-2-groups	normal	755	757.0	0	2770.0	8541.0
1514	A320 (30 rows - 180 seats)	S2	120	1.0m	30	rp-3-groups	normal	726	727.0	0	1667.0	6749.0
1516	A320 (30 rows - 180 seats)	S2	120	1.0m	30	rp-spread-5-groups	normal	704	702.0	0	861.0	5185.0
1515	A320 (30 rows - 180 seats)	S2	120	1.0m	30	rp-spread-4-groups	normal	721	721.0	0	970.0	6004.0
1517	A320 (30 rows - 180 seats)	S2	120	1.0m	30	rp-spread-6-groups	normal	713	713.0	0	694.0	4544.0
1518	A320 (30 rows - 180 seats)	S2	120	1.0m	30	rp-steep-4-groups	normal	747	747.0	0	1127.0	5825.0
1519	A320 (30 rows - 180 seats)	S2	120	1.0m	30	rp-steep-5-groups	normal	748	747.0	0	924.0	4732.0
1520	A320 (30 rows - 180 seats)	S2	120	1.0m	30	rp-steep-6-groups	normal	686	685.0	0	544.0	3482.0
1521	A320 (30 rows - 180 seats)	S2	120	1.0m	30	rp-2-groups	normal	754	755.0	0	2735.0	8408.0
1522	A320 (30 rows - 180 seats)	S2	120	1.0m	30	rp-3-groups	normal	733	734.0	0	1410.0	6318.0
1523	A320 (30 rows - 180 seats)	S2	120	1.0m	30	rp-spread-4-groups	normal	738	738.0	0	1116.0	5821.0
1524	A320 (30 rows - 180 seats)	S2	120	1.0m	30	rp-spread-5-groups	normal	733	731.0	0	966.0	5048.0
1525	A320 (30 rows - 180 seats)	S2	120	1.0m	30	rp-spread-6-groups	normal	670	671.0	0	642.0	4289.0
1526	A320 (30 rows - 180 seats)	S2	120	1.0m	30	rp-steep-4-groups	normal	730	729.0	0	983.0	5537.0
1527	A320 (30 rows - 180 seats)	S2	120	1.0m	30	rp-steep-5-groups	normal	721	719.0	0	900.0	4555.0
1528	A320 (30 rows - 180 seats)	S2	120	1.0m	30	rp-steep-6-groups	normal	734	734.0	0	613.0	3737.0
1530	A320 (30 rows - 180 seats)	S2	120	1.0m	30	rp-3-groups	normal	764	765.0	0	1734.0	6748.0
1529	A320 (30 rows - 180 seats)	S2	120	1.0m	30	rp-2-groups	normal	771	773.0	0	3104.0	8732.0
1531	A320 (30 rows - 180 seats)	S2	120	1.0m	30	rp-spread-4-groups	normal	705	705.0	0	1129.0	6039.0
1532	A320 (30 rows - 180 seats)	S2	120	1.0m	30	rp-spread-5-groups	normal	730	728.0	0	679.0	4425.0
1533	A320 (30 rows - 180 seats)	S2	120	1.0m	30	rp-spread-6-groups	normal	705	706.0	0	648.0	4308.0
1534	A320 (30 rows - 180 seats)	S2	120	1.0m	30	rp-steep-4-groups	normal	708	707.0	0	1062.0	5353.0
1535	A320 (30 rows - 180 seats)	S2	120	1.0m	30	rp-steep-5-groups	normal	733	731.0	0	794.0	4490.0
1536	A320 (30 rows - 180 seats)	S2	120	1.0m	30	rp-steep-6-groups	normal	737	737.0	0	769.0	3816.0
1537	A320 (30 rows - 180 seats)	S2	120	1.0m	30	rp-2-groups	normal	764	765.0	0	2292.0	8300.0
1539	A320 (30 rows - 180 seats)	S2	120	1.0m	30	rp-spread-4-groups	normal	720	720.0	0	987.0	5739.0
1538	A320 (30 rows - 180 seats)	S2	120	1.0m	30	rp-3-groups	normal	734	735.0	0	1402.0	6556.0
1540	A320 (30 rows - 180 seats)	S2	120	1.0m	30	rp-spread-5-groups	normal	696	694.0	0	698.0	5005.0
1541	A320 (30 rows - 180 seats)	S2	120	1.0m	30	rp-spread-6-groups	normal	715	716.0	0	713.0	4490.0
1542	A320 (30 rows - 180 seats)	S2	120	1.0m	30	rp-steep-4-groups	normal	774	773.0	0	1323.0	5555.0
1543	A320 (30 rows - 180 seats)	S2	120	1.0m	30	rp-steep-5-groups	normal	728	726.0	0	811.0	4619.0
1544	A320 (30 rows - 180 seats)	S2	120	1.0m	30	rp-steep-6-groups	normal	708	708.0	0	675.0	4020.0
1545	A320 (30 rows - 180 seats)	S2	120	1.0m	30	rp-2-groups	normal	770	771.0	0	2758.0	8942.0
1546	A320 (30 rows - 180 seats)	S2	120	1.0m	30	rp-3-groups	normal	761	762.0	0	1604.0	6764.0
1547	A320 (30 rows - 180 seats)	S2	120	1.0m	30	rp-spread-4-groups	normal	717	717.0	0	1051.0	5530.0
1548	A320 (30 rows - 180 seats)	S2	120	1.0m	30	rp-spread-5-groups	normal	735	733.0	0	904.0	5192.0
1549	A320 (30 rows - 180 seats)	S2	120	1.0m	30	rp-spread-6-groups	normal	702	702.0	0	633.0	4360.0
1550	A320 (30 rows - 180 seats)	S2	120	1.0m	30	rp-steep-4-groups	normal	708	707.0	0	981.0	5315.0
1551	A320 (30 rows - 180 seats)	S2	120	1.0m	30	rp-steep-5-groups	normal	703	701.0	0	834.0	4485.0
1552	A320 (30 rows - 180 seats)	S2	120	1.0m	30	rp-steep-6-groups	normal	709	708.0	0	618.0	3859.0
1553	A320 (30 rows - 180 seats)	S2	120	1.0m	30	rp-2-groups	normal	756	757.0	0	2927.0	8538.0
1555	A320 (30 rows - 180 seats)	S2	120	1.0m	30	rp-spread-4-groups	normal	731	731.0	0	1127.0	6127.0
1554	A320 (30 rows - 180 seats)	S2	120	1.0m	30	rp-3-groups	normal	769	770.0	0	1936.0	6780.0
1556	A320 (30 rows - 180 seats)	S2	120	1.0m	30	rp-spread-5-groups	normal	741	739.0	0	882.0	4881.0
1557	A320 (30 rows - 180 seats)	S2	120	1.0m	30	rp-spread-6-groups	normal	708	708.0	0	760.0	4144.0
1558	A320 (30 rows - 180 seats)	S2	120	1.0m	30	rp-steep-4-groups	normal	728	727.0	0	902.0	5527.0
1559	A320 (30 rows - 180 seats)	S2	120	1.0m	30	rp-steep-5-groups	normal	734	732.0	0	1005.0	4673.0
1560	A320 (30 rows - 180 seats)	S2	120	1.0m	30	rp-steep-6-groups	normal	715	715.0	0	551.0	4033.0
1561	A320 (30 rows - 180 seats)	S2	120	1.0m	30	rp-2-groups	normal	748	749.0	0	2688.0	8291.0
1563	A320 (30 rows - 180 seats)	S2	120	1.0m	30	rp-spread-4-groups	normal	705	705.0	0	1106.0	5987.0
1562	A320 (30 rows - 180 seats)	S2	120	1.0m	30	rp-3-groups	normal	766	766.0	0	1649.0	7021.0
1564	A320 (30 rows - 180 seats)	S2	120	1.0m	30	rp-spread-5-groups	normal	717	715.0	0	970.0	4991.0
1565	A320 (30 rows - 180 seats)	S2	120	1.0m	30	rp-spread-6-groups	normal	699	700.0	0	567.0	4309.0
1566	A320 (30 rows - 180 seats)	S2	120	1.0m	30	rp-steep-4-groups	normal	731	730.0	0	1039.0	5601.0
1567	A320 (30 rows - 180 seats)	S2	120	1.0m	30	rp-steep-5-groups	normal	709	707.0	0	712.0	4607.0
1569	A320 (30 rows - 180 seats)	S2	120	1.0m	30	rp-2-groups	normal	760	762.0	0	2872.0	8412.0
1568	A320 (30 rows - 180 seats)	S2	120	1.0m	30	rp-steep-6-groups	normal	757	757.0	0	679.0	3597.0
1570	A320 (30 rows - 180 seats)	S2	120	1.0m	30	rp-3-groups	normal	725	726.0	0	1522.0	6413.0
1571	A320 (30 rows - 180 seats)	S2	120	1.0m	30	rp-spread-4-groups	normal	724	724.0	0	1106.0	5874.0
1572	A320 (30 rows - 180 seats)	S2	120	1.0m	30	rp-spread-5-groups	normal	706	704.0	0	860.0	4742.0
1573	A320 (30 rows - 180 seats)	S2	120	1.0m	30	rp-spread-6-groups	normal	719	719.0	0	559.0	4660.0
1574	A320 (30 rows - 180 seats)	S2	120	1.0m	30	rp-steep-4-groups	normal	755	755.0	0	988.0	5381.0
1575	A320 (30 rows - 180 seats)	S2	120	1.0m	30	rp-steep-5-groups	normal	723	722.0	0	924.0	4224.0
1577	A320 (30 rows - 180 seats)	S2	120	1.0m	30	rp-2-groups	normal	786	787.0	0	2735.0	8553.0
1576	A320 (30 rows - 180 seats)	S2	120	1.0m	30	rp-steep-6-groups	normal	761	761.0	0	752.0	3963.0
1578	A320 (30 rows - 180 seats)	S2	120	1.0m	30	rp-3-groups	normal	730	731.0	0	1282.0	6708.0
1579	A320 (30 rows - 180 seats)	S2	120	1.0m	30	rp-spread-4-groups	normal	742	742.0	0	1175.0	6058.0
1581	A320 (30 rows - 180 seats)	S2	120	1.0m	30	rp-spread-6-groups	normal	718	719.0	0	700.0	4547.0
1580	A320 (30 rows - 180 seats)	S2	120	1.0m	30	rp-spread-5-groups	normal	743	741.0	0	932.0	4888.0
1582	A320 (30 rows - 180 seats)	S2	120	1.0m	30	rp-steep-4-groups	normal	751	751.0	0	889.0	5190.0
1583	A320 (30 rows - 180 seats)	S2	120	1.0m	30	rp-steep-5-groups	normal	727	726.0	0	812.0	4471.0
1585	A320 (30 rows - 180 seats)	S2	120	1.0m	30	rp-2-groups	normal	726	727.0	0	2873.0	7747.0
1584	A320 (30 rows - 180 seats)	S2	120	1.0m	30	rp-steep-6-groups	normal	740	740.0	0	649.0	3898.0
1586	A320 (30 rows - 180 seats)	S2	120	1.0m	30	rp-3-groups	normal	738	739.0	0	1751.0	6484.0
1588	A320 (30 rows - 180 seats)	S2	120	1.0m	30	rp-spread-5-groups	normal	727	725.0	0	887.0	4966.0
1587	A320 (30 rows - 180 seats)	S2	120	1.0m	30	rp-spread-4-groups	normal	726	726.0	0	1152.0	5760.0
1589	A320 (30 rows - 180 seats)	S2	120	1.0m	30	rp-spread-6-groups	normal	729	730.0	0	754.0	4405.0
1590	A320 (30 rows - 180 seats)	S2	120	1.0m	30	rp-steep-4-groups	normal	706	705.0	0	1045.0	5684.0
1591	A320 (30 rows - 180 seats)	S2	120	1.0m	30	rp-steep-5-groups	normal	740	738.0	0	884.0	4555.0
1592	A320 (30 rows - 180 seats)	S2	120	1.0m	30	rp-steep-6-groups	normal	746	746.0	0	539.0	3676.0
1593	A320 (30 rows - 180 seats)	S2	120	1.0m	30	rp-2-groups	normal	755	756.0	0	2741.0	8782.0
1594	A320 (30 rows - 180 seats)	S2	120	1.0m	30	rp-3-groups	normal	748	749.0	0	1672.0	6373.0
1595	A320 (30 rows - 180 seats)	S2	120	1.0m	30	rp-spread-4-groups	normal	733	733.0	0	1088.0	5696.0
1596	A320 (30 rows - 180 seats)	S2	120	1.0m	30	rp-spread-5-groups	normal	714	712.0	0	769.0	4893.0
1597	A320 (30 rows - 180 seats)	S2	120	1.0m	30	rp-spread-6-groups	normal	733	733.0	0	663.0	4377.0
1598	A320 (30 rows - 180 seats)	S2	120	1.0m	30	rp-steep-4-groups	normal	721	720.0	0	890.0	5250.0
1599	A320 (30 rows - 180 seats)	S2	120	1.0m	30	rp-steep-5-groups	normal	731	730.0	0	870.0	4836.0
1600	A320 (30 rows - 180 seats)	S2	120	1.0m	30	rp-steep-6-groups	normal	742	742.0	0	667.0	4281.0
1601	A320 (30 rows - 180 seats)	S2	120	1.0m	30	rp-2-groups	normal	761	762.0	0	3172.0	8323.0
1602	A320 (30 rows - 180 seats)	S2	120	1.0m	30	rp-3-groups	normal	733	734.0	0	1591.0	6746.0
1603	A320 (30 rows - 180 seats)	S2	120	1.0m	30	rp-spread-4-groups	normal	720	720.0	0	1140.0	5831.0
1604	A320 (30 rows - 180 seats)	S2	120	1.0m	30	rp-spread-5-groups	normal	708	707.0	0	937.0	4796.0
1605	A320 (30 rows - 180 seats)	S2	120	1.0m	30	rp-spread-6-groups	normal	698	698.0	0	626.0	4366.0
1606	A320 (30 rows - 180 seats)	S2	120	1.0m	30	rp-steep-4-groups	normal	763	763.0	0	1128.0	5255.0
1607	A320 (30 rows - 180 seats)	S2	120	1.0m	30	rp-steep-5-groups	normal	720	719.0	0	696.0	4528.0
1609	A320 (30 rows - 180 seats)	S2	120	1.0m	30	rp-2-groups	normal	767	769.0	0	3098.0	8542.0
1608	A320 (30 rows - 180 seats)	S2	120	1.0m	30	rp-steep-6-groups	normal	729	728.0	0	741.0	4210.0
1610	A320 (30 rows - 180 seats)	S2	120	1.0m	30	rp-3-groups	normal	733	734.0	0	1618.0	6739.0
1611	A320 (30 rows - 180 seats)	S2	120	1.0m	30	rp-spread-4-groups	normal	734	734.0	0	874.0	5892.0
1613	A320 (30 rows - 180 seats)	S2	120	1.0m	30	rp-spread-6-groups	normal	681	681.0	0	776.0	4195.0
1612	A320 (30 rows - 180 seats)	S2	120	1.0m	30	rp-spread-5-groups	normal	703	701.0	0	901.0	4833.0
1614	A320 (30 rows - 180 seats)	S2	120	1.0m	30	rp-steep-4-groups	normal	702	701.0	0	910.0	5211.0
1615	A320 (30 rows - 180 seats)	S2	120	1.0m	30	rp-steep-5-groups	normal	722	721.0	0	787.0	4445.0
1617	A320 (30 rows - 180 seats)	S2	120	1.0m	30	rp-2-groups	normal	746	748.0	0	2829.0	8231.0
1616	A320 (30 rows - 180 seats)	S2	120	1.0m	30	rp-steep-6-groups	normal	717	717.0	0	591.0	3770.0
1618	A320 (30 rows - 180 seats)	S2	120	1.0m	30	rp-3-groups	normal	754	755.0	0	1639.0	6639.0
1619	A320 (30 rows - 180 seats)	S2	120	1.0m	30	rp-spread-4-groups	normal	735	735.0	0	991.0	5815.0
1620	A320 (30 rows - 180 seats)	S2	120	1.0m	30	rp-spread-5-groups	normal	732	730.0	0	989.0	4888.0
1621	A320 (30 rows - 180 seats)	S2	120	1.0m	30	rp-spread-6-groups	normal	696	697.0	0	658.0	4410.0
1622	A320 (30 rows - 180 seats)	S2	120	1.0m	30	rp-steep-4-groups	normal	721	720.0	0	1032.0	5331.0
1623	A320 (30 rows - 180 seats)	S2	120	1.0m	30	rp-steep-5-groups	normal	751	749.0	0	805.0	4246.0
1624	A320 (30 rows - 180 seats)	S2	120	1.0m	30	rp-steep-6-groups	normal	734	734.0	0	757.0	4116.0
1625	A320 (30 rows - 180 seats)	S2	120	1.0m	30	rp-2-groups	normal	783	784.0	0	2608.0	7834.0
1626	A320 (30 rows - 180 seats)	S2	120	1.0m	30	rp-3-groups	normal	732	733.0	0	1351.0	6578.0
1627	A320 (30 rows - 180 seats)	S2	120	1.0m	30	rp-spread-4-groups	normal	739	739.0	0	1217.0	6106.0
1628	A320 (30 rows - 180 seats)	S2	120	1.0m	30	rp-spread-5-groups	normal	685	683.0	0	845.0	4904.0
1629	A320 (30 rows - 180 seats)	S2	120	1.0m	30	rp-spread-6-groups	normal	728	728.0	0	627.0	4417.0
1630	A320 (30 rows - 180 seats)	S2	120	1.0m	30	rp-steep-4-groups	normal	724	723.0	0	1017.0	6019.0
1631	A320 (30 rows - 180 seats)	S2	120	1.0m	30	rp-steep-5-groups	normal	736	735.0	0	749.0	4728.0
1633	A320 (30 rows - 180 seats)	S2	120	1.0m	30	rp-2-groups	normal	755	756.0	0	2560.0	8088.0
1632	A320 (30 rows - 180 seats)	S2	120	1.0m	30	rp-steep-6-groups	normal	744	744.0	0	565.0	3845.0
1634	A320 (30 rows - 180 seats)	S2	120	1.0m	30	rp-3-groups	normal	748	749.0	0	1658.0	6691.0
1635	A320 (30 rows - 180 seats)	S2	120	1.0m	30	rp-spread-4-groups	normal	725	725.0	0	1023.0	5645.0
1636	A320 (30 rows - 180 seats)	S2	120	1.0m	30	rp-spread-5-groups	normal	738	736.0	0	836.0	5128.0
1637	A320 (30 rows - 180 seats)	S2	120	1.0m	30	rp-spread-6-groups	normal	719	719.0	0	706.0	4365.0
1638	A320 (30 rows - 180 seats)	S2	120	1.0m	30	rp-steep-4-groups	normal	716	716.0	0	1107.0	5675.0
1639	A320 (30 rows - 180 seats)	S2	120	1.0m	30	rp-steep-5-groups	normal	752	751.0	0	894.0	4556.0
1641	A320 (30 rows - 180 seats)	S2	120	1.0m	30	rp-2-groups	normal	774	775.0	0	2715.0	8759.0
1640	A320 (30 rows - 180 seats)	S2	120	1.0m	30	rp-steep-6-groups	normal	729	729.0	0	591.0	4055.0
1642	A320 (30 rows - 180 seats)	S2	120	1.0m	30	rp-3-groups	normal	729	730.0	0	1813.0	6776.0
1643	A320 (30 rows - 180 seats)	S2	120	1.0m	30	rp-spread-4-groups	normal	743	743.0	0	1115.0	6032.0
1644	A320 (30 rows - 180 seats)	S2	120	1.0m	30	rp-spread-5-groups	normal	732	731.0	0	758.0	4933.0
1645	A320 (30 rows - 180 seats)	S2	120	1.0m	30	rp-spread-6-groups	normal	713	714.0	0	528.0	4271.0
1646	A320 (30 rows - 180 seats)	S2	120	1.0m	30	rp-steep-4-groups	normal	731	731.0	0	897.0	5446.0
1647	A320 (30 rows - 180 seats)	S2	120	1.0m	30	rp-steep-5-groups	normal	730	729.0	0	873.0	4508.0
1649	A320 (30 rows - 180 seats)	S2	120	1.0m	30	rp-2-groups	normal	754	756.0	0	2656.0	8611.0
1648	A320 (30 rows - 180 seats)	S2	120	1.0m	30	rp-steep-6-groups	normal	732	732.0	0	604.0	3831.0
1650	A320 (30 rows - 180 seats)	S2	120	1.0m	30	rp-3-groups	normal	752	753.0	0	1609.0	6560.0
1651	A320 (30 rows - 180 seats)	S2	120	1.0m	30	rp-spread-4-groups	normal	693	693.0	0	1034.0	5807.0
1652	A320 (30 rows - 180 seats)	S2	120	1.0m	30	rp-spread-5-groups	normal	714	712.0	0	828.0	4733.0
1653	A320 (30 rows - 180 seats)	S2	120	1.0m	30	rp-spread-6-groups	normal	720	721.0	0	652.0	4125.0
1654	A320 (30 rows - 180 seats)	S2	120	1.0m	30	rp-steep-4-groups	normal	758	758.0	0	968.0	5109.0
1655	A320 (30 rows - 180 seats)	S2	120	1.0m	30	rp-steep-5-groups	normal	712	710.0	0	854.0	4503.0
1657	A320 (30 rows - 180 seats)	S2	120	1.0m	30	rp-2-groups	normal	778	780.0	0	3057.0	8459.0
1656	A320 (30 rows - 180 seats)	S2	120	1.0m	30	rp-steep-6-groups	normal	735	735.0	0	595.0	3797.0
1659	A320 (30 rows - 180 seats)	S2	120	1.0m	30	rp-spread-4-groups	normal	729	729.0	0	1017.0	5625.0
1658	A320 (30 rows - 180 seats)	S2	120	1.0m	30	rp-3-groups	normal	778	779.0	0	1732.0	6807.0
1660	A320 (30 rows - 180 seats)	S2	120	1.0m	30	rp-spread-5-groups	normal	722	720.0	0	630.0	4839.0
1661	A320 (30 rows - 180 seats)	S2	120	1.0m	30	rp-spread-6-groups	normal	721	721.0	0	572.0	4515.0
1662	A320 (30 rows - 180 seats)	S2	120	1.0m	30	rp-steep-4-groups	normal	703	703.0	0	1056.0	5435.0
1663	A320 (30 rows - 180 seats)	S2	120	1.0m	30	rp-steep-5-groups	normal	746	745.0	0	993.0	4527.0
1664	A320 (30 rows - 180 seats)	S2	120	1.0m	30	rp-steep-6-groups	normal	724	724.0	0	598.0	4054.0
1665	A320 (30 rows - 180 seats)	S2	120	1.0m	30	rp-2-groups	normal	744	745.0	0	2706.0	8729.0
1666	A320 (30 rows - 180 seats)	S2	120	1.0m	30	rp-3-groups	normal	746	747.0	0	1503.0	6556.0
1667	A320 (30 rows - 180 seats)	S2	120	1.0m	30	rp-spread-4-groups	normal	736	736.0	0	1149.0	5672.0
1668	A320 (30 rows - 180 seats)	S2	120	1.0m	30	rp-spread-5-groups	normal	713	711.0	0	697.0	4728.0
1669	A320 (30 rows - 180 seats)	S2	120	1.0m	30	rp-spread-6-groups	normal	734	734.0	0	699.0	4353.0
1670	A320 (30 rows - 180 seats)	S2	120	1.0m	30	rp-steep-4-groups	normal	724	724.0	0	1275.0	5334.0
1671	A320 (30 rows - 180 seats)	S2	120	1.0m	30	rp-steep-5-groups	normal	722	720.0	0	804.0	4655.0
1673	A320 (30 rows - 180 seats)	S2	120	1.0m	30	rp-2-groups	normal	746	748.0	0	2791.0	8437.0
1672	A320 (30 rows - 180 seats)	S2	120	1.0m	30	rp-steep-6-groups	normal	736	736.0	0	530.0	3805.0
1675	A320 (30 rows - 180 seats)	S2	120	1.0m	30	rp-spread-4-groups	normal	714	714.0	0	1123.0	6088.0
1674	A320 (30 rows - 180 seats)	S2	120	1.0m	30	rp-3-groups	normal	747	748.0	0	1646.0	6710.0
1676	A320 (30 rows - 180 seats)	S2	120	1.0m	30	rp-spread-5-groups	normal	717	715.0	0	813.0	4849.0
1677	A320 (30 rows - 180 seats)	S2	120	1.0m	30	rp-spread-6-groups	normal	713	713.0	0	440.0	4605.0
1678	A320 (30 rows - 180 seats)	S2	120	1.0m	30	rp-steep-4-groups	normal	777	776.0	0	1094.0	5579.0
1679	A320 (30 rows - 180 seats)	S2	120	1.0m	30	rp-steep-5-groups	normal	716	715.0	0	659.0	4604.0
1681	A320 (30 rows - 180 seats)	S2	120	1.0m	30	rp-2-groups	normal	774	776.0	0	2525.0	8091.0
1683	A320 (30 rows - 180 seats)	S2	120	1.0m	30	rp-spread-4-groups	normal	739	739.0	0	1043.0	6061.0
1680	A320 (30 rows - 180 seats)	S2	120	1.0m	30	rp-steep-6-groups	normal	734	734.0	0	629.0	3673.0
1682	A320 (30 rows - 180 seats)	S2	120	1.0m	30	rp-3-groups	normal	738	739.0	0	1460.0	6686.0
1684	A320 (30 rows - 180 seats)	S2	120	1.0m	30	rp-spread-5-groups	normal	699	697.0	0	851.0	4808.0
1686	A320 (30 rows - 180 seats)	S2	120	1.0m	30	rp-steep-4-groups	normal	739	739.0	0	1270.0	5334.0
1685	A320 (30 rows - 180 seats)	S2	120	1.0m	30	rp-spread-6-groups	normal	718	718.0	0	648.0	4268.0
1687	A320 (30 rows - 180 seats)	S2	120	1.0m	30	rp-steep-5-groups	normal	745	743.0	0	932.0	4506.0
1688	A320 (30 rows - 180 seats)	S2	120	1.0m	30	rp-steep-6-groups	normal	740	740.0	0	660.0	3835.0
1689	A320 (30 rows - 180 seats)	S2	120	1.0m	30	rp-2-groups	normal	756	758.0	0	2604.0	8483.0
1691	A320 (30 rows - 180 seats)	S2	120	1.0m	30	rp-spread-4-groups	normal	733	733.0	0	1163.0	5680.0
1690	A320 (30 rows - 180 seats)	S2	120	1.0m	30	rp-3-groups	normal	736	737.0	0	1401.0	6501.0
1692	A320 (30 rows - 180 seats)	S2	120	1.0m	30	rp-spread-5-groups	normal	734	732.0	0	887.0	4950.0
1693	A320 (30 rows - 180 seats)	S2	120	1.0m	30	rp-spread-6-groups	normal	715	715.0	0	702.0	4578.0
1694	A320 (30 rows - 180 seats)	S2	120	1.0m	30	rp-steep-4-groups	normal	747	747.0	0	1105.0	5280.0
1695	A320 (30 rows - 180 seats)	S2	120	1.0m	30	rp-steep-5-groups	normal	728	726.0	0	809.0	4527.0
1697	A320 (30 rows - 180 seats)	S2	120	1.0m	30	rp-2-groups	normal	750	752.0	0	2730.0	8592.0
1696	A320 (30 rows - 180 seats)	S2	120	1.0m	30	rp-steep-6-groups	normal	744	744.0	0	700.0	3884.0
1698	A320 (30 rows - 180 seats)	S2	120	1.0m	30	rp-3-groups	normal	736	737.0	0	1447.0	6005.0
1699	A320 (30 rows - 180 seats)	S2	120	1.0m	30	rp-spread-4-groups	normal	741	741.0	0	1251.0	6071.0
1700	A320 (30 rows - 180 seats)	S2	120	1.0m	30	rp-spread-5-groups	normal	725	723.0	0	807.0	5202.0
1701	A320 (30 rows - 180 seats)	S2	120	1.0m	30	rp-spread-6-groups	normal	708	708.0	0	686.0	4097.0
1702	A320 (30 rows - 180 seats)	S2	120	1.0m	30	rp-steep-4-groups	normal	700	699.0	0	1019.0	5315.0
1703	A320 (30 rows - 180 seats)	S2	120	1.0m	30	rp-steep-5-groups	normal	709	707.0	0	846.0	4246.0
1705	A320 (30 rows - 180 seats)	S2	120	1.0m	30	rp-2-groups	normal	761	762.0	0	3036.0	8637.0
1704	A320 (30 rows - 180 seats)	S2	120	1.0m	30	rp-steep-6-groups	normal	765	765.0	0	721.0	3910.0
1707	A320 (30 rows - 180 seats)	S2	120	1.0m	30	rp-spread-4-groups	normal	694	694.0	0	1031.0	5988.0
1706	A320 (30 rows - 180 seats)	S2	120	1.0m	30	rp-3-groups	normal	757	758.0	0	1643.0	6807.0
1708	A320 (30 rows - 180 seats)	S2	120	1.0m	30	rp-spread-5-groups	normal	727	726.0	0	795.0	4737.0
1709	A320 (30 rows - 180 seats)	S2	120	1.0m	30	rp-spread-6-groups	normal	720	720.0	0	629.0	4390.0
1710	A320 (30 rows - 180 seats)	S2	120	1.0m	30	rp-steep-4-groups	normal	747	746.0	0	1141.0	5421.0
1711	A320 (30 rows - 180 seats)	S2	120	1.0m	30	rp-steep-5-groups	normal	752	750.0	0	946.0	4538.0
1713	A320 (30 rows - 180 seats)	S2	120	1.0m	30	rp-2-groups	normal	692	694.0	0	2680.0	8080.0
1712	A320 (30 rows - 180 seats)	S2	120	1.0m	30	rp-steep-6-groups	normal	717	717.0	0	578.0	3667.0
1714	A320 (30 rows - 180 seats)	S2	120	1.0m	30	rp-3-groups	normal	751	752.0	0	1634.0	6311.0
1715	A320 (30 rows - 180 seats)	S2	120	1.0m	30	rp-spread-4-groups	normal	694	694.0	0	1046.0	5844.0
1716	A320 (30 rows - 180 seats)	S2	120	1.0m	30	rp-spread-5-groups	normal	708	706.0	0	805.0	4871.0
1717	A320 (30 rows - 180 seats)	S2	120	1.0m	30	rp-spread-6-groups	normal	723	723.0	0	536.0	4642.0
1718	A320 (30 rows - 180 seats)	S2	120	1.0m	30	rp-steep-4-groups	normal	701	701.0	0	873.0	5475.0
1719	A320 (30 rows - 180 seats)	S2	120	1.0m	30	rp-steep-5-groups	normal	734	733.0	0	708.0	4351.0
1720	A320 (30 rows - 180 seats)	S2	120	1.0m	30	rp-steep-6-groups	normal	700	700.0	0	632.0	3799.0
1721	A320 (30 rows - 180 seats)	S2	120	1.0m	30	rp-2-groups	normal	774	776.0	0	2506.0	8464.0
1722	A320 (30 rows - 180 seats)	S2	120	1.0m	30	rp-3-groups	normal	757	758.0	0	1544.0	6604.0
1723	A320 (30 rows - 180 seats)	S2	120	1.0m	30	rp-spread-4-groups	normal	700	700.0	0	959.0	5961.0
1724	A320 (30 rows - 180 seats)	S2	120	1.0m	30	rp-spread-5-groups	normal	707	705.0	0	831.0	4542.0
1725	A320 (30 rows - 180 seats)	S2	120	1.0m	30	rp-spread-6-groups	normal	694	694.0	0	615.0	4234.0
1726	A320 (30 rows - 180 seats)	S2	120	1.0m	30	rp-steep-4-groups	normal	749	749.0	0	1134.0	5388.0
1727	A320 (30 rows - 180 seats)	S2	120	1.0m	30	rp-steep-5-groups	normal	738	736.0	0	808.0	4648.0
1729	A320 (30 rows - 180 seats)	S2	120	1.0m	30	rp-2-groups	normal	744	745.0	0	2610.0	8042.0
1728	A320 (30 rows - 180 seats)	S2	120	1.0m	30	rp-steep-6-groups	normal	733	733.0	0	704.0	4052.0
1730	A320 (30 rows - 180 seats)	S2	120	1.0m	30	rp-3-groups	normal	745	746.0	0	1684.0	6359.0
1731	A320 (30 rows - 180 seats)	S2	120	1.0m	30	rp-spread-4-groups	normal	727	727.0	0	878.0	5691.0
1732	A320 (30 rows - 180 seats)	S2	120	1.0m	30	rp-spread-5-groups	normal	750	748.0	0	790.0	4856.0
1733	A320 (30 rows - 180 seats)	S2	120	1.0m	30	rp-spread-6-groups	normal	723	723.0	0	602.0	4416.0
1734	A320 (30 rows - 180 seats)	S2	120	1.0m	30	rp-steep-4-groups	normal	748	748.0	0	936.0	5290.0
1735	A320 (30 rows - 180 seats)	S2	120	1.0m	30	rp-steep-5-groups	normal	708	707.0	0	702.0	4283.0
1736	A320 (30 rows - 180 seats)	S2	120	1.0m	30	rp-steep-6-groups	normal	719	719.0	0	750.0	3772.0
1737	A320 (30 rows - 180 seats)	S2	120	1.0m	30	rp-2-groups	normal	772	774.0	0	2384.0	8409.0
1738	A320 (30 rows - 180 seats)	S2	120	1.0m	30	rp-3-groups	normal	753	754.0	0	1585.0	6633.0
1739	A320 (30 rows - 180 seats)	S2	120	1.0m	30	rp-spread-4-groups	normal	699	699.0	0	1063.0	5684.0
1740	A320 (30 rows - 180 seats)	S2	120	1.0m	30	rp-spread-5-groups	normal	722	720.0	0	863.0	5207.0
1741	A320 (30 rows - 180 seats)	S2	120	1.0m	30	rp-spread-6-groups	normal	732	732.0	0	563.0	4461.0
1743	A320 (30 rows - 180 seats)	S2	120	1.0m	30	rp-steep-5-groups	normal	738	737.0	0	742.0	4430.0
1744	A320 (30 rows - 180 seats)	S2	120	1.0m	30	rp-steep-6-groups	normal	731	731.0	0	676.0	3732.0
1742	A320 (30 rows - 180 seats)	S2	120	1.0m	30	rp-steep-4-groups	normal	735	735.0	0	1156.0	5439.0
1745	A320 (30 rows - 180 seats)	S2	120	1.0m	30	rp-2-groups	normal	761	763.0	0	2435.0	7913.0
1746	A320 (30 rows - 180 seats)	S2	120	1.0m	30	rp-3-groups	normal	730	731.0	0	1324.0	6451.0
1747	A320 (30 rows - 180 seats)	S2	120	1.0m	30	rp-spread-4-groups	normal	710	710.0	0	1071.0	5615.0
1748	A320 (30 rows - 180 seats)	S2	120	1.0m	30	rp-spread-5-groups	normal	719	717.0	0	1063.0	5094.0
1749	A320 (30 rows - 180 seats)	S2	120	1.0m	30	rp-spread-6-groups	normal	711	711.0	0	636.0	4399.0
1750	A320 (30 rows - 180 seats)	S2	120	1.0m	30	rp-steep-4-groups	normal	711	711.0	0	1141.0	5475.0
1751	A320 (30 rows - 180 seats)	S2	120	1.0m	30	rp-steep-5-groups	normal	726	724.0	0	814.0	4498.0
1753	A320 (30 rows - 180 seats)	S2	120	1.0m	30	rp-2-groups	normal	779	780.0	0	2758.0	8791.0
1752	A320 (30 rows - 180 seats)	S2	120	1.0m	30	rp-steep-6-groups	normal	742	742.0	0	662.0	4111.0
1754	A320 (30 rows - 180 seats)	S2	120	1.0m	30	rp-3-groups	normal	746	747.0	0	1811.0	6586.0
1755	A320 (30 rows - 180 seats)	S2	120	1.0m	30	rp-spread-4-groups	normal	734	734.0	0	1318.0	6225.0
1757	A320 (30 rows - 180 seats)	S2	120	1.0m	30	rp-spread-6-groups	normal	672	672.0	0	510.0	4125.0
1756	A320 (30 rows - 180 seats)	S2	120	1.0m	30	rp-spread-5-groups	normal	714	712.0	0	824.0	5029.0
1758	A320 (30 rows - 180 seats)	S2	120	1.0m	30	rp-steep-4-groups	normal	734	734.0	0	1102.0	5546.0
1759	A320 (30 rows - 180 seats)	S2	120	1.0m	30	rp-steep-5-groups	normal	691	689.0	0	660.0	4210.0
1760	A320 (30 rows - 180 seats)	S2	120	1.0m	30	rp-steep-6-groups	normal	734	734.0	0	647.0	3961.0
1761	A320 (30 rows - 180 seats)	S2	120	1.0m	30	rp-2-groups	normal	784	785.0	0	2232.0	8385.0
1762	A320 (30 rows - 180 seats)	S2	120	1.0m	30	rp-3-groups	normal	733	734.0	0	1173.0	6484.0
1763	A320 (30 rows - 180 seats)	S2	120	1.0m	30	rp-spread-4-groups	normal	726	726.0	0	1140.0	5900.0
1764	A320 (30 rows - 180 seats)	S2	120	1.0m	30	rp-spread-5-groups	normal	732	730.0	0	921.0	4745.0
1765	A320 (30 rows - 180 seats)	S2	120	1.0m	30	rp-spread-6-groups	normal	762	762.0	0	563.0	4412.0
1766	A320 (30 rows - 180 seats)	S2	120	1.0m	30	rp-steep-4-groups	normal	697	697.0	0	986.0	5177.0
1767	A320 (30 rows - 180 seats)	S2	120	1.0m	30	rp-steep-5-groups	normal	736	734.0	0	976.0	4555.0
1768	A320 (30 rows - 180 seats)	S2	120	1.0m	30	rp-steep-6-groups	normal	744	744.0	0	599.0	3737.0
1769	A320 (30 rows - 180 seats)	S2	120	1.0m	30	rp-2-groups	normal	780	781.0	0	2516.0	8460.0
1770	A320 (30 rows - 180 seats)	S2	120	1.0m	30	rp-3-groups	normal	759	759.0	0	1561.0	6661.0
1771	A320 (30 rows - 180 seats)	S2	120	1.0m	30	rp-spread-4-groups	normal	728	728.0	0	1135.0	5777.0
1772	A320 (30 rows - 180 seats)	S2	120	1.0m	30	rp-spread-5-groups	normal	715	713.0	0	786.0	4654.0
1773	A320 (30 rows - 180 seats)	S2	120	1.0m	30	rp-spread-6-groups	normal	675	675.0	0	620.0	4327.0
1774	A320 (30 rows - 180 seats)	S2	120	1.0m	30	rp-steep-4-groups	normal	725	725.0	0	1089.0	5312.0
1775	A320 (30 rows - 180 seats)	S2	120	1.0m	30	rp-steep-5-groups	normal	704	702.0	0	785.0	4636.0
1776	A320 (30 rows - 180 seats)	S2	120	1.0m	30	rp-steep-6-groups	normal	758	758.0	0	634.0	3936.0
1778	A320 (30 rows - 180 seats)	S2	120	1.0m	30	rp-3-groups	normal	754	754.0	0	1756.0	6951.0
1777	A320 (30 rows - 180 seats)	S2	120	1.0m	30	rp-2-groups	normal	746	747.0	0	2513.0	8692.0
1779	A320 (30 rows - 180 seats)	S2	120	1.0m	30	rp-spread-4-groups	normal	738	738.0	0	1069.0	5495.0
1780	A320 (30 rows - 180 seats)	S2	120	1.0m	30	rp-spread-5-groups	normal	741	739.0	0	863.0	5216.0
1781	A320 (30 rows - 180 seats)	S2	120	1.0m	30	rp-spread-6-groups	normal	727	728.0	0	618.0	4386.0
1782	A320 (30 rows - 180 seats)	S2	120	1.0m	30	rp-steep-4-groups	normal	743	743.0	0	1054.0	5473.0
1783	A320 (30 rows - 180 seats)	S2	120	1.0m	30	rp-steep-5-groups	normal	724	722.0	0	590.0	4544.0
1784	A320 (30 rows - 180 seats)	S2	120	1.0m	30	rp-steep-6-groups	normal	710	710.0	0	647.0	3803.0
1785	A320 (30 rows - 180 seats)	S2	120	1.0m	30	rp-2-groups	normal	746	747.0	0	2747.0	8348.0
1786	A320 (30 rows - 180 seats)	S2	120	1.0m	30	rp-3-groups	normal	717	718.0	0	1463.0	6761.0
1787	A320 (30 rows - 180 seats)	S2	120	1.0m	30	rp-spread-4-groups	normal	738	738.0	0	922.0	6324.0
1788	A320 (30 rows - 180 seats)	S2	120	1.0m	30	rp-spread-5-groups	normal	695	694.0	0	754.0	4851.0
1789	A320 (30 rows - 180 seats)	S2	120	1.0m	30	rp-spread-6-groups	normal	699	700.0	0	670.0	4317.0
1790	A320 (30 rows - 180 seats)	S2	120	1.0m	30	rp-steep-4-groups	normal	751	750.0	0	1089.0	5279.0
1791	A320 (30 rows - 180 seats)	S2	120	1.0m	30	rp-steep-5-groups	normal	712	710.0	0	813.0	4490.0
1792	A320 (30 rows - 180 seats)	S2	120	1.0m	30	rp-steep-6-groups	normal	719	719.0	0	709.0	3707.0
1793	A320 (30 rows - 180 seats)	S2	120	1.0m	30	rp-2-groups	normal	744	746.0	0	2415.0	8554.0
1795	A320 (30 rows - 180 seats)	S2	120	1.0m	30	rp-spread-4-groups	normal	688	688.0	0	845.0	5478.0
1794	A320 (30 rows - 180 seats)	S2	120	1.0m	30	rp-3-groups	normal	744	745.0	0	1296.0	6707.0
1796	A320 (30 rows - 180 seats)	S2	120	1.0m	30	rp-spread-5-groups	normal	745	743.0	0	755.0	5111.0
1797	A320 (30 rows - 180 seats)	S2	120	1.0m	30	rp-spread-6-groups	normal	704	704.0	0	676.0	4519.0
1798	A320 (30 rows - 180 seats)	S2	120	1.0m	30	rp-steep-4-groups	normal	746	745.0	0	1133.0	5508.0
1799	A320 (30 rows - 180 seats)	S2	120	1.0m	30	rp-steep-5-groups	normal	707	705.0	0	700.0	4389.0
1800	A320 (30 rows - 180 seats)	S2	120	1.0m	30	rp-steep-6-groups	normal	712	712.0	0	601.0	3773.0
1801	A320 (30 rows - 180 seats)	S2	120	1.0m	30	rp-2-groups	normal	752	754.0	0	2252.0	8528.0
1802	A320 (30 rows - 180 seats)	S2	120	1.0m	30	rp-3-groups	normal	747	748.0	0	1490.0	6363.0
1803	A320 (30 rows - 180 seats)	S2	120	1.0m	30	rp-spread-4-groups	normal	733	733.0	0	1108.0	5792.0
1804	A320 (30 rows - 180 seats)	S2	120	1.0m	30	rp-spread-5-groups	normal	712	710.0	0	835.0	4849.0
1805	A320 (30 rows - 180 seats)	S2	120	1.0m	30	rp-spread-6-groups	normal	719	719.0	0	654.0	4382.0
1806	A320 (30 rows - 180 seats)	S2	120	1.0m	30	rp-steep-4-groups	normal	739	739.0	0	1103.0	5360.0
1807	A320 (30 rows - 180 seats)	S2	120	1.0m	30	rp-steep-5-groups	normal	726	724.0	0	735.0	4575.0
1808	A320 (30 rows - 180 seats)	S2	120	1.0m	30	rp-steep-6-groups	normal	727	727.0	0	685.0	4015.0
1809	A320 (30 rows - 180 seats)	S2	120	1.0m	30	rp-2-groups	normal	708	709.0	0	2793.0	8133.0
1810	A320 (30 rows - 180 seats)	S2	120	1.0m	30	rp-3-groups	normal	766	767.0	0	1599.0	7186.0
1811	A320 (30 rows - 180 seats)	S2	120	1.0m	30	rp-spread-4-groups	normal	710	710.0	0	1075.0	5693.0
1812	A320 (30 rows - 180 seats)	S2	120	1.0m	30	rp-spread-5-groups	normal	734	732.0	0	1008.0	5074.0
1813	A320 (30 rows - 180 seats)	S2	120	1.0m	30	rp-spread-6-groups	normal	709	709.0	0	780.0	4299.0
1814	A320 (30 rows - 180 seats)	S2	120	1.0m	30	rp-steep-4-groups	normal	722	721.0	0	1145.0	5560.0
1815	A320 (30 rows - 180 seats)	S2	120	1.0m	30	rp-steep-5-groups	normal	732	731.0	0	877.0	4622.0
1816	A320 (30 rows - 180 seats)	S2	120	1.0m	30	rp-steep-6-groups	normal	693	693.0	0	739.0	3906.0
1817	A320 (30 rows - 180 seats)	S2	120	1.0m	30	rp-2-groups	normal	785	786.0	0	2832.0	8587.0
1819	A320 (30 rows - 180 seats)	S2	120	1.0m	30	rp-spread-4-groups	normal	724	724.0	0	1104.0	5843.0
1818	A320 (30 rows - 180 seats)	S2	120	1.0m	30	rp-3-groups	normal	736	737.0	0	1222.0	6549.0
1820	A320 (30 rows - 180 seats)	S2	120	1.0m	30	rp-spread-5-groups	normal	724	722.0	0	685.0	4898.0
1821	A320 (30 rows - 180 seats)	S2	120	1.0m	30	rp-spread-6-groups	normal	692	693.0	0	592.0	4139.0
1822	A320 (30 rows - 180 seats)	S2	120	1.0m	30	rp-steep-4-groups	normal	725	725.0	0	1027.0	5271.0
1823	A320 (30 rows - 180 seats)	S2	120	1.0m	30	rp-steep-5-groups	normal	748	747.0	0	933.0	4623.0
1824	A320 (30 rows - 180 seats)	S2	120	1.0m	30	rp-steep-6-groups	normal	721	721.0	0	648.0	3636.0
1825	A320 (30 rows - 180 seats)	S2	120	1.0m	30	rp-2-groups	normal	752	754.0	0	2740.0	8691.0
1826	A320 (30 rows - 180 seats)	S2	120	1.0m	30	rp-3-groups	normal	723	724.0	0	1586.0	6425.0
1827	A320 (30 rows - 180 seats)	S2	120	1.0m	30	rp-spread-4-groups	normal	720	720.0	0	1069.0	5991.0
1828	A320 (30 rows - 180 seats)	S2	120	1.0m	30	rp-spread-5-groups	normal	720	718.0	0	750.0	4956.0
1829	A320 (30 rows - 180 seats)	S2	120	1.0m	30	rp-spread-6-groups	normal	708	708.0	0	656.0	4469.0
1830	A320 (30 rows - 180 seats)	S2	120	1.0m	30	rp-steep-4-groups	normal	730	730.0	0	927.0	5323.0
1831	A320 (30 rows - 180 seats)	S2	120	1.0m	30	rp-steep-5-groups	normal	728	727.0	0	814.0	4405.0
1832	A320 (30 rows - 180 seats)	S2	120	1.0m	30	rp-steep-6-groups	normal	735	734.0	0	621.0	3957.0
1833	A320 (30 rows - 180 seats)	S2	120	1.0m	30	rp-2-groups	normal	751	752.0	0	3155.0	8765.0
1835	A320 (30 rows - 180 seats)	S2	120	1.0m	30	rp-spread-4-groups	normal	734	734.0	0	971.0	6031.0
1834	A320 (30 rows - 180 seats)	S2	120	1.0m	30	rp-3-groups	normal	737	738.0	0	1177.0	6738.0
1836	A320 (30 rows - 180 seats)	S2	120	1.0m	30	rp-spread-5-groups	normal	729	727.0	0	959.0	5212.0
1837	A320 (30 rows - 180 seats)	S2	120	1.0m	30	rp-spread-6-groups	normal	691	692.0	0	590.0	4086.0
1838	A320 (30 rows - 180 seats)	S2	120	1.0m	30	rp-steep-4-groups	normal	716	716.0	0	1124.0	5537.0
1839	A320 (30 rows - 180 seats)	S2	120	1.0m	30	rp-steep-5-groups	normal	708	707.0	0	866.0	4634.0
1840	A320 (30 rows - 180 seats)	S2	120	1.0m	30	rp-steep-6-groups	normal	723	723.0	0	638.0	3835.0
1841	A320 (30 rows - 180 seats)	S2	120	1.0m	30	rp-2-groups	normal	755	756.0	0	2695.0	8282.0
1842	A320 (30 rows - 180 seats)	S2	120	1.0m	30	rp-3-groups	normal	762	763.0	0	1556.0	6629.0
1843	A320 (30 rows - 180 seats)	S2	120	1.0m	30	rp-spread-4-groups	normal	721	721.0	0	1118.0	5499.0
1844	A320 (30 rows - 180 seats)	S2	120	1.0m	30	rp-spread-5-groups	normal	734	732.0	0	807.0	4909.0
1845	A320 (30 rows - 180 seats)	S2	120	1.0m	30	rp-spread-6-groups	normal	705	706.0	0	589.0	4442.0
1846	A320 (30 rows - 180 seats)	S2	120	1.0m	30	rp-steep-4-groups	normal	728	728.0	0	1117.0	5088.0
1847	A320 (30 rows - 180 seats)	S2	120	1.0m	30	rp-steep-5-groups	normal	695	693.0	0	782.0	4283.0
1848	A320 (30 rows - 180 seats)	S2	120	1.0m	30	rp-steep-6-groups	normal	722	722.0	0	712.0	3768.0
1849	A320 (30 rows - 180 seats)	S2	120	1.0m	30	rp-2-groups	normal	780	781.0	0	2906.0	9006.0
1850	A320 (30 rows - 180 seats)	S2	120	1.0m	30	rp-3-groups	normal	728	729.0	0	1257.0	6909.0
1851	A320 (30 rows - 180 seats)	S2	120	1.0m	30	rp-spread-4-groups	normal	728	728.0	0	1136.0	5575.0
1852	A320 (30 rows - 180 seats)	S2	120	1.0m	30	rp-spread-5-groups	normal	714	712.0	0	769.0	5129.0
1853	A320 (30 rows - 180 seats)	S2	120	1.0m	30	rp-spread-6-groups	normal	709	710.0	0	596.0	4386.0
1855	A320 (30 rows - 180 seats)	S2	120	1.0m	30	rp-steep-5-groups	normal	756	754.0	0	767.0	4503.0
1854	A320 (30 rows - 180 seats)	S2	120	1.0m	30	rp-steep-4-groups	normal	721	720.0	0	970.0	4953.0
1856	A320 (30 rows - 180 seats)	S2	120	1.0m	30	rp-steep-6-groups	normal	721	721.0	0	823.0	4036.0
1857	A320 (30 rows - 180 seats)	S2	120	1.0m	30	rp-2-groups	normal	744	746.0	0	2564.0	8431.0
1858	A320 (30 rows - 180 seats)	S2	120	1.0m	30	rp-3-groups	normal	744	745.0	0	1565.0	6988.0
1859	A320 (30 rows - 180 seats)	S2	120	1.0m	30	rp-spread-4-groups	normal	693	693.0	0	965.0	5672.0
1860	A320 (30 rows - 180 seats)	S2	120	1.0m	30	rp-spread-5-groups	normal	724	722.0	0	733.0	4636.0
1861	A320 (30 rows - 180 seats)	S2	120	1.0m	30	rp-spread-6-groups	normal	732	733.0	0	595.0	4391.0
1862	A320 (30 rows - 180 seats)	S2	120	1.0m	30	rp-steep-4-groups	normal	706	706.0	0	1053.0	5269.0
1863	A320 (30 rows - 180 seats)	S2	120	1.0m	30	rp-steep-5-groups	normal	736	734.0	0	773.0	4620.0
1864	A320 (30 rows - 180 seats)	S2	120	1.0m	30	rp-steep-6-groups	normal	740	740.0	0	561.0	4287.0
1865	A320 (30 rows - 180 seats)	S2	120	1.0m	30	rp-2-groups	normal	768	770.0	0	2810.0	8426.0
1866	A320 (30 rows - 180 seats)	S2	120	1.0m	30	rp-3-groups	normal	748	749.0	0	1299.0	6830.0
1868	A320 (30 rows - 180 seats)	S2	120	1.0m	30	rp-spread-5-groups	normal	702	700.0	0	806.0	4995.0
1867	A320 (30 rows - 180 seats)	S2	120	1.0m	30	rp-spread-4-groups	normal	702	702.0	0	946.0	5770.0
1869	A320 (30 rows - 180 seats)	S2	120	1.0m	30	rp-spread-6-groups	normal	723	723.0	0	688.0	4299.0
1870	A320 (30 rows - 180 seats)	S2	120	1.0m	30	rp-steep-4-groups	normal	734	734.0	0	977.0	5201.0
1871	A320 (30 rows - 180 seats)	S2	120	1.0m	30	rp-steep-5-groups	normal	737	735.0	0	847.0	4603.0
1872	A320 (30 rows - 180 seats)	S2	120	1.0m	30	rp-steep-6-groups	normal	726	726.0	0	579.0	3699.0
1873	A320 (30 rows - 180 seats)	S2	120	1.0m	30	rp-2-groups	normal	753	755.0	0	2486.0	8411.0
1874	A320 (30 rows - 180 seats)	S2	120	1.0m	30	rp-3-groups	normal	745	746.0	0	1582.0	6623.0
1875	A320 (30 rows - 180 seats)	S2	120	1.0m	30	rp-spread-4-groups	normal	704	704.0	0	1115.0	5742.0
1876	A320 (30 rows - 180 seats)	S2	120	1.0m	30	rp-spread-5-groups	normal	707	705.0	0	751.0	5099.0
1877	A320 (30 rows - 180 seats)	S2	120	1.0m	30	rp-spread-6-groups	normal	716	717.0	0	685.0	4203.0
1878	A320 (30 rows - 180 seats)	S2	120	1.0m	30	rp-steep-4-groups	normal	741	740.0	0	1111.0	5201.0
1879	A320 (30 rows - 180 seats)	S2	120	1.0m	30	rp-steep-5-groups	normal	740	738.0	0	800.0	4606.0
1880	A320 (30 rows - 180 seats)	S2	120	1.0m	30	rp-steep-6-groups	normal	718	718.0	0	576.0	4143.0
1881	A320 (30 rows - 180 seats)	S2	120	1.0m	30	rp-2-groups	normal	774	776.0	0	2573.0	8140.0
1883	A320 (30 rows - 180 seats)	S2	120	1.0m	30	rp-spread-4-groups	normal	744	743.0	0	1302.0	5885.0
1882	A320 (30 rows - 180 seats)	S2	120	1.0m	30	rp-3-groups	normal	750	751.0	0	1496.0	6602.0
1884	A320 (30 rows - 180 seats)	S2	120	1.0m	30	rp-spread-5-groups	normal	708	706.0	0	861.0	4923.0
1885	A320 (30 rows - 180 seats)	S2	120	1.0m	30	rp-spread-6-groups	normal	707	708.0	0	534.0	4436.0
1886	A320 (30 rows - 180 seats)	S2	120	1.0m	30	rp-steep-4-groups	normal	720	719.0	0	973.0	5321.0
1887	A320 (30 rows - 180 seats)	S2	120	1.0m	30	rp-steep-5-groups	normal	731	729.0	0	632.0	4562.0
1888	A320 (30 rows - 180 seats)	S2	120	1.0m	30	rp-steep-6-groups	normal	738	738.0	0	677.0	4200.0
1889	A320 (30 rows - 180 seats)	S2	120	1.0m	30	rp-2-groups	normal	779	780.0	0	2292.0	8712.0
1890	A320 (30 rows - 180 seats)	S2	120	1.0m	30	rp-3-groups	normal	735	736.0	0	1492.0	6456.0
1891	A320 (30 rows - 180 seats)	S2	120	1.0m	30	rp-spread-4-groups	normal	722	722.0	0	1122.0	5766.0
1892	A320 (30 rows - 180 seats)	S2	120	1.0m	30	rp-spread-5-groups	normal	704	702.0	0	804.0	4712.0
1893	A320 (30 rows - 180 seats)	S2	120	1.0m	30	rp-spread-6-groups	normal	703	703.0	0	574.0	4589.0
1894	A320 (30 rows - 180 seats)	S2	120	1.0m	30	rp-steep-4-groups	normal	715	714.0	0	972.0	5307.0
1895	A320 (30 rows - 180 seats)	S2	120	1.0m	30	rp-steep-5-groups	normal	746	744.0	0	708.0	5096.0
1896	A320 (30 rows - 180 seats)	S2	120	1.0m	30	rp-steep-6-groups	normal	761	761.0	0	656.0	3751.0
1897	A320 (30 rows - 180 seats)	S2	120	1.0m	30	rp-2-groups	normal	784	786.0	0	3107.0	8370.0
1898	A320 (30 rows - 180 seats)	S2	120	1.0m	30	rp-3-groups	normal	724	724.0	0	1216.0	6753.0
1899	A320 (30 rows - 180 seats)	S2	120	1.0m	30	rp-spread-4-groups	normal	727	727.0	0	1044.0	5404.0
1900	A320 (30 rows - 180 seats)	S2	120	1.0m	30	rp-spread-5-groups	normal	736	734.0	0	1014.0	4929.0
1901	A320 (30 rows - 180 seats)	S2	120	1.0m	30	rp-spread-6-groups	normal	737	737.0	0	671.0	4536.0
1902	A320 (30 rows - 180 seats)	S2	120	1.0m	30	rp-steep-4-groups	normal	751	751.0	0	1275.0	5344.0
1903	A320 (30 rows - 180 seats)	S2	120	1.0m	30	rp-steep-5-groups	normal	717	715.0	0	716.0	4467.0
1904	A320 (30 rows - 180 seats)	S2	120	1.0m	30	rp-steep-6-groups	normal	729	729.0	0	715.0	3879.0
1905	A320 (30 rows - 180 seats)	S2	120	1.0m	30	rp-2-groups	normal	743	745.0	0	2820.0	7899.0
1907	A320 (30 rows - 180 seats)	S2	120	1.0m	30	rp-spread-4-groups	normal	704	704.0	0	1100.0	5737.0
1906	A320 (30 rows - 180 seats)	S2	120	1.0m	30	rp-3-groups	normal	771	772.0	0	1510.0	6654.0
1908	A320 (30 rows - 180 seats)	S2	120	1.0m	30	rp-spread-5-groups	normal	732	731.0	0	863.0	4601.0
1909	A320 (30 rows - 180 seats)	S2	120	1.0m	30	rp-spread-6-groups	normal	693	693.0	0	700.0	4334.0
1910	A320 (30 rows - 180 seats)	S2	120	1.0m	30	rp-steep-4-groups	normal	744	744.0	0	989.0	5548.0
1911	A320 (30 rows - 180 seats)	S2	120	1.0m	30	rp-steep-5-groups	normal	739	738.0	0	732.0	4517.0
1912	A320 (30 rows - 180 seats)	S2	120	1.0m	30	rp-steep-6-groups	normal	722	722.0	0	634.0	3824.0
1913	A320 (30 rows - 180 seats)	S2	120	1.0m	30	rp-2-groups	normal	772	774.0	0	2681.0	8319.0
1914	A320 (30 rows - 180 seats)	S2	120	1.0m	30	rp-3-groups	normal	722	723.0	0	1437.0	6314.0
1915	A320 (30 rows - 180 seats)	S2	120	1.0m	30	rp-spread-4-groups	normal	711	711.0	0	989.0	5835.0
1916	A320 (30 rows - 180 seats)	S2	120	1.0m	30	rp-spread-5-groups	normal	716	714.0	0	789.0	5123.0
1917	A320 (30 rows - 180 seats)	S2	120	1.0m	30	rp-spread-6-groups	normal	727	728.0	0	585.0	4268.0
1918	A320 (30 rows - 180 seats)	S2	120	1.0m	30	rp-steep-4-groups	normal	752	752.0	0	1169.0	5599.0
1920	A320 (30 rows - 180 seats)	S2	120	1.0m	30	rp-steep-6-groups	normal	691	691.0	0	691.0	3966.0
1919	A320 (30 rows - 180 seats)	S2	120	1.0m	30	rp-steep-5-groups	normal	716	714.0	0	793.0	4537.0
1921	A320 (30 rows - 180 seats)	S2	120	1.0m	30	rp-2-groups	normal	774	775.0	0	3093.0	9409.0
1922	A320 (30 rows - 180 seats)	S2	120	1.0m	30	rp-3-groups	normal	757	758.0	0	1414.0	6140.0
1923	A320 (30 rows - 180 seats)	S2	120	1.0m	30	rp-spread-4-groups	normal	722	722.0	0	1083.0	6142.0
1924	A320 (30 rows - 180 seats)	S2	120	1.0m	30	rp-spread-5-groups	normal	720	718.0	0	807.0	4814.0
1925	A320 (30 rows - 180 seats)	S2	120	1.0m	30	rp-spread-6-groups	normal	722	722.0	0	472.0	4376.0
1926	A320 (30 rows - 180 seats)	S2	120	1.0m	30	rp-steep-4-groups	normal	737	736.0	0	1217.0	5492.0
1928	A320 (30 rows - 180 seats)	S2	120	1.0m	30	rp-steep-6-groups	normal	701	701.0	0	639.0	3936.0
1927	A320 (30 rows - 180 seats)	S2	120	1.0m	30	rp-steep-5-groups	normal	713	712.0	0	923.0	4550.0
1929	A320 (30 rows - 180 seats)	S2	120	1.0m	30	rp-2-groups	normal	774	776.0	0	2571.0	8131.0
1931	A320 (30 rows - 180 seats)	S2	120	1.0m	30	rp-spread-4-groups	normal	705	705.0	0	1130.0	5932.0
1930	A320 (30 rows - 180 seats)	S2	120	1.0m	30	rp-3-groups	normal	728	729.0	0	1317.0	6389.0
1933	A320 (30 rows - 180 seats)	S2	120	1.0m	30	rp-spread-6-groups	normal	722	722.0	0	646.0	4706.0
1932	A320 (30 rows - 180 seats)	S2	120	1.0m	30	rp-spread-5-groups	normal	742	740.0	0	694.0	4961.0
1934	A320 (30 rows - 180 seats)	S2	120	1.0m	30	rp-steep-4-groups	normal	738	738.0	0	1044.0	5432.0
1937	A320 (30 rows - 180 seats)	S2	120	1.0m	30	rp-2-groups	normal	698	700.0	0	2285.0	8400.0
1936	A320 (30 rows - 180 seats)	S2	120	1.0m	30	rp-steep-6-groups	normal	713	713.0	0	713.0	3904.0
1935	A320 (30 rows - 180 seats)	S2	120	1.0m	30	rp-steep-5-groups	normal	736	734.0	0	691.0	4528.0
1938	A320 (30 rows - 180 seats)	S2	120	1.0m	30	rp-3-groups	normal	732	733.0	0	1435.0	6156.0
1939	A320 (30 rows - 180 seats)	S2	120	1.0m	30	rp-spread-4-groups	normal	710	710.0	0	963.0	5595.0
1940	A320 (30 rows - 180 seats)	S2	120	1.0m	30	rp-spread-5-groups	normal	749	747.0	0	825.0	5159.0
1941	A320 (30 rows - 180 seats)	S2	120	1.0m	30	rp-spread-6-groups	normal	709	710.0	0	733.0	4519.0
1942	A320 (30 rows - 180 seats)	S2	120	1.0m	30	rp-steep-4-groups	normal	743	743.0	0	1174.0	5179.0
1945	A320 (30 rows - 180 seats)	S2	120	1.0m	30	rp-2-groups	normal	765	766.0	0	2765.0	8583.0
1944	A320 (30 rows - 180 seats)	S2	120	1.0m	30	rp-steep-6-groups	normal	761	761.0	0	726.0	4038.0
1943	A320 (30 rows - 180 seats)	S2	120	1.0m	30	rp-steep-5-groups	normal	754	752.0	0	792.0	4538.0
1946	A320 (30 rows - 180 seats)	S2	120	1.0m	30	rp-3-groups	normal	752	753.0	0	1779.0	6456.0
1947	A320 (30 rows - 180 seats)	S2	120	1.0m	30	rp-spread-4-groups	normal	706	706.0	0	1115.0	5705.0
1948	A320 (30 rows - 180 seats)	S2	120	1.0m	30	rp-spread-5-groups	normal	720	718.0	0	779.0	4931.0
1949	A320 (30 rows - 180 seats)	S2	120	1.0m	30	rp-spread-6-groups	normal	715	716.0	0	569.0	4308.0
1950	A320 (30 rows - 180 seats)	S2	120	1.0m	30	rp-steep-4-groups	normal	701	701.0	0	805.0	5434.0
1951	A320 (30 rows - 180 seats)	S2	120	1.0m	30	rp-steep-5-groups	normal	747	745.0	0	724.0	4738.0
1952	A320 (30 rows - 180 seats)	S2	120	1.0m	30	rp-steep-6-groups	normal	739	739.0	0	728.0	4038.0
1953	A320 (30 rows - 180 seats)	S2	120	1.0m	30	rp-2-groups	normal	754	756.0	0	2889.0	8486.0
1954	A320 (30 rows - 180 seats)	S2	120	1.0m	30	rp-3-groups	normal	716	717.0	0	1428.0	6539.0
1955	A320 (30 rows - 180 seats)	S2	120	1.0m	30	rp-spread-4-groups	normal	725	725.0	0	1171.0	5720.0
1956	A320 (30 rows - 180 seats)	S2	120	1.0m	30	rp-spread-5-groups	normal	700	698.0	0	872.0	4847.0
1957	A320 (30 rows - 180 seats)	S2	120	1.0m	30	rp-spread-6-groups	normal	720	720.0	0	593.0	4603.0
1958	A320 (30 rows - 180 seats)	S2	120	1.0m	30	rp-steep-4-groups	normal	741	741.0	0	1066.0	5313.0
1961	A320 (30 rows - 180 seats)	S2	120	1.0m	30	rp-2-groups	normal	734	735.0	0	2639.0	8542.0
1960	A320 (30 rows - 180 seats)	S2	120	1.0m	30	rp-steep-6-groups	normal	740	740.0	0	765.0	3836.0
1959	A320 (30 rows - 180 seats)	S2	120	1.0m	30	rp-steep-5-groups	normal	733	731.0	0	780.0	4254.0
1962	A320 (30 rows - 180 seats)	S2	120	1.0m	30	rp-3-groups	normal	709	710.0	0	1415.0	5759.0
1963	A320 (30 rows - 180 seats)	S2	120	1.0m	30	rp-spread-4-groups	normal	743	743.0	0	1057.0	5872.0
1964	A320 (30 rows - 180 seats)	S2	120	1.0m	30	rp-spread-5-groups	normal	730	728.0	0	877.0	5066.0
1966	A320 (30 rows - 180 seats)	S2	120	1.0m	30	rp-steep-4-groups	normal	708	708.0	0	850.0	5410.0
1965	A320 (30 rows - 180 seats)	S2	120	1.0m	30	rp-spread-6-groups	normal	706	706.0	0	663.0	4306.0
1969	A320 (30 rows - 180 seats)	S2	120	1.0m	30	rp-2-groups	normal	714	715.0	0	2589.0	8514.0
1968	A320 (30 rows - 180 seats)	S2	120	1.0m	30	rp-steep-6-groups	normal	711	711.0	0	625.0	3950.0
1967	A320 (30 rows - 180 seats)	S2	120	1.0m	30	rp-steep-5-groups	normal	741	739.0	0	776.0	4556.0
1970	A320 (30 rows - 180 seats)	S2	120	1.0m	30	rp-3-groups	normal	721	722.0	0	1544.0	6304.0
1971	A320 (30 rows - 180 seats)	S2	120	1.0m	30	rp-spread-4-groups	normal	732	732.0	0	1141.0	5648.0
1972	A320 (30 rows - 180 seats)	S2	120	1.0m	30	rp-spread-5-groups	normal	708	706.0	0	769.0	5041.0
1973	A320 (30 rows - 180 seats)	S2	120	1.0m	30	rp-spread-6-groups	normal	707	708.0	0	614.0	4436.0
1974	A320 (30 rows - 180 seats)	S2	120	1.0m	30	rp-steep-4-groups	normal	698	697.0	0	1137.0	5438.0
1975	A320 (30 rows - 180 seats)	S2	120	1.0m	30	rp-steep-5-groups	normal	745	744.0	0	839.0	4345.0
1977	A320 (30 rows - 180 seats)	S2	120	1.0m	30	rp-2-groups	normal	742	743.0	0	2394.0	8664.0
1976	A320 (30 rows - 180 seats)	S2	120	1.0m	30	rp-steep-6-groups	normal	722	722.0	0	754.0	3823.0
1978	A320 (30 rows - 180 seats)	S2	120	1.0m	30	rp-3-groups	normal	753	754.0	0	1366.0	6328.0
1979	A320 (30 rows - 180 seats)	S2	120	1.0m	30	rp-spread-4-groups	normal	726	726.0	0	1132.0	5525.0
1980	A320 (30 rows - 180 seats)	S2	120	1.0m	30	rp-spread-5-groups	normal	695	693.0	0	836.0	4878.0
1981	A320 (30 rows - 180 seats)	S2	120	1.0m	30	rp-spread-6-groups	normal	719	719.0	0	720.0	4428.0
1982	A320 (30 rows - 180 seats)	S2	120	1.0m	30	rp-steep-4-groups	normal	709	708.0	0	1064.0	5378.0
1983	A320 (30 rows - 180 seats)	S2	120	1.0m	30	rp-steep-5-groups	normal	736	735.0	0	666.0	4728.0
1984	A320 (30 rows - 180 seats)	S2	120	1.0m	30	rp-steep-6-groups	normal	700	700.0	0	721.0	3815.0
1985	A320 (30 rows - 180 seats)	S2	120	1.0m	30	rp-2-groups	normal	797	798.0	0	2277.0	8785.0
1986	A320 (30 rows - 180 seats)	S2	120	1.0m	30	rp-3-groups	normal	710	711.0	0	1504.0	6304.0
1987	A320 (30 rows - 180 seats)	S2	120	1.0m	30	rp-spread-4-groups	normal	758	758.0	0	1346.0	5794.0
1988	A320 (30 rows - 180 seats)	S2	120	1.0m	30	rp-spread-5-groups	normal	696	695.0	0	690.0	4799.0
1989	A320 (30 rows - 180 seats)	S2	120	1.0m	30	rp-spread-6-groups	normal	721	721.0	0	516.0	4521.0
1990	A320 (30 rows - 180 seats)	S2	120	1.0m	30	rp-steep-4-groups	normal	738	738.0	0	932.0	5481.0
1991	A320 (30 rows - 180 seats)	S2	120	1.0m	30	rp-steep-5-groups	normal	730	729.0	0	833.0	4598.0
1992	A320 (30 rows - 180 seats)	S2	120	1.0m	30	rp-steep-6-groups	normal	729	729.0	0	664.0	3763.0
1993	A320 (30 rows - 180 seats)	S2	120	1.0m	30	rp-2-groups	normal	765	766.0	0	2992.0	8224.0
1994	A320 (30 rows - 180 seats)	S2	120	1.0m	30	rp-3-groups	normal	765	766.0	0	1622.0	6752.0
1995	A320 (30 rows - 180 seats)	S2	120	1.0m	30	rp-spread-4-groups	normal	733	733.0	0	1045.0	5861.0
1996	A320 (30 rows - 180 seats)	S2	120	1.0m	30	rp-spread-5-groups	normal	710	708.0	0	930.0	5030.0
1997	A320 (30 rows - 180 seats)	S2	120	1.0m	30	rp-spread-6-groups	normal	719	719.0	0	688.0	4277.0
1998	A320 (30 rows - 180 seats)	S2	120	1.0m	30	rp-steep-4-groups	normal	740	740.0	0	1079.0	5348.0
1999	A320 (30 rows - 180 seats)	S2	120	1.0m	30	rp-steep-5-groups	normal	746	744.0	0	743.0	4436.0
[truncated: 78,001 more rows]
