# Supplementary material for: Adapting the reverse pyramid airplane boarding method for social distancing in times of COVID-19
Source: PLoS One. 2020 Nov 4;15(11):e0242131. doi: 10.1371/journal.pone.0242131 (PMC7641653; doi:10.1371/journal.pone.0242131)
Supplement: S3 File — (CSV) [file pone.0242131.s019.csv]

[run number]	Airplane-model	Situation	Passenger-number	Aisle-distancing	Number-of-seat-rows	Seat-allocation-method	simulation-mode	[step]	ticks	total-seating-interference-type-3-no	risk-aisle-seats	risk-window-seats
2	A320 (30 rows - 180 seats)	S3	120	1.0m	30	rp-3-groups	normal	702	702.0	0	1432.0	6408.0
5	A320 (30 rows - 180 seats)	S3	120	1.0m	30	rp-spread-6-groups	normal	663	663.0	0	585.0	3986.0
8	A320 (30 rows - 180 seats)	S3	120	1.0m	30	rp-steep-6-groups	normal	711	711.0	0	609.0	3480.0
4	A320 (30 rows - 180 seats)	S3	120	1.0m	30	rp-spread-5-groups	normal	678	678.0	0	641.0	4464.0
7	A320 (30 rows - 180 seats)	S3	120	1.0m	30	rp-steep-5-groups	normal	663	664.0	0	769.0	4092.0
6	A320 (30 rows - 180 seats)	S3	120	1.0m	30	rp-steep-4-groups	normal	721	720.0	0	1038.0	5251.0
3	A320 (30 rows - 180 seats)	S3	120	1.0m	30	rp-spread-4-groups	normal	677	677.0	0	993.0	5400.0
1	A320 (30 rows - 180 seats)	S3	120	1.0m	30	rp-2-groups	normal	707	708.0	0	2743.0	7230.0
9	A320 (30 rows - 180 seats)	S3	120	1.0m	30	rp-2-groups	normal	726	727.0	0	2408.0	8010.0
10	A320 (30 rows - 180 seats)	S3	120	1.0m	30	rp-3-groups	normal	693	693.0	0	1369.0	6036.0
11	A320 (30 rows - 180 seats)	S3	120	1.0m	30	rp-spread-4-groups	normal	686	686.0	0	981.0	5454.0
12	A320 (30 rows - 180 seats)	S3	120	1.0m	30	rp-spread-5-groups	normal	681	681.0	0	611.0	4524.0
13	A320 (30 rows - 180 seats)	S3	120	1.0m	30	rp-spread-6-groups	normal	673	673.0	0	651.0	4210.0
14	A320 (30 rows - 180 seats)	S3	120	1.0m	30	rp-steep-4-groups	normal	689	688.0	0	1015.0	5274.0
15	A320 (30 rows - 180 seats)	S3	120	1.0m	30	rp-steep-5-groups	normal	700	701.0	0	651.0	4056.0
16	A320 (30 rows - 180 seats)	S3	120	1.0m	30	rp-steep-6-groups	normal	697	697.0	0	557.0	3664.0
17	A320 (30 rows - 180 seats)	S3	120	1.0m	30	rp-2-groups	normal	736	738.0	0	3038.0	8121.0
19	A320 (30 rows - 180 seats)	S3	120	1.0m	30	rp-spread-4-groups	normal	688	688.0	0	1087.0	5546.0
18	A320 (30 rows - 180 seats)	S3	120	1.0m	30	rp-3-groups	normal	706	706.0	0	1479.0	6645.0
20	A320 (30 rows - 180 seats)	S3	120	1.0m	30	rp-spread-5-groups	normal	674	674.0	0	747.0	4493.0
21	A320 (30 rows - 180 seats)	S3	120	1.0m	30	rp-spread-6-groups	normal	681	680.0	0	525.0	4072.0
22	A320 (30 rows - 180 seats)	S3	120	1.0m	30	rp-steep-4-groups	normal	708	707.0	0	1134.0	5035.0
23	A320 (30 rows - 180 seats)	S3	120	1.0m	30	rp-steep-5-groups	normal	700	701.0	0	681.0	4160.0
24	A320 (30 rows - 180 seats)	S3	120	1.0m	30	rp-steep-6-groups	normal	688	688.0	0	508.0	3505.0
25	A320 (30 rows - 180 seats)	S3	120	1.0m	30	rp-2-groups	normal	705	706.0	0	2318.0	7830.0
26	A320 (30 rows - 180 seats)	S3	120	1.0m	30	rp-3-groups	normal	693	692.0	0	1445.0	5901.0
27	A320 (30 rows - 180 seats)	S3	120	1.0m	30	rp-spread-4-groups	normal	692	692.0	0	765.0	5174.0
28	A320 (30 rows - 180 seats)	S3	120	1.0m	30	rp-spread-5-groups	normal	703	703.0	0	669.0	4528.0
29	A320 (30 rows - 180 seats)	S3	120	1.0m	30	rp-spread-6-groups	normal	699	699.0	0	646.0	4241.0
30	A320 (30 rows - 180 seats)	S3	120	1.0m	30	rp-steep-4-groups	normal	694	693.0	0	986.0	5112.0
31	A320 (30 rows - 180 seats)	S3	120	1.0m	30	rp-steep-5-groups	normal	693	693.0	0	682.0	4165.0
32	A320 (30 rows - 180 seats)	S3	120	1.0m	30	rp-steep-6-groups	normal	698	698.0	0	628.0	3484.0
33	A320 (30 rows - 180 seats)	S3	120	1.0m	30	rp-2-groups	normal	718	719.0	0	2815.0	7700.0
36	A320 (30 rows - 180 seats)	S3	120	1.0m	30	rp-spread-5-groups	normal	676	676.0	0	771.0	4779.0
35	A320 (30 rows - 180 seats)	S3	120	1.0m	30	rp-spread-4-groups	normal	721	721.0	0	987.0	5488.0
34	A320 (30 rows - 180 seats)	S3	120	1.0m	30	rp-3-groups	normal	730	730.0	0	1702.0	6538.0
37	A320 (30 rows - 180 seats)	S3	120	1.0m	30	rp-spread-6-groups	normal	688	688.0	0	674.0	4203.0
38	A320 (30 rows - 180 seats)	S3	120	1.0m	30	rp-steep-4-groups	normal	706	705.0	0	1077.0	5260.0
39	A320 (30 rows - 180 seats)	S3	120	1.0m	30	rp-steep-5-groups	normal	703	704.0	0	727.0	4360.0
40	A320 (30 rows - 180 seats)	S3	120	1.0m	30	rp-steep-6-groups	normal	690	690.0	0	544.0	3843.0
41	A320 (30 rows - 180 seats)	S3	120	1.0m	30	rp-2-groups	normal	727	729.0	0	2768.0	7889.0
43	A320 (30 rows - 180 seats)	S3	120	1.0m	30	rp-spread-4-groups	normal	670	671.0	0	912.0	5245.0
42	A320 (30 rows - 180 seats)	S3	120	1.0m	30	rp-3-groups	normal	689	689.0	0	1596.0	5924.0
44	A320 (30 rows - 180 seats)	S3	120	1.0m	30	rp-spread-5-groups	normal	700	700.0	0	796.0	4939.0
45	A320 (30 rows - 180 seats)	S3	120	1.0m	30	rp-spread-6-groups	normal	675	675.0	0	641.0	3992.0
46	A320 (30 rows - 180 seats)	S3	120	1.0m	30	rp-steep-4-groups	normal	691	690.0	0	995.0	4978.0
47	A320 (30 rows - 180 seats)	S3	120	1.0m	30	rp-steep-5-groups	normal	708	709.0	0	870.0	4087.0
48	A320 (30 rows - 180 seats)	S3	120	1.0m	30	rp-steep-6-groups	normal	690	690.0	0	543.0	3633.0
49	A320 (30 rows - 180 seats)	S3	120	1.0m	30	rp-2-groups	normal	715	717.0	0	2442.0	7739.0
50	A320 (30 rows - 180 seats)	S3	120	1.0m	30	rp-3-groups	normal	692	692.0	0	1389.0	6514.0
51	A320 (30 rows - 180 seats)	S3	120	1.0m	30	rp-spread-4-groups	normal	698	699.0	0	1095.0	5324.0
52	A320 (30 rows - 180 seats)	S3	120	1.0m	30	rp-spread-5-groups	normal	701	702.0	0	671.0	4594.0
53	A320 (30 rows - 180 seats)	S3	120	1.0m	30	rp-spread-6-groups	normal	691	691.0	0	552.0	4015.0
54	A320 (30 rows - 180 seats)	S3	120	1.0m	30	rp-steep-4-groups	normal	690	689.0	0	957.0	5320.0
55	A320 (30 rows - 180 seats)	S3	120	1.0m	30	rp-steep-5-groups	normal	692	693.0	0	857.0	4138.0
56	A320 (30 rows - 180 seats)	S3	120	1.0m	30	rp-steep-6-groups	normal	700	700.0	0	609.0	3609.0
57	A320 (30 rows - 180 seats)	S3	120	1.0m	30	rp-2-groups	normal	724	726.0	0	2487.0	7941.0
58	A320 (30 rows - 180 seats)	S3	120	1.0m	30	rp-3-groups	normal	705	705.0	0	1504.0	6438.0
59	A320 (30 rows - 180 seats)	S3	120	1.0m	30	rp-spread-4-groups	normal	710	710.0	0	1108.0	6030.0
60	A320 (30 rows - 180 seats)	S3	120	1.0m	30	rp-spread-5-groups	normal	690	690.0	0	679.0	4535.0
61	A320 (30 rows - 180 seats)	S3	120	1.0m	30	rp-spread-6-groups	normal	699	699.0	0	570.0	4344.0
62	A320 (30 rows - 180 seats)	S3	120	1.0m	30	rp-steep-4-groups	normal	726	725.0	0	1124.0	5080.0
63	A320 (30 rows - 180 seats)	S3	120	1.0m	30	rp-steep-5-groups	normal	715	716.0	0	600.0	4228.0
65	A320 (30 rows - 180 seats)	S3	120	1.0m	30	rp-2-groups	normal	722	723.0	0	2580.0	8326.0
66	A320 (30 rows - 180 seats)	S3	120	1.0m	30	rp-3-groups	normal	752	751.0	0	1875.0	6422.0
64	A320 (30 rows - 180 seats)	S3	120	1.0m	30	rp-steep-6-groups	normal	691	691.0	0	597.0	3612.0
67	A320 (30 rows - 180 seats)	S3	120	1.0m	30	rp-spread-4-groups	normal	701	701.0	0	885.0	5318.0
69	A320 (30 rows - 180 seats)	S3	120	1.0m	30	rp-spread-6-groups	normal	672	672.0	0	552.0	4155.0
68	A320 (30 rows - 180 seats)	S3	120	1.0m	30	rp-spread-5-groups	normal	705	705.0	0	812.0	4766.0
70	A320 (30 rows - 180 seats)	S3	120	1.0m	30	rp-steep-4-groups	normal	702	701.0	0	815.0	4984.0
71	A320 (30 rows - 180 seats)	S3	120	1.0m	30	rp-steep-5-groups	normal	703	704.0	0	972.0	4300.0
73	A320 (30 rows - 180 seats)	S3	120	1.0m	30	rp-2-groups	normal	711	712.0	0	2929.0	7919.0
72	A320 (30 rows - 180 seats)	S3	120	1.0m	30	rp-steep-6-groups	normal	697	697.0	0	481.0	3627.0
75	A320 (30 rows - 180 seats)	S3	120	1.0m	30	rp-spread-4-groups	normal	696	696.0	0	1018.0	5517.0
74	A320 (30 rows - 180 seats)	S3	120	1.0m	30	rp-3-groups	normal	710	710.0	0	1685.0	6714.0
76	A320 (30 rows - 180 seats)	S3	120	1.0m	30	rp-spread-5-groups	normal	656	656.0	0	720.0	4580.0
77	A320 (30 rows - 180 seats)	S3	120	1.0m	30	rp-spread-6-groups	normal	662	662.0	0	542.0	4177.0
78	A320 (30 rows - 180 seats)	S3	120	1.0m	30	rp-steep-4-groups	normal	705	705.0	0	1160.0	4936.0
79	A320 (30 rows - 180 seats)	S3	120	1.0m	30	rp-steep-5-groups	normal	674	674.0	0	758.0	4232.0
81	A320 (30 rows - 180 seats)	S3	120	1.0m	30	rp-2-groups	normal	743	744.0	0	3169.0	7925.0
80	A320 (30 rows - 180 seats)	S3	120	1.0m	30	rp-steep-6-groups	normal	721	721.0	0	654.0	3669.0
82	A320 (30 rows - 180 seats)	S3	120	1.0m	30	rp-3-groups	normal	703	702.0	0	1486.0	6301.0
84	A320 (30 rows - 180 seats)	S3	120	1.0m	30	rp-spread-5-groups	normal	682	683.0	0	762.0	4533.0
83	A320 (30 rows - 180 seats)	S3	120	1.0m	30	rp-spread-4-groups	normal	702	702.0	0	924.0	5488.0
85	A320 (30 rows - 180 seats)	S3	120	1.0m	30	rp-spread-6-groups	normal	679	679.0	0	520.0	4185.0
86	A320 (30 rows - 180 seats)	S3	120	1.0m	30	rp-steep-4-groups	normal	677	676.0	0	951.0	5019.0
87	A320 (30 rows - 180 seats)	S3	120	1.0m	30	rp-steep-5-groups	normal	691	692.0	0	647.0	4131.0
89	A320 (30 rows - 180 seats)	S3	120	1.0m	30	rp-2-groups	normal	722	723.0	0	2682.0	8444.0
88	A320 (30 rows - 180 seats)	S3	120	1.0m	30	rp-steep-6-groups	normal	717	717.0	0	466.0	3517.0
90	A320 (30 rows - 180 seats)	S3	120	1.0m	30	rp-3-groups	normal	720	719.0	0	1682.0	6302.0
91	A320 (30 rows - 180 seats)	S3	120	1.0m	30	rp-spread-4-groups	normal	689	689.0	0	1014.0	5572.0
92	A320 (30 rows - 180 seats)	S3	120	1.0m	30	rp-spread-5-groups	normal	681	681.0	0	820.0	4562.0
93	A320 (30 rows - 180 seats)	S3	120	1.0m	30	rp-spread-6-groups	normal	710	710.0	0	597.0	4178.0
94	A320 (30 rows - 180 seats)	S3	120	1.0m	30	rp-steep-4-groups	normal	707	707.0	0	1221.0	5118.0
95	A320 (30 rows - 180 seats)	S3	120	1.0m	30	rp-steep-5-groups	normal	702	702.0	0	818.0	4202.0
98	A320 (30 rows - 180 seats)	S3	120	1.0m	30	rp-3-groups	normal	692	691.0	0	1411.0	6042.0
96	A320 (30 rows - 180 seats)	S3	120	1.0m	30	rp-steep-6-groups	normal	697	697.0	0	594.0	3662.0
97	A320 (30 rows - 180 seats)	S3	120	1.0m	30	rp-2-groups	normal	729	731.0	0	2713.0	8109.0
99	A320 (30 rows - 180 seats)	S3	120	1.0m	30	rp-spread-4-groups	normal	707	708.0	0	844.0	5370.0
101	A320 (30 rows - 180 seats)	S3	120	1.0m	30	rp-spread-6-groups	normal	695	695.0	0	584.0	4157.0
100	A320 (30 rows - 180 seats)	S3	120	1.0m	30	rp-spread-5-groups	normal	681	681.0	0	583.0	4671.0
102	A320 (30 rows - 180 seats)	S3	120	1.0m	30	rp-steep-4-groups	normal	695	694.0	0	954.0	4957.0
103	A320 (30 rows - 180 seats)	S3	120	1.0m	30	rp-steep-5-groups	normal	708	709.0	0	634.0	4174.0
105	A320 (30 rows - 180 seats)	S3	120	1.0m	30	rp-2-groups	normal	719	720.0	0	2498.0	8173.0
106	A320 (30 rows - 180 seats)	S3	120	1.0m	30	rp-3-groups	normal	687	687.0	0	1390.0	6169.0
104	A320 (30 rows - 180 seats)	S3	120	1.0m	30	rp-steep-6-groups	normal	685	685.0	0	575.0	3538.0
107	A320 (30 rows - 180 seats)	S3	120	1.0m	30	rp-spread-4-groups	normal	675	676.0	0	959.0	5105.0
108	A320 (30 rows - 180 seats)	S3	120	1.0m	30	rp-spread-5-groups	normal	659	659.0	0	919.0	4792.0
110	A320 (30 rows - 180 seats)	S3	120	1.0m	30	rp-steep-4-groups	normal	695	694.0	0	1110.0	5124.0
109	A320 (30 rows - 180 seats)	S3	120	1.0m	30	rp-spread-6-groups	normal	679	679.0	0	538.0	4152.0
111	A320 (30 rows - 180 seats)	S3	120	1.0m	30	rp-steep-5-groups	normal	709	709.0	0	744.0	4099.0
112	A320 (30 rows - 180 seats)	S3	120	1.0m	30	rp-steep-6-groups	normal	720	720.0	0	698.0	3652.0
113	A320 (30 rows - 180 seats)	S3	120	1.0m	30	rp-2-groups	normal	775	776.0	0	2858.0	8268.0
114	A320 (30 rows - 180 seats)	S3	120	1.0m	30	rp-3-groups	normal	739	739.0	0	1419.0	6175.0
115	A320 (30 rows - 180 seats)	S3	120	1.0m	30	rp-spread-4-groups	normal	685	686.0	0	1084.0	4987.0
116	A320 (30 rows - 180 seats)	S3	120	1.0m	30	rp-spread-5-groups	normal	704	704.0	0	776.0	4656.0
117	A320 (30 rows - 180 seats)	S3	120	1.0m	30	rp-spread-6-groups	normal	667	666.0	0	570.0	4217.0
118	A320 (30 rows - 180 seats)	S3	120	1.0m	30	rp-steep-4-groups	normal	704	704.0	0	863.0	5105.0
119	A320 (30 rows - 180 seats)	S3	120	1.0m	30	rp-steep-5-groups	normal	724	725.0	0	714.0	4334.0
121	A320 (30 rows - 180 seats)	S3	120	1.0m	30	rp-2-groups	normal	706	708.0	0	2255.0	7892.0
120	A320 (30 rows - 180 seats)	S3	120	1.0m	30	rp-steep-6-groups	normal	677	677.0	0	535.0	3480.0
122	A320 (30 rows - 180 seats)	S3	120	1.0m	30	rp-3-groups	normal	702	702.0	0	1308.0	5955.0
123	A320 (30 rows - 180 seats)	S3	120	1.0m	30	rp-spread-4-groups	normal	681	682.0	0	920.0	5179.0
124	A320 (30 rows - 180 seats)	S3	120	1.0m	30	rp-spread-5-groups	normal	687	687.0	0	527.0	4566.0
125	A320 (30 rows - 180 seats)	S3	120	1.0m	30	rp-spread-6-groups	normal	717	717.0	0	580.0	4077.0
127	A320 (30 rows - 180 seats)	S3	120	1.0m	30	rp-steep-5-groups	normal	731	731.0	0	821.0	4385.0
126	A320 (30 rows - 180 seats)	S3	120	1.0m	30	rp-steep-4-groups	normal	708	707.0	0	943.0	5241.0
129	A320 (30 rows - 180 seats)	S3	120	1.0m	30	rp-2-groups	normal	719	721.0	0	2309.0	8525.0
128	A320 (30 rows - 180 seats)	S3	120	1.0m	30	rp-steep-6-groups	normal	705	705.0	0	759.0	3380.0
131	A320 (30 rows - 180 seats)	S3	120	1.0m	30	rp-spread-4-groups	normal	689	689.0	0	915.0	5585.0
130	A320 (30 rows - 180 seats)	S3	120	1.0m	30	rp-3-groups	normal	724	724.0	0	1501.0	6213.0
132	A320 (30 rows - 180 seats)	S3	120	1.0m	30	rp-spread-5-groups	normal	692	692.0	0	721.0	4698.0
133	A320 (30 rows - 180 seats)	S3	120	1.0m	30	rp-spread-6-groups	normal	687	687.0	0	612.0	4166.0
134	A320 (30 rows - 180 seats)	S3	120	1.0m	30	rp-steep-4-groups	normal	698	697.0	0	1064.0	4912.0
135	A320 (30 rows - 180 seats)	S3	120	1.0m	30	rp-steep-5-groups	normal	705	705.0	0	746.0	4232.0
137	A320 (30 rows - 180 seats)	S3	120	1.0m	30	rp-2-groups	normal	727	728.0	0	2150.0	7914.0
136	A320 (30 rows - 180 seats)	S3	120	1.0m	30	rp-steep-6-groups	normal	691	691.0	0	601.0	3645.0
138	A320 (30 rows - 180 seats)	S3	120	1.0m	30	rp-3-groups	normal	703	703.0	0	1286.0	6540.0
139	A320 (30 rows - 180 seats)	S3	120	1.0m	30	rp-spread-4-groups	normal	689	689.0	0	923.0	5528.0
140	A320 (30 rows - 180 seats)	S3	120	1.0m	30	rp-spread-5-groups	normal	672	672.0	0	788.0	4516.0
141	A320 (30 rows - 180 seats)	S3	120	1.0m	30	rp-spread-6-groups	normal	674	674.0	0	604.0	4139.0
142	A320 (30 rows - 180 seats)	S3	120	1.0m	30	rp-steep-4-groups	normal	666	666.0	0	1066.0	5042.0
143	A320 (30 rows - 180 seats)	S3	120	1.0m	30	rp-steep-5-groups	normal	706	707.0	0	735.0	4328.0
145	A320 (30 rows - 180 seats)	S3	120	1.0m	30	rp-2-groups	normal	730	731.0	0	2864.0	8368.0
144	A320 (30 rows - 180 seats)	S3	120	1.0m	30	rp-steep-6-groups	normal	681	681.0	0	542.0	3745.0
146	A320 (30 rows - 180 seats)	S3	120	1.0m	30	rp-3-groups	normal	700	700.0	0	1347.0	6467.0
147	A320 (30 rows - 180 seats)	S3	120	1.0m	30	rp-spread-4-groups	normal	708	708.0	0	987.0	5425.0
148	A320 (30 rows - 180 seats)	S3	120	1.0m	30	rp-spread-5-groups	normal	668	668.0	0	774.0	4659.0
149	A320 (30 rows - 180 seats)	S3	120	1.0m	30	rp-spread-6-groups	normal	691	691.0	0	621.0	3909.0
150	A320 (30 rows - 180 seats)	S3	120	1.0m	30	rp-steep-4-groups	normal	687	686.0	0	1017.0	5085.0
151	A320 (30 rows - 180 seats)	S3	120	1.0m	30	rp-steep-5-groups	normal	714	715.0	0	710.0	3971.0
152	A320 (30 rows - 180 seats)	S3	120	1.0m	30	rp-steep-6-groups	normal	696	696.0	0	435.0	3793.0
153	A320 (30 rows - 180 seats)	S3	120	1.0m	30	rp-2-groups	normal	740	742.0	0	2666.0	8338.0
154	A320 (30 rows - 180 seats)	S3	120	1.0m	30	rp-3-groups	normal	713	713.0	0	1696.0	5980.0
155	A320 (30 rows - 180 seats)	S3	120	1.0m	30	rp-spread-4-groups	normal	684	685.0	0	799.0	6039.0
156	A320 (30 rows - 180 seats)	S3	120	1.0m	30	rp-spread-5-groups	normal	719	719.0	0	780.0	4898.0
157	A320 (30 rows - 180 seats)	S3	120	1.0m	30	rp-spread-6-groups	normal	684	684.0	0	550.0	4117.0
158	A320 (30 rows - 180 seats)	S3	120	1.0m	30	rp-steep-4-groups	normal	704	704.0	0	1055.0	4910.0
161	A320 (30 rows - 180 seats)	S3	120	1.0m	30	rp-2-groups	normal	703	704.0	0	2402.0	8229.0
159	A320 (30 rows - 180 seats)	S3	120	1.0m	30	rp-steep-5-groups	normal	715	716.0	0	754.0	4323.0
162	A320 (30 rows - 180 seats)	S3	120	1.0m	30	rp-3-groups	normal	687	686.0	0	1550.0	6708.0
160	A320 (30 rows - 180 seats)	S3	120	1.0m	30	rp-steep-6-groups	normal	714	714.0	0	597.0	3452.0
163	A320 (30 rows - 180 seats)	S3	120	1.0m	30	rp-spread-4-groups	normal	700	700.0	0	1240.0	5049.0
164	A320 (30 rows - 180 seats)	S3	120	1.0m	30	rp-spread-5-groups	normal	663	663.0	0	760.0	4679.0
166	A320 (30 rows - 180 seats)	S3	120	1.0m	30	rp-steep-4-groups	normal	674	673.0	0	920.0	5244.0
165	A320 (30 rows - 180 seats)	S3	120	1.0m	30	rp-spread-6-groups	normal	663	663.0	0	558.0	4034.0
167	A320 (30 rows - 180 seats)	S3	120	1.0m	30	rp-steep-5-groups	normal	700	701.0	0	848.0	4114.0
169	A320 (30 rows - 180 seats)	S3	120	1.0m	30	rp-2-groups	normal	742	743.0	0	2816.0	7896.0
170	A320 (30 rows - 180 seats)	S3	120	1.0m	30	rp-3-groups	normal	692	692.0	0	1549.0	6099.0
172	A320 (30 rows - 180 seats)	S3	120	1.0m	30	rp-spread-5-groups	normal	678	679.0	0	722.0	4745.0
171	A320 (30 rows - 180 seats)	S3	120	1.0m	30	rp-spread-4-groups	normal	698	698.0	0	794.0	5446.0
168	A320 (30 rows - 180 seats)	S3	120	1.0m	30	rp-steep-6-groups	normal	712	712.0	0	664.0	3636.0
173	A320 (30 rows - 180 seats)	S3	120	1.0m	30	rp-spread-6-groups	normal	672	672.0	0	547.0	4006.0
174	A320 (30 rows - 180 seats)	S3	120	1.0m	30	rp-steep-4-groups	normal	709	708.0	0	1078.0	5276.0
175	A320 (30 rows - 180 seats)	S3	120	1.0m	30	rp-steep-5-groups	normal	703	704.0	0	764.0	4295.0
176	A320 (30 rows - 180 seats)	S3	120	1.0m	30	rp-steep-6-groups	normal	685	685.0	0	583.0	3618.0
177	A320 (30 rows - 180 seats)	S3	120	1.0m	30	rp-2-groups	normal	732	733.0	0	2802.0	7706.0
178	A320 (30 rows - 180 seats)	S3	120	1.0m	30	rp-3-groups	normal	709	709.0	0	1677.0	6407.0
179	A320 (30 rows - 180 seats)	S3	120	1.0m	30	rp-spread-4-groups	normal	678	679.0	0	972.0	5609.0
180	A320 (30 rows - 180 seats)	S3	120	1.0m	30	rp-spread-5-groups	normal	664	664.0	0	729.0	4507.0
181	A320 (30 rows - 180 seats)	S3	120	1.0m	30	rp-spread-6-groups	normal	684	684.0	0	616.0	4119.0
182	A320 (30 rows - 180 seats)	S3	120	1.0m	30	rp-steep-4-groups	normal	680	679.0	0	1107.0	5029.0
183	A320 (30 rows - 180 seats)	S3	120	1.0m	30	rp-steep-5-groups	normal	697	698.0	0	748.0	4038.0
185	A320 (30 rows - 180 seats)	S3	120	1.0m	30	rp-2-groups	normal	706	708.0	0	2362.0	8131.0
184	A320 (30 rows - 180 seats)	S3	120	1.0m	30	rp-steep-6-groups	normal	690	690.0	0	543.0	3705.0
186	A320 (30 rows - 180 seats)	S3	120	1.0m	30	rp-3-groups	normal	675	675.0	0	1364.0	6243.0
187	A320 (30 rows - 180 seats)	S3	120	1.0m	30	rp-spread-4-groups	normal	693	694.0	0	815.0	5572.0
188	A320 (30 rows - 180 seats)	S3	120	1.0m	30	rp-spread-5-groups	normal	684	685.0	0	709.0	4585.0
189	A320 (30 rows - 180 seats)	S3	120	1.0m	30	rp-spread-6-groups	normal	666	666.0	0	512.0	4091.0
190	A320 (30 rows - 180 seats)	S3	120	1.0m	30	rp-steep-4-groups	normal	715	715.0	0	1174.0	5065.0
191	A320 (30 rows - 180 seats)	S3	120	1.0m	30	rp-steep-5-groups	normal	676	677.0	0	729.0	4101.0
193	A320 (30 rows - 180 seats)	S3	120	1.0m	30	rp-2-groups	normal	711	713.0	0	2497.0	7849.0
192	A320 (30 rows - 180 seats)	S3	120	1.0m	30	rp-steep-6-groups	normal	726	726.0	0	625.0	3611.0
194	A320 (30 rows - 180 seats)	S3	120	1.0m	30	rp-3-groups	normal	719	718.0	0	1418.0	6164.0
195	A320 (30 rows - 180 seats)	S3	120	1.0m	30	rp-spread-4-groups	normal	698	698.0	0	1029.0	5584.0
196	A320 (30 rows - 180 seats)	S3	120	1.0m	30	rp-spread-5-groups	normal	680	681.0	0	692.0	4469.0
198	A320 (30 rows - 180 seats)	S3	120	1.0m	30	rp-steep-4-groups	normal	714	713.0	0	1135.0	5061.0
197	A320 (30 rows - 180 seats)	S3	120	1.0m	30	rp-spread-6-groups	normal	699	699.0	0	534.0	4357.0
199	A320 (30 rows - 180 seats)	S3	120	1.0m	30	rp-steep-5-groups	normal	692	693.0	0	675.0	4401.0
201	A320 (30 rows - 180 seats)	S3	120	1.0m	30	rp-2-groups	normal	743	745.0	0	2661.0	8019.0
200	A320 (30 rows - 180 seats)	S3	120	1.0m	30	rp-steep-6-groups	normal	702	702.0	0	595.0	3798.0
202	A320 (30 rows - 180 seats)	S3	120	1.0m	30	rp-3-groups	normal	713	712.0	0	1502.0	6163.0
203	A320 (30 rows - 180 seats)	S3	120	1.0m	30	rp-spread-4-groups	normal	684	684.0	0	997.0	5285.0
204	A320 (30 rows - 180 seats)	S3	120	1.0m	30	rp-spread-5-groups	normal	661	661.0	0	628.0	4568.0
206	A320 (30 rows - 180 seats)	S3	120	1.0m	30	rp-steep-4-groups	normal	706	705.0	0	1130.0	5189.0
205	A320 (30 rows - 180 seats)	S3	120	1.0m	30	rp-spread-6-groups	normal	674	674.0	0	558.0	4183.0
207	A320 (30 rows - 180 seats)	S3	120	1.0m	30	rp-steep-5-groups	normal	716	717.0	0	754.0	4318.0
208	A320 (30 rows - 180 seats)	S3	120	1.0m	30	rp-steep-6-groups	normal	707	707.0	0	614.0	3495.0
209	A320 (30 rows - 180 seats)	S3	120	1.0m	30	rp-2-groups	normal	720	722.0	0	2561.0	7789.0
210	A320 (30 rows - 180 seats)	S3	120	1.0m	30	rp-3-groups	normal	715	715.0	0	1765.0	6395.0
211	A320 (30 rows - 180 seats)	S3	120	1.0m	30	rp-spread-4-groups	normal	671	672.0	0	960.0	5598.0
212	A320 (30 rows - 180 seats)	S3	120	1.0m	30	rp-spread-5-groups	normal	685	685.0	0	728.0	4534.0
213	A320 (30 rows - 180 seats)	S3	120	1.0m	30	rp-spread-6-groups	normal	667	667.0	0	505.0	4285.0
214	A320 (30 rows - 180 seats)	S3	120	1.0m	30	rp-steep-4-groups	normal	710	710.0	0	1043.0	4685.0
217	A320 (30 rows - 180 seats)	S3	120	1.0m	30	rp-2-groups	normal	694	696.0	0	2397.0	8092.0
216	A320 (30 rows - 180 seats)	S3	120	1.0m	30	rp-steep-6-groups	normal	678	678.0	0	523.0	3671.0
218	A320 (30 rows - 180 seats)	S3	120	1.0m	30	rp-3-groups	normal	714	714.0	0	1460.0	6453.0
215	A320 (30 rows - 180 seats)	S3	120	1.0m	30	rp-steep-5-groups	normal	700	701.0	0	889.0	4227.0
219	A320 (30 rows - 180 seats)	S3	120	1.0m	30	rp-spread-4-groups	normal	697	697.0	0	759.0	5772.0
220	A320 (30 rows - 180 seats)	S3	120	1.0m	30	rp-spread-5-groups	normal	673	673.0	0	633.0	4656.0
221	A320 (30 rows - 180 seats)	S3	120	1.0m	30	rp-spread-6-groups	normal	693	693.0	0	465.0	3923.0
222	A320 (30 rows - 180 seats)	S3	120	1.0m	30	rp-steep-4-groups	normal	707	706.0	0	904.0	5108.0
223	A320 (30 rows - 180 seats)	S3	120	1.0m	30	rp-steep-5-groups	normal	693	694.0	0	704.0	4104.0
225	A320 (30 rows - 180 seats)	S3	120	1.0m	30	rp-2-groups	normal	728	729.0	0	2683.0	7340.0
224	A320 (30 rows - 180 seats)	S3	120	1.0m	30	rp-steep-6-groups	normal	689	690.0	0	704.0	3615.0
226	A320 (30 rows - 180 seats)	S3	120	1.0m	30	rp-3-groups	normal	696	696.0	0	1304.0	5923.0
227	A320 (30 rows - 180 seats)	S3	120	1.0m	30	rp-spread-4-groups	normal	701	701.0	0	973.0	5777.0
228	A320 (30 rows - 180 seats)	S3	120	1.0m	30	rp-spread-5-groups	normal	683	684.0	0	840.0	4710.0
229	A320 (30 rows - 180 seats)	S3	120	1.0m	30	rp-spread-6-groups	normal	676	676.0	0	656.0	4135.0
230	A320 (30 rows - 180 seats)	S3	120	1.0m	30	rp-steep-4-groups	normal	671	671.0	0	1055.0	5131.0
234	A320 (30 rows - 180 seats)	S3	120	1.0m	30	rp-3-groups	normal	698	697.0	0	1752.0	6608.0
233	A320 (30 rows - 180 seats)	S3	120	1.0m	30	rp-2-groups	normal	674	676.0	0	2444.0	7961.0
231	A320 (30 rows - 180 seats)	S3	120	1.0m	30	rp-steep-5-groups	normal	685	686.0	0	729.0	4177.0
232	A320 (30 rows - 180 seats)	S3	120	1.0m	30	rp-steep-6-groups	normal	691	691.0	0	540.0	3585.0
235	A320 (30 rows - 180 seats)	S3	120	1.0m	30	rp-spread-4-groups	normal	686	686.0	0	1193.0	5354.0
236	A320 (30 rows - 180 seats)	S3	120	1.0m	30	rp-spread-5-groups	normal	656	656.0	0	682.0	4512.0
237	A320 (30 rows - 180 seats)	S3	120	1.0m	30	rp-spread-6-groups	normal	678	678.0	0	651.0	4133.0
238	A320 (30 rows - 180 seats)	S3	120	1.0m	30	rp-steep-4-groups	normal	685	684.0	0	820.0	5111.0
241	A320 (30 rows - 180 seats)	S3	120	1.0m	30	rp-2-groups	normal	705	707.0	0	2829.0	8052.0
239	A320 (30 rows - 180 seats)	S3	120	1.0m	30	rp-steep-5-groups	normal	688	689.0	0	667.0	4466.0
240	A320 (30 rows - 180 seats)	S3	120	1.0m	30	rp-steep-6-groups	normal	692	692.0	0	560.0	3596.0
243	A320 (30 rows - 180 seats)	S3	120	1.0m	30	rp-spread-4-groups	normal	685	685.0	0	1138.0	5658.0
242	A320 (30 rows - 180 seats)	S3	120	1.0m	30	rp-3-groups	normal	689	689.0	0	1240.0	5843.0
244	A320 (30 rows - 180 seats)	S3	120	1.0m	30	rp-spread-5-groups	normal	669	670.0	0	741.0	4365.0
245	A320 (30 rows - 180 seats)	S3	120	1.0m	30	rp-spread-6-groups	normal	678	678.0	0	624.0	4092.0
246	A320 (30 rows - 180 seats)	S3	120	1.0m	30	rp-steep-4-groups	normal	709	709.0	0	1065.0	5254.0
247	A320 (30 rows - 180 seats)	S3	120	1.0m	30	rp-steep-5-groups	normal	687	688.0	0	725.0	3958.0
248	A320 (30 rows - 180 seats)	S3	120	1.0m	30	rp-steep-6-groups	normal	687	687.0	0	597.0	3586.0
249	A320 (30 rows - 180 seats)	S3	120	1.0m	30	rp-2-groups	normal	730	731.0	0	2336.0	7891.0
251	A320 (30 rows - 180 seats)	S3	120	1.0m	30	rp-spread-4-groups	normal	674	674.0	0	824.0	5338.0
250	A320 (30 rows - 180 seats)	S3	120	1.0m	30	rp-3-groups	normal	723	723.0	0	1472.0	6780.0
254	A320 (30 rows - 180 seats)	S3	120	1.0m	30	rp-steep-4-groups	normal	687	687.0	0	1086.0	5048.0
252	A320 (30 rows - 180 seats)	S3	120	1.0m	30	rp-spread-5-groups	normal	693	693.0	0	782.0	4669.0
253	A320 (30 rows - 180 seats)	S3	120	1.0m	30	rp-spread-6-groups	normal	687	687.0	0	472.0	4274.0
257	A320 (30 rows - 180 seats)	S3	120	1.0m	30	rp-2-groups	normal	736	737.0	0	2432.0	8554.0
259	A320 (30 rows - 180 seats)	S3	120	1.0m	30	rp-spread-4-groups	normal	632	632.0	0	743.0	5479.0
255	A320 (30 rows - 180 seats)	S3	120	1.0m	30	rp-steep-5-groups	normal	707	708.0	0	844.0	4314.0
256	A320 (30 rows - 180 seats)	S3	120	1.0m	30	rp-steep-6-groups	normal	702	702.0	0	584.0	3511.0
258	A320 (30 rows - 180 seats)	S3	120	1.0m	30	rp-3-groups	normal	692	692.0	0	1495.0	6307.0
260	A320 (30 rows - 180 seats)	S3	120	1.0m	30	rp-spread-5-groups	normal	680	680.0	0	778.0	4565.0
262	A320 (30 rows - 180 seats)	S3	120	1.0m	30	rp-steep-4-groups	normal	712	712.0	0	974.0	5341.0
261	A320 (30 rows - 180 seats)	S3	120	1.0m	30	rp-spread-6-groups	normal	700	700.0	0	544.0	4249.0
265	A320 (30 rows - 180 seats)	S3	120	1.0m	30	rp-2-groups	normal	734	735.0	0	2400.0	8190.0
263	A320 (30 rows - 180 seats)	S3	120	1.0m	30	rp-steep-5-groups	normal	727	728.0	0	720.0	3976.0
266	A320 (30 rows - 180 seats)	S3	120	1.0m	30	rp-3-groups	normal	680	680.0	0	1137.0	6174.0
267	A320 (30 rows - 180 seats)	S3	120	1.0m	30	rp-spread-4-groups	normal	673	673.0	0	980.0	5253.0
264	A320 (30 rows - 180 seats)	S3	120	1.0m	30	rp-steep-6-groups	normal	700	700.0	0	613.0	3704.0
269	A320 (30 rows - 180 seats)	S3	120	1.0m	30	rp-spread-6-groups	normal	676	676.0	0	609.0	3990.0
268	A320 (30 rows - 180 seats)	S3	120	1.0m	30	rp-spread-5-groups	normal	706	706.0	0	800.0	4649.0
270	A320 (30 rows - 180 seats)	S3	120	1.0m	30	rp-steep-4-groups	normal	683	683.0	0	931.0	5294.0
271	A320 (30 rows - 180 seats)	S3	120	1.0m	30	rp-steep-5-groups	normal	693	693.0	0	622.0	4136.0
272	A320 (30 rows - 180 seats)	S3	120	1.0m	30	rp-steep-6-groups	normal	705	705.0	0	715.0	3466.0
273	A320 (30 rows - 180 seats)	S3	120	1.0m	30	rp-2-groups	normal	722	723.0	0	2654.0	8095.0
274	A320 (30 rows - 180 seats)	S3	120	1.0m	30	rp-3-groups	normal	717	716.0	0	1431.0	6159.0
275	A320 (30 rows - 180 seats)	S3	120	1.0m	30	rp-spread-4-groups	normal	697	697.0	0	1036.0	5493.0
276	A320 (30 rows - 180 seats)	S3	120	1.0m	30	rp-spread-5-groups	normal	684	684.0	0	605.0	4673.0
277	A320 (30 rows - 180 seats)	S3	120	1.0m	30	rp-spread-6-groups	normal	698	698.0	0	618.0	4022.0
278	A320 (30 rows - 180 seats)	S3	120	1.0m	30	rp-steep-4-groups	normal	728	727.0	0	1042.0	4900.0
279	A320 (30 rows - 180 seats)	S3	120	1.0m	30	rp-steep-5-groups	normal	676	677.0	0	697.0	4161.0
282	A320 (30 rows - 180 seats)	S3	120	1.0m	30	rp-3-groups	normal	680	680.0	0	1327.0	6219.0
280	A320 (30 rows - 180 seats)	S3	120	1.0m	30	rp-steep-6-groups	normal	683	683.0	0	633.0	3559.0
281	A320 (30 rows - 180 seats)	S3	120	1.0m	30	rp-2-groups	normal	759	761.0	0	2584.0	8211.0
283	A320 (30 rows - 180 seats)	S3	120	1.0m	30	rp-spread-4-groups	normal	696	696.0	0	1056.0	5318.0
284	A320 (30 rows - 180 seats)	S3	120	1.0m	30	rp-spread-5-groups	normal	691	691.0	0	786.0	4485.0
285	A320 (30 rows - 180 seats)	S3	120	1.0m	30	rp-spread-6-groups	normal	678	678.0	0	549.0	3894.0
287	A320 (30 rows - 180 seats)	S3	120	1.0m	30	rp-steep-5-groups	normal	693	694.0	0	901.0	4248.0
286	A320 (30 rows - 180 seats)	S3	120	1.0m	30	rp-steep-4-groups	normal	694	693.0	0	869.0	4885.0
288	A320 (30 rows - 180 seats)	S3	120	1.0m	30	rp-steep-6-groups	normal	688	688.0	0	657.0	3477.0
289	A320 (30 rows - 180 seats)	S3	120	1.0m	30	rp-2-groups	normal	736	737.0	0	3246.0	8275.0
290	A320 (30 rows - 180 seats)	S3	120	1.0m	30	rp-3-groups	normal	686	685.0	0	1492.0	6483.0
291	A320 (30 rows - 180 seats)	S3	120	1.0m	30	rp-spread-4-groups	normal	695	695.0	0	1035.0	5452.0
292	A320 (30 rows - 180 seats)	S3	120	1.0m	30	rp-spread-5-groups	normal	668	668.0	0	655.0	4520.0
293	A320 (30 rows - 180 seats)	S3	120	1.0m	30	rp-spread-6-groups	normal	680	680.0	0	510.0	4168.0
294	A320 (30 rows - 180 seats)	S3	120	1.0m	30	rp-steep-4-groups	normal	716	716.0	0	1102.0	5244.0
297	A320 (30 rows - 180 seats)	S3	120	1.0m	30	rp-2-groups	normal	754	755.0	0	2464.0	8592.0
298	A320 (30 rows - 180 seats)	S3	120	1.0m	30	rp-3-groups	normal	704	704.0	0	1306.0	6340.0
295	A320 (30 rows - 180 seats)	S3	120	1.0m	30	rp-steep-5-groups	normal	706	707.0	0	795.0	4178.0
296	A320 (30 rows - 180 seats)	S3	120	1.0m	30	rp-steep-6-groups	normal	703	703.0	0	606.0	3571.0
299	A320 (30 rows - 180 seats)	S3	120	1.0m	30	rp-spread-4-groups	normal	698	698.0	0	968.0	5674.0
300	A320 (30 rows - 180 seats)	S3	120	1.0m	30	rp-spread-5-groups	normal	699	699.0	0	919.0	4900.0
301	A320 (30 rows - 180 seats)	S3	120	1.0m	30	rp-spread-6-groups	normal	659	659.0	0	532.0	4187.0
302	A320 (30 rows - 180 seats)	S3	120	1.0m	30	rp-steep-4-groups	normal	702	702.0	0	1135.0	5341.0
303	A320 (30 rows - 180 seats)	S3	120	1.0m	30	rp-steep-5-groups	normal	679	680.0	0	812.0	3871.0
307	A320 (30 rows - 180 seats)	S3	120	1.0m	30	rp-spread-4-groups	normal	667	667.0	0	953.0	5491.0
304	A320 (30 rows - 180 seats)	S3	120	1.0m	30	rp-steep-6-groups	normal	692	692.0	0	502.0	3554.0
306	A320 (30 rows - 180 seats)	S3	120	1.0m	30	rp-3-groups	normal	715	714.0	0	1451.0	6451.0
305	A320 (30 rows - 180 seats)	S3	120	1.0m	30	rp-2-groups	normal	704	706.0	0	2474.0	8137.0
308	A320 (30 rows - 180 seats)	S3	120	1.0m	30	rp-spread-5-groups	normal	713	713.0	0	820.0	4611.0
309	A320 (30 rows - 180 seats)	S3	120	1.0m	30	rp-spread-6-groups	normal	681	681.0	0	636.0	4054.0
310	A320 (30 rows - 180 seats)	S3	120	1.0m	30	rp-steep-4-groups	normal	688	688.0	0	1020.0	5184.0
311	A320 (30 rows - 180 seats)	S3	120	1.0m	30	rp-steep-5-groups	normal	714	715.0	0	776.0	4242.0
313	A320 (30 rows - 180 seats)	S3	120	1.0m	30	rp-2-groups	normal	725	727.0	0	2392.0	8233.0
314	A320 (30 rows - 180 seats)	S3	120	1.0m	30	rp-3-groups	normal	689	689.0	0	1568.0	6259.0
312	A320 (30 rows - 180 seats)	S3	120	1.0m	30	rp-steep-6-groups	normal	700	700.0	0	604.0	3570.0
315	A320 (30 rows - 180 seats)	S3	120	1.0m	30	rp-spread-4-groups	normal	675	676.0	0	902.0	5276.0
316	A320 (30 rows - 180 seats)	S3	120	1.0m	30	rp-spread-5-groups	normal	700	700.0	0	808.0	4746.0
317	A320 (30 rows - 180 seats)	S3	120	1.0m	30	rp-spread-6-groups	normal	673	673.0	0	663.0	4056.0
318	A320 (30 rows - 180 seats)	S3	120	1.0m	30	rp-steep-4-groups	normal	702	701.0	0	1057.0	5354.0
319	A320 (30 rows - 180 seats)	S3	120	1.0m	30	rp-steep-5-groups	normal	711	712.0	0	638.0	4183.0
321	A320 (30 rows - 180 seats)	S3	120	1.0m	30	rp-2-groups	normal	726	728.0	0	2314.0	8138.0
320	A320 (30 rows - 180 seats)	S3	120	1.0m	30	rp-steep-6-groups	normal	687	687.0	0	564.0	3602.0
322	A320 (30 rows - 180 seats)	S3	120	1.0m	30	rp-3-groups	normal	718	718.0	0	1788.0	5957.0
323	A320 (30 rows - 180 seats)	S3	120	1.0m	30	rp-spread-4-groups	normal	682	683.0	0	910.0	5346.0
324	A320 (30 rows - 180 seats)	S3	120	1.0m	30	rp-spread-5-groups	normal	681	681.0	0	841.0	4736.0
325	A320 (30 rows - 180 seats)	S3	120	1.0m	30	rp-spread-6-groups	normal	692	692.0	0	531.0	4246.0
326	A320 (30 rows - 180 seats)	S3	120	1.0m	30	rp-steep-4-groups	normal	710	710.0	0	1011.0	5239.0
327	A320 (30 rows - 180 seats)	S3	120	1.0m	30	rp-steep-5-groups	normal	684	685.0	0	856.0	4327.0
329	A320 (30 rows - 180 seats)	S3	120	1.0m	30	rp-2-groups	normal	704	706.0	0	2810.0	8004.0
328	A320 (30 rows - 180 seats)	S3	120	1.0m	30	rp-steep-6-groups	normal	689	689.0	0	446.0	3660.0
330	A320 (30 rows - 180 seats)	S3	120	1.0m	30	rp-3-groups	normal	731	731.0	0	1355.0	6086.0
331	A320 (30 rows - 180 seats)	S3	120	1.0m	30	rp-spread-4-groups	normal	664	664.0	0	889.0	5405.0
332	A320 (30 rows - 180 seats)	S3	120	1.0m	30	rp-spread-5-groups	normal	690	690.0	0	658.0	4319.0
333	A320 (30 rows - 180 seats)	S3	120	1.0m	30	rp-spread-6-groups	normal	709	709.0	0	649.0	4061.0
336	A320 (30 rows - 180 seats)	S3	120	1.0m	30	rp-steep-6-groups	normal	668	668.0	0	472.0	3509.0
337	A320 (30 rows - 180 seats)	S3	120	1.0m	30	rp-2-groups	normal	738	739.0	0	2213.0	8350.0
334	A320 (30 rows - 180 seats)	S3	120	1.0m	30	rp-steep-4-groups	normal	736	735.0	0	1155.0	5367.0
338	A320 (30 rows - 180 seats)	S3	120	1.0m	30	rp-3-groups	normal	715	715.0	0	1303.0	6009.0
335	A320 (30 rows - 180 seats)	S3	120	1.0m	30	rp-steep-5-groups	normal	711	712.0	0	739.0	4185.0
339	A320 (30 rows - 180 seats)	S3	120	1.0m	30	rp-spread-4-groups	normal	681	681.0	0	895.0	5406.0
340	A320 (30 rows - 180 seats)	S3	120	1.0m	30	rp-spread-5-groups	normal	713	713.0	0	832.0	4955.0
341	A320 (30 rows - 180 seats)	S3	120	1.0m	30	rp-spread-6-groups	normal	670	670.0	0	567.0	3986.0
342	A320 (30 rows - 180 seats)	S3	120	1.0m	30	rp-steep-4-groups	normal	693	693.0	0	1065.0	5018.0
343	A320 (30 rows - 180 seats)	S3	120	1.0m	30	rp-steep-5-groups	normal	707	707.0	0	1000.0	4170.0
345	A320 (30 rows - 180 seats)	S3	120	1.0m	30	rp-2-groups	normal	712	713.0	0	2395.0	8262.0
346	A320 (30 rows - 180 seats)	S3	120	1.0m	30	rp-3-groups	normal	705	705.0	0	2020.0	6512.0
344	A320 (30 rows - 180 seats)	S3	120	1.0m	30	rp-steep-6-groups	normal	715	715.0	0	590.0	3483.0
347	A320 (30 rows - 180 seats)	S3	120	1.0m	30	rp-spread-4-groups	normal	706	706.0	0	1129.0	5776.0
348	A320 (30 rows - 180 seats)	S3	120	1.0m	30	rp-spread-5-groups	normal	688	688.0	0	762.0	4675.0
349	A320 (30 rows - 180 seats)	S3	120	1.0m	30	rp-spread-6-groups	normal	692	692.0	0	532.0	4124.0
350	A320 (30 rows - 180 seats)	S3	120	1.0m	30	rp-steep-4-groups	normal	726	725.0	0	1011.0	5077.0
353	A320 (30 rows - 180 seats)	S3	120	1.0m	30	rp-2-groups	normal	723	724.0	0	2612.0	8193.0
352	A320 (30 rows - 180 seats)	S3	120	1.0m	30	rp-steep-6-groups	normal	713	713.0	0	664.0	3557.0
351	A320 (30 rows - 180 seats)	S3	120	1.0m	30	rp-steep-5-groups	normal	685	686.0	0	669.0	3953.0
354	A320 (30 rows - 180 seats)	S3	120	1.0m	30	rp-3-groups	normal	692	692.0	0	1550.0	6511.0
355	A320 (30 rows - 180 seats)	S3	120	1.0m	30	rp-spread-4-groups	normal	708	708.0	0	877.0	5586.0
356	A320 (30 rows - 180 seats)	S3	120	1.0m	30	rp-spread-5-groups	normal	711	711.0	0	854.0	4701.0
357	A320 (30 rows - 180 seats)	S3	120	1.0m	30	rp-spread-6-groups	normal	682	682.0	0	644.0	4054.0
358	A320 (30 rows - 180 seats)	S3	120	1.0m	30	rp-steep-4-groups	normal	698	697.0	0	1051.0	5217.0
360	A320 (30 rows - 180 seats)	S3	120	1.0m	30	rp-steep-6-groups	normal	672	672.0	0	500.0	3389.0
359	A320 (30 rows - 180 seats)	S3	120	1.0m	30	rp-steep-5-groups	normal	714	715.0	0	875.0	4093.0
361	A320 (30 rows - 180 seats)	S3	120	1.0m	30	rp-2-groups	normal	752	754.0	0	3006.0	7917.0
362	A320 (30 rows - 180 seats)	S3	120	1.0m	30	rp-3-groups	normal	707	706.0	0	1582.0	5993.0
363	A320 (30 rows - 180 seats)	S3	120	1.0m	30	rp-spread-4-groups	normal	686	687.0	0	939.0	5519.0
364	A320 (30 rows - 180 seats)	S3	120	1.0m	30	rp-spread-5-groups	normal	703	703.0	0	883.0	4901.0
365	A320 (30 rows - 180 seats)	S3	120	1.0m	30	rp-spread-6-groups	normal	688	688.0	0	623.0	4103.0
366	A320 (30 rows - 180 seats)	S3	120	1.0m	30	rp-steep-4-groups	normal	720	719.0	0	1250.0	5407.0
367	A320 (30 rows - 180 seats)	S3	120	1.0m	30	rp-steep-5-groups	normal	696	696.0	0	756.0	4089.0
370	A320 (30 rows - 180 seats)	S3	120	1.0m	30	rp-3-groups	normal	678	678.0	0	1332.0	6245.0
369	A320 (30 rows - 180 seats)	S3	120	1.0m	30	rp-2-groups	normal	714	715.0	0	2468.0	7872.0
368	A320 (30 rows - 180 seats)	S3	120	1.0m	30	rp-steep-6-groups	normal	703	703.0	0	498.0	3698.0
372	A320 (30 rows - 180 seats)	S3	120	1.0m	30	rp-spread-5-groups	normal	676	676.0	0	696.0	4543.0
371	A320 (30 rows - 180 seats)	S3	120	1.0m	30	rp-spread-4-groups	normal	706	706.0	0	982.0	5555.0
373	A320 (30 rows - 180 seats)	S3	120	1.0m	30	rp-spread-6-groups	normal	687	687.0	0	569.0	4118.0
374	A320 (30 rows - 180 seats)	S3	120	1.0m	30	rp-steep-4-groups	normal	706	705.0	0	1168.0	5197.0
375	A320 (30 rows - 180 seats)	S3	120	1.0m	30	rp-steep-5-groups	normal	704	705.0	0	840.0	4281.0
378	A320 (30 rows - 180 seats)	S3	120	1.0m	30	rp-3-groups	normal	683	683.0	0	1428.0	6111.0
377	A320 (30 rows - 180 seats)	S3	120	1.0m	30	rp-2-groups	normal	741	742.0	0	3054.0	8307.0
376	A320 (30 rows - 180 seats)	S3	120	1.0m	30	rp-steep-6-groups	normal	695	695.0	0	580.0	3542.0
379	A320 (30 rows - 180 seats)	S3	120	1.0m	30	rp-spread-4-groups	normal	703	703.0	0	1111.0	5579.0
380	A320 (30 rows - 180 seats)	S3	120	1.0m	30	rp-spread-5-groups	normal	706	706.0	0	656.0	4515.0
381	A320 (30 rows - 180 seats)	S3	120	1.0m	30	rp-spread-6-groups	normal	655	655.0	0	521.0	4024.0
382	A320 (30 rows - 180 seats)	S3	120	1.0m	30	rp-steep-4-groups	normal	707	706.0	0	1172.0	5136.0
386	A320 (30 rows - 180 seats)	S3	120	1.0m	30	rp-3-groups	normal	692	692.0	0	1651.0	5973.0
385	A320 (30 rows - 180 seats)	S3	120	1.0m	30	rp-2-groups	normal	726	727.0	0	2433.0	7825.0
384	A320 (30 rows - 180 seats)	S3	120	1.0m	30	rp-steep-6-groups	normal	688	688.0	0	541.0	3587.0
383	A320 (30 rows - 180 seats)	S3	120	1.0m	30	rp-steep-5-groups	normal	690	691.0	0	663.0	4144.0
387	A320 (30 rows - 180 seats)	S3	120	1.0m	30	rp-spread-4-groups	normal	707	707.0	0	931.0	5724.0
388	A320 (30 rows - 180 seats)	S3	120	1.0m	30	rp-spread-5-groups	normal	712	712.0	0	735.0	4652.0
389	A320 (30 rows - 180 seats)	S3	120	1.0m	30	rp-spread-6-groups	normal	679	679.0	0	402.0	3848.0
390	A320 (30 rows - 180 seats)	S3	120	1.0m	30	rp-steep-4-groups	normal	706	705.0	0	872.0	5099.0
391	A320 (30 rows - 180 seats)	S3	120	1.0m	30	rp-steep-5-groups	normal	693	694.0	0	811.0	3927.0
392	A320 (30 rows - 180 seats)	S3	120	1.0m	30	rp-steep-6-groups	normal	687	687.0	0	612.0	3419.0
393	A320 (30 rows - 180 seats)	S3	120	1.0m	30	rp-2-groups	normal	754	756.0	0	3009.0	8516.0
394	A320 (30 rows - 180 seats)	S3	120	1.0m	30	rp-3-groups	normal	724	723.0	0	1414.0	6521.0
395	A320 (30 rows - 180 seats)	S3	120	1.0m	30	rp-spread-4-groups	normal	671	671.0	0	832.0	5421.0
397	A320 (30 rows - 180 seats)	S3	120	1.0m	30	rp-spread-6-groups	normal	698	697.0	0	577.0	4084.0
398	A320 (30 rows - 180 seats)	S3	120	1.0m	30	rp-steep-4-groups	normal	695	694.0	0	1122.0	5113.0
396	A320 (30 rows - 180 seats)	S3	120	1.0m	30	rp-spread-5-groups	normal	680	680.0	0	831.0	4563.0
399	A320 (30 rows - 180 seats)	S3	120	1.0m	30	rp-steep-5-groups	normal	693	694.0	0	738.0	4221.0
401	A320 (30 rows - 180 seats)	S3	120	1.0m	30	rp-2-groups	normal	745	747.0	0	2640.0	8179.0
400	A320 (30 rows - 180 seats)	S3	120	1.0m	30	rp-steep-6-groups	normal	705	705.0	0	592.0	3605.0
402	A320 (30 rows - 180 seats)	S3	120	1.0m	30	rp-3-groups	normal	709	709.0	0	1496.0	6157.0
403	A320 (30 rows - 180 seats)	S3	120	1.0m	30	rp-spread-4-groups	normal	714	714.0	0	978.0	5493.0
404	A320 (30 rows - 180 seats)	S3	120	1.0m	30	rp-spread-5-groups	normal	686	686.0	0	663.0	4549.0
405	A320 (30 rows - 180 seats)	S3	120	1.0m	30	rp-spread-6-groups	normal	689	689.0	0	516.0	4163.0
409	A320 (30 rows - 180 seats)	S3	120	1.0m	30	rp-2-groups	normal	735	736.0	0	2113.0	7772.0
407	A320 (30 rows - 180 seats)	S3	120	1.0m	30	rp-steep-5-groups	normal	698	699.0	0	850.0	4188.0
406	A320 (30 rows - 180 seats)	S3	120	1.0m	30	rp-steep-4-groups	normal	710	710.0	0	1034.0	4989.0
410	A320 (30 rows - 180 seats)	S3	120	1.0m	30	rp-3-groups	normal	720	720.0	0	1418.0	6566.0
408	A320 (30 rows - 180 seats)	S3	120	1.0m	30	rp-steep-6-groups	normal	687	687.0	0	550.0	3558.0
411	A320 (30 rows - 180 seats)	S3	120	1.0m	30	rp-spread-4-groups	normal	724	724.0	0	972.0	5421.0
412	A320 (30 rows - 180 seats)	S3	120	1.0m	30	rp-spread-5-groups	normal	668	668.0	0	695.0	4366.0
413	A320 (30 rows - 180 seats)	S3	120	1.0m	30	rp-spread-6-groups	normal	712	712.0	0	713.0	4396.0
417	A320 (30 rows - 180 seats)	S3	120	1.0m	30	rp-2-groups	normal	720	721.0	0	2584.0	7826.0
415	A320 (30 rows - 180 seats)	S3	120	1.0m	30	rp-steep-5-groups	normal	671	671.0	0	670.0	4184.0
418	A320 (30 rows - 180 seats)	S3	120	1.0m	30	rp-3-groups	normal	715	715.0	0	1668.0	5987.0
414	A320 (30 rows - 180 seats)	S3	120	1.0m	30	rp-steep-4-groups	normal	707	707.0	0	1191.0	5437.0
416	A320 (30 rows - 180 seats)	S3	120	1.0m	30	rp-steep-6-groups	normal	683	684.0	0	540.0	3515.0
420	A320 (30 rows - 180 seats)	S3	120	1.0m	30	rp-spread-5-groups	normal	694	694.0	0	782.0	4740.0
419	A320 (30 rows - 180 seats)	S3	120	1.0m	30	rp-spread-4-groups	normal	682	682.0	0	1121.0	5480.0
421	A320 (30 rows - 180 seats)	S3	120	1.0m	30	rp-spread-6-groups	normal	673	673.0	0	618.0	4031.0
422	A320 (30 rows - 180 seats)	S3	120	1.0m	30	rp-steep-4-groups	normal	718	718.0	0	944.0	5063.0
423	A320 (30 rows - 180 seats)	S3	120	1.0m	30	rp-steep-5-groups	normal	713	714.0	0	649.0	3787.0
425	A320 (30 rows - 180 seats)	S3	120	1.0m	30	rp-2-groups	normal	708	710.0	0	2648.0	8061.0
424	A320 (30 rows - 180 seats)	S3	120	1.0m	30	rp-steep-6-groups	normal	681	681.0	0	517.0	3512.0
426	A320 (30 rows - 180 seats)	S3	120	1.0m	30	rp-3-groups	normal	711	711.0	0	1446.0	5907.0
428	A320 (30 rows - 180 seats)	S3	120	1.0m	30	rp-spread-5-groups	normal	661	661.0	0	745.0	4628.0
427	A320 (30 rows - 180 seats)	S3	120	1.0m	30	rp-spread-4-groups	normal	695	695.0	0	994.0	5530.0
429	A320 (30 rows - 180 seats)	S3	120	1.0m	30	rp-spread-6-groups	normal	680	679.0	0	642.0	4017.0
430	A320 (30 rows - 180 seats)	S3	120	1.0m	30	rp-steep-4-groups	normal	699	698.0	0	1000.0	5234.0
433	A320 (30 rows - 180 seats)	S3	120	1.0m	30	rp-2-groups	normal	752	754.0	0	2916.0	7880.0
432	A320 (30 rows - 180 seats)	S3	120	1.0m	30	rp-steep-6-groups	normal	706	706.0	0	532.0	3536.0
431	A320 (30 rows - 180 seats)	S3	120	1.0m	30	rp-steep-5-groups	normal	709	710.0	0	611.0	4283.0
434	A320 (30 rows - 180 seats)	S3	120	1.0m	30	rp-3-groups	normal	697	697.0	0	1217.0	5982.0
436	A320 (30 rows - 180 seats)	S3	120	1.0m	30	rp-spread-5-groups	normal	653	653.0	0	735.0	4505.0
435	A320 (30 rows - 180 seats)	S3	120	1.0m	30	rp-spread-4-groups	normal	683	684.0	0	1072.0	5494.0
437	A320 (30 rows - 180 seats)	S3	120	1.0m	30	rp-spread-6-groups	normal	658	658.0	0	577.0	3767.0
441	A320 (30 rows - 180 seats)	S3	120	1.0m	30	rp-2-groups	normal	719	720.0	0	2668.0	8000.0
439	A320 (30 rows - 180 seats)	S3	120	1.0m	30	rp-steep-5-groups	normal	686	687.0	0	765.0	3902.0
438	A320 (30 rows - 180 seats)	S3	120	1.0m	30	rp-steep-4-groups	normal	705	705.0	0	1103.0	5115.0
440	A320 (30 rows - 180 seats)	S3	120	1.0m	30	rp-steep-6-groups	normal	667	667.0	0	454.0	3728.0
442	A320 (30 rows - 180 seats)	S3	120	1.0m	30	rp-3-groups	normal	713	713.0	0	1507.0	6415.0
444	A320 (30 rows - 180 seats)	S3	120	1.0m	30	rp-spread-5-groups	normal	708	708.0	0	823.0	4995.0
443	A320 (30 rows - 180 seats)	S3	120	1.0m	30	rp-spread-4-groups	normal	702	702.0	0	845.0	5292.0
445	A320 (30 rows - 180 seats)	S3	120	1.0m	30	rp-spread-6-groups	normal	724	724.0	0	614.0	3994.0
448	A320 (30 rows - 180 seats)	S3	120	1.0m	30	rp-steep-6-groups	normal	672	672.0	0	543.0	3529.0
446	A320 (30 rows - 180 seats)	S3	120	1.0m	30	rp-steep-4-groups	normal	714	714.0	0	1193.0	5128.0
449	A320 (30 rows - 180 seats)	S3	120	1.0m	30	rp-2-groups	normal	727	728.0	0	2268.0	7431.0
447	A320 (30 rows - 180 seats)	S3	120	1.0m	30	rp-steep-5-groups	normal	692	692.0	0	826.0	4128.0
450	A320 (30 rows - 180 seats)	S3	120	1.0m	30	rp-3-groups	normal	698	698.0	0	1289.0	6195.0
451	A320 (30 rows - 180 seats)	S3	120	1.0m	30	rp-spread-4-groups	normal	690	691.0	0	1060.0	5347.0
452	A320 (30 rows - 180 seats)	S3	120	1.0m	30	rp-spread-5-groups	normal	664	664.0	0	762.0	4570.0
453	A320 (30 rows - 180 seats)	S3	120	1.0m	30	rp-spread-6-groups	normal	661	661.0	0	582.0	4040.0
457	A320 (30 rows - 180 seats)	S3	120	1.0m	30	rp-2-groups	normal	709	710.0	0	2851.0	8326.0
455	A320 (30 rows - 180 seats)	S3	120	1.0m	30	rp-steep-5-groups	normal	677	677.0	0	718.0	4167.0
456	A320 (30 rows - 180 seats)	S3	120	1.0m	30	rp-steep-6-groups	normal	687	687.0	0	687.0	3491.0
454	A320 (30 rows - 180 seats)	S3	120	1.0m	30	rp-steep-4-groups	normal	744	743.0	0	1229.0	4983.0
458	A320 (30 rows - 180 seats)	S3	120	1.0m	30	rp-3-groups	normal	685	685.0	0	1357.0	6273.0
460	A320 (30 rows - 180 seats)	S3	120	1.0m	30	rp-spread-5-groups	normal	677	677.0	0	826.0	4692.0
459	A320 (30 rows - 180 seats)	S3	120	1.0m	30	rp-spread-4-groups	normal	694	695.0	0	887.0	5561.0
461	A320 (30 rows - 180 seats)	S3	120	1.0m	30	rp-spread-6-groups	normal	681	681.0	0	607.0	3925.0
463	A320 (30 rows - 180 seats)	S3	120	1.0m	30	rp-steep-5-groups	normal	680	680.0	0	651.0	4231.0
462	A320 (30 rows - 180 seats)	S3	120	1.0m	30	rp-steep-4-groups	normal	700	699.0	0	1122.0	5453.0
465	A320 (30 rows - 180 seats)	S3	120	1.0m	30	rp-2-groups	normal	711	713.0	0	2368.0	8282.0
464	A320 (30 rows - 180 seats)	S3	120	1.0m	30	rp-steep-6-groups	normal	670	670.0	0	547.0	3547.0
466	A320 (30 rows - 180 seats)	S3	120	1.0m	30	rp-3-groups	normal	700	700.0	0	1299.0	5858.0
467	A320 (30 rows - 180 seats)	S3	120	1.0m	30	rp-spread-4-groups	normal	693	694.0	0	885.0	5619.0
469	A320 (30 rows - 180 seats)	S3	120	1.0m	30	rp-spread-6-groups	normal	665	665.0	0	615.0	4114.0
468	A320 (30 rows - 180 seats)	S3	120	1.0m	30	rp-spread-5-groups	normal	694	694.0	0	797.0	4710.0
470	A320 (30 rows - 180 seats)	S3	120	1.0m	30	rp-steep-4-groups	normal	678	677.0	0	934.0	5206.0
473	A320 (30 rows - 180 seats)	S3	120	1.0m	30	rp-2-groups	normal	741	742.0	0	2498.0	8066.0
471	A320 (30 rows - 180 seats)	S3	120	1.0m	30	rp-steep-5-groups	normal	672	673.0	0	731.0	4231.0
472	A320 (30 rows - 180 seats)	S3	120	1.0m	30	rp-steep-6-groups	normal	701	701.0	0	672.0	3514.0
474	A320 (30 rows - 180 seats)	S3	120	1.0m	30	rp-3-groups	normal	727	727.0	0	1740.0	6545.0
476	A320 (30 rows - 180 seats)	S3	120	1.0m	30	rp-spread-5-groups	normal	681	681.0	0	768.0	4477.0
475	A320 (30 rows - 180 seats)	S3	120	1.0m	30	rp-spread-4-groups	normal	684	684.0	0	936.0	5269.0
477	A320 (30 rows - 180 seats)	S3	120	1.0m	30	rp-spread-6-groups	normal	676	676.0	0	555.0	4082.0
479	A320 (30 rows - 180 seats)	S3	120	1.0m	30	rp-steep-5-groups	normal	684	685.0	0	636.0	3988.0
478	A320 (30 rows - 180 seats)	S3	120	1.0m	30	rp-steep-4-groups	normal	698	698.0	0	759.0	5159.0
481	A320 (30 rows - 180 seats)	S3	120	1.0m	30	rp-2-groups	normal	723	724.0	0	2492.0	7484.0
480	A320 (30 rows - 180 seats)	S3	120	1.0m	30	rp-steep-6-groups	normal	697	698.0	0	466.0	3599.0
482	A320 (30 rows - 180 seats)	S3	120	1.0m	30	rp-3-groups	normal	698	698.0	0	1387.0	6137.0
484	A320 (30 rows - 180 seats)	S3	120	1.0m	30	rp-spread-5-groups	normal	674	674.0	0	730.0	4505.0
483	A320 (30 rows - 180 seats)	S3	120	1.0m	30	rp-spread-4-groups	normal	681	681.0	0	1002.0	5411.0
485	A320 (30 rows - 180 seats)	S3	120	1.0m	30	rp-spread-6-groups	normal	684	684.0	0	584.0	4076.0
486	A320 (30 rows - 180 seats)	S3	120	1.0m	30	rp-steep-4-groups	normal	715	714.0	0	926.0	5193.0
488	A320 (30 rows - 180 seats)	S3	120	1.0m	30	rp-steep-6-groups	normal	695	695.0	0	687.0	3498.0
489	A320 (30 rows - 180 seats)	S3	120	1.0m	30	rp-2-groups	normal	746	747.0	0	2646.0	7883.0
487	A320 (30 rows - 180 seats)	S3	120	1.0m	30	rp-steep-5-groups	normal	688	688.0	0	662.0	4087.0
490	A320 (30 rows - 180 seats)	S3	120	1.0m	30	rp-3-groups	normal	740	740.0	0	1367.0	6003.0
492	A320 (30 rows - 180 seats)	S3	120	1.0m	30	rp-spread-5-groups	normal	652	652.0	0	693.0	4652.0
491	A320 (30 rows - 180 seats)	S3	120	1.0m	30	rp-spread-4-groups	normal	699	699.0	0	973.0	5297.0
493	A320 (30 rows - 180 seats)	S3	120	1.0m	30	rp-spread-6-groups	normal	664	664.0	0	545.0	4127.0
494	A320 (30 rows - 180 seats)	S3	120	1.0m	30	rp-steep-4-groups	normal	717	717.0	0	1053.0	5092.0
497	A320 (30 rows - 180 seats)	S3	120	1.0m	30	rp-2-groups	normal	746	747.0	0	3072.0	8478.0
495	A320 (30 rows - 180 seats)	S3	120	1.0m	30	rp-steep-5-groups	normal	683	683.0	0	696.0	4309.0
496	A320 (30 rows - 180 seats)	S3	120	1.0m	30	rp-steep-6-groups	normal	690	691.0	0	664.0	3399.0
500	A320 (30 rows - 180 seats)	S3	120	1.0m	30	rp-spread-5-groups	normal	666	666.0	0	580.0	4574.0
499	A320 (30 rows - 180 seats)	S3	120	1.0m	30	rp-spread-4-groups	normal	678	678.0	0	754.0	5401.0
498	A320 (30 rows - 180 seats)	S3	120	1.0m	30	rp-3-groups	normal	721	721.0	0	1370.0	6446.0
501	A320 (30 rows - 180 seats)	S3	120	1.0m	30	rp-spread-6-groups	normal	686	685.0	0	564.0	4207.0
502	A320 (30 rows - 180 seats)	S3	120	1.0m	30	rp-steep-4-groups	normal	682	682.0	0	926.0	5098.0
503	A320 (30 rows - 180 seats)	S3	120	1.0m	30	rp-steep-5-groups	normal	675	676.0	0	742.0	4465.0
505	A320 (30 rows - 180 seats)	S3	120	1.0m	30	rp-2-groups	normal	743	744.0	0	2480.0	8041.0
504	A320 (30 rows - 180 seats)	S3	120	1.0m	30	rp-steep-6-groups	normal	693	693.0	0	596.0	3755.0
507	A320 (30 rows - 180 seats)	S3	120	1.0m	30	rp-spread-4-groups	normal	707	707.0	0	837.0	4993.0
506	A320 (30 rows - 180 seats)	S3	120	1.0m	30	rp-3-groups	normal	703	703.0	0	1452.0	5616.0
511	A320 (30 rows - 180 seats)	S3	120	1.0m	30	rp-steep-5-groups	normal	673	673.0	0	751.0	4060.0
509	A320 (30 rows - 180 seats)	S3	120	1.0m	30	rp-spread-6-groups	normal	685	685.0	0	530.0	3935.0
510	A320 (30 rows - 180 seats)	S3	120	1.0m	30	rp-steep-4-groups	normal	697	696.0	0	1029.0	4883.0
513	A320 (30 rows - 180 seats)	S3	120	1.0m	30	rp-2-groups	normal	739	741.0	0	2446.0	8011.0
512	A320 (30 rows - 180 seats)	S3	120	1.0m	30	rp-steep-6-groups	normal	686	686.0	0	607.0	3646.0
508	A320 (30 rows - 180 seats)	S3	120	1.0m	30	rp-spread-5-groups	normal	715	715.0	0	708.0	4621.0
514	A320 (30 rows - 180 seats)	S3	120	1.0m	30	rp-3-groups	normal	699	699.0	0	1571.0	6172.0
515	A320 (30 rows - 180 seats)	S3	120	1.0m	30	rp-spread-4-groups	normal	697	698.0	0	1210.0	5629.0
516	A320 (30 rows - 180 seats)	S3	120	1.0m	30	rp-spread-5-groups	normal	670	670.0	0	597.0	4391.0
517	A320 (30 rows - 180 seats)	S3	120	1.0m	30	rp-spread-6-groups	normal	693	693.0	0	566.0	4142.0
518	A320 (30 rows - 180 seats)	S3	120	1.0m	30	rp-steep-4-groups	normal	691	690.0	0	917.0	5256.0
521	A320 (30 rows - 180 seats)	S3	120	1.0m	30	rp-2-groups	normal	712	713.0	0	2578.0	7721.0
520	A320 (30 rows - 180 seats)	S3	120	1.0m	30	rp-steep-6-groups	normal	682	682.0	0	537.0	3586.0
519	A320 (30 rows - 180 seats)	S3	120	1.0m	30	rp-steep-5-groups	normal	724	724.0	0	680.0	4148.0
522	A320 (30 rows - 180 seats)	S3	120	1.0m	30	rp-3-groups	normal	705	705.0	0	1521.0	6144.0
523	A320 (30 rows - 180 seats)	S3	120	1.0m	30	rp-spread-4-groups	normal	708	709.0	0	1140.0	5389.0
524	A320 (30 rows - 180 seats)	S3	120	1.0m	30	rp-spread-5-groups	normal	700	700.0	0	735.0	4595.0
526	A320 (30 rows - 180 seats)	S3	120	1.0m	30	rp-steep-4-groups	normal	684	684.0	0	947.0	5068.0
529	A320 (30 rows - 180 seats)	S3	120	1.0m	30	rp-2-groups	normal	731	732.0	0	3034.0	7799.0
525	A320 (30 rows - 180 seats)	S3	120	1.0m	30	rp-spread-6-groups	normal	687	687.0	0	541.0	4078.0
528	A320 (30 rows - 180 seats)	S3	120	1.0m	30	rp-steep-6-groups	normal	678	678.0	0	654.0	3521.0
527	A320 (30 rows - 180 seats)	S3	120	1.0m	30	rp-steep-5-groups	normal	706	707.0	0	753.0	4137.0
530	A320 (30 rows - 180 seats)	S3	120	1.0m	30	rp-3-groups	normal	698	698.0	0	1276.0	6718.0
532	A320 (30 rows - 180 seats)	S3	120	1.0m	30	rp-spread-5-groups	normal	671	671.0	0	833.0	4449.0
531	A320 (30 rows - 180 seats)	S3	120	1.0m	30	rp-spread-4-groups	normal	686	687.0	0	1005.0	5368.0
533	A320 (30 rows - 180 seats)	S3	120	1.0m	30	rp-spread-6-groups	normal	676	676.0	0	577.0	4277.0
534	A320 (30 rows - 180 seats)	S3	120	1.0m	30	rp-steep-4-groups	normal	699	698.0	0	912.0	5181.0
536	A320 (30 rows - 180 seats)	S3	120	1.0m	30	rp-steep-6-groups	normal	647	648.0	0	484.0	3462.0
535	A320 (30 rows - 180 seats)	S3	120	1.0m	30	rp-steep-5-groups	normal	694	695.0	0	660.0	4469.0
537	A320 (30 rows - 180 seats)	S3	120	1.0m	30	rp-2-groups	normal	730	731.0	0	2478.0	8492.0
538	A320 (30 rows - 180 seats)	S3	120	1.0m	30	rp-3-groups	normal	695	695.0	0	1514.0	6273.0
541	A320 (30 rows - 180 seats)	S3	120	1.0m	30	rp-spread-6-groups	normal	661	661.0	0	530.0	3784.0
539	A320 (30 rows - 180 seats)	S3	120	1.0m	30	rp-spread-4-groups	normal	697	698.0	0	1018.0	5542.0
540	A320 (30 rows - 180 seats)	S3	120	1.0m	30	rp-spread-5-groups	normal	691	691.0	0	747.0	4404.0
543	A320 (30 rows - 180 seats)	S3	120	1.0m	30	rp-steep-5-groups	normal	667	667.0	0	646.0	3986.0
542	A320 (30 rows - 180 seats)	S3	120	1.0m	30	rp-steep-4-groups	normal	697	696.0	0	967.0	5306.0
544	A320 (30 rows - 180 seats)	S3	120	1.0m	30	rp-steep-6-groups	normal	666	666.0	0	559.0	3531.0
545	A320 (30 rows - 180 seats)	S3	120	1.0m	30	rp-2-groups	normal	697	699.0	0	2995.0	7679.0
546	A320 (30 rows - 180 seats)	S3	120	1.0m	30	rp-3-groups	normal	719	719.0	0	1544.0	6462.0
548	A320 (30 rows - 180 seats)	S3	120	1.0m	30	rp-spread-5-groups	normal	688	688.0	0	612.0	4547.0
547	A320 (30 rows - 180 seats)	S3	120	1.0m	30	rp-spread-4-groups	normal	722	722.0	0	952.0	5239.0
549	A320 (30 rows - 180 seats)	S3	120	1.0m	30	rp-spread-6-groups	normal	683	683.0	0	584.0	4110.0
550	A320 (30 rows - 180 seats)	S3	120	1.0m	30	rp-steep-4-groups	normal	707	706.0	0	1114.0	5296.0
551	A320 (30 rows - 180 seats)	S3	120	1.0m	30	rp-steep-5-groups	normal	689	690.0	0	642.0	4168.0
552	A320 (30 rows - 180 seats)	S3	120	1.0m	30	rp-steep-6-groups	normal	702	702.0	0	663.0	3705.0
553	A320 (30 rows - 180 seats)	S3	120	1.0m	30	rp-2-groups	normal	689	690.0	0	2219.0	8117.0
555	A320 (30 rows - 180 seats)	S3	120	1.0m	30	rp-spread-4-groups	normal	698	698.0	0	857.0	5273.0
554	A320 (30 rows - 180 seats)	S3	120	1.0m	30	rp-3-groups	normal	711	711.0	0	1457.0	6113.0
556	A320 (30 rows - 180 seats)	S3	120	1.0m	30	rp-spread-5-groups	normal	679	679.0	0	666.0	4873.0
558	A320 (30 rows - 180 seats)	S3	120	1.0m	30	rp-steep-4-groups	normal	695	695.0	0	1111.0	5053.0
557	A320 (30 rows - 180 seats)	S3	120	1.0m	30	rp-spread-6-groups	normal	712	712.0	0	648.0	4227.0
560	A320 (30 rows - 180 seats)	S3	120	1.0m	30	rp-steep-6-groups	normal	688	688.0	0	591.0	3633.0
559	A320 (30 rows - 180 seats)	S3	120	1.0m	30	rp-steep-5-groups	normal	710	711.0	0	674.0	4089.0
561	A320 (30 rows - 180 seats)	S3	120	1.0m	30	rp-2-groups	normal	726	728.0	0	2540.0	8301.0
562	A320 (30 rows - 180 seats)	S3	120	1.0m	30	rp-3-groups	normal	694	693.0	0	1456.0	6378.0
563	A320 (30 rows - 180 seats)	S3	120	1.0m	30	rp-spread-4-groups	normal	717	718.0	0	914.0	5627.0
564	A320 (30 rows - 180 seats)	S3	120	1.0m	30	rp-spread-5-groups	normal	721	721.0	0	866.0	4567.0
567	A320 (30 rows - 180 seats)	S3	120	1.0m	30	rp-steep-5-groups	normal	687	688.0	0	778.0	4178.0
565	A320 (30 rows - 180 seats)	S3	120	1.0m	30	rp-spread-6-groups	normal	714	714.0	0	544.0	4094.0
568	A320 (30 rows - 180 seats)	S3	120	1.0m	30	rp-steep-6-groups	normal	697	697.0	0	682.0	3721.0
566	A320 (30 rows - 180 seats)	S3	120	1.0m	30	rp-steep-4-groups	normal	717	717.0	0	1035.0	5034.0
569	A320 (30 rows - 180 seats)	S3	120	1.0m	30	rp-2-groups	normal	700	701.0	0	2626.0	7759.0
571	A320 (30 rows - 180 seats)	S3	120	1.0m	30	rp-spread-4-groups	normal	672	672.0	0	1020.0	5409.0
570	A320 (30 rows - 180 seats)	S3	120	1.0m	30	rp-3-groups	normal	715	714.0	0	1273.0	6075.0
572	A320 (30 rows - 180 seats)	S3	120	1.0m	30	rp-spread-5-groups	normal	677	677.0	0	629.0	4532.0
573	A320 (30 rows - 180 seats)	S3	120	1.0m	30	rp-spread-6-groups	normal	680	680.0	0	622.0	4143.0
575	A320 (30 rows - 180 seats)	S3	120	1.0m	30	rp-steep-5-groups	normal	708	709.0	0	713.0	4021.0
574	A320 (30 rows - 180 seats)	S3	120	1.0m	30	rp-steep-4-groups	normal	712	712.0	0	888.0	5281.0
576	A320 (30 rows - 180 seats)	S3	120	1.0m	30	rp-steep-6-groups	normal	710	710.0	0	546.0	3772.0
577	A320 (30 rows - 180 seats)	S3	120	1.0m	30	rp-2-groups	normal	707	708.0	0	2356.0	8143.0
578	A320 (30 rows - 180 seats)	S3	120	1.0m	30	rp-3-groups	normal	716	715.0	0	1623.0	6044.0
579	A320 (30 rows - 180 seats)	S3	120	1.0m	30	rp-spread-4-groups	normal	708	708.0	0	987.0	5740.0
580	A320 (30 rows - 180 seats)	S3	120	1.0m	30	rp-spread-5-groups	normal	668	668.0	0	687.0	4651.0
581	A320 (30 rows - 180 seats)	S3	120	1.0m	30	rp-spread-6-groups	normal	703	703.0	0	526.0	4189.0
582	A320 (30 rows - 180 seats)	S3	120	1.0m	30	rp-steep-4-groups	normal	703	702.0	0	1022.0	5134.0
583	A320 (30 rows - 180 seats)	S3	120	1.0m	30	rp-steep-5-groups	normal	701	701.0	0	689.0	4327.0
584	A320 (30 rows - 180 seats)	S3	120	1.0m	30	rp-steep-6-groups	normal	719	719.0	0	664.0	3459.0
585	A320 (30 rows - 180 seats)	S3	120	1.0m	30	rp-2-groups	normal	734	736.0	0	2161.0	7978.0
586	A320 (30 rows - 180 seats)	S3	120	1.0m	30	rp-3-groups	normal	713	713.0	0	1594.0	6397.0
587	A320 (30 rows - 180 seats)	S3	120	1.0m	30	rp-spread-4-groups	normal	696	696.0	0	1027.0	5798.0
588	A320 (30 rows - 180 seats)	S3	120	1.0m	30	rp-spread-5-groups	normal	686	686.0	0	760.0	4370.0
589	A320 (30 rows - 180 seats)	S3	120	1.0m	30	rp-spread-6-groups	normal	700	700.0	0	510.0	4070.0
591	A320 (30 rows - 180 seats)	S3	120	1.0m	30	rp-steep-5-groups	normal	691	692.0	0	721.0	4131.0
590	A320 (30 rows - 180 seats)	S3	120	1.0m	30	rp-steep-4-groups	normal	705	704.0	0	1014.0	4965.0
592	A320 (30 rows - 180 seats)	S3	120	1.0m	30	rp-steep-6-groups	normal	697	697.0	0	602.0	3629.0
593	A320 (30 rows - 180 seats)	S3	120	1.0m	30	rp-2-groups	normal	746	747.0	0	2691.0	8384.0
594	A320 (30 rows - 180 seats)	S3	120	1.0m	30	rp-3-groups	normal	698	698.0	0	1228.0	6032.0
595	A320 (30 rows - 180 seats)	S3	120	1.0m	30	rp-spread-4-groups	normal	688	688.0	0	987.0	5431.0
596	A320 (30 rows - 180 seats)	S3	120	1.0m	30	rp-spread-5-groups	normal	704	704.0	0	789.0	4811.0
597	A320 (30 rows - 180 seats)	S3	120	1.0m	30	rp-spread-6-groups	normal	688	687.0	0	569.0	3942.0
598	A320 (30 rows - 180 seats)	S3	120	1.0m	30	rp-steep-4-groups	normal	698	698.0	0	1107.0	5531.0
599	A320 (30 rows - 180 seats)	S3	120	1.0m	30	rp-steep-5-groups	normal	692	692.0	0	656.0	4275.0
600	A320 (30 rows - 180 seats)	S3	120	1.0m	30	rp-steep-6-groups	normal	674	674.0	0	633.0	3776.0
601	A320 (30 rows - 180 seats)	S3	120	1.0m	30	rp-2-groups	normal	727	729.0	0	2885.0	8199.0
602	A320 (30 rows - 180 seats)	S3	120	1.0m	30	rp-3-groups	normal	701	701.0	0	1449.0	6458.0
603	A320 (30 rows - 180 seats)	S3	120	1.0m	30	rp-spread-4-groups	normal	693	693.0	0	963.0	5404.0
604	A320 (30 rows - 180 seats)	S3	120	1.0m	30	rp-spread-5-groups	normal	697	698.0	0	824.0	4849.0
607	A320 (30 rows - 180 seats)	S3	120	1.0m	30	rp-steep-5-groups	normal	697	698.0	0	707.0	4266.0
605	A320 (30 rows - 180 seats)	S3	120	1.0m	30	rp-spread-6-groups	normal	681	680.0	0	568.0	4103.0
606	A320 (30 rows - 180 seats)	S3	120	1.0m	30	rp-steep-4-groups	normal	702	701.0	0	983.0	5261.0
608	A320 (30 rows - 180 seats)	S3	120	1.0m	30	rp-steep-6-groups	normal	687	688.0	0	601.0	3773.0
609	A320 (30 rows - 180 seats)	S3	120	1.0m	30	rp-2-groups	normal	713	714.0	0	2547.0	7612.0
610	A320 (30 rows - 180 seats)	S3	120	1.0m	30	rp-3-groups	normal	692	691.0	0	1604.0	6452.0
611	A320 (30 rows - 180 seats)	S3	120	1.0m	30	rp-spread-4-groups	normal	688	688.0	0	823.0	5514.0
612	A320 (30 rows - 180 seats)	S3	120	1.0m	30	rp-spread-5-groups	normal	673	673.0	0	798.0	4708.0
613	A320 (30 rows - 180 seats)	S3	120	1.0m	30	rp-spread-6-groups	normal	666	666.0	0	458.0	4143.0
614	A320 (30 rows - 180 seats)	S3	120	1.0m	30	rp-steep-4-groups	normal	680	679.0	0	846.0	4929.0
615	A320 (30 rows - 180 seats)	S3	120	1.0m	30	rp-steep-5-groups	normal	709	710.0	0	701.0	4109.0
616	A320 (30 rows - 180 seats)	S3	120	1.0m	30	rp-steep-6-groups	normal	706	706.0	0	516.0	3558.0
617	A320 (30 rows - 180 seats)	S3	120	1.0m	30	rp-2-groups	normal	756	757.0	0	2802.0	8571.0
618	A320 (30 rows - 180 seats)	S3	120	1.0m	30	rp-3-groups	normal	682	681.0	0	1628.0	6810.0
619	A320 (30 rows - 180 seats)	S3	120	1.0m	30	rp-spread-4-groups	normal	688	689.0	0	923.0	5304.0
620	A320 (30 rows - 180 seats)	S3	120	1.0m	30	rp-spread-5-groups	normal	688	688.0	0	707.0	4681.0
623	A320 (30 rows - 180 seats)	S3	120	1.0m	30	rp-steep-5-groups	normal	699	700.0	0	817.0	4311.0
622	A320 (30 rows - 180 seats)	S3	120	1.0m	30	rp-steep-4-groups	normal	715	715.0	0	1159.0	4884.0
621	A320 (30 rows - 180 seats)	S3	120	1.0m	30	rp-spread-6-groups	normal	717	717.0	0	644.0	4088.0
624	A320 (30 rows - 180 seats)	S3	120	1.0m	30	rp-steep-6-groups	normal	684	684.0	0	566.0	3660.0
625	A320 (30 rows - 180 seats)	S3	120	1.0m	30	rp-2-groups	normal	740	741.0	0	2887.0	8227.0
627	A320 (30 rows - 180 seats)	S3	120	1.0m	30	rp-spread-4-groups	normal	668	668.0	0	914.0	5441.0
626	A320 (30 rows - 180 seats)	S3	120	1.0m	30	rp-3-groups	normal	701	701.0	0	1528.0	6404.0
628	A320 (30 rows - 180 seats)	S3	120	1.0m	30	rp-spread-5-groups	normal	695	695.0	0	915.0	4661.0
629	A320 (30 rows - 180 seats)	S3	120	1.0m	30	rp-spread-6-groups	normal	694	694.0	0	494.0	3955.0
630	A320 (30 rows - 180 seats)	S3	120	1.0m	30	rp-steep-4-groups	normal	680	680.0	0	1087.0	5262.0
631	A320 (30 rows - 180 seats)	S3	120	1.0m	30	rp-steep-5-groups	normal	679	680.0	0	653.0	4223.0
632	A320 (30 rows - 180 seats)	S3	120	1.0m	30	rp-steep-6-groups	normal	715	715.0	0	472.0	3374.0
635	A320 (30 rows - 180 seats)	S3	120	1.0m	30	rp-spread-4-groups	normal	662	663.0	0	969.0	5650.0
633	A320 (30 rows - 180 seats)	S3	120	1.0m	30	rp-2-groups	normal	745	747.0	0	2598.0	8133.0
634	A320 (30 rows - 180 seats)	S3	120	1.0m	30	rp-3-groups	normal	702	702.0	0	1242.0	6569.0
636	A320 (30 rows - 180 seats)	S3	120	1.0m	30	rp-spread-5-groups	normal	671	671.0	0	794.0	4525.0
637	A320 (30 rows - 180 seats)	S3	120	1.0m	30	rp-spread-6-groups	normal	661	661.0	0	501.0	3886.0
639	A320 (30 rows - 180 seats)	S3	120	1.0m	30	rp-steep-5-groups	normal	677	678.0	0	788.0	3978.0
638	A320 (30 rows - 180 seats)	S3	120	1.0m	30	rp-steep-4-groups	normal	714	713.0	0	1190.0	5268.0
640	A320 (30 rows - 180 seats)	S3	120	1.0m	30	rp-steep-6-groups	normal	685	685.0	0	474.0	3657.0
641	A320 (30 rows - 180 seats)	S3	120	1.0m	30	rp-2-groups	normal	721	722.0	0	2897.0	7963.0
643	A320 (30 rows - 180 seats)	S3	120	1.0m	30	rp-spread-4-groups	normal	688	688.0	0	915.0	5533.0
644	A320 (30 rows - 180 seats)	S3	120	1.0m	30	rp-spread-5-groups	normal	703	703.0	0	899.0	4542.0
642	A320 (30 rows - 180 seats)	S3	120	1.0m	30	rp-3-groups	normal	724	723.0	0	1362.0	6084.0
645	A320 (30 rows - 180 seats)	S3	120	1.0m	30	rp-spread-6-groups	normal	685	685.0	0	415.0	4201.0
646	A320 (30 rows - 180 seats)	S3	120	1.0m	30	rp-steep-4-groups	normal	705	704.0	0	942.0	4810.0
647	A320 (30 rows - 180 seats)	S3	120	1.0m	30	rp-steep-5-groups	normal	716	717.0	0	773.0	4175.0
648	A320 (30 rows - 180 seats)	S3	120	1.0m	30	rp-steep-6-groups	normal	679	679.0	0	698.0	3438.0
649	A320 (30 rows - 180 seats)	S3	120	1.0m	30	rp-2-groups	normal	677	679.0	0	2182.0	7839.0
650	A320 (30 rows - 180 seats)	S3	120	1.0m	30	rp-3-groups	normal	685	685.0	0	1457.0	6431.0
651	A320 (30 rows - 180 seats)	S3	120	1.0m	30	rp-spread-4-groups	normal	696	696.0	0	741.0	5602.0
652	A320 (30 rows - 180 seats)	S3	120	1.0m	30	rp-spread-5-groups	normal	705	705.0	0	885.0	4548.0
653	A320 (30 rows - 180 seats)	S3	120	1.0m	30	rp-spread-6-groups	normal	693	693.0	0	545.0	4339.0
654	A320 (30 rows - 180 seats)	S3	120	1.0m	30	rp-steep-4-groups	normal	738	737.0	0	1143.0	5452.0
655	A320 (30 rows - 180 seats)	S3	120	1.0m	30	rp-steep-5-groups	normal	716	717.0	0	721.0	3961.0
656	A320 (30 rows - 180 seats)	S3	120	1.0m	30	rp-steep-6-groups	normal	689	689.0	0	634.0	3662.0
657	A320 (30 rows - 180 seats)	S3	120	1.0m	30	rp-2-groups	normal	737	739.0	0	2845.0	7896.0
658	A320 (30 rows - 180 seats)	S3	120	1.0m	30	rp-3-groups	normal	700	700.0	0	1447.0	6186.0
659	A320 (30 rows - 180 seats)	S3	120	1.0m	30	rp-spread-4-groups	normal	686	686.0	0	1030.0	5627.0
661	A320 (30 rows - 180 seats)	S3	120	1.0m	30	rp-spread-6-groups	normal	656	656.0	0	604.0	4030.0
660	A320 (30 rows - 180 seats)	S3	120	1.0m	30	rp-spread-5-groups	normal	670	671.0	0	718.0	4574.0
662	A320 (30 rows - 180 seats)	S3	120	1.0m	30	rp-steep-4-groups	normal	682	681.0	0	949.0	4883.0
663	A320 (30 rows - 180 seats)	S3	120	1.0m	30	rp-steep-5-groups	normal	716	717.0	0	641.0	4264.0
664	A320 (30 rows - 180 seats)	S3	120	1.0m	30	rp-steep-6-groups	normal	701	701.0	0	515.0	3800.0
665	A320 (30 rows - 180 seats)	S3	120	1.0m	30	rp-2-groups	normal	757	758.0	0	2366.0	8116.0
666	A320 (30 rows - 180 seats)	S3	120	1.0m	30	rp-3-groups	normal	708	707.0	0	1464.0	6586.0
667	A320 (30 rows - 180 seats)	S3	120	1.0m	30	rp-spread-4-groups	normal	701	702.0	0	933.0	5395.0
668	A320 (30 rows - 180 seats)	S3	120	1.0m	30	rp-spread-5-groups	normal	700	700.0	0	771.0	4747.0
670	A320 (30 rows - 180 seats)	S3	120	1.0m	30	rp-steep-4-groups	normal	722	722.0	0	775.0	5375.0
669	A320 (30 rows - 180 seats)	S3	120	1.0m	30	rp-spread-6-groups	normal	667	667.0	0	542.0	3974.0
671	A320 (30 rows - 180 seats)	S3	120	1.0m	30	rp-steep-5-groups	normal	710	711.0	0	799.0	4131.0
672	A320 (30 rows - 180 seats)	S3	120	1.0m	30	rp-steep-6-groups	normal	710	710.0	0	654.0	3711.0
673	A320 (30 rows - 180 seats)	S3	120	1.0m	30	rp-2-groups	normal	747	749.0	0	2593.0	8310.0
674	A320 (30 rows - 180 seats)	S3	120	1.0m	30	rp-3-groups	normal	705	705.0	0	1372.0	6733.0
675	A320 (30 rows - 180 seats)	S3	120	1.0m	30	rp-spread-4-groups	normal	651	651.0	0	906.0	5373.0
676	A320 (30 rows - 180 seats)	S3	120	1.0m	30	rp-spread-5-groups	normal	678	678.0	0	733.0	4773.0
677	A320 (30 rows - 180 seats)	S3	120	1.0m	30	rp-spread-6-groups	normal	699	699.0	0	521.0	4372.0
678	A320 (30 rows - 180 seats)	S3	120	1.0m	30	rp-steep-4-groups	normal	704	703.0	0	724.0	5293.0
679	A320 (30 rows - 180 seats)	S3	120	1.0m	30	rp-steep-5-groups	normal	736	737.0	0	796.0	4255.0
680	A320 (30 rows - 180 seats)	S3	120	1.0m	30	rp-steep-6-groups	normal	677	677.0	0	685.0	3538.0
681	A320 (30 rows - 180 seats)	S3	120	1.0m	30	rp-2-groups	normal	709	710.0	0	2753.0	7978.0
682	A320 (30 rows - 180 seats)	S3	120	1.0m	30	rp-3-groups	normal	691	691.0	0	1378.0	5834.0
683	A320 (30 rows - 180 seats)	S3	120	1.0m	30	rp-spread-4-groups	normal	696	696.0	0	1004.0	5333.0
684	A320 (30 rows - 180 seats)	S3	120	1.0m	30	rp-spread-5-groups	normal	697	697.0	0	750.0	4638.0
685	A320 (30 rows - 180 seats)	S3	120	1.0m	30	rp-spread-6-groups	normal	689	689.0	0	617.0	4064.0
686	A320 (30 rows - 180 seats)	S3	120	1.0m	30	rp-steep-4-groups	normal	709	708.0	0	1052.0	4974.0
687	A320 (30 rows - 180 seats)	S3	120	1.0m	30	rp-steep-5-groups	normal	692	692.0	0	795.0	4315.0
688	A320 (30 rows - 180 seats)	S3	120	1.0m	30	rp-steep-6-groups	normal	689	689.0	0	536.0	3603.0
689	A320 (30 rows - 180 seats)	S3	120	1.0m	30	rp-2-groups	normal	698	699.0	0	2700.0	7930.0
690	A320 (30 rows - 180 seats)	S3	120	1.0m	30	rp-3-groups	normal	705	704.0	0	1179.0	6475.0
691	A320 (30 rows - 180 seats)	S3	120	1.0m	30	rp-spread-4-groups	normal	707	707.0	0	1012.0	5872.0
692	A320 (30 rows - 180 seats)	S3	120	1.0m	30	rp-spread-5-groups	normal	677	677.0	0	763.0	4714.0
693	A320 (30 rows - 180 seats)	S3	120	1.0m	30	rp-spread-6-groups	normal	675	675.0	0	554.0	3963.0
695	A320 (30 rows - 180 seats)	S3	120	1.0m	30	rp-steep-5-groups	normal	723	724.0	0	947.0	4513.0
694	A320 (30 rows - 180 seats)	S3	120	1.0m	30	rp-steep-4-groups	normal	710	710.0	0	1007.0	5341.0
696	A320 (30 rows - 180 seats)	S3	120	1.0m	30	rp-steep-6-groups	normal	717	717.0	0	677.0	3552.0
697	A320 (30 rows - 180 seats)	S3	120	1.0m	30	rp-2-groups	normal	694	696.0	0	2435.0	7997.0
698	A320 (30 rows - 180 seats)	S3	120	1.0m	30	rp-3-groups	normal	684	684.0	0	1455.0	6277.0
699	A320 (30 rows - 180 seats)	S3	120	1.0m	30	rp-spread-4-groups	normal	710	710.0	0	999.0	5712.0
700	A320 (30 rows - 180 seats)	S3	120	1.0m	30	rp-spread-5-groups	normal	688	688.0	0	628.0	4319.0
701	A320 (30 rows - 180 seats)	S3	120	1.0m	30	rp-spread-6-groups	normal	659	659.0	0	518.0	4005.0
702	A320 (30 rows - 180 seats)	S3	120	1.0m	30	rp-steep-4-groups	normal	676	676.0	0	989.0	5008.0
703	A320 (30 rows - 180 seats)	S3	120	1.0m	30	rp-steep-5-groups	normal	706	707.0	0	750.0	4058.0
704	A320 (30 rows - 180 seats)	S3	120	1.0m	30	rp-steep-6-groups	normal	712	712.0	0	610.0	3382.0
705	A320 (30 rows - 180 seats)	S3	120	1.0m	30	rp-2-groups	normal	711	713.0	0	2729.0	8033.0
706	A320 (30 rows - 180 seats)	S3	120	1.0m	30	rp-3-groups	normal	719	719.0	0	1272.0	6256.0
708	A320 (30 rows - 180 seats)	S3	120	1.0m	30	rp-spread-5-groups	normal	676	677.0	0	811.0	4708.0
707	A320 (30 rows - 180 seats)	S3	120	1.0m	30	rp-spread-4-groups	normal	718	719.0	0	858.0	5383.0
709	A320 (30 rows - 180 seats)	S3	120	1.0m	30	rp-spread-6-groups	normal	684	684.0	0	568.0	3972.0
710	A320 (30 rows - 180 seats)	S3	120	1.0m	30	rp-steep-4-groups	normal	702	701.0	0	964.0	4861.0
711	A320 (30 rows - 180 seats)	S3	120	1.0m	30	rp-steep-5-groups	normal	695	696.0	0	743.0	4176.0
712	A320 (30 rows - 180 seats)	S3	120	1.0m	30	rp-steep-6-groups	normal	691	691.0	0	418.0	3528.0
713	A320 (30 rows - 180 seats)	S3	120	1.0m	30	rp-2-groups	normal	735	736.0	0	2575.0	7726.0
714	A320 (30 rows - 180 seats)	S3	120	1.0m	30	rp-3-groups	normal	745	745.0	0	1716.0	6327.0
715	A320 (30 rows - 180 seats)	S3	120	1.0m	30	rp-spread-4-groups	normal	698	699.0	0	965.0	5542.0
716	A320 (30 rows - 180 seats)	S3	120	1.0m	30	rp-spread-5-groups	normal	671	672.0	0	722.0	4640.0
717	A320 (30 rows - 180 seats)	S3	120	1.0m	30	rp-spread-6-groups	normal	693	693.0	0	498.0	4268.0
718	A320 (30 rows - 180 seats)	S3	120	1.0m	30	rp-steep-4-groups	normal	677	676.0	0	943.0	4853.0
719	A320 (30 rows - 180 seats)	S3	120	1.0m	30	rp-steep-5-groups	normal	672	673.0	0	768.0	4126.0
721	A320 (30 rows - 180 seats)	S3	120	1.0m	30	rp-2-groups	normal	717	719.0	0	2413.0	8210.0
720	A320 (30 rows - 180 seats)	S3	120	1.0m	30	rp-steep-6-groups	normal	704	704.0	0	521.0	3587.0
722	A320 (30 rows - 180 seats)	S3	120	1.0m	30	rp-3-groups	normal	699	699.0	0	1329.0	6191.0
723	A320 (30 rows - 180 seats)	S3	120	1.0m	30	rp-spread-4-groups	normal	686	687.0	0	972.0	5754.0
724	A320 (30 rows - 180 seats)	S3	120	1.0m	30	rp-spread-5-groups	normal	706	706.0	0	742.0	4566.0
725	A320 (30 rows - 180 seats)	S3	120	1.0m	30	rp-spread-6-groups	normal	679	679.0	0	591.0	4224.0
726	A320 (30 rows - 180 seats)	S3	120	1.0m	30	rp-steep-4-groups	normal	703	702.0	0	1034.0	4885.0
727	A320 (30 rows - 180 seats)	S3	120	1.0m	30	rp-steep-5-groups	normal	680	681.0	0	740.0	4240.0
728	A320 (30 rows - 180 seats)	S3	120	1.0m	30	rp-steep-6-groups	normal	703	703.0	0	529.0	3488.0
729	A320 (30 rows - 180 seats)	S3	120	1.0m	30	rp-2-groups	normal	732	733.0	0	2521.0	8191.0
730	A320 (30 rows - 180 seats)	S3	120	1.0m	30	rp-3-groups	normal	683	683.0	0	1340.0	6113.0
731	A320 (30 rows - 180 seats)	S3	120	1.0m	30	rp-spread-4-groups	normal	700	700.0	0	998.0	5362.0
732	A320 (30 rows - 180 seats)	S3	120	1.0m	30	rp-spread-5-groups	normal	718	718.0	0	685.0	4670.0
733	A320 (30 rows - 180 seats)	S3	120	1.0m	30	rp-spread-6-groups	normal	686	686.0	0	635.0	4002.0
734	A320 (30 rows - 180 seats)	S3	120	1.0m	30	rp-steep-4-groups	normal	714	713.0	0	1049.0	5067.0
737	A320 (30 rows - 180 seats)	S3	120	1.0m	30	rp-2-groups	normal	736	738.0	0	2168.0	7468.0
736	A320 (30 rows - 180 seats)	S3	120	1.0m	30	rp-steep-6-groups	normal	684	684.0	0	511.0	3543.0
738	A320 (30 rows - 180 seats)	S3	120	1.0m	30	rp-3-groups	normal	723	723.0	0	1330.0	6308.0
735	A320 (30 rows - 180 seats)	S3	120	1.0m	30	rp-steep-5-groups	normal	706	707.0	0	760.0	4352.0
739	A320 (30 rows - 180 seats)	S3	120	1.0m	30	rp-spread-4-groups	normal	702	702.0	0	1076.0	5637.0
740	A320 (30 rows - 180 seats)	S3	120	1.0m	30	rp-spread-5-groups	normal	689	689.0	0	630.0	4538.0
741	A320 (30 rows - 180 seats)	S3	120	1.0m	30	rp-spread-6-groups	normal	697	697.0	0	564.0	4042.0
742	A320 (30 rows - 180 seats)	S3	120	1.0m	30	rp-steep-4-groups	normal	703	703.0	0	1000.0	5139.0
743	A320 (30 rows - 180 seats)	S3	120	1.0m	30	rp-steep-5-groups	normal	664	665.0	0	739.0	4004.0
744	A320 (30 rows - 180 seats)	S3	120	1.0m	30	rp-steep-6-groups	normal	689	689.0	0	560.0	3716.0
745	A320 (30 rows - 180 seats)	S3	120	1.0m	30	rp-2-groups	normal	735	736.0	0	2665.0	8073.0
746	A320 (30 rows - 180 seats)	S3	120	1.0m	30	rp-3-groups	normal	718	718.0	0	1601.0	6329.0
747	A320 (30 rows - 180 seats)	S3	120	1.0m	30	rp-spread-4-groups	normal	693	693.0	0	945.0	5499.0
749	A320 (30 rows - 180 seats)	S3	120	1.0m	30	rp-spread-6-groups	normal	670	670.0	0	534.0	4115.0
748	A320 (30 rows - 180 seats)	S3	120	1.0m	30	rp-spread-5-groups	normal	687	687.0	0	767.0	4601.0
750	A320 (30 rows - 180 seats)	S3	120	1.0m	30	rp-steep-4-groups	normal	676	676.0	0	827.0	5016.0
751	A320 (30 rows - 180 seats)	S3	120	1.0m	30	rp-steep-5-groups	normal	697	698.0	0	822.0	4237.0
752	A320 (30 rows - 180 seats)	S3	120	1.0m	30	rp-steep-6-groups	normal	700	700.0	0	529.0	3678.0
753	A320 (30 rows - 180 seats)	S3	120	1.0m	30	rp-2-groups	normal	714	715.0	0	2568.0	7504.0
754	A320 (30 rows - 180 seats)	S3	120	1.0m	30	rp-3-groups	normal	705	704.0	0	1519.0	6154.0
755	A320 (30 rows - 180 seats)	S3	120	1.0m	30	rp-spread-4-groups	normal	693	694.0	0	1035.0	5507.0
757	A320 (30 rows - 180 seats)	S3	120	1.0m	30	rp-spread-6-groups	normal	674	674.0	0	536.0	3978.0
756	A320 (30 rows - 180 seats)	S3	120	1.0m	30	rp-spread-5-groups	normal	705	705.0	0	735.0	4774.0
758	A320 (30 rows - 180 seats)	S3	120	1.0m	30	rp-steep-4-groups	normal	694	693.0	0	1138.0	4985.0
759	A320 (30 rows - 180 seats)	S3	120	1.0m	30	rp-steep-5-groups	normal	689	689.0	0	647.0	4107.0
761	A320 (30 rows - 180 seats)	S3	120	1.0m	30	rp-2-groups	normal	732	734.0	0	2328.0	8266.0
760	A320 (30 rows - 180 seats)	S3	120	1.0m	30	rp-steep-6-groups	normal	726	726.0	0	639.0	3682.0
763	A320 (30 rows - 180 seats)	S3	120	1.0m	30	rp-spread-4-groups	normal	689	689.0	0	1100.0	5453.0
762	A320 (30 rows - 180 seats)	S3	120	1.0m	30	rp-3-groups	normal	701	700.0	0	1674.0	6042.0
765	A320 (30 rows - 180 seats)	S3	120	1.0m	30	rp-spread-6-groups	normal	668	668.0	0	486.0	3987.0
764	A320 (30 rows - 180 seats)	S3	120	1.0m	30	rp-spread-5-groups	normal	687	687.0	0	734.0	4629.0
766	A320 (30 rows - 180 seats)	S3	120	1.0m	30	rp-steep-4-groups	normal	728	727.0	0	1168.0	5263.0
769	A320 (30 rows - 180 seats)	S3	120	1.0m	30	rp-2-groups	normal	723	724.0	0	2393.0	8186.0
767	A320 (30 rows - 180 seats)	S3	120	1.0m	30	rp-steep-5-groups	normal	690	691.0	0	804.0	4319.0
768	A320 (30 rows - 180 seats)	S3	120	1.0m	30	rp-steep-6-groups	normal	706	706.0	0	586.0	3437.0
770	A320 (30 rows - 180 seats)	S3	120	1.0m	30	rp-3-groups	normal	708	707.0	0	1436.0	6356.0
772	A320 (30 rows - 180 seats)	S3	120	1.0m	30	rp-spread-5-groups	normal	671	672.0	0	786.0	4528.0
773	A320 (30 rows - 180 seats)	S3	120	1.0m	30	rp-spread-6-groups	normal	682	682.0	0	644.0	4088.0
771	A320 (30 rows - 180 seats)	S3	120	1.0m	30	rp-spread-4-groups	normal	697	697.0	0	1070.0	5329.0
774	A320 (30 rows - 180 seats)	S3	120	1.0m	30	rp-steep-4-groups	normal	693	692.0	0	846.0	4910.0
775	A320 (30 rows - 180 seats)	S3	120	1.0m	30	rp-steep-5-groups	normal	671	671.0	0	767.0	4399.0
777	A320 (30 rows - 180 seats)	S3	120	1.0m	30	rp-2-groups	normal	722	724.0	0	3020.0	8255.0
776	A320 (30 rows - 180 seats)	S3	120	1.0m	30	rp-steep-6-groups	normal	713	714.0	0	698.0	3641.0
778	A320 (30 rows - 180 seats)	S3	120	1.0m	30	rp-3-groups	normal	688	688.0	0	1446.0	6207.0
779	A320 (30 rows - 180 seats)	S3	120	1.0m	30	rp-spread-4-groups	normal	693	693.0	0	1092.0	5183.0
780	A320 (30 rows - 180 seats)	S3	120	1.0m	30	rp-spread-5-groups	normal	660	660.0	0	775.0	4467.0
781	A320 (30 rows - 180 seats)	S3	120	1.0m	30	rp-spread-6-groups	normal	659	658.0	0	541.0	4248.0
782	A320 (30 rows - 180 seats)	S3	120	1.0m	30	rp-steep-4-groups	normal	703	702.0	0	1148.0	5074.0
783	A320 (30 rows - 180 seats)	S3	120	1.0m	30	rp-steep-5-groups	normal	725	726.0	0	806.0	4281.0
784	A320 (30 rows - 180 seats)	S3	120	1.0m	30	rp-steep-6-groups	normal	705	705.0	0	662.0	3536.0
785	A320 (30 rows - 180 seats)	S3	120	1.0m	30	rp-2-groups	normal	698	699.0	0	1931.0	7727.0
786	A320 (30 rows - 180 seats)	S3	120	1.0m	30	rp-3-groups	normal	720	719.0	0	1547.0	6019.0
788	A320 (30 rows - 180 seats)	S3	120	1.0m	30	rp-spread-5-groups	normal	665	665.0	0	561.0	4504.0
787	A320 (30 rows - 180 seats)	S3	120	1.0m	30	rp-spread-4-groups	normal	698	698.0	0	1006.0	5723.0
789	A320 (30 rows - 180 seats)	S3	120	1.0m	30	rp-spread-6-groups	normal	671	670.0	0	438.0	4139.0
790	A320 (30 rows - 180 seats)	S3	120	1.0m	30	rp-steep-4-groups	normal	714	713.0	0	953.0	5120.0
791	A320 (30 rows - 180 seats)	S3	120	1.0m	30	rp-steep-5-groups	normal	683	683.0	0	678.0	4205.0
793	A320 (30 rows - 180 seats)	S3	120	1.0m	30	rp-2-groups	normal	743	744.0	0	2542.0	8232.0
792	A320 (30 rows - 180 seats)	S3	120	1.0m	30	rp-steep-6-groups	normal	705	705.0	0	648.0	3627.0
794	A320 (30 rows - 180 seats)	S3	120	1.0m	30	rp-3-groups	normal	706	706.0	0	1510.0	5736.0
795	A320 (30 rows - 180 seats)	S3	120	1.0m	30	rp-spread-4-groups	normal	685	685.0	0	878.0	5536.0
796	A320 (30 rows - 180 seats)	S3	120	1.0m	30	rp-spread-5-groups	normal	685	685.0	0	774.0	4568.0
797	A320 (30 rows - 180 seats)	S3	120	1.0m	30	rp-spread-6-groups	normal	698	698.0	0	528.0	3993.0
798	A320 (30 rows - 180 seats)	S3	120	1.0m	30	rp-steep-4-groups	normal	679	679.0	0	1040.0	5084.0
799	A320 (30 rows - 180 seats)	S3	120	1.0m	30	rp-steep-5-groups	normal	700	701.0	0	790.0	4310.0
801	A320 (30 rows - 180 seats)	S3	120	1.0m	30	rp-2-groups	normal	712	714.0	0	2145.0	7956.0
800	A320 (30 rows - 180 seats)	S3	120	1.0m	30	rp-steep-6-groups	normal	704	704.0	0	604.0	3413.0
802	A320 (30 rows - 180 seats)	S3	120	1.0m	30	rp-3-groups	normal	703	702.0	0	1473.0	6115.0
803	A320 (30 rows - 180 seats)	S3	120	1.0m	30	rp-spread-4-groups	normal	661	661.0	0	822.0	5471.0
804	A320 (30 rows - 180 seats)	S3	120	1.0m	30	rp-spread-5-groups	normal	701	701.0	0	704.0	4535.0
805	A320 (30 rows - 180 seats)	S3	120	1.0m	30	rp-spread-6-groups	normal	684	684.0	0	671.0	4292.0
806	A320 (30 rows - 180 seats)	S3	120	1.0m	30	rp-steep-4-groups	normal	705	705.0	0	1160.0	5267.0
807	A320 (30 rows - 180 seats)	S3	120	1.0m	30	rp-steep-5-groups	normal	699	700.0	0	752.0	3854.0
808	A320 (30 rows - 180 seats)	S3	120	1.0m	30	rp-steep-6-groups	normal	678	678.0	0	399.0	3582.0
810	A320 (30 rows - 180 seats)	S3	120	1.0m	30	rp-3-groups	normal	691	691.0	0	1224.0	6773.0
809	A320 (30 rows - 180 seats)	S3	120	1.0m	30	rp-2-groups	normal	743	744.0	0	2531.0	8400.0
811	A320 (30 rows - 180 seats)	S3	120	1.0m	30	rp-spread-4-groups	normal	702	703.0	0	1012.0	5443.0
812	A320 (30 rows - 180 seats)	S3	120	1.0m	30	rp-spread-5-groups	normal	676	676.0	0	812.0	4831.0
813	A320 (30 rows - 180 seats)	S3	120	1.0m	30	rp-spread-6-groups	normal	691	691.0	0	585.0	4050.0
814	A320 (30 rows - 180 seats)	S3	120	1.0m	30	rp-steep-4-groups	normal	714	714.0	0	986.0	5176.0
816	A320 (30 rows - 180 seats)	S3	120	1.0m	30	rp-steep-6-groups	normal	669	669.0	0	516.0	3421.0
815	A320 (30 rows - 180 seats)	S3	120	1.0m	30	rp-steep-5-groups	normal	685	686.0	0	621.0	4227.0
817	A320 (30 rows - 180 seats)	S3	120	1.0m	30	rp-2-groups	normal	713	714.0	0	2618.0	7859.0
818	A320 (30 rows - 180 seats)	S3	120	1.0m	30	rp-3-groups	normal	723	723.0	0	1250.0	6217.0
819	A320 (30 rows - 180 seats)	S3	120	1.0m	30	rp-spread-4-groups	normal	691	692.0	0	827.0	5741.0
820	A320 (30 rows - 180 seats)	S3	120	1.0m	30	rp-spread-5-groups	normal	676	676.0	0	682.0	4578.0
821	A320 (30 rows - 180 seats)	S3	120	1.0m	30	rp-spread-6-groups	normal	679	679.0	0	596.0	4165.0
822	A320 (30 rows - 180 seats)	S3	120	1.0m	30	rp-steep-4-groups	normal	695	694.0	0	1093.0	5194.0
823	A320 (30 rows - 180 seats)	S3	120	1.0m	30	rp-steep-5-groups	normal	703	703.0	0	767.0	4169.0
824	A320 (30 rows - 180 seats)	S3	120	1.0m	30	rp-steep-6-groups	normal	688	688.0	0	513.0	3552.0
825	A320 (30 rows - 180 seats)	S3	120	1.0m	30	rp-2-groups	normal	731	732.0	0	2302.0	8311.0
826	A320 (30 rows - 180 seats)	S3	120	1.0m	30	rp-3-groups	normal	679	679.0	0	1543.0	5948.0
827	A320 (30 rows - 180 seats)	S3	120	1.0m	30	rp-spread-4-groups	normal	708	708.0	0	928.0	5167.0
828	A320 (30 rows - 180 seats)	S3	120	1.0m	30	rp-spread-5-groups	normal	670	670.0	0	714.0	4483.0
829	A320 (30 rows - 180 seats)	S3	120	1.0m	30	rp-spread-6-groups	normal	695	695.0	0	597.0	3929.0
830	A320 (30 rows - 180 seats)	S3	120	1.0m	30	rp-steep-4-groups	normal	720	720.0	0	1269.0	5187.0
832	A320 (30 rows - 180 seats)	S3	120	1.0m	30	rp-steep-6-groups	normal	704	704.0	0	614.0	3558.0
831	A320 (30 rows - 180 seats)	S3	120	1.0m	30	rp-steep-5-groups	normal	705	705.0	0	736.0	4066.0
833	A320 (30 rows - 180 seats)	S3	120	1.0m	30	rp-2-groups	normal	735	737.0	0	2839.0	8288.0
834	A320 (30 rows - 180 seats)	S3	120	1.0m	30	rp-3-groups	normal	701	700.0	0	1390.0	5767.0
835	A320 (30 rows - 180 seats)	S3	120	1.0m	30	rp-spread-4-groups	normal	711	712.0	0	855.0	5273.0
836	A320 (30 rows - 180 seats)	S3	120	1.0m	30	rp-spread-5-groups	normal	659	659.0	0	550.0	4217.0
838	A320 (30 rows - 180 seats)	S3	120	1.0m	30	rp-steep-4-groups	normal	692	692.0	0	866.0	4755.0
837	A320 (30 rows - 180 seats)	S3	120	1.0m	30	rp-spread-6-groups	normal	697	697.0	0	598.0	4068.0
841	A320 (30 rows - 180 seats)	S3	120	1.0m	30	rp-2-groups	normal	722	723.0	0	2404.0	7647.0
840	A320 (30 rows - 180 seats)	S3	120	1.0m	30	rp-steep-6-groups	normal	686	686.0	0	585.0	3584.0
839	A320 (30 rows - 180 seats)	S3	120	1.0m	30	rp-steep-5-groups	normal	699	700.0	0	752.0	4093.0
842	A320 (30 rows - 180 seats)	S3	120	1.0m	30	rp-3-groups	normal	695	695.0	0	1354.0	5937.0
843	A320 (30 rows - 180 seats)	S3	120	1.0m	30	rp-spread-4-groups	normal	689	689.0	0	1154.0	5399.0
844	A320 (30 rows - 180 seats)	S3	120	1.0m	30	rp-spread-5-groups	normal	695	695.0	0	772.0	4503.0
845	A320 (30 rows - 180 seats)	S3	120	1.0m	30	rp-spread-6-groups	normal	653	653.0	0	590.0	4014.0
846	A320 (30 rows - 180 seats)	S3	120	1.0m	30	rp-steep-4-groups	normal	692	691.0	0	851.0	5187.0
849	A320 (30 rows - 180 seats)	S3	120	1.0m	30	rp-2-groups	normal	691	692.0	0	2370.0	8645.0
847	A320 (30 rows - 180 seats)	S3	120	1.0m	30	rp-steep-5-groups	normal	696	697.0	0	712.0	4183.0
848	A320 (30 rows - 180 seats)	S3	120	1.0m	30	rp-steep-6-groups	normal	685	685.0	0	636.0	3774.0
850	A320 (30 rows - 180 seats)	S3	120	1.0m	30	rp-3-groups	normal	672	671.0	0	1267.0	5996.0
851	A320 (30 rows - 180 seats)	S3	120	1.0m	30	rp-spread-4-groups	normal	706	707.0	0	998.0	5785.0
852	A320 (30 rows - 180 seats)	S3	120	1.0m	30	rp-spread-5-groups	normal	691	691.0	0	845.0	4630.0
853	A320 (30 rows - 180 seats)	S3	120	1.0m	30	rp-spread-6-groups	normal	689	689.0	0	630.0	3976.0
854	A320 (30 rows - 180 seats)	S3	120	1.0m	30	rp-steep-4-groups	normal	708	707.0	0	935.0	5314.0
856	A320 (30 rows - 180 seats)	S3	120	1.0m	30	rp-steep-6-groups	normal	682	682.0	0	540.0	3392.0
857	A320 (30 rows - 180 seats)	S3	120	1.0m	30	rp-2-groups	normal	709	711.0	0	2949.0	8079.0
855	A320 (30 rows - 180 seats)	S3	120	1.0m	30	rp-steep-5-groups	normal	688	688.0	0	744.0	4032.0
858	A320 (30 rows - 180 seats)	S3	120	1.0m	30	rp-3-groups	normal	727	727.0	0	1548.0	6274.0
859	A320 (30 rows - 180 seats)	S3	120	1.0m	30	rp-spread-4-groups	normal	701	701.0	0	965.0	5472.0
860	A320 (30 rows - 180 seats)	S3	120	1.0m	30	rp-spread-5-groups	normal	695	695.0	0	751.0	4746.0
861	A320 (30 rows - 180 seats)	S3	120	1.0m	30	rp-spread-6-groups	normal	685	685.0	0	559.0	4281.0
864	A320 (30 rows - 180 seats)	S3	120	1.0m	30	rp-steep-6-groups	normal	685	685.0	0	654.0	3572.0
862	A320 (30 rows - 180 seats)	S3	120	1.0m	30	rp-steep-4-groups	normal	679	678.0	0	902.0	4930.0
865	A320 (30 rows - 180 seats)	S3	120	1.0m	30	rp-2-groups	normal	747	749.0	0	2802.0	8361.0
863	A320 (30 rows - 180 seats)	S3	120	1.0m	30	rp-steep-5-groups	normal	709	709.0	0	783.0	4309.0
866	A320 (30 rows - 180 seats)	S3	120	1.0m	30	rp-3-groups	normal	688	688.0	0	1373.0	6409.0
867	A320 (30 rows - 180 seats)	S3	120	1.0m	30	rp-spread-4-groups	normal	691	691.0	0	969.0	5466.0
868	A320 (30 rows - 180 seats)	S3	120	1.0m	30	rp-spread-5-groups	normal	686	686.0	0	797.0	4750.0
869	A320 (30 rows - 180 seats)	S3	120	1.0m	30	rp-spread-6-groups	normal	684	684.0	0	629.0	4235.0
870	A320 (30 rows - 180 seats)	S3	120	1.0m	30	rp-steep-4-groups	normal	686	686.0	0	1021.0	4975.0
872	A320 (30 rows - 180 seats)	S3	120	1.0m	30	rp-steep-6-groups	normal	694	694.0	0	622.0	3687.0
873	A320 (30 rows - 180 seats)	S3	120	1.0m	30	rp-2-groups	normal	763	764.0	0	2655.0	8531.0
871	A320 (30 rows - 180 seats)	S3	120	1.0m	30	rp-steep-5-groups	normal	672	672.0	0	644.0	4300.0
874	A320 (30 rows - 180 seats)	S3	120	1.0m	30	rp-3-groups	normal	706	705.0	0	1499.0	6114.0
876	A320 (30 rows - 180 seats)	S3	120	1.0m	30	rp-spread-5-groups	normal	670	671.0	0	779.0	4275.0
875	A320 (30 rows - 180 seats)	S3	120	1.0m	30	rp-spread-4-groups	normal	675	676.0	0	768.0	5739.0
877	A320 (30 rows - 180 seats)	S3	120	1.0m	30	rp-spread-6-groups	normal	674	673.0	0	601.0	3942.0
878	A320 (30 rows - 180 seats)	S3	120	1.0m	30	rp-steep-4-groups	normal	668	668.0	0	1092.0	5177.0
879	A320 (30 rows - 180 seats)	S3	120	1.0m	30	rp-steep-5-groups	normal	665	666.0	0	650.0	4048.0
880	A320 (30 rows - 180 seats)	S3	120	1.0m	30	rp-steep-6-groups	normal	713	713.0	0	493.0	3817.0
881	A320 (30 rows - 180 seats)	S3	120	1.0m	30	rp-2-groups	normal	720	721.0	0	2505.0	7573.0
882	A320 (30 rows - 180 seats)	S3	120	1.0m	30	rp-3-groups	normal	714	714.0	0	1492.0	6201.0
884	A320 (30 rows - 180 seats)	S3	120	1.0m	30	rp-spread-5-groups	normal	671	671.0	0	781.0	4589.0
883	A320 (30 rows - 180 seats)	S3	120	1.0m	30	rp-spread-4-groups	normal	698	699.0	0	915.0	5815.0
885	A320 (30 rows - 180 seats)	S3	120	1.0m	30	rp-spread-6-groups	normal	659	659.0	0	492.0	4102.0
886	A320 (30 rows - 180 seats)	S3	120	1.0m	30	rp-steep-4-groups	normal	694	693.0	0	766.0	5267.0
887	A320 (30 rows - 180 seats)	S3	120	1.0m	30	rp-steep-5-groups	normal	700	701.0	0	804.0	4094.0
888	A320 (30 rows - 180 seats)	S3	120	1.0m	30	rp-steep-6-groups	normal	707	707.0	0	682.0	3750.0
889	A320 (30 rows - 180 seats)	S3	120	1.0m	30	rp-2-groups	normal	699	701.0	0	2601.0	7689.0
890	A320 (30 rows - 180 seats)	S3	120	1.0m	30	rp-3-groups	normal	693	693.0	0	1568.0	6281.0
891	A320 (30 rows - 180 seats)	S3	120	1.0m	30	rp-spread-4-groups	normal	704	704.0	0	1105.0	5232.0
892	A320 (30 rows - 180 seats)	S3	120	1.0m	30	rp-spread-5-groups	normal	701	701.0	0	757.0	4929.0
893	A320 (30 rows - 180 seats)	S3	120	1.0m	30	rp-spread-6-groups	normal	680	679.0	0	633.0	3889.0
895	A320 (30 rows - 180 seats)	S3	120	1.0m	30	rp-steep-5-groups	normal	692	693.0	0	789.0	4496.0
894	A320 (30 rows - 180 seats)	S3	120	1.0m	30	rp-steep-4-groups	normal	715	715.0	0	895.0	5214.0
896	A320 (30 rows - 180 seats)	S3	120	1.0m	30	rp-steep-6-groups	normal	733	734.0	0	696.0	3502.0
899	A320 (30 rows - 180 seats)	S3	120	1.0m	30	rp-spread-4-groups	normal	705	705.0	0	1076.0	5478.0
898	A320 (30 rows - 180 seats)	S3	120	1.0m	30	rp-3-groups	normal	725	724.0	0	1358.0	6440.0
897	A320 (30 rows - 180 seats)	S3	120	1.0m	30	rp-2-groups	normal	742	743.0	0	2973.0	8177.0
900	A320 (30 rows - 180 seats)	S3	120	1.0m	30	rp-spread-5-groups	normal	715	715.0	0	745.0	4731.0
901	A320 (30 rows - 180 seats)	S3	120	1.0m	30	rp-spread-6-groups	normal	673	673.0	0	634.0	4214.0
903	A320 (30 rows - 180 seats)	S3	120	1.0m	30	rp-steep-5-groups	normal	687	688.0	0	811.0	4187.0
902	A320 (30 rows - 180 seats)	S3	120	1.0m	30	rp-steep-4-groups	normal	705	704.0	0	1095.0	4767.0
904	A320 (30 rows - 180 seats)	S3	120	1.0m	30	rp-steep-6-groups	normal	684	684.0	0	590.0	3770.0
905	A320 (30 rows - 180 seats)	S3	120	1.0m	30	rp-2-groups	normal	704	706.0	0	2343.0	7983.0
906	A320 (30 rows - 180 seats)	S3	120	1.0m	30	rp-3-groups	normal	718	718.0	0	1553.0	6561.0
908	A320 (30 rows - 180 seats)	S3	120	1.0m	30	rp-spread-5-groups	normal	693	693.0	0	624.0	4760.0
907	A320 (30 rows - 180 seats)	S3	120	1.0m	30	rp-spread-4-groups	normal	708	708.0	0	1066.0	5516.0
909	A320 (30 rows - 180 seats)	S3	120	1.0m	30	rp-spread-6-groups	normal	663	663.0	0	525.0	4084.0
910	A320 (30 rows - 180 seats)	S3	120	1.0m	30	rp-steep-4-groups	normal	688	688.0	0	949.0	5089.0
911	A320 (30 rows - 180 seats)	S3	120	1.0m	30	rp-steep-5-groups	normal	719	720.0	0	743.0	4304.0
913	A320 (30 rows - 180 seats)	S3	120	1.0m	30	rp-2-groups	normal	704	705.0	0	2403.0	7796.0
912	A320 (30 rows - 180 seats)	S3	120	1.0m	30	rp-steep-6-groups	normal	687	687.0	0	665.0	3400.0
914	A320 (30 rows - 180 seats)	S3	120	1.0m	30	rp-3-groups	normal	688	688.0	0	1171.0	6677.0
915	A320 (30 rows - 180 seats)	S3	120	1.0m	30	rp-spread-4-groups	normal	674	675.0	0	990.0	5610.0
916	A320 (30 rows - 180 seats)	S3	120	1.0m	30	rp-spread-5-groups	normal	684	684.0	0	702.0	4495.0
917	A320 (30 rows - 180 seats)	S3	120	1.0m	30	rp-spread-6-groups	normal	688	688.0	0	613.0	4107.0
918	A320 (30 rows - 180 seats)	S3	120	1.0m	30	rp-steep-4-groups	normal	699	698.0	0	1122.0	5250.0
919	A320 (30 rows - 180 seats)	S3	120	1.0m	30	rp-steep-5-groups	normal	709	709.0	0	696.0	4088.0
921	A320 (30 rows - 180 seats)	S3	120	1.0m	30	rp-2-groups	normal	714	715.0	0	2220.0	7780.0
920	A320 (30 rows - 180 seats)	S3	120	1.0m	30	rp-steep-6-groups	normal	711	711.0	0	602.0	3400.0
922	A320 (30 rows - 180 seats)	S3	120	1.0m	30	rp-3-groups	normal	690	689.0	0	1468.0	6248.0
923	A320 (30 rows - 180 seats)	S3	120	1.0m	30	rp-spread-4-groups	normal	694	694.0	0	1114.0	5487.0
924	A320 (30 rows - 180 seats)	S3	120	1.0m	30	rp-spread-5-groups	normal	674	674.0	0	775.0	4809.0
925	A320 (30 rows - 180 seats)	S3	120	1.0m	30	rp-spread-6-groups	normal	705	705.0	0	657.0	4039.0
926	A320 (30 rows - 180 seats)	S3	120	1.0m	30	rp-steep-4-groups	normal	716	715.0	0	1024.0	5047.0
927	A320 (30 rows - 180 seats)	S3	120	1.0m	30	rp-steep-5-groups	normal	716	717.0	0	604.0	4203.0
929	A320 (30 rows - 180 seats)	S3	120	1.0m	30	rp-2-groups	normal	744	746.0	0	2915.0	7800.0
928	A320 (30 rows - 180 seats)	S3	120	1.0m	30	rp-steep-6-groups	normal	694	694.0	0	550.0	3428.0
930	A320 (30 rows - 180 seats)	S3	120	1.0m	30	rp-3-groups	normal	712	712.0	0	1535.0	6661.0
931	A320 (30 rows - 180 seats)	S3	120	1.0m	30	rp-spread-4-groups	normal	709	710.0	0	915.0	5626.0
932	A320 (30 rows - 180 seats)	S3	120	1.0m	30	rp-spread-5-groups	normal	677	677.0	0	752.0	4518.0
933	A320 (30 rows - 180 seats)	S3	120	1.0m	30	rp-spread-6-groups	normal	673	673.0	0	495.0	4134.0
935	A320 (30 rows - 180 seats)	S3	120	1.0m	30	rp-steep-5-groups	normal	671	672.0	0	666.0	4280.0
934	A320 (30 rows - 180 seats)	S3	120	1.0m	30	rp-steep-4-groups	normal	722	722.0	0	1155.0	5247.0
937	A320 (30 rows - 180 seats)	S3	120	1.0m	30	rp-2-groups	normal	723	724.0	0	2516.0	8033.0
936	A320 (30 rows - 180 seats)	S3	120	1.0m	30	rp-steep-6-groups	normal	701	701.0	0	552.0	3603.0
938	A320 (30 rows - 180 seats)	S3	120	1.0m	30	rp-3-groups	normal	697	696.0	0	1510.0	6261.0
939	A320 (30 rows - 180 seats)	S3	120	1.0m	30	rp-spread-4-groups	normal	688	688.0	0	934.0	5723.0
940	A320 (30 rows - 180 seats)	S3	120	1.0m	30	rp-spread-5-groups	normal	682	682.0	0	670.0	4855.0
941	A320 (30 rows - 180 seats)	S3	120	1.0m	30	rp-spread-6-groups	normal	656	656.0	0	604.0	4083.0
942	A320 (30 rows - 180 seats)	S3	120	1.0m	30	rp-steep-4-groups	normal	687	686.0	0	866.0	5199.0
943	A320 (30 rows - 180 seats)	S3	120	1.0m	30	rp-steep-5-groups	normal	683	684.0	0	554.0	4049.0
945	A320 (30 rows - 180 seats)	S3	120	1.0m	30	rp-2-groups	normal	720	721.0	0	2432.0	7744.0
944	A320 (30 rows - 180 seats)	S3	120	1.0m	30	rp-steep-6-groups	normal	692	693.0	0	622.0	3440.0
947	A320 (30 rows - 180 seats)	S3	120	1.0m	30	rp-spread-4-groups	normal	685	685.0	0	921.0	5394.0
946	A320 (30 rows - 180 seats)	S3	120	1.0m	30	rp-3-groups	normal	719	719.0	0	1410.0	6018.0
948	A320 (30 rows - 180 seats)	S3	120	1.0m	30	rp-spread-5-groups	normal	651	651.0	0	719.0	4635.0
949	A320 (30 rows - 180 seats)	S3	120	1.0m	30	rp-spread-6-groups	normal	702	702.0	0	540.0	4267.0
950	A320 (30 rows - 180 seats)	S3	120	1.0m	30	rp-steep-4-groups	normal	703	703.0	0	876.0	5096.0
951	A320 (30 rows - 180 seats)	S3	120	1.0m	30	rp-steep-5-groups	normal	705	705.0	0	767.0	4510.0
953	A320 (30 rows - 180 seats)	S3	120	1.0m	30	rp-2-groups	normal	701	702.0	0	3120.0	8479.0
952	A320 (30 rows - 180 seats)	S3	120	1.0m	30	rp-steep-6-groups	normal	709	709.0	0	671.0	3813.0
954	A320 (30 rows - 180 seats)	S3	120	1.0m	30	rp-3-groups	normal	727	727.0	0	1545.0	6881.0
955	A320 (30 rows - 180 seats)	S3	120	1.0m	30	rp-spread-4-groups	normal	716	717.0	0	874.0	5245.0
956	A320 (30 rows - 180 seats)	S3	120	1.0m	30	rp-spread-5-groups	normal	655	655.0	0	708.0	4643.0
957	A320 (30 rows - 180 seats)	S3	120	1.0m	30	rp-spread-6-groups	normal	694	694.0	0	529.0	3825.0
958	A320 (30 rows - 180 seats)	S3	120	1.0m	30	rp-steep-4-groups	normal	697	697.0	0	1022.0	4877.0
959	A320 (30 rows - 180 seats)	S3	120	1.0m	30	rp-steep-5-groups	normal	714	714.0	0	743.0	4072.0
960	A320 (30 rows - 180 seats)	S3	120	1.0m	30	rp-steep-6-groups	normal	668	668.0	0	518.0	3557.0
961	A320 (30 rows - 180 seats)	S3	120	1.0m	30	rp-2-groups	normal	733	734.0	0	2990.0	8541.0
962	A320 (30 rows - 180 seats)	S3	120	1.0m	30	rp-3-groups	normal	692	691.0	0	1431.0	6080.0
963	A320 (30 rows - 180 seats)	S3	120	1.0m	30	rp-spread-4-groups	normal	673	673.0	0	827.0	5312.0
964	A320 (30 rows - 180 seats)	S3	120	1.0m	30	rp-spread-5-groups	normal	689	689.0	0	716.0	4501.0
965	A320 (30 rows - 180 seats)	S3	120	1.0m	30	rp-spread-6-groups	normal	671	671.0	0	541.0	4238.0
967	A320 (30 rows - 180 seats)	S3	120	1.0m	30	rp-steep-5-groups	normal	715	715.0	0	757.0	4287.0
966	A320 (30 rows - 180 seats)	S3	120	1.0m	30	rp-steep-4-groups	normal	701	700.0	0	1010.0	5169.0
969	A320 (30 rows - 180 seats)	S3	120	1.0m	30	rp-2-groups	normal	717	719.0	0	2780.0	7656.0
968	A320 (30 rows - 180 seats)	S3	120	1.0m	30	rp-steep-6-groups	normal	694	694.0	0	614.0	3681.0
970	A320 (30 rows - 180 seats)	S3	120	1.0m	30	rp-3-groups	normal	695	694.0	0	1485.0	6431.0
971	A320 (30 rows - 180 seats)	S3	120	1.0m	30	rp-spread-4-groups	normal	686	686.0	0	1036.0	5358.0
972	A320 (30 rows - 180 seats)	S3	120	1.0m	30	rp-spread-5-groups	normal	717	717.0	0	755.0	4549.0
973	A320 (30 rows - 180 seats)	S3	120	1.0m	30	rp-spread-6-groups	normal	661	661.0	0	502.0	4144.0
975	A320 (30 rows - 180 seats)	S3	120	1.0m	30	rp-steep-5-groups	normal	686	687.0	0	811.0	4098.0
974	A320 (30 rows - 180 seats)	S3	120	1.0m	30	rp-steep-4-groups	normal	695	694.0	0	938.0	4937.0
976	A320 (30 rows - 180 seats)	S3	120	1.0m	30	rp-steep-6-groups	normal	683	683.0	0	599.0	3628.0
977	A320 (30 rows - 180 seats)	S3	120	1.0m	30	rp-2-groups	normal	726	728.0	0	2225.0	7794.0
978	A320 (30 rows - 180 seats)	S3	120	1.0m	30	rp-3-groups	normal	723	723.0	0	1701.0	6463.0
979	A320 (30 rows - 180 seats)	S3	120	1.0m	30	rp-spread-4-groups	normal	691	691.0	0	1054.0	5544.0
980	A320 (30 rows - 180 seats)	S3	120	1.0m	30	rp-spread-5-groups	normal	689	689.0	0	604.0	4610.0
981	A320 (30 rows - 180 seats)	S3	120	1.0m	30	rp-spread-6-groups	normal	682	682.0	0	730.0	4230.0
985	A320 (30 rows - 180 seats)	S3	120	1.0m	30	rp-2-groups	normal	730	731.0	0	2974.0	7887.0
982	A320 (30 rows - 180 seats)	S3	120	1.0m	30	rp-steep-4-groups	normal	665	665.0	0	952.0	4948.0
983	A320 (30 rows - 180 seats)	S3	120	1.0m	30	rp-steep-5-groups	normal	687	688.0	0	606.0	3896.0
984	A320 (30 rows - 180 seats)	S3	120	1.0m	30	rp-steep-6-groups	normal	681	681.0	0	567.0	3484.0
986	A320 (30 rows - 180 seats)	S3	120	1.0m	30	rp-3-groups	normal	709	709.0	0	1567.0	6417.0
987	A320 (30 rows - 180 seats)	S3	120	1.0m	30	rp-spread-4-groups	normal	701	702.0	0	900.0	5468.0
988	A320 (30 rows - 180 seats)	S3	120	1.0m	30	rp-spread-5-groups	normal	712	712.0	0	733.0	4637.0
989	A320 (30 rows - 180 seats)	S3	120	1.0m	30	rp-spread-6-groups	normal	653	653.0	0	637.0	4198.0
991	A320 (30 rows - 180 seats)	S3	120	1.0m	30	rp-steep-5-groups	normal	704	705.0	0	729.0	4022.0
990	A320 (30 rows - 180 seats)	S3	120	1.0m	30	rp-steep-4-groups	normal	706	705.0	0	1100.0	5229.0
993	A320 (30 rows - 180 seats)	S3	120	1.0m	30	rp-2-groups	normal	775	776.0	0	2566.0	8414.0
992	A320 (30 rows - 180 seats)	S3	120	1.0m	30	rp-steep-6-groups	normal	703	703.0	0	730.0	3452.0
994	A320 (30 rows - 180 seats)	S3	120	1.0m	30	rp-3-groups	normal	713	712.0	0	1622.0	6383.0
995	A320 (30 rows - 180 seats)	S3	120	1.0m	30	rp-spread-4-groups	normal	696	696.0	0	1163.0	5824.0
997	A320 (30 rows - 180 seats)	S3	120	1.0m	30	rp-spread-6-groups	normal	654	654.0	0	604.0	4142.0
996	A320 (30 rows - 180 seats)	S3	120	1.0m	30	rp-spread-5-groups	normal	694	695.0	0	646.0	4530.0
998	A320 (30 rows - 180 seats)	S3	120	1.0m	30	rp-steep-4-groups	normal	677	677.0	0	879.0	5099.0
999	A320 (30 rows - 180 seats)	S3	120	1.0m	30	rp-steep-5-groups	normal	724	725.0	0	658.0	4039.0
1001	A320 (30 rows - 180 seats)	S3	120	1.0m	30	rp-2-groups	normal	702	704.0	0	2310.0	7428.0
1002	A320 (30 rows - 180 seats)	S3	120	1.0m	30	rp-3-groups	normal	703	703.0	0	1739.0	6437.0
1000	A320 (30 rows - 180 seats)	S3	120	1.0m	30	rp-steep-6-groups	normal	716	716.0	0	606.0	3748.0
1003	A320 (30 rows - 180 seats)	S3	120	1.0m	30	rp-spread-4-groups	normal	688	688.0	0	1015.0	5464.0
1004	A320 (30 rows - 180 seats)	S3	120	1.0m	30	rp-spread-5-groups	normal	693	693.0	0	704.0	4721.0
1005	A320 (30 rows - 180 seats)	S3	120	1.0m	30	rp-spread-6-groups	normal	672	672.0	0	640.0	4099.0
1006	A320 (30 rows - 180 seats)	S3	120	1.0m	30	rp-steep-4-groups	normal	682	681.0	0	1111.0	5038.0
1007	A320 (30 rows - 180 seats)	S3	120	1.0m	30	rp-steep-5-groups	normal	703	704.0	0	716.0	4045.0
1008	A320 (30 rows - 180 seats)	S3	120	1.0m	30	rp-steep-6-groups	normal	696	696.0	0	484.0	3528.0
1009	A320 (30 rows - 180 seats)	S3	120	1.0m	30	rp-2-groups	normal	726	727.0	0	2855.0	8091.0
1010	A320 (30 rows - 180 seats)	S3	120	1.0m	30	rp-3-groups	normal	688	687.0	0	1339.0	6049.0
1011	A320 (30 rows - 180 seats)	S3	120	1.0m	30	rp-spread-4-groups	normal	692	692.0	0	1184.0	5766.0
1012	A320 (30 rows - 180 seats)	S3	120	1.0m	30	rp-spread-5-groups	normal	690	690.0	0	831.0	4713.0
1014	A320 (30 rows - 180 seats)	S3	120	1.0m	30	rp-steep-4-groups	normal	671	671.0	0	993.0	5154.0
1013	A320 (30 rows - 180 seats)	S3	120	1.0m	30	rp-spread-6-groups	normal	697	697.0	0	438.0	4218.0
1017	A320 (30 rows - 180 seats)	S3	120	1.0m	30	rp-2-groups	normal	702	704.0	0	2212.0	7642.0
1015	A320 (30 rows - 180 seats)	S3	120	1.0m	30	rp-steep-5-groups	normal	666	667.0	0	659.0	4019.0
1016	A320 (30 rows - 180 seats)	S3	120	1.0m	30	rp-steep-6-groups	normal	714	714.0	0	690.0	3789.0
1018	A320 (30 rows - 180 seats)	S3	120	1.0m	30	rp-3-groups	normal	711	711.0	0	1725.0	6341.0
1019	A320 (30 rows - 180 seats)	S3	120	1.0m	30	rp-spread-4-groups	normal	716	716.0	0	1006.0	6027.0
1020	A320 (30 rows - 180 seats)	S3	120	1.0m	30	rp-spread-5-groups	normal	675	675.0	0	725.0	4788.0
1021	A320 (30 rows - 180 seats)	S3	120	1.0m	30	rp-spread-6-groups	normal	663	663.0	0	464.0	4315.0
1023	A320 (30 rows - 180 seats)	S3	120	1.0m	30	rp-steep-5-groups	normal	699	700.0	0	726.0	4349.0
1025	A320 (30 rows - 180 seats)	S3	120	1.0m	30	rp-2-groups	normal	722	724.0	0	2949.0	8258.0
1022	A320 (30 rows - 180 seats)	S3	120	1.0m	30	rp-steep-4-groups	normal	705	704.0	0	903.0	5206.0
1024	A320 (30 rows - 180 seats)	S3	120	1.0m	30	rp-steep-6-groups	normal	684	684.0	0	542.0	3467.0
1026	A320 (30 rows - 180 seats)	S3	120	1.0m	30	rp-3-groups	normal	701	700.0	0	1324.0	6499.0
1027	A320 (30 rows - 180 seats)	S3	120	1.0m	30	rp-spread-4-groups	normal	685	686.0	0	923.0	5543.0
1028	A320 (30 rows - 180 seats)	S3	120	1.0m	30	rp-spread-5-groups	normal	697	697.0	0	812.0	4755.0
1029	A320 (30 rows - 180 seats)	S3	120	1.0m	30	rp-spread-6-groups	normal	676	675.0	0	604.0	4104.0
1030	A320 (30 rows - 180 seats)	S3	120	1.0m	30	rp-steep-4-groups	normal	699	699.0	0	975.0	4984.0
1031	A320 (30 rows - 180 seats)	S3	120	1.0m	30	rp-steep-5-groups	normal	671	672.0	0	552.0	4300.0
1033	A320 (30 rows - 180 seats)	S3	120	1.0m	30	rp-2-groups	normal	722	724.0	0	2579.0	7772.0
1034	A320 (30 rows - 180 seats)	S3	120	1.0m	30	rp-3-groups	normal	740	740.0	0	1580.0	6187.0
1032	A320 (30 rows - 180 seats)	S3	120	1.0m	30	rp-steep-6-groups	normal	699	700.0	0	774.0	3542.0
1035	A320 (30 rows - 180 seats)	S3	120	1.0m	30	rp-spread-4-groups	normal	688	688.0	0	986.0	5401.0
1036	A320 (30 rows - 180 seats)	S3	120	1.0m	30	rp-spread-5-groups	normal	682	682.0	0	761.0	4473.0
1037	A320 (30 rows - 180 seats)	S3	120	1.0m	30	rp-spread-6-groups	normal	704	703.0	0	561.0	4049.0
1038	A320 (30 rows - 180 seats)	S3	120	1.0m	30	rp-steep-4-groups	normal	712	712.0	0	1064.0	4887.0
1039	A320 (30 rows - 180 seats)	S3	120	1.0m	30	rp-steep-5-groups	normal	682	683.0	0	820.0	4234.0
1040	A320 (30 rows - 180 seats)	S3	120	1.0m	30	rp-steep-6-groups	normal	698	698.0	0	599.0	3637.0
1041	A320 (30 rows - 180 seats)	S3	120	1.0m	30	rp-2-groups	normal	703	705.0	0	2564.0	8329.0
1042	A320 (30 rows - 180 seats)	S3	120	1.0m	30	rp-3-groups	normal	705	705.0	0	1325.0	6124.0
1043	A320 (30 rows - 180 seats)	S3	120	1.0m	30	rp-spread-4-groups	normal	688	688.0	0	1122.0	5387.0
1044	A320 (30 rows - 180 seats)	S3	120	1.0m	30	rp-spread-5-groups	normal	702	702.0	0	740.0	4795.0
1045	A320 (30 rows - 180 seats)	S3	120	1.0m	30	rp-spread-6-groups	normal	677	677.0	0	651.0	4070.0
1046	A320 (30 rows - 180 seats)	S3	120	1.0m	30	rp-steep-4-groups	normal	693	693.0	0	1019.0	5020.0
1047	A320 (30 rows - 180 seats)	S3	120	1.0m	30	rp-steep-5-groups	normal	687	687.0	0	765.0	4595.0
1048	A320 (30 rows - 180 seats)	S3	120	1.0m	30	rp-steep-6-groups	normal	709	709.0	0	756.0	3657.0
1049	A320 (30 rows - 180 seats)	S3	120	1.0m	30	rp-2-groups	normal	738	739.0	0	2363.0	8069.0
1050	A320 (30 rows - 180 seats)	S3	120	1.0m	30	rp-3-groups	normal	695	694.0	0	1471.0	6445.0
1051	A320 (30 rows - 180 seats)	S3	120	1.0m	30	rp-spread-4-groups	normal	674	674.0	0	817.0	5402.0
1052	A320 (30 rows - 180 seats)	S3	120	1.0m	30	rp-spread-5-groups	normal	675	675.0	0	674.0	4726.0
1053	A320 (30 rows - 180 seats)	S3	120	1.0m	30	rp-spread-6-groups	normal	677	677.0	0	518.0	4208.0
1054	A320 (30 rows - 180 seats)	S3	120	1.0m	30	rp-steep-4-groups	normal	678	678.0	0	987.0	5082.0
1055	A320 (30 rows - 180 seats)	S3	120	1.0m	30	rp-steep-5-groups	normal	685	686.0	0	675.0	4140.0
1056	A320 (30 rows - 180 seats)	S3	120	1.0m	30	rp-steep-6-groups	normal	712	712.0	0	487.0	3461.0
1057	A320 (30 rows - 180 seats)	S3	120	1.0m	30	rp-2-groups	normal	714	716.0	0	2632.0	8138.0
1058	A320 (30 rows - 180 seats)	S3	120	1.0m	30	rp-3-groups	normal	681	681.0	0	1528.0	6316.0
1059	A320 (30 rows - 180 seats)	S3	120	1.0m	30	rp-spread-4-groups	normal	711	711.0	0	992.0	5243.0
1060	A320 (30 rows - 180 seats)	S3	120	1.0m	30	rp-spread-5-groups	normal	709	709.0	0	764.0	4491.0
1061	A320 (30 rows - 180 seats)	S3	120	1.0m	30	rp-spread-6-groups	normal	691	691.0	0	483.0	4081.0
1062	A320 (30 rows - 180 seats)	S3	120	1.0m	30	rp-steep-4-groups	normal	711	711.0	0	899.0	5169.0
1065	A320 (30 rows - 180 seats)	S3	120	1.0m	30	rp-2-groups	normal	745	747.0	0	2817.0	7572.0
1063	A320 (30 rows - 180 seats)	S3	120	1.0m	30	rp-steep-5-groups	normal	728	729.0	0	775.0	4025.0
1064	A320 (30 rows - 180 seats)	S3	120	1.0m	30	rp-steep-6-groups	normal	715	715.0	0	673.0	3537.0
1067	A320 (30 rows - 180 seats)	S3	120	1.0m	30	rp-spread-4-groups	normal	706	706.0	0	999.0	5362.0
1066	A320 (30 rows - 180 seats)	S3	120	1.0m	30	rp-3-groups	normal	715	715.0	0	1644.0	6074.0
1068	A320 (30 rows - 180 seats)	S3	120	1.0m	30	rp-spread-5-groups	normal	699	699.0	0	795.0	4449.0
1069	A320 (30 rows - 180 seats)	S3	120	1.0m	30	rp-spread-6-groups	normal	673	673.0	0	519.0	4061.0
1070	A320 (30 rows - 180 seats)	S3	120	1.0m	30	rp-steep-4-groups	normal	706	706.0	0	892.0	5421.0
1071	A320 (30 rows - 180 seats)	S3	120	1.0m	30	rp-steep-5-groups	normal	664	665.0	0	660.0	4192.0
1073	A320 (30 rows - 180 seats)	S3	120	1.0m	30	rp-2-groups	normal	706	708.0	0	2624.0	7879.0
1072	A320 (30 rows - 180 seats)	S3	120	1.0m	30	rp-steep-6-groups	normal	690	690.0	0	555.0	3664.0
1074	A320 (30 rows - 180 seats)	S3	120	1.0m	30	rp-3-groups	normal	693	693.0	0	1526.0	5758.0
1075	A320 (30 rows - 180 seats)	S3	120	1.0m	30	rp-spread-4-groups	normal	702	703.0	0	1060.0	5601.0
1076	A320 (30 rows - 180 seats)	S3	120	1.0m	30	rp-spread-5-groups	normal	663	663.0	0	568.0	4895.0
1077	A320 (30 rows - 180 seats)	S3	120	1.0m	30	rp-spread-6-groups	normal	666	666.0	0	561.0	4085.0
1078	A320 (30 rows - 180 seats)	S3	120	1.0m	30	rp-steep-4-groups	normal	677	676.0	0	982.0	5000.0
1079	A320 (30 rows - 180 seats)	S3	120	1.0m	30	rp-steep-5-groups	normal	700	700.0	0	817.0	4210.0
1081	A320 (30 rows - 180 seats)	S3	120	1.0m	30	rp-2-groups	normal	681	682.0	0	2582.0	8012.0
1080	A320 (30 rows - 180 seats)	S3	120	1.0m	30	rp-steep-6-groups	normal	722	722.0	0	533.0	3594.0
1082	A320 (30 rows - 180 seats)	S3	120	1.0m	30	rp-3-groups	normal	685	685.0	0	1419.0	6215.0
1083	A320 (30 rows - 180 seats)	S3	120	1.0m	30	rp-spread-4-groups	normal	699	699.0	0	1091.0	5636.0
1085	A320 (30 rows - 180 seats)	S3	120	1.0m	30	rp-spread-6-groups	normal	706	706.0	0	625.0	4217.0
1084	A320 (30 rows - 180 seats)	S3	120	1.0m	30	rp-spread-5-groups	normal	747	748.0	0	729.0	4811.0
1086	A320 (30 rows - 180 seats)	S3	120	1.0m	30	rp-steep-4-groups	normal	693	692.0	0	1083.0	5300.0
1088	A320 (30 rows - 180 seats)	S3	120	1.0m	30	rp-steep-6-groups	normal	700	700.0	0	646.0	3646.0
1087	A320 (30 rows - 180 seats)	S3	120	1.0m	30	rp-steep-5-groups	normal	703	704.0	0	694.0	4297.0
1089	A320 (30 rows - 180 seats)	S3	120	1.0m	30	rp-2-groups	normal	736	737.0	0	3041.0	8497.0
1090	A320 (30 rows - 180 seats)	S3	120	1.0m	30	rp-3-groups	normal	700	700.0	0	1572.0	6179.0
1091	A320 (30 rows - 180 seats)	S3	120	1.0m	30	rp-spread-4-groups	normal	697	697.0	0	996.0	5560.0
1092	A320 (30 rows - 180 seats)	S3	120	1.0m	30	rp-spread-5-groups	normal	658	658.0	0	562.0	4555.0
1093	A320 (30 rows - 180 seats)	S3	120	1.0m	30	rp-spread-6-groups	normal	684	684.0	0	605.0	4400.0
1094	A320 (30 rows - 180 seats)	S3	120	1.0m	30	rp-steep-4-groups	normal	686	686.0	0	821.0	4942.0
1095	A320 (30 rows - 180 seats)	S3	120	1.0m	30	rp-steep-5-groups	normal	698	699.0	0	665.0	4302.0
1096	A320 (30 rows - 180 seats)	S3	120	1.0m	30	rp-steep-6-groups	normal	701	701.0	0	535.0	3655.0
1097	A320 (30 rows - 180 seats)	S3	120	1.0m	30	rp-2-groups	normal	731	732.0	0	2736.0	8568.0
1098	A320 (30 rows - 180 seats)	S3	120	1.0m	30	rp-3-groups	normal	730	730.0	0	1297.0	6362.0
1099	A320 (30 rows - 180 seats)	S3	120	1.0m	30	rp-spread-4-groups	normal	723	724.0	0	1006.0	5765.0
1100	A320 (30 rows - 180 seats)	S3	120	1.0m	30	rp-spread-5-groups	normal	662	662.0	0	769.0	4520.0
1101	A320 (30 rows - 180 seats)	S3	120	1.0m	30	rp-spread-6-groups	normal	725	725.0	0	525.0	4164.0
1102	A320 (30 rows - 180 seats)	S3	120	1.0m	30	rp-steep-4-groups	normal	698	697.0	0	1125.0	5083.0
1103	A320 (30 rows - 180 seats)	S3	120	1.0m	30	rp-steep-5-groups	normal	676	677.0	0	745.0	4242.0
1105	A320 (30 rows - 180 seats)	S3	120	1.0m	30	rp-2-groups	normal	736	737.0	0	2635.0	8353.0
1104	A320 (30 rows - 180 seats)	S3	120	1.0m	30	rp-steep-6-groups	normal	709	709.0	0	661.0	3553.0
1106	A320 (30 rows - 180 seats)	S3	120	1.0m	30	rp-3-groups	normal	715	715.0	0	1221.0	6363.0
1108	A320 (30 rows - 180 seats)	S3	120	1.0m	30	rp-spread-5-groups	normal	685	685.0	0	677.0	4539.0
1107	A320 (30 rows - 180 seats)	S3	120	1.0m	30	rp-spread-4-groups	normal	691	691.0	0	867.0	5568.0
1109	A320 (30 rows - 180 seats)	S3	120	1.0m	30	rp-spread-6-groups	normal	689	689.0	0	601.0	4239.0
1110	A320 (30 rows - 180 seats)	S3	120	1.0m	30	rp-steep-4-groups	normal	708	707.0	0	1018.0	4893.0
1111	A320 (30 rows - 180 seats)	S3	120	1.0m	30	rp-steep-5-groups	normal	708	708.0	0	599.0	4514.0
1113	A320 (30 rows - 180 seats)	S3	120	1.0m	30	rp-2-groups	normal	707	708.0	0	2682.0	8435.0
1112	A320 (30 rows - 180 seats)	S3	120	1.0m	30	rp-steep-6-groups	normal	705	705.0	0	616.0	3752.0
1114	A320 (30 rows - 180 seats)	S3	120	1.0m	30	rp-3-groups	normal	703	703.0	0	1503.0	6258.0
1115	A320 (30 rows - 180 seats)	S3	120	1.0m	30	rp-spread-4-groups	normal	710	710.0	0	973.0	5766.0
1116	A320 (30 rows - 180 seats)	S3	120	1.0m	30	rp-spread-5-groups	normal	700	700.0	0	547.0	4743.0
1118	A320 (30 rows - 180 seats)	S3	120	1.0m	30	rp-steep-4-groups	normal	709	708.0	0	1138.0	5116.0
1117	A320 (30 rows - 180 seats)	S3	120	1.0m	30	rp-spread-6-groups	normal	668	668.0	0	543.0	4053.0
1119	A320 (30 rows - 180 seats)	S3	120	1.0m	30	rp-steep-5-groups	normal	707	708.0	0	707.0	4239.0
1121	A320 (30 rows - 180 seats)	S3	120	1.0m	30	rp-2-groups	normal	725	727.0	0	2596.0	7618.0
1120	A320 (30 rows - 180 seats)	S3	120	1.0m	30	rp-steep-6-groups	normal	696	696.0	0	625.0	3588.0
1122	A320 (30 rows - 180 seats)	S3	120	1.0m	30	rp-3-groups	normal	697	697.0	0	1222.0	6345.0
1123	A320 (30 rows - 180 seats)	S3	120	1.0m	30	rp-spread-4-groups	normal	696	696.0	0	979.0	5378.0
1125	A320 (30 rows - 180 seats)	S3	120	1.0m	30	rp-spread-6-groups	normal	688	688.0	0	510.0	4206.0
1124	A320 (30 rows - 180 seats)	S3	120	1.0m	30	rp-spread-5-groups	normal	705	706.0	0	819.0	4790.0
1126	A320 (30 rows - 180 seats)	S3	120	1.0m	30	rp-steep-4-groups	normal	712	712.0	0	987.0	5077.0
1127	A320 (30 rows - 180 seats)	S3	120	1.0m	30	rp-steep-5-groups	normal	689	690.0	0	729.0	4140.0
1129	A320 (30 rows - 180 seats)	S3	120	1.0m	30	rp-2-groups	normal	721	722.0	0	2039.0	8489.0
1128	A320 (30 rows - 180 seats)	S3	120	1.0m	30	rp-steep-6-groups	normal	677	677.0	0	544.0	3440.0
1130	A320 (30 rows - 180 seats)	S3	120	1.0m	30	rp-3-groups	normal	715	714.0	0	1813.0	6534.0
1131	A320 (30 rows - 180 seats)	S3	120	1.0m	30	rp-spread-4-groups	normal	694	694.0	0	842.0	5162.0
1132	A320 (30 rows - 180 seats)	S3	120	1.0m	30	rp-spread-5-groups	normal	702	702.0	0	823.0	5191.0
1135	A320 (30 rows - 180 seats)	S3	120	1.0m	30	rp-steep-5-groups	normal	694	695.0	0	634.0	4215.0
1134	A320 (30 rows - 180 seats)	S3	120	1.0m	30	rp-steep-4-groups	normal	707	707.0	0	1115.0	5096.0
1137	A320 (30 rows - 180 seats)	S3	120	1.0m	30	rp-2-groups	normal	731	732.0	0	2047.0	8139.0
1133	A320 (30 rows - 180 seats)	S3	120	1.0m	30	rp-spread-6-groups	normal	683	682.0	0	575.0	4185.0
1136	A320 (30 rows - 180 seats)	S3	120	1.0m	30	rp-steep-6-groups	normal	686	686.0	0	575.0	3350.0
1138	A320 (30 rows - 180 seats)	S3	120	1.0m	30	rp-3-groups	normal	700	700.0	0	1470.0	6587.0
1139	A320 (30 rows - 180 seats)	S3	120	1.0m	30	rp-spread-4-groups	normal	663	663.0	0	877.0	5031.0
1140	A320 (30 rows - 180 seats)	S3	120	1.0m	30	rp-spread-5-groups	normal	670	671.0	0	685.0	4542.0
1145	A320 (30 rows - 180 seats)	S3	120	1.0m	30	rp-2-groups	normal	712	713.0	0	2830.0	7995.0
1142	A320 (30 rows - 180 seats)	S3	120	1.0m	30	rp-steep-4-groups	normal	669	669.0	0	977.0	5119.0
1141	A320 (30 rows - 180 seats)	S3	120	1.0m	30	rp-spread-6-groups	normal	672	672.0	0	517.0	3976.0
1143	A320 (30 rows - 180 seats)	S3	120	1.0m	30	rp-steep-5-groups	normal	692	693.0	0	782.0	4374.0
1144	A320 (30 rows - 180 seats)	S3	120	1.0m	30	rp-steep-6-groups	normal	686	686.0	0	454.0	3395.0
1146	A320 (30 rows - 180 seats)	S3	120	1.0m	30	rp-3-groups	normal	711	711.0	0	1916.0	6309.0
1147	A320 (30 rows - 180 seats)	S3	120	1.0m	30	rp-spread-4-groups	normal	707	707.0	0	993.0	5087.0
1148	A320 (30 rows - 180 seats)	S3	120	1.0m	30	rp-spread-5-groups	normal	674	675.0	0	601.0	4694.0
1149	A320 (30 rows - 180 seats)	S3	120	1.0m	30	rp-spread-6-groups	normal	653	653.0	0	530.0	4051.0
1151	A320 (30 rows - 180 seats)	S3	120	1.0m	30	rp-steep-5-groups	normal	690	691.0	0	620.0	4284.0
1150	A320 (30 rows - 180 seats)	S3	120	1.0m	30	rp-steep-4-groups	normal	684	683.0	0	925.0	5653.0
1152	A320 (30 rows - 180 seats)	S3	120	1.0m	30	rp-steep-6-groups	normal	689	689.0	0	534.0	3435.0
1153	A320 (30 rows - 180 seats)	S3	120	1.0m	30	rp-2-groups	normal	731	732.0	0	2861.0	8608.0
1154	A320 (30 rows - 180 seats)	S3	120	1.0m	30	rp-3-groups	normal	700	700.0	0	1078.0	6318.0
1155	A320 (30 rows - 180 seats)	S3	120	1.0m	30	rp-spread-4-groups	normal	700	701.0	0	1036.0	5846.0
1156	A320 (30 rows - 180 seats)	S3	120	1.0m	30	rp-spread-5-groups	normal	681	681.0	0	747.0	4553.0
1157	A320 (30 rows - 180 seats)	S3	120	1.0m	30	rp-spread-6-groups	normal	672	672.0	0	538.0	4141.0
1158	A320 (30 rows - 180 seats)	S3	120	1.0m	30	rp-steep-4-groups	normal	718	717.0	0	979.0	4762.0
1159	A320 (30 rows - 180 seats)	S3	120	1.0m	30	rp-steep-5-groups	normal	698	699.0	0	725.0	4019.0
1160	A320 (30 rows - 180 seats)	S3	120	1.0m	30	rp-steep-6-groups	normal	702	702.0	0	637.0	3771.0
1161	A320 (30 rows - 180 seats)	S3	120	1.0m	30	rp-2-groups	normal	723	725.0	0	2426.0	8136.0
1162	A320 (30 rows - 180 seats)	S3	120	1.0m	30	rp-3-groups	normal	730	730.0	0	1349.0	6636.0
1164	A320 (30 rows - 180 seats)	S3	120	1.0m	30	rp-spread-5-groups	normal	688	688.0	0	795.0	4723.0
1163	A320 (30 rows - 180 seats)	S3	120	1.0m	30	rp-spread-4-groups	normal	686	687.0	0	998.0	5622.0
1165	A320 (30 rows - 180 seats)	S3	120	1.0m	30	rp-spread-6-groups	normal	706	706.0	0	514.0	4048.0
1167	A320 (30 rows - 180 seats)	S3	120	1.0m	30	rp-steep-5-groups	normal	664	665.0	0	746.0	4123.0
1166	A320 (30 rows - 180 seats)	S3	120	1.0m	30	rp-steep-4-groups	normal	671	671.0	0	865.0	5278.0
1168	A320 (30 rows - 180 seats)	S3	120	1.0m	30	rp-steep-6-groups	normal	722	722.0	0	620.0	3487.0
1169	A320 (30 rows - 180 seats)	S3	120	1.0m	30	rp-2-groups	normal	713	715.0	0	2534.0	8193.0
1170	A320 (30 rows - 180 seats)	S3	120	1.0m	30	rp-3-groups	normal	683	683.0	0	1340.0	6086.0
1172	A320 (30 rows - 180 seats)	S3	120	1.0m	30	rp-spread-5-groups	normal	702	702.0	0	759.0	4742.0
1171	A320 (30 rows - 180 seats)	S3	120	1.0m	30	rp-spread-4-groups	normal	697	697.0	0	971.0	5835.0
1173	A320 (30 rows - 180 seats)	S3	120	1.0m	30	rp-spread-6-groups	normal	651	650.0	0	473.0	3852.0
1174	A320 (30 rows - 180 seats)	S3	120	1.0m	30	rp-steep-4-groups	normal	671	671.0	0	1002.0	4888.0
1175	A320 (30 rows - 180 seats)	S3	120	1.0m	30	rp-steep-5-groups	normal	708	709.0	0	773.0	4187.0
1176	A320 (30 rows - 180 seats)	S3	120	1.0m	30	rp-steep-6-groups	normal	670	670.0	0	613.0	3744.0
1178	A320 (30 rows - 180 seats)	S3	120	1.0m	30	rp-3-groups	normal	706	706.0	0	1642.0	6503.0
1177	A320 (30 rows - 180 seats)	S3	120	1.0m	30	rp-2-groups	normal	721	722.0	0	2504.0	7709.0
1180	A320 (30 rows - 180 seats)	S3	120	1.0m	30	rp-spread-5-groups	normal	725	725.0	0	872.0	4742.0
1179	A320 (30 rows - 180 seats)	S3	120	1.0m	30	rp-spread-4-groups	normal	679	679.0	0	798.0	5552.0
1181	A320 (30 rows - 180 seats)	S3	120	1.0m	30	rp-spread-6-groups	normal	683	683.0	0	559.0	4050.0
1182	A320 (30 rows - 180 seats)	S3	120	1.0m	30	rp-steep-4-groups	normal	706	705.0	0	963.0	4896.0
1183	A320 (30 rows - 180 seats)	S3	120	1.0m	30	rp-steep-5-groups	normal	697	698.0	0	790.0	4133.0
1184	A320 (30 rows - 180 seats)	S3	120	1.0m	30	rp-steep-6-groups	normal	694	695.0	0	510.0	3633.0
1185	A320 (30 rows - 180 seats)	S3	120	1.0m	30	rp-2-groups	normal	734	736.0	0	3364.0	8080.0
1186	A320 (30 rows - 180 seats)	S3	120	1.0m	30	rp-3-groups	normal	717	717.0	0	1723.0	5918.0
1188	A320 (30 rows - 180 seats)	S3	120	1.0m	30	rp-spread-5-groups	normal	705	705.0	0	819.0	5053.0
1187	A320 (30 rows - 180 seats)	S3	120	1.0m	30	rp-spread-4-groups	normal	717	717.0	0	985.0	5546.0
1189	A320 (30 rows - 180 seats)	S3	120	1.0m	30	rp-spread-6-groups	normal	696	696.0	0	480.0	4426.0
1190	A320 (30 rows - 180 seats)	S3	120	1.0m	30	rp-steep-4-groups	normal	696	696.0	0	945.0	5137.0
1191	A320 (30 rows - 180 seats)	S3	120	1.0m	30	rp-steep-5-groups	normal	713	714.0	0	795.0	4226.0
1192	A320 (30 rows - 180 seats)	S3	120	1.0m	30	rp-steep-6-groups	normal	717	717.0	0	790.0	3762.0
1193	A320 (30 rows - 180 seats)	S3	120	1.0m	30	rp-2-groups	normal	714	716.0	0	2506.0	8148.0
1194	A320 (30 rows - 180 seats)	S3	120	1.0m	30	rp-3-groups	normal	705	705.0	0	1695.0	6008.0
1195	A320 (30 rows - 180 seats)	S3	120	1.0m	30	rp-spread-4-groups	normal	674	674.0	0	1086.0	5508.0
1196	A320 (30 rows - 180 seats)	S3	120	1.0m	30	rp-spread-5-groups	normal	680	680.0	0	753.0	4770.0
1197	A320 (30 rows - 180 seats)	S3	120	1.0m	30	rp-spread-6-groups	normal	688	688.0	0	610.0	4056.0
1198	A320 (30 rows - 180 seats)	S3	120	1.0m	30	rp-steep-4-groups	normal	694	693.0	0	865.0	4871.0
1199	A320 (30 rows - 180 seats)	S3	120	1.0m	30	rp-steep-5-groups	normal	710	711.0	0	820.0	4322.0
1200	A320 (30 rows - 180 seats)	S3	120	1.0m	30	rp-steep-6-groups	normal	690	691.0	0	432.0	3468.0
1201	A320 (30 rows - 180 seats)	S3	120	1.0m	30	rp-2-groups	normal	733	735.0	0	2699.0	7904.0
1202	A320 (30 rows - 180 seats)	S3	120	1.0m	30	rp-3-groups	normal	689	689.0	0	1471.0	6395.0
1203	A320 (30 rows - 180 seats)	S3	120	1.0m	30	rp-spread-4-groups	normal	699	700.0	0	1012.0	5624.0
1204	A320 (30 rows - 180 seats)	S3	120	1.0m	30	rp-spread-5-groups	normal	690	690.0	0	677.0	4649.0
1205	A320 (30 rows - 180 seats)	S3	120	1.0m	30	rp-spread-6-groups	normal	678	678.0	0	662.0	3880.0
1206	A320 (30 rows - 180 seats)	S3	120	1.0m	30	rp-steep-4-groups	normal	700	700.0	0	849.0	5131.0
1208	A320 (30 rows - 180 seats)	S3	120	1.0m	30	rp-steep-6-groups	normal	693	694.0	0	534.0	3621.0
1207	A320 (30 rows - 180 seats)	S3	120	1.0m	30	rp-steep-5-groups	normal	713	713.0	0	744.0	4122.0
1209	A320 (30 rows - 180 seats)	S3	120	1.0m	30	rp-2-groups	normal	705	706.0	0	2409.0	7666.0
1210	A320 (30 rows - 180 seats)	S3	120	1.0m	30	rp-3-groups	normal	717	717.0	0	1339.0	6312.0
1211	A320 (30 rows - 180 seats)	S3	120	1.0m	30	rp-spread-4-groups	normal	690	690.0	0	986.0	5824.0
1212	A320 (30 rows - 180 seats)	S3	120	1.0m	30	rp-spread-5-groups	normal	719	719.0	0	908.0	4946.0
1213	A320 (30 rows - 180 seats)	S3	120	1.0m	30	rp-spread-6-groups	normal	681	681.0	0	485.0	3959.0
1215	A320 (30 rows - 180 seats)	S3	120	1.0m	30	rp-steep-5-groups	normal	640	641.0	0	722.0	4364.0
1214	A320 (30 rows - 180 seats)	S3	120	1.0m	30	rp-steep-4-groups	normal	718	717.0	0	1006.0	5339.0
1216	A320 (30 rows - 180 seats)	S3	120	1.0m	30	rp-steep-6-groups	normal	704	704.0	0	468.0	3502.0
1217	A320 (30 rows - 180 seats)	S3	120	1.0m	30	rp-2-groups	normal	732	733.0	0	2362.0	8247.0
1218	A320 (30 rows - 180 seats)	S3	120	1.0m	30	rp-3-groups	normal	730	730.0	0	1531.0	6018.0
1219	A320 (30 rows - 180 seats)	S3	120	1.0m	30	rp-spread-4-groups	normal	714	715.0	0	911.0	5650.0
1220	A320 (30 rows - 180 seats)	S3	120	1.0m	30	rp-spread-5-groups	normal	678	678.0	0	682.0	4314.0
1221	A320 (30 rows - 180 seats)	S3	120	1.0m	30	rp-spread-6-groups	normal	694	694.0	0	522.0	4079.0
1222	A320 (30 rows - 180 seats)	S3	120	1.0m	30	rp-steep-4-groups	normal	693	693.0	0	823.0	5270.0
1223	A320 (30 rows - 180 seats)	S3	120	1.0m	30	rp-steep-5-groups	normal	678	679.0	0	633.0	4271.0
1224	A320 (30 rows - 180 seats)	S3	120	1.0m	30	rp-steep-6-groups	normal	726	726.0	0	612.0	3678.0
1225	A320 (30 rows - 180 seats)	S3	120	1.0m	30	rp-2-groups	normal	741	742.0	0	2695.0	7974.0
1226	A320 (30 rows - 180 seats)	S3	120	1.0m	30	rp-3-groups	normal	709	709.0	0	1324.0	6271.0
1229	A320 (30 rows - 180 seats)	S3	120	1.0m	30	rp-spread-6-groups	normal	679	678.0	0	481.0	4212.0
1228	A320 (30 rows - 180 seats)	S3	120	1.0m	30	rp-spread-5-groups	normal	678	678.0	0	810.0	4760.0
1227	A320 (30 rows - 180 seats)	S3	120	1.0m	30	rp-spread-4-groups	normal	712	712.0	0	1136.0	5960.0
1230	A320 (30 rows - 180 seats)	S3	120	1.0m	30	rp-steep-4-groups	normal	660	659.0	0	875.0	5037.0
1231	A320 (30 rows - 180 seats)	S3	120	1.0m	30	rp-steep-5-groups	normal	702	703.0	0	655.0	4140.0
1232	A320 (30 rows - 180 seats)	S3	120	1.0m	30	rp-steep-6-groups	normal	696	696.0	0	676.0	3668.0
1233	A320 (30 rows - 180 seats)	S3	120	1.0m	30	rp-2-groups	normal	742	743.0	0	3428.0	8090.0
1236	A320 (30 rows - 180 seats)	S3	120	1.0m	30	rp-spread-5-groups	normal	697	698.0	0	880.0	4864.0
1235	A320 (30 rows - 180 seats)	S3	120	1.0m	30	rp-spread-4-groups	normal	695	695.0	0	1001.0	5286.0
1237	A320 (30 rows - 180 seats)	S3	120	1.0m	30	rp-spread-6-groups	normal	688	688.0	0	613.0	4290.0
1234	A320 (30 rows - 180 seats)	S3	120	1.0m	30	rp-3-groups	normal	730	730.0	0	1611.0	6302.0
1238	A320 (30 rows - 180 seats)	S3	120	1.0m	30	rp-steep-4-groups	normal	688	687.0	0	1129.0	5163.0
1239	A320 (30 rows - 180 seats)	S3	120	1.0m	30	rp-steep-5-groups	normal	686	686.0	0	679.0	4074.0
1240	A320 (30 rows - 180 seats)	S3	120	1.0m	30	rp-steep-6-groups	normal	696	696.0	0	593.0	3488.0
1241	A320 (30 rows - 180 seats)	S3	120	1.0m	30	rp-2-groups	normal	749	751.0	0	2587.0	8404.0
1242	A320 (30 rows - 180 seats)	S3	120	1.0m	30	rp-3-groups	normal	699	699.0	0	1350.0	6105.0
1243	A320 (30 rows - 180 seats)	S3	120	1.0m	30	rp-spread-4-groups	normal	681	681.0	0	1009.0	5446.0
1244	A320 (30 rows - 180 seats)	S3	120	1.0m	30	rp-spread-5-groups	normal	687	687.0	0	641.0	4697.0
1245	A320 (30 rows - 180 seats)	S3	120	1.0m	30	rp-spread-6-groups	normal	671	671.0	0	581.0	3922.0
1246	A320 (30 rows - 180 seats)	S3	120	1.0m	30	rp-steep-4-groups	normal	686	686.0	0	970.0	5276.0
1247	A320 (30 rows - 180 seats)	S3	120	1.0m	30	rp-steep-5-groups	normal	721	722.0	0	846.0	4316.0
1248	A320 (30 rows - 180 seats)	S3	120	1.0m	30	rp-steep-6-groups	normal	712	712.0	0	631.0	3618.0
1249	A320 (30 rows - 180 seats)	S3	120	1.0m	30	rp-2-groups	normal	747	748.0	0	2892.0	7829.0
1251	A320 (30 rows - 180 seats)	S3	120	1.0m	30	rp-spread-4-groups	normal	688	688.0	0	917.0	5503.0
1250	A320 (30 rows - 180 seats)	S3	120	1.0m	30	rp-3-groups	normal	709	709.0	0	1584.0	6450.0
1252	A320 (30 rows - 180 seats)	S3	120	1.0m	30	rp-spread-5-groups	normal	688	688.0	0	740.0	4777.0
1254	A320 (30 rows - 180 seats)	S3	120	1.0m	30	rp-steep-4-groups	normal	724	723.0	0	1164.0	5051.0
1253	A320 (30 rows - 180 seats)	S3	120	1.0m	30	rp-spread-6-groups	normal	685	684.0	0	669.0	4078.0
1255	A320 (30 rows - 180 seats)	S3	120	1.0m	30	rp-steep-5-groups	normal	677	678.0	0	722.0	4050.0
1256	A320 (30 rows - 180 seats)	S3	120	1.0m	30	rp-steep-6-groups	normal	720	721.0	0	598.0	3787.0
1257	A320 (30 rows - 180 seats)	S3	120	1.0m	30	rp-2-groups	normal	737	738.0	0	2519.0	7730.0
1258	A320 (30 rows - 180 seats)	S3	120	1.0m	30	rp-3-groups	normal	730	730.0	0	1732.0	6127.0
1259	A320 (30 rows - 180 seats)	S3	120	1.0m	30	rp-spread-4-groups	normal	665	665.0	0	787.0	5400.0
1260	A320 (30 rows - 180 seats)	S3	120	1.0m	30	rp-spread-5-groups	normal	682	682.0	0	638.0	4662.0
1261	A320 (30 rows - 180 seats)	S3	120	1.0m	30	rp-spread-6-groups	normal	693	693.0	0	555.0	4407.0
1263	A320 (30 rows - 180 seats)	S3	120	1.0m	30	rp-steep-5-groups	normal	692	693.0	0	694.0	4421.0
1262	A320 (30 rows - 180 seats)	S3	120	1.0m	30	rp-steep-4-groups	normal	700	699.0	0	1131.0	5140.0
1264	A320 (30 rows - 180 seats)	S3	120	1.0m	30	rp-steep-6-groups	normal	694	694.0	0	610.0	3759.0
1265	A320 (30 rows - 180 seats)	S3	120	1.0m	30	rp-2-groups	normal	754	756.0	0	2403.0	8377.0
1266	A320 (30 rows - 180 seats)	S3	120	1.0m	30	rp-3-groups	normal	732	731.0	0	1311.0	6442.0
1268	A320 (30 rows - 180 seats)	S3	120	1.0m	30	rp-spread-5-groups	normal	668	668.0	0	732.0	4802.0
1267	A320 (30 rows - 180 seats)	S3	120	1.0m	30	rp-spread-4-groups	normal	704	704.0	0	1079.0	5666.0
1269	A320 (30 rows - 180 seats)	S3	120	1.0m	30	rp-spread-6-groups	normal	670	669.0	0	570.0	4085.0
1270	A320 (30 rows - 180 seats)	S3	120	1.0m	30	rp-steep-4-groups	normal	687	687.0	0	1019.0	5122.0
1271	A320 (30 rows - 180 seats)	S3	120	1.0m	30	rp-steep-5-groups	normal	727	727.0	0	838.0	4137.0
1272	A320 (30 rows - 180 seats)	S3	120	1.0m	30	rp-steep-6-groups	normal	698	698.0	0	681.0	3509.0
1273	A320 (30 rows - 180 seats)	S3	120	1.0m	30	rp-2-groups	normal	735	736.0	0	2423.0	8103.0
1275	A320 (30 rows - 180 seats)	S3	120	1.0m	30	rp-spread-4-groups	normal	660	660.0	0	877.0	5444.0
1274	A320 (30 rows - 180 seats)	S3	120	1.0m	30	rp-3-groups	normal	720	720.0	0	1488.0	6669.0
1276	A320 (30 rows - 180 seats)	S3	120	1.0m	30	rp-spread-5-groups	normal	682	683.0	0	634.0	4694.0
1277	A320 (30 rows - 180 seats)	S3	120	1.0m	30	rp-spread-6-groups	normal	672	672.0	0	650.0	4083.0
1278	A320 (30 rows - 180 seats)	S3	120	1.0m	30	rp-steep-4-groups	normal	702	701.0	0	1028.0	5134.0
1280	A320 (30 rows - 180 seats)	S3	120	1.0m	30	rp-steep-6-groups	normal	678	678.0	0	438.0	3472.0
1279	A320 (30 rows - 180 seats)	S3	120	1.0m	30	rp-steep-5-groups	normal	684	685.0	0	723.0	4384.0
1281	A320 (30 rows - 180 seats)	S3	120	1.0m	30	rp-2-groups	normal	711	712.0	0	2916.0	7984.0
1283	A320 (30 rows - 180 seats)	S3	120	1.0m	30	rp-spread-4-groups	normal	673	673.0	0	995.0	5361.0
1282	A320 (30 rows - 180 seats)	S3	120	1.0m	30	rp-3-groups	normal	710	710.0	0	1327.0	5831.0
1284	A320 (30 rows - 180 seats)	S3	120	1.0m	30	rp-spread-5-groups	normal	688	688.0	0	872.0	4868.0
1285	A320 (30 rows - 180 seats)	S3	120	1.0m	30	rp-spread-6-groups	normal	670	670.0	0	535.0	4105.0
1286	A320 (30 rows - 180 seats)	S3	120	1.0m	30	rp-steep-4-groups	normal	685	685.0	0	944.0	4915.0
1287	A320 (30 rows - 180 seats)	S3	120	1.0m	30	rp-steep-5-groups	normal	700	701.0	0	763.0	4304.0
1288	A320 (30 rows - 180 seats)	S3	120	1.0m	30	rp-steep-6-groups	normal	681	681.0	0	529.0	3527.0
1289	A320 (30 rows - 180 seats)	S3	120	1.0m	30	rp-2-groups	normal	747	748.0	0	2211.0	8604.0
1292	A320 (30 rows - 180 seats)	S3	120	1.0m	30	rp-spread-5-groups	normal	679	679.0	0	784.0	4554.0
1291	A320 (30 rows - 180 seats)	S3	120	1.0m	30	rp-spread-4-groups	normal	719	719.0	0	1057.0	5478.0
1290	A320 (30 rows - 180 seats)	S3	120	1.0m	30	rp-3-groups	normal	711	711.0	0	1337.0	6068.0
1293	A320 (30 rows - 180 seats)	S3	120	1.0m	30	rp-spread-6-groups	normal	670	670.0	0	586.0	3985.0
1294	A320 (30 rows - 180 seats)	S3	120	1.0m	30	rp-steep-4-groups	normal	713	712.0	0	898.0	5066.0
1295	A320 (30 rows - 180 seats)	S3	120	1.0m	30	rp-steep-5-groups	normal	708	709.0	0	847.0	4102.0
1296	A320 (30 rows - 180 seats)	S3	120	1.0m	30	rp-steep-6-groups	normal	695	695.0	0	564.0	3583.0
1297	A320 (30 rows - 180 seats)	S3	120	1.0m	30	rp-2-groups	normal	713	715.0	0	2690.0	7605.0
1300	A320 (30 rows - 180 seats)	S3	120	1.0m	30	rp-spread-5-groups	normal	653	654.0	0	721.0	4698.0
1299	A320 (30 rows - 180 seats)	S3	120	1.0m	30	rp-spread-4-groups	normal	687	687.0	0	794.0	5598.0
1298	A320 (30 rows - 180 seats)	S3	120	1.0m	30	rp-3-groups	normal	738	737.0	0	1376.0	6075.0
1301	A320 (30 rows - 180 seats)	S3	120	1.0m	30	rp-spread-6-groups	normal	699	699.0	0	683.0	4114.0
1302	A320 (30 rows - 180 seats)	S3	120	1.0m	30	rp-steep-4-groups	normal	707	706.0	0	1226.0	5414.0
1303	A320 (30 rows - 180 seats)	S3	120	1.0m	30	rp-steep-5-groups	normal	694	695.0	0	762.0	4241.0
1305	A320 (30 rows - 180 seats)	S3	120	1.0m	30	rp-2-groups	normal	731	732.0	0	2595.0	8223.0
1304	A320 (30 rows - 180 seats)	S3	120	1.0m	30	rp-steep-6-groups	normal	707	707.0	0	603.0	3748.0
1306	A320 (30 rows - 180 seats)	S3	120	1.0m	30	rp-3-groups	normal	691	691.0	0	1423.0	6346.0
1307	A320 (30 rows - 180 seats)	S3	120	1.0m	30	rp-spread-4-groups	normal	697	697.0	0	1202.0	5333.0
1308	A320 (30 rows - 180 seats)	S3	120	1.0m	30	rp-spread-5-groups	normal	685	685.0	0	737.0	4736.0
1309	A320 (30 rows - 180 seats)	S3	120	1.0m	30	rp-spread-6-groups	normal	674	674.0	0	661.0	4351.0
1310	A320 (30 rows - 180 seats)	S3	120	1.0m	30	rp-steep-4-groups	normal	700	699.0	0	896.0	5093.0
1311	A320 (30 rows - 180 seats)	S3	120	1.0m	30	rp-steep-5-groups	normal	726	726.0	0	823.0	4134.0
1312	A320 (30 rows - 180 seats)	S3	120	1.0m	30	rp-steep-6-groups	normal	689	689.0	0	541.0	3530.0
1313	A320 (30 rows - 180 seats)	S3	120	1.0m	30	rp-2-groups	normal	755	756.0	0	2747.0	7568.0
1314	A320 (30 rows - 180 seats)	S3	120	1.0m	30	rp-3-groups	normal	708	707.0	0	1581.0	6272.0
1315	A320 (30 rows - 180 seats)	S3	120	1.0m	30	rp-spread-4-groups	normal	666	666.0	0	1178.0	5101.0
1316	A320 (30 rows - 180 seats)	S3	120	1.0m	30	rp-spread-5-groups	normal	692	692.0	0	879.0	4583.0
1317	A320 (30 rows - 180 seats)	S3	120	1.0m	30	rp-spread-6-groups	normal	682	682.0	0	618.0	4096.0
1318	A320 (30 rows - 180 seats)	S3	120	1.0m	30	rp-steep-4-groups	normal	681	681.0	0	956.0	5056.0
1319	A320 (30 rows - 180 seats)	S3	120	1.0m	30	rp-steep-5-groups	normal	694	695.0	0	733.0	4137.0
1320	A320 (30 rows - 180 seats)	S3	120	1.0m	30	rp-steep-6-groups	normal	683	683.0	0	549.0	3548.0
1321	A320 (30 rows - 180 seats)	S3	120	1.0m	30	rp-2-groups	normal	672	674.0	0	2517.0	8032.0
1322	A320 (30 rows - 180 seats)	S3	120	1.0m	30	rp-3-groups	normal	716	716.0	0	1665.0	6452.0
1323	A320 (30 rows - 180 seats)	S3	120	1.0m	30	rp-spread-4-groups	normal	722	722.0	0	845.0	5735.0
1324	A320 (30 rows - 180 seats)	S3	120	1.0m	30	rp-spread-5-groups	normal	694	694.0	0	663.0	4526.0
1325	A320 (30 rows - 180 seats)	S3	120	1.0m	30	rp-spread-6-groups	normal	674	674.0	0	548.0	4214.0
1326	A320 (30 rows - 180 seats)	S3	120	1.0m	30	rp-steep-4-groups	normal	690	690.0	0	960.0	5190.0
1327	A320 (30 rows - 180 seats)	S3	120	1.0m	30	rp-steep-5-groups	normal	721	722.0	0	799.0	4192.0
1328	A320 (30 rows - 180 seats)	S3	120	1.0m	30	rp-steep-6-groups	normal	719	719.0	0	577.0	3575.0
1330	A320 (30 rows - 180 seats)	S3	120	1.0m	30	rp-3-groups	normal	717	717.0	0	1566.0	6105.0
1331	A320 (30 rows - 180 seats)	S3	120	1.0m	30	rp-spread-4-groups	normal	665	665.0	0	960.0	5288.0
1332	A320 (30 rows - 180 seats)	S3	120	1.0m	30	rp-spread-5-groups	normal	684	685.0	0	725.0	4519.0
1329	A320 (30 rows - 180 seats)	S3	120	1.0m	30	rp-2-groups	normal	739	740.0	0	2622.0	8348.0
1333	A320 (30 rows - 180 seats)	S3	120	1.0m	30	rp-spread-6-groups	normal	709	709.0	0	562.0	4459.0
1334	A320 (30 rows - 180 seats)	S3	120	1.0m	30	rp-steep-4-groups	normal	699	698.0	0	1070.0	5170.0
1335	A320 (30 rows - 180 seats)	S3	120	1.0m	30	rp-steep-5-groups	normal	718	719.0	0	740.0	4166.0
1336	A320 (30 rows - 180 seats)	S3	120	1.0m	30	rp-steep-6-groups	normal	706	706.0	0	639.0	3599.0
1338	A320 (30 rows - 180 seats)	S3	120	1.0m	30	rp-3-groups	normal	717	716.0	0	1906.0	6471.0
1337	A320 (30 rows - 180 seats)	S3	120	1.0m	30	rp-2-groups	normal	752	754.0	0	2631.0	7837.0
1339	A320 (30 rows - 180 seats)	S3	120	1.0m	30	rp-spread-4-groups	normal	683	683.0	0	1067.0	5458.0
1341	A320 (30 rows - 180 seats)	S3	120	1.0m	30	rp-spread-6-groups	normal	676	676.0	0	522.0	3856.0
1340	A320 (30 rows - 180 seats)	S3	120	1.0m	30	rp-spread-5-groups	normal	671	671.0	0	723.0	4476.0
1342	A320 (30 rows - 180 seats)	S3	120	1.0m	30	rp-steep-4-groups	normal	706	706.0	0	1066.0	5247.0
1343	A320 (30 rows - 180 seats)	S3	120	1.0m	30	rp-steep-5-groups	normal	694	695.0	0	830.0	4302.0
1344	A320 (30 rows - 180 seats)	S3	120	1.0m	30	rp-steep-6-groups	normal	669	669.0	0	651.0	3468.0
1345	A320 (30 rows - 180 seats)	S3	120	1.0m	30	rp-2-groups	normal	709	710.0	0	2613.0	8355.0
1347	A320 (30 rows - 180 seats)	S3	120	1.0m	30	rp-spread-4-groups	normal	677	677.0	0	1088.0	5709.0
1348	A320 (30 rows - 180 seats)	S3	120	1.0m	30	rp-spread-5-groups	normal	669	669.0	0	796.0	4640.0
1346	A320 (30 rows - 180 seats)	S3	120	1.0m	30	rp-3-groups	normal	723	723.0	0	1463.0	6703.0
1349	A320 (30 rows - 180 seats)	S3	120	1.0m	30	rp-spread-6-groups	normal	658	658.0	0	644.0	4217.0
1350	A320 (30 rows - 180 seats)	S3	120	1.0m	30	rp-steep-4-groups	normal	702	701.0	0	1172.0	5371.0
1351	A320 (30 rows - 180 seats)	S3	120	1.0m	30	rp-steep-5-groups	normal	681	682.0	0	795.0	4478.0
1353	A320 (30 rows - 180 seats)	S3	120	1.0m	30	rp-2-groups	normal	701	703.0	0	2263.0	7889.0
1352	A320 (30 rows - 180 seats)	S3	120	1.0m	30	rp-steep-6-groups	normal	689	689.0	0	659.0	3601.0
1354	A320 (30 rows - 180 seats)	S3	120	1.0m	30	rp-3-groups	normal	699	698.0	0	1423.0	6752.0
1355	A320 (30 rows - 180 seats)	S3	120	1.0m	30	rp-spread-4-groups	normal	679	679.0	0	781.0	5509.0
1356	A320 (30 rows - 180 seats)	S3	120	1.0m	30	rp-spread-5-groups	normal	664	664.0	0	548.0	4108.0
1357	A320 (30 rows - 180 seats)	S3	120	1.0m	30	rp-spread-6-groups	normal	682	682.0	0	573.0	4019.0
1358	A320 (30 rows - 180 seats)	S3	120	1.0m	30	rp-steep-4-groups	normal	669	669.0	0	1055.0	5108.0
1359	A320 (30 rows - 180 seats)	S3	120	1.0m	30	rp-steep-5-groups	normal	695	696.0	0	788.0	4613.0
1361	A320 (30 rows - 180 seats)	S3	120	1.0m	30	rp-2-groups	normal	740	742.0	0	2487.0	8199.0
1360	A320 (30 rows - 180 seats)	S3	120	1.0m	30	rp-steep-6-groups	normal	720	720.0	0	577.0	3657.0
1362	A320 (30 rows - 180 seats)	S3	120	1.0m	30	rp-3-groups	normal	733	733.0	0	1715.0	6245.0
1364	A320 (30 rows - 180 seats)	S3	120	1.0m	30	rp-spread-5-groups	normal	681	682.0	0	843.0	4642.0
1363	A320 (30 rows - 180 seats)	S3	120	1.0m	30	rp-spread-4-groups	normal	693	694.0	0	754.0	5306.0
1365	A320 (30 rows - 180 seats)	S3	120	1.0m	30	rp-spread-6-groups	normal	676	676.0	0	558.0	3806.0
1366	A320 (30 rows - 180 seats)	S3	120	1.0m	30	rp-steep-4-groups	normal	679	678.0	0	827.0	4810.0
1367	A320 (30 rows - 180 seats)	S3	120	1.0m	30	rp-steep-5-groups	normal	684	685.0	0	751.0	4005.0
1369	A320 (30 rows - 180 seats)	S3	120	1.0m	30	rp-2-groups	normal	733	735.0	0	1975.0	7770.0
1368	A320 (30 rows - 180 seats)	S3	120	1.0m	30	rp-steep-6-groups	normal	702	702.0	0	553.0	3536.0
1371	A320 (30 rows - 180 seats)	S3	120	1.0m	30	rp-spread-4-groups	normal	709	709.0	0	1147.0	5750.0
1372	A320 (30 rows - 180 seats)	S3	120	1.0m	30	rp-spread-5-groups	normal	721	722.0	0	853.0	4995.0
1370	A320 (30 rows - 180 seats)	S3	120	1.0m	30	rp-3-groups	normal	708	707.0	0	1494.0	6087.0
1373	A320 (30 rows - 180 seats)	S3	120	1.0m	30	rp-spread-6-groups	normal	699	699.0	0	518.0	4198.0
1374	A320 (30 rows - 180 seats)	S3	120	1.0m	30	rp-steep-4-groups	normal	664	663.0	0	996.0	4902.0
1375	A320 (30 rows - 180 seats)	S3	120	1.0m	30	rp-steep-5-groups	normal	725	725.0	0	692.0	4209.0
1377	A320 (30 rows - 180 seats)	S3	120	1.0m	30	rp-2-groups	normal	709	710.0	0	2842.0	8233.0
1379	A320 (30 rows - 180 seats)	S3	120	1.0m	30	rp-spread-4-groups	normal	675	675.0	0	1271.0	5432.0
1376	A320 (30 rows - 180 seats)	S3	120	1.0m	30	rp-steep-6-groups	normal	675	675.0	0	600.0	3467.0
1378	A320 (30 rows - 180 seats)	S3	120	1.0m	30	rp-3-groups	normal	709	708.0	0	1410.0	6197.0
1380	A320 (30 rows - 180 seats)	S3	120	1.0m	30	rp-spread-5-groups	normal	703	704.0	0	823.0	4575.0
1381	A320 (30 rows - 180 seats)	S3	120	1.0m	30	rp-spread-6-groups	normal	679	679.0	0	525.0	4099.0
1382	A320 (30 rows - 180 seats)	S3	120	1.0m	30	rp-steep-4-groups	normal	703	702.0	0	880.0	4934.0
1383	A320 (30 rows - 180 seats)	S3	120	1.0m	30	rp-steep-5-groups	normal	680	681.0	0	572.0	4111.0
1385	A320 (30 rows - 180 seats)	S3	120	1.0m	30	rp-2-groups	normal	734	736.0	0	2754.0	8241.0
1386	A320 (30 rows - 180 seats)	S3	120	1.0m	30	rp-3-groups	normal	702	702.0	0	1446.0	6034.0
1387	A320 (30 rows - 180 seats)	S3	120	1.0m	30	rp-spread-4-groups	normal	688	688.0	0	935.0	5547.0
1384	A320 (30 rows - 180 seats)	S3	120	1.0m	30	rp-steep-6-groups	normal	708	708.0	0	581.0	3470.0
1388	A320 (30 rows - 180 seats)	S3	120	1.0m	30	rp-spread-5-groups	normal	701	701.0	0	685.0	4332.0
1389	A320 (30 rows - 180 seats)	S3	120	1.0m	30	rp-spread-6-groups	normal	700	699.0	0	574.0	4166.0
1390	A320 (30 rows - 180 seats)	S3	120	1.0m	30	rp-steep-4-groups	normal	711	711.0	0	841.0	5113.0
1391	A320 (30 rows - 180 seats)	S3	120	1.0m	30	rp-steep-5-groups	normal	687	688.0	0	675.0	4068.0
1393	A320 (30 rows - 180 seats)	S3	120	1.0m	30	rp-2-groups	normal	726	727.0	0	2647.0	8155.0
1392	A320 (30 rows - 180 seats)	S3	120	1.0m	30	rp-steep-6-groups	normal	703	703.0	0	572.0	3808.0
1394	A320 (30 rows - 180 seats)	S3	120	1.0m	30	rp-3-groups	normal	700	699.0	0	1626.0	6377.0
1395	A320 (30 rows - 180 seats)	S3	120	1.0m	30	rp-spread-4-groups	normal	733	733.0	0	1069.0	5777.0
1396	A320 (30 rows - 180 seats)	S3	120	1.0m	30	rp-spread-5-groups	normal	696	696.0	0	863.0	4682.0
1398	A320 (30 rows - 180 seats)	S3	120	1.0m	30	rp-steep-4-groups	normal	704	703.0	0	1158.0	5340.0
1397	A320 (30 rows - 180 seats)	S3	120	1.0m	30	rp-spread-6-groups	normal	688	688.0	0	525.0	4396.0
1399	A320 (30 rows - 180 seats)	S3	120	1.0m	30	rp-steep-5-groups	normal	704	705.0	0	826.0	3828.0
1401	A320 (30 rows - 180 seats)	S3	120	1.0m	30	rp-2-groups	normal	733	735.0	0	2659.0	8104.0
1400	A320 (30 rows - 180 seats)	S3	120	1.0m	30	rp-steep-6-groups	normal	699	699.0	0	624.0	3384.0
1402	A320 (30 rows - 180 seats)	S3	120	1.0m	30	rp-3-groups	normal	734	733.0	0	1579.0	6387.0
1403	A320 (30 rows - 180 seats)	S3	120	1.0m	30	rp-spread-4-groups	normal	707	707.0	0	975.0	5654.0
1404	A320 (30 rows - 180 seats)	S3	120	1.0m	30	rp-spread-5-groups	normal	708	708.0	0	573.0	4469.0
1405	A320 (30 rows - 180 seats)	S3	120	1.0m	30	rp-spread-6-groups	normal	671	671.0	0	586.0	4193.0
1406	A320 (30 rows - 180 seats)	S3	120	1.0m	30	rp-steep-4-groups	normal	718	717.0	0	1105.0	5597.0
1407	A320 (30 rows - 180 seats)	S3	120	1.0m	30	rp-steep-5-groups	normal	686	687.0	0	701.0	4213.0
1408	A320 (30 rows - 180 seats)	S3	120	1.0m	30	rp-steep-6-groups	normal	712	712.0	0	587.0	3390.0
1409	A320 (30 rows - 180 seats)	S3	120	1.0m	30	rp-2-groups	normal	729	731.0	0	2887.0	7827.0
1410	A320 (30 rows - 180 seats)	S3	120	1.0m	30	rp-3-groups	normal	725	724.0	0	1532.0	6318.0
1411	A320 (30 rows - 180 seats)	S3	120	1.0m	30	rp-spread-4-groups	normal	666	667.0	0	833.0	5361.0
1412	A320 (30 rows - 180 seats)	S3	120	1.0m	30	rp-spread-5-groups	normal	697	698.0	0	719.0	4695.0
1413	A320 (30 rows - 180 seats)	S3	120	1.0m	30	rp-spread-6-groups	normal	673	673.0	0	590.0	3882.0
1414	A320 (30 rows - 180 seats)	S3	120	1.0m	30	rp-steep-4-groups	normal	690	690.0	0	1034.0	5018.0
1415	A320 (30 rows - 180 seats)	S3	120	1.0m	30	rp-steep-5-groups	normal	700	701.0	0	752.0	4126.0
1416	A320 (30 rows - 180 seats)	S3	120	1.0m	30	rp-steep-6-groups	normal	680	680.0	0	652.0	3644.0
1417	A320 (30 rows - 180 seats)	S3	120	1.0m	30	rp-2-groups	normal	724	725.0	0	2848.0	7474.0
1418	A320 (30 rows - 180 seats)	S3	120	1.0m	30	rp-3-groups	normal	676	676.0	0	1325.0	6404.0
1419	A320 (30 rows - 180 seats)	S3	120	1.0m	30	rp-spread-4-groups	normal	700	700.0	0	990.0	5509.0
1420	A320 (30 rows - 180 seats)	S3	120	1.0m	30	rp-spread-5-groups	normal	671	671.0	0	638.0	4521.0
1421	A320 (30 rows - 180 seats)	S3	120	1.0m	30	rp-spread-6-groups	normal	685	685.0	0	603.0	3997.0
1425	A320 (30 rows - 180 seats)	S3	120	1.0m	30	rp-2-groups	normal	720	722.0	0	2609.0	8236.0
1422	A320 (30 rows - 180 seats)	S3	120	1.0m	30	rp-steep-4-groups	normal	700	700.0	0	1059.0	5218.0
1424	A320 (30 rows - 180 seats)	S3	120	1.0m	30	rp-steep-6-groups	normal	668	668.0	0	560.0	3831.0
1423	A320 (30 rows - 180 seats)	S3	120	1.0m	30	rp-steep-5-groups	normal	707	708.0	0	814.0	4208.0
1426	A320 (30 rows - 180 seats)	S3	120	1.0m	30	rp-3-groups	normal	680	679.0	0	1529.0	6033.0
1427	A320 (30 rows - 180 seats)	S3	120	1.0m	30	rp-spread-4-groups	normal	677	678.0	0	872.0	5269.0
1428	A320 (30 rows - 180 seats)	S3	120	1.0m	30	rp-spread-5-groups	normal	667	667.0	0	685.0	4716.0
1429	A320 (30 rows - 180 seats)	S3	120	1.0m	30	rp-spread-6-groups	normal	679	678.0	0	580.0	4098.0
1433	A320 (30 rows - 180 seats)	S3	120	1.0m	30	rp-2-groups	normal	698	699.0	0	2574.0	8520.0
1434	A320 (30 rows - 180 seats)	S3	120	1.0m	30	rp-3-groups	normal	713	713.0	0	1803.0	6399.0
1432	A320 (30 rows - 180 seats)	S3	120	1.0m	30	rp-steep-6-groups	normal	682	682.0	0	649.0	3734.0
1430	A320 (30 rows - 180 seats)	S3	120	1.0m	30	rp-steep-4-groups	normal	739	738.0	0	912.0	5263.0
1431	A320 (30 rows - 180 seats)	S3	120	1.0m	30	rp-steep-5-groups	normal	709	710.0	0	624.0	4166.0
1435	A320 (30 rows - 180 seats)	S3	120	1.0m	30	rp-spread-4-groups	normal	685	685.0	0	827.0	5602.0
1436	A320 (30 rows - 180 seats)	S3	120	1.0m	30	rp-spread-5-groups	normal	693	694.0	0	843.0	4736.0
1437	A320 (30 rows - 180 seats)	S3	120	1.0m	30	rp-spread-6-groups	normal	672	672.0	0	553.0	4144.0
1440	A320 (30 rows - 180 seats)	S3	120	1.0m	30	rp-steep-6-groups	normal	666	666.0	0	556.0	3517.0
1441	A320 (30 rows - 180 seats)	S3	120	1.0m	30	rp-2-groups	normal	738	740.0	0	2670.0	8081.0
1439	A320 (30 rows - 180 seats)	S3	120	1.0m	30	rp-steep-5-groups	normal	684	684.0	0	819.0	4033.0
1438	A320 (30 rows - 180 seats)	S3	120	1.0m	30	rp-steep-4-groups	normal	721	721.0	0	759.0	5160.0
1443	A320 (30 rows - 180 seats)	S3	120	1.0m	30	rp-spread-4-groups	normal	696	696.0	0	1005.0	5443.0
1444	A320 (30 rows - 180 seats)	S3	120	1.0m	30	rp-spread-5-groups	normal	680	680.0	0	769.0	4436.0
1442	A320 (30 rows - 180 seats)	S3	120	1.0m	30	rp-3-groups	normal	695	695.0	0	1487.0	6356.0
1445	A320 (30 rows - 180 seats)	S3	120	1.0m	30	rp-spread-6-groups	normal	662	662.0	0	490.0	4225.0
1447	A320 (30 rows - 180 seats)	S3	120	1.0m	30	rp-steep-5-groups	normal	707	708.0	0	826.0	4087.0
1449	A320 (30 rows - 180 seats)	S3	120	1.0m	30	rp-2-groups	normal	730	731.0	0	2664.0	8243.0
1448	A320 (30 rows - 180 seats)	S3	120	1.0m	30	rp-steep-6-groups	normal	707	707.0	0	557.0	3613.0
1446	A320 (30 rows - 180 seats)	S3	120	1.0m	30	rp-steep-4-groups	normal	724	723.0	0	840.0	5003.0
1451	A320 (30 rows - 180 seats)	S3	120	1.0m	30	rp-spread-4-groups	normal	699	699.0	0	1115.0	5682.0
1450	A320 (30 rows - 180 seats)	S3	120	1.0m	30	rp-3-groups	normal	718	717.0	0	1592.0	6183.0
1452	A320 (30 rows - 180 seats)	S3	120	1.0m	30	rp-spread-5-groups	normal	694	694.0	0	837.0	4655.0
1453	A320 (30 rows - 180 seats)	S3	120	1.0m	30	rp-spread-6-groups	normal	682	682.0	0	630.0	4110.0
1454	A320 (30 rows - 180 seats)	S3	120	1.0m	30	rp-steep-4-groups	normal	677	677.0	0	923.0	5125.0
1457	A320 (30 rows - 180 seats)	S3	120	1.0m	30	rp-2-groups	normal	721	722.0	0	2774.0	8062.0
1455	A320 (30 rows - 180 seats)	S3	120	1.0m	30	rp-steep-5-groups	normal	706	707.0	0	758.0	4364.0
1456	A320 (30 rows - 180 seats)	S3	120	1.0m	30	rp-steep-6-groups	normal	715	715.0	0	519.0	3406.0
1458	A320 (30 rows - 180 seats)	S3	120	1.0m	30	rp-3-groups	normal	686	686.0	0	1345.0	6458.0
1459	A320 (30 rows - 180 seats)	S3	120	1.0m	30	rp-spread-4-groups	normal	676	676.0	0	935.0	5189.0
1460	A320 (30 rows - 180 seats)	S3	120	1.0m	30	rp-spread-5-groups	normal	695	695.0	0	672.0	4514.0
1461	A320 (30 rows - 180 seats)	S3	120	1.0m	30	rp-spread-6-groups	normal	691	691.0	0	518.0	3978.0
1462	A320 (30 rows - 180 seats)	S3	120	1.0m	30	rp-steep-4-groups	normal	686	686.0	0	965.0	5381.0
1463	A320 (30 rows - 180 seats)	S3	120	1.0m	30	rp-steep-5-groups	normal	676	677.0	0	807.0	4196.0
1465	A320 (30 rows - 180 seats)	S3	120	1.0m	30	rp-2-groups	normal	717	719.0	0	2256.0	7626.0
1464	A320 (30 rows - 180 seats)	S3	120	1.0m	30	rp-steep-6-groups	normal	707	707.0	0	506.0	3501.0
1467	A320 (30 rows - 180 seats)	S3	120	1.0m	30	rp-spread-4-groups	normal	694	694.0	0	889.0	5484.0
1466	A320 (30 rows - 180 seats)	S3	120	1.0m	30	rp-3-groups	normal	737	737.0	0	1535.0	6404.0
1468	A320 (30 rows - 180 seats)	S3	120	1.0m	30	rp-spread-5-groups	normal	691	691.0	0	787.0	4550.0
1469	A320 (30 rows - 180 seats)	S3	120	1.0m	30	rp-spread-6-groups	normal	687	687.0	0	521.0	3953.0
1473	A320 (30 rows - 180 seats)	S3	120	1.0m	30	rp-2-groups	normal	714	716.0	0	2905.0	8280.0
1472	A320 (30 rows - 180 seats)	S3	120	1.0m	30	rp-steep-6-groups	normal	680	680.0	0	587.0	3587.0
1471	A320 (30 rows - 180 seats)	S3	120	1.0m	30	rp-steep-5-groups	normal	702	703.0	0	667.0	4176.0
1470	A320 (30 rows - 180 seats)	S3	120	1.0m	30	rp-steep-4-groups	normal	720	719.0	0	971.0	5005.0
1475	A320 (30 rows - 180 seats)	S3	120	1.0m	30	rp-spread-4-groups	normal	693	693.0	0	1162.0	5580.0
1474	A320 (30 rows - 180 seats)	S3	120	1.0m	30	rp-3-groups	normal	719	719.0	0	1471.0	6207.0
1476	A320 (30 rows - 180 seats)	S3	120	1.0m	30	rp-spread-5-groups	normal	701	701.0	0	614.0	4540.0
1477	A320 (30 rows - 180 seats)	S3	120	1.0m	30	rp-spread-6-groups	normal	684	684.0	0	491.0	3982.0
1478	A320 (30 rows - 180 seats)	S3	120	1.0m	30	rp-steep-4-groups	normal	691	691.0	0	1108.0	5153.0
1479	A320 (30 rows - 180 seats)	S3	120	1.0m	30	rp-steep-5-groups	normal	697	698.0	0	750.0	4066.0
1480	A320 (30 rows - 180 seats)	S3	120	1.0m	30	rp-steep-6-groups	normal	694	694.0	0	547.0	3388.0
1481	A320 (30 rows - 180 seats)	S3	120	1.0m	30	rp-2-groups	normal	736	738.0	0	2393.0	7675.0
1482	A320 (30 rows - 180 seats)	S3	120	1.0m	30	rp-3-groups	normal	702	702.0	0	1507.0	6213.0
1483	A320 (30 rows - 180 seats)	S3	120	1.0m	30	rp-spread-4-groups	normal	685	685.0	0	960.0	5324.0
1484	A320 (30 rows - 180 seats)	S3	120	1.0m	30	rp-spread-5-groups	normal	711	711.0	0	699.0	4732.0
1485	A320 (30 rows - 180 seats)	S3	120	1.0m	30	rp-spread-6-groups	normal	677	677.0	0	510.0	4096.0
1489	A320 (30 rows - 180 seats)	S3	120	1.0m	30	rp-2-groups	normal	724	726.0	0	2803.0	8308.0
1487	A320 (30 rows - 180 seats)	S3	120	1.0m	30	rp-steep-5-groups	normal	691	691.0	0	793.0	4444.0
1486	A320 (30 rows - 180 seats)	S3	120	1.0m	30	rp-steep-4-groups	normal	695	694.0	0	979.0	5153.0
1488	A320 (30 rows - 180 seats)	S3	120	1.0m	30	rp-steep-6-groups	normal	698	698.0	0	547.0	3703.0
1490	A320 (30 rows - 180 seats)	S3	120	1.0m	30	rp-3-groups	normal	700	700.0	0	1497.0	6357.0
1491	A320 (30 rows - 180 seats)	S3	120	1.0m	30	rp-spread-4-groups	normal	718	718.0	0	858.0	5470.0
1492	A320 (30 rows - 180 seats)	S3	120	1.0m	30	rp-spread-5-groups	normal	704	704.0	0	876.0	4639.0
1493	A320 (30 rows - 180 seats)	S3	120	1.0m	30	rp-spread-6-groups	normal	686	686.0	0	701.0	4056.0
1494	A320 (30 rows - 180 seats)	S3	120	1.0m	30	rp-steep-4-groups	normal	682	682.0	0	916.0	5014.0
1496	A320 (30 rows - 180 seats)	S3	120	1.0m	30	rp-steep-6-groups	normal	701	702.0	0	465.0	3674.0
1495	A320 (30 rows - 180 seats)	S3	120	1.0m	30	rp-steep-5-groups	normal	696	696.0	0	709.0	4212.0
1497	A320 (30 rows - 180 seats)	S3	120	1.0m	30	rp-2-groups	normal	731	733.0	0	2841.0	8089.0
1498	A320 (30 rows - 180 seats)	S3	120	1.0m	30	rp-3-groups	normal	727	727.0	0	1659.0	6049.0
1499	A320 (30 rows - 180 seats)	S3	120	1.0m	30	rp-spread-4-groups	normal	685	685.0	0	1116.0	5619.0
1501	A320 (30 rows - 180 seats)	S3	120	1.0m	30	rp-spread-6-groups	normal	686	686.0	0	591.0	4182.0
1500	A320 (30 rows - 180 seats)	S3	120	1.0m	30	rp-spread-5-groups	normal	692	692.0	0	749.0	4630.0
1503	A320 (30 rows - 180 seats)	S3	120	1.0m	30	rp-steep-5-groups	normal	655	656.0	0	650.0	4136.0
1505	A320 (30 rows - 180 seats)	S3	120	1.0m	30	rp-2-groups	normal	712	714.0	0	2713.0	7695.0
1504	A320 (30 rows - 180 seats)	S3	120	1.0m	30	rp-steep-6-groups	normal	708	708.0	0	680.0	3681.0
1502	A320 (30 rows - 180 seats)	S3	120	1.0m	30	rp-steep-4-groups	normal	727	727.0	0	1042.0	4916.0
1506	A320 (30 rows - 180 seats)	S3	120	1.0m	30	rp-3-groups	normal	738	738.0	0	1502.0	6142.0
1507	A320 (30 rows - 180 seats)	S3	120	1.0m	30	rp-spread-4-groups	normal	725	726.0	0	1066.0	5538.0
1508	A320 (30 rows - 180 seats)	S3	120	1.0m	30	rp-spread-5-groups	normal	672	673.0	0	664.0	4388.0
1509	A320 (30 rows - 180 seats)	S3	120	1.0m	30	rp-spread-6-groups	normal	697	697.0	0	545.0	4076.0
1510	A320 (30 rows - 180 seats)	S3	120	1.0m	30	rp-steep-4-groups	normal	698	698.0	0	994.0	5119.0
1511	A320 (30 rows - 180 seats)	S3	120	1.0m	30	rp-steep-5-groups	normal	687	688.0	0	666.0	4409.0
1512	A320 (30 rows - 180 seats)	S3	120	1.0m	30	rp-steep-6-groups	normal	683	683.0	0	569.0	3644.0
1513	A320 (30 rows - 180 seats)	S3	120	1.0m	30	rp-2-groups	normal	735	736.0	0	2328.0	7962.0
1514	A320 (30 rows - 180 seats)	S3	120	1.0m	30	rp-3-groups	normal	709	709.0	0	1580.0	6111.0
1515	A320 (30 rows - 180 seats)	S3	120	1.0m	30	rp-spread-4-groups	normal	661	661.0	0	881.0	5366.0
1516	A320 (30 rows - 180 seats)	S3	120	1.0m	30	rp-spread-5-groups	normal	684	684.0	0	735.0	4439.0
1518	A320 (30 rows - 180 seats)	S3	120	1.0m	30	rp-steep-4-groups	normal	699	699.0	0	820.0	5086.0
1517	A320 (30 rows - 180 seats)	S3	120	1.0m	30	rp-spread-6-groups	normal	673	673.0	0	601.0	3948.0
1519	A320 (30 rows - 180 seats)	S3	120	1.0m	30	rp-steep-5-groups	normal	698	698.0	0	720.0	3962.0
1521	A320 (30 rows - 180 seats)	S3	120	1.0m	30	rp-2-groups	normal	705	707.0	0	2196.0	7882.0
1520	A320 (30 rows - 180 seats)	S3	120	1.0m	30	rp-steep-6-groups	normal	691	691.0	0	490.0	3528.0
1522	A320 (30 rows - 180 seats)	S3	120	1.0m	30	rp-3-groups	normal	704	704.0	0	1378.0	6344.0
1523	A320 (30 rows - 180 seats)	S3	120	1.0m	30	rp-spread-4-groups	normal	720	720.0	0	1172.0	5490.0
1524	A320 (30 rows - 180 seats)	S3	120	1.0m	30	rp-spread-5-groups	normal	672	672.0	0	731.0	4699.0
1525	A320 (30 rows - 180 seats)	S3	120	1.0m	30	rp-spread-6-groups	normal	670	670.0	0	537.0	4191.0
1529	A320 (30 rows - 180 seats)	S3	120	1.0m	30	rp-2-groups	normal	703	705.0	0	2281.0	7920.0
1528	A320 (30 rows - 180 seats)	S3	120	1.0m	30	rp-steep-6-groups	normal	710	710.0	0	681.0	3561.0
1527	A320 (30 rows - 180 seats)	S3	120	1.0m	30	rp-steep-5-groups	normal	680	681.0	0	688.0	4024.0
1526	A320 (30 rows - 180 seats)	S3	120	1.0m	30	rp-steep-4-groups	normal	678	677.0	0	974.0	5008.0
1530	A320 (30 rows - 180 seats)	S3	120	1.0m	30	rp-3-groups	normal	674	674.0	0	1245.0	6074.0
1531	A320 (30 rows - 180 seats)	S3	120	1.0m	30	rp-spread-4-groups	normal	696	696.0	0	897.0	5574.0
1532	A320 (30 rows - 180 seats)	S3	120	1.0m	30	rp-spread-5-groups	normal	702	702.0	0	775.0	4554.0
1533	A320 (30 rows - 180 seats)	S3	120	1.0m	30	rp-spread-6-groups	normal	683	683.0	0	532.0	4128.0
1534	A320 (30 rows - 180 seats)	S3	120	1.0m	30	rp-steep-4-groups	normal	699	699.0	0	1116.0	5059.0
1535	A320 (30 rows - 180 seats)	S3	120	1.0m	30	rp-steep-5-groups	normal	687	688.0	0	856.0	4187.0
1536	A320 (30 rows - 180 seats)	S3	120	1.0m	30	rp-steep-6-groups	normal	706	706.0	0	583.0	3490.0
1538	A320 (30 rows - 180 seats)	S3	120	1.0m	30	rp-3-groups	normal	712	712.0	0	1372.0	6232.0
1537	A320 (30 rows - 180 seats)	S3	120	1.0m	30	rp-2-groups	normal	740	741.0	0	2437.0	7644.0
1539	A320 (30 rows - 180 seats)	S3	120	1.0m	30	rp-spread-4-groups	normal	694	695.0	0	861.0	5427.0
1540	A320 (30 rows - 180 seats)	S3	120	1.0m	30	rp-spread-5-groups	normal	671	671.0	0	746.0	4660.0
1541	A320 (30 rows - 180 seats)	S3	120	1.0m	30	rp-spread-6-groups	normal	692	692.0	0	608.0	4164.0
1542	A320 (30 rows - 180 seats)	S3	120	1.0m	30	rp-steep-4-groups	normal	700	699.0	0	1016.0	5188.0
1544	A320 (30 rows - 180 seats)	S3	120	1.0m	30	rp-steep-6-groups	normal	698	698.0	0	634.0	3677.0
1543	A320 (30 rows - 180 seats)	S3	120	1.0m	30	rp-steep-5-groups	normal	729	730.0	0	857.0	4678.0
1545	A320 (30 rows - 180 seats)	S3	120	1.0m	30	rp-2-groups	normal	709	711.0	0	2342.0	8300.0
1547	A320 (30 rows - 180 seats)	S3	120	1.0m	30	rp-spread-4-groups	normal	672	672.0	0	1007.0	5612.0
1546	A320 (30 rows - 180 seats)	S3	120	1.0m	30	rp-3-groups	normal	741	741.0	0	1744.0	6682.0
1548	A320 (30 rows - 180 seats)	S3	120	1.0m	30	rp-spread-5-groups	normal	688	688.0	0	795.0	4728.0
1549	A320 (30 rows - 180 seats)	S3	120	1.0m	30	rp-spread-6-groups	normal	654	654.0	0	489.0	4072.0
1550	A320 (30 rows - 180 seats)	S3	120	1.0m	30	rp-steep-4-groups	normal	670	669.0	0	884.0	5076.0
1551	A320 (30 rows - 180 seats)	S3	120	1.0m	30	rp-steep-5-groups	normal	689	690.0	0	802.0	3995.0
1553	A320 (30 rows - 180 seats)	S3	120	1.0m	30	rp-2-groups	normal	704	705.0	0	2575.0	8205.0
1552	A320 (30 rows - 180 seats)	S3	120	1.0m	30	rp-steep-6-groups	normal	668	668.0	0	418.0	3297.0
1554	A320 (30 rows - 180 seats)	S3	120	1.0m	30	rp-3-groups	normal	685	685.0	0	1579.0	6173.0
1555	A320 (30 rows - 180 seats)	S3	120	1.0m	30	rp-spread-4-groups	normal	714	715.0	0	969.0	5657.0
1556	A320 (30 rows - 180 seats)	S3	120	1.0m	30	rp-spread-5-groups	normal	711	711.0	0	809.0	4725.0
1558	A320 (30 rows - 180 seats)	S3	120	1.0m	30	rp-steep-4-groups	normal	677	677.0	0	1102.0	5291.0
1557	A320 (30 rows - 180 seats)	S3	120	1.0m	30	rp-spread-6-groups	normal	714	714.0	0	708.0	4296.0
1559	A320 (30 rows - 180 seats)	S3	120	1.0m	30	rp-steep-5-groups	normal	695	696.0	0	872.0	3963.0
1561	A320 (30 rows - 180 seats)	S3	120	1.0m	30	rp-2-groups	normal	717	719.0	0	2986.0	7897.0
1560	A320 (30 rows - 180 seats)	S3	120	1.0m	30	rp-steep-6-groups	normal	709	709.0	0	610.0	3668.0
1562	A320 (30 rows - 180 seats)	S3	120	1.0m	30	rp-3-groups	normal	716	716.0	0	1618.0	6204.0
1563	A320 (30 rows - 180 seats)	S3	120	1.0m	30	rp-spread-4-groups	normal	688	688.0	0	981.0	5638.0
1564	A320 (30 rows - 180 seats)	S3	120	1.0m	30	rp-spread-5-groups	normal	666	666.0	0	691.0	4695.0
1566	A320 (30 rows - 180 seats)	S3	120	1.0m	30	rp-steep-4-groups	normal	717	716.0	0	1001.0	4747.0
1565	A320 (30 rows - 180 seats)	S3	120	1.0m	30	rp-spread-6-groups	normal	696	696.0	0	742.0	4189.0
1567	A320 (30 rows - 180 seats)	S3	120	1.0m	30	rp-steep-5-groups	normal	703	704.0	0	787.0	4398.0
1568	A320 (30 rows - 180 seats)	S3	120	1.0m	30	rp-steep-6-groups	normal	686	687.0	0	585.0	3813.0
1569	A320 (30 rows - 180 seats)	S3	120	1.0m	30	rp-2-groups	normal	736	737.0	0	2388.0	7725.0
1570	A320 (30 rows - 180 seats)	S3	120	1.0m	30	rp-3-groups	normal	692	692.0	0	1549.0	5839.0
1571	A320 (30 rows - 180 seats)	S3	120	1.0m	30	rp-spread-4-groups	normal	701	701.0	0	1111.0	5800.0
1572	A320 (30 rows - 180 seats)	S3	120	1.0m	30	rp-spread-5-groups	normal	714	714.0	0	811.0	4505.0
1574	A320 (30 rows - 180 seats)	S3	120	1.0m	30	rp-steep-4-groups	normal	692	692.0	0	947.0	4855.0
1573	A320 (30 rows - 180 seats)	S3	120	1.0m	30	rp-spread-6-groups	normal	690	690.0	0	568.0	3878.0
1577	A320 (30 rows - 180 seats)	S3	120	1.0m	30	rp-2-groups	normal	697	699.0	0	2794.0	8289.0
1575	A320 (30 rows - 180 seats)	S3	120	1.0m	30	rp-steep-5-groups	normal	708	709.0	0	667.0	4435.0
1576	A320 (30 rows - 180 seats)	S3	120	1.0m	30	rp-steep-6-groups	normal	689	689.0	0	698.0	3653.0
1578	A320 (30 rows - 180 seats)	S3	120	1.0m	30	rp-3-groups	normal	682	682.0	0	1542.0	6061.0
1579	A320 (30 rows - 180 seats)	S3	120	1.0m	30	rp-spread-4-groups	normal	707	707.0	0	1068.0	5700.0
1580	A320 (30 rows - 180 seats)	S3	120	1.0m	30	rp-spread-5-groups	normal	704	704.0	0	795.0	4506.0
1582	A320 (30 rows - 180 seats)	S3	120	1.0m	30	rp-steep-4-groups	normal	728	728.0	0	1108.0	4850.0
1581	A320 (30 rows - 180 seats)	S3	120	1.0m	30	rp-spread-6-groups	normal	691	691.0	0	597.0	3948.0
1585	A320 (30 rows - 180 seats)	S3	120	1.0m	30	rp-2-groups	normal	708	710.0	0	2338.0	8100.0
1584	A320 (30 rows - 180 seats)	S3	120	1.0m	30	rp-steep-6-groups	normal	688	688.0	0	560.0	3610.0
1583	A320 (30 rows - 180 seats)	S3	120	1.0m	30	rp-steep-5-groups	normal	693	693.0	0	596.0	4202.0
1586	A320 (30 rows - 180 seats)	S3	120	1.0m	30	rp-3-groups	normal	707	707.0	0	1439.0	6175.0
1587	A320 (30 rows - 180 seats)	S3	120	1.0m	30	rp-spread-4-groups	normal	711	712.0	0	908.0	5643.0
1588	A320 (30 rows - 180 seats)	S3	120	1.0m	30	rp-spread-5-groups	normal	681	681.0	0	947.0	4610.0
1590	A320 (30 rows - 180 seats)	S3	120	1.0m	30	rp-steep-4-groups	normal	686	685.0	0	1037.0	5042.0
1589	A320 (30 rows - 180 seats)	S3	120	1.0m	30	rp-spread-6-groups	normal	699	699.0	0	514.0	4041.0
1591	A320 (30 rows - 180 seats)	S3	120	1.0m	30	rp-steep-5-groups	normal	698	699.0	0	755.0	4189.0
1593	A320 (30 rows - 180 seats)	S3	120	1.0m	30	rp-2-groups	normal	730	731.0	0	3185.0	8044.0
1592	A320 (30 rows - 180 seats)	S3	120	1.0m	30	rp-steep-6-groups	normal	703	703.0	0	526.0	3737.0
1594	A320 (30 rows - 180 seats)	S3	120	1.0m	30	rp-3-groups	normal	704	704.0	0	1359.0	5900.0
1595	A320 (30 rows - 180 seats)	S3	120	1.0m	30	rp-spread-4-groups	normal	700	700.0	0	1037.0	5633.0
1596	A320 (30 rows - 180 seats)	S3	120	1.0m	30	rp-spread-5-groups	normal	708	708.0	0	837.0	4688.0
1597	A320 (30 rows - 180 seats)	S3	120	1.0m	30	rp-spread-6-groups	normal	675	674.0	0	621.0	4236.0
1598	A320 (30 rows - 180 seats)	S3	120	1.0m	30	rp-steep-4-groups	normal	717	716.0	0	1067.0	5288.0
1600	A320 (30 rows - 180 seats)	S3	120	1.0m	30	rp-steep-6-groups	normal	725	726.0	0	596.0	3862.0
1599	A320 (30 rows - 180 seats)	S3	120	1.0m	30	rp-steep-5-groups	normal	717	718.0	0	789.0	4317.0
1601	A320 (30 rows - 180 seats)	S3	120	1.0m	30	rp-2-groups	normal	731	732.0	0	2326.0	7892.0
1602	A320 (30 rows - 180 seats)	S3	120	1.0m	30	rp-3-groups	normal	733	733.0	0	1458.0	5987.0
1603	A320 (30 rows - 180 seats)	S3	120	1.0m	30	rp-spread-4-groups	normal	681	681.0	0	776.0	5161.0
1604	A320 (30 rows - 180 seats)	S3	120	1.0m	30	rp-spread-5-groups	normal	702	702.0	0	693.0	4776.0
1606	A320 (30 rows - 180 seats)	S3	120	1.0m	30	rp-steep-4-groups	normal	665	664.0	0	915.0	5196.0
1605	A320 (30 rows - 180 seats)	S3	120	1.0m	30	rp-spread-6-groups	normal	706	706.0	0	558.0	4069.0
1607	A320 (30 rows - 180 seats)	S3	120	1.0m	30	rp-steep-5-groups	normal	683	684.0	0	777.0	4282.0
1609	A320 (30 rows - 180 seats)	S3	120	1.0m	30	rp-2-groups	normal	716	717.0	0	2627.0	8056.0
1608	A320 (30 rows - 180 seats)	S3	120	1.0m	30	rp-steep-6-groups	normal	703	703.0	0	582.0	3568.0
1610	A320 (30 rows - 180 seats)	S3	120	1.0m	30	rp-3-groups	normal	729	728.0	0	1383.0	6162.0
1611	A320 (30 rows - 180 seats)	S3	120	1.0m	30	rp-spread-4-groups	normal	697	698.0	0	854.0	5524.0
1612	A320 (30 rows - 180 seats)	S3	120	1.0m	30	rp-spread-5-groups	normal	697	697.0	0	733.0	4512.0
1613	A320 (30 rows - 180 seats)	S3	120	1.0m	30	rp-spread-6-groups	normal	682	682.0	0	575.0	4173.0
1614	A320 (30 rows - 180 seats)	S3	120	1.0m	30	rp-steep-4-groups	normal	701	700.0	0	879.0	5006.0
1615	A320 (30 rows - 180 seats)	S3	120	1.0m	30	rp-steep-5-groups	normal	699	700.0	0	835.0	4204.0
1617	A320 (30 rows - 180 seats)	S3	120	1.0m	30	rp-2-groups	normal	708	710.0	0	2243.0	8001.0
1616	A320 (30 rows - 180 seats)	S3	120	1.0m	30	rp-steep-6-groups	normal	698	698.0	0	579.0	3712.0
1618	A320 (30 rows - 180 seats)	S3	120	1.0m	30	rp-3-groups	normal	708	708.0	0	1509.0	6279.0
1620	A320 (30 rows - 180 seats)	S3	120	1.0m	30	rp-spread-5-groups	normal	709	709.0	0	728.0	4575.0
1619	A320 (30 rows - 180 seats)	S3	120	1.0m	30	rp-spread-4-groups	normal	686	686.0	0	863.0	5202.0
1622	A320 (30 rows - 180 seats)	S3	120	1.0m	30	rp-steep-4-groups	normal	661	660.0	0	899.0	5023.0
1621	A320 (30 rows - 180 seats)	S3	120	1.0m	30	rp-spread-6-groups	normal	707	707.0	0	687.0	4095.0
1625	A320 (30 rows - 180 seats)	S3	120	1.0m	30	rp-2-groups	normal	716	718.0	0	2870.0	7698.0
1623	A320 (30 rows - 180 seats)	S3	120	1.0m	30	rp-steep-5-groups	normal	698	699.0	0	834.0	4209.0
1624	A320 (30 rows - 180 seats)	S3	120	1.0m	30	rp-steep-6-groups	normal	687	687.0	0	635.0	3629.0
1626	A320 (30 rows - 180 seats)	S3	120	1.0m	30	rp-3-groups	normal	710	710.0	0	1540.0	6127.0
1627	A320 (30 rows - 180 seats)	S3	120	1.0m	30	rp-spread-4-groups	normal	701	701.0	0	924.0	5311.0
1629	A320 (30 rows - 180 seats)	S3	120	1.0m	30	rp-spread-6-groups	normal	669	669.0	0	607.0	4007.0
1630	A320 (30 rows - 180 seats)	S3	120	1.0m	30	rp-steep-4-groups	normal	735	734.0	0	858.0	5085.0
1628	A320 (30 rows - 180 seats)	S3	120	1.0m	30	rp-spread-5-groups	normal	703	704.0	0	669.0	4457.0
1633	A320 (30 rows - 180 seats)	S3	120	1.0m	30	rp-2-groups	normal	692	694.0	0	2178.0	7998.0
1631	A320 (30 rows - 180 seats)	S3	120	1.0m	30	rp-steep-5-groups	normal	686	686.0	0	675.0	4157.0
1632	A320 (30 rows - 180 seats)	S3	120	1.0m	30	rp-steep-6-groups	normal	684	684.0	0	604.0	3573.0
1634	A320 (30 rows - 180 seats)	S3	120	1.0m	30	rp-3-groups	normal	714	714.0	0	1405.0	5882.0
1636	A320 (30 rows - 180 seats)	S3	120	1.0m	30	rp-spread-5-groups	normal	681	681.0	0	777.0	4546.0
1635	A320 (30 rows - 180 seats)	S3	120	1.0m	30	rp-spread-4-groups	normal	711	711.0	0	1044.0	5943.0
1637	A320 (30 rows - 180 seats)	S3	120	1.0m	30	rp-spread-6-groups	normal	704	704.0	0	568.0	4124.0
1638	A320 (30 rows - 180 seats)	S3	120	1.0m	30	rp-steep-4-groups	normal	671	670.0	0	1054.0	4994.0
1639	A320 (30 rows - 180 seats)	S3	120	1.0m	30	rp-steep-5-groups	normal	688	689.0	0	672.0	3887.0
1640	A320 (30 rows - 180 seats)	S3	120	1.0m	30	rp-steep-6-groups	normal	709	709.0	0	594.0	3576.0
1641	A320 (30 rows - 180 seats)	S3	120	1.0m	30	rp-2-groups	normal	717	718.0	0	2646.0	7917.0
1642	A320 (30 rows - 180 seats)	S3	120	1.0m	30	rp-3-groups	normal	696	695.0	0	1439.0	5968.0
1643	A320 (30 rows - 180 seats)	S3	120	1.0m	30	rp-spread-4-groups	normal	692	692.0	0	938.0	5510.0
1644	A320 (30 rows - 180 seats)	S3	120	1.0m	30	rp-spread-5-groups	normal	694	694.0	0	783.0	4746.0
1645	A320 (30 rows - 180 seats)	S3	120	1.0m	30	rp-spread-6-groups	normal	695	695.0	0	608.0	4045.0
1648	A320 (30 rows - 180 seats)	S3	120	1.0m	30	rp-steep-6-groups	normal	668	668.0	0	543.0	3629.0
1647	A320 (30 rows - 180 seats)	S3	120	1.0m	30	rp-steep-5-groups	normal	698	699.0	0	698.0	4079.0
1649	A320 (30 rows - 180 seats)	S3	120	1.0m	30	rp-2-groups	normal	707	708.0	0	2893.0	7984.0
1646	A320 (30 rows - 180 seats)	S3	120	1.0m	30	rp-steep-4-groups	normal	690	690.0	0	979.0	5208.0
1650	A320 (30 rows - 180 seats)	S3	120	1.0m	30	rp-3-groups	normal	706	705.0	0	1515.0	6396.0
1651	A320 (30 rows - 180 seats)	S3	120	1.0m	30	rp-spread-4-groups	normal	710	710.0	0	1262.0	5734.0
1652	A320 (30 rows - 180 seats)	S3	120	1.0m	30	rp-spread-5-groups	normal	663	663.0	0	683.0	4251.0
1653	A320 (30 rows - 180 seats)	S3	120	1.0m	30	rp-spread-6-groups	normal	674	674.0	0	558.0	4153.0
1654	A320 (30 rows - 180 seats)	S3	120	1.0m	30	rp-steep-4-groups	normal	705	705.0	0	957.0	5297.0
1656	A320 (30 rows - 180 seats)	S3	120	1.0m	30	rp-steep-6-groups	normal	684	684.0	0	623.0	3687.0
1655	A320 (30 rows - 180 seats)	S3	120	1.0m	30	rp-steep-5-groups	normal	688	689.0	0	724.0	4323.0
1657	A320 (30 rows - 180 seats)	S3	120	1.0m	30	rp-2-groups	normal	743	745.0	0	2898.0	8363.0
1658	A320 (30 rows - 180 seats)	S3	120	1.0m	30	rp-3-groups	normal	723	722.0	0	1472.0	6296.0
1659	A320 (30 rows - 180 seats)	S3	120	1.0m	30	rp-spread-4-groups	normal	703	703.0	0	1185.0	5800.0
1660	A320 (30 rows - 180 seats)	S3	120	1.0m	30	rp-spread-5-groups	normal	726	727.0	0	854.0	4641.0
1661	A320 (30 rows - 180 seats)	S3	120	1.0m	30	rp-spread-6-groups	normal	685	685.0	0	550.0	4069.0
1662	A320 (30 rows - 180 seats)	S3	120	1.0m	30	rp-steep-4-groups	normal	702	701.0	0	873.0	5004.0
1663	A320 (30 rows - 180 seats)	S3	120	1.0m	30	rp-steep-5-groups	normal	703	704.0	0	574.0	4215.0
1664	A320 (30 rows - 180 seats)	S3	120	1.0m	30	rp-steep-6-groups	normal	717	717.0	0	527.0	3495.0
1665	A320 (30 rows - 180 seats)	S3	120	1.0m	30	rp-2-groups	normal	714	715.0	0	2755.0	7757.0
1666	A320 (30 rows - 180 seats)	S3	120	1.0m	30	rp-3-groups	normal	723	723.0	0	1448.0	6190.0
1667	A320 (30 rows - 180 seats)	S3	120	1.0m	30	rp-spread-4-groups	normal	700	700.0	0	1106.0	5379.0
1669	A320 (30 rows - 180 seats)	S3	120	1.0m	30	rp-spread-6-groups	normal	682	682.0	0	517.0	4093.0
1668	A320 (30 rows - 180 seats)	S3	120	1.0m	30	rp-spread-5-groups	normal	704	704.0	0	759.0	4700.0
1670	A320 (30 rows - 180 seats)	S3	120	1.0m	30	rp-steep-4-groups	normal	677	677.0	0	1046.0	5038.0
1671	A320 (30 rows - 180 seats)	S3	120	1.0m	30	rp-steep-5-groups	normal	695	696.0	0	716.0	4290.0
1672	A320 (30 rows - 180 seats)	S3	120	1.0m	30	rp-steep-6-groups	normal	682	682.0	0	555.0	3517.0
1673	A320 (30 rows - 180 seats)	S3	120	1.0m	30	rp-2-groups	normal	734	736.0	0	2976.0	8444.0
1674	A320 (30 rows - 180 seats)	S3	120	1.0m	30	rp-3-groups	normal	702	702.0	0	1484.0	6195.0
1675	A320 (30 rows - 180 seats)	S3	120	1.0m	30	rp-spread-4-groups	normal	686	687.0	0	901.0	5267.0
1676	A320 (30 rows - 180 seats)	S3	120	1.0m	30	rp-spread-5-groups	normal	694	695.0	0	833.0	4730.0
1677	A320 (30 rows - 180 seats)	S3	120	1.0m	30	rp-spread-6-groups	normal	690	689.0	0	723.0	4380.0
1678	A320 (30 rows - 180 seats)	S3	120	1.0m	30	rp-steep-4-groups	normal	733	732.0	0	1083.0	5156.0
1679	A320 (30 rows - 180 seats)	S3	120	1.0m	30	rp-steep-5-groups	normal	693	694.0	0	660.0	4526.0
1680	A320 (30 rows - 180 seats)	S3	120	1.0m	30	rp-steep-6-groups	normal	698	698.0	0	600.0	3520.0
1681	A320 (30 rows - 180 seats)	S3	120	1.0m	30	rp-2-groups	normal	721	723.0	0	2404.0	7951.0
1682	A320 (30 rows - 180 seats)	S3	120	1.0m	30	rp-3-groups	normal	703	703.0	0	1462.0	6209.0
1683	A320 (30 rows - 180 seats)	S3	120	1.0m	30	rp-spread-4-groups	normal	686	686.0	0	990.0	5550.0
1684	A320 (30 rows - 180 seats)	S3	120	1.0m	30	rp-spread-5-groups	normal	659	659.0	0	600.0	4594.0
1685	A320 (30 rows - 180 seats)	S3	120	1.0m	30	rp-spread-6-groups	normal	700	700.0	0	581.0	4209.0
1686	A320 (30 rows - 180 seats)	S3	120	1.0m	30	rp-steep-4-groups	normal	683	683.0	0	993.0	5145.0
1687	A320 (30 rows - 180 seats)	S3	120	1.0m	30	rp-steep-5-groups	normal	693	694.0	0	902.0	4335.0
1688	A320 (30 rows - 180 seats)	S3	120	1.0m	30	rp-steep-6-groups	normal	678	678.0	0	547.0	3580.0
1689	A320 (30 rows - 180 seats)	S3	120	1.0m	30	rp-2-groups	normal	704	706.0	0	2473.0	8269.0
1690	A320 (30 rows - 180 seats)	S3	120	1.0m	30	rp-3-groups	normal	710	709.0	0	1572.0	6219.0
1691	A320 (30 rows - 180 seats)	S3	120	1.0m	30	rp-spread-4-groups	normal	678	678.0	0	694.0	5650.0
1692	A320 (30 rows - 180 seats)	S3	120	1.0m	30	rp-spread-5-groups	normal	678	679.0	0	726.0	4559.0
1693	A320 (30 rows - 180 seats)	S3	120	1.0m	30	rp-spread-6-groups	normal	662	662.0	0	653.0	3918.0
1694	A320 (30 rows - 180 seats)	S3	120	1.0m	30	rp-steep-4-groups	normal	689	688.0	0	976.0	5074.0
1695	A320 (30 rows - 180 seats)	S3	120	1.0m	30	rp-steep-5-groups	normal	686	686.0	0	598.0	4064.0
1696	A320 (30 rows - 180 seats)	S3	120	1.0m	30	rp-steep-6-groups	normal	702	702.0	0	626.0	3714.0
1697	A320 (30 rows - 180 seats)	S3	120	1.0m	30	rp-2-groups	normal	725	727.0	0	2170.0	7861.0
1698	A320 (30 rows - 180 seats)	S3	120	1.0m	30	rp-3-groups	normal	728	728.0	0	1534.0	6764.0
1699	A320 (30 rows - 180 seats)	S3	120	1.0m	30	rp-spread-4-groups	normal	706	706.0	0	1216.0	5502.0
1700	A320 (30 rows - 180 seats)	S3	120	1.0m	30	rp-spread-5-groups	normal	671	672.0	0	786.0	4573.0
1701	A320 (30 rows - 180 seats)	S3	120	1.0m	30	rp-spread-6-groups	normal	694	694.0	0	678.0	4026.0
1702	A320 (30 rows - 180 seats)	S3	120	1.0m	30	rp-steep-4-groups	normal	705	704.0	0	1213.0	5121.0
1703	A320 (30 rows - 180 seats)	S3	120	1.0m	30	rp-steep-5-groups	normal	688	688.0	0	708.0	4496.0
1704	A320 (30 rows - 180 seats)	S3	120	1.0m	30	rp-steep-6-groups	normal	691	691.0	0	531.0	3764.0
1706	A320 (30 rows - 180 seats)	S3	120	1.0m	30	rp-3-groups	normal	715	715.0	0	1608.0	6019.0
1705	A320 (30 rows - 180 seats)	S3	120	1.0m	30	rp-2-groups	normal	741	742.0	0	2240.0	8345.0
1707	A320 (30 rows - 180 seats)	S3	120	1.0m	30	rp-spread-4-groups	normal	679	679.0	0	812.0	5206.0
1708	A320 (30 rows - 180 seats)	S3	120	1.0m	30	rp-spread-5-groups	normal	669	669.0	0	603.0	4776.0
1709	A320 (30 rows - 180 seats)	S3	120	1.0m	30	rp-spread-6-groups	normal	678	678.0	0	578.0	4050.0
1710	A320 (30 rows - 180 seats)	S3	120	1.0m	30	rp-steep-4-groups	normal	681	680.0	0	773.0	4984.0
1711	A320 (30 rows - 180 seats)	S3	120	1.0m	30	rp-steep-5-groups	normal	686	687.0	0	692.0	3985.0
1712	A320 (30 rows - 180 seats)	S3	120	1.0m	30	rp-steep-6-groups	normal	687	687.0	0	631.0	3838.0
1713	A320 (30 rows - 180 seats)	S3	120	1.0m	30	rp-2-groups	normal	746	748.0	0	2890.0	8018.0
1714	A320 (30 rows - 180 seats)	S3	120	1.0m	30	rp-3-groups	normal	694	693.0	0	1531.0	6607.0
1715	A320 (30 rows - 180 seats)	S3	120	1.0m	30	rp-spread-4-groups	normal	675	676.0	0	970.0	5423.0
1716	A320 (30 rows - 180 seats)	S3	120	1.0m	30	rp-spread-5-groups	normal	694	694.0	0	871.0	4562.0
1717	A320 (30 rows - 180 seats)	S3	120	1.0m	30	rp-spread-6-groups	normal	695	695.0	0	547.0	3974.0
1718	A320 (30 rows - 180 seats)	S3	120	1.0m	30	rp-steep-4-groups	normal	681	681.0	0	1008.0	4887.0
1719	A320 (30 rows - 180 seats)	S3	120	1.0m	30	rp-steep-5-groups	normal	690	690.0	0	628.0	4168.0
1720	A320 (30 rows - 180 seats)	S3	120	1.0m	30	rp-steep-6-groups	normal	679	679.0	0	588.0	3587.0
1721	A320 (30 rows - 180 seats)	S3	120	1.0m	30	rp-2-groups	normal	713	715.0	0	2209.0	7967.0
1722	A320 (30 rows - 180 seats)	S3	120	1.0m	30	rp-3-groups	normal	709	709.0	0	1604.0	6413.0
1723	A320 (30 rows - 180 seats)	S3	120	1.0m	30	rp-spread-4-groups	normal	722	722.0	0	1141.0	5779.0
1724	A320 (30 rows - 180 seats)	S3	120	1.0m	30	rp-spread-5-groups	normal	672	672.0	0	699.0	4442.0
1726	A320 (30 rows - 180 seats)	S3	120	1.0m	30	rp-steep-4-groups	normal	717	716.0	0	1103.0	5306.0
1725	A320 (30 rows - 180 seats)	S3	120	1.0m	30	rp-spread-6-groups	normal	680	680.0	0	558.0	4180.0
1728	A320 (30 rows - 180 seats)	S3	120	1.0m	30	rp-steep-6-groups	normal	692	692.0	0	523.0	3630.0
1727	A320 (30 rows - 180 seats)	S3	120	1.0m	30	rp-steep-5-groups	normal	700	701.0	0	752.0	4174.0
1729	A320 (30 rows - 180 seats)	S3	120	1.0m	30	rp-2-groups	normal	725	726.0	0	2864.0	8102.0
1730	A320 (30 rows - 180 seats)	S3	120	1.0m	30	rp-3-groups	normal	696	696.0	0	1678.0	6378.0
1731	A320 (30 rows - 180 seats)	S3	120	1.0m	30	rp-spread-4-groups	normal	722	723.0	0	1175.0	5360.0
1732	A320 (30 rows - 180 seats)	S3	120	1.0m	30	rp-spread-5-groups	normal	707	708.0	0	680.0	4706.0
1733	A320 (30 rows - 180 seats)	S3	120	1.0m	30	rp-spread-6-groups	normal	686	686.0	0	493.0	3982.0
1734	A320 (30 rows - 180 seats)	S3	120	1.0m	30	rp-steep-4-groups	normal	683	683.0	0	715.0	5270.0
1735	A320 (30 rows - 180 seats)	S3	120	1.0m	30	rp-steep-5-groups	normal	688	689.0	0	667.0	4408.0
1736	A320 (30 rows - 180 seats)	S3	120	1.0m	30	rp-steep-6-groups	normal	705	705.0	0	625.0	3557.0
1737	A320 (30 rows - 180 seats)	S3	120	1.0m	30	rp-2-groups	normal	719	720.0	0	2696.0	7859.0
1738	A320 (30 rows - 180 seats)	S3	120	1.0m	30	rp-3-groups	normal	706	706.0	0	1371.0	6517.0
1739	A320 (30 rows - 180 seats)	S3	120	1.0m	30	rp-spread-4-groups	normal	686	686.0	0	894.0	5368.0
1740	A320 (30 rows - 180 seats)	S3	120	1.0m	30	rp-spread-5-groups	normal	693	693.0	0	823.0	4566.0
1741	A320 (30 rows - 180 seats)	S3	120	1.0m	30	rp-spread-6-groups	normal	711	711.0	0	601.0	4116.0
1742	A320 (30 rows - 180 seats)	S3	120	1.0m	30	rp-steep-4-groups	normal	690	690.0	0	956.0	5265.0
1743	A320 (30 rows - 180 seats)	S3	120	1.0m	30	rp-steep-5-groups	normal	701	702.0	0	728.0	4430.0
1744	A320 (30 rows - 180 seats)	S3	120	1.0m	30	rp-steep-6-groups	normal	700	700.0	0	592.0	3845.0
1745	A320 (30 rows - 180 seats)	S3	120	1.0m	30	rp-2-groups	normal	713	714.0	0	2460.0	8026.0
1746	A320 (30 rows - 180 seats)	S3	120	1.0m	30	rp-3-groups	normal	703	703.0	0	1387.0	6437.0
1747	A320 (30 rows - 180 seats)	S3	120	1.0m	30	rp-spread-4-groups	normal	697	698.0	0	1021.0	5363.0
1748	A320 (30 rows - 180 seats)	S3	120	1.0m	30	rp-spread-5-groups	normal	690	690.0	0	819.0	4581.0
1750	A320 (30 rows - 180 seats)	S3	120	1.0m	30	rp-steep-4-groups	normal	678	678.0	0	918.0	5193.0
1749	A320 (30 rows - 180 seats)	S3	120	1.0m	30	rp-spread-6-groups	normal	701	701.0	0	518.0	3892.0
1751	A320 (30 rows - 180 seats)	S3	120	1.0m	30	rp-steep-5-groups	normal	688	689.0	0	559.0	4224.0
1752	A320 (30 rows - 180 seats)	S3	120	1.0m	30	rp-steep-6-groups	normal	689	689.0	0	592.0	3468.0
1753	A320 (30 rows - 180 seats)	S3	120	1.0m	30	rp-2-groups	normal	750	751.0	0	2698.0	7909.0
1754	A320 (30 rows - 180 seats)	S3	120	1.0m	30	rp-3-groups	normal	697	697.0	0	1387.0	6566.0
1755	A320 (30 rows - 180 seats)	S3	120	1.0m	30	rp-spread-4-groups	normal	697	698.0	0	802.0	5658.0
1756	A320 (30 rows - 180 seats)	S3	120	1.0m	30	rp-spread-5-groups	normal	670	670.0	0	739.0	4797.0
1757	A320 (30 rows - 180 seats)	S3	120	1.0m	30	rp-spread-6-groups	normal	670	669.0	0	640.0	4287.0
1758	A320 (30 rows - 180 seats)	S3	120	1.0m	30	rp-steep-4-groups	normal	678	677.0	0	1171.0	4879.0
1759	A320 (30 rows - 180 seats)	S3	120	1.0m	30	rp-steep-5-groups	normal	703	704.0	0	771.0	4236.0
1760	A320 (30 rows - 180 seats)	S3	120	1.0m	30	rp-steep-6-groups	normal	687	687.0	0	569.0	3547.0
1761	A320 (30 rows - 180 seats)	S3	120	1.0m	30	rp-2-groups	normal	699	701.0	0	2613.0	7965.0
1762	A320 (30 rows - 180 seats)	S3	120	1.0m	30	rp-3-groups	normal	670	669.0	0	1331.0	6195.0
1763	A320 (30 rows - 180 seats)	S3	120	1.0m	30	rp-spread-4-groups	normal	671	672.0	0	885.0	5422.0
1764	A320 (30 rows - 180 seats)	S3	120	1.0m	30	rp-spread-5-groups	normal	685	685.0	0	570.0	4600.0
1766	A320 (30 rows - 180 seats)	S3	120	1.0m	30	rp-steep-4-groups	normal	687	687.0	0	902.0	5155.0
1765	A320 (30 rows - 180 seats)	S3	120	1.0m	30	rp-spread-6-groups	normal	693	693.0	0	650.0	4071.0
1767	A320 (30 rows - 180 seats)	S3	120	1.0m	30	rp-steep-5-groups	normal	681	682.0	0	752.0	4269.0
1769	A320 (30 rows - 180 seats)	S3	120	1.0m	30	rp-2-groups	normal	692	694.0	0	2531.0	7982.0
1768	A320 (30 rows - 180 seats)	S3	120	1.0m	30	rp-steep-6-groups	normal	683	683.0	0	592.0	3528.0
1771	A320 (30 rows - 180 seats)	S3	120	1.0m	30	rp-spread-4-groups	normal	701	701.0	0	1100.0	5305.0
1772	A320 (30 rows - 180 seats)	S3	120	1.0m	30	rp-spread-5-groups	normal	686	687.0	0	739.0	4596.0
1770	A320 (30 rows - 180 seats)	S3	120	1.0m	30	rp-3-groups	normal	742	742.0	0	1805.0	6510.0
1773	A320 (30 rows - 180 seats)	S3	120	1.0m	30	rp-spread-6-groups	normal	687	686.0	0	616.0	4329.0
1774	A320 (30 rows - 180 seats)	S3	120	1.0m	30	rp-steep-4-groups	normal	720	719.0	0	1014.0	4999.0
1775	A320 (30 rows - 180 seats)	S3	120	1.0m	30	rp-steep-5-groups	normal	685	686.0	0	733.0	4104.0
1776	A320 (30 rows - 180 seats)	S3	120	1.0m	30	rp-steep-6-groups	normal	680	680.0	0	570.0	3381.0
1777	A320 (30 rows - 180 seats)	S3	120	1.0m	30	rp-2-groups	normal	709	710.0	0	2799.0	8420.0
1778	A320 (30 rows - 180 seats)	S3	120	1.0m	30	rp-3-groups	normal	702	702.0	0	1448.0	6193.0
1779	A320 (30 rows - 180 seats)	S3	120	1.0m	30	rp-spread-4-groups	normal	701	702.0	0	883.0	5473.0
1780	A320 (30 rows - 180 seats)	S3	120	1.0m	30	rp-spread-5-groups	normal	674	674.0	0	601.0	4746.0
1781	A320 (30 rows - 180 seats)	S3	120	1.0m	30	rp-spread-6-groups	normal	678	678.0	0	620.0	3961.0
1782	A320 (30 rows - 180 seats)	S3	120	1.0m	30	rp-steep-4-groups	normal	721	721.0	0	1184.0	5226.0
1785	A320 (30 rows - 180 seats)	S3	120	1.0m	30	rp-2-groups	normal	733	734.0	0	2196.0	8432.0
1784	A320 (30 rows - 180 seats)	S3	120	1.0m	30	rp-steep-6-groups	normal	674	674.0	0	493.0	3541.0
1783	A320 (30 rows - 180 seats)	S3	120	1.0m	30	rp-steep-5-groups	normal	693	694.0	0	561.0	4269.0
1786	A320 (30 rows - 180 seats)	S3	120	1.0m	30	rp-3-groups	normal	702	702.0	0	1560.0	6431.0
1787	A320 (30 rows - 180 seats)	S3	120	1.0m	30	rp-spread-4-groups	normal	707	707.0	0	1056.0	5903.0
1788	A320 (30 rows - 180 seats)	S3	120	1.0m	30	rp-spread-5-groups	normal	665	665.0	0	641.0	4270.0
1789	A320 (30 rows - 180 seats)	S3	120	1.0m	30	rp-spread-6-groups	normal	681	681.0	0	639.0	4304.0
1790	A320 (30 rows - 180 seats)	S3	120	1.0m	30	rp-steep-4-groups	normal	697	696.0	0	903.0	4993.0
1793	A320 (30 rows - 180 seats)	S3	120	1.0m	30	rp-2-groups	normal	702	703.0	0	2501.0	7964.0
1791	A320 (30 rows - 180 seats)	S3	120	1.0m	30	rp-steep-5-groups	normal	698	699.0	0	663.0	4249.0
1792	A320 (30 rows - 180 seats)	S3	120	1.0m	30	rp-steep-6-groups	normal	706	707.0	0	674.0	3898.0
1794	A320 (30 rows - 180 seats)	S3	120	1.0m	30	rp-3-groups	normal	723	723.0	0	1438.0	6038.0
1795	A320 (30 rows - 180 seats)	S3	120	1.0m	30	rp-spread-4-groups	normal	698	698.0	0	950.0	5525.0
1796	A320 (30 rows - 180 seats)	S3	120	1.0m	30	rp-spread-5-groups	normal	689	689.0	0	766.0	4750.0
1797	A320 (30 rows - 180 seats)	S3	120	1.0m	30	rp-spread-6-groups	normal	695	695.0	0	542.0	4300.0
1798	A320 (30 rows - 180 seats)	S3	120	1.0m	30	rp-steep-4-groups	normal	717	717.0	0	877.0	5330.0
1799	A320 (30 rows - 180 seats)	S3	120	1.0m	30	rp-steep-5-groups	normal	699	699.0	0	736.0	4168.0
1800	A320 (30 rows - 180 seats)	S3	120	1.0m	30	rp-steep-6-groups	normal	703	704.0	0	618.0	3714.0
1801	A320 (30 rows - 180 seats)	S3	120	1.0m	30	rp-2-groups	normal	722	723.0	0	2478.0	7627.0
1802	A320 (30 rows - 180 seats)	S3	120	1.0m	30	rp-3-groups	normal	721	721.0	0	1549.0	6516.0
1803	A320 (30 rows - 180 seats)	S3	120	1.0m	30	rp-spread-4-groups	normal	667	667.0	0	906.0	5110.0
1805	A320 (30 rows - 180 seats)	S3	120	1.0m	30	rp-spread-6-groups	normal	697	697.0	0	641.0	4065.0
1804	A320 (30 rows - 180 seats)	S3	120	1.0m	30	rp-spread-5-groups	normal	718	719.0	0	968.0	4856.0
1806	A320 (30 rows - 180 seats)	S3	120	1.0m	30	rp-steep-4-groups	normal	697	696.0	0	1007.0	5052.0
1807	A320 (30 rows - 180 seats)	S3	120	1.0m	30	rp-steep-5-groups	normal	688	688.0	0	731.0	4083.0
1809	A320 (30 rows - 180 seats)	S3	120	1.0m	30	rp-2-groups	normal	708	709.0	0	2837.0	8327.0
1808	A320 (30 rows - 180 seats)	S3	120	1.0m	30	rp-steep-6-groups	normal	699	699.0	0	609.0	3549.0
1810	A320 (30 rows - 180 seats)	S3	120	1.0m	30	rp-3-groups	normal	721	720.0	0	1444.0	6507.0
1811	A320 (30 rows - 180 seats)	S3	120	1.0m	30	rp-spread-4-groups	normal	677	677.0	0	1017.0	6218.0
1812	A320 (30 rows - 180 seats)	S3	120	1.0m	30	rp-spread-5-groups	normal	663	663.0	0	715.0	4649.0
1813	A320 (30 rows - 180 seats)	S3	120	1.0m	30	rp-spread-6-groups	normal	705	705.0	0	643.0	4201.0
1814	A320 (30 rows - 180 seats)	S3	120	1.0m	30	rp-steep-4-groups	normal	696	695.0	0	913.0	4734.0
1815	A320 (30 rows - 180 seats)	S3	120	1.0m	30	rp-steep-5-groups	normal	703	704.0	0	756.0	4306.0
1817	A320 (30 rows - 180 seats)	S3	120	1.0m	30	rp-2-groups	normal	748	749.0	0	2800.0	8494.0
1816	A320 (30 rows - 180 seats)	S3	120	1.0m	30	rp-steep-6-groups	normal	701	701.0	0	573.0	3577.0
1818	A320 (30 rows - 180 seats)	S3	120	1.0m	30	rp-3-groups	normal	703	703.0	0	1111.0	6079.0
1819	A320 (30 rows - 180 seats)	S3	120	1.0m	30	rp-spread-4-groups	normal	682	683.0	0	852.0	5245.0
1820	A320 (30 rows - 180 seats)	S3	120	1.0m	30	rp-spread-5-groups	normal	689	689.0	0	755.0	4787.0
1822	A320 (30 rows - 180 seats)	S3	120	1.0m	30	rp-steep-4-groups	normal	652	651.0	0	864.0	4927.0
1821	A320 (30 rows - 180 seats)	S3	120	1.0m	30	rp-spread-6-groups	normal	675	674.0	0	512.0	4228.0
1823	A320 (30 rows - 180 seats)	S3	120	1.0m	30	rp-steep-5-groups	normal	707	708.0	0	758.0	4267.0
1825	A320 (30 rows - 180 seats)	S3	120	1.0m	30	rp-2-groups	normal	761	762.0	0	2596.0	8043.0
1824	A320 (30 rows - 180 seats)	S3	120	1.0m	30	rp-steep-6-groups	normal	694	694.0	0	590.0	3643.0
1827	A320 (30 rows - 180 seats)	S3	120	1.0m	30	rp-spread-4-groups	normal	715	715.0	0	1152.0	5419.0
1826	A320 (30 rows - 180 seats)	S3	120	1.0m	30	rp-3-groups	normal	705	705.0	0	1399.0	6347.0
1828	A320 (30 rows - 180 seats)	S3	120	1.0m	30	rp-spread-5-groups	normal	711	711.0	0	668.0	4619.0
1829	A320 (30 rows - 180 seats)	S3	120	1.0m	30	rp-spread-6-groups	normal	711	711.0	0	621.0	4254.0
1830	A320 (30 rows - 180 seats)	S3	120	1.0m	30	rp-steep-4-groups	normal	683	683.0	0	1051.0	5288.0
1833	A320 (30 rows - 180 seats)	S3	120	1.0m	30	rp-2-groups	normal	724	726.0	0	2417.0	8081.0
1831	A320 (30 rows - 180 seats)	S3	120	1.0m	30	rp-steep-5-groups	normal	698	699.0	0	882.0	4127.0
1832	A320 (30 rows - 180 seats)	S3	120	1.0m	30	rp-steep-6-groups	normal	718	718.0	0	711.0	3608.0
1834	A320 (30 rows - 180 seats)	S3	120	1.0m	30	rp-3-groups	normal	700	700.0	0	1529.0	6186.0
1835	A320 (30 rows - 180 seats)	S3	120	1.0m	30	rp-spread-4-groups	normal	706	707.0	0	1090.0	5476.0
1836	A320 (30 rows - 180 seats)	S3	120	1.0m	30	rp-spread-5-groups	normal	700	700.0	0	736.0	4582.0
1837	A320 (30 rows - 180 seats)	S3	120	1.0m	30	rp-spread-6-groups	normal	689	689.0	0	747.0	4152.0
1838	A320 (30 rows - 180 seats)	S3	120	1.0m	30	rp-steep-4-groups	normal	713	713.0	0	845.0	4811.0
1841	A320 (30 rows - 180 seats)	S3	120	1.0m	30	rp-2-groups	normal	683	684.0	0	2256.0	8337.0
1840	A320 (30 rows - 180 seats)	S3	120	1.0m	30	rp-steep-6-groups	normal	687	687.0	0	606.0	3635.0
1839	A320 (30 rows - 180 seats)	S3	120	1.0m	30	rp-steep-5-groups	normal	718	719.0	0	660.0	4292.0
1842	A320 (30 rows - 180 seats)	S3	120	1.0m	30	rp-3-groups	normal	690	689.0	0	1593.0	6365.0
1843	A320 (30 rows - 180 seats)	S3	120	1.0m	30	rp-spread-4-groups	normal	688	688.0	0	1039.0	5396.0
1844	A320 (30 rows - 180 seats)	S3	120	1.0m	30	rp-spread-5-groups	normal	679	679.0	0	638.0	4622.0
1845	A320 (30 rows - 180 seats)	S3	120	1.0m	30	rp-spread-6-groups	normal	672	672.0	0	519.0	4023.0
1846	A320 (30 rows - 180 seats)	S3	120	1.0m	30	rp-steep-4-groups	normal	688	687.0	0	898.0	5200.0
1847	A320 (30 rows - 180 seats)	S3	120	1.0m	30	rp-steep-5-groups	normal	684	685.0	0	660.0	3997.0
1849	A320 (30 rows - 180 seats)	S3	120	1.0m	30	rp-2-groups	normal	700	702.0	0	2641.0	8176.0
1848	A320 (30 rows - 180 seats)	S3	120	1.0m	30	rp-steep-6-groups	normal	686	686.0	0	482.0	3604.0
1850	A320 (30 rows - 180 seats)	S3	120	1.0m	30	rp-3-groups	normal	696	696.0	0	1173.0	6209.0
1851	A320 (30 rows - 180 seats)	S3	120	1.0m	30	rp-spread-4-groups	normal	673	673.0	0	1012.0	5251.0
1852	A320 (30 rows - 180 seats)	S3	120	1.0m	30	rp-spread-5-groups	normal	680	680.0	0	712.0	4617.0
1853	A320 (30 rows - 180 seats)	S3	120	1.0m	30	rp-spread-6-groups	normal	676	676.0	0	514.0	4233.0
1856	A320 (30 rows - 180 seats)	S3	120	1.0m	30	rp-steep-6-groups	normal	669	669.0	0	499.0	3391.0
1857	A320 (30 rows - 180 seats)	S3	120	1.0m	30	rp-2-groups	normal	718	719.0	0	2808.0	8408.0
1855	A320 (30 rows - 180 seats)	S3	120	1.0m	30	rp-steep-5-groups	normal	706	707.0	0	779.0	4147.0
1854	A320 (30 rows - 180 seats)	S3	120	1.0m	30	rp-steep-4-groups	normal	719	719.0	0	1083.0	5157.0
1858	A320 (30 rows - 180 seats)	S3	120	1.0m	30	rp-3-groups	normal	700	699.0	0	1528.0	6112.0
1859	A320 (30 rows - 180 seats)	S3	120	1.0m	30	rp-spread-4-groups	normal	693	693.0	0	926.0	5209.0
1860	A320 (30 rows - 180 seats)	S3	120	1.0m	30	rp-spread-5-groups	normal	682	682.0	0	647.0	4569.0
1861	A320 (30 rows - 180 seats)	S3	120	1.0m	30	rp-spread-6-groups	normal	703	703.0	0	517.0	4171.0
1862	A320 (30 rows - 180 seats)	S3	120	1.0m	30	rp-steep-4-groups	normal	682	682.0	0	1158.0	5218.0
1864	A320 (30 rows - 180 seats)	S3	120	1.0m	30	rp-steep-6-groups	normal	680	680.0	0	591.0	3577.0
1863	A320 (30 rows - 180 seats)	S3	120	1.0m	30	rp-steep-5-groups	normal	696	697.0	0	816.0	4362.0
1865	A320 (30 rows - 180 seats)	S3	120	1.0m	30	rp-2-groups	normal	709	711.0	0	2503.0	8371.0
1866	A320 (30 rows - 180 seats)	S3	120	1.0m	30	rp-3-groups	normal	688	688.0	0	1362.0	6364.0
1867	A320 (30 rows - 180 seats)	S3	120	1.0m	30	rp-spread-4-groups	normal	693	693.0	0	1099.0	5573.0
1868	A320 (30 rows - 180 seats)	S3	120	1.0m	30	rp-spread-5-groups	normal	711	711.0	0	714.0	4532.0
1869	A320 (30 rows - 180 seats)	S3	120	1.0m	30	rp-spread-6-groups	normal	693	693.0	0	681.0	4310.0
1870	A320 (30 rows - 180 seats)	S3	120	1.0m	30	rp-steep-4-groups	normal	685	684.0	0	955.0	4988.0
1871	A320 (30 rows - 180 seats)	S3	120	1.0m	30	rp-steep-5-groups	normal	695	696.0	0	695.0	4375.0
1872	A320 (30 rows - 180 seats)	S3	120	1.0m	30	rp-steep-6-groups	normal	702	702.0	0	590.0	3436.0
1873	A320 (30 rows - 180 seats)	S3	120	1.0m	30	rp-2-groups	normal	705	707.0	0	2367.0	8035.0
1874	A320 (30 rows - 180 seats)	S3	120	1.0m	30	rp-3-groups	normal	724	724.0	0	1813.0	6320.0
1875	A320 (30 rows - 180 seats)	S3	120	1.0m	30	rp-spread-4-groups	normal	706	706.0	0	1136.0	5468.0
1876	A320 (30 rows - 180 seats)	S3	120	1.0m	30	rp-spread-5-groups	normal	693	693.0	0	780.0	4608.0
1877	A320 (30 rows - 180 seats)	S3	120	1.0m	30	rp-spread-6-groups	normal	679	679.0	0	529.0	3965.0
1878	A320 (30 rows - 180 seats)	S3	120	1.0m	30	rp-steep-4-groups	normal	680	680.0	0	1151.0	5122.0
1879	A320 (30 rows - 180 seats)	S3	120	1.0m	30	rp-steep-5-groups	normal	694	695.0	0	765.0	4160.0
1880	A320 (30 rows - 180 seats)	S3	120	1.0m	30	rp-steep-6-groups	normal	697	697.0	0	629.0	3401.0
1881	A320 (30 rows - 180 seats)	S3	120	1.0m	30	rp-2-groups	normal	736	738.0	0	2883.0	8228.0
1882	A320 (30 rows - 180 seats)	S3	120	1.0m	30	rp-3-groups	normal	710	710.0	0	1644.0	6351.0
1883	A320 (30 rows - 180 seats)	S3	120	1.0m	30	rp-spread-4-groups	normal	667	667.0	0	985.0	5475.0
1884	A320 (30 rows - 180 seats)	S3	120	1.0m	30	rp-spread-5-groups	normal	681	682.0	0	854.0	4675.0
1885	A320 (30 rows - 180 seats)	S3	120	1.0m	30	rp-spread-6-groups	normal	666	666.0	0	516.0	3615.0
1886	A320 (30 rows - 180 seats)	S3	120	1.0m	30	rp-steep-4-groups	normal	722	721.0	0	1236.0	5252.0
1887	A320 (30 rows - 180 seats)	S3	120	1.0m	30	rp-steep-5-groups	normal	667	668.0	0	464.0	4096.0
1888	A320 (30 rows - 180 seats)	S3	120	1.0m	30	rp-steep-6-groups	normal	721	721.0	0	603.0	3665.0
1889	A320 (30 rows - 180 seats)	S3	120	1.0m	30	rp-2-groups	normal	723	724.0	0	2700.0	8205.0
1890	A320 (30 rows - 180 seats)	S3	120	1.0m	30	rp-3-groups	normal	753	752.0	0	1842.0	6654.0
1891	A320 (30 rows - 180 seats)	S3	120	1.0m	30	rp-spread-4-groups	normal	710	711.0	0	1066.0	5383.0
1892	A320 (30 rows - 180 seats)	S3	120	1.0m	30	rp-spread-5-groups	normal	666	666.0	0	737.0	4518.0
1893	A320 (30 rows - 180 seats)	S3	120	1.0m	30	rp-spread-6-groups	normal	651	651.0	0	506.0	3924.0
1894	A320 (30 rows - 180 seats)	S3	120	1.0m	30	rp-steep-4-groups	normal	698	697.0	0	1109.0	5130.0
1896	A320 (30 rows - 180 seats)	S3	120	1.0m	30	rp-steep-6-groups	normal	676	676.0	0	545.0	3752.0
1895	A320 (30 rows - 180 seats)	S3	120	1.0m	30	rp-steep-5-groups	normal	702	703.0	0	615.0	4252.0
1897	A320 (30 rows - 180 seats)	S3	120	1.0m	30	rp-2-groups	normal	749	750.0	0	3296.0	7948.0
1898	A320 (30 rows - 180 seats)	S3	120	1.0m	30	rp-3-groups	normal	709	708.0	0	1510.0	6014.0
1899	A320 (30 rows - 180 seats)	S3	120	1.0m	30	rp-spread-4-groups	normal	712	712.0	0	972.0	5469.0
1900	A320 (30 rows - 180 seats)	S3	120	1.0m	30	rp-spread-5-groups	normal	689	689.0	0	856.0	4500.0
1901	A320 (30 rows - 180 seats)	S3	120	1.0m	30	rp-spread-6-groups	normal	715	715.0	0	623.0	4280.0
1902	A320 (30 rows - 180 seats)	S3	120	1.0m	30	rp-steep-4-groups	normal	690	690.0	0	837.0	4874.0
1903	A320 (30 rows - 180 seats)	S3	120	1.0m	30	rp-steep-5-groups	normal	695	695.0	0	834.0	4210.0
1904	A320 (30 rows - 180 seats)	S3	120	1.0m	30	rp-steep-6-groups	normal	695	695.0	0	663.0	3561.0
1906	A320 (30 rows - 180 seats)	S3	120	1.0m	30	rp-3-groups	normal	693	693.0	0	1543.0	6587.0
1905	A320 (30 rows - 180 seats)	S3	120	1.0m	30	rp-2-groups	normal	719	721.0	0	3019.0	8018.0
1907	A320 (30 rows - 180 seats)	S3	120	1.0m	30	rp-spread-4-groups	normal	676	676.0	0	1055.0	5119.0
1908	A320 (30 rows - 180 seats)	S3	120	1.0m	30	rp-spread-5-groups	normal	698	698.0	0	836.0	4828.0
1909	A320 (30 rows - 180 seats)	S3	120	1.0m	30	rp-spread-6-groups	normal	689	689.0	0	531.0	4512.0
1910	A320 (30 rows - 180 seats)	S3	120	1.0m	30	rp-steep-4-groups	normal	684	683.0	0	1235.0	4938.0
1911	A320 (30 rows - 180 seats)	S3	120	1.0m	30	rp-steep-5-groups	normal	712	713.0	0	787.0	4134.0
1912	A320 (30 rows - 180 seats)	S3	120	1.0m	30	rp-steep-6-groups	normal	697	697.0	0	536.0	3408.0
1913	A320 (30 rows - 180 seats)	S3	120	1.0m	30	rp-2-groups	normal	727	728.0	0	2506.0	7736.0
1915	A320 (30 rows - 180 seats)	S3	120	1.0m	30	rp-spread-4-groups	normal	693	693.0	0	968.0	6014.0
1914	A320 (30 rows - 180 seats)	S3	120	1.0m	30	rp-3-groups	normal	736	736.0	0	1661.0	6416.0
1916	A320 (30 rows - 180 seats)	S3	120	1.0m	30	rp-spread-5-groups	normal	677	678.0	0	689.0	4639.0
1917	A320 (30 rows - 180 seats)	S3	120	1.0m	30	rp-spread-6-groups	normal	687	687.0	0	561.0	4194.0
1918	A320 (30 rows - 180 seats)	S3	120	1.0m	30	rp-steep-4-groups	normal	712	711.0	0	851.0	4871.0
1920	A320 (30 rows - 180 seats)	S3	120	1.0m	30	rp-steep-6-groups	normal	674	674.0	0	552.0	3609.0
1919	A320 (30 rows - 180 seats)	S3	120	1.0m	30	rp-steep-5-groups	normal	713	714.0	0	831.0	4592.0
1921	A320 (30 rows - 180 seats)	S3	120	1.0m	30	rp-2-groups	normal	729	730.0	0	2576.0	7624.0
1922	A320 (30 rows - 180 seats)	S3	120	1.0m	30	rp-3-groups	normal	728	728.0	0	1510.0	6356.0
1923	A320 (30 rows - 180 seats)	S3	120	1.0m	30	rp-spread-4-groups	normal	696	696.0	0	1011.0	5384.0
1924	A320 (30 rows - 180 seats)	S3	120	1.0m	30	rp-spread-5-groups	normal	690	690.0	0	682.0	4782.0
1925	A320 (30 rows - 180 seats)	S3	120	1.0m	30	rp-spread-6-groups	normal	677	677.0	0	480.0	4285.0
1926	A320 (30 rows - 180 seats)	S3	120	1.0m	30	rp-steep-4-groups	normal	706	705.0	0	1113.0	4981.0
1927	A320 (30 rows - 180 seats)	S3	120	1.0m	30	rp-steep-5-groups	normal	685	686.0	0	728.0	4285.0
1928	A320 (30 rows - 180 seats)	S3	120	1.0m	30	rp-steep-6-groups	normal	679	679.0	0	500.0	3545.0
1929	A320 (30 rows - 180 seats)	S3	120	1.0m	30	rp-2-groups	normal	730	732.0	0	2577.0	7690.0
1930	A320 (30 rows - 180 seats)	S3	120	1.0m	30	rp-3-groups	normal	746	746.0	0	1739.0	6399.0
1932	A320 (30 rows - 180 seats)	S3	120	1.0m	30	rp-spread-5-groups	normal	703	703.0	0	954.0	4943.0
1931	A320 (30 rows - 180 seats)	S3	120	1.0m	30	rp-spread-4-groups	normal	693	693.0	0	1008.0	6049.0
1933	A320 (30 rows - 180 seats)	S3	120	1.0m	30	rp-spread-6-groups	normal	682	682.0	0	519.0	3993.0
1934	A320 (30 rows - 180 seats)	S3	120	1.0m	30	rp-steep-4-groups	normal	661	661.0	0	1122.0	4887.0
1935	A320 (30 rows - 180 seats)	S3	120	1.0m	30	rp-steep-5-groups	normal	696	697.0	0	732.0	4087.0
1936	A320 (30 rows - 180 seats)	S3	120	1.0m	30	rp-steep-6-groups	normal	686	686.0	0	625.0	3476.0
1937	A320 (30 rows - 180 seats)	S3	120	1.0m	30	rp-2-groups	normal	695	696.0	0	2524.0	7783.0
1938	A320 (30 rows - 180 seats)	S3	120	1.0m	30	rp-3-groups	normal	734	734.0	0	1604.0	6546.0
1939	A320 (30 rows - 180 seats)	S3	120	1.0m	30	rp-spread-4-groups	normal	687	687.0	0	829.0	5286.0
1940	A320 (30 rows - 180 seats)	S3	120	1.0m	30	rp-spread-5-groups	normal	688	688.0	0	715.0	4848.0
1941	A320 (30 rows - 180 seats)	S3	120	1.0m	30	rp-spread-6-groups	normal	660	660.0	0	673.0	4164.0
1942	A320 (30 rows - 180 seats)	S3	120	1.0m	30	rp-steep-4-groups	normal	687	686.0	0	900.0	5351.0
1943	A320 (30 rows - 180 seats)	S3	120	1.0m	30	rp-steep-5-groups	normal	684	684.0	0	828.0	4154.0
1944	A320 (30 rows - 180 seats)	S3	120	1.0m	30	rp-steep-6-groups	normal	698	698.0	0	543.0	3611.0
1945	A320 (30 rows - 180 seats)	S3	120	1.0m	30	rp-2-groups	normal	710	711.0	0	2210.0	8271.0
1946	A320 (30 rows - 180 seats)	S3	120	1.0m	30	rp-3-groups	normal	733	732.0	0	1445.0	6736.0
1947	A320 (30 rows - 180 seats)	S3	120	1.0m	30	rp-spread-4-groups	normal	666	666.0	0	910.0	5414.0
1948	A320 (30 rows - 180 seats)	S3	120	1.0m	30	rp-spread-5-groups	normal	681	681.0	0	746.0	4602.0
1949	A320 (30 rows - 180 seats)	S3	120	1.0m	30	rp-spread-6-groups	normal	672	672.0	0	540.0	4112.0
1950	A320 (30 rows - 180 seats)	S3	120	1.0m	30	rp-steep-4-groups	normal	688	688.0	0	934.0	5101.0
1951	A320 (30 rows - 180 seats)	S3	120	1.0m	30	rp-steep-5-groups	normal	684	685.0	0	679.0	3969.0
1952	A320 (30 rows - 180 seats)	S3	120	1.0m	30	rp-steep-6-groups	normal	695	695.0	0	609.0	3521.0
1953	A320 (30 rows - 180 seats)	S3	120	1.0m	30	rp-2-groups	normal	738	739.0	0	2508.0	8038.0
1954	A320 (30 rows - 180 seats)	S3	120	1.0m	30	rp-3-groups	normal	736	735.0	0	1542.0	6686.0
1955	A320 (30 rows - 180 seats)	S3	120	1.0m	30	rp-spread-4-groups	normal	689	689.0	0	971.0	5592.0
1956	A320 (30 rows - 180 seats)	S3	120	1.0m	30	rp-spread-5-groups	normal	683	683.0	0	737.0	4604.0
1957	A320 (30 rows - 180 seats)	S3	120	1.0m	30	rp-spread-6-groups	normal	691	691.0	0	715.0	4087.0
1958	A320 (30 rows - 180 seats)	S3	120	1.0m	30	rp-steep-4-groups	normal	693	692.0	0	1026.0	5287.0
1959	A320 (30 rows - 180 seats)	S3	120	1.0m	30	rp-steep-5-groups	normal	669	669.0	0	582.0	4154.0
1960	A320 (30 rows - 180 seats)	S3	120	1.0m	30	rp-steep-6-groups	normal	700	700.0	0	644.0	3636.0
1961	A320 (30 rows - 180 seats)	S3	120	1.0m	30	rp-2-groups	normal	697	698.0	0	2271.0	7646.0
1962	A320 (30 rows - 180 seats)	S3	120	1.0m	30	rp-3-groups	normal	694	694.0	0	1283.0	6383.0
1963	A320 (30 rows - 180 seats)	S3	120	1.0m	30	rp-spread-4-groups	normal	672	672.0	0	827.0	5246.0
1964	A320 (30 rows - 180 seats)	S3	120	1.0m	30	rp-spread-5-groups	normal	692	692.0	0	812.0	4718.0
1966	A320 (30 rows - 180 seats)	S3	120	1.0m	30	rp-steep-4-groups	normal	701	701.0	0	857.0	5076.0
1965	A320 (30 rows - 180 seats)	S3	120	1.0m	30	rp-spread-6-groups	normal	695	695.0	0	633.0	3966.0
1968	A320 (30 rows - 180 seats)	S3	120	1.0m	30	rp-steep-6-groups	normal	702	702.0	0	720.0	3668.0
1967	A320 (30 rows - 180 seats)	S3	120	1.0m	30	rp-steep-5-groups	normal	683	683.0	0	751.0	4245.0
1969	A320 (30 rows - 180 seats)	S3	120	1.0m	30	rp-2-groups	normal	761	763.0	0	2914.0	8548.0
1970	A320 (30 rows - 180 seats)	S3	120	1.0m	30	rp-3-groups	normal	691	691.0	0	1480.0	6313.0
1971	A320 (30 rows - 180 seats)	S3	120	1.0m	30	rp-spread-4-groups	normal	689	689.0	0	1058.0	5532.0
1972	A320 (30 rows - 180 seats)	S3	120	1.0m	30	rp-spread-5-groups	normal	687	687.0	0	747.0	4864.0
1974	A320 (30 rows - 180 seats)	S3	120	1.0m	30	rp-steep-4-groups	normal	704	704.0	0	1127.0	4887.0
1973	A320 (30 rows - 180 seats)	S3	120	1.0m	30	rp-spread-6-groups	normal	699	699.0	0	577.0	4015.0
1976	A320 (30 rows - 180 seats)	S3	120	1.0m	30	rp-steep-6-groups	normal	689	689.0	0	582.0	3406.0
1975	A320 (30 rows - 180 seats)	S3	120	1.0m	30	rp-steep-5-groups	normal	704	705.0	0	769.0	4404.0
1977	A320 (30 rows - 180 seats)	S3	120	1.0m	30	rp-2-groups	normal	762	764.0	0	2408.0	7698.0
1978	A320 (30 rows - 180 seats)	S3	120	1.0m	30	rp-3-groups	normal	712	712.0	0	1273.0	5985.0
1979	A320 (30 rows - 180 seats)	S3	120	1.0m	30	rp-spread-4-groups	normal	703	703.0	0	880.0	5611.0
1980	A320 (30 rows - 180 seats)	S3	120	1.0m	30	rp-spread-5-groups	normal	700	701.0	0	850.0	4570.0
1981	A320 (30 rows - 180 seats)	S3	120	1.0m	30	rp-spread-6-groups	normal	687	687.0	0	682.0	4269.0
1982	A320 (30 rows - 180 seats)	S3	120	1.0m	30	rp-steep-4-groups	normal	695	694.0	0	907.0	5138.0
1985	A320 (30 rows - 180 seats)	S3	120	1.0m	30	rp-2-groups	normal	724	725.0	0	2429.0	8287.0
1984	A320 (30 rows - 180 seats)	S3	120	1.0m	30	rp-steep-6-groups	normal	703	703.0	0	577.0	3578.0
1983	A320 (30 rows - 180 seats)	S3	120	1.0m	30	rp-steep-5-groups	normal	718	719.0	0	862.0	4263.0
1986	A320 (30 rows - 180 seats)	S3	120	1.0m	30	rp-3-groups	normal	719	719.0	0	1354.0	6375.0
1987	A320 (30 rows - 180 seats)	S3	120	1.0m	30	rp-spread-4-groups	normal	664	664.0	0	1113.0	5346.0
1989	A320 (30 rows - 180 seats)	S3	120	1.0m	30	rp-spread-6-groups	normal	682	682.0	0	644.0	4241.0
1990	A320 (30 rows - 180 seats)	S3	120	1.0m	30	rp-steep-4-groups	normal	700	700.0	0	742.0	5211.0
1988	A320 (30 rows - 180 seats)	S3	120	1.0m	30	rp-spread-5-groups	normal	695	696.0	0	723.0	4742.0
1991	A320 (30 rows - 180 seats)	S3	120	1.0m	30	rp-steep-5-groups	normal	694	694.0	0	724.0	4176.0
1992	A320 (30 rows - 180 seats)	S3	120	1.0m	30	rp-steep-6-groups	normal	703	703.0	0	537.0	3638.0
1993	A320 (30 rows - 180 seats)	S3	120	1.0m	30	rp-2-groups	normal	732	733.0	0	2917.0	8039.0
1994	A320 (30 rows - 180 seats)	S3	120	1.0m	30	rp-3-groups	normal	723	722.0	0	1554.0	6484.0
1995	A320 (30 rows - 180 seats)	S3	120	1.0m	30	rp-spread-4-groups	normal	674	674.0	0	925.0	5423.0
1996	A320 (30 rows - 180 seats)	S3	120	1.0m	30	rp-spread-5-groups	normal	664	664.0	0	696.0	4296.0
1997	A320 (30 rows - 180 seats)	S3	120	1.0m	30	rp-spread-6-groups	normal	671	671.0	0	600.0	4097.0
1998	A320 (30 rows - 180 seats)	S3	120	1.0m	30	rp-steep-4-groups	normal	714	714.0	0	988.0	5009.0
1999	A320 (30 rows - 180 seats)	S3	120	1.0m	30	rp-steep-5-groups	normal	661	662.0	0	772.0	3955.0
[truncated: 78,001 more rows]
