# Supplementary material for: Adapting the reverse pyramid airplane boarding method for social distancing in times of COVID-19
Source: PLoS One. 2020 Nov 4;15(11):e0242131. doi: 10.1371/journal.pone.0242131 (PMC7641653; doi:10.1371/journal.pone.0242131)
Supplement: S4 File — (CSV) [file pone.0242131.s020.csv]

[run number]	Airplane-model	Situation	Passenger-number	Aisle-distancing	Number-of-seat-rows	Seat-allocation-method	simulation-mode	[step]	ticks	total-seating-interference-type-3-no	risk-aisle-seats	risk-window-seats
7	A320 (30 rows - 180 seats)	S4	120	1.0m	30	rp-steep-5-groups	normal	658	658.0	0	808.0	3813.0
4	A320 (30 rows - 180 seats)	S4	120	1.0m	30	rp-spread-5-groups	normal	674	673.0	0	678.0	4410.0
8	A320 (30 rows - 180 seats)	S4	120	1.0m	30	rp-steep-6-groups	normal	666	667.0	0	458.0	3504.0
3	A320 (30 rows - 180 seats)	S4	120	1.0m	30	rp-spread-4-groups	normal	670	669.0	0	790.0	5813.0
2	A320 (30 rows - 180 seats)	S4	120	1.0m	30	rp-3-groups	normal	668	667.0	0	1263.0	6140.0
5	A320 (30 rows - 180 seats)	S4	120	1.0m	30	rp-spread-6-groups	normal	660	660.0	0	618.0	4005.0
6	A320 (30 rows - 180 seats)	S4	120	1.0m	30	rp-steep-4-groups	normal	683	683.0	0	1131.0	4870.0
1	A320 (30 rows - 180 seats)	S4	120	1.0m	30	rp-2-groups	normal	712	715.0	0	2853.0	7673.0
9	A320 (30 rows - 180 seats)	S4	120	1.0m	30	rp-2-groups	normal	688	690.0	0	2797.0	7684.0
10	A320 (30 rows - 180 seats)	S4	120	1.0m	30	rp-3-groups	normal	660	658.0	0	1349.0	5816.0
11	A320 (30 rows - 180 seats)	S4	120	1.0m	30	rp-spread-4-groups	normal	659	658.0	0	934.0	5073.0
13	A320 (30 rows - 180 seats)	S4	120	1.0m	30	rp-spread-6-groups	normal	632	631.0	0	522.0	3873.0
12	A320 (30 rows - 180 seats)	S4	120	1.0m	30	rp-spread-5-groups	normal	660	659.0	0	528.0	4175.0
14	A320 (30 rows - 180 seats)	S4	120	1.0m	30	rp-steep-4-groups	normal	676	676.0	0	1026.0	5183.0
15	A320 (30 rows - 180 seats)	S4	120	1.0m	30	rp-steep-5-groups	normal	671	671.0	0	738.0	3925.0
16	A320 (30 rows - 180 seats)	S4	120	1.0m	30	rp-steep-6-groups	normal	677	679.0	0	478.0	3384.0
17	A320 (30 rows - 180 seats)	S4	120	1.0m	30	rp-2-groups	normal	677	680.0	0	2572.0	7649.0
18	A320 (30 rows - 180 seats)	S4	120	1.0m	30	rp-3-groups	normal	718	717.0	0	1448.0	5777.0
19	A320 (30 rows - 180 seats)	S4	120	1.0m	30	rp-spread-4-groups	normal	665	664.0	0	730.0	5576.0
21	A320 (30 rows - 180 seats)	S4	120	1.0m	30	rp-spread-6-groups	normal	650	650.0	0	534.0	3617.0
20	A320 (30 rows - 180 seats)	S4	120	1.0m	30	rp-spread-5-groups	normal	659	658.0	0	587.0	4374.0
22	A320 (30 rows - 180 seats)	S4	120	1.0m	30	rp-steep-4-groups	normal	679	679.0	0	966.0	5091.0
23	A320 (30 rows - 180 seats)	S4	120	1.0m	30	rp-steep-5-groups	normal	654	655.0	0	527.0	3695.0
24	A320 (30 rows - 180 seats)	S4	120	1.0m	30	rp-steep-6-groups	normal	674	676.0	0	479.0	3376.0
25	A320 (30 rows - 180 seats)	S4	120	1.0m	30	rp-2-groups	normal	677	680.0	0	2502.0	7195.0
26	A320 (30 rows - 180 seats)	S4	120	1.0m	30	rp-3-groups	normal	673	671.0	0	1551.0	6458.0
27	A320 (30 rows - 180 seats)	S4	120	1.0m	30	rp-spread-4-groups	normal	675	674.0	0	925.0	5249.0
28	A320 (30 rows - 180 seats)	S4	120	1.0m	30	rp-spread-5-groups	normal	659	658.0	0	710.0	4120.0
30	A320 (30 rows - 180 seats)	S4	120	1.0m	30	rp-steep-4-groups	normal	679	679.0	0	953.0	4922.0
29	A320 (30 rows - 180 seats)	S4	120	1.0m	30	rp-spread-6-groups	normal	667	667.0	0	480.0	3700.0
31	A320 (30 rows - 180 seats)	S4	120	1.0m	30	rp-steep-5-groups	normal	663	663.0	0	665.0	3901.0
32	A320 (30 rows - 180 seats)	S4	120	1.0m	30	rp-steep-6-groups	normal	637	639.0	0	552.0	3364.0
33	A320 (30 rows - 180 seats)	S4	120	1.0m	30	rp-2-groups	normal	666	668.0	0	2091.0	7507.0
34	A320 (30 rows - 180 seats)	S4	120	1.0m	30	rp-3-groups	normal	667	665.0	0	1336.0	5531.0
35	A320 (30 rows - 180 seats)	S4	120	1.0m	30	rp-spread-4-groups	normal	656	655.0	0	947.0	5443.0
36	A320 (30 rows - 180 seats)	S4	120	1.0m	30	rp-spread-5-groups	normal	659	658.0	0	857.0	4203.0
37	A320 (30 rows - 180 seats)	S4	120	1.0m	30	rp-spread-6-groups	normal	646	645.0	0	451.0	3702.0
38	A320 (30 rows - 180 seats)	S4	120	1.0m	30	rp-steep-4-groups	normal	670	670.0	0	901.0	4658.0
39	A320 (30 rows - 180 seats)	S4	120	1.0m	30	rp-steep-5-groups	normal	662	662.0	0	585.0	4046.0
40	A320 (30 rows - 180 seats)	S4	120	1.0m	30	rp-steep-6-groups	normal	648	649.0	0	531.0	3484.0
41	A320 (30 rows - 180 seats)	S4	120	1.0m	30	rp-2-groups	normal	691	694.0	0	2544.0	7648.0
42	A320 (30 rows - 180 seats)	S4	120	1.0m	30	rp-3-groups	normal	671	670.0	0	1268.0	5749.0
43	A320 (30 rows - 180 seats)	S4	120	1.0m	30	rp-spread-4-groups	normal	661	660.0	0	976.0	5221.0
44	A320 (30 rows - 180 seats)	S4	120	1.0m	30	rp-spread-5-groups	normal	647	646.0	0	728.0	4187.0
45	A320 (30 rows - 180 seats)	S4	120	1.0m	30	rp-spread-6-groups	normal	634	634.0	0	496.0	3804.0
46	A320 (30 rows - 180 seats)	S4	120	1.0m	30	rp-steep-4-groups	normal	654	654.0	0	970.0	4722.0
47	A320 (30 rows - 180 seats)	S4	120	1.0m	30	rp-steep-5-groups	normal	651	651.0	0	655.0	3869.0
49	A320 (30 rows - 180 seats)	S4	120	1.0m	30	rp-2-groups	normal	702	705.0	0	3046.0	8105.0
48	A320 (30 rows - 180 seats)	S4	120	1.0m	30	rp-steep-6-groups	normal	658	660.0	0	554.0	3230.0
50	A320 (30 rows - 180 seats)	S4	120	1.0m	30	rp-3-groups	normal	662	660.0	0	1341.0	5469.0
51	A320 (30 rows - 180 seats)	S4	120	1.0m	30	rp-spread-4-groups	normal	658	657.0	0	805.0	4901.0
52	A320 (30 rows - 180 seats)	S4	120	1.0m	30	rp-spread-5-groups	normal	668	667.0	0	721.0	4501.0
53	A320 (30 rows - 180 seats)	S4	120	1.0m	30	rp-spread-6-groups	normal	640	640.0	0	634.0	3751.0
55	A320 (30 rows - 180 seats)	S4	120	1.0m	30	rp-steep-5-groups	normal	677	677.0	0	724.0	4005.0
54	A320 (30 rows - 180 seats)	S4	120	1.0m	30	rp-steep-4-groups	normal	662	662.0	0	877.0	5061.0
56	A320 (30 rows - 180 seats)	S4	120	1.0m	30	rp-steep-6-groups	normal	670	672.0	0	451.0	3521.0
58	A320 (30 rows - 180 seats)	S4	120	1.0m	30	rp-3-groups	normal	687	685.0	0	1622.0	5773.0
57	A320 (30 rows - 180 seats)	S4	120	1.0m	30	rp-2-groups	normal	695	698.0	0	2998.0	7696.0
59	A320 (30 rows - 180 seats)	S4	120	1.0m	30	rp-spread-4-groups	normal	653	652.0	0	908.0	5197.0
60	A320 (30 rows - 180 seats)	S4	120	1.0m	30	rp-spread-5-groups	normal	655	654.0	0	560.0	4450.0
61	A320 (30 rows - 180 seats)	S4	120	1.0m	30	rp-spread-6-groups	normal	652	652.0	0	572.0	3922.0
62	A320 (30 rows - 180 seats)	S4	120	1.0m	30	rp-steep-4-groups	normal	668	668.0	0	860.0	4698.0
63	A320 (30 rows - 180 seats)	S4	120	1.0m	30	rp-steep-5-groups	normal	686	686.0	0	722.0	4087.0
65	A320 (30 rows - 180 seats)	S4	120	1.0m	30	rp-2-groups	normal	666	668.0	0	2241.0	7113.0
64	A320 (30 rows - 180 seats)	S4	120	1.0m	30	rp-steep-6-groups	normal	680	682.0	0	603.0	3160.0
67	A320 (30 rows - 180 seats)	S4	120	1.0m	30	rp-spread-4-groups	normal	671	670.0	0	1002.0	5279.0
66	A320 (30 rows - 180 seats)	S4	120	1.0m	30	rp-3-groups	normal	674	672.0	0	1328.0	5817.0
68	A320 (30 rows - 180 seats)	S4	120	1.0m	30	rp-spread-5-groups	normal	662	661.0	0	754.0	4467.0
69	A320 (30 rows - 180 seats)	S4	120	1.0m	30	rp-spread-6-groups	normal	654	653.0	0	506.0	3833.0
70	A320 (30 rows - 180 seats)	S4	120	1.0m	30	rp-steep-4-groups	normal	674	675.0	0	791.0	5041.0
71	A320 (30 rows - 180 seats)	S4	120	1.0m	30	rp-steep-5-groups	normal	695	695.0	0	699.0	4024.0
72	A320 (30 rows - 180 seats)	S4	120	1.0m	30	rp-steep-6-groups	normal	636	638.0	0	477.0	3433.0
73	A320 (30 rows - 180 seats)	S4	120	1.0m	30	rp-2-groups	normal	683	685.0	0	2395.0	7511.0
74	A320 (30 rows - 180 seats)	S4	120	1.0m	30	rp-3-groups	normal	684	683.0	0	1807.0	5893.0
76	A320 (30 rows - 180 seats)	S4	120	1.0m	30	rp-spread-5-groups	normal	641	640.0	0	649.0	4147.0
75	A320 (30 rows - 180 seats)	S4	120	1.0m	30	rp-spread-4-groups	normal	680	679.0	0	985.0	5310.0
77	A320 (30 rows - 180 seats)	S4	120	1.0m	30	rp-spread-6-groups	normal	649	649.0	0	520.0	3763.0
78	A320 (30 rows - 180 seats)	S4	120	1.0m	30	rp-steep-4-groups	normal	679	679.0	0	1082.0	4533.0
79	A320 (30 rows - 180 seats)	S4	120	1.0m	30	rp-steep-5-groups	normal	655	655.0	0	668.0	4007.0
81	A320 (30 rows - 180 seats)	S4	120	1.0m	30	rp-2-groups	normal	707	710.0	0	2721.0	7887.0
80	A320 (30 rows - 180 seats)	S4	120	1.0m	30	rp-steep-6-groups	normal	672	674.0	0	538.0	3497.0
82	A320 (30 rows - 180 seats)	S4	120	1.0m	30	rp-3-groups	normal	683	682.0	0	1649.0	6101.0
83	A320 (30 rows - 180 seats)	S4	120	1.0m	30	rp-spread-4-groups	normal	658	657.0	0	945.0	5161.0
84	A320 (30 rows - 180 seats)	S4	120	1.0m	30	rp-spread-5-groups	normal	643	642.0	0	570.0	4357.0
85	A320 (30 rows - 180 seats)	S4	120	1.0m	30	rp-spread-6-groups	normal	657	657.0	0	608.0	3681.0
86	A320 (30 rows - 180 seats)	S4	120	1.0m	30	rp-steep-4-groups	normal	667	667.0	0	987.0	4642.0
87	A320 (30 rows - 180 seats)	S4	120	1.0m	30	rp-steep-5-groups	normal	654	654.0	0	751.0	3768.0
89	A320 (30 rows - 180 seats)	S4	120	1.0m	30	rp-2-groups	normal	689	692.0	0	2462.0	7547.0
88	A320 (30 rows - 180 seats)	S4	120	1.0m	30	rp-steep-6-groups	normal	660	662.0	0	536.0	3268.0
90	A320 (30 rows - 180 seats)	S4	120	1.0m	30	rp-3-groups	normal	671	670.0	0	1241.0	5719.0
91	A320 (30 rows - 180 seats)	S4	120	1.0m	30	rp-spread-4-groups	normal	637	636.0	0	830.0	5102.0
93	A320 (30 rows - 180 seats)	S4	120	1.0m	30	rp-spread-6-groups	normal	656	656.0	0	575.0	3985.0
92	A320 (30 rows - 180 seats)	S4	120	1.0m	30	rp-spread-5-groups	normal	665	664.0	0	788.0	4172.0
94	A320 (30 rows - 180 seats)	S4	120	1.0m	30	rp-steep-4-groups	normal	670	671.0	0	839.0	4759.0
95	A320 (30 rows - 180 seats)	S4	120	1.0m	30	rp-steep-5-groups	normal	681	681.0	0	773.0	4135.0
96	A320 (30 rows - 180 seats)	S4	120	1.0m	30	rp-steep-6-groups	normal	633	634.0	0	551.0	3488.0
97	A320 (30 rows - 180 seats)	S4	120	1.0m	30	rp-2-groups	normal	747	749.0	0	2662.0	8183.0
98	A320 (30 rows - 180 seats)	S4	120	1.0m	30	rp-3-groups	normal	695	693.0	0	1436.0	5728.0
99	A320 (30 rows - 180 seats)	S4	120	1.0m	30	rp-spread-4-groups	normal	657	656.0	0	1025.0	5221.0
100	A320 (30 rows - 180 seats)	S4	120	1.0m	30	rp-spread-5-groups	normal	640	639.0	0	575.0	4412.0
101	A320 (30 rows - 180 seats)	S4	120	1.0m	30	rp-spread-6-groups	normal	632	631.0	0	499.0	3663.0
102	A320 (30 rows - 180 seats)	S4	120	1.0m	30	rp-steep-4-groups	normal	672	673.0	0	1140.0	4744.0
103	A320 (30 rows - 180 seats)	S4	120	1.0m	30	rp-steep-5-groups	normal	671	671.0	0	681.0	3759.0
104	A320 (30 rows - 180 seats)	S4	120	1.0m	30	rp-steep-6-groups	normal	660	662.0	0	537.0	3407.0
105	A320 (30 rows - 180 seats)	S4	120	1.0m	30	rp-2-groups	normal	704	706.0	0	2696.0	7839.0
106	A320 (30 rows - 180 seats)	S4	120	1.0m	30	rp-3-groups	normal	671	670.0	0	1344.0	6104.0
107	A320 (30 rows - 180 seats)	S4	120	1.0m	30	rp-spread-4-groups	normal	674	673.0	0	908.0	5183.0
108	A320 (30 rows - 180 seats)	S4	120	1.0m	30	rp-spread-5-groups	normal	669	668.0	0	728.0	4189.0
110	A320 (30 rows - 180 seats)	S4	120	1.0m	30	rp-steep-4-groups	normal	671	672.0	0	982.0	4616.0
109	A320 (30 rows - 180 seats)	S4	120	1.0m	30	rp-spread-6-groups	normal	654	654.0	0	465.0	3842.0
111	A320 (30 rows - 180 seats)	S4	120	1.0m	30	rp-steep-5-groups	normal	652	652.0	0	472.0	3483.0
113	A320 (30 rows - 180 seats)	S4	120	1.0m	30	rp-2-groups	normal	678	681.0	0	2760.0	7673.0
112	A320 (30 rows - 180 seats)	S4	120	1.0m	30	rp-steep-6-groups	normal	675	677.0	0	454.0	3395.0
114	A320 (30 rows - 180 seats)	S4	120	1.0m	30	rp-3-groups	normal	689	687.0	0	1509.0	5933.0
115	A320 (30 rows - 180 seats)	S4	120	1.0m	30	rp-spread-4-groups	normal	660	659.0	0	872.0	5134.0
116	A320 (30 rows - 180 seats)	S4	120	1.0m	30	rp-spread-5-groups	normal	669	668.0	0	705.0	4329.0
117	A320 (30 rows - 180 seats)	S4	120	1.0m	30	rp-spread-6-groups	normal	644	644.0	0	526.0	3926.0
118	A320 (30 rows - 180 seats)	S4	120	1.0m	30	rp-steep-4-groups	normal	686	686.0	0	1049.0	4754.0
119	A320 (30 rows - 180 seats)	S4	120	1.0m	30	rp-steep-5-groups	normal	661	661.0	0	668.0	3983.0
120	A320 (30 rows - 180 seats)	S4	120	1.0m	30	rp-steep-6-groups	normal	681	683.0	0	482.0	3564.0
121	A320 (30 rows - 180 seats)	S4	120	1.0m	30	rp-2-groups	normal	703	705.0	0	2753.0	8220.0
122	A320 (30 rows - 180 seats)	S4	120	1.0m	30	rp-3-groups	normal	692	691.0	0	1489.0	6039.0
123	A320 (30 rows - 180 seats)	S4	120	1.0m	30	rp-spread-4-groups	normal	648	647.0	0	1048.0	5385.0
124	A320 (30 rows - 180 seats)	S4	120	1.0m	30	rp-spread-5-groups	normal	683	682.0	0	651.0	4358.0
125	A320 (30 rows - 180 seats)	S4	120	1.0m	30	rp-spread-6-groups	normal	657	657.0	0	573.0	3846.0
126	A320 (30 rows - 180 seats)	S4	120	1.0m	30	rp-steep-4-groups	normal	664	664.0	0	1015.0	4744.0
128	A320 (30 rows - 180 seats)	S4	120	1.0m	30	rp-steep-6-groups	normal	655	656.0	0	681.0	3651.0
127	A320 (30 rows - 180 seats)	S4	120	1.0m	30	rp-steep-5-groups	normal	662	663.0	0	610.0	3955.0
129	A320 (30 rows - 180 seats)	S4	120	1.0m	30	rp-2-groups	normal	722	725.0	0	2679.0	7291.0
130	A320 (30 rows - 180 seats)	S4	120	1.0m	30	rp-3-groups	normal	656	654.0	0	1201.0	5916.0
131	A320 (30 rows - 180 seats)	S4	120	1.0m	30	rp-spread-4-groups	normal	691	691.0	0	821.0	5359.0
132	A320 (30 rows - 180 seats)	S4	120	1.0m	30	rp-spread-5-groups	normal	638	637.0	0	615.0	4315.0
133	A320 (30 rows - 180 seats)	S4	120	1.0m	30	rp-spread-6-groups	normal	650	650.0	0	521.0	3653.0
134	A320 (30 rows - 180 seats)	S4	120	1.0m	30	rp-steep-4-groups	normal	664	664.0	0	749.0	4701.0
135	A320 (30 rows - 180 seats)	S4	120	1.0m	30	rp-steep-5-groups	normal	650	650.0	0	602.0	3783.0
137	A320 (30 rows - 180 seats)	S4	120	1.0m	30	rp-2-groups	normal	655	658.0	0	2379.0	7522.0
136	A320 (30 rows - 180 seats)	S4	120	1.0m	30	rp-steep-6-groups	normal	671	672.0	0	623.0	3422.0
138	A320 (30 rows - 180 seats)	S4	120	1.0m	30	rp-3-groups	normal	667	666.0	0	1483.0	5820.0
139	A320 (30 rows - 180 seats)	S4	120	1.0m	30	rp-spread-4-groups	normal	685	684.0	0	981.0	5282.0
140	A320 (30 rows - 180 seats)	S4	120	1.0m	30	rp-spread-5-groups	normal	657	656.0	0	767.0	4451.0
141	A320 (30 rows - 180 seats)	S4	120	1.0m	30	rp-spread-6-groups	normal	641	640.0	0	448.0	4007.0
142	A320 (30 rows - 180 seats)	S4	120	1.0m	30	rp-steep-4-groups	normal	678	678.0	0	813.0	5097.0
143	A320 (30 rows - 180 seats)	S4	120	1.0m	30	rp-steep-5-groups	normal	659	659.0	0	762.0	4001.0
144	A320 (30 rows - 180 seats)	S4	120	1.0m	30	rp-steep-6-groups	normal	675	677.0	0	551.0	3201.0
145	A320 (30 rows - 180 seats)	S4	120	1.0m	30	rp-2-groups	normal	691	694.0	0	2690.0	7327.0
146	A320 (30 rows - 180 seats)	S4	120	1.0m	30	rp-3-groups	normal	692	691.0	0	1446.0	6006.0
147	A320 (30 rows - 180 seats)	S4	120	1.0m	30	rp-spread-4-groups	normal	666	665.0	0	808.0	5314.0
148	A320 (30 rows - 180 seats)	S4	120	1.0m	30	rp-spread-5-groups	normal	662	661.0	0	648.0	4161.0
149	A320 (30 rows - 180 seats)	S4	120	1.0m	30	rp-spread-6-groups	normal	619	618.0	0	528.0	3780.0
150	A320 (30 rows - 180 seats)	S4	120	1.0m	30	rp-steep-4-groups	normal	679	679.0	0	1068.0	4876.0
151	A320 (30 rows - 180 seats)	S4	120	1.0m	30	rp-steep-5-groups	normal	666	666.0	0	635.0	4041.0
153	A320 (30 rows - 180 seats)	S4	120	1.0m	30	rp-2-groups	normal	692	694.0	0	2715.0	7818.0
154	A320 (30 rows - 180 seats)	S4	120	1.0m	30	rp-3-groups	normal	685	684.0	0	1440.0	5980.0
152	A320 (30 rows - 180 seats)	S4	120	1.0m	30	rp-steep-6-groups	normal	673	674.0	0	500.0	3442.0
155	A320 (30 rows - 180 seats)	S4	120	1.0m	30	rp-spread-4-groups	normal	672	671.0	0	1058.0	5093.0
156	A320 (30 rows - 180 seats)	S4	120	1.0m	30	rp-spread-5-groups	normal	669	668.0	0	716.0	4181.0
157	A320 (30 rows - 180 seats)	S4	120	1.0m	30	rp-spread-6-groups	normal	642	642.0	0	451.0	3792.0
159	A320 (30 rows - 180 seats)	S4	120	1.0m	30	rp-steep-5-groups	normal	679	679.0	0	792.0	4122.0
161	A320 (30 rows - 180 seats)	S4	120	1.0m	30	rp-2-groups	normal	675	677.0	0	2510.0	7587.0
162	A320 (30 rows - 180 seats)	S4	120	1.0m	30	rp-3-groups	normal	645	644.0	0	1311.0	5867.0
158	A320 (30 rows - 180 seats)	S4	120	1.0m	30	rp-steep-4-groups	normal	668	668.0	0	962.0	4799.0
160	A320 (30 rows - 180 seats)	S4	120	1.0m	30	rp-steep-6-groups	normal	672	674.0	0	577.0	3326.0
163	A320 (30 rows - 180 seats)	S4	120	1.0m	30	rp-spread-4-groups	normal	638	637.0	0	893.0	4856.0
165	A320 (30 rows - 180 seats)	S4	120	1.0m	30	rp-spread-6-groups	normal	619	618.0	0	546.0	3767.0
164	A320 (30 rows - 180 seats)	S4	120	1.0m	30	rp-spread-5-groups	normal	654	653.0	0	677.0	4328.0
166	A320 (30 rows - 180 seats)	S4	120	1.0m	30	rp-steep-4-groups	normal	665	665.0	0	733.0	4580.0
168	A320 (30 rows - 180 seats)	S4	120	1.0m	30	rp-steep-6-groups	normal	640	642.0	0	434.0	3140.0
167	A320 (30 rows - 180 seats)	S4	120	1.0m	30	rp-steep-5-groups	normal	694	694.0	0	626.0	4128.0
170	A320 (30 rows - 180 seats)	S4	120	1.0m	30	rp-3-groups	normal	655	654.0	0	1132.0	5729.0
169	A320 (30 rows - 180 seats)	S4	120	1.0m	30	rp-2-groups	normal	712	714.0	0	2674.0	7481.0
171	A320 (30 rows - 180 seats)	S4	120	1.0m	30	rp-spread-4-groups	normal	640	639.0	0	850.0	5060.0
172	A320 (30 rows - 180 seats)	S4	120	1.0m	30	rp-spread-5-groups	normal	656	655.0	0	611.0	4422.0
173	A320 (30 rows - 180 seats)	S4	120	1.0m	30	rp-spread-6-groups	normal	659	658.0	0	637.0	3810.0
174	A320 (30 rows - 180 seats)	S4	120	1.0m	30	rp-steep-4-groups	normal	673	673.0	0	939.0	5017.0
175	A320 (30 rows - 180 seats)	S4	120	1.0m	30	rp-steep-5-groups	normal	655	655.0	0	687.0	3690.0
176	A320 (30 rows - 180 seats)	S4	120	1.0m	30	rp-steep-6-groups	normal	681	683.0	0	508.0	3530.0
177	A320 (30 rows - 180 seats)	S4	120	1.0m	30	rp-2-groups	normal	704	706.0	0	2331.0	7441.0
179	A320 (30 rows - 180 seats)	S4	120	1.0m	30	rp-spread-4-groups	normal	661	660.0	0	868.0	4816.0
178	A320 (30 rows - 180 seats)	S4	120	1.0m	30	rp-3-groups	normal	690	688.0	0	1351.0	5856.0
181	A320 (30 rows - 180 seats)	S4	120	1.0m	30	rp-spread-6-groups	normal	658	658.0	0	562.0	3530.0
180	A320 (30 rows - 180 seats)	S4	120	1.0m	30	rp-spread-5-groups	normal	657	656.0	0	732.0	4328.0
183	A320 (30 rows - 180 seats)	S4	120	1.0m	30	rp-steep-5-groups	normal	651	651.0	0	743.0	3975.0
182	A320 (30 rows - 180 seats)	S4	120	1.0m	30	rp-steep-4-groups	normal	659	659.0	0	1093.0	4893.0
184	A320 (30 rows - 180 seats)	S4	120	1.0m	30	rp-steep-6-groups	normal	657	659.0	0	582.0	3539.0
185	A320 (30 rows - 180 seats)	S4	120	1.0m	30	rp-2-groups	normal	659	661.0	0	2101.0	7442.0
186	A320 (30 rows - 180 seats)	S4	120	1.0m	30	rp-3-groups	normal	682	680.0	0	1431.0	5968.0
187	A320 (30 rows - 180 seats)	S4	120	1.0m	30	rp-spread-4-groups	normal	708	707.0	0	1133.0	5447.0
188	A320 (30 rows - 180 seats)	S4	120	1.0m	30	rp-spread-5-groups	normal	658	657.0	0	729.0	3962.0
189	A320 (30 rows - 180 seats)	S4	120	1.0m	30	rp-spread-6-groups	normal	665	665.0	0	491.0	3917.0
192	A320 (30 rows - 180 seats)	S4	120	1.0m	30	rp-steep-6-groups	normal	641	642.0	0	615.0	3077.0
191	A320 (30 rows - 180 seats)	S4	120	1.0m	30	rp-steep-5-groups	normal	677	677.0	0	665.0	3597.0
190	A320 (30 rows - 180 seats)	S4	120	1.0m	30	rp-steep-4-groups	normal	676	676.0	0	856.0	4898.0
193	A320 (30 rows - 180 seats)	S4	120	1.0m	30	rp-2-groups	normal	691	693.0	0	2783.0	7693.0
194	A320 (30 rows - 180 seats)	S4	120	1.0m	30	rp-3-groups	normal	680	678.0	0	1428.0	6244.0
196	A320 (30 rows - 180 seats)	S4	120	1.0m	30	rp-spread-5-groups	normal	661	660.0	0	734.0	4237.0
195	A320 (30 rows - 180 seats)	S4	120	1.0m	30	rp-spread-4-groups	normal	658	657.0	0	951.0	5225.0
197	A320 (30 rows - 180 seats)	S4	120	1.0m	30	rp-spread-6-groups	normal	663	662.0	0	598.0	3860.0
198	A320 (30 rows - 180 seats)	S4	120	1.0m	30	rp-steep-4-groups	normal	680	681.0	0	865.0	5116.0
200	A320 (30 rows - 180 seats)	S4	120	1.0m	30	rp-steep-6-groups	normal	653	655.0	0	593.0	3328.0
199	A320 (30 rows - 180 seats)	S4	120	1.0m	30	rp-steep-5-groups	normal	670	671.0	0	581.0	4027.0
201	A320 (30 rows - 180 seats)	S4	120	1.0m	30	rp-2-groups	normal	684	686.0	0	2603.0	8011.0
202	A320 (30 rows - 180 seats)	S4	120	1.0m	30	rp-3-groups	normal	682	681.0	0	1402.0	5972.0
203	A320 (30 rows - 180 seats)	S4	120	1.0m	30	rp-spread-4-groups	normal	656	655.0	0	741.0	5148.0
205	A320 (30 rows - 180 seats)	S4	120	1.0m	30	rp-spread-6-groups	normal	675	675.0	0	522.0	4085.0
204	A320 (30 rows - 180 seats)	S4	120	1.0m	30	rp-spread-5-groups	normal	667	666.0	0	792.0	4258.0
206	A320 (30 rows - 180 seats)	S4	120	1.0m	30	rp-steep-4-groups	normal	660	660.0	0	800.0	4721.0
207	A320 (30 rows - 180 seats)	S4	120	1.0m	30	rp-steep-5-groups	normal	643	643.0	0	624.0	3961.0
208	A320 (30 rows - 180 seats)	S4	120	1.0m	30	rp-steep-6-groups	normal	631	633.0	0	449.0	3346.0
209	A320 (30 rows - 180 seats)	S4	120	1.0m	30	rp-2-groups	normal	668	671.0	0	2331.0	8132.0
210	A320 (30 rows - 180 seats)	S4	120	1.0m	30	rp-3-groups	normal	677	676.0	0	1397.0	5791.0
211	A320 (30 rows - 180 seats)	S4	120	1.0m	30	rp-spread-4-groups	normal	650	649.0	0	889.0	5195.0
212	A320 (30 rows - 180 seats)	S4	120	1.0m	30	rp-spread-5-groups	normal	653	652.0	0	645.0	4470.0
213	A320 (30 rows - 180 seats)	S4	120	1.0m	30	rp-spread-6-groups	normal	656	655.0	0	522.0	3797.0
214	A320 (30 rows - 180 seats)	S4	120	1.0m	30	rp-steep-4-groups	normal	656	657.0	0	832.0	5063.0
215	A320 (30 rows - 180 seats)	S4	120	1.0m	30	rp-steep-5-groups	normal	680	680.0	0	667.0	3791.0
216	A320 (30 rows - 180 seats)	S4	120	1.0m	30	rp-steep-6-groups	normal	666	668.0	0	625.0	3221.0
217	A320 (30 rows - 180 seats)	S4	120	1.0m	30	rp-2-groups	normal	705	708.0	0	2750.0	7566.0
218	A320 (30 rows - 180 seats)	S4	120	1.0m	30	rp-3-groups	normal	659	658.0	0	1365.0	5745.0
219	A320 (30 rows - 180 seats)	S4	120	1.0m	30	rp-spread-4-groups	normal	629	628.0	0	780.0	5345.0
220	A320 (30 rows - 180 seats)	S4	120	1.0m	30	rp-spread-5-groups	normal	655	654.0	0	793.0	4337.0
221	A320 (30 rows - 180 seats)	S4	120	1.0m	30	rp-spread-6-groups	normal	644	643.0	0	542.0	3554.0
222	A320 (30 rows - 180 seats)	S4	120	1.0m	30	rp-steep-4-groups	normal	662	662.0	0	1070.0	4818.0
223	A320 (30 rows - 180 seats)	S4	120	1.0m	30	rp-steep-5-groups	normal	658	658.0	0	665.0	4146.0
224	A320 (30 rows - 180 seats)	S4	120	1.0m	30	rp-steep-6-groups	normal	665	667.0	0	558.0	3334.0
225	A320 (30 rows - 180 seats)	S4	120	1.0m	30	rp-2-groups	normal	690	693.0	0	1971.0	7923.0
226	A320 (30 rows - 180 seats)	S4	120	1.0m	30	rp-3-groups	normal	694	692.0	0	1526.0	6082.0
227	A320 (30 rows - 180 seats)	S4	120	1.0m	30	rp-spread-4-groups	normal	674	673.0	0	1004.0	5563.0
228	A320 (30 rows - 180 seats)	S4	120	1.0m	30	rp-spread-5-groups	normal	655	654.0	0	755.0	4193.0
229	A320 (30 rows - 180 seats)	S4	120	1.0m	30	rp-spread-6-groups	normal	652	652.0	0	580.0	3876.0
231	A320 (30 rows - 180 seats)	S4	120	1.0m	30	rp-steep-5-groups	normal	668	668.0	0	768.0	3996.0
230	A320 (30 rows - 180 seats)	S4	120	1.0m	30	rp-steep-4-groups	normal	683	683.0	0	951.0	4981.0
232	A320 (30 rows - 180 seats)	S4	120	1.0m	30	rp-steep-6-groups	normal	653	655.0	0	509.0	3383.0
234	A320 (30 rows - 180 seats)	S4	120	1.0m	30	rp-3-groups	normal	683	682.0	0	1395.0	6152.0
233	A320 (30 rows - 180 seats)	S4	120	1.0m	30	rp-2-groups	normal	708	710.0	0	2195.0	7584.0
235	A320 (30 rows - 180 seats)	S4	120	1.0m	30	rp-spread-4-groups	normal	648	647.0	0	797.0	4811.0
236	A320 (30 rows - 180 seats)	S4	120	1.0m	30	rp-spread-5-groups	normal	645	644.0	0	636.0	4616.0
237	A320 (30 rows - 180 seats)	S4	120	1.0m	30	rp-spread-6-groups	normal	640	640.0	0	510.0	3551.0
238	A320 (30 rows - 180 seats)	S4	120	1.0m	30	rp-steep-4-groups	normal	667	667.0	0	949.0	4856.0
239	A320 (30 rows - 180 seats)	S4	120	1.0m	30	rp-steep-5-groups	normal	677	677.0	0	632.0	3727.0
240	A320 (30 rows - 180 seats)	S4	120	1.0m	30	rp-steep-6-groups	normal	654	655.0	0	444.0	3392.0
241	A320 (30 rows - 180 seats)	S4	120	1.0m	30	rp-2-groups	normal	678	681.0	0	2086.0	7495.0
242	A320 (30 rows - 180 seats)	S4	120	1.0m	30	rp-3-groups	normal	685	683.0	0	1230.0	5677.0
243	A320 (30 rows - 180 seats)	S4	120	1.0m	30	rp-spread-4-groups	normal	655	654.0	0	1063.0	5299.0
244	A320 (30 rows - 180 seats)	S4	120	1.0m	30	rp-spread-5-groups	normal	675	674.0	0	608.0	4530.0
245	A320 (30 rows - 180 seats)	S4	120	1.0m	30	rp-spread-6-groups	normal	660	659.0	0	622.0	3997.0
246	A320 (30 rows - 180 seats)	S4	120	1.0m	30	rp-steep-4-groups	normal	679	680.0	0	1005.0	4767.0
248	A320 (30 rows - 180 seats)	S4	120	1.0m	30	rp-steep-6-groups	normal	671	673.0	0	582.0	3282.0
249	A320 (30 rows - 180 seats)	S4	120	1.0m	30	rp-2-groups	normal	687	690.0	0	2681.0	7734.0
247	A320 (30 rows - 180 seats)	S4	120	1.0m	30	rp-steep-5-groups	normal	677	677.0	0	649.0	3854.0
250	A320 (30 rows - 180 seats)	S4	120	1.0m	30	rp-3-groups	normal	670	669.0	0	1693.0	6136.0
251	A320 (30 rows - 180 seats)	S4	120	1.0m	30	rp-spread-4-groups	normal	678	677.0	0	781.0	5450.0
252	A320 (30 rows - 180 seats)	S4	120	1.0m	30	rp-spread-5-groups	normal	658	657.0	0	673.0	4404.0
253	A320 (30 rows - 180 seats)	S4	120	1.0m	30	rp-spread-6-groups	normal	626	625.0	0	549.0	3745.0
254	A320 (30 rows - 180 seats)	S4	120	1.0m	30	rp-steep-4-groups	normal	685	685.0	0	994.0	4732.0
255	A320 (30 rows - 180 seats)	S4	120	1.0m	30	rp-steep-5-groups	normal	642	642.0	0	700.0	3909.0
257	A320 (30 rows - 180 seats)	S4	120	1.0m	30	rp-2-groups	normal	683	685.0	0	2380.0	7724.0
256	A320 (30 rows - 180 seats)	S4	120	1.0m	30	rp-steep-6-groups	normal	638	640.0	0	458.0	3306.0
258	A320 (30 rows - 180 seats)	S4	120	1.0m	30	rp-3-groups	normal	655	653.0	0	1370.0	6106.0
259	A320 (30 rows - 180 seats)	S4	120	1.0m	30	rp-spread-4-groups	normal	672	671.0	0	925.0	4955.0
260	A320 (30 rows - 180 seats)	S4	120	1.0m	30	rp-spread-5-groups	normal	665	664.0	0	770.0	4390.0
261	A320 (30 rows - 180 seats)	S4	120	1.0m	30	rp-spread-6-groups	normal	655	655.0	0	504.0	3757.0
264	A320 (30 rows - 180 seats)	S4	120	1.0m	30	rp-steep-6-groups	normal	672	673.0	0	569.0	3365.0
262	A320 (30 rows - 180 seats)	S4	120	1.0m	30	rp-steep-4-groups	normal	680	680.0	0	1038.0	5133.0
265	A320 (30 rows - 180 seats)	S4	120	1.0m	30	rp-2-groups	normal	709	711.0	0	3147.0	7747.0
263	A320 (30 rows - 180 seats)	S4	120	1.0m	30	rp-steep-5-groups	normal	693	693.0	0	783.0	3739.0
266	A320 (30 rows - 180 seats)	S4	120	1.0m	30	rp-3-groups	normal	668	666.0	0	1544.0	5792.0
267	A320 (30 rows - 180 seats)	S4	120	1.0m	30	rp-spread-4-groups	normal	676	675.0	0	979.0	5234.0
268	A320 (30 rows - 180 seats)	S4	120	1.0m	30	rp-spread-5-groups	normal	659	658.0	0	684.0	4216.0
269	A320 (30 rows - 180 seats)	S4	120	1.0m	30	rp-spread-6-groups	normal	639	638.0	0	467.0	3960.0
270	A320 (30 rows - 180 seats)	S4	120	1.0m	30	rp-steep-4-groups	normal	655	655.0	0	850.0	4936.0
273	A320 (30 rows - 180 seats)	S4	120	1.0m	30	rp-2-groups	normal	706	709.0	0	2328.0	8285.0
271	A320 (30 rows - 180 seats)	S4	120	1.0m	30	rp-steep-5-groups	normal	644	644.0	0	652.0	4042.0
272	A320 (30 rows - 180 seats)	S4	120	1.0m	30	rp-steep-6-groups	normal	652	653.0	0	519.0	3265.0
274	A320 (30 rows - 180 seats)	S4	120	1.0m	30	rp-3-groups	normal	675	673.0	0	1304.0	5859.0
275	A320 (30 rows - 180 seats)	S4	120	1.0m	30	rp-spread-4-groups	normal	673	672.0	0	770.0	5241.0
276	A320 (30 rows - 180 seats)	S4	120	1.0m	30	rp-spread-5-groups	normal	670	669.0	0	712.0	4572.0
278	A320 (30 rows - 180 seats)	S4	120	1.0m	30	rp-steep-4-groups	normal	636	637.0	0	863.0	4979.0
279	A320 (30 rows - 180 seats)	S4	120	1.0m	30	rp-steep-5-groups	normal	640	640.0	0	638.0	3944.0
281	A320 (30 rows - 180 seats)	S4	120	1.0m	30	rp-2-groups	normal	661	664.0	0	2385.0	7347.0
280	A320 (30 rows - 180 seats)	S4	120	1.0m	30	rp-steep-6-groups	normal	664	666.0	0	487.0	3353.0
277	A320 (30 rows - 180 seats)	S4	120	1.0m	30	rp-spread-6-groups	normal	652	652.0	0	489.0	3900.0
283	A320 (30 rows - 180 seats)	S4	120	1.0m	30	rp-spread-4-groups	normal	644	643.0	0	842.0	5499.0
284	A320 (30 rows - 180 seats)	S4	120	1.0m	30	rp-spread-5-groups	normal	653	652.0	0	753.0	4105.0
282	A320 (30 rows - 180 seats)	S4	120	1.0m	30	rp-3-groups	normal	660	658.0	0	1309.0	5897.0
285	A320 (30 rows - 180 seats)	S4	120	1.0m	30	rp-spread-6-groups	normal	644	644.0	0	565.0	3708.0
286	A320 (30 rows - 180 seats)	S4	120	1.0m	30	rp-steep-4-groups	normal	666	666.0	0	1075.0	4648.0
287	A320 (30 rows - 180 seats)	S4	120	1.0m	30	rp-steep-5-groups	normal	663	663.0	0	617.0	3819.0
288	A320 (30 rows - 180 seats)	S4	120	1.0m	30	rp-steep-6-groups	normal	683	685.0	0	728.0	3497.0
289	A320 (30 rows - 180 seats)	S4	120	1.0m	30	rp-2-groups	normal	699	701.0	0	2598.0	7772.0
290	A320 (30 rows - 180 seats)	S4	120	1.0m	30	rp-3-groups	normal	678	677.0	0	1229.0	5930.0
291	A320 (30 rows - 180 seats)	S4	120	1.0m	30	rp-spread-4-groups	normal	660	659.0	0	818.0	4842.0
292	A320 (30 rows - 180 seats)	S4	120	1.0m	30	rp-spread-5-groups	normal	646	645.0	0	661.0	4246.0
294	A320 (30 rows - 180 seats)	S4	120	1.0m	30	rp-steep-4-groups	normal	666	666.0	0	1017.0	4866.0
293	A320 (30 rows - 180 seats)	S4	120	1.0m	30	rp-spread-6-groups	normal	649	648.0	0	469.0	3709.0
296	A320 (30 rows - 180 seats)	S4	120	1.0m	30	rp-steep-6-groups	normal	646	648.0	0	608.0	3417.0
295	A320 (30 rows - 180 seats)	S4	120	1.0m	30	rp-steep-5-groups	normal	676	676.0	0	731.0	4010.0
297	A320 (30 rows - 180 seats)	S4	120	1.0m	30	rp-2-groups	normal	709	712.0	0	2389.0	7068.0
298	A320 (30 rows - 180 seats)	S4	120	1.0m	30	rp-3-groups	normal	682	681.0	0	1410.0	5815.0
299	A320 (30 rows - 180 seats)	S4	120	1.0m	30	rp-spread-4-groups	normal	677	676.0	0	798.0	5277.0
300	A320 (30 rows - 180 seats)	S4	120	1.0m	30	rp-spread-5-groups	normal	661	660.0	0	679.0	4207.0
301	A320 (30 rows - 180 seats)	S4	120	1.0m	30	rp-spread-6-groups	normal	657	657.0	0	543.0	3852.0
302	A320 (30 rows - 180 seats)	S4	120	1.0m	30	rp-steep-4-groups	normal	685	686.0	0	1013.0	5115.0
303	A320 (30 rows - 180 seats)	S4	120	1.0m	30	rp-steep-5-groups	normal	673	673.0	0	619.0	3819.0
304	A320 (30 rows - 180 seats)	S4	120	1.0m	30	rp-steep-6-groups	normal	698	700.0	0	654.0	3545.0
306	A320 (30 rows - 180 seats)	S4	120	1.0m	30	rp-3-groups	normal	658	656.0	0	1305.0	6047.0
305	A320 (30 rows - 180 seats)	S4	120	1.0m	30	rp-2-groups	normal	707	710.0	0	3327.0	7692.0
307	A320 (30 rows - 180 seats)	S4	120	1.0m	30	rp-spread-4-groups	normal	646	645.0	0	1071.0	5456.0
308	A320 (30 rows - 180 seats)	S4	120	1.0m	30	rp-spread-5-groups	normal	644	643.0	0	761.0	4253.0
310	A320 (30 rows - 180 seats)	S4	120	1.0m	30	rp-steep-4-groups	normal	642	642.0	0	884.0	4697.0
309	A320 (30 rows - 180 seats)	S4	120	1.0m	30	rp-spread-6-groups	normal	647	647.0	0	561.0	3618.0
311	A320 (30 rows - 180 seats)	S4	120	1.0m	30	rp-steep-5-groups	normal	651	651.0	0	568.0	4014.0
313	A320 (30 rows - 180 seats)	S4	120	1.0m	30	rp-2-groups	normal	683	686.0	0	2578.0	8138.0
312	A320 (30 rows - 180 seats)	S4	120	1.0m	30	rp-steep-6-groups	normal	685	687.0	0	582.0	3390.0
314	A320 (30 rows - 180 seats)	S4	120	1.0m	30	rp-3-groups	normal	673	672.0	0	1490.0	6315.0
315	A320 (30 rows - 180 seats)	S4	120	1.0m	30	rp-spread-4-groups	normal	668	667.0	0	1058.0	5552.0
316	A320 (30 rows - 180 seats)	S4	120	1.0m	30	rp-spread-5-groups	normal	630	629.0	0	687.0	4216.0
317	A320 (30 rows - 180 seats)	S4	120	1.0m	30	rp-spread-6-groups	normal	656	656.0	0	529.0	3793.0
318	A320 (30 rows - 180 seats)	S4	120	1.0m	30	rp-steep-4-groups	normal	683	683.0	0	1006.0	4760.0
319	A320 (30 rows - 180 seats)	S4	120	1.0m	30	rp-steep-5-groups	normal	670	670.0	0	679.0	4074.0
320	A320 (30 rows - 180 seats)	S4	120	1.0m	30	rp-steep-6-groups	normal	676	677.0	0	589.0	3405.0
321	A320 (30 rows - 180 seats)	S4	120	1.0m	30	rp-2-groups	normal	724	726.0	0	2956.0	7296.0
323	A320 (30 rows - 180 seats)	S4	120	1.0m	30	rp-spread-4-groups	normal	665	664.0	0	954.0	4938.0
324	A320 (30 rows - 180 seats)	S4	120	1.0m	30	rp-spread-5-groups	normal	639	638.0	0	525.0	4370.0
322	A320 (30 rows - 180 seats)	S4	120	1.0m	30	rp-3-groups	normal	698	697.0	0	1419.0	6004.0
325	A320 (30 rows - 180 seats)	S4	120	1.0m	30	rp-spread-6-groups	normal	665	665.0	0	464.0	3920.0
326	A320 (30 rows - 180 seats)	S4	120	1.0m	30	rp-steep-4-groups	normal	664	665.0	0	976.0	4634.0
327	A320 (30 rows - 180 seats)	S4	120	1.0m	30	rp-steep-5-groups	normal	655	655.0	0	552.0	4043.0
329	A320 (30 rows - 180 seats)	S4	120	1.0m	30	rp-2-groups	normal	686	688.0	0	2712.0	7553.0
328	A320 (30 rows - 180 seats)	S4	120	1.0m	30	rp-steep-6-groups	normal	668	670.0	0	518.0	3517.0
330	A320 (30 rows - 180 seats)	S4	120	1.0m	30	rp-3-groups	normal	675	674.0	0	1441.0	6082.0
331	A320 (30 rows - 180 seats)	S4	120	1.0m	30	rp-spread-4-groups	normal	682	681.0	0	1049.0	5278.0
332	A320 (30 rows - 180 seats)	S4	120	1.0m	30	rp-spread-5-groups	normal	659	658.0	0	722.0	4226.0
333	A320 (30 rows - 180 seats)	S4	120	1.0m	30	rp-spread-6-groups	normal	663	662.0	0	493.0	3895.0
334	A320 (30 rows - 180 seats)	S4	120	1.0m	30	rp-steep-4-groups	normal	643	643.0	0	870.0	5214.0
335	A320 (30 rows - 180 seats)	S4	120	1.0m	30	rp-steep-5-groups	normal	656	656.0	0	685.0	4130.0
336	A320 (30 rows - 180 seats)	S4	120	1.0m	30	rp-steep-6-groups	normal	667	669.0	0	565.0	3160.0
337	A320 (30 rows - 180 seats)	S4	120	1.0m	30	rp-2-groups	normal	692	694.0	0	2482.0	7314.0
338	A320 (30 rows - 180 seats)	S4	120	1.0m	30	rp-3-groups	normal	662	660.0	0	1105.0	6212.0
339	A320 (30 rows - 180 seats)	S4	120	1.0m	30	rp-spread-4-groups	normal	646	645.0	0	894.0	5208.0
340	A320 (30 rows - 180 seats)	S4	120	1.0m	30	rp-spread-5-groups	normal	632	631.0	0	609.0	4270.0
341	A320 (30 rows - 180 seats)	S4	120	1.0m	30	rp-spread-6-groups	normal	657	657.0	0	480.0	3590.0
342	A320 (30 rows - 180 seats)	S4	120	1.0m	30	rp-steep-4-groups	normal	657	657.0	0	816.0	4617.0
343	A320 (30 rows - 180 seats)	S4	120	1.0m	30	rp-steep-5-groups	normal	660	660.0	0	667.0	3989.0
345	A320 (30 rows - 180 seats)	S4	120	1.0m	30	rp-2-groups	normal	662	665.0	0	2482.0	7688.0
344	A320 (30 rows - 180 seats)	S4	120	1.0m	30	rp-steep-6-groups	normal	676	678.0	0	535.0	3398.0
346	A320 (30 rows - 180 seats)	S4	120	1.0m	30	rp-3-groups	normal	654	652.0	0	1382.0	6070.0
347	A320 (30 rows - 180 seats)	S4	120	1.0m	30	rp-spread-4-groups	normal	679	678.0	0	940.0	5644.0
348	A320 (30 rows - 180 seats)	S4	120	1.0m	30	rp-spread-5-groups	normal	662	661.0	0	574.0	4091.0
350	A320 (30 rows - 180 seats)	S4	120	1.0m	30	rp-steep-4-groups	normal	666	666.0	0	940.0	4827.0
349	A320 (30 rows - 180 seats)	S4	120	1.0m	30	rp-spread-6-groups	normal	671	671.0	0	514.0	3699.0
351	A320 (30 rows - 180 seats)	S4	120	1.0m	30	rp-steep-5-groups	normal	670	670.0	0	604.0	3929.0
352	A320 (30 rows - 180 seats)	S4	120	1.0m	30	rp-steep-6-groups	normal	669	671.0	0	473.0	3381.0
354	A320 (30 rows - 180 seats)	S4	120	1.0m	30	rp-3-groups	normal	680	678.0	0	1330.0	6296.0
353	A320 (30 rows - 180 seats)	S4	120	1.0m	30	rp-2-groups	normal	724	727.0	0	1854.0	7722.0
355	A320 (30 rows - 180 seats)	S4	120	1.0m	30	rp-spread-4-groups	normal	661	660.0	0	1101.0	5096.0
356	A320 (30 rows - 180 seats)	S4	120	1.0m	30	rp-spread-5-groups	normal	664	663.0	0	677.0	4189.0
357	A320 (30 rows - 180 seats)	S4	120	1.0m	30	rp-spread-6-groups	normal	649	649.0	0	544.0	3770.0
358	A320 (30 rows - 180 seats)	S4	120	1.0m	30	rp-steep-4-groups	normal	659	659.0	0	894.0	5195.0
359	A320 (30 rows - 180 seats)	S4	120	1.0m	30	rp-steep-5-groups	normal	686	686.0	0	609.0	4127.0
360	A320 (30 rows - 180 seats)	S4	120	1.0m	30	rp-steep-6-groups	normal	659	661.0	0	556.0	3318.0
361	A320 (30 rows - 180 seats)	S4	120	1.0m	30	rp-2-groups	normal	728	731.0	0	2814.0	8115.0
362	A320 (30 rows - 180 seats)	S4	120	1.0m	30	rp-3-groups	normal	686	685.0	0	1127.0	5888.0
363	A320 (30 rows - 180 seats)	S4	120	1.0m	30	rp-spread-4-groups	normal	670	669.0	0	933.0	5222.0
364	A320 (30 rows - 180 seats)	S4	120	1.0m	30	rp-spread-5-groups	normal	664	663.0	0	627.0	4613.0
365	A320 (30 rows - 180 seats)	S4	120	1.0m	30	rp-spread-6-groups	normal	643	642.0	0	540.0	3490.0
366	A320 (30 rows - 180 seats)	S4	120	1.0m	30	rp-steep-4-groups	normal	662	662.0	0	745.0	4543.0
367	A320 (30 rows - 180 seats)	S4	120	1.0m	30	rp-steep-5-groups	normal	654	654.0	0	684.0	3757.0
369	A320 (30 rows - 180 seats)	S4	120	1.0m	30	rp-2-groups	normal	663	666.0	0	2224.0	7417.0
370	A320 (30 rows - 180 seats)	S4	120	1.0m	30	rp-3-groups	normal	662	660.0	0	1427.0	5193.0
368	A320 (30 rows - 180 seats)	S4	120	1.0m	30	rp-steep-6-groups	normal	691	693.0	0	495.0	3434.0
371	A320 (30 rows - 180 seats)	S4	120	1.0m	30	rp-spread-4-groups	normal	673	672.0	0	757.0	5188.0
372	A320 (30 rows - 180 seats)	S4	120	1.0m	30	rp-spread-5-groups	normal	645	644.0	0	655.0	4288.0
374	A320 (30 rows - 180 seats)	S4	120	1.0m	30	rp-steep-4-groups	normal	665	666.0	0	1224.0	4869.0
373	A320 (30 rows - 180 seats)	S4	120	1.0m	30	rp-spread-6-groups	normal	676	675.0	0	584.0	3844.0
375	A320 (30 rows - 180 seats)	S4	120	1.0m	30	rp-steep-5-groups	normal	664	664.0	0	775.0	4055.0
376	A320 (30 rows - 180 seats)	S4	120	1.0m	30	rp-steep-6-groups	normal	646	648.0	0	495.0	3226.0
377	A320 (30 rows - 180 seats)	S4	120	1.0m	30	rp-2-groups	normal	675	678.0	0	2279.0	7915.0
378	A320 (30 rows - 180 seats)	S4	120	1.0m	30	rp-3-groups	normal	681	680.0	0	1234.0	5561.0
379	A320 (30 rows - 180 seats)	S4	120	1.0m	30	rp-spread-4-groups	normal	666	665.0	0	858.0	4888.0
380	A320 (30 rows - 180 seats)	S4	120	1.0m	30	rp-spread-5-groups	normal	644	643.0	0	617.0	4435.0
381	A320 (30 rows - 180 seats)	S4	120	1.0m	30	rp-spread-6-groups	normal	673	672.0	0	572.0	3916.0
382	A320 (30 rows - 180 seats)	S4	120	1.0m	30	rp-steep-4-groups	normal	675	675.0	0	1047.0	4788.0
385	A320 (30 rows - 180 seats)	S4	120	1.0m	30	rp-2-groups	normal	711	713.0	0	2688.0	7868.0
383	A320 (30 rows - 180 seats)	S4	120	1.0m	30	rp-steep-5-groups	normal	665	665.0	0	462.0	4071.0
384	A320 (30 rows - 180 seats)	S4	120	1.0m	30	rp-steep-6-groups	normal	659	661.0	0	486.0	3385.0
386	A320 (30 rows - 180 seats)	S4	120	1.0m	30	rp-3-groups	normal	683	682.0	0	1487.0	5819.0
387	A320 (30 rows - 180 seats)	S4	120	1.0m	30	rp-spread-4-groups	normal	678	677.0	0	859.0	5346.0
388	A320 (30 rows - 180 seats)	S4	120	1.0m	30	rp-spread-5-groups	normal	648	647.0	0	798.0	4377.0
389	A320 (30 rows - 180 seats)	S4	120	1.0m	30	rp-spread-6-groups	normal	654	654.0	0	569.0	3760.0
390	A320 (30 rows - 180 seats)	S4	120	1.0m	30	rp-steep-4-groups	normal	655	655.0	0	912.0	4663.0
393	A320 (30 rows - 180 seats)	S4	120	1.0m	30	rp-2-groups	normal	683	685.0	0	3052.0	7579.0
392	A320 (30 rows - 180 seats)	S4	120	1.0m	30	rp-steep-6-groups	normal	678	679.0	0	589.0	3571.0
391	A320 (30 rows - 180 seats)	S4	120	1.0m	30	rp-steep-5-groups	normal	666	667.0	0	667.0	3777.0
394	A320 (30 rows - 180 seats)	S4	120	1.0m	30	rp-3-groups	normal	647	645.0	0	1329.0	5930.0
395	A320 (30 rows - 180 seats)	S4	120	1.0m	30	rp-spread-4-groups	normal	633	632.0	0	865.0	5032.0
398	A320 (30 rows - 180 seats)	S4	120	1.0m	30	rp-steep-4-groups	normal	663	663.0	0	1007.0	4851.0
397	A320 (30 rows - 180 seats)	S4	120	1.0m	30	rp-spread-6-groups	normal	674	673.0	0	573.0	3878.0
396	A320 (30 rows - 180 seats)	S4	120	1.0m	30	rp-spread-5-groups	normal	704	703.0	0	714.0	4467.0
399	A320 (30 rows - 180 seats)	S4	120	1.0m	30	rp-steep-5-groups	normal	651	651.0	0	736.0	3931.0
400	A320 (30 rows - 180 seats)	S4	120	1.0m	30	rp-steep-6-groups	normal	654	656.0	0	508.0	3332.0
401	A320 (30 rows - 180 seats)	S4	120	1.0m	30	rp-2-groups	normal	691	693.0	0	2716.0	7588.0
402	A320 (30 rows - 180 seats)	S4	120	1.0m	30	rp-3-groups	normal	656	655.0	0	1055.0	5715.0
403	A320 (30 rows - 180 seats)	S4	120	1.0m	30	rp-spread-4-groups	normal	643	642.0	0	819.0	5322.0
404	A320 (30 rows - 180 seats)	S4	120	1.0m	30	rp-spread-5-groups	normal	657	656.0	0	618.0	4232.0
405	A320 (30 rows - 180 seats)	S4	120	1.0m	30	rp-spread-6-groups	normal	662	661.0	0	585.0	3799.0
409	A320 (30 rows - 180 seats)	S4	120	1.0m	30	rp-2-groups	normal	674	676.0	0	2125.0	7298.0
407	A320 (30 rows - 180 seats)	S4	120	1.0m	30	rp-steep-5-groups	normal	677	677.0	0	558.0	4070.0
406	A320 (30 rows - 180 seats)	S4	120	1.0m	30	rp-steep-4-groups	normal	653	654.0	0	951.0	4660.0
410	A320 (30 rows - 180 seats)	S4	120	1.0m	30	rp-3-groups	normal	680	678.0	0	1303.0	5874.0
408	A320 (30 rows - 180 seats)	S4	120	1.0m	30	rp-steep-6-groups	normal	672	674.0	0	554.0	3255.0
411	A320 (30 rows - 180 seats)	S4	120	1.0m	30	rp-spread-4-groups	normal	652	651.0	0	927.0	5231.0
412	A320 (30 rows - 180 seats)	S4	120	1.0m	30	rp-spread-5-groups	normal	654	653.0	0	677.0	4466.0
413	A320 (30 rows - 180 seats)	S4	120	1.0m	30	rp-spread-6-groups	normal	659	658.0	0	556.0	3897.0
414	A320 (30 rows - 180 seats)	S4	120	1.0m	30	rp-steep-4-groups	normal	633	633.0	0	928.0	5021.0
417	A320 (30 rows - 180 seats)	S4	120	1.0m	30	rp-2-groups	normal	688	691.0	0	3129.0	7607.0
418	A320 (30 rows - 180 seats)	S4	120	1.0m	30	rp-3-groups	normal	673	672.0	0	1263.0	5891.0
415	A320 (30 rows - 180 seats)	S4	120	1.0m	30	rp-steep-5-groups	normal	669	669.0	0	636.0	3803.0
416	A320 (30 rows - 180 seats)	S4	120	1.0m	30	rp-steep-6-groups	normal	671	673.0	0	532.0	3309.0
419	A320 (30 rows - 180 seats)	S4	120	1.0m	30	rp-spread-4-groups	normal	669	668.0	0	975.0	5145.0
420	A320 (30 rows - 180 seats)	S4	120	1.0m	30	rp-spread-5-groups	normal	644	643.0	0	656.0	4390.0
421	A320 (30 rows - 180 seats)	S4	120	1.0m	30	rp-spread-6-groups	normal	664	663.0	0	610.0	3631.0
422	A320 (30 rows - 180 seats)	S4	120	1.0m	30	rp-steep-4-groups	normal	643	643.0	0	916.0	4782.0
423	A320 (30 rows - 180 seats)	S4	120	1.0m	30	rp-steep-5-groups	normal	640	640.0	0	749.0	3919.0
425	A320 (30 rows - 180 seats)	S4	120	1.0m	30	rp-2-groups	normal	660	662.0	0	2172.0	7382.0
424	A320 (30 rows - 180 seats)	S4	120	1.0m	30	rp-steep-6-groups	normal	653	654.0	0	586.0	3275.0
426	A320 (30 rows - 180 seats)	S4	120	1.0m	30	rp-3-groups	normal	687	686.0	0	1152.0	5963.0
427	A320 (30 rows - 180 seats)	S4	120	1.0m	30	rp-spread-4-groups	normal	659	658.0	0	797.0	4975.0
430	A320 (30 rows - 180 seats)	S4	120	1.0m	30	rp-steep-4-groups	normal	632	632.0	0	755.0	4697.0
428	A320 (30 rows - 180 seats)	S4	120	1.0m	30	rp-spread-5-groups	normal	662	661.0	0	698.0	4408.0
429	A320 (30 rows - 180 seats)	S4	120	1.0m	30	rp-spread-6-groups	normal	653	653.0	0	523.0	3716.0
431	A320 (30 rows - 180 seats)	S4	120	1.0m	30	rp-steep-5-groups	normal	662	662.0	0	706.0	3951.0
433	A320 (30 rows - 180 seats)	S4	120	1.0m	30	rp-2-groups	normal	730	732.0	0	2544.0	7872.0
432	A320 (30 rows - 180 seats)	S4	120	1.0m	30	rp-steep-6-groups	normal	678	679.0	0	481.0	3195.0
434	A320 (30 rows - 180 seats)	S4	120	1.0m	30	rp-3-groups	normal	679	678.0	0	1261.0	5692.0
435	A320 (30 rows - 180 seats)	S4	120	1.0m	30	rp-spread-4-groups	normal	679	678.0	0	972.0	5352.0
436	A320 (30 rows - 180 seats)	S4	120	1.0m	30	rp-spread-5-groups	normal	647	646.0	0	733.0	4405.0
437	A320 (30 rows - 180 seats)	S4	120	1.0m	30	rp-spread-6-groups	normal	640	640.0	0	621.0	3865.0
438	A320 (30 rows - 180 seats)	S4	120	1.0m	30	rp-steep-4-groups	normal	674	674.0	0	956.0	4820.0
439	A320 (30 rows - 180 seats)	S4	120	1.0m	30	rp-steep-5-groups	normal	660	660.0	0	692.0	3852.0
440	A320 (30 rows - 180 seats)	S4	120	1.0m	30	rp-steep-6-groups	normal	646	648.0	0	563.0	3473.0
441	A320 (30 rows - 180 seats)	S4	120	1.0m	30	rp-2-groups	normal	730	733.0	0	2750.0	8083.0
442	A320 (30 rows - 180 seats)	S4	120	1.0m	30	rp-3-groups	normal	673	671.0	0	1323.0	6338.0
443	A320 (30 rows - 180 seats)	S4	120	1.0m	30	rp-spread-4-groups	normal	649	648.0	0	779.0	5046.0
445	A320 (30 rows - 180 seats)	S4	120	1.0m	30	rp-spread-6-groups	normal	648	647.0	0	458.0	3853.0
444	A320 (30 rows - 180 seats)	S4	120	1.0m	30	rp-spread-5-groups	normal	660	659.0	0	693.0	4357.0
446	A320 (30 rows - 180 seats)	S4	120	1.0m	30	rp-steep-4-groups	normal	660	660.0	0	790.0	4893.0
449	A320 (30 rows - 180 seats)	S4	120	1.0m	30	rp-2-groups	normal	722	725.0	0	2908.0	7947.0
447	A320 (30 rows - 180 seats)	S4	120	1.0m	30	rp-steep-5-groups	normal	660	661.0	0	844.0	4127.0
448	A320 (30 rows - 180 seats)	S4	120	1.0m	30	rp-steep-6-groups	normal	637	639.0	0	478.0	3201.0
450	A320 (30 rows - 180 seats)	S4	120	1.0m	30	rp-3-groups	normal	670	669.0	0	1325.0	6214.0
451	A320 (30 rows - 180 seats)	S4	120	1.0m	30	rp-spread-4-groups	normal	647	646.0	0	912.0	4822.0
452	A320 (30 rows - 180 seats)	S4	120	1.0m	30	rp-spread-5-groups	normal	637	636.0	0	734.0	4117.0
453	A320 (30 rows - 180 seats)	S4	120	1.0m	30	rp-spread-6-groups	normal	661	660.0	0	565.0	3849.0
454	A320 (30 rows - 180 seats)	S4	120	1.0m	30	rp-steep-4-groups	normal	668	668.0	0	956.0	4751.0
457	A320 (30 rows - 180 seats)	S4	120	1.0m	30	rp-2-groups	normal	699	701.0	0	2912.0	7301.0
455	A320 (30 rows - 180 seats)	S4	120	1.0m	30	rp-steep-5-groups	normal	655	655.0	0	818.0	3685.0
456	A320 (30 rows - 180 seats)	S4	120	1.0m	30	rp-steep-6-groups	normal	699	700.0	0	510.0	3162.0
459	A320 (30 rows - 180 seats)	S4	120	1.0m	30	rp-spread-4-groups	normal	649	648.0	0	928.0	5120.0
458	A320 (30 rows - 180 seats)	S4	120	1.0m	30	rp-3-groups	normal	688	686.0	0	1383.0	5765.0
460	A320 (30 rows - 180 seats)	S4	120	1.0m	30	rp-spread-5-groups	normal	650	649.0	0	720.0	4377.0
462	A320 (30 rows - 180 seats)	S4	120	1.0m	30	rp-steep-4-groups	normal	667	667.0	0	773.0	4931.0
461	A320 (30 rows - 180 seats)	S4	120	1.0m	30	rp-spread-6-groups	normal	671	670.0	0	560.0	3868.0
463	A320 (30 rows - 180 seats)	S4	120	1.0m	30	rp-steep-5-groups	normal	672	672.0	0	740.0	4187.0
465	A320 (30 rows - 180 seats)	S4	120	1.0m	30	rp-2-groups	normal	676	678.0	0	2707.0	7493.0
464	A320 (30 rows - 180 seats)	S4	120	1.0m	30	rp-steep-6-groups	normal	672	674.0	0	551.0	3554.0
466	A320 (30 rows - 180 seats)	S4	120	1.0m	30	rp-3-groups	normal	658	657.0	0	1316.0	6050.0
467	A320 (30 rows - 180 seats)	S4	120	1.0m	30	rp-spread-4-groups	normal	655	654.0	0	885.0	5352.0
468	A320 (30 rows - 180 seats)	S4	120	1.0m	30	rp-spread-5-groups	normal	665	664.0	0	664.0	4464.0
470	A320 (30 rows - 180 seats)	S4	120	1.0m	30	rp-steep-4-groups	normal	624	625.0	0	839.0	4795.0
469	A320 (30 rows - 180 seats)	S4	120	1.0m	30	rp-spread-6-groups	normal	653	652.0	0	479.0	3928.0
471	A320 (30 rows - 180 seats)	S4	120	1.0m	30	rp-steep-5-groups	normal	663	663.0	0	723.0	3961.0
473	A320 (30 rows - 180 seats)	S4	120	1.0m	30	rp-2-groups	normal	711	714.0	0	2801.0	7417.0
472	A320 (30 rows - 180 seats)	S4	120	1.0m	30	rp-steep-6-groups	normal	670	671.0	0	528.0	3192.0
474	A320 (30 rows - 180 seats)	S4	120	1.0m	30	rp-3-groups	normal	707	706.0	0	1595.0	5836.0
475	A320 (30 rows - 180 seats)	S4	120	1.0m	30	rp-spread-4-groups	normal	679	679.0	0	805.0	5419.0
477	A320 (30 rows - 180 seats)	S4	120	1.0m	30	rp-spread-6-groups	normal	630	630.0	0	508.0	4012.0
476	A320 (30 rows - 180 seats)	S4	120	1.0m	30	rp-spread-5-groups	normal	689	688.0	0	685.0	4340.0
478	A320 (30 rows - 180 seats)	S4	120	1.0m	30	rp-steep-4-groups	normal	649	650.0	0	837.0	4678.0
481	A320 (30 rows - 180 seats)	S4	120	1.0m	30	rp-2-groups	normal	684	686.0	0	2521.0	7345.0
479	A320 (30 rows - 180 seats)	S4	120	1.0m	30	rp-steep-5-groups	normal	664	664.0	0	552.0	3830.0
480	A320 (30 rows - 180 seats)	S4	120	1.0m	30	rp-steep-6-groups	normal	663	665.0	0	412.0	3502.0
482	A320 (30 rows - 180 seats)	S4	120	1.0m	30	rp-3-groups	normal	658	656.0	0	1406.0	5720.0
483	A320 (30 rows - 180 seats)	S4	120	1.0m	30	rp-spread-4-groups	normal	660	659.0	0	925.0	5013.0
484	A320 (30 rows - 180 seats)	S4	120	1.0m	30	rp-spread-5-groups	normal	657	656.0	0	594.0	4236.0
485	A320 (30 rows - 180 seats)	S4	120	1.0m	30	rp-spread-6-groups	normal	675	675.0	0	537.0	3899.0
486	A320 (30 rows - 180 seats)	S4	120	1.0m	30	rp-steep-4-groups	normal	691	692.0	0	1102.0	4840.0
489	A320 (30 rows - 180 seats)	S4	120	1.0m	30	rp-2-groups	normal	688	691.0	0	2456.0	7481.0
487	A320 (30 rows - 180 seats)	S4	120	1.0m	30	rp-steep-5-groups	normal	669	669.0	0	649.0	4014.0
488	A320 (30 rows - 180 seats)	S4	120	1.0m	30	rp-steep-6-groups	normal	654	656.0	0	455.0	3313.0
490	A320 (30 rows - 180 seats)	S4	120	1.0m	30	rp-3-groups	normal	674	672.0	0	1359.0	6015.0
491	A320 (30 rows - 180 seats)	S4	120	1.0m	30	rp-spread-4-groups	normal	647	646.0	0	786.0	4962.0
492	A320 (30 rows - 180 seats)	S4	120	1.0m	30	rp-spread-5-groups	normal	648	647.0	0	578.0	4506.0
494	A320 (30 rows - 180 seats)	S4	120	1.0m	30	rp-steep-4-groups	normal	676	676.0	0	1054.0	4784.0
493	A320 (30 rows - 180 seats)	S4	120	1.0m	30	rp-spread-6-groups	normal	680	679.0	0	526.0	3759.0
497	A320 (30 rows - 180 seats)	S4	120	1.0m	30	rp-2-groups	normal	678	680.0	0	2445.0	8007.0
496	A320 (30 rows - 180 seats)	S4	120	1.0m	30	rp-steep-6-groups	normal	661	663.0	0	632.0	3220.0
495	A320 (30 rows - 180 seats)	S4	120	1.0m	30	rp-steep-5-groups	normal	690	690.0	0	640.0	3906.0
498	A320 (30 rows - 180 seats)	S4	120	1.0m	30	rp-3-groups	normal	670	669.0	0	1609.0	5789.0
499	A320 (30 rows - 180 seats)	S4	120	1.0m	30	rp-spread-4-groups	normal	694	693.0	0	1032.0	4972.0
500	A320 (30 rows - 180 seats)	S4	120	1.0m	30	rp-spread-5-groups	normal	670	669.0	0	886.0	4226.0
501	A320 (30 rows - 180 seats)	S4	120	1.0m	30	rp-spread-6-groups	normal	637	636.0	0	464.0	3823.0
502	A320 (30 rows - 180 seats)	S4	120	1.0m	30	rp-steep-4-groups	normal	656	656.0	0	1006.0	5013.0
505	A320 (30 rows - 180 seats)	S4	120	1.0m	30	rp-2-groups	normal	685	688.0	0	2249.0	7138.0
503	A320 (30 rows - 180 seats)	S4	120	1.0m	30	rp-steep-5-groups	normal	672	672.0	0	792.0	3753.0
504	A320 (30 rows - 180 seats)	S4	120	1.0m	30	rp-steep-6-groups	normal	662	664.0	0	489.0	3417.0
506	A320 (30 rows - 180 seats)	S4	120	1.0m	30	rp-3-groups	normal	664	663.0	0	1244.0	5769.0
508	A320 (30 rows - 180 seats)	S4	120	1.0m	30	rp-spread-5-groups	normal	651	650.0	0	640.0	4324.0
510	A320 (30 rows - 180 seats)	S4	120	1.0m	30	rp-steep-4-groups	normal	658	658.0	0	872.0	4540.0
509	A320 (30 rows - 180 seats)	S4	120	1.0m	30	rp-spread-6-groups	normal	664	664.0	0	510.0	3890.0
507	A320 (30 rows - 180 seats)	S4	120	1.0m	30	rp-spread-4-groups	normal	679	678.0	0	933.0	5443.0
511	A320 (30 rows - 180 seats)	S4	120	1.0m	30	rp-steep-5-groups	normal	647	647.0	0	793.0	3804.0
512	A320 (30 rows - 180 seats)	S4	120	1.0m	30	rp-steep-6-groups	normal	639	640.0	0	496.0	3267.0
513	A320 (30 rows - 180 seats)	S4	120	1.0m	30	rp-2-groups	normal	663	665.0	0	2594.0	7641.0
514	A320 (30 rows - 180 seats)	S4	120	1.0m	30	rp-3-groups	normal	678	676.0	0	1521.0	5719.0
515	A320 (30 rows - 180 seats)	S4	120	1.0m	30	rp-spread-4-groups	normal	655	654.0	0	1090.0	5065.0
516	A320 (30 rows - 180 seats)	S4	120	1.0m	30	rp-spread-5-groups	normal	681	680.0	0	738.0	4360.0
517	A320 (30 rows - 180 seats)	S4	120	1.0m	30	rp-spread-6-groups	normal	652	652.0	0	446.0	3925.0
521	A320 (30 rows - 180 seats)	S4	120	1.0m	30	rp-2-groups	normal	666	669.0	0	2496.0	7424.0
520	A320 (30 rows - 180 seats)	S4	120	1.0m	30	rp-steep-6-groups	normal	654	656.0	0	555.0	3207.0
519	A320 (30 rows - 180 seats)	S4	120	1.0m	30	rp-steep-5-groups	normal	656	657.0	0	611.0	3969.0
518	A320 (30 rows - 180 seats)	S4	120	1.0m	30	rp-steep-4-groups	normal	662	662.0	0	973.0	4661.0
522	A320 (30 rows - 180 seats)	S4	120	1.0m	30	rp-3-groups	normal	666	664.0	0	1337.0	5944.0
523	A320 (30 rows - 180 seats)	S4	120	1.0m	30	rp-spread-4-groups	normal	677	676.0	0	1033.0	4850.0
524	A320 (30 rows - 180 seats)	S4	120	1.0m	30	rp-spread-5-groups	normal	654	653.0	0	604.0	4106.0
526	A320 (30 rows - 180 seats)	S4	120	1.0m	30	rp-steep-4-groups	normal	655	655.0	0	1005.0	4758.0
525	A320 (30 rows - 180 seats)	S4	120	1.0m	30	rp-spread-6-groups	normal	671	670.0	0	570.0	3617.0
527	A320 (30 rows - 180 seats)	S4	120	1.0m	30	rp-steep-5-groups	normal	675	675.0	0	785.0	4017.0
528	A320 (30 rows - 180 seats)	S4	120	1.0m	30	rp-steep-6-groups	normal	672	673.0	0	595.0	3721.0
529	A320 (30 rows - 180 seats)	S4	120	1.0m	30	rp-2-groups	normal	694	696.0	0	2906.0	7457.0
530	A320 (30 rows - 180 seats)	S4	120	1.0m	30	rp-3-groups	normal	703	702.0	0	1454.0	5822.0
531	A320 (30 rows - 180 seats)	S4	120	1.0m	30	rp-spread-4-groups	normal	654	653.0	0	1069.0	5322.0
532	A320 (30 rows - 180 seats)	S4	120	1.0m	30	rp-spread-5-groups	normal	650	649.0	0	604.0	4374.0
533	A320 (30 rows - 180 seats)	S4	120	1.0m	30	rp-spread-6-groups	normal	656	656.0	0	512.0	3708.0
534	A320 (30 rows - 180 seats)	S4	120	1.0m	30	rp-steep-4-groups	normal	679	679.0	0	855.0	4719.0
536	A320 (30 rows - 180 seats)	S4	120	1.0m	30	rp-steep-6-groups	normal	671	673.0	0	446.0	3378.0
535	A320 (30 rows - 180 seats)	S4	120	1.0m	30	rp-steep-5-groups	normal	681	682.0	0	705.0	4040.0
537	A320 (30 rows - 180 seats)	S4	120	1.0m	30	rp-2-groups	normal	683	686.0	0	3109.0	7618.0
538	A320 (30 rows - 180 seats)	S4	120	1.0m	30	rp-3-groups	normal	667	666.0	0	1372.0	5867.0
539	A320 (30 rows - 180 seats)	S4	120	1.0m	30	rp-spread-4-groups	normal	650	649.0	0	1071.0	5322.0
540	A320 (30 rows - 180 seats)	S4	120	1.0m	30	rp-spread-5-groups	normal	675	674.0	0	751.0	4120.0
541	A320 (30 rows - 180 seats)	S4	120	1.0m	30	rp-spread-6-groups	normal	649	649.0	0	544.0	3642.0
542	A320 (30 rows - 180 seats)	S4	120	1.0m	30	rp-steep-4-groups	normal	676	677.0	0	925.0	4684.0
543	A320 (30 rows - 180 seats)	S4	120	1.0m	30	rp-steep-5-groups	normal	671	671.0	0	541.0	3815.0
544	A320 (30 rows - 180 seats)	S4	120	1.0m	30	rp-steep-6-groups	normal	663	665.0	0	455.0	3389.0
545	A320 (30 rows - 180 seats)	S4	120	1.0m	30	rp-2-groups	normal	684	687.0	0	2450.0	7562.0
546	A320 (30 rows - 180 seats)	S4	120	1.0m	30	rp-3-groups	normal	676	674.0	0	1264.0	5895.0
547	A320 (30 rows - 180 seats)	S4	120	1.0m	30	rp-spread-4-groups	normal	657	657.0	0	914.0	5143.0
548	A320 (30 rows - 180 seats)	S4	120	1.0m	30	rp-spread-5-groups	normal	635	634.0	0	637.0	4281.0
549	A320 (30 rows - 180 seats)	S4	120	1.0m	30	rp-spread-6-groups	normal	661	660.0	0	580.0	3765.0
550	A320 (30 rows - 180 seats)	S4	120	1.0m	30	rp-steep-4-groups	normal	646	646.0	0	978.0	4982.0
551	A320 (30 rows - 180 seats)	S4	120	1.0m	30	rp-steep-5-groups	normal	677	677.0	0	718.0	4079.0
552	A320 (30 rows - 180 seats)	S4	120	1.0m	30	rp-steep-6-groups	normal	657	658.0	0	507.0	3343.0
553	A320 (30 rows - 180 seats)	S4	120	1.0m	30	rp-2-groups	normal	688	691.0	0	2208.0	8055.0
554	A320 (30 rows - 180 seats)	S4	120	1.0m	30	rp-3-groups	normal	695	693.0	0	1457.0	5663.0
555	A320 (30 rows - 180 seats)	S4	120	1.0m	30	rp-spread-4-groups	normal	661	660.0	0	940.0	5426.0
556	A320 (30 rows - 180 seats)	S4	120	1.0m	30	rp-spread-5-groups	normal	658	657.0	0	711.0	4515.0
557	A320 (30 rows - 180 seats)	S4	120	1.0m	30	rp-spread-6-groups	normal	643	643.0	0	593.0	3714.0
558	A320 (30 rows - 180 seats)	S4	120	1.0m	30	rp-steep-4-groups	normal	655	655.0	0	1077.0	4880.0
559	A320 (30 rows - 180 seats)	S4	120	1.0m	30	rp-steep-5-groups	normal	641	641.0	0	689.0	4018.0
560	A320 (30 rows - 180 seats)	S4	120	1.0m	30	rp-steep-6-groups	normal	673	675.0	0	597.0	3551.0
561	A320 (30 rows - 180 seats)	S4	120	1.0m	30	rp-2-groups	normal	701	704.0	0	2908.0	7635.0
563	A320 (30 rows - 180 seats)	S4	120	1.0m	30	rp-spread-4-groups	normal	665	664.0	0	959.0	5432.0
564	A320 (30 rows - 180 seats)	S4	120	1.0m	30	rp-spread-5-groups	normal	633	632.0	0	708.0	4484.0
562	A320 (30 rows - 180 seats)	S4	120	1.0m	30	rp-3-groups	normal	690	688.0	0	1301.0	6030.0
566	A320 (30 rows - 180 seats)	S4	120	1.0m	30	rp-steep-4-groups	normal	673	673.0	0	734.0	4663.0
565	A320 (30 rows - 180 seats)	S4	120	1.0m	30	rp-spread-6-groups	normal	646	645.0	0	416.0	3898.0
567	A320 (30 rows - 180 seats)	S4	120	1.0m	30	rp-steep-5-groups	normal	662	662.0	0	689.0	3974.0
568	A320 (30 rows - 180 seats)	S4	120	1.0m	30	rp-steep-6-groups	normal	663	665.0	0	568.0	3491.0
569	A320 (30 rows - 180 seats)	S4	120	1.0m	30	rp-2-groups	normal	715	718.0	0	2398.0	7737.0
570	A320 (30 rows - 180 seats)	S4	120	1.0m	30	rp-3-groups	normal	671	670.0	0	1344.0	5925.0
571	A320 (30 rows - 180 seats)	S4	120	1.0m	30	rp-spread-4-groups	normal	665	664.0	0	722.0	4934.0
572	A320 (30 rows - 180 seats)	S4	120	1.0m	30	rp-spread-5-groups	normal	644	643.0	0	629.0	4331.0
574	A320 (30 rows - 180 seats)	S4	120	1.0m	30	rp-steep-4-groups	normal	672	673.0	0	795.0	4643.0
573	A320 (30 rows - 180 seats)	S4	120	1.0m	30	rp-spread-6-groups	normal	660	660.0	0	440.0	3827.0
575	A320 (30 rows - 180 seats)	S4	120	1.0m	30	rp-steep-5-groups	normal	652	652.0	0	745.0	3867.0
576	A320 (30 rows - 180 seats)	S4	120	1.0m	30	rp-steep-6-groups	normal	663	665.0	0	503.0	3261.0
577	A320 (30 rows - 180 seats)	S4	120	1.0m	30	rp-2-groups	normal	702	705.0	0	2833.0	7399.0
579	A320 (30 rows - 180 seats)	S4	120	1.0m	30	rp-spread-4-groups	normal	664	663.0	0	833.0	5142.0
578	A320 (30 rows - 180 seats)	S4	120	1.0m	30	rp-3-groups	normal	683	681.0	0	1529.0	5981.0
580	A320 (30 rows - 180 seats)	S4	120	1.0m	30	rp-spread-5-groups	normal	657	656.0	0	734.0	4249.0
582	A320 (30 rows - 180 seats)	S4	120	1.0m	30	rp-steep-4-groups	normal	675	675.0	0	866.0	4856.0
581	A320 (30 rows - 180 seats)	S4	120	1.0m	30	rp-spread-6-groups	normal	664	664.0	0	552.0	4138.0
583	A320 (30 rows - 180 seats)	S4	120	1.0m	30	rp-steep-5-groups	normal	669	669.0	0	549.0	4020.0
584	A320 (30 rows - 180 seats)	S4	120	1.0m	30	rp-steep-6-groups	normal	661	663.0	0	517.0	3288.0
585	A320 (30 rows - 180 seats)	S4	120	1.0m	30	rp-2-groups	normal	689	691.0	0	2245.0	7806.0
586	A320 (30 rows - 180 seats)	S4	120	1.0m	30	rp-3-groups	normal	678	676.0	0	1518.0	5926.0
587	A320 (30 rows - 180 seats)	S4	120	1.0m	30	rp-spread-4-groups	normal	668	667.0	0	874.0	5091.0
588	A320 (30 rows - 180 seats)	S4	120	1.0m	30	rp-spread-5-groups	normal	664	663.0	0	625.0	4519.0
589	A320 (30 rows - 180 seats)	S4	120	1.0m	30	rp-spread-6-groups	normal	683	682.0	0	459.0	3866.0
590	A320 (30 rows - 180 seats)	S4	120	1.0m	30	rp-steep-4-groups	normal	690	690.0	0	950.0	4782.0
591	A320 (30 rows - 180 seats)	S4	120	1.0m	30	rp-steep-5-groups	normal	644	644.0	0	643.0	4072.0
592	A320 (30 rows - 180 seats)	S4	120	1.0m	30	rp-steep-6-groups	normal	643	645.0	0	409.0	3254.0
593	A320 (30 rows - 180 seats)	S4	120	1.0m	30	rp-2-groups	normal	711	713.0	0	2485.0	6825.0
595	A320 (30 rows - 180 seats)	S4	120	1.0m	30	rp-spread-4-groups	normal	671	670.0	0	1039.0	5264.0
594	A320 (30 rows - 180 seats)	S4	120	1.0m	30	rp-3-groups	normal	684	683.0	0	1024.0	5825.0
596	A320 (30 rows - 180 seats)	S4	120	1.0m	30	rp-spread-5-groups	normal	648	647.0	0	737.0	4104.0
598	A320 (30 rows - 180 seats)	S4	120	1.0m	30	rp-steep-4-groups	normal	671	671.0	0	848.0	4748.0
597	A320 (30 rows - 180 seats)	S4	120	1.0m	30	rp-spread-6-groups	normal	649	648.0	0	536.0	3793.0
599	A320 (30 rows - 180 seats)	S4	120	1.0m	30	rp-steep-5-groups	normal	653	653.0	0	660.0	3717.0
600	A320 (30 rows - 180 seats)	S4	120	1.0m	30	rp-steep-6-groups	normal	667	668.0	0	604.0	3239.0
601	A320 (30 rows - 180 seats)	S4	120	1.0m	30	rp-2-groups	normal	711	713.0	0	2645.0	7761.0
602	A320 (30 rows - 180 seats)	S4	120	1.0m	30	rp-3-groups	normal	691	689.0	0	1582.0	5747.0
603	A320 (30 rows - 180 seats)	S4	120	1.0m	30	rp-spread-4-groups	normal	672	671.0	0	845.0	4984.0
606	A320 (30 rows - 180 seats)	S4	120	1.0m	30	rp-steep-4-groups	normal	653	653.0	0	963.0	4572.0
604	A320 (30 rows - 180 seats)	S4	120	1.0m	30	rp-spread-5-groups	normal	682	681.0	0	621.0	4504.0
605	A320 (30 rows - 180 seats)	S4	120	1.0m	30	rp-spread-6-groups	normal	638	638.0	0	467.0	3812.0
607	A320 (30 rows - 180 seats)	S4	120	1.0m	30	rp-steep-5-groups	normal	681	681.0	0	652.0	3941.0
608	A320 (30 rows - 180 seats)	S4	120	1.0m	30	rp-steep-6-groups	normal	681	683.0	0	639.0	3653.0
609	A320 (30 rows - 180 seats)	S4	120	1.0m	30	rp-2-groups	normal	704	706.0	0	2659.0	7863.0
610	A320 (30 rows - 180 seats)	S4	120	1.0m	30	rp-3-groups	normal	681	679.0	0	1225.0	6234.0
611	A320 (30 rows - 180 seats)	S4	120	1.0m	30	rp-spread-4-groups	normal	693	692.0	0	1169.0	5265.0
612	A320 (30 rows - 180 seats)	S4	120	1.0m	30	rp-spread-5-groups	normal	658	657.0	0	711.0	4229.0
614	A320 (30 rows - 180 seats)	S4	120	1.0m	30	rp-steep-4-groups	normal	678	678.0	0	870.0	4765.0
613	A320 (30 rows - 180 seats)	S4	120	1.0m	30	rp-spread-6-groups	normal	660	659.0	0	506.0	3952.0
615	A320 (30 rows - 180 seats)	S4	120	1.0m	30	rp-steep-5-groups	normal	684	684.0	0	700.0	3775.0
616	A320 (30 rows - 180 seats)	S4	120	1.0m	30	rp-steep-6-groups	normal	672	674.0	0	539.0	3442.0
617	A320 (30 rows - 180 seats)	S4	120	1.0m	30	rp-2-groups	normal	693	696.0	0	2828.0	7711.0
618	A320 (30 rows - 180 seats)	S4	120	1.0m	30	rp-3-groups	normal	656	655.0	0	1348.0	6340.0
619	A320 (30 rows - 180 seats)	S4	120	1.0m	30	rp-spread-4-groups	normal	641	640.0	0	698.0	4710.0
620	A320 (30 rows - 180 seats)	S4	120	1.0m	30	rp-spread-5-groups	normal	679	678.0	0	708.0	4222.0
621	A320 (30 rows - 180 seats)	S4	120	1.0m	30	rp-spread-6-groups	normal	674	673.0	0	556.0	3896.0
622	A320 (30 rows - 180 seats)	S4	120	1.0m	30	rp-steep-4-groups	normal	675	675.0	0	902.0	4509.0
623	A320 (30 rows - 180 seats)	S4	120	1.0m	30	rp-steep-5-groups	normal	666	666.0	0	767.0	3862.0
624	A320 (30 rows - 180 seats)	S4	120	1.0m	30	rp-steep-6-groups	normal	642	644.0	0	429.0	3210.0
626	A320 (30 rows - 180 seats)	S4	120	1.0m	30	rp-3-groups	normal	675	673.0	0	1397.0	6204.0
625	A320 (30 rows - 180 seats)	S4	120	1.0m	30	rp-2-groups	normal	683	685.0	0	2651.0	7659.0
627	A320 (30 rows - 180 seats)	S4	120	1.0m	30	rp-spread-4-groups	normal	656	656.0	0	923.0	4913.0
628	A320 (30 rows - 180 seats)	S4	120	1.0m	30	rp-spread-5-groups	normal	639	638.0	0	751.0	4366.0
629	A320 (30 rows - 180 seats)	S4	120	1.0m	30	rp-spread-6-groups	normal	655	655.0	0	493.0	4083.0
630	A320 (30 rows - 180 seats)	S4	120	1.0m	30	rp-steep-4-groups	normal	664	664.0	0	856.0	4723.0
631	A320 (30 rows - 180 seats)	S4	120	1.0m	30	rp-steep-5-groups	normal	693	693.0	0	658.0	4035.0
632	A320 (30 rows - 180 seats)	S4	120	1.0m	30	rp-steep-6-groups	normal	650	652.0	0	500.0	3402.0
633	A320 (30 rows - 180 seats)	S4	120	1.0m	30	rp-2-groups	normal	675	677.0	0	2697.0	8324.0
634	A320 (30 rows - 180 seats)	S4	120	1.0m	30	rp-3-groups	normal	674	673.0	0	1238.0	6021.0
635	A320 (30 rows - 180 seats)	S4	120	1.0m	30	rp-spread-4-groups	normal	680	679.0	0	881.0	5286.0
636	A320 (30 rows - 180 seats)	S4	120	1.0m	30	rp-spread-5-groups	normal	650	649.0	0	622.0	4301.0
638	A320 (30 rows - 180 seats)	S4	120	1.0m	30	rp-steep-4-groups	normal	644	644.0	0	740.0	4573.0
637	A320 (30 rows - 180 seats)	S4	120	1.0m	30	rp-spread-6-groups	normal	662	661.0	0	559.0	3900.0
639	A320 (30 rows - 180 seats)	S4	120	1.0m	30	rp-steep-5-groups	normal	671	671.0	0	707.0	4005.0
640	A320 (30 rows - 180 seats)	S4	120	1.0m	30	rp-steep-6-groups	normal	669	670.0	0	528.0	3398.0
641	A320 (30 rows - 180 seats)	S4	120	1.0m	30	rp-2-groups	normal	699	702.0	0	2348.0	7553.0
643	A320 (30 rows - 180 seats)	S4	120	1.0m	30	rp-spread-4-groups	normal	677	676.0	0	927.0	5337.0
642	A320 (30 rows - 180 seats)	S4	120	1.0m	30	rp-3-groups	normal	665	663.0	0	1289.0	5782.0
644	A320 (30 rows - 180 seats)	S4	120	1.0m	30	rp-spread-5-groups	normal	682	681.0	0	606.0	4433.0
645	A320 (30 rows - 180 seats)	S4	120	1.0m	30	rp-spread-6-groups	normal	665	665.0	0	460.0	3854.0
646	A320 (30 rows - 180 seats)	S4	120	1.0m	30	rp-steep-4-groups	normal	681	681.0	0	870.0	4660.0
647	A320 (30 rows - 180 seats)	S4	120	1.0m	30	rp-steep-5-groups	normal	679	679.0	0	719.0	3883.0
648	A320 (30 rows - 180 seats)	S4	120	1.0m	30	rp-steep-6-groups	normal	666	667.0	0	563.0	3509.0
649	A320 (30 rows - 180 seats)	S4	120	1.0m	30	rp-2-groups	normal	694	696.0	0	2986.0	7688.0
650	A320 (30 rows - 180 seats)	S4	120	1.0m	30	rp-3-groups	normal	668	667.0	0	1230.0	5933.0
651	A320 (30 rows - 180 seats)	S4	120	1.0m	30	rp-spread-4-groups	normal	657	656.0	0	954.0	5565.0
652	A320 (30 rows - 180 seats)	S4	120	1.0m	30	rp-spread-5-groups	normal	664	663.0	0	753.0	4286.0
654	A320 (30 rows - 180 seats)	S4	120	1.0m	30	rp-steep-4-groups	normal	679	680.0	0	929.0	4940.0
653	A320 (30 rows - 180 seats)	S4	120	1.0m	30	rp-spread-6-groups	normal	675	675.0	0	519.0	3875.0
655	A320 (30 rows - 180 seats)	S4	120	1.0m	30	rp-steep-5-groups	normal	656	656.0	0	650.0	3921.0
656	A320 (30 rows - 180 seats)	S4	120	1.0m	30	rp-steep-6-groups	normal	660	662.0	0	547.0	3424.0
657	A320 (30 rows - 180 seats)	S4	120	1.0m	30	rp-2-groups	normal	697	700.0	0	2238.0	7547.0
658	A320 (30 rows - 180 seats)	S4	120	1.0m	30	rp-3-groups	normal	676	675.0	0	1555.0	6241.0
659	A320 (30 rows - 180 seats)	S4	120	1.0m	30	rp-spread-4-groups	normal	644	643.0	0	688.0	4900.0
660	A320 (30 rows - 180 seats)	S4	120	1.0m	30	rp-spread-5-groups	normal	639	638.0	0	720.0	4483.0
661	A320 (30 rows - 180 seats)	S4	120	1.0m	30	rp-spread-6-groups	normal	651	650.0	0	599.0	3757.0
662	A320 (30 rows - 180 seats)	S4	120	1.0m	30	rp-steep-4-groups	normal	628	628.0	0	947.0	4611.0
663	A320 (30 rows - 180 seats)	S4	120	1.0m	30	rp-steep-5-groups	normal	674	674.0	0	673.0	3960.0
664	A320 (30 rows - 180 seats)	S4	120	1.0m	30	rp-steep-6-groups	normal	641	643.0	0	542.0	3470.0
665	A320 (30 rows - 180 seats)	S4	120	1.0m	30	rp-2-groups	normal	699	702.0	0	2070.0	7456.0
666	A320 (30 rows - 180 seats)	S4	120	1.0m	30	rp-3-groups	normal	663	662.0	0	1385.0	5838.0
668	A320 (30 rows - 180 seats)	S4	120	1.0m	30	rp-spread-5-groups	normal	675	674.0	0	790.0	4224.0
667	A320 (30 rows - 180 seats)	S4	120	1.0m	30	rp-spread-4-groups	normal	663	663.0	0	853.0	5301.0
669	A320 (30 rows - 180 seats)	S4	120	1.0m	30	rp-spread-6-groups	normal	659	658.0	0	476.0	3856.0
670	A320 (30 rows - 180 seats)	S4	120	1.0m	30	rp-steep-4-groups	normal	673	674.0	0	930.0	4945.0
671	A320 (30 rows - 180 seats)	S4	120	1.0m	30	rp-steep-5-groups	normal	670	670.0	0	745.0	3929.0
672	A320 (30 rows - 180 seats)	S4	120	1.0m	30	rp-steep-6-groups	normal	667	669.0	0	481.0	3179.0
673	A320 (30 rows - 180 seats)	S4	120	1.0m	30	rp-2-groups	normal	682	684.0	0	2472.0	7724.0
674	A320 (30 rows - 180 seats)	S4	120	1.0m	30	rp-3-groups	normal	683	681.0	0	1432.0	5884.0
675	A320 (30 rows - 180 seats)	S4	120	1.0m	30	rp-spread-4-groups	normal	696	695.0	0	1003.0	5402.0
676	A320 (30 rows - 180 seats)	S4	120	1.0m	30	rp-spread-5-groups	normal	660	659.0	0	622.0	4153.0
677	A320 (30 rows - 180 seats)	S4	120	1.0m	30	rp-spread-6-groups	normal	655	654.0	0	592.0	3957.0
678	A320 (30 rows - 180 seats)	S4	120	1.0m	30	rp-steep-4-groups	normal	644	644.0	0	852.0	4609.0
679	A320 (30 rows - 180 seats)	S4	120	1.0m	30	rp-steep-5-groups	normal	646	646.0	0	685.0	3688.0
680	A320 (30 rows - 180 seats)	S4	120	1.0m	30	rp-steep-6-groups	normal	693	695.0	0	430.0	3359.0
681	A320 (30 rows - 180 seats)	S4	120	1.0m	30	rp-2-groups	normal	666	668.0	0	2556.0	7770.0
682	A320 (30 rows - 180 seats)	S4	120	1.0m	30	rp-3-groups	normal	699	698.0	0	1372.0	6377.0
683	A320 (30 rows - 180 seats)	S4	120	1.0m	30	rp-spread-4-groups	normal	677	676.0	0	1054.0	5548.0
684	A320 (30 rows - 180 seats)	S4	120	1.0m	30	rp-spread-5-groups	normal	630	629.0	0	680.0	4267.0
685	A320 (30 rows - 180 seats)	S4	120	1.0m	30	rp-spread-6-groups	normal	642	642.0	0	467.0	3536.0
686	A320 (30 rows - 180 seats)	S4	120	1.0m	30	rp-steep-4-groups	normal	639	639.0	0	959.0	4608.0
687	A320 (30 rows - 180 seats)	S4	120	1.0m	30	rp-steep-5-groups	normal	665	665.0	0	644.0	3870.0
688	A320 (30 rows - 180 seats)	S4	120	1.0m	30	rp-steep-6-groups	normal	649	651.0	0	402.0	3079.0
689	A320 (30 rows - 180 seats)	S4	120	1.0m	30	rp-2-groups	normal	703	705.0	0	2650.0	7905.0
690	A320 (30 rows - 180 seats)	S4	120	1.0m	30	rp-3-groups	normal	681	679.0	0	1512.0	6048.0
691	A320 (30 rows - 180 seats)	S4	120	1.0m	30	rp-spread-4-groups	normal	669	668.0	0	871.0	5252.0
693	A320 (30 rows - 180 seats)	S4	120	1.0m	30	rp-spread-6-groups	normal	653	653.0	0	655.0	4096.0
692	A320 (30 rows - 180 seats)	S4	120	1.0m	30	rp-spread-5-groups	normal	636	635.0	0	606.0	4176.0
694	A320 (30 rows - 180 seats)	S4	120	1.0m	30	rp-steep-4-groups	normal	664	664.0	0	841.0	5038.0
695	A320 (30 rows - 180 seats)	S4	120	1.0m	30	rp-steep-5-groups	normal	639	639.0	0	703.0	4033.0
696	A320 (30 rows - 180 seats)	S4	120	1.0m	30	rp-steep-6-groups	normal	663	665.0	0	500.0	3607.0
697	A320 (30 rows - 180 seats)	S4	120	1.0m	30	rp-2-groups	normal	695	697.0	0	2463.0	7722.0
698	A320 (30 rows - 180 seats)	S4	120	1.0m	30	rp-3-groups	normal	636	634.0	0	1349.0	5902.0
699	A320 (30 rows - 180 seats)	S4	120	1.0m	30	rp-spread-4-groups	normal	658	657.0	0	913.0	4939.0
700	A320 (30 rows - 180 seats)	S4	120	1.0m	30	rp-spread-5-groups	normal	659	658.0	0	685.0	4351.0
701	A320 (30 rows - 180 seats)	S4	120	1.0m	30	rp-spread-6-groups	normal	663	663.0	0	550.0	3823.0
702	A320 (30 rows - 180 seats)	S4	120	1.0m	30	rp-steep-4-groups	normal	679	679.0	0	815.0	4990.0
703	A320 (30 rows - 180 seats)	S4	120	1.0m	30	rp-steep-5-groups	normal	667	667.0	0	755.0	3990.0
704	A320 (30 rows - 180 seats)	S4	120	1.0m	30	rp-steep-6-groups	normal	664	665.0	0	588.0	3324.0
705	A320 (30 rows - 180 seats)	S4	120	1.0m	30	rp-2-groups	normal	675	677.0	0	2281.0	7818.0
706	A320 (30 rows - 180 seats)	S4	120	1.0m	30	rp-3-groups	normal	688	687.0	0	1354.0	5735.0
707	A320 (30 rows - 180 seats)	S4	120	1.0m	30	rp-spread-4-groups	normal	663	662.0	0	838.0	5062.0
708	A320 (30 rows - 180 seats)	S4	120	1.0m	30	rp-spread-5-groups	normal	660	659.0	0	644.0	4464.0
710	A320 (30 rows - 180 seats)	S4	120	1.0m	30	rp-steep-4-groups	normal	667	668.0	0	969.0	4652.0
709	A320 (30 rows - 180 seats)	S4	120	1.0m	30	rp-spread-6-groups	normal	635	634.0	0	540.0	3783.0
711	A320 (30 rows - 180 seats)	S4	120	1.0m	30	rp-steep-5-groups	normal	631	631.0	0	701.0	3746.0
713	A320 (30 rows - 180 seats)	S4	120	1.0m	30	rp-2-groups	normal	723	725.0	0	2715.0	7586.0
712	A320 (30 rows - 180 seats)	S4	120	1.0m	30	rp-steep-6-groups	normal	676	678.0	0	551.0	3425.0
714	A320 (30 rows - 180 seats)	S4	120	1.0m	30	rp-3-groups	normal	661	660.0	0	1431.0	5895.0
715	A320 (30 rows - 180 seats)	S4	120	1.0m	30	rp-spread-4-groups	normal	683	682.0	0	796.0	5224.0
716	A320 (30 rows - 180 seats)	S4	120	1.0m	30	rp-spread-5-groups	normal	651	650.0	0	626.0	4472.0
719	A320 (30 rows - 180 seats)	S4	120	1.0m	30	rp-steep-5-groups	normal	643	644.0	0	581.0	3638.0
717	A320 (30 rows - 180 seats)	S4	120	1.0m	30	rp-spread-6-groups	normal	651	650.0	0	448.0	3930.0
718	A320 (30 rows - 180 seats)	S4	120	1.0m	30	rp-steep-4-groups	normal	666	667.0	0	859.0	4650.0
721	A320 (30 rows - 180 seats)	S4	120	1.0m	30	rp-2-groups	normal	707	709.0	0	2829.0	8341.0
720	A320 (30 rows - 180 seats)	S4	120	1.0m	30	rp-steep-6-groups	normal	656	658.0	0	645.0	3465.0
722	A320 (30 rows - 180 seats)	S4	120	1.0m	30	rp-3-groups	normal	667	666.0	0	1222.0	5469.0
723	A320 (30 rows - 180 seats)	S4	120	1.0m	30	rp-spread-4-groups	normal	633	633.0	0	877.0	4959.0
724	A320 (30 rows - 180 seats)	S4	120	1.0m	30	rp-spread-5-groups	normal	650	649.0	0	664.0	4468.0
725	A320 (30 rows - 180 seats)	S4	120	1.0m	30	rp-spread-6-groups	normal	652	652.0	0	519.0	3741.0
726	A320 (30 rows - 180 seats)	S4	120	1.0m	30	rp-steep-4-groups	normal	682	683.0	0	949.0	5034.0
727	A320 (30 rows - 180 seats)	S4	120	1.0m	30	rp-steep-5-groups	normal	666	666.0	0	771.0	3923.0
729	A320 (30 rows - 180 seats)	S4	120	1.0m	30	rp-2-groups	normal	704	706.0	0	2576.0	7292.0
730	A320 (30 rows - 180 seats)	S4	120	1.0m	30	rp-3-groups	normal	638	637.0	0	1109.0	5945.0
728	A320 (30 rows - 180 seats)	S4	120	1.0m	30	rp-steep-6-groups	normal	687	689.0	0	675.0	3430.0
731	A320 (30 rows - 180 seats)	S4	120	1.0m	30	rp-spread-4-groups	normal	667	666.0	0	895.0	5280.0
732	A320 (30 rows - 180 seats)	S4	120	1.0m	30	rp-spread-5-groups	normal	652	651.0	0	771.0	4447.0
733	A320 (30 rows - 180 seats)	S4	120	1.0m	30	rp-spread-6-groups	normal	658	658.0	0	590.0	3820.0
734	A320 (30 rows - 180 seats)	S4	120	1.0m	30	rp-steep-4-groups	normal	701	702.0	0	964.0	5163.0
735	A320 (30 rows - 180 seats)	S4	120	1.0m	30	rp-steep-5-groups	normal	673	673.0	0	756.0	4053.0
737	A320 (30 rows - 180 seats)	S4	120	1.0m	30	rp-2-groups	normal	720	723.0	0	2720.0	7982.0
738	A320 (30 rows - 180 seats)	S4	120	1.0m	30	rp-3-groups	normal	667	665.0	0	1327.0	6066.0
736	A320 (30 rows - 180 seats)	S4	120	1.0m	30	rp-steep-6-groups	normal	691	693.0	0	500.0	3357.0
739	A320 (30 rows - 180 seats)	S4	120	1.0m	30	rp-spread-4-groups	normal	655	654.0	0	901.0	5359.0
740	A320 (30 rows - 180 seats)	S4	120	1.0m	30	rp-spread-5-groups	normal	620	619.0	0	598.0	4261.0
741	A320 (30 rows - 180 seats)	S4	120	1.0m	30	rp-spread-6-groups	normal	657	656.0	0	549.0	3811.0
742	A320 (30 rows - 180 seats)	S4	120	1.0m	30	rp-steep-4-groups	normal	678	678.0	0	907.0	4933.0
745	A320 (30 rows - 180 seats)	S4	120	1.0m	30	rp-2-groups	normal	671	674.0	0	2642.0	7939.0
744	A320 (30 rows - 180 seats)	S4	120	1.0m	30	rp-steep-6-groups	normal	647	648.0	0	628.0	3545.0
746	A320 (30 rows - 180 seats)	S4	120	1.0m	30	rp-3-groups	normal	660	658.0	0	1504.0	5515.0
743	A320 (30 rows - 180 seats)	S4	120	1.0m	30	rp-steep-5-groups	normal	676	676.0	0	685.0	3950.0
747	A320 (30 rows - 180 seats)	S4	120	1.0m	30	rp-spread-4-groups	normal	683	682.0	0	908.0	5164.0
748	A320 (30 rows - 180 seats)	S4	120	1.0m	30	rp-spread-5-groups	normal	650	649.0	0	541.0	4208.0
749	A320 (30 rows - 180 seats)	S4	120	1.0m	30	rp-spread-6-groups	normal	637	637.0	0	578.0	3870.0
752	A320 (30 rows - 180 seats)	S4	120	1.0m	30	rp-steep-6-groups	normal	679	681.0	0	550.0	3356.0
750	A320 (30 rows - 180 seats)	S4	120	1.0m	30	rp-steep-4-groups	normal	693	694.0	0	847.0	4994.0
751	A320 (30 rows - 180 seats)	S4	120	1.0m	30	rp-steep-5-groups	normal	676	676.0	0	766.0	3816.0
753	A320 (30 rows - 180 seats)	S4	120	1.0m	30	rp-2-groups	normal	720	723.0	0	2693.0	7401.0
754	A320 (30 rows - 180 seats)	S4	120	1.0m	30	rp-3-groups	normal	706	705.0	0	1579.0	6134.0
755	A320 (30 rows - 180 seats)	S4	120	1.0m	30	rp-spread-4-groups	normal	639	638.0	0	686.0	5170.0
756	A320 (30 rows - 180 seats)	S4	120	1.0m	30	rp-spread-5-groups	normal	666	665.0	0	592.0	4449.0
757	A320 (30 rows - 180 seats)	S4	120	1.0m	30	rp-spread-6-groups	normal	661	660.0	0	498.0	3881.0
758	A320 (30 rows - 180 seats)	S4	120	1.0m	30	rp-steep-4-groups	normal	650	650.0	0	924.0	4928.0
760	A320 (30 rows - 180 seats)	S4	120	1.0m	30	rp-steep-6-groups	normal	658	659.0	0	503.0	3452.0
759	A320 (30 rows - 180 seats)	S4	120	1.0m	30	rp-steep-5-groups	normal	641	641.0	0	663.0	4022.0
761	A320 (30 rows - 180 seats)	S4	120	1.0m	30	rp-2-groups	normal	684	687.0	0	2834.0	7667.0
762	A320 (30 rows - 180 seats)	S4	120	1.0m	30	rp-3-groups	normal	681	679.0	0	1347.0	5801.0
763	A320 (30 rows - 180 seats)	S4	120	1.0m	30	rp-spread-4-groups	normal	670	669.0	0	1068.0	5390.0
764	A320 (30 rows - 180 seats)	S4	120	1.0m	30	rp-spread-5-groups	normal	655	654.0	0	705.0	4309.0
765	A320 (30 rows - 180 seats)	S4	120	1.0m	30	rp-spread-6-groups	normal	636	635.0	0	521.0	3754.0
767	A320 (30 rows - 180 seats)	S4	120	1.0m	30	rp-steep-5-groups	normal	637	637.0	0	701.0	3822.0
766	A320 (30 rows - 180 seats)	S4	120	1.0m	30	rp-steep-4-groups	normal	664	665.0	0	1019.0	5040.0
769	A320 (30 rows - 180 seats)	S4	120	1.0m	30	rp-2-groups	normal	661	663.0	0	2085.0	7691.0
768	A320 (30 rows - 180 seats)	S4	120	1.0m	30	rp-steep-6-groups	normal	673	674.0	0	539.0	3600.0
770	A320 (30 rows - 180 seats)	S4	120	1.0m	30	rp-3-groups	normal	677	675.0	0	1423.0	5728.0
771	A320 (30 rows - 180 seats)	S4	120	1.0m	30	rp-spread-4-groups	normal	667	666.0	0	793.0	5256.0
772	A320 (30 rows - 180 seats)	S4	120	1.0m	30	rp-spread-5-groups	normal	654	653.0	0	863.0	4420.0
773	A320 (30 rows - 180 seats)	S4	120	1.0m	30	rp-spread-6-groups	normal	652	651.0	0	601.0	3954.0
774	A320 (30 rows - 180 seats)	S4	120	1.0m	30	rp-steep-4-groups	normal	660	660.0	0	951.0	4659.0
776	A320 (30 rows - 180 seats)	S4	120	1.0m	30	rp-steep-6-groups	normal	676	678.0	0	456.0	3333.0
775	A320 (30 rows - 180 seats)	S4	120	1.0m	30	rp-steep-5-groups	normal	679	679.0	0	822.0	3976.0
777	A320 (30 rows - 180 seats)	S4	120	1.0m	30	rp-2-groups	normal	713	716.0	0	3160.0	8201.0
779	A320 (30 rows - 180 seats)	S4	120	1.0m	30	rp-spread-4-groups	normal	663	662.0	0	805.0	5131.0
778	A320 (30 rows - 180 seats)	S4	120	1.0m	30	rp-3-groups	normal	669	667.0	0	1318.0	5528.0
780	A320 (30 rows - 180 seats)	S4	120	1.0m	30	rp-spread-5-groups	normal	648	647.0	0	630.0	4411.0
781	A320 (30 rows - 180 seats)	S4	120	1.0m	30	rp-spread-6-groups	normal	655	654.0	0	475.0	3988.0
782	A320 (30 rows - 180 seats)	S4	120	1.0m	30	rp-steep-4-groups	normal	689	690.0	0	1006.0	4748.0
784	A320 (30 rows - 180 seats)	S4	120	1.0m	30	rp-steep-6-groups	normal	652	654.0	0	604.0	3296.0
783	A320 (30 rows - 180 seats)	S4	120	1.0m	30	rp-steep-5-groups	normal	669	669.0	0	671.0	3795.0
785	A320 (30 rows - 180 seats)	S4	120	1.0m	30	rp-2-groups	normal	691	694.0	0	2232.0	7804.0
786	A320 (30 rows - 180 seats)	S4	120	1.0m	30	rp-3-groups	normal	672	670.0	0	1402.0	6073.0
788	A320 (30 rows - 180 seats)	S4	120	1.0m	30	rp-spread-5-groups	normal	674	673.0	0	733.0	4454.0
787	A320 (30 rows - 180 seats)	S4	120	1.0m	30	rp-spread-4-groups	normal	674	673.0	0	903.0	5431.0
789	A320 (30 rows - 180 seats)	S4	120	1.0m	30	rp-spread-6-groups	normal	657	657.0	0	587.0	3861.0
790	A320 (30 rows - 180 seats)	S4	120	1.0m	30	rp-steep-4-groups	normal	672	672.0	0	761.0	4554.0
791	A320 (30 rows - 180 seats)	S4	120	1.0m	30	rp-steep-5-groups	normal	668	668.0	0	700.0	3851.0
792	A320 (30 rows - 180 seats)	S4	120	1.0m	30	rp-steep-6-groups	normal	635	637.0	0	523.0	3270.0
793	A320 (30 rows - 180 seats)	S4	120	1.0m	30	rp-2-groups	normal	666	669.0	0	2949.0	7171.0
794	A320 (30 rows - 180 seats)	S4	120	1.0m	30	rp-3-groups	normal	690	689.0	0	1409.0	5880.0
795	A320 (30 rows - 180 seats)	S4	120	1.0m	30	rp-spread-4-groups	normal	670	669.0	0	1010.0	4911.0
796	A320 (30 rows - 180 seats)	S4	120	1.0m	30	rp-spread-5-groups	normal	646	645.0	0	685.0	4447.0
797	A320 (30 rows - 180 seats)	S4	120	1.0m	30	rp-spread-6-groups	normal	627	626.0	0	585.0	3448.0
798	A320 (30 rows - 180 seats)	S4	120	1.0m	30	rp-steep-4-groups	normal	655	655.0	0	1015.0	4861.0
799	A320 (30 rows - 180 seats)	S4	120	1.0m	30	rp-steep-5-groups	normal	668	668.0	0	608.0	3821.0
800	A320 (30 rows - 180 seats)	S4	120	1.0m	30	rp-steep-6-groups	normal	647	649.0	0	464.0	3471.0
801	A320 (30 rows - 180 seats)	S4	120	1.0m	30	rp-2-groups	normal	713	715.0	0	2516.0	7830.0
802	A320 (30 rows - 180 seats)	S4	120	1.0m	30	rp-3-groups	normal	662	661.0	0	1328.0	5710.0
803	A320 (30 rows - 180 seats)	S4	120	1.0m	30	rp-spread-4-groups	normal	677	676.0	0	938.0	5233.0
805	A320 (30 rows - 180 seats)	S4	120	1.0m	30	rp-spread-6-groups	normal	646	646.0	0	503.0	3877.0
804	A320 (30 rows - 180 seats)	S4	120	1.0m	30	rp-spread-5-groups	normal	650	649.0	0	662.0	4064.0
806	A320 (30 rows - 180 seats)	S4	120	1.0m	30	rp-steep-4-groups	normal	673	673.0	0	803.0	4795.0
807	A320 (30 rows - 180 seats)	S4	120	1.0m	30	rp-steep-5-groups	normal	675	676.0	0	664.0	3983.0
808	A320 (30 rows - 180 seats)	S4	120	1.0m	30	rp-steep-6-groups	normal	688	690.0	0	583.0	3402.0
809	A320 (30 rows - 180 seats)	S4	120	1.0m	30	rp-2-groups	normal	701	704.0	0	2161.0	7626.0
810	A320 (30 rows - 180 seats)	S4	120	1.0m	30	rp-3-groups	normal	679	678.0	0	1165.0	6051.0
811	A320 (30 rows - 180 seats)	S4	120	1.0m	30	rp-spread-4-groups	normal	677	677.0	0	897.0	5227.0
812	A320 (30 rows - 180 seats)	S4	120	1.0m	30	rp-spread-5-groups	normal	643	642.0	0	662.0	4046.0
813	A320 (30 rows - 180 seats)	S4	120	1.0m	30	rp-spread-6-groups	normal	647	647.0	0	535.0	3867.0
814	A320 (30 rows - 180 seats)	S4	120	1.0m	30	rp-steep-4-groups	normal	671	671.0	0	1021.0	4882.0
817	A320 (30 rows - 180 seats)	S4	120	1.0m	30	rp-2-groups	normal	686	689.0	0	2097.0	7513.0
815	A320 (30 rows - 180 seats)	S4	120	1.0m	30	rp-steep-5-groups	normal	689	689.0	0	731.0	3833.0
816	A320 (30 rows - 180 seats)	S4	120	1.0m	30	rp-steep-6-groups	normal	672	674.0	0	574.0	3308.0
818	A320 (30 rows - 180 seats)	S4	120	1.0m	30	rp-3-groups	normal	677	675.0	0	1259.0	5651.0
819	A320 (30 rows - 180 seats)	S4	120	1.0m	30	rp-spread-4-groups	normal	669	668.0	0	941.0	5154.0
820	A320 (30 rows - 180 seats)	S4	120	1.0m	30	rp-spread-5-groups	normal	638	637.0	0	608.0	4442.0
821	A320 (30 rows - 180 seats)	S4	120	1.0m	30	rp-spread-6-groups	normal	639	638.0	0	525.0	3958.0
824	A320 (30 rows - 180 seats)	S4	120	1.0m	30	rp-steep-6-groups	normal	647	649.0	0	551.0	3180.0
823	A320 (30 rows - 180 seats)	S4	120	1.0m	30	rp-steep-5-groups	normal	638	638.0	0	604.0	4015.0
825	A320 (30 rows - 180 seats)	S4	120	1.0m	30	rp-2-groups	normal	690	692.0	0	2571.0	7739.0
822	A320 (30 rows - 180 seats)	S4	120	1.0m	30	rp-steep-4-groups	normal	667	667.0	0	821.0	4904.0
826	A320 (30 rows - 180 seats)	S4	120	1.0m	30	rp-3-groups	normal	663	662.0	0	1401.0	5703.0
827	A320 (30 rows - 180 seats)	S4	120	1.0m	30	rp-spread-4-groups	normal	627	626.0	0	824.0	5165.0
828	A320 (30 rows - 180 seats)	S4	120	1.0m	30	rp-spread-5-groups	normal	645	645.0	0	695.0	4474.0
829	A320 (30 rows - 180 seats)	S4	120	1.0m	30	rp-spread-6-groups	normal	664	663.0	0	475.0	3494.0
830	A320 (30 rows - 180 seats)	S4	120	1.0m	30	rp-steep-4-groups	normal	675	675.0	0	963.0	4933.0
833	A320 (30 rows - 180 seats)	S4	120	1.0m	30	rp-2-groups	normal	688	691.0	0	2512.0	8137.0
831	A320 (30 rows - 180 seats)	S4	120	1.0m	30	rp-steep-5-groups	normal	680	680.0	0	786.0	4010.0
832	A320 (30 rows - 180 seats)	S4	120	1.0m	30	rp-steep-6-groups	normal	650	652.0	0	531.0	3403.0
834	A320 (30 rows - 180 seats)	S4	120	1.0m	30	rp-3-groups	normal	675	674.0	0	1171.0	6069.0
835	A320 (30 rows - 180 seats)	S4	120	1.0m	30	rp-spread-4-groups	normal	633	632.0	0	800.0	5062.0
836	A320 (30 rows - 180 seats)	S4	120	1.0m	30	rp-spread-5-groups	normal	659	658.0	0	738.0	4319.0
837	A320 (30 rows - 180 seats)	S4	120	1.0m	30	rp-spread-6-groups	normal	676	676.0	0	546.0	3918.0
838	A320 (30 rows - 180 seats)	S4	120	1.0m	30	rp-steep-4-groups	normal	653	653.0	0	884.0	4846.0
839	A320 (30 rows - 180 seats)	S4	120	1.0m	30	rp-steep-5-groups	normal	668	668.0	0	696.0	3497.0
841	A320 (30 rows - 180 seats)	S4	120	1.0m	30	rp-2-groups	normal	705	708.0	0	2558.0	7383.0
840	A320 (30 rows - 180 seats)	S4	120	1.0m	30	rp-steep-6-groups	normal	678	680.0	0	608.0	3176.0
842	A320 (30 rows - 180 seats)	S4	120	1.0m	30	rp-3-groups	normal	708	707.0	0	1278.0	6187.0
843	A320 (30 rows - 180 seats)	S4	120	1.0m	30	rp-spread-4-groups	normal	658	657.0	0	904.0	4971.0
844	A320 (30 rows - 180 seats)	S4	120	1.0m	30	rp-spread-5-groups	normal	638	637.0	0	783.0	3930.0
845	A320 (30 rows - 180 seats)	S4	120	1.0m	30	rp-spread-6-groups	normal	650	649.0	0	486.0	3749.0
846	A320 (30 rows - 180 seats)	S4	120	1.0m	30	rp-steep-4-groups	normal	681	681.0	0	989.0	4991.0
847	A320 (30 rows - 180 seats)	S4	120	1.0m	30	rp-steep-5-groups	normal	657	657.0	0	621.0	3798.0
848	A320 (30 rows - 180 seats)	S4	120	1.0m	30	rp-steep-6-groups	normal	656	658.0	0	456.0	3274.0
849	A320 (30 rows - 180 seats)	S4	120	1.0m	30	rp-2-groups	normal	692	694.0	0	2535.0	7987.0
850	A320 (30 rows - 180 seats)	S4	120	1.0m	30	rp-3-groups	normal	689	687.0	0	1254.0	6073.0
851	A320 (30 rows - 180 seats)	S4	120	1.0m	30	rp-spread-4-groups	normal	676	675.0	0	1025.0	5209.0
852	A320 (30 rows - 180 seats)	S4	120	1.0m	30	rp-spread-5-groups	normal	675	674.0	0	821.0	4450.0
854	A320 (30 rows - 180 seats)	S4	120	1.0m	30	rp-steep-4-groups	normal	663	663.0	0	909.0	4973.0
855	A320 (30 rows - 180 seats)	S4	120	1.0m	30	rp-steep-5-groups	normal	631	631.0	0	573.0	3837.0
853	A320 (30 rows - 180 seats)	S4	120	1.0m	30	rp-spread-6-groups	normal	617	617.0	0	570.0	3630.0
856	A320 (30 rows - 180 seats)	S4	120	1.0m	30	rp-steep-6-groups	normal	647	648.0	0	568.0	3309.0
857	A320 (30 rows - 180 seats)	S4	120	1.0m	30	rp-2-groups	normal	648	651.0	0	2332.0	7805.0
858	A320 (30 rows - 180 seats)	S4	120	1.0m	30	rp-3-groups	normal	668	667.0	0	1387.0	6035.0
859	A320 (30 rows - 180 seats)	S4	120	1.0m	30	rp-spread-4-groups	normal	663	662.0	0	860.0	5248.0
860	A320 (30 rows - 180 seats)	S4	120	1.0m	30	rp-spread-5-groups	normal	684	683.0	0	850.0	4413.0
861	A320 (30 rows - 180 seats)	S4	120	1.0m	30	rp-spread-6-groups	normal	642	642.0	0	529.0	3836.0
862	A320 (30 rows - 180 seats)	S4	120	1.0m	30	rp-steep-4-groups	normal	659	659.0	0	835.0	4684.0
864	A320 (30 rows - 180 seats)	S4	120	1.0m	30	rp-steep-6-groups	normal	651	652.0	0	551.0	3269.0
865	A320 (30 rows - 180 seats)	S4	120	1.0m	30	rp-2-groups	normal	682	685.0	0	2808.0	7395.0
863	A320 (30 rows - 180 seats)	S4	120	1.0m	30	rp-steep-5-groups	normal	665	665.0	0	709.0	3952.0
866	A320 (30 rows - 180 seats)	S4	120	1.0m	30	rp-3-groups	normal	639	637.0	0	1308.0	5528.0
867	A320 (30 rows - 180 seats)	S4	120	1.0m	30	rp-spread-4-groups	normal	680	679.0	0	1012.0	5385.0
868	A320 (30 rows - 180 seats)	S4	120	1.0m	30	rp-spread-5-groups	normal	668	667.0	0	737.0	4482.0
870	A320 (30 rows - 180 seats)	S4	120	1.0m	30	rp-steep-4-groups	normal	641	641.0	0	820.0	4843.0
869	A320 (30 rows - 180 seats)	S4	120	1.0m	30	rp-spread-6-groups	normal	665	664.0	0	597.0	3923.0
872	A320 (30 rows - 180 seats)	S4	120	1.0m	30	rp-steep-6-groups	normal	626	628.0	0	432.0	3291.0
871	A320 (30 rows - 180 seats)	S4	120	1.0m	30	rp-steep-5-groups	normal	668	669.0	0	713.0	4386.0
873	A320 (30 rows - 180 seats)	S4	120	1.0m	30	rp-2-groups	normal	696	698.0	0	2542.0	7544.0
874	A320 (30 rows - 180 seats)	S4	120	1.0m	30	rp-3-groups	normal	701	699.0	0	1495.0	5778.0
875	A320 (30 rows - 180 seats)	S4	120	1.0m	30	rp-spread-4-groups	normal	670	669.0	0	843.0	5101.0
876	A320 (30 rows - 180 seats)	S4	120	1.0m	30	rp-spread-5-groups	normal	646	645.0	0	448.0	4338.0
877	A320 (30 rows - 180 seats)	S4	120	1.0m	30	rp-spread-6-groups	normal	643	643.0	0	519.0	3660.0
878	A320 (30 rows - 180 seats)	S4	120	1.0m	30	rp-steep-4-groups	normal	660	661.0	0	925.0	5180.0
880	A320 (30 rows - 180 seats)	S4	120	1.0m	30	rp-steep-6-groups	normal	662	664.0	0	471.0	3242.0
879	A320 (30 rows - 180 seats)	S4	120	1.0m	30	rp-steep-5-groups	normal	663	663.0	0	634.0	3922.0
881	A320 (30 rows - 180 seats)	S4	120	1.0m	30	rp-2-groups	normal	713	716.0	0	3053.0	8007.0
882	A320 (30 rows - 180 seats)	S4	120	1.0m	30	rp-3-groups	normal	667	666.0	0	1526.0	5962.0
883	A320 (30 rows - 180 seats)	S4	120	1.0m	30	rp-spread-4-groups	normal	664	663.0	0	881.0	5265.0
884	A320 (30 rows - 180 seats)	S4	120	1.0m	30	rp-spread-5-groups	normal	662	661.0	0	670.0	4291.0
885	A320 (30 rows - 180 seats)	S4	120	1.0m	30	rp-spread-6-groups	normal	665	664.0	0	522.0	4019.0
886	A320 (30 rows - 180 seats)	S4	120	1.0m	30	rp-steep-4-groups	normal	672	673.0	0	892.0	4660.0
887	A320 (30 rows - 180 seats)	S4	120	1.0m	30	rp-steep-5-groups	normal	649	649.0	0	603.0	3980.0
888	A320 (30 rows - 180 seats)	S4	120	1.0m	30	rp-steep-6-groups	normal	676	677.0	0	536.0	3500.0
889	A320 (30 rows - 180 seats)	S4	120	1.0m	30	rp-2-groups	normal	716	719.0	0	2885.0	7054.0
890	A320 (30 rows - 180 seats)	S4	120	1.0m	30	rp-3-groups	normal	699	698.0	0	1435.0	6164.0
891	A320 (30 rows - 180 seats)	S4	120	1.0m	30	rp-spread-4-groups	normal	673	673.0	0	859.0	5171.0
892	A320 (30 rows - 180 seats)	S4	120	1.0m	30	rp-spread-5-groups	normal	685	684.0	0	754.0	4157.0
893	A320 (30 rows - 180 seats)	S4	120	1.0m	30	rp-spread-6-groups	normal	662	661.0	0	586.0	3845.0
894	A320 (30 rows - 180 seats)	S4	120	1.0m	30	rp-steep-4-groups	normal	662	662.0	0	795.0	4687.0
895	A320 (30 rows - 180 seats)	S4	120	1.0m	30	rp-steep-5-groups	normal	653	653.0	0	672.0	4016.0
896	A320 (30 rows - 180 seats)	S4	120	1.0m	30	rp-steep-6-groups	normal	657	659.0	0	511.0	3236.0
898	A320 (30 rows - 180 seats)	S4	120	1.0m	30	rp-3-groups	normal	645	644.0	0	1288.0	5867.0
897	A320 (30 rows - 180 seats)	S4	120	1.0m	30	rp-2-groups	normal	669	672.0	0	2679.0	7611.0
899	A320 (30 rows - 180 seats)	S4	120	1.0m	30	rp-spread-4-groups	normal	664	663.0	0	914.0	5227.0
900	A320 (30 rows - 180 seats)	S4	120	1.0m	30	rp-spread-5-groups	normal	667	666.0	0	762.0	4341.0
901	A320 (30 rows - 180 seats)	S4	120	1.0m	30	rp-spread-6-groups	normal	632	631.0	0	591.0	3906.0
902	A320 (30 rows - 180 seats)	S4	120	1.0m	30	rp-steep-4-groups	normal	667	668.0	0	1004.0	4781.0
903	A320 (30 rows - 180 seats)	S4	120	1.0m	30	rp-steep-5-groups	normal	667	667.0	0	587.0	3950.0
904	A320 (30 rows - 180 seats)	S4	120	1.0m	30	rp-steep-6-groups	normal	673	674.0	0	616.0	3386.0
905	A320 (30 rows - 180 seats)	S4	120	1.0m	30	rp-2-groups	normal	685	687.0	0	2498.0	8022.0
907	A320 (30 rows - 180 seats)	S4	120	1.0m	30	rp-spread-4-groups	normal	642	641.0	0	728.0	5260.0
906	A320 (30 rows - 180 seats)	S4	120	1.0m	30	rp-3-groups	normal	663	662.0	0	1238.0	5838.0
908	A320 (30 rows - 180 seats)	S4	120	1.0m	30	rp-spread-5-groups	normal	654	653.0	0	714.0	4328.0
910	A320 (30 rows - 180 seats)	S4	120	1.0m	30	rp-steep-4-groups	normal	662	663.0	0	950.0	4924.0
909	A320 (30 rows - 180 seats)	S4	120	1.0m	30	rp-spread-6-groups	normal	677	677.0	0	546.0	4066.0
911	A320 (30 rows - 180 seats)	S4	120	1.0m	30	rp-steep-5-groups	normal	687	688.0	0	575.0	3856.0
913	A320 (30 rows - 180 seats)	S4	120	1.0m	30	rp-2-groups	normal	710	712.0	0	2447.0	7930.0
914	A320 (30 rows - 180 seats)	S4	120	1.0m	30	rp-3-groups	normal	658	656.0	0	1357.0	5480.0
912	A320 (30 rows - 180 seats)	S4	120	1.0m	30	rp-steep-6-groups	normal	667	669.0	0	427.0	3455.0
915	A320 (30 rows - 180 seats)	S4	120	1.0m	30	rp-spread-4-groups	normal	656	655.0	0	814.0	5155.0
916	A320 (30 rows - 180 seats)	S4	120	1.0m	30	rp-spread-5-groups	normal	635	634.0	0	694.0	4184.0
917	A320 (30 rows - 180 seats)	S4	120	1.0m	30	rp-spread-6-groups	normal	635	635.0	0	520.0	3838.0
918	A320 (30 rows - 180 seats)	S4	120	1.0m	30	rp-steep-4-groups	normal	660	660.0	0	844.0	4696.0
921	A320 (30 rows - 180 seats)	S4	120	1.0m	30	rp-2-groups	normal	730	733.0	0	2749.0	7280.0
919	A320 (30 rows - 180 seats)	S4	120	1.0m	30	rp-steep-5-groups	normal	688	688.0	0	639.0	4068.0
920	A320 (30 rows - 180 seats)	S4	120	1.0m	30	rp-steep-6-groups	normal	665	667.0	0	602.0	3343.0
922	A320 (30 rows - 180 seats)	S4	120	1.0m	30	rp-3-groups	normal	666	665.0	0	1408.0	6087.0
923	A320 (30 rows - 180 seats)	S4	120	1.0m	30	rp-spread-4-groups	normal	675	674.0	0	916.0	5337.0
924	A320 (30 rows - 180 seats)	S4	120	1.0m	30	rp-spread-5-groups	normal	657	656.0	0	737.0	4128.0
925	A320 (30 rows - 180 seats)	S4	120	1.0m	30	rp-spread-6-groups	normal	636	636.0	0	459.0	3836.0
926	A320 (30 rows - 180 seats)	S4	120	1.0m	30	rp-steep-4-groups	normal	685	685.0	0	1070.0	4838.0
929	A320 (30 rows - 180 seats)	S4	120	1.0m	30	rp-2-groups	normal	710	712.0	0	2973.0	8049.0
927	A320 (30 rows - 180 seats)	S4	120	1.0m	30	rp-steep-5-groups	normal	667	667.0	0	728.0	3638.0
928	A320 (30 rows - 180 seats)	S4	120	1.0m	30	rp-steep-6-groups	normal	672	673.0	0	566.0	3409.0
930	A320 (30 rows - 180 seats)	S4	120	1.0m	30	rp-3-groups	normal	658	656.0	0	1308.0	5507.0
932	A320 (30 rows - 180 seats)	S4	120	1.0m	30	rp-spread-5-groups	normal	655	654.0	0	701.0	4194.0
931	A320 (30 rows - 180 seats)	S4	120	1.0m	30	rp-spread-4-groups	normal	668	667.0	0	931.0	5381.0
933	A320 (30 rows - 180 seats)	S4	120	1.0m	30	rp-spread-6-groups	normal	671	671.0	0	673.0	3848.0
934	A320 (30 rows - 180 seats)	S4	120	1.0m	30	rp-steep-4-groups	normal	681	681.0	0	962.0	4797.0
935	A320 (30 rows - 180 seats)	S4	120	1.0m	30	rp-steep-5-groups	normal	659	659.0	0	639.0	3902.0
937	A320 (30 rows - 180 seats)	S4	120	1.0m	30	rp-2-groups	normal	695	698.0	0	2715.0	7664.0
936	A320 (30 rows - 180 seats)	S4	120	1.0m	30	rp-steep-6-groups	normal	662	663.0	0	472.0	3207.0
938	A320 (30 rows - 180 seats)	S4	120	1.0m	30	rp-3-groups	normal	677	676.0	0	1326.0	5842.0
939	A320 (30 rows - 180 seats)	S4	120	1.0m	30	rp-spread-4-groups	normal	675	675.0	0	1067.0	5416.0
940	A320 (30 rows - 180 seats)	S4	120	1.0m	30	rp-spread-5-groups	normal	653	652.0	0	551.0	4459.0
941	A320 (30 rows - 180 seats)	S4	120	1.0m	30	rp-spread-6-groups	normal	674	674.0	0	575.0	3914.0
942	A320 (30 rows - 180 seats)	S4	120	1.0m	30	rp-steep-4-groups	normal	680	681.0	0	948.0	4659.0
944	A320 (30 rows - 180 seats)	S4	120	1.0m	30	rp-steep-6-groups	normal	664	666.0	0	449.0	3201.0
945	A320 (30 rows - 180 seats)	S4	120	1.0m	30	rp-2-groups	normal	710	713.0	0	2301.0	8068.0
943	A320 (30 rows - 180 seats)	S4	120	1.0m	30	rp-steep-5-groups	normal	667	667.0	0	483.0	3856.0
946	A320 (30 rows - 180 seats)	S4	120	1.0m	30	rp-3-groups	normal	701	699.0	0	1350.0	6013.0
947	A320 (30 rows - 180 seats)	S4	120	1.0m	30	rp-spread-4-groups	normal	649	648.0	0	898.0	5366.0
948	A320 (30 rows - 180 seats)	S4	120	1.0m	30	rp-spread-5-groups	normal	663	662.0	0	803.0	4464.0
949	A320 (30 rows - 180 seats)	S4	120	1.0m	30	rp-spread-6-groups	normal	658	658.0	0	557.0	3654.0
950	A320 (30 rows - 180 seats)	S4	120	1.0m	30	rp-steep-4-groups	normal	703	703.0	0	1132.0	4977.0
953	A320 (30 rows - 180 seats)	S4	120	1.0m	30	rp-2-groups	normal	709	712.0	0	2655.0	7657.0
952	A320 (30 rows - 180 seats)	S4	120	1.0m	30	rp-steep-6-groups	normal	659	661.0	0	499.0	3127.0
951	A320 (30 rows - 180 seats)	S4	120	1.0m	30	rp-steep-5-groups	normal	670	670.0	0	640.0	3851.0
954	A320 (30 rows - 180 seats)	S4	120	1.0m	30	rp-3-groups	normal	687	685.0	0	1324.0	5887.0
955	A320 (30 rows - 180 seats)	S4	120	1.0m	30	rp-spread-4-groups	normal	663	662.0	0	858.0	4948.0
956	A320 (30 rows - 180 seats)	S4	120	1.0m	30	rp-spread-5-groups	normal	659	658.0	0	840.0	4379.0
957	A320 (30 rows - 180 seats)	S4	120	1.0m	30	rp-spread-6-groups	normal	666	666.0	0	513.0	3818.0
958	A320 (30 rows - 180 seats)	S4	120	1.0m	30	rp-steep-4-groups	normal	697	697.0	0	1082.0	4910.0
961	A320 (30 rows - 180 seats)	S4	120	1.0m	30	rp-2-groups	normal	693	696.0	0	2597.0	7951.0
959	A320 (30 rows - 180 seats)	S4	120	1.0m	30	rp-steep-5-groups	normal	659	659.0	0	587.0	3961.0
960	A320 (30 rows - 180 seats)	S4	120	1.0m	30	rp-steep-6-groups	normal	673	675.0	0	506.0	3304.0
962	A320 (30 rows - 180 seats)	S4	120	1.0m	30	rp-3-groups	normal	685	683.0	0	1122.0	5996.0
963	A320 (30 rows - 180 seats)	S4	120	1.0m	30	rp-spread-4-groups	normal	683	682.0	0	955.0	5181.0
965	A320 (30 rows - 180 seats)	S4	120	1.0m	30	rp-spread-6-groups	normal	655	655.0	0	522.0	3869.0
964	A320 (30 rows - 180 seats)	S4	120	1.0m	30	rp-spread-5-groups	normal	648	647.0	0	678.0	4460.0
966	A320 (30 rows - 180 seats)	S4	120	1.0m	30	rp-steep-4-groups	normal	660	660.0	0	846.0	4896.0
968	A320 (30 rows - 180 seats)	S4	120	1.0m	30	rp-steep-6-groups	normal	636	638.0	0	557.0	3518.0
969	A320 (30 rows - 180 seats)	S4	120	1.0m	30	rp-2-groups	normal	698	701.0	0	2248.0	7422.0
967	A320 (30 rows - 180 seats)	S4	120	1.0m	30	rp-steep-5-groups	normal	676	676.0	0	539.0	3809.0
971	A320 (30 rows - 180 seats)	S4	120	1.0m	30	rp-spread-4-groups	normal	642	641.0	0	903.0	4984.0
970	A320 (30 rows - 180 seats)	S4	120	1.0m	30	rp-3-groups	normal	648	646.0	0	1287.0	5964.0
972	A320 (30 rows - 180 seats)	S4	120	1.0m	30	rp-spread-5-groups	normal	664	663.0	0	634.0	4343.0
973	A320 (30 rows - 180 seats)	S4	120	1.0m	30	rp-spread-6-groups	normal	644	643.0	0	444.0	3620.0
974	A320 (30 rows - 180 seats)	S4	120	1.0m	30	rp-steep-4-groups	normal	663	663.0	0	756.0	4965.0
975	A320 (30 rows - 180 seats)	S4	120	1.0m	30	rp-steep-5-groups	normal	656	656.0	0	733.0	3826.0
977	A320 (30 rows - 180 seats)	S4	120	1.0m	30	rp-2-groups	normal	657	660.0	0	2333.0	7599.0
976	A320 (30 rows - 180 seats)	S4	120	1.0m	30	rp-steep-6-groups	normal	671	673.0	0	511.0	3418.0
978	A320 (30 rows - 180 seats)	S4	120	1.0m	30	rp-3-groups	normal	695	693.0	0	1285.0	6065.0
979	A320 (30 rows - 180 seats)	S4	120	1.0m	30	rp-spread-4-groups	normal	675	674.0	0	997.0	5081.0
980	A320 (30 rows - 180 seats)	S4	120	1.0m	30	rp-spread-5-groups	normal	649	648.0	0	724.0	4144.0
981	A320 (30 rows - 180 seats)	S4	120	1.0m	30	rp-spread-6-groups	normal	644	643.0	0	581.0	3846.0
982	A320 (30 rows - 180 seats)	S4	120	1.0m	30	rp-steep-4-groups	normal	671	671.0	0	879.0	4704.0
983	A320 (30 rows - 180 seats)	S4	120	1.0m	30	rp-steep-5-groups	normal	668	668.0	0	612.0	3924.0
985	A320 (30 rows - 180 seats)	S4	120	1.0m	30	rp-2-groups	normal	715	717.0	0	2745.0	7380.0
984	A320 (30 rows - 180 seats)	S4	120	1.0m	30	rp-steep-6-groups	normal	669	671.0	0	516.0	3398.0
986	A320 (30 rows - 180 seats)	S4	120	1.0m	30	rp-3-groups	normal	667	665.0	0	1233.0	5718.0
987	A320 (30 rows - 180 seats)	S4	120	1.0m	30	rp-spread-4-groups	normal	664	663.0	0	892.0	5534.0
988	A320 (30 rows - 180 seats)	S4	120	1.0m	30	rp-spread-5-groups	normal	656	655.0	0	784.0	4659.0
989	A320 (30 rows - 180 seats)	S4	120	1.0m	30	rp-spread-6-groups	normal	647	646.0	0	405.0	3810.0
990	A320 (30 rows - 180 seats)	S4	120	1.0m	30	rp-steep-4-groups	normal	679	679.0	0	953.0	4582.0
991	A320 (30 rows - 180 seats)	S4	120	1.0m	30	rp-steep-5-groups	normal	644	644.0	0	636.0	3880.0
993	A320 (30 rows - 180 seats)	S4	120	1.0m	30	rp-2-groups	normal	667	669.0	0	2860.0	7872.0
992	A320 (30 rows - 180 seats)	S4	120	1.0m	30	rp-steep-6-groups	normal	643	645.0	0	470.0	3415.0
994	A320 (30 rows - 180 seats)	S4	120	1.0m	30	rp-3-groups	normal	690	689.0	0	1123.0	5577.0
995	A320 (30 rows - 180 seats)	S4	120	1.0m	30	rp-spread-4-groups	normal	679	678.0	0	827.0	5173.0
996	A320 (30 rows - 180 seats)	S4	120	1.0m	30	rp-spread-5-groups	normal	630	629.0	0	711.0	4152.0
998	A320 (30 rows - 180 seats)	S4	120	1.0m	30	rp-steep-4-groups	normal	652	652.0	0	992.0	4875.0
1001	A320 (30 rows - 180 seats)	S4	120	1.0m	30	rp-2-groups	normal	695	698.0	0	2516.0	7737.0
1000	A320 (30 rows - 180 seats)	S4	120	1.0m	30	rp-steep-6-groups	normal	654	656.0	0	612.0	3397.0
999	A320 (30 rows - 180 seats)	S4	120	1.0m	30	rp-steep-5-groups	normal	655	656.0	0	660.0	3999.0
997	A320 (30 rows - 180 seats)	S4	120	1.0m	30	rp-spread-6-groups	normal	690	689.0	0	674.0	3814.0
1002	A320 (30 rows - 180 seats)	S4	120	1.0m	30	rp-3-groups	normal	698	697.0	0	1247.0	5710.0
1003	A320 (30 rows - 180 seats)	S4	120	1.0m	30	rp-spread-4-groups	normal	659	658.0	0	773.0	5138.0
1004	A320 (30 rows - 180 seats)	S4	120	1.0m	30	rp-spread-5-groups	normal	645	644.0	0	771.0	4193.0
1005	A320 (30 rows - 180 seats)	S4	120	1.0m	30	rp-spread-6-groups	normal	645	644.0	0	514.0	3767.0
1006	A320 (30 rows - 180 seats)	S4	120	1.0m	30	rp-steep-4-groups	normal	678	679.0	0	986.0	4931.0
1008	A320 (30 rows - 180 seats)	S4	120	1.0m	30	rp-steep-6-groups	normal	664	665.0	0	563.0	3365.0
1007	A320 (30 rows - 180 seats)	S4	120	1.0m	30	rp-steep-5-groups	normal	679	679.0	0	765.0	4002.0
1009	A320 (30 rows - 180 seats)	S4	120	1.0m	30	rp-2-groups	normal	677	680.0	0	2591.0	7259.0
1010	A320 (30 rows - 180 seats)	S4	120	1.0m	30	rp-3-groups	normal	662	661.0	0	1499.0	6075.0
1011	A320 (30 rows - 180 seats)	S4	120	1.0m	30	rp-spread-4-groups	normal	651	650.0	0	999.0	5228.0
1012	A320 (30 rows - 180 seats)	S4	120	1.0m	30	rp-spread-5-groups	normal	652	651.0	0	620.0	4257.0
1013	A320 (30 rows - 180 seats)	S4	120	1.0m	30	rp-spread-6-groups	normal	658	657.0	0	444.0	3832.0
1016	A320 (30 rows - 180 seats)	S4	120	1.0m	30	rp-steep-6-groups	normal	655	657.0	0	377.0	3312.0
1015	A320 (30 rows - 180 seats)	S4	120	1.0m	30	rp-steep-5-groups	normal	680	680.0	0	738.0	4050.0
1014	A320 (30 rows - 180 seats)	S4	120	1.0m	30	rp-steep-4-groups	normal	673	673.0	0	1053.0	4978.0
1017	A320 (30 rows - 180 seats)	S4	120	1.0m	30	rp-2-groups	normal	698	701.0	0	3054.0	7486.0
1018	A320 (30 rows - 180 seats)	S4	120	1.0m	30	rp-3-groups	normal	685	684.0	0	1337.0	5986.0
1019	A320 (30 rows - 180 seats)	S4	120	1.0m	30	rp-spread-4-groups	normal	666	666.0	0	896.0	5120.0
1020	A320 (30 rows - 180 seats)	S4	120	1.0m	30	rp-spread-5-groups	normal	644	643.0	0	724.0	4277.0
1021	A320 (30 rows - 180 seats)	S4	120	1.0m	30	rp-spread-6-groups	normal	654	653.0	0	556.0	3682.0
1023	A320 (30 rows - 180 seats)	S4	120	1.0m	30	rp-steep-5-groups	normal	647	647.0	0	712.0	3773.0
1024	A320 (30 rows - 180 seats)	S4	120	1.0m	30	rp-steep-6-groups	normal	633	635.0	0	483.0	3253.0
1022	A320 (30 rows - 180 seats)	S4	120	1.0m	30	rp-steep-4-groups	normal	660	660.0	0	950.0	4924.0
1025	A320 (30 rows - 180 seats)	S4	120	1.0m	30	rp-2-groups	normal	711	714.0	0	2912.0	7854.0
1026	A320 (30 rows - 180 seats)	S4	120	1.0m	30	rp-3-groups	normal	718	716.0	0	1421.0	5993.0
1027	A320 (30 rows - 180 seats)	S4	120	1.0m	30	rp-spread-4-groups	normal	657	656.0	0	899.0	5168.0
1028	A320 (30 rows - 180 seats)	S4	120	1.0m	30	rp-spread-5-groups	normal	635	634.0	0	692.0	4308.0
1030	A320 (30 rows - 180 seats)	S4	120	1.0m	30	rp-steep-4-groups	normal	654	654.0	0	763.0	4790.0
1029	A320 (30 rows - 180 seats)	S4	120	1.0m	30	rp-spread-6-groups	normal	659	659.0	0	666.0	4020.0
1032	A320 (30 rows - 180 seats)	S4	120	1.0m	30	rp-steep-6-groups	normal	655	657.0	0	561.0	3508.0
1031	A320 (30 rows - 180 seats)	S4	120	1.0m	30	rp-steep-5-groups	normal	691	691.0	0	794.0	4052.0
1034	A320 (30 rows - 180 seats)	S4	120	1.0m	30	rp-3-groups	normal	670	669.0	0	1464.0	5626.0
1033	A320 (30 rows - 180 seats)	S4	120	1.0m	30	rp-2-groups	normal	706	709.0	0	2833.0	7915.0
1035	A320 (30 rows - 180 seats)	S4	120	1.0m	30	rp-spread-4-groups	normal	703	702.0	0	1028.0	5361.0
1036	A320 (30 rows - 180 seats)	S4	120	1.0m	30	rp-spread-5-groups	normal	664	663.0	0	649.0	4375.0
1038	A320 (30 rows - 180 seats)	S4	120	1.0m	30	rp-steep-4-groups	normal	654	654.0	0	1036.0	5080.0
1037	A320 (30 rows - 180 seats)	S4	120	1.0m	30	rp-spread-6-groups	normal	653	653.0	0	546.0	3701.0
1039	A320 (30 rows - 180 seats)	S4	120	1.0m	30	rp-steep-5-groups	normal	687	687.0	0	689.0	4025.0
1040	A320 (30 rows - 180 seats)	S4	120	1.0m	30	rp-steep-6-groups	normal	693	695.0	0	611.0	3428.0
1041	A320 (30 rows - 180 seats)	S4	120	1.0m	30	rp-2-groups	normal	681	684.0	0	2218.0	7893.0
1042	A320 (30 rows - 180 seats)	S4	120	1.0m	30	rp-3-groups	normal	657	655.0	0	1108.0	5835.0
1043	A320 (30 rows - 180 seats)	S4	120	1.0m	30	rp-spread-4-groups	normal	671	670.0	0	841.0	5075.0
1044	A320 (30 rows - 180 seats)	S4	120	1.0m	30	rp-spread-5-groups	normal	659	658.0	0	802.0	4256.0
1046	A320 (30 rows - 180 seats)	S4	120	1.0m	30	rp-steep-4-groups	normal	669	670.0	0	1042.0	4581.0
1045	A320 (30 rows - 180 seats)	S4	120	1.0m	30	rp-spread-6-groups	normal	665	665.0	0	617.0	3739.0
1047	A320 (30 rows - 180 seats)	S4	120	1.0m	30	rp-steep-5-groups	normal	661	662.0	0	674.0	3681.0
1049	A320 (30 rows - 180 seats)	S4	120	1.0m	30	rp-2-groups	normal	664	667.0	0	2423.0	7770.0
1048	A320 (30 rows - 180 seats)	S4	120	1.0m	30	rp-steep-6-groups	normal	661	663.0	0	543.0	3221.0
1051	A320 (30 rows - 180 seats)	S4	120	1.0m	30	rp-spread-4-groups	normal	647	646.0	0	1024.0	5415.0
1050	A320 (30 rows - 180 seats)	S4	120	1.0m	30	rp-3-groups	normal	672	671.0	0	1273.0	5613.0
1052	A320 (30 rows - 180 seats)	S4	120	1.0m	30	rp-spread-5-groups	normal	663	662.0	0	578.0	4223.0
1053	A320 (30 rows - 180 seats)	S4	120	1.0m	30	rp-spread-6-groups	normal	654	654.0	0	567.0	3732.0
1054	A320 (30 rows - 180 seats)	S4	120	1.0m	30	rp-steep-4-groups	normal	689	690.0	0	1072.0	5014.0
1055	A320 (30 rows - 180 seats)	S4	120	1.0m	30	rp-steep-5-groups	normal	679	679.0	0	777.0	4026.0
1056	A320 (30 rows - 180 seats)	S4	120	1.0m	30	rp-steep-6-groups	normal	660	662.0	0	581.0	3542.0
1057	A320 (30 rows - 180 seats)	S4	120	1.0m	30	rp-2-groups	normal	709	711.0	0	2492.0	8076.0
1060	A320 (30 rows - 180 seats)	S4	120	1.0m	30	rp-spread-5-groups	normal	647	646.0	0	723.0	4363.0
1058	A320 (30 rows - 180 seats)	S4	120	1.0m	30	rp-3-groups	normal	692	691.0	0	1231.0	5575.0
1059	A320 (30 rows - 180 seats)	S4	120	1.0m	30	rp-spread-4-groups	normal	680	679.0	0	1222.0	5602.0
1061	A320 (30 rows - 180 seats)	S4	120	1.0m	30	rp-spread-6-groups	normal	650	650.0	0	439.0	3795.0
1062	A320 (30 rows - 180 seats)	S4	120	1.0m	30	rp-steep-4-groups	normal	678	678.0	0	982.0	4958.0
1065	A320 (30 rows - 180 seats)	S4	120	1.0m	30	rp-2-groups	normal	685	688.0	0	2370.0	7687.0
1063	A320 (30 rows - 180 seats)	S4	120	1.0m	30	rp-steep-5-groups	normal	658	658.0	0	705.0	3807.0
1064	A320 (30 rows - 180 seats)	S4	120	1.0m	30	rp-steep-6-groups	normal	650	652.0	0	492.0	3340.0
1067	A320 (30 rows - 180 seats)	S4	120	1.0m	30	rp-spread-4-groups	normal	659	658.0	0	787.0	5153.0
1066	A320 (30 rows - 180 seats)	S4	120	1.0m	30	rp-3-groups	normal	674	672.0	0	1351.0	5982.0
1068	A320 (30 rows - 180 seats)	S4	120	1.0m	30	rp-spread-5-groups	normal	660	659.0	0	574.0	4525.0
1069	A320 (30 rows - 180 seats)	S4	120	1.0m	30	rp-spread-6-groups	normal	659	658.0	0	573.0	3755.0
1070	A320 (30 rows - 180 seats)	S4	120	1.0m	30	rp-steep-4-groups	normal	689	690.0	0	978.0	4906.0
1071	A320 (30 rows - 180 seats)	S4	120	1.0m	30	rp-steep-5-groups	normal	651	651.0	0	677.0	3620.0
1072	A320 (30 rows - 180 seats)	S4	120	1.0m	30	rp-steep-6-groups	normal	675	677.0	0	532.0	3254.0
1073	A320 (30 rows - 180 seats)	S4	120	1.0m	30	rp-2-groups	normal	695	697.0	0	2602.0	7894.0
1075	A320 (30 rows - 180 seats)	S4	120	1.0m	30	rp-spread-4-groups	normal	674	674.0	0	960.0	5176.0
1074	A320 (30 rows - 180 seats)	S4	120	1.0m	30	rp-3-groups	normal	681	680.0	0	1612.0	6462.0
1076	A320 (30 rows - 180 seats)	S4	120	1.0m	30	rp-spread-5-groups	normal	657	656.0	0	742.0	4262.0
1077	A320 (30 rows - 180 seats)	S4	120	1.0m	30	rp-spread-6-groups	normal	651	650.0	0	471.0	4059.0
1079	A320 (30 rows - 180 seats)	S4	120	1.0m	30	rp-steep-5-groups	normal	635	635.0	0	743.0	3793.0
1078	A320 (30 rows - 180 seats)	S4	120	1.0m	30	rp-steep-4-groups	normal	657	657.0	0	1002.0	4836.0
1081	A320 (30 rows - 180 seats)	S4	120	1.0m	30	rp-2-groups	normal	702	704.0	0	2808.0	7506.0
1080	A320 (30 rows - 180 seats)	S4	120	1.0m	30	rp-steep-6-groups	normal	656	657.0	0	503.0	3413.0
1082	A320 (30 rows - 180 seats)	S4	120	1.0m	30	rp-3-groups	normal	683	682.0	0	1394.0	5523.0
1083	A320 (30 rows - 180 seats)	S4	120	1.0m	30	rp-spread-4-groups	normal	668	667.0	0	847.0	5344.0
1084	A320 (30 rows - 180 seats)	S4	120	1.0m	30	rp-spread-5-groups	normal	641	640.0	0	589.0	4180.0
1085	A320 (30 rows - 180 seats)	S4	120	1.0m	30	rp-spread-6-groups	normal	646	646.0	0	483.0	3660.0
1087	A320 (30 rows - 180 seats)	S4	120	1.0m	30	rp-steep-5-groups	normal	673	673.0	0	674.0	4033.0
1088	A320 (30 rows - 180 seats)	S4	120	1.0m	30	rp-steep-6-groups	normal	666	667.0	0	519.0	3334.0
1086	A320 (30 rows - 180 seats)	S4	120	1.0m	30	rp-steep-4-groups	normal	681	681.0	0	984.0	4830.0
1089	A320 (30 rows - 180 seats)	S4	120	1.0m	30	rp-2-groups	normal	708	711.0	0	2341.0	7425.0
1090	A320 (30 rows - 180 seats)	S4	120	1.0m	30	rp-3-groups	normal	664	663.0	0	1407.0	5660.0
1091	A320 (30 rows - 180 seats)	S4	120	1.0m	30	rp-spread-4-groups	normal	657	656.0	0	944.0	5106.0
1092	A320 (30 rows - 180 seats)	S4	120	1.0m	30	rp-spread-5-groups	normal	680	679.0	0	768.0	4262.0
1093	A320 (30 rows - 180 seats)	S4	120	1.0m	30	rp-spread-6-groups	normal	654	653.0	0	403.0	4082.0
1095	A320 (30 rows - 180 seats)	S4	120	1.0m	30	rp-steep-5-groups	normal	677	677.0	0	594.0	3738.0
1094	A320 (30 rows - 180 seats)	S4	120	1.0m	30	rp-steep-4-groups	normal	656	657.0	0	835.0	4815.0
1096	A320 (30 rows - 180 seats)	S4	120	1.0m	30	rp-steep-6-groups	normal	668	670.0	0	569.0	3295.0
1097	A320 (30 rows - 180 seats)	S4	120	1.0m	30	rp-2-groups	normal	710	712.0	0	2312.0	7883.0
1098	A320 (30 rows - 180 seats)	S4	120	1.0m	30	rp-3-groups	normal	669	667.0	0	1263.0	5968.0
1099	A320 (30 rows - 180 seats)	S4	120	1.0m	30	rp-spread-4-groups	normal	642	641.0	0	894.0	5109.0
1100	A320 (30 rows - 180 seats)	S4	120	1.0m	30	rp-spread-5-groups	normal	654	653.0	0	772.0	4561.0
1103	A320 (30 rows - 180 seats)	S4	120	1.0m	30	rp-steep-5-groups	normal	683	683.0	0	743.0	4115.0
1101	A320 (30 rows - 180 seats)	S4	120	1.0m	30	rp-spread-6-groups	normal	655	655.0	0	554.0	3611.0
1102	A320 (30 rows - 180 seats)	S4	120	1.0m	30	rp-steep-4-groups	normal	685	685.0	0	992.0	4959.0
1105	A320 (30 rows - 180 seats)	S4	120	1.0m	30	rp-2-groups	normal	689	692.0	0	2490.0	7924.0
1104	A320 (30 rows - 180 seats)	S4	120	1.0m	30	rp-steep-6-groups	normal	643	645.0	0	599.0	3319.0
1106	A320 (30 rows - 180 seats)	S4	120	1.0m	30	rp-3-groups	normal	656	655.0	0	1443.0	5997.0
1107	A320 (30 rows - 180 seats)	S4	120	1.0m	30	rp-spread-4-groups	normal	677	676.0	0	910.0	5562.0
1108	A320 (30 rows - 180 seats)	S4	120	1.0m	30	rp-spread-5-groups	normal	648	647.0	0	604.0	4316.0
1113	A320 (30 rows - 180 seats)	S4	120	1.0m	30	rp-2-groups	normal	683	686.0	0	2588.0	7204.0
1109	A320 (30 rows - 180 seats)	S4	120	1.0m	30	rp-spread-6-groups	normal	644	643.0	0	516.0	3726.0
1110	A320 (30 rows - 180 seats)	S4	120	1.0m	30	rp-steep-4-groups	normal	687	687.0	0	934.0	4819.0
1111	A320 (30 rows - 180 seats)	S4	120	1.0m	30	rp-steep-5-groups	normal	665	665.0	0	807.0	3950.0
1112	A320 (30 rows - 180 seats)	S4	120	1.0m	30	rp-steep-6-groups	normal	661	663.0	0	506.0	3156.0
1114	A320 (30 rows - 180 seats)	S4	120	1.0m	30	rp-3-groups	normal	657	656.0	0	1126.0	5759.0
1115	A320 (30 rows - 180 seats)	S4	120	1.0m	30	rp-spread-4-groups	normal	661	660.0	0	835.0	5218.0
1119	A320 (30 rows - 180 seats)	S4	120	1.0m	30	rp-steep-5-groups	normal	630	630.0	0	591.0	3717.0
1121	A320 (30 rows - 180 seats)	S4	120	1.0m	30	rp-2-groups	normal	650	652.0	0	2303.0	7904.0
1118	A320 (30 rows - 180 seats)	S4	120	1.0m	30	rp-steep-4-groups	normal	672	672.0	0	944.0	4824.0
1117	A320 (30 rows - 180 seats)	S4	120	1.0m	30	rp-spread-6-groups	normal	668	667.0	0	373.0	3869.0
1120	A320 (30 rows - 180 seats)	S4	120	1.0m	30	rp-steep-6-groups	normal	638	640.0	0	464.0	3235.0
1116	A320 (30 rows - 180 seats)	S4	120	1.0m	30	rp-spread-5-groups	normal	661	660.0	0	617.0	4409.0
1122	A320 (30 rows - 180 seats)	S4	120	1.0m	30	rp-3-groups	normal	680	679.0	0	1598.0	5538.0
1123	A320 (30 rows - 180 seats)	S4	120	1.0m	30	rp-spread-4-groups	normal	663	662.0	0	921.0	5504.0
1124	A320 (30 rows - 180 seats)	S4	120	1.0m	30	rp-spread-5-groups	normal	638	637.0	0	558.0	4158.0
1126	A320 (30 rows - 180 seats)	S4	120	1.0m	30	rp-steep-4-groups	normal	657	658.0	0	889.0	4958.0
1125	A320 (30 rows - 180 seats)	S4	120	1.0m	30	rp-spread-6-groups	normal	662	662.0	0	635.0	3862.0
1127	A320 (30 rows - 180 seats)	S4	120	1.0m	30	rp-steep-5-groups	normal	670	670.0	0	827.0	4272.0
1128	A320 (30 rows - 180 seats)	S4	120	1.0m	30	rp-steep-6-groups	normal	655	657.0	0	534.0	3157.0
1129	A320 (30 rows - 180 seats)	S4	120	1.0m	30	rp-2-groups	normal	671	674.0	0	2399.0	7737.0
1130	A320 (30 rows - 180 seats)	S4	120	1.0m	30	rp-3-groups	normal	688	687.0	0	1419.0	5730.0
1131	A320 (30 rows - 180 seats)	S4	120	1.0m	30	rp-spread-4-groups	normal	647	646.0	0	957.0	5067.0
1132	A320 (30 rows - 180 seats)	S4	120	1.0m	30	rp-spread-5-groups	normal	652	651.0	0	800.0	4461.0
1133	A320 (30 rows - 180 seats)	S4	120	1.0m	30	rp-spread-6-groups	normal	643	642.0	0	509.0	3552.0
1134	A320 (30 rows - 180 seats)	S4	120	1.0m	30	rp-steep-4-groups	normal	667	668.0	0	779.0	4457.0
1135	A320 (30 rows - 180 seats)	S4	120	1.0m	30	rp-steep-5-groups	normal	659	659.0	0	632.0	4097.0
1136	A320 (30 rows - 180 seats)	S4	120	1.0m	30	rp-steep-6-groups	normal	678	680.0	0	644.0	3510.0
1137	A320 (30 rows - 180 seats)	S4	120	1.0m	30	rp-2-groups	normal	701	704.0	0	2429.0	7333.0
1138	A320 (30 rows - 180 seats)	S4	120	1.0m	30	rp-3-groups	normal	676	675.0	0	1395.0	5818.0
1139	A320 (30 rows - 180 seats)	S4	120	1.0m	30	rp-spread-4-groups	normal	642	641.0	0	915.0	5359.0
1140	A320 (30 rows - 180 seats)	S4	120	1.0m	30	rp-spread-5-groups	normal	670	669.0	0	673.0	3933.0
1141	A320 (30 rows - 180 seats)	S4	120	1.0m	30	rp-spread-6-groups	normal	652	651.0	0	425.0	3965.0
1142	A320 (30 rows - 180 seats)	S4	120	1.0m	30	rp-steep-4-groups	normal	655	655.0	0	861.0	4881.0
1143	A320 (30 rows - 180 seats)	S4	120	1.0m	30	rp-steep-5-groups	normal	665	665.0	0	512.0	3687.0
1144	A320 (30 rows - 180 seats)	S4	120	1.0m	30	rp-steep-6-groups	normal	672	674.0	0	621.0	3472.0
1145	A320 (30 rows - 180 seats)	S4	120	1.0m	30	rp-2-groups	normal	683	686.0	0	2647.0	7495.0
1146	A320 (30 rows - 180 seats)	S4	120	1.0m	30	rp-3-groups	normal	649	648.0	0	1264.0	5679.0
1147	A320 (30 rows - 180 seats)	S4	120	1.0m	30	rp-spread-4-groups	normal	678	677.0	0	1022.0	5101.0
1148	A320 (30 rows - 180 seats)	S4	120	1.0m	30	rp-spread-5-groups	normal	644	643.0	0	644.0	4211.0
1149	A320 (30 rows - 180 seats)	S4	120	1.0m	30	rp-spread-6-groups	normal	649	648.0	0	488.0	3804.0
1150	A320 (30 rows - 180 seats)	S4	120	1.0m	30	rp-steep-4-groups	normal	660	660.0	0	888.0	4558.0
1151	A320 (30 rows - 180 seats)	S4	120	1.0m	30	rp-steep-5-groups	normal	675	675.0	0	762.0	4005.0
1152	A320 (30 rows - 180 seats)	S4	120	1.0m	30	rp-steep-6-groups	normal	660	662.0	0	637.0	3205.0
1153	A320 (30 rows - 180 seats)	S4	120	1.0m	30	rp-2-groups	normal	692	695.0	0	2308.0	7604.0
1154	A320 (30 rows - 180 seats)	S4	120	1.0m	30	rp-3-groups	normal	666	664.0	0	1616.0	6099.0
1155	A320 (30 rows - 180 seats)	S4	120	1.0m	30	rp-spread-4-groups	normal	680	679.0	0	1048.0	5316.0
1156	A320 (30 rows - 180 seats)	S4	120	1.0m	30	rp-spread-5-groups	normal	649	648.0	0	609.0	4197.0
1157	A320 (30 rows - 180 seats)	S4	120	1.0m	30	rp-spread-6-groups	normal	669	668.0	0	596.0	3835.0
1158	A320 (30 rows - 180 seats)	S4	120	1.0m	30	rp-steep-4-groups	normal	675	675.0	0	840.0	5008.0
1159	A320 (30 rows - 180 seats)	S4	120	1.0m	30	rp-steep-5-groups	normal	688	689.0	0	783.0	3957.0
1160	A320 (30 rows - 180 seats)	S4	120	1.0m	30	rp-steep-6-groups	normal	686	687.0	0	526.0	3326.0
1162	A320 (30 rows - 180 seats)	S4	120	1.0m	30	rp-3-groups	normal	682	680.0	0	1387.0	5736.0
1161	A320 (30 rows - 180 seats)	S4	120	1.0m	30	rp-2-groups	normal	687	690.0	0	2505.0	7711.0
1163	A320 (30 rows - 180 seats)	S4	120	1.0m	30	rp-spread-4-groups	normal	659	658.0	0	713.0	5069.0
1164	A320 (30 rows - 180 seats)	S4	120	1.0m	30	rp-spread-5-groups	normal	654	653.0	0	621.0	4074.0
1165	A320 (30 rows - 180 seats)	S4	120	1.0m	30	rp-spread-6-groups	normal	654	653.0	0	625.0	4012.0
1166	A320 (30 rows - 180 seats)	S4	120	1.0m	30	rp-steep-4-groups	normal	678	679.0	0	984.0	4528.0
1167	A320 (30 rows - 180 seats)	S4	120	1.0m	30	rp-steep-5-groups	normal	633	633.0	0	652.0	4026.0
1168	A320 (30 rows - 180 seats)	S4	120	1.0m	30	rp-steep-6-groups	normal	658	660.0	0	487.0	3383.0
1169	A320 (30 rows - 180 seats)	S4	120	1.0m	30	rp-2-groups	normal	722	724.0	0	2822.0	7593.0
1170	A320 (30 rows - 180 seats)	S4	120	1.0m	30	rp-3-groups	normal	683	681.0	0	1276.0	5878.0
1171	A320 (30 rows - 180 seats)	S4	120	1.0m	30	rp-spread-4-groups	normal	665	664.0	0	780.0	4915.0
1172	A320 (30 rows - 180 seats)	S4	120	1.0m	30	rp-spread-5-groups	normal	664	663.0	0	651.0	4523.0
1173	A320 (30 rows - 180 seats)	S4	120	1.0m	30	rp-spread-6-groups	normal	645	645.0	0	546.0	3815.0
1174	A320 (30 rows - 180 seats)	S4	120	1.0m	30	rp-steep-4-groups	normal	663	664.0	0	686.0	4865.0
1175	A320 (30 rows - 180 seats)	S4	120	1.0m	30	rp-steep-5-groups	normal	671	671.0	0	750.0	4005.0
1176	A320 (30 rows - 180 seats)	S4	120	1.0m	30	rp-steep-6-groups	normal	664	666.0	0	595.0	3422.0
1177	A320 (30 rows - 180 seats)	S4	120	1.0m	30	rp-2-groups	normal	659	662.0	0	2353.0	7915.0
1178	A320 (30 rows - 180 seats)	S4	120	1.0m	30	rp-3-groups	normal	666	664.0	0	1173.0	5706.0
1180	A320 (30 rows - 180 seats)	S4	120	1.0m	30	rp-spread-5-groups	normal	647	646.0	0	734.0	4269.0
1179	A320 (30 rows - 180 seats)	S4	120	1.0m	30	rp-spread-4-groups	normal	673	673.0	0	892.0	5196.0
1181	A320 (30 rows - 180 seats)	S4	120	1.0m	30	rp-spread-6-groups	normal	660	660.0	0	437.0	4146.0
1182	A320 (30 rows - 180 seats)	S4	120	1.0m	30	rp-steep-4-groups	normal	666	666.0	0	981.0	4832.0
1183	A320 (30 rows - 180 seats)	S4	120	1.0m	30	rp-steep-5-groups	normal	663	663.0	0	714.0	4014.0
1184	A320 (30 rows - 180 seats)	S4	120	1.0m	30	rp-steep-6-groups	normal	660	662.0	0	512.0	3382.0
1185	A320 (30 rows - 180 seats)	S4	120	1.0m	30	rp-2-groups	normal	699	702.0	0	2557.0	7357.0
1186	A320 (30 rows - 180 seats)	S4	120	1.0m	30	rp-3-groups	normal	669	668.0	0	1235.0	5810.0
1187	A320 (30 rows - 180 seats)	S4	120	1.0m	30	rp-spread-4-groups	normal	673	672.0	0	918.0	5398.0
1188	A320 (30 rows - 180 seats)	S4	120	1.0m	30	rp-spread-5-groups	normal	674	673.0	0	750.0	4525.0
1189	A320 (30 rows - 180 seats)	S4	120	1.0m	30	rp-spread-6-groups	normal	653	652.0	0	551.0	3726.0
1190	A320 (30 rows - 180 seats)	S4	120	1.0m	30	rp-steep-4-groups	normal	689	690.0	0	869.0	5101.0
1191	A320 (30 rows - 180 seats)	S4	120	1.0m	30	rp-steep-5-groups	normal	668	668.0	0	668.0	3690.0
1193	A320 (30 rows - 180 seats)	S4	120	1.0m	30	rp-2-groups	normal	663	665.0	0	2126.0	7561.0
1192	A320 (30 rows - 180 seats)	S4	120	1.0m	30	rp-steep-6-groups	normal	670	671.0	0	503.0	3412.0
1194	A320 (30 rows - 180 seats)	S4	120	1.0m	30	rp-3-groups	normal	677	676.0	0	1534.0	5932.0
1195	A320 (30 rows - 180 seats)	S4	120	1.0m	30	rp-spread-4-groups	normal	671	670.0	0	859.0	5377.0
1196	A320 (30 rows - 180 seats)	S4	120	1.0m	30	rp-spread-5-groups	normal	656	655.0	0	579.0	4270.0
1197	A320 (30 rows - 180 seats)	S4	120	1.0m	30	rp-spread-6-groups	normal	645	645.0	0	522.0	3879.0
1198	A320 (30 rows - 180 seats)	S4	120	1.0m	30	rp-steep-4-groups	normal	661	661.0	0	826.0	4448.0
1199	A320 (30 rows - 180 seats)	S4	120	1.0m	30	rp-steep-5-groups	normal	675	675.0	0	599.0	3962.0
1201	A320 (30 rows - 180 seats)	S4	120	1.0m	30	rp-2-groups	normal	706	709.0	0	2861.0	7960.0
1200	A320 (30 rows - 180 seats)	S4	120	1.0m	30	rp-steep-6-groups	normal	682	684.0	0	580.0	3616.0
1202	A320 (30 rows - 180 seats)	S4	120	1.0m	30	rp-3-groups	normal	649	648.0	0	1349.0	6008.0
1203	A320 (30 rows - 180 seats)	S4	120	1.0m	30	rp-spread-4-groups	normal	648	647.0	0	952.0	5238.0
1204	A320 (30 rows - 180 seats)	S4	120	1.0m	30	rp-spread-5-groups	normal	659	658.0	0	741.0	4444.0
1205	A320 (30 rows - 180 seats)	S4	120	1.0m	30	rp-spread-6-groups	normal	646	646.0	0	500.0	3748.0
1206	A320 (30 rows - 180 seats)	S4	120	1.0m	30	rp-steep-4-groups	normal	676	676.0	0	1053.0	4843.0
1207	A320 (30 rows - 180 seats)	S4	120	1.0m	30	rp-steep-5-groups	normal	659	659.0	0	648.0	3965.0
1208	A320 (30 rows - 180 seats)	S4	120	1.0m	30	rp-steep-6-groups	normal	647	648.0	0	560.0	3476.0
1209	A320 (30 rows - 180 seats)	S4	120	1.0m	30	rp-2-groups	normal	702	705.0	0	2535.0	7789.0
1210	A320 (30 rows - 180 seats)	S4	120	1.0m	30	rp-3-groups	normal	681	679.0	0	1272.0	5750.0
1211	A320 (30 rows - 180 seats)	S4	120	1.0m	30	rp-spread-4-groups	normal	660	659.0	0	935.0	4953.0
1212	A320 (30 rows - 180 seats)	S4	120	1.0m	30	rp-spread-5-groups	normal	652	651.0	0	772.0	4305.0
1213	A320 (30 rows - 180 seats)	S4	120	1.0m	30	rp-spread-6-groups	normal	646	645.0	0	563.0	3857.0
1214	A320 (30 rows - 180 seats)	S4	120	1.0m	30	rp-steep-4-groups	normal	668	668.0	0	912.0	4832.0
1217	A320 (30 rows - 180 seats)	S4	120	1.0m	30	rp-2-groups	normal	662	665.0	0	2653.0	7513.0
1215	A320 (30 rows - 180 seats)	S4	120	1.0m	30	rp-steep-5-groups	normal	665	665.0	0	590.0	3888.0
1216	A320 (30 rows - 180 seats)	S4	120	1.0m	30	rp-steep-6-groups	normal	667	669.0	0	495.0	3488.0
1218	A320 (30 rows - 180 seats)	S4	120	1.0m	30	rp-3-groups	normal	666	664.0	0	1128.0	5728.0
1219	A320 (30 rows - 180 seats)	S4	120	1.0m	30	rp-spread-4-groups	normal	660	659.0	0	687.0	5239.0
1221	A320 (30 rows - 180 seats)	S4	120	1.0m	30	rp-spread-6-groups	normal	643	643.0	0	556.0	3614.0
1220	A320 (30 rows - 180 seats)	S4	120	1.0m	30	rp-spread-5-groups	normal	637	636.0	0	734.0	4206.0
1222	A320 (30 rows - 180 seats)	S4	120	1.0m	30	rp-steep-4-groups	normal	664	664.0	0	927.0	4456.0
1225	A320 (30 rows - 180 seats)	S4	120	1.0m	30	rp-2-groups	normal	695	698.0	0	2451.0	7707.0
1223	A320 (30 rows - 180 seats)	S4	120	1.0m	30	rp-steep-5-groups	normal	662	662.0	0	703.0	4014.0
1224	A320 (30 rows - 180 seats)	S4	120	1.0m	30	rp-steep-6-groups	normal	667	669.0	0	516.0	3340.0
1226	A320 (30 rows - 180 seats)	S4	120	1.0m	30	rp-3-groups	normal	679	677.0	0	1037.0	5987.0
1227	A320 (30 rows - 180 seats)	S4	120	1.0m	30	rp-spread-4-groups	normal	650	649.0	0	941.0	5097.0
1228	A320 (30 rows - 180 seats)	S4	120	1.0m	30	rp-spread-5-groups	normal	641	640.0	0	521.0	4136.0
1229	A320 (30 rows - 180 seats)	S4	120	1.0m	30	rp-spread-6-groups	normal	659	659.0	0	556.0	4000.0
1230	A320 (30 rows - 180 seats)	S4	120	1.0m	30	rp-steep-4-groups	normal	668	668.0	0	926.0	4737.0
1231	A320 (30 rows - 180 seats)	S4	120	1.0m	30	rp-steep-5-groups	normal	677	677.0	0	557.0	4002.0
1232	A320 (30 rows - 180 seats)	S4	120	1.0m	30	rp-steep-6-groups	normal	657	659.0	0	544.0	3429.0
1233	A320 (30 rows - 180 seats)	S4	120	1.0m	30	rp-2-groups	normal	690	693.0	0	2752.0	8126.0
1235	A320 (30 rows - 180 seats)	S4	120	1.0m	30	rp-spread-4-groups	normal	643	642.0	0	886.0	4993.0
1234	A320 (30 rows - 180 seats)	S4	120	1.0m	30	rp-3-groups	normal	661	660.0	0	1459.0	6262.0
1236	A320 (30 rows - 180 seats)	S4	120	1.0m	30	rp-spread-5-groups	normal	655	654.0	0	671.0	4051.0
1237	A320 (30 rows - 180 seats)	S4	120	1.0m	30	rp-spread-6-groups	normal	648	647.0	0	688.0	4077.0
1241	A320 (30 rows - 180 seats)	S4	120	1.0m	30	rp-2-groups	normal	685	688.0	0	2137.0	8057.0
1238	A320 (30 rows - 180 seats)	S4	120	1.0m	30	rp-steep-4-groups	normal	685	685.0	0	1054.0	4801.0
1240	A320 (30 rows - 180 seats)	S4	120	1.0m	30	rp-steep-6-groups	normal	677	679.0	0	535.0	3321.0
1239	A320 (30 rows - 180 seats)	S4	120	1.0m	30	rp-steep-5-groups	normal	673	673.0	0	561.0	3644.0
1242	A320 (30 rows - 180 seats)	S4	120	1.0m	30	rp-3-groups	normal	700	699.0	0	1606.0	6043.0
1244	A320 (30 rows - 180 seats)	S4	120	1.0m	30	rp-spread-5-groups	normal	658	657.0	0	801.0	4362.0
1243	A320 (30 rows - 180 seats)	S4	120	1.0m	30	rp-spread-4-groups	normal	641	640.0	0	872.0	5191.0
1245	A320 (30 rows - 180 seats)	S4	120	1.0m	30	rp-spread-6-groups	normal	673	672.0	0	540.0	3865.0
1246	A320 (30 rows - 180 seats)	S4	120	1.0m	30	rp-steep-4-groups	normal	658	659.0	0	775.0	4724.0
1247	A320 (30 rows - 180 seats)	S4	120	1.0m	30	rp-steep-5-groups	normal	652	652.0	0	685.0	4021.0
1249	A320 (30 rows - 180 seats)	S4	120	1.0m	30	rp-2-groups	normal	706	709.0	0	2384.0	7904.0
1248	A320 (30 rows - 180 seats)	S4	120	1.0m	30	rp-steep-6-groups	normal	640	641.0	0	528.0	3116.0
1250	A320 (30 rows - 180 seats)	S4	120	1.0m	30	rp-3-groups	normal	680	678.0	0	1382.0	5905.0
1251	A320 (30 rows - 180 seats)	S4	120	1.0m	30	rp-spread-4-groups	normal	651	650.0	0	882.0	5256.0
1252	A320 (30 rows - 180 seats)	S4	120	1.0m	30	rp-spread-5-groups	normal	653	652.0	0	704.0	4199.0
1253	A320 (30 rows - 180 seats)	S4	120	1.0m	30	rp-spread-6-groups	normal	655	654.0	0	460.0	3916.0
1254	A320 (30 rows - 180 seats)	S4	120	1.0m	30	rp-steep-4-groups	normal	653	653.0	0	805.0	5108.0
1255	A320 (30 rows - 180 seats)	S4	120	1.0m	30	rp-steep-5-groups	normal	661	661.0	0	804.0	4185.0
1256	A320 (30 rows - 180 seats)	S4	120	1.0m	30	rp-steep-6-groups	normal	656	658.0	0	687.0	3386.0
1257	A320 (30 rows - 180 seats)	S4	120	1.0m	30	rp-2-groups	normal	735	737.0	0	3038.0	7938.0
1258	A320 (30 rows - 180 seats)	S4	120	1.0m	30	rp-3-groups	normal	684	683.0	0	1450.0	5722.0
1259	A320 (30 rows - 180 seats)	S4	120	1.0m	30	rp-spread-4-groups	normal	648	648.0	0	834.0	5066.0
1260	A320 (30 rows - 180 seats)	S4	120	1.0m	30	rp-spread-5-groups	normal	657	656.0	0	629.0	4232.0
1261	A320 (30 rows - 180 seats)	S4	120	1.0m	30	rp-spread-6-groups	normal	659	659.0	0	580.0	3730.0
1262	A320 (30 rows - 180 seats)	S4	120	1.0m	30	rp-steep-4-groups	normal	639	639.0	0	915.0	4690.0
1265	A320 (30 rows - 180 seats)	S4	120	1.0m	30	rp-2-groups	normal	655	657.0	0	2834.0	7399.0
1263	A320 (30 rows - 180 seats)	S4	120	1.0m	30	rp-steep-5-groups	normal	666	666.0	0	650.0	3856.0
1264	A320 (30 rows - 180 seats)	S4	120	1.0m	30	rp-steep-6-groups	normal	660	662.0	0	538.0	3479.0
1266	A320 (30 rows - 180 seats)	S4	120	1.0m	30	rp-3-groups	normal	659	658.0	0	1232.0	5463.0
1267	A320 (30 rows - 180 seats)	S4	120	1.0m	30	rp-spread-4-groups	normal	670	669.0	0	782.0	5475.0
1268	A320 (30 rows - 180 seats)	S4	120	1.0m	30	rp-spread-5-groups	normal	649	648.0	0	740.0	4462.0
1269	A320 (30 rows - 180 seats)	S4	120	1.0m	30	rp-spread-6-groups	normal	667	666.0	0	639.0	3677.0
1270	A320 (30 rows - 180 seats)	S4	120	1.0m	30	rp-steep-4-groups	normal	656	657.0	0	1047.0	4989.0
1273	A320 (30 rows - 180 seats)	S4	120	1.0m	30	rp-2-groups	normal	680	683.0	0	2127.0	7892.0
1271	A320 (30 rows - 180 seats)	S4	120	1.0m	30	rp-steep-5-groups	normal	656	656.0	0	660.0	4134.0
1272	A320 (30 rows - 180 seats)	S4	120	1.0m	30	rp-steep-6-groups	normal	677	679.0	0	510.0	3260.0
1274	A320 (30 rows - 180 seats)	S4	120	1.0m	30	rp-3-groups	normal	670	668.0	0	1082.0	5950.0
1275	A320 (30 rows - 180 seats)	S4	120	1.0m	30	rp-spread-4-groups	normal	648	647.0	0	954.0	5257.0
1276	A320 (30 rows - 180 seats)	S4	120	1.0m	30	rp-spread-5-groups	normal	656	655.0	0	795.0	4491.0
1277	A320 (30 rows - 180 seats)	S4	120	1.0m	30	rp-spread-6-groups	normal	673	673.0	0	545.0	3816.0
1279	A320 (30 rows - 180 seats)	S4	120	1.0m	30	rp-steep-5-groups	normal	645	645.0	0	809.0	4020.0
1278	A320 (30 rows - 180 seats)	S4	120	1.0m	30	rp-steep-4-groups	normal	660	660.0	0	1116.0	4554.0
1280	A320 (30 rows - 180 seats)	S4	120	1.0m	30	rp-steep-6-groups	normal	668	670.0	0	464.0	3543.0
1281	A320 (30 rows - 180 seats)	S4	120	1.0m	30	rp-2-groups	normal	711	713.0	0	2137.0	8014.0
1282	A320 (30 rows - 180 seats)	S4	120	1.0m	30	rp-3-groups	normal	667	665.0	0	1416.0	5857.0
1283	A320 (30 rows - 180 seats)	S4	120	1.0m	30	rp-spread-4-groups	normal	667	666.0	0	1034.0	5161.0
1286	A320 (30 rows - 180 seats)	S4	120	1.0m	30	rp-steep-4-groups	normal	669	669.0	0	939.0	4744.0
1285	A320 (30 rows - 180 seats)	S4	120	1.0m	30	rp-spread-6-groups	normal	652	651.0	0	547.0	3738.0
1284	A320 (30 rows - 180 seats)	S4	120	1.0m	30	rp-spread-5-groups	normal	673	672.0	0	703.0	4257.0
1287	A320 (30 rows - 180 seats)	S4	120	1.0m	30	rp-steep-5-groups	normal	663	663.0	0	757.0	3931.0
1289	A320 (30 rows - 180 seats)	S4	120	1.0m	30	rp-2-groups	normal	722	725.0	0	2474.0	8252.0
1288	A320 (30 rows - 180 seats)	S4	120	1.0m	30	rp-steep-6-groups	normal	690	692.0	0	570.0	3297.0
1290	A320 (30 rows - 180 seats)	S4	120	1.0m	30	rp-3-groups	normal	681	680.0	0	1418.0	5645.0
1291	A320 (30 rows - 180 seats)	S4	120	1.0m	30	rp-spread-4-groups	normal	648	647.0	0	870.0	5005.0
1292	A320 (30 rows - 180 seats)	S4	120	1.0m	30	rp-spread-5-groups	normal	655	654.0	0	654.0	4381.0
1293	A320 (30 rows - 180 seats)	S4	120	1.0m	30	rp-spread-6-groups	normal	663	663.0	0	541.0	3803.0
1295	A320 (30 rows - 180 seats)	S4	120	1.0m	30	rp-steep-5-groups	normal	654	654.0	0	673.0	3915.0
1297	A320 (30 rows - 180 seats)	S4	120	1.0m	30	rp-2-groups	normal	691	694.0	0	2559.0	7471.0
1296	A320 (30 rows - 180 seats)	S4	120	1.0m	30	rp-steep-6-groups	normal	633	635.0	0	508.0	3397.0
1294	A320 (30 rows - 180 seats)	S4	120	1.0m	30	rp-steep-4-groups	normal	659	660.0	0	863.0	4909.0
1299	A320 (30 rows - 180 seats)	S4	120	1.0m	30	rp-spread-4-groups	normal	666	665.0	0	886.0	5252.0
1298	A320 (30 rows - 180 seats)	S4	120	1.0m	30	rp-3-groups	normal	676	675.0	0	1000.0	5610.0
1300	A320 (30 rows - 180 seats)	S4	120	1.0m	30	rp-spread-5-groups	normal	655	654.0	0	634.0	4146.0
1303	A320 (30 rows - 180 seats)	S4	120	1.0m	30	rp-steep-5-groups	normal	641	641.0	0	688.0	3611.0
1301	A320 (30 rows - 180 seats)	S4	120	1.0m	30	rp-spread-6-groups	normal	653	653.0	0	598.0	4164.0
1302	A320 (30 rows - 180 seats)	S4	120	1.0m	30	rp-steep-4-groups	normal	692	692.0	0	916.0	4588.0
1304	A320 (30 rows - 180 seats)	S4	120	1.0m	30	rp-steep-6-groups	normal	676	678.0	0	637.0	3189.0
1305	A320 (30 rows - 180 seats)	S4	120	1.0m	30	rp-2-groups	normal	682	684.0	0	2672.0	7963.0
1307	A320 (30 rows - 180 seats)	S4	120	1.0m	30	rp-spread-4-groups	normal	678	678.0	0	832.0	5348.0
1306	A320 (30 rows - 180 seats)	S4	120	1.0m	30	rp-3-groups	normal	654	653.0	0	1227.0	5844.0
1308	A320 (30 rows - 180 seats)	S4	120	1.0m	30	rp-spread-5-groups	normal	659	658.0	0	597.0	4064.0
1309	A320 (30 rows - 180 seats)	S4	120	1.0m	30	rp-spread-6-groups	normal	681	680.0	0	476.0	3866.0
1311	A320 (30 rows - 180 seats)	S4	120	1.0m	30	rp-steep-5-groups	normal	688	688.0	0	751.0	4137.0
1312	A320 (30 rows - 180 seats)	S4	120	1.0m	30	rp-steep-6-groups	normal	643	645.0	0	663.0	3393.0
1310	A320 (30 rows - 180 seats)	S4	120	1.0m	30	rp-steep-4-groups	normal	664	665.0	0	813.0	5022.0
1313	A320 (30 rows - 180 seats)	S4	120	1.0m	30	rp-2-groups	normal	701	704.0	0	2444.0	8006.0
1315	A320 (30 rows - 180 seats)	S4	120	1.0m	30	rp-spread-4-groups	normal	660	659.0	0	776.0	5470.0
1314	A320 (30 rows - 180 seats)	S4	120	1.0m	30	rp-3-groups	normal	674	673.0	0	1299.0	6037.0
1316	A320 (30 rows - 180 seats)	S4	120	1.0m	30	rp-spread-5-groups	normal	657	656.0	0	744.0	4263.0
1317	A320 (30 rows - 180 seats)	S4	120	1.0m	30	rp-spread-6-groups	normal	647	646.0	0	442.0	4025.0
1319	A320 (30 rows - 180 seats)	S4	120	1.0m	30	rp-steep-5-groups	normal	658	658.0	0	662.0	3903.0
1318	A320 (30 rows - 180 seats)	S4	120	1.0m	30	rp-steep-4-groups	normal	665	665.0	0	965.0	4896.0
1320	A320 (30 rows - 180 seats)	S4	120	1.0m	30	rp-steep-6-groups	normal	647	649.0	0	450.0	3377.0
1321	A320 (30 rows - 180 seats)	S4	120	1.0m	30	rp-2-groups	normal	671	674.0	0	2457.0	8132.0
1322	A320 (30 rows - 180 seats)	S4	120	1.0m	30	rp-3-groups	normal	665	664.0	0	1393.0	6032.0
1323	A320 (30 rows - 180 seats)	S4	120	1.0m	30	rp-spread-4-groups	normal	653	652.0	0	688.0	5085.0
1324	A320 (30 rows - 180 seats)	S4	120	1.0m	30	rp-spread-5-groups	normal	643	642.0	0	822.0	4327.0
1325	A320 (30 rows - 180 seats)	S4	120	1.0m	30	rp-spread-6-groups	normal	664	663.0	0	559.0	3909.0
1326	A320 (30 rows - 180 seats)	S4	120	1.0m	30	rp-steep-4-groups	normal	683	683.0	0	1040.0	4853.0
1328	A320 (30 rows - 180 seats)	S4	120	1.0m	30	rp-steep-6-groups	normal	658	660.0	0	542.0	3446.0
1327	A320 (30 rows - 180 seats)	S4	120	1.0m	30	rp-steep-5-groups	normal	665	665.0	0	743.0	3894.0
1329	A320 (30 rows - 180 seats)	S4	120	1.0m	30	rp-2-groups	normal	669	672.0	0	2332.0	7657.0
1330	A320 (30 rows - 180 seats)	S4	120	1.0m	30	rp-3-groups	normal	663	661.0	0	1253.0	5448.0
1331	A320 (30 rows - 180 seats)	S4	120	1.0m	30	rp-spread-4-groups	normal	669	668.0	0	989.0	5473.0
1332	A320 (30 rows - 180 seats)	S4	120	1.0m	30	rp-spread-5-groups	normal	659	658.0	0	728.0	4356.0
1333	A320 (30 rows - 180 seats)	S4	120	1.0m	30	rp-spread-6-groups	normal	668	668.0	0	626.0	3904.0
1334	A320 (30 rows - 180 seats)	S4	120	1.0m	30	rp-steep-4-groups	normal	668	669.0	0	939.0	5021.0
1336	A320 (30 rows - 180 seats)	S4	120	1.0m	30	rp-steep-6-groups	normal	652	654.0	0	451.0	3426.0
1335	A320 (30 rows - 180 seats)	S4	120	1.0m	30	rp-steep-5-groups	normal	659	660.0	0	658.0	3815.0
1337	A320 (30 rows - 180 seats)	S4	120	1.0m	30	rp-2-groups	normal	685	687.0	0	2135.0	7979.0
1339	A320 (30 rows - 180 seats)	S4	120	1.0m	30	rp-spread-4-groups	normal	681	680.0	0	1016.0	5166.0
1338	A320 (30 rows - 180 seats)	S4	120	1.0m	30	rp-3-groups	normal	694	693.0	0	1677.0	5879.0
1340	A320 (30 rows - 180 seats)	S4	120	1.0m	30	rp-spread-5-groups	normal	644	643.0	0	707.0	4446.0
1341	A320 (30 rows - 180 seats)	S4	120	1.0m	30	rp-spread-6-groups	normal	660	659.0	0	545.0	3840.0
1342	A320 (30 rows - 180 seats)	S4	120	1.0m	30	rp-steep-4-groups	normal	667	667.0	0	906.0	4697.0
1343	A320 (30 rows - 180 seats)	S4	120	1.0m	30	rp-steep-5-groups	normal	672	672.0	0	611.0	3668.0
1344	A320 (30 rows - 180 seats)	S4	120	1.0m	30	rp-steep-6-groups	normal	674	675.0	0	460.0	3308.0
1345	A320 (30 rows - 180 seats)	S4	120	1.0m	30	rp-2-groups	normal	718	720.0	0	2836.0	7880.0
1347	A320 (30 rows - 180 seats)	S4	120	1.0m	30	rp-spread-4-groups	normal	667	666.0	0	808.0	5106.0
1346	A320 (30 rows - 180 seats)	S4	120	1.0m	30	rp-3-groups	normal	679	678.0	0	1233.0	6002.0
1348	A320 (30 rows - 180 seats)	S4	120	1.0m	30	rp-spread-5-groups	normal	639	638.0	0	682.0	4401.0
1350	A320 (30 rows - 180 seats)	S4	120	1.0m	30	rp-steep-4-groups	normal	659	659.0	0	928.0	4640.0
1349	A320 (30 rows - 180 seats)	S4	120	1.0m	30	rp-spread-6-groups	normal	659	658.0	0	540.0	3800.0
1351	A320 (30 rows - 180 seats)	S4	120	1.0m	30	rp-steep-5-groups	normal	664	664.0	0	538.0	3867.0
1352	A320 (30 rows - 180 seats)	S4	120	1.0m	30	rp-steep-6-groups	normal	668	670.0	0	547.0	3367.0
1353	A320 (30 rows - 180 seats)	S4	120	1.0m	30	rp-2-groups	normal	704	706.0	0	2491.0	7792.0
1354	A320 (30 rows - 180 seats)	S4	120	1.0m	30	rp-3-groups	normal	659	657.0	0	1153.0	5489.0
1355	A320 (30 rows - 180 seats)	S4	120	1.0m	30	rp-spread-4-groups	normal	654	653.0	0	877.0	5301.0
1356	A320 (30 rows - 180 seats)	S4	120	1.0m	30	rp-spread-5-groups	normal	669	668.0	0	873.0	4361.0
1357	A320 (30 rows - 180 seats)	S4	120	1.0m	30	rp-spread-6-groups	normal	674	673.0	0	573.0	3928.0
1358	A320 (30 rows - 180 seats)	S4	120	1.0m	30	rp-steep-4-groups	normal	672	672.0	0	811.0	4773.0
1359	A320 (30 rows - 180 seats)	S4	120	1.0m	30	rp-steep-5-groups	normal	649	649.0	0	610.0	3927.0
1360	A320 (30 rows - 180 seats)	S4	120	1.0m	30	rp-steep-6-groups	normal	665	667.0	0	516.0	3428.0
1361	A320 (30 rows - 180 seats)	S4	120	1.0m	30	rp-2-groups	normal	709	712.0	0	2583.0	7489.0
1362	A320 (30 rows - 180 seats)	S4	120	1.0m	30	rp-3-groups	normal	672	670.0	0	1146.0	5591.0
1363	A320 (30 rows - 180 seats)	S4	120	1.0m	30	rp-spread-4-groups	normal	678	677.0	0	1028.0	5356.0
1364	A320 (30 rows - 180 seats)	S4	120	1.0m	30	rp-spread-5-groups	normal	664	663.0	0	925.0	4388.0
1365	A320 (30 rows - 180 seats)	S4	120	1.0m	30	rp-spread-6-groups	normal	643	643.0	0	369.0	3703.0
1366	A320 (30 rows - 180 seats)	S4	120	1.0m	30	rp-steep-4-groups	normal	652	652.0	0	1037.0	4808.0
1367	A320 (30 rows - 180 seats)	S4	120	1.0m	30	rp-steep-5-groups	normal	691	691.0	0	791.0	4252.0
1368	A320 (30 rows - 180 seats)	S4	120	1.0m	30	rp-steep-6-groups	normal	684	685.0	0	509.0	3481.0
1371	A320 (30 rows - 180 seats)	S4	120	1.0m	30	rp-spread-4-groups	normal	661	660.0	0	954.0	4875.0
1370	A320 (30 rows - 180 seats)	S4	120	1.0m	30	rp-3-groups	normal	680	678.0	0	1480.0	5701.0
1369	A320 (30 rows - 180 seats)	S4	120	1.0m	30	rp-2-groups	normal	720	722.0	0	2501.0	7407.0
1372	A320 (30 rows - 180 seats)	S4	120	1.0m	30	rp-spread-5-groups	normal	653	652.0	0	606.0	4402.0
1373	A320 (30 rows - 180 seats)	S4	120	1.0m	30	rp-spread-6-groups	normal	660	660.0	0	570.0	4010.0
1374	A320 (30 rows - 180 seats)	S4	120	1.0m	30	rp-steep-4-groups	normal	640	640.0	0	891.0	4767.0
1375	A320 (30 rows - 180 seats)	S4	120	1.0m	30	rp-steep-5-groups	normal	665	665.0	0	706.0	3942.0
1376	A320 (30 rows - 180 seats)	S4	120	1.0m	30	rp-steep-6-groups	normal	677	678.0	0	536.0	3338.0
1377	A320 (30 rows - 180 seats)	S4	120	1.0m	30	rp-2-groups	normal	672	675.0	0	2349.0	7922.0
1378	A320 (30 rows - 180 seats)	S4	120	1.0m	30	rp-3-groups	normal	694	693.0	0	1509.0	5811.0
1379	A320 (30 rows - 180 seats)	S4	120	1.0m	30	rp-spread-4-groups	normal	689	689.0	0	815.0	5142.0
1380	A320 (30 rows - 180 seats)	S4	120	1.0m	30	rp-spread-5-groups	normal	653	652.0	0	520.0	4293.0
1381	A320 (30 rows - 180 seats)	S4	120	1.0m	30	rp-spread-6-groups	normal	656	656.0	0	511.0	3792.0
1382	A320 (30 rows - 180 seats)	S4	120	1.0m	30	rp-steep-4-groups	normal	647	647.0	0	814.0	4696.0
1383	A320 (30 rows - 180 seats)	S4	120	1.0m	30	rp-steep-5-groups	normal	665	665.0	0	749.0	3900.0
1385	A320 (30 rows - 180 seats)	S4	120	1.0m	30	rp-2-groups	normal	661	664.0	0	2183.0	7462.0
1384	A320 (30 rows - 180 seats)	S4	120	1.0m	30	rp-steep-6-groups	normal	689	691.0	0	499.0	3366.0
1386	A320 (30 rows - 180 seats)	S4	120	1.0m	30	rp-3-groups	normal	671	669.0	0	1407.0	6211.0
1387	A320 (30 rows - 180 seats)	S4	120	1.0m	30	rp-spread-4-groups	normal	675	674.0	0	888.0	5367.0
1388	A320 (30 rows - 180 seats)	S4	120	1.0m	30	rp-spread-5-groups	normal	678	677.0	0	677.0	4473.0
1390	A320 (30 rows - 180 seats)	S4	120	1.0m	30	rp-steep-4-groups	normal	652	652.0	0	939.0	4647.0
1389	A320 (30 rows - 180 seats)	S4	120	1.0m	30	rp-spread-6-groups	normal	666	666.0	0	515.0	3877.0
1391	A320 (30 rows - 180 seats)	S4	120	1.0m	30	rp-steep-5-groups	normal	664	664.0	0	651.0	3810.0
1392	A320 (30 rows - 180 seats)	S4	120	1.0m	30	rp-steep-6-groups	normal	656	657.0	0	543.0	3476.0
1393	A320 (30 rows - 180 seats)	S4	120	1.0m	30	rp-2-groups	normal	707	710.0	0	2680.0	7897.0
1394	A320 (30 rows - 180 seats)	S4	120	1.0m	30	rp-3-groups	normal	678	676.0	0	1309.0	6057.0
1396	A320 (30 rows - 180 seats)	S4	120	1.0m	30	rp-spread-5-groups	normal	649	648.0	0	711.0	4507.0
1395	A320 (30 rows - 180 seats)	S4	120	1.0m	30	rp-spread-4-groups	normal	672	671.0	0	772.0	5054.0
1397	A320 (30 rows - 180 seats)	S4	120	1.0m	30	rp-spread-6-groups	normal	644	644.0	0	550.0	3780.0
1398	A320 (30 rows - 180 seats)	S4	120	1.0m	30	rp-steep-4-groups	normal	650	650.0	0	896.0	4777.0
1399	A320 (30 rows - 180 seats)	S4	120	1.0m	30	rp-steep-5-groups	normal	664	664.0	0	853.0	3938.0
1400	A320 (30 rows - 180 seats)	S4	120	1.0m	30	rp-steep-6-groups	normal	656	657.0	0	537.0	3260.0
1401	A320 (30 rows - 180 seats)	S4	120	1.0m	30	rp-2-groups	normal	704	707.0	0	2401.0	7507.0
1402	A320 (30 rows - 180 seats)	S4	120	1.0m	30	rp-3-groups	normal	620	618.0	0	1317.0	5921.0
1403	A320 (30 rows - 180 seats)	S4	120	1.0m	30	rp-spread-4-groups	normal	684	683.0	0	872.0	4998.0
1404	A320 (30 rows - 180 seats)	S4	120	1.0m	30	rp-spread-5-groups	normal	642	641.0	0	543.0	4116.0
1406	A320 (30 rows - 180 seats)	S4	120	1.0m	30	rp-steep-4-groups	normal	660	660.0	0	854.0	4639.0
1405	A320 (30 rows - 180 seats)	S4	120	1.0m	30	rp-spread-6-groups	normal	665	665.0	0	508.0	3770.0
1407	A320 (30 rows - 180 seats)	S4	120	1.0m	30	rp-steep-5-groups	normal	695	695.0	0	725.0	3958.0
1409	A320 (30 rows - 180 seats)	S4	120	1.0m	30	rp-2-groups	normal	721	723.0	0	2782.0	7728.0
1408	A320 (30 rows - 180 seats)	S4	120	1.0m	30	rp-steep-6-groups	normal	657	659.0	0	471.0	3403.0
1410	A320 (30 rows - 180 seats)	S4	120	1.0m	30	rp-3-groups	normal	662	660.0	0	1560.0	5924.0
1411	A320 (30 rows - 180 seats)	S4	120	1.0m	30	rp-spread-4-groups	normal	651	650.0	0	1018.0	5329.0
1413	A320 (30 rows - 180 seats)	S4	120	1.0m	30	rp-spread-6-groups	normal	621	621.0	0	464.0	3659.0
1414	A320 (30 rows - 180 seats)	S4	120	1.0m	30	rp-steep-4-groups	normal	674	675.0	0	835.0	4574.0
1412	A320 (30 rows - 180 seats)	S4	120	1.0m	30	rp-spread-5-groups	normal	671	670.0	0	713.0	4582.0
1415	A320 (30 rows - 180 seats)	S4	120	1.0m	30	rp-steep-5-groups	normal	667	667.0	0	653.0	3795.0
1417	A320 (30 rows - 180 seats)	S4	120	1.0m	30	rp-2-groups	normal	689	692.0	0	2445.0	7344.0
1418	A320 (30 rows - 180 seats)	S4	120	1.0m	30	rp-3-groups	normal	659	658.0	0	1213.0	5821.0
1416	A320 (30 rows - 180 seats)	S4	120	1.0m	30	rp-steep-6-groups	normal	686	688.0	0	553.0	3315.0
1419	A320 (30 rows - 180 seats)	S4	120	1.0m	30	rp-spread-4-groups	normal	675	675.0	0	1050.0	5179.0
1420	A320 (30 rows - 180 seats)	S4	120	1.0m	30	rp-spread-5-groups	normal	678	677.0	0	622.0	4468.0
1421	A320 (30 rows - 180 seats)	S4	120	1.0m	30	rp-spread-6-groups	normal	648	647.0	0	504.0	4072.0
1422	A320 (30 rows - 180 seats)	S4	120	1.0m	30	rp-steep-4-groups	normal	684	685.0	0	985.0	4662.0
1423	A320 (30 rows - 180 seats)	S4	120	1.0m	30	rp-steep-5-groups	normal	672	672.0	0	641.0	3893.0
1425	A320 (30 rows - 180 seats)	S4	120	1.0m	30	rp-2-groups	normal	710	713.0	0	2698.0	6960.0
1424	A320 (30 rows - 180 seats)	S4	120	1.0m	30	rp-steep-6-groups	normal	676	677.0	0	542.0	3161.0
1426	A320 (30 rows - 180 seats)	S4	120	1.0m	30	rp-3-groups	normal	659	657.0	0	1072.0	5681.0
1427	A320 (30 rows - 180 seats)	S4	120	1.0m	30	rp-spread-4-groups	normal	668	667.0	0	897.0	4878.0
1428	A320 (30 rows - 180 seats)	S4	120	1.0m	30	rp-spread-5-groups	normal	650	649.0	0	756.0	4229.0
1429	A320 (30 rows - 180 seats)	S4	120	1.0m	30	rp-spread-6-groups	normal	647	646.0	0	503.0	3620.0
1430	A320 (30 rows - 180 seats)	S4	120	1.0m	30	rp-steep-4-groups	normal	655	655.0	0	1025.0	4872.0
1431	A320 (30 rows - 180 seats)	S4	120	1.0m	30	rp-steep-5-groups	normal	665	665.0	0	585.0	3792.0
1433	A320 (30 rows - 180 seats)	S4	120	1.0m	30	rp-2-groups	normal	715	717.0	0	2789.0	7527.0
1432	A320 (30 rows - 180 seats)	S4	120	1.0m	30	rp-steep-6-groups	normal	667	669.0	0	520.0	3309.0
1434	A320 (30 rows - 180 seats)	S4	120	1.0m	30	rp-3-groups	normal	672	670.0	0	1408.0	6066.0
1435	A320 (30 rows - 180 seats)	S4	120	1.0m	30	rp-spread-4-groups	normal	649	648.0	0	699.0	5184.0
1436	A320 (30 rows - 180 seats)	S4	120	1.0m	30	rp-spread-5-groups	normal	657	657.0	0	649.0	4389.0
1437	A320 (30 rows - 180 seats)	S4	120	1.0m	30	rp-spread-6-groups	normal	639	639.0	0	500.0	3757.0
1439	A320 (30 rows - 180 seats)	S4	120	1.0m	30	rp-steep-5-groups	normal	679	679.0	0	724.0	3841.0
1438	A320 (30 rows - 180 seats)	S4	120	1.0m	30	rp-steep-4-groups	normal	665	665.0	0	1113.0	5011.0
1441	A320 (30 rows - 180 seats)	S4	120	1.0m	30	rp-2-groups	normal	694	697.0	0	2610.0	7848.0
1440	A320 (30 rows - 180 seats)	S4	120	1.0m	30	rp-steep-6-groups	normal	680	681.0	0	618.0	3420.0
1442	A320 (30 rows - 180 seats)	S4	120	1.0m	30	rp-3-groups	normal	684	683.0	0	1425.0	6274.0
1443	A320 (30 rows - 180 seats)	S4	120	1.0m	30	rp-spread-4-groups	normal	657	656.0	0	1025.0	4747.0
1444	A320 (30 rows - 180 seats)	S4	120	1.0m	30	rp-spread-5-groups	normal	649	648.0	0	702.0	4470.0
1445	A320 (30 rows - 180 seats)	S4	120	1.0m	30	rp-spread-6-groups	normal	626	625.0	0	498.0	3646.0
1446	A320 (30 rows - 180 seats)	S4	120	1.0m	30	rp-steep-4-groups	normal	643	643.0	0	960.0	4737.0
1448	A320 (30 rows - 180 seats)	S4	120	1.0m	30	rp-steep-6-groups	normal	671	673.0	0	489.0	3508.0
1447	A320 (30 rows - 180 seats)	S4	120	1.0m	30	rp-steep-5-groups	normal	652	652.0	0	613.0	3535.0
1449	A320 (30 rows - 180 seats)	S4	120	1.0m	30	rp-2-groups	normal	721	723.0	0	2553.0	7244.0
1450	A320 (30 rows - 180 seats)	S4	120	1.0m	30	rp-3-groups	normal	658	657.0	0	1420.0	5903.0
1451	A320 (30 rows - 180 seats)	S4	120	1.0m	30	rp-spread-4-groups	normal	669	668.0	0	823.0	5141.0
1453	A320 (30 rows - 180 seats)	S4	120	1.0m	30	rp-spread-6-groups	normal	659	658.0	0	587.0	3943.0
1452	A320 (30 rows - 180 seats)	S4	120	1.0m	30	rp-spread-5-groups	normal	649	648.0	0	644.0	4389.0
1454	A320 (30 rows - 180 seats)	S4	120	1.0m	30	rp-steep-4-groups	normal	679	680.0	0	1038.0	4577.0
1457	A320 (30 rows - 180 seats)	S4	120	1.0m	30	rp-2-groups	normal	679	681.0	0	2920.0	8353.0
1455	A320 (30 rows - 180 seats)	S4	120	1.0m	30	rp-steep-5-groups	normal	668	668.0	0	767.0	3997.0
1456	A320 (30 rows - 180 seats)	S4	120	1.0m	30	rp-steep-6-groups	normal	651	653.0	0	477.0	3300.0
1458	A320 (30 rows - 180 seats)	S4	120	1.0m	30	rp-3-groups	normal	685	684.0	0	1266.0	5896.0
1459	A320 (30 rows - 180 seats)	S4	120	1.0m	30	rp-spread-4-groups	normal	659	658.0	0	733.0	5079.0
1460	A320 (30 rows - 180 seats)	S4	120	1.0m	30	rp-spread-5-groups	normal	658	657.0	0	757.0	4321.0
1461	A320 (30 rows - 180 seats)	S4	120	1.0m	30	rp-spread-6-groups	normal	659	658.0	0	552.0	3881.0
1462	A320 (30 rows - 180 seats)	S4	120	1.0m	30	rp-steep-4-groups	normal	663	664.0	0	1004.0	4831.0
1463	A320 (30 rows - 180 seats)	S4	120	1.0m	30	rp-steep-5-groups	normal	639	639.0	0	542.0	4040.0
1464	A320 (30 rows - 180 seats)	S4	120	1.0m	30	rp-steep-6-groups	normal	675	677.0	0	535.0	3627.0
1465	A320 (30 rows - 180 seats)	S4	120	1.0m	30	rp-2-groups	normal	695	698.0	0	2682.0	7449.0
1466	A320 (30 rows - 180 seats)	S4	120	1.0m	30	rp-3-groups	normal	674	672.0	0	1371.0	5690.0
1467	A320 (30 rows - 180 seats)	S4	120	1.0m	30	rp-spread-4-groups	normal	635	634.0	0	800.0	5036.0
1468	A320 (30 rows - 180 seats)	S4	120	1.0m	30	rp-spread-5-groups	normal	649	648.0	0	571.0	4242.0
1469	A320 (30 rows - 180 seats)	S4	120	1.0m	30	rp-spread-6-groups	normal	682	682.0	0	601.0	3607.0
1470	A320 (30 rows - 180 seats)	S4	120	1.0m	30	rp-steep-4-groups	normal	664	665.0	0	898.0	4831.0
1471	A320 (30 rows - 180 seats)	S4	120	1.0m	30	rp-steep-5-groups	normal	652	652.0	0	731.0	3997.0
1472	A320 (30 rows - 180 seats)	S4	120	1.0m	30	rp-steep-6-groups	normal	680	682.0	0	496.0	3356.0
1473	A320 (30 rows - 180 seats)	S4	120	1.0m	30	rp-2-groups	normal	693	696.0	0	2418.0	8136.0
1474	A320 (30 rows - 180 seats)	S4	120	1.0m	30	rp-3-groups	normal	696	695.0	0	1373.0	5663.0
1475	A320 (30 rows - 180 seats)	S4	120	1.0m	30	rp-spread-4-groups	normal	652	651.0	0	964.0	4895.0
1476	A320 (30 rows - 180 seats)	S4	120	1.0m	30	rp-spread-5-groups	normal	657	656.0	0	691.0	4501.0
1477	A320 (30 rows - 180 seats)	S4	120	1.0m	30	rp-spread-6-groups	normal	657	656.0	0	631.0	3970.0
1478	A320 (30 rows - 180 seats)	S4	120	1.0m	30	rp-steep-4-groups	normal	670	670.0	0	862.0	4976.0
1479	A320 (30 rows - 180 seats)	S4	120	1.0m	30	rp-steep-5-groups	normal	661	661.0	0	789.0	4119.0
1480	A320 (30 rows - 180 seats)	S4	120	1.0m	30	rp-steep-6-groups	normal	676	677.0	0	551.0	3247.0
1482	A320 (30 rows - 180 seats)	S4	120	1.0m	30	rp-3-groups	normal	685	684.0	0	1607.0	5528.0
1481	A320 (30 rows - 180 seats)	S4	120	1.0m	30	rp-2-groups	normal	726	728.0	0	2585.0	7778.0
1483	A320 (30 rows - 180 seats)	S4	120	1.0m	30	rp-spread-4-groups	normal	640	639.0	0	657.0	5398.0
1484	A320 (30 rows - 180 seats)	S4	120	1.0m	30	rp-spread-5-groups	normal	683	682.0	0	550.0	4257.0
1485	A320 (30 rows - 180 seats)	S4	120	1.0m	30	rp-spread-6-groups	normal	681	681.0	0	569.0	3800.0
1486	A320 (30 rows - 180 seats)	S4	120	1.0m	30	rp-steep-4-groups	normal	658	658.0	0	907.0	5114.0
1487	A320 (30 rows - 180 seats)	S4	120	1.0m	30	rp-steep-5-groups	normal	669	669.0	0	538.0	4157.0
1488	A320 (30 rows - 180 seats)	S4	120	1.0m	30	rp-steep-6-groups	normal	642	643.0	0	517.0	3292.0
1490	A320 (30 rows - 180 seats)	S4	120	1.0m	30	rp-3-groups	normal	672	670.0	0	1452.0	6344.0
1489	A320 (30 rows - 180 seats)	S4	120	1.0m	30	rp-2-groups	normal	706	709.0	0	2761.0	7458.0
1491	A320 (30 rows - 180 seats)	S4	120	1.0m	30	rp-spread-4-groups	normal	666	665.0	0	953.0	5462.0
1492	A320 (30 rows - 180 seats)	S4	120	1.0m	30	rp-spread-5-groups	normal	671	670.0	0	700.0	4321.0
1493	A320 (30 rows - 180 seats)	S4	120	1.0m	30	rp-spread-6-groups	normal	657	656.0	0	483.0	4001.0
1494	A320 (30 rows - 180 seats)	S4	120	1.0m	30	rp-steep-4-groups	normal	680	680.0	0	922.0	4806.0
1495	A320 (30 rows - 180 seats)	S4	120	1.0m	30	rp-steep-5-groups	normal	643	643.0	0	656.0	4065.0
1496	A320 (30 rows - 180 seats)	S4	120	1.0m	30	rp-steep-6-groups	normal	674	676.0	0	589.0	3529.0
1498	A320 (30 rows - 180 seats)	S4	120	1.0m	30	rp-3-groups	normal	660	659.0	0	1434.0	5857.0
1497	A320 (30 rows - 180 seats)	S4	120	1.0m	30	rp-2-groups	normal	712	715.0	0	2702.0	7827.0
1499	A320 (30 rows - 180 seats)	S4	120	1.0m	30	rp-spread-4-groups	normal	685	684.0	0	711.0	5434.0
1500	A320 (30 rows - 180 seats)	S4	120	1.0m	30	rp-spread-5-groups	normal	671	670.0	0	689.0	4335.0
1501	A320 (30 rows - 180 seats)	S4	120	1.0m	30	rp-spread-6-groups	normal	636	636.0	0	533.0	4031.0
1502	A320 (30 rows - 180 seats)	S4	120	1.0m	30	rp-steep-4-groups	normal	662	662.0	0	937.0	5021.0
1503	A320 (30 rows - 180 seats)	S4	120	1.0m	30	rp-steep-5-groups	normal	657	657.0	0	670.0	3831.0
1504	A320 (30 rows - 180 seats)	S4	120	1.0m	30	rp-steep-6-groups	normal	693	695.0	0	612.0	3522.0
1505	A320 (30 rows - 180 seats)	S4	120	1.0m	30	rp-2-groups	normal	673	676.0	0	2286.0	7101.0
1506	A320 (30 rows - 180 seats)	S4	120	1.0m	30	rp-3-groups	normal	667	666.0	0	1436.0	6096.0
1507	A320 (30 rows - 180 seats)	S4	120	1.0m	30	rp-spread-4-groups	normal	682	681.0	0	995.0	5266.0
1508	A320 (30 rows - 180 seats)	S4	120	1.0m	30	rp-spread-5-groups	normal	654	653.0	0	641.0	4369.0
1509	A320 (30 rows - 180 seats)	S4	120	1.0m	30	rp-spread-6-groups	normal	649	649.0	0	578.0	4011.0
1510	A320 (30 rows - 180 seats)	S4	120	1.0m	30	rp-steep-4-groups	normal	634	635.0	0	1055.0	4484.0
1511	A320 (30 rows - 180 seats)	S4	120	1.0m	30	rp-steep-5-groups	normal	660	660.0	0	574.0	3729.0
1512	A320 (30 rows - 180 seats)	S4	120	1.0m	30	rp-steep-6-groups	normal	652	654.0	0	602.0	3354.0
1513	A320 (30 rows - 180 seats)	S4	120	1.0m	30	rp-2-groups	normal	713	716.0	0	2706.0	7581.0
1515	A320 (30 rows - 180 seats)	S4	120	1.0m	30	rp-spread-4-groups	normal	664	664.0	0	995.0	5104.0
1514	A320 (30 rows - 180 seats)	S4	120	1.0m	30	rp-3-groups	normal	650	648.0	0	1298.0	5522.0
1516	A320 (30 rows - 180 seats)	S4	120	1.0m	30	rp-spread-5-groups	normal	640	639.0	0	731.0	4474.0
1517	A320 (30 rows - 180 seats)	S4	120	1.0m	30	rp-spread-6-groups	normal	655	654.0	0	597.0	3877.0
1518	A320 (30 rows - 180 seats)	S4	120	1.0m	30	rp-steep-4-groups	normal	641	642.0	0	854.0	4919.0
1519	A320 (30 rows - 180 seats)	S4	120	1.0m	30	rp-steep-5-groups	normal	656	656.0	0	725.0	3950.0
1520	A320 (30 rows - 180 seats)	S4	120	1.0m	30	rp-steep-6-groups	normal	672	674.0	0	548.0	3369.0
1521	A320 (30 rows - 180 seats)	S4	120	1.0m	30	rp-2-groups	normal	725	727.0	0	2724.0	7715.0
1522	A320 (30 rows - 180 seats)	S4	120	1.0m	30	rp-3-groups	normal	679	678.0	0	1703.0	5932.0
1523	A320 (30 rows - 180 seats)	S4	120	1.0m	30	rp-spread-4-groups	normal	663	662.0	0	900.0	5129.0
1524	A320 (30 rows - 180 seats)	S4	120	1.0m	30	rp-spread-5-groups	normal	658	657.0	0	786.0	4285.0
1525	A320 (30 rows - 180 seats)	S4	120	1.0m	30	rp-spread-6-groups	normal	657	657.0	0	466.0	3992.0
1526	A320 (30 rows - 180 seats)	S4	120	1.0m	30	rp-steep-4-groups	normal	683	684.0	0	1159.0	4838.0
1527	A320 (30 rows - 180 seats)	S4	120	1.0m	30	rp-steep-5-groups	normal	686	686.0	0	645.0	3830.0
1528	A320 (30 rows - 180 seats)	S4	120	1.0m	30	rp-steep-6-groups	normal	669	671.0	0	473.0	3329.0
1529	A320 (30 rows - 180 seats)	S4	120	1.0m	30	rp-2-groups	normal	665	668.0	0	2355.0	7308.0
1530	A320 (30 rows - 180 seats)	S4	120	1.0m	30	rp-3-groups	normal	666	664.0	0	1342.0	5924.0
1531	A320 (30 rows - 180 seats)	S4	120	1.0m	30	rp-spread-4-groups	normal	658	657.0	0	954.0	5306.0
1532	A320 (30 rows - 180 seats)	S4	120	1.0m	30	rp-spread-5-groups	normal	656	655.0	0	513.0	4384.0
1533	A320 (30 rows - 180 seats)	S4	120	1.0m	30	rp-spread-6-groups	normal	669	668.0	0	543.0	3788.0
1534	A320 (30 rows - 180 seats)	S4	120	1.0m	30	rp-steep-4-groups	normal	661	662.0	0	804.0	4906.0
1535	A320 (30 rows - 180 seats)	S4	120	1.0m	30	rp-steep-5-groups	normal	652	652.0	0	620.0	3668.0
1537	A320 (30 rows - 180 seats)	S4	120	1.0m	30	rp-2-groups	normal	692	695.0	0	2436.0	7282.0
1536	A320 (30 rows - 180 seats)	S4	120	1.0m	30	rp-steep-6-groups	normal	687	689.0	0	579.0	3230.0
1538	A320 (30 rows - 180 seats)	S4	120	1.0m	30	rp-3-groups	normal	666	665.0	0	1505.0	5756.0
1540	A320 (30 rows - 180 seats)	S4	120	1.0m	30	rp-spread-5-groups	normal	656	655.0	0	805.0	4198.0
1539	A320 (30 rows - 180 seats)	S4	120	1.0m	30	rp-spread-4-groups	normal	651	650.0	0	808.0	5207.0
1541	A320 (30 rows - 180 seats)	S4	120	1.0m	30	rp-spread-6-groups	normal	663	663.0	0	570.0	3804.0
1542	A320 (30 rows - 180 seats)	S4	120	1.0m	30	rp-steep-4-groups	normal	665	666.0	0	1038.0	4749.0
1543	A320 (30 rows - 180 seats)	S4	120	1.0m	30	rp-steep-5-groups	normal	647	647.0	0	723.0	3857.0
1545	A320 (30 rows - 180 seats)	S4	120	1.0m	30	rp-2-groups	normal	660	662.0	0	2299.0	7587.0
1544	A320 (30 rows - 180 seats)	S4	120	1.0m	30	rp-steep-6-groups	normal	674	676.0	0	609.0	3349.0
1546	A320 (30 rows - 180 seats)	S4	120	1.0m	30	rp-3-groups	normal	659	657.0	0	1469.0	5919.0
1547	A320 (30 rows - 180 seats)	S4	120	1.0m	30	rp-spread-4-groups	normal	645	644.0	0	792.0	5108.0
1548	A320 (30 rows - 180 seats)	S4	120	1.0m	30	rp-spread-5-groups	normal	659	658.0	0	595.0	4223.0
1549	A320 (30 rows - 180 seats)	S4	120	1.0m	30	rp-spread-6-groups	normal	652	651.0	0	439.0	4012.0
1550	A320 (30 rows - 180 seats)	S4	120	1.0m	30	rp-steep-4-groups	normal	663	663.0	0	824.0	5102.0
1551	A320 (30 rows - 180 seats)	S4	120	1.0m	30	rp-steep-5-groups	normal	653	653.0	0	674.0	3480.0
1552	A320 (30 rows - 180 seats)	S4	120	1.0m	30	rp-steep-6-groups	normal	652	654.0	0	492.0	3363.0
1553	A320 (30 rows - 180 seats)	S4	120	1.0m	30	rp-2-groups	normal	692	695.0	0	2758.0	7779.0
1554	A320 (30 rows - 180 seats)	S4	120	1.0m	30	rp-3-groups	normal	679	677.0	0	1689.0	5713.0
1555	A320 (30 rows - 180 seats)	S4	120	1.0m	30	rp-spread-4-groups	normal	657	656.0	0	891.0	5284.0
1557	A320 (30 rows - 180 seats)	S4	120	1.0m	30	rp-spread-6-groups	normal	667	667.0	0	484.0	4048.0
1556	A320 (30 rows - 180 seats)	S4	120	1.0m	30	rp-spread-5-groups	normal	648	647.0	0	683.0	4094.0
1558	A320 (30 rows - 180 seats)	S4	120	1.0m	30	rp-steep-4-groups	normal	674	674.0	0	901.0	4899.0
1559	A320 (30 rows - 180 seats)	S4	120	1.0m	30	rp-steep-5-groups	normal	656	656.0	0	599.0	4030.0
1560	A320 (30 rows - 180 seats)	S4	120	1.0m	30	rp-steep-6-groups	normal	680	682.0	0	678.0	3192.0
1562	A320 (30 rows - 180 seats)	S4	120	1.0m	30	rp-3-groups	normal	657	656.0	0	1327.0	5986.0
1561	A320 (30 rows - 180 seats)	S4	120	1.0m	30	rp-2-groups	normal	642	645.0	0	2274.0	7396.0
1563	A320 (30 rows - 180 seats)	S4	120	1.0m	30	rp-spread-4-groups	normal	685	684.0	0	800.0	5371.0
1564	A320 (30 rows - 180 seats)	S4	120	1.0m	30	rp-spread-5-groups	normal	633	632.0	0	531.0	4330.0
1565	A320 (30 rows - 180 seats)	S4	120	1.0m	30	rp-spread-6-groups	normal	619	618.0	0	466.0	3763.0
1566	A320 (30 rows - 180 seats)	S4	120	1.0m	30	rp-steep-4-groups	normal	659	660.0	0	971.0	4944.0
1567	A320 (30 rows - 180 seats)	S4	120	1.0m	30	rp-steep-5-groups	normal	658	658.0	0	561.0	3888.0
1569	A320 (30 rows - 180 seats)	S4	120	1.0m	30	rp-2-groups	normal	723	725.0	0	2852.0	7576.0
1568	A320 (30 rows - 180 seats)	S4	120	1.0m	30	rp-steep-6-groups	normal	664	666.0	0	556.0	3399.0
1570	A320 (30 rows - 180 seats)	S4	120	1.0m	30	rp-3-groups	normal	652	650.0	0	1377.0	6040.0
1571	A320 (30 rows - 180 seats)	S4	120	1.0m	30	rp-spread-4-groups	normal	671	670.0	0	976.0	5095.0
1572	A320 (30 rows - 180 seats)	S4	120	1.0m	30	rp-spread-5-groups	normal	648	647.0	0	580.0	4114.0
1573	A320 (30 rows - 180 seats)	S4	120	1.0m	30	rp-spread-6-groups	normal	631	631.0	0	599.0	3867.0
1574	A320 (30 rows - 180 seats)	S4	120	1.0m	30	rp-steep-4-groups	normal	658	659.0	0	833.0	5070.0
1575	A320 (30 rows - 180 seats)	S4	120	1.0m	30	rp-steep-5-groups	normal	659	659.0	0	634.0	3778.0
1577	A320 (30 rows - 180 seats)	S4	120	1.0m	30	rp-2-groups	normal	699	702.0	0	2133.0	7644.0
1576	A320 (30 rows - 180 seats)	S4	120	1.0m	30	rp-steep-6-groups	normal	669	671.0	0	537.0	3349.0
1578	A320 (30 rows - 180 seats)	S4	120	1.0m	30	rp-3-groups	normal	675	674.0	0	1178.0	6012.0
1579	A320 (30 rows - 180 seats)	S4	120	1.0m	30	rp-spread-4-groups	normal	650	649.0	0	1024.0	5169.0
1580	A320 (30 rows - 180 seats)	S4	120	1.0m	30	rp-spread-5-groups	normal	635	634.0	0	655.0	4378.0
1582	A320 (30 rows - 180 seats)	S4	120	1.0m	30	rp-steep-4-groups	normal	678	679.0	0	1022.0	4725.0
1581	A320 (30 rows - 180 seats)	S4	120	1.0m	30	rp-spread-6-groups	normal	651	650.0	0	453.0	3864.0
1583	A320 (30 rows - 180 seats)	S4	120	1.0m	30	rp-steep-5-groups	normal	662	662.0	0	795.0	4144.0
1584	A320 (30 rows - 180 seats)	S4	120	1.0m	30	rp-steep-6-groups	normal	675	677.0	0	589.0	3410.0
1585	A320 (30 rows - 180 seats)	S4	120	1.0m	30	rp-2-groups	normal	703	705.0	0	2722.0	8038.0
1587	A320 (30 rows - 180 seats)	S4	120	1.0m	30	rp-spread-4-groups	normal	632	631.0	0	792.0	4858.0
1586	A320 (30 rows - 180 seats)	S4	120	1.0m	30	rp-3-groups	normal	691	690.0	0	1084.0	5977.0
1588	A320 (30 rows - 180 seats)	S4	120	1.0m	30	rp-spread-5-groups	normal	663	662.0	0	529.0	4306.0
1589	A320 (30 rows - 180 seats)	S4	120	1.0m	30	rp-spread-6-groups	normal	654	654.0	0	572.0	3880.0
1590	A320 (30 rows - 180 seats)	S4	120	1.0m	30	rp-steep-4-groups	normal	640	641.0	0	904.0	4609.0
1591	A320 (30 rows - 180 seats)	S4	120	1.0m	30	rp-steep-5-groups	normal	697	697.0	0	730.0	3937.0
1592	A320 (30 rows - 180 seats)	S4	120	1.0m	30	rp-steep-6-groups	normal	661	663.0	0	495.0	3333.0
1593	A320 (30 rows - 180 seats)	S4	120	1.0m	30	rp-2-groups	normal	716	718.0	0	2408.0	8355.0
1594	A320 (30 rows - 180 seats)	S4	120	1.0m	30	rp-3-groups	normal	694	693.0	0	1309.0	6116.0
1595	A320 (30 rows - 180 seats)	S4	120	1.0m	30	rp-spread-4-groups	normal	644	643.0	0	739.0	5239.0
1596	A320 (30 rows - 180 seats)	S4	120	1.0m	30	rp-spread-5-groups	normal	681	680.0	0	651.0	4329.0
1597	A320 (30 rows - 180 seats)	S4	120	1.0m	30	rp-spread-6-groups	normal	629	628.0	0	459.0	3778.0
1598	A320 (30 rows - 180 seats)	S4	120	1.0m	30	rp-steep-4-groups	normal	635	635.0	0	753.0	4917.0
1599	A320 (30 rows - 180 seats)	S4	120	1.0m	30	rp-steep-5-groups	normal	682	682.0	0	677.0	3946.0
1600	A320 (30 rows - 180 seats)	S4	120	1.0m	30	rp-steep-6-groups	normal	651	653.0	0	593.0	3147.0
1601	A320 (30 rows - 180 seats)	S4	120	1.0m	30	rp-2-groups	normal	703	705.0	0	3289.0	7754.0
1603	A320 (30 rows - 180 seats)	S4	120	1.0m	30	rp-spread-4-groups	normal	628	627.0	0	792.0	5083.0
1602	A320 (30 rows - 180 seats)	S4	120	1.0m	30	rp-3-groups	normal	669	667.0	0	1225.0	5648.0
1604	A320 (30 rows - 180 seats)	S4	120	1.0m	30	rp-spread-5-groups	normal	676	675.0	0	767.0	4561.0
1605	A320 (30 rows - 180 seats)	S4	120	1.0m	30	rp-spread-6-groups	normal	665	665.0	0	432.0	3784.0
1607	A320 (30 rows - 180 seats)	S4	120	1.0m	30	rp-steep-5-groups	normal	684	684.0	0	767.0	3934.0
1606	A320 (30 rows - 180 seats)	S4	120	1.0m	30	rp-steep-4-groups	normal	662	662.0	0	877.0	4775.0
1609	A320 (30 rows - 180 seats)	S4	120	1.0m	30	rp-2-groups	normal	729	732.0	0	2644.0	7820.0
1608	A320 (30 rows - 180 seats)	S4	120	1.0m	30	rp-steep-6-groups	normal	671	673.0	0	563.0	3331.0
1610	A320 (30 rows - 180 seats)	S4	120	1.0m	30	rp-3-groups	normal	667	665.0	0	1351.0	6498.0
1611	A320 (30 rows - 180 seats)	S4	120	1.0m	30	rp-spread-4-groups	normal	652	651.0	0	891.0	5298.0
1612	A320 (30 rows - 180 seats)	S4	120	1.0m	30	rp-spread-5-groups	normal	644	643.0	0	733.0	4423.0
1613	A320 (30 rows - 180 seats)	S4	120	1.0m	30	rp-spread-6-groups	normal	671	670.0	0	520.0	3902.0
1614	A320 (30 rows - 180 seats)	S4	120	1.0m	30	rp-steep-4-groups	normal	687	687.0	0	1024.0	4780.0
1615	A320 (30 rows - 180 seats)	S4	120	1.0m	30	rp-steep-5-groups	normal	669	669.0	0	565.0	3807.0
1617	A320 (30 rows - 180 seats)	S4	120	1.0m	30	rp-2-groups	normal	676	679.0	0	2347.0	7684.0
1616	A320 (30 rows - 180 seats)	S4	120	1.0m	30	rp-steep-6-groups	normal	657	658.0	0	479.0	3403.0
1619	A320 (30 rows - 180 seats)	S4	120	1.0m	30	rp-spread-4-groups	normal	631	630.0	0	781.0	4808.0
1618	A320 (30 rows - 180 seats)	S4	120	1.0m	30	rp-3-groups	normal	701	700.0	0	1607.0	5711.0
1620	A320 (30 rows - 180 seats)	S4	120	1.0m	30	rp-spread-5-groups	normal	650	649.0	0	688.0	4170.0
1621	A320 (30 rows - 180 seats)	S4	120	1.0m	30	rp-spread-6-groups	normal	666	665.0	0	492.0	3851.0
1622	A320 (30 rows - 180 seats)	S4	120	1.0m	30	rp-steep-4-groups	normal	665	665.0	0	891.0	4873.0
1623	A320 (30 rows - 180 seats)	S4	120	1.0m	30	rp-steep-5-groups	normal	671	671.0	0	774.0	3798.0
1624	A320 (30 rows - 180 seats)	S4	120	1.0m	30	rp-steep-6-groups	normal	662	664.0	0	515.0	3252.0
1625	A320 (30 rows - 180 seats)	S4	120	1.0m	30	rp-2-groups	normal	717	719.0	0	2805.0	7893.0
1626	A320 (30 rows - 180 seats)	S4	120	1.0m	30	rp-3-groups	normal	649	648.0	0	1231.0	5926.0
1627	A320 (30 rows - 180 seats)	S4	120	1.0m	30	rp-spread-4-groups	normal	653	653.0	0	838.0	5221.0
1628	A320 (30 rows - 180 seats)	S4	120	1.0m	30	rp-spread-5-groups	normal	664	663.0	0	755.0	4314.0
1629	A320 (30 rows - 180 seats)	S4	120	1.0m	30	rp-spread-6-groups	normal	657	657.0	0	541.0	3995.0
1630	A320 (30 rows - 180 seats)	S4	120	1.0m	30	rp-steep-4-groups	normal	696	696.0	0	1054.0	5147.0
1633	A320 (30 rows - 180 seats)	S4	120	1.0m	30	rp-2-groups	normal	696	698.0	0	2362.0	7377.0
1632	A320 (30 rows - 180 seats)	S4	120	1.0m	30	rp-steep-6-groups	normal	666	668.0	0	431.0	3303.0
1634	A320 (30 rows - 180 seats)	S4	120	1.0m	30	rp-3-groups	normal	658	657.0	0	1385.0	5998.0
1631	A320 (30 rows - 180 seats)	S4	120	1.0m	30	rp-steep-5-groups	normal	693	693.0	0	645.0	4089.0
1635	A320 (30 rows - 180 seats)	S4	120	1.0m	30	rp-spread-4-groups	normal	653	652.0	0	783.0	4940.0
1636	A320 (30 rows - 180 seats)	S4	120	1.0m	30	rp-spread-5-groups	normal	661	660.0	0	642.0	4475.0
1637	A320 (30 rows - 180 seats)	S4	120	1.0m	30	rp-spread-6-groups	normal	660	659.0	0	600.0	3726.0
1638	A320 (30 rows - 180 seats)	S4	120	1.0m	30	rp-steep-4-groups	normal	640	641.0	0	828.0	4910.0
1639	A320 (30 rows - 180 seats)	S4	120	1.0m	30	rp-steep-5-groups	normal	649	649.0	0	685.0	3945.0
1640	A320 (30 rows - 180 seats)	S4	120	1.0m	30	rp-steep-6-groups	normal	651	653.0	0	493.0	3331.0
1641	A320 (30 rows - 180 seats)	S4	120	1.0m	30	rp-2-groups	normal	696	699.0	0	3033.0	7694.0
1642	A320 (30 rows - 180 seats)	S4	120	1.0m	30	rp-3-groups	normal	674	672.0	0	1603.0	6058.0
1643	A320 (30 rows - 180 seats)	S4	120	1.0m	30	rp-spread-4-groups	normal	666	666.0	0	878.0	5194.0
1644	A320 (30 rows - 180 seats)	S4	120	1.0m	30	rp-spread-5-groups	normal	647	646.0	0	579.0	4543.0
1645	A320 (30 rows - 180 seats)	S4	120	1.0m	30	rp-spread-6-groups	normal	631	630.0	0	498.0	3828.0
1646	A320 (30 rows - 180 seats)	S4	120	1.0m	30	rp-steep-4-groups	normal	635	635.0	0	905.0	4957.0
1647	A320 (30 rows - 180 seats)	S4	120	1.0m	30	rp-steep-5-groups	normal	658	658.0	0	634.0	3865.0
1648	A320 (30 rows - 180 seats)	S4	120	1.0m	30	rp-steep-6-groups	normal	670	671.0	0	581.0	3347.0
1649	A320 (30 rows - 180 seats)	S4	120	1.0m	30	rp-2-groups	normal	683	686.0	0	2434.0	7813.0
1650	A320 (30 rows - 180 seats)	S4	120	1.0m	30	rp-3-groups	normal	664	662.0	0	1448.0	5542.0
1651	A320 (30 rows - 180 seats)	S4	120	1.0m	30	rp-spread-4-groups	normal	636	635.0	0	777.0	5100.0
1652	A320 (30 rows - 180 seats)	S4	120	1.0m	30	rp-spread-5-groups	normal	665	664.0	0	701.0	4319.0
1653	A320 (30 rows - 180 seats)	S4	120	1.0m	30	rp-spread-6-groups	normal	619	619.0	0	419.0	3865.0
1654	A320 (30 rows - 180 seats)	S4	120	1.0m	30	rp-steep-4-groups	normal	671	671.0	0	918.0	4651.0
1657	A320 (30 rows - 180 seats)	S4	120	1.0m	30	rp-2-groups	normal	694	696.0	0	2581.0	7754.0
1656	A320 (30 rows - 180 seats)	S4	120	1.0m	30	rp-steep-6-groups	normal	650	652.0	0	529.0	3269.0
1655	A320 (30 rows - 180 seats)	S4	120	1.0m	30	rp-steep-5-groups	normal	684	684.0	0	714.0	3947.0
1659	A320 (30 rows - 180 seats)	S4	120	1.0m	30	rp-spread-4-groups	normal	681	680.0	0	938.0	5233.0
1658	A320 (30 rows - 180 seats)	S4	120	1.0m	30	rp-3-groups	normal	674	673.0	0	1302.0	5867.0
1660	A320 (30 rows - 180 seats)	S4	120	1.0m	30	rp-spread-5-groups	normal	661	660.0	0	743.0	4201.0
1661	A320 (30 rows - 180 seats)	S4	120	1.0m	30	rp-spread-6-groups	normal	666	665.0	0	525.0	3850.0
1662	A320 (30 rows - 180 seats)	S4	120	1.0m	30	rp-steep-4-groups	normal	676	677.0	0	1048.0	4684.0
1665	A320 (30 rows - 180 seats)	S4	120	1.0m	30	rp-2-groups	normal	662	664.0	0	2112.0	7537.0
1663	A320 (30 rows - 180 seats)	S4	120	1.0m	30	rp-steep-5-groups	normal	661	661.0	0	582.0	3857.0
1664	A320 (30 rows - 180 seats)	S4	120	1.0m	30	rp-steep-6-groups	normal	690	692.0	0	695.0	3409.0
1666	A320 (30 rows - 180 seats)	S4	120	1.0m	30	rp-3-groups	normal	687	686.0	0	1579.0	5400.0
1667	A320 (30 rows - 180 seats)	S4	120	1.0m	30	rp-spread-4-groups	normal	658	657.0	0	851.0	5235.0
1668	A320 (30 rows - 180 seats)	S4	120	1.0m	30	rp-spread-5-groups	normal	624	623.0	0	505.0	4163.0
1669	A320 (30 rows - 180 seats)	S4	120	1.0m	30	rp-spread-6-groups	normal	662	661.0	0	464.0	3883.0
1670	A320 (30 rows - 180 seats)	S4	120	1.0m	30	rp-steep-4-groups	normal	682	682.0	0	882.0	4888.0
1671	A320 (30 rows - 180 seats)	S4	120	1.0m	30	rp-steep-5-groups	normal	657	657.0	0	638.0	3976.0
1672	A320 (30 rows - 180 seats)	S4	120	1.0m	30	rp-steep-6-groups	normal	650	651.0	0	466.0	3490.0
1673	A320 (30 rows - 180 seats)	S4	120	1.0m	30	rp-2-groups	normal	699	702.0	0	2289.0	6949.0
1674	A320 (30 rows - 180 seats)	S4	120	1.0m	30	rp-3-groups	normal	660	658.0	0	1160.0	5833.0
1675	A320 (30 rows - 180 seats)	S4	120	1.0m	30	rp-spread-4-groups	normal	645	644.0	0	936.0	4851.0
1676	A320 (30 rows - 180 seats)	S4	120	1.0m	30	rp-spread-5-groups	normal	644	643.0	0	562.0	4205.0
1677	A320 (30 rows - 180 seats)	S4	120	1.0m	30	rp-spread-6-groups	normal	616	615.0	0	453.0	3725.0
1678	A320 (30 rows - 180 seats)	S4	120	1.0m	30	rp-steep-4-groups	normal	679	679.0	0	905.0	4781.0
1679	A320 (30 rows - 180 seats)	S4	120	1.0m	30	rp-steep-5-groups	normal	672	672.0	0	639.0	3857.0
1681	A320 (30 rows - 180 seats)	S4	120	1.0m	30	rp-2-groups	normal	684	686.0	0	2622.0	7609.0
1680	A320 (30 rows - 180 seats)	S4	120	1.0m	30	rp-steep-6-groups	normal	660	662.0	0	454.0	3240.0
1682	A320 (30 rows - 180 seats)	S4	120	1.0m	30	rp-3-groups	normal	650	649.0	0	1553.0	6104.0
1683	A320 (30 rows - 180 seats)	S4	120	1.0m	30	rp-spread-4-groups	normal	634	633.0	0	886.0	5024.0
1684	A320 (30 rows - 180 seats)	S4	120	1.0m	30	rp-spread-5-groups	normal	646	645.0	0	560.0	4440.0
1685	A320 (30 rows - 180 seats)	S4	120	1.0m	30	rp-spread-6-groups	normal	645	644.0	0	376.0	4094.0
1686	A320 (30 rows - 180 seats)	S4	120	1.0m	30	rp-steep-4-groups	normal	652	653.0	0	983.0	4849.0
1687	A320 (30 rows - 180 seats)	S4	120	1.0m	30	rp-steep-5-groups	normal	682	682.0	0	708.0	3963.0
1689	A320 (30 rows - 180 seats)	S4	120	1.0m	30	rp-2-groups	normal	668	670.0	0	2274.0	7786.0
1688	A320 (30 rows - 180 seats)	S4	120	1.0m	30	rp-steep-6-groups	normal	668	670.0	0	503.0	3531.0
1690	A320 (30 rows - 180 seats)	S4	120	1.0m	30	rp-3-groups	normal	682	681.0	0	1607.0	5751.0
1692	A320 (30 rows - 180 seats)	S4	120	1.0m	30	rp-spread-5-groups	normal	650	649.0	0	642.0	4351.0
1691	A320 (30 rows - 180 seats)	S4	120	1.0m	30	rp-spread-4-groups	normal	660	659.0	0	829.0	5343.0
1693	A320 (30 rows - 180 seats)	S4	120	1.0m	30	rp-spread-6-groups	normal	664	664.0	0	583.0	3945.0
1694	A320 (30 rows - 180 seats)	S4	120	1.0m	30	rp-steep-4-groups	normal	662	663.0	0	956.0	4601.0
1695	A320 (30 rows - 180 seats)	S4	120	1.0m	30	rp-steep-5-groups	normal	661	661.0	0	862.0	4042.0
1696	A320 (30 rows - 180 seats)	S4	120	1.0m	30	rp-steep-6-groups	normal	676	678.0	0	636.0	3510.0
1697	A320 (30 rows - 180 seats)	S4	120	1.0m	30	rp-2-groups	normal	703	706.0	0	2556.0	7368.0
1698	A320 (30 rows - 180 seats)	S4	120	1.0m	30	rp-3-groups	normal	654	652.0	0	1203.0	5725.0
1699	A320 (30 rows - 180 seats)	S4	120	1.0m	30	rp-spread-4-groups	normal	683	682.0	0	944.0	5082.0
1700	A320 (30 rows - 180 seats)	S4	120	1.0m	30	rp-spread-5-groups	normal	635	634.0	0	679.0	4275.0
1701	A320 (30 rows - 180 seats)	S4	120	1.0m	30	rp-spread-6-groups	normal	641	641.0	0	468.0	3818.0
1702	A320 (30 rows - 180 seats)	S4	120	1.0m	30	rp-steep-4-groups	normal	657	658.0	0	943.0	4843.0
1703	A320 (30 rows - 180 seats)	S4	120	1.0m	30	rp-steep-5-groups	normal	655	655.0	0	669.0	3905.0
1705	A320 (30 rows - 180 seats)	S4	120	1.0m	30	rp-2-groups	normal	679	682.0	0	2526.0	7332.0
1704	A320 (30 rows - 180 seats)	S4	120	1.0m	30	rp-steep-6-groups	normal	678	679.0	0	494.0	3306.0
1707	A320 (30 rows - 180 seats)	S4	120	1.0m	30	rp-spread-4-groups	normal	638	637.0	0	767.0	4899.0
1706	A320 (30 rows - 180 seats)	S4	120	1.0m	30	rp-3-groups	normal	668	667.0	0	1178.0	5784.0
1709	A320 (30 rows - 180 seats)	S4	120	1.0m	30	rp-spread-6-groups	normal	635	634.0	0	487.0	3613.0
1708	A320 (30 rows - 180 seats)	S4	120	1.0m	30	rp-spread-5-groups	normal	657	656.0	0	736.0	4448.0
1710	A320 (30 rows - 180 seats)	S4	120	1.0m	30	rp-steep-4-groups	normal	650	650.0	0	816.0	4620.0
1711	A320 (30 rows - 180 seats)	S4	120	1.0m	30	rp-steep-5-groups	normal	693	693.0	0	616.0	3930.0
1713	A320 (30 rows - 180 seats)	S4	120	1.0m	30	rp-2-groups	normal	721	724.0	0	3002.0	7717.0
1712	A320 (30 rows - 180 seats)	S4	120	1.0m	30	rp-steep-6-groups	normal	650	652.0	0	506.0	3261.0
1715	A320 (30 rows - 180 seats)	S4	120	1.0m	30	rp-spread-4-groups	normal	630	629.0	0	961.0	5051.0
1714	A320 (30 rows - 180 seats)	S4	120	1.0m	30	rp-3-groups	normal	703	701.0	0	1513.0	5711.0
1716	A320 (30 rows - 180 seats)	S4	120	1.0m	30	rp-spread-5-groups	normal	648	647.0	0	603.0	4503.0
1717	A320 (30 rows - 180 seats)	S4	120	1.0m	30	rp-spread-6-groups	normal	638	638.0	0	536.0	3730.0
1718	A320 (30 rows - 180 seats)	S4	120	1.0m	30	rp-steep-4-groups	normal	629	629.0	0	958.0	4621.0
1719	A320 (30 rows - 180 seats)	S4	120	1.0m	30	rp-steep-5-groups	normal	650	650.0	0	675.0	3933.0
1720	A320 (30 rows - 180 seats)	S4	120	1.0m	30	rp-steep-6-groups	normal	654	655.0	0	456.0	3321.0
1721	A320 (30 rows - 180 seats)	S4	120	1.0m	30	rp-2-groups	normal	689	692.0	0	2483.0	7815.0
1723	A320 (30 rows - 180 seats)	S4	120	1.0m	30	rp-spread-4-groups	normal	655	654.0	0	746.0	5362.0
1722	A320 (30 rows - 180 seats)	S4	120	1.0m	30	rp-3-groups	normal	672	670.0	0	1256.0	5985.0
1724	A320 (30 rows - 180 seats)	S4	120	1.0m	30	rp-spread-5-groups	normal	663	662.0	0	614.0	4328.0
1725	A320 (30 rows - 180 seats)	S4	120	1.0m	30	rp-spread-6-groups	normal	643	642.0	0	496.0	3685.0
1726	A320 (30 rows - 180 seats)	S4	120	1.0m	30	rp-steep-4-groups	normal	668	669.0	0	1093.0	4714.0
1727	A320 (30 rows - 180 seats)	S4	120	1.0m	30	rp-steep-5-groups	normal	663	663.0	0	550.0	3907.0
1729	A320 (30 rows - 180 seats)	S4	120	1.0m	30	rp-2-groups	normal	700	703.0	0	3109.0	7637.0
1728	A320 (30 rows - 180 seats)	S4	120	1.0m	30	rp-steep-6-groups	normal	679	680.0	0	554.0	3423.0
1730	A320 (30 rows - 180 seats)	S4	120	1.0m	30	rp-3-groups	normal	648	646.0	0	1178.0	6367.0
1731	A320 (30 rows - 180 seats)	S4	120	1.0m	30	rp-spread-4-groups	normal	648	647.0	0	856.0	5028.0
1732	A320 (30 rows - 180 seats)	S4	120	1.0m	30	rp-spread-5-groups	normal	650	649.0	0	540.0	4465.0
1733	A320 (30 rows - 180 seats)	S4	120	1.0m	30	rp-spread-6-groups	normal	626	625.0	0	418.0	3948.0
1734	A320 (30 rows - 180 seats)	S4	120	1.0m	30	rp-steep-4-groups	normal	631	631.0	0	1000.0	4657.0
1737	A320 (30 rows - 180 seats)	S4	120	1.0m	30	rp-2-groups	normal	698	700.0	0	3004.0	7292.0
1735	A320 (30 rows - 180 seats)	S4	120	1.0m	30	rp-steep-5-groups	normal	649	649.0	0	705.0	4001.0
1736	A320 (30 rows - 180 seats)	S4	120	1.0m	30	rp-steep-6-groups	normal	673	674.0	0	601.0	3305.0
1738	A320 (30 rows - 180 seats)	S4	120	1.0m	30	rp-3-groups	normal	660	659.0	0	1356.0	5753.0
1739	A320 (30 rows - 180 seats)	S4	120	1.0m	30	rp-spread-4-groups	normal	676	675.0	0	974.0	5468.0
1740	A320 (30 rows - 180 seats)	S4	120	1.0m	30	rp-spread-5-groups	normal	669	668.0	0	680.0	4305.0
1742	A320 (30 rows - 180 seats)	S4	120	1.0m	30	rp-steep-4-groups	normal	657	657.0	0	857.0	4680.0
1741	A320 (30 rows - 180 seats)	S4	120	1.0m	30	rp-spread-6-groups	normal	644	643.0	0	549.0	4036.0
1743	A320 (30 rows - 180 seats)	S4	120	1.0m	30	rp-steep-5-groups	normal	659	659.0	0	774.0	4025.0
1744	A320 (30 rows - 180 seats)	S4	120	1.0m	30	rp-steep-6-groups	normal	698	700.0	0	404.0	3313.0
1745	A320 (30 rows - 180 seats)	S4	120	1.0m	30	rp-2-groups	normal	717	720.0	0	2595.0	8100.0
1746	A320 (30 rows - 180 seats)	S4	120	1.0m	30	rp-3-groups	normal	675	673.0	0	1464.0	5812.0
1747	A320 (30 rows - 180 seats)	S4	120	1.0m	30	rp-spread-4-groups	normal	646	646.0	0	791.0	5348.0
1748	A320 (30 rows - 180 seats)	S4	120	1.0m	30	rp-spread-5-groups	normal	660	659.0	0	618.0	4399.0
1749	A320 (30 rows - 180 seats)	S4	120	1.0m	30	rp-spread-6-groups	normal	632	632.0	0	540.0	3963.0
1750	A320 (30 rows - 180 seats)	S4	120	1.0m	30	rp-steep-4-groups	normal	693	693.0	0	962.0	5226.0
1751	A320 (30 rows - 180 seats)	S4	120	1.0m	30	rp-steep-5-groups	normal	671	671.0	0	834.0	3946.0
1753	A320 (30 rows - 180 seats)	S4	120	1.0m	30	rp-2-groups	normal	690	693.0	0	2211.0	7618.0
1752	A320 (30 rows - 180 seats)	S4	120	1.0m	30	rp-steep-6-groups	normal	661	662.0	0	541.0	3453.0
1754	A320 (30 rows - 180 seats)	S4	120	1.0m	30	rp-3-groups	normal	663	661.0	0	1411.0	5441.0
1755	A320 (30 rows - 180 seats)	S4	120	1.0m	30	rp-spread-4-groups	normal	660	659.0	0	791.0	5274.0
1756	A320 (30 rows - 180 seats)	S4	120	1.0m	30	rp-spread-5-groups	normal	661	660.0	0	647.0	4395.0
1757	A320 (30 rows - 180 seats)	S4	120	1.0m	30	rp-spread-6-groups	normal	665	665.0	0	561.0	3673.0
1759	A320 (30 rows - 180 seats)	S4	120	1.0m	30	rp-steep-5-groups	normal	663	663.0	0	673.0	3787.0
1761	A320 (30 rows - 180 seats)	S4	120	1.0m	30	rp-2-groups	normal	665	668.0	0	2605.0	7261.0
1758	A320 (30 rows - 180 seats)	S4	120	1.0m	30	rp-steep-4-groups	normal	683	684.0	0	954.0	4879.0
1760	A320 (30 rows - 180 seats)	S4	120	1.0m	30	rp-steep-6-groups	normal	671	672.0	0	581.0	3478.0
1762	A320 (30 rows - 180 seats)	S4	120	1.0m	30	rp-3-groups	normal	680	678.0	0	1214.0	5634.0
1763	A320 (30 rows - 180 seats)	S4	120	1.0m	30	rp-spread-4-groups	normal	659	658.0	0	890.0	5114.0
1764	A320 (30 rows - 180 seats)	S4	120	1.0m	30	rp-spread-5-groups	normal	645	644.0	0	753.0	4253.0
1765	A320 (30 rows - 180 seats)	S4	120	1.0m	30	rp-spread-6-groups	normal	653	652.0	0	547.0	3739.0
1766	A320 (30 rows - 180 seats)	S4	120	1.0m	30	rp-steep-4-groups	normal	655	655.0	0	879.0	4700.0
1767	A320 (30 rows - 180 seats)	S4	120	1.0m	30	rp-steep-5-groups	normal	687	687.0	0	802.0	4174.0
1769	A320 (30 rows - 180 seats)	S4	120	1.0m	30	rp-2-groups	normal	666	668.0	0	2336.0	7637.0
1768	A320 (30 rows - 180 seats)	S4	120	1.0m	30	rp-steep-6-groups	normal	665	667.0	0	483.0	3458.0
1770	A320 (30 rows - 180 seats)	S4	120	1.0m	30	rp-3-groups	normal	663	661.0	0	1237.0	5729.0
1771	A320 (30 rows - 180 seats)	S4	120	1.0m	30	rp-spread-4-groups	normal	654	653.0	0	808.0	5046.0
1772	A320 (30 rows - 180 seats)	S4	120	1.0m	30	rp-spread-5-groups	normal	647	646.0	0	583.0	4135.0
1773	A320 (30 rows - 180 seats)	S4	120	1.0m	30	rp-spread-6-groups	normal	652	652.0	0	516.0	3780.0
1774	A320 (30 rows - 180 seats)	S4	120	1.0m	30	rp-steep-4-groups	normal	658	659.0	0	882.0	4601.0
1776	A320 (30 rows - 180 seats)	S4	120	1.0m	30	rp-steep-6-groups	normal	667	669.0	0	455.0	3398.0
1775	A320 (30 rows - 180 seats)	S4	120	1.0m	30	rp-steep-5-groups	normal	679	679.0	0	760.0	4041.0
1777	A320 (30 rows - 180 seats)	S4	120	1.0m	30	rp-2-groups	normal	701	703.0	0	1953.0	7533.0
1778	A320 (30 rows - 180 seats)	S4	120	1.0m	30	rp-3-groups	normal	685	684.0	0	1186.0	5718.0
1779	A320 (30 rows - 180 seats)	S4	120	1.0m	30	rp-spread-4-groups	normal	652	651.0	0	932.0	5230.0
1780	A320 (30 rows - 180 seats)	S4	120	1.0m	30	rp-spread-5-groups	normal	644	643.0	0	600.0	4256.0
1781	A320 (30 rows - 180 seats)	S4	120	1.0m	30	rp-spread-6-groups	normal	651	651.0	0	571.0	3797.0
1782	A320 (30 rows - 180 seats)	S4	120	1.0m	30	rp-steep-4-groups	normal	679	679.0	0	927.0	5032.0
1784	A320 (30 rows - 180 seats)	S4	120	1.0m	30	rp-steep-6-groups	normal	660	662.0	0	511.0	3208.0
1783	A320 (30 rows - 180 seats)	S4	120	1.0m	30	rp-steep-5-groups	normal	692	692.0	0	634.0	3912.0
1785	A320 (30 rows - 180 seats)	S4	120	1.0m	30	rp-2-groups	normal	709	711.0	0	2791.0	7885.0
1786	A320 (30 rows - 180 seats)	S4	120	1.0m	30	rp-3-groups	normal	667	665.0	0	1441.0	6442.0
1787	A320 (30 rows - 180 seats)	S4	120	1.0m	30	rp-spread-4-groups	normal	648	648.0	0	846.0	5116.0
1788	A320 (30 rows - 180 seats)	S4	120	1.0m	30	rp-spread-5-groups	normal	672	671.0	0	642.0	4388.0
1789	A320 (30 rows - 180 seats)	S4	120	1.0m	30	rp-spread-6-groups	normal	664	663.0	0	550.0	3888.0
1790	A320 (30 rows - 180 seats)	S4	120	1.0m	30	rp-steep-4-groups	normal	690	690.0	0	900.0	4655.0
1792	A320 (30 rows - 180 seats)	S4	120	1.0m	30	rp-steep-6-groups	normal	653	654.0	0	616.0	3228.0
1791	A320 (30 rows - 180 seats)	S4	120	1.0m	30	rp-steep-5-groups	normal	668	668.0	0	573.0	3924.0
1793	A320 (30 rows - 180 seats)	S4	120	1.0m	30	rp-2-groups	normal	692	695.0	0	2590.0	7432.0
1794	A320 (30 rows - 180 seats)	S4	120	1.0m	30	rp-3-groups	normal	709	708.0	0	1384.0	6103.0
1795	A320 (30 rows - 180 seats)	S4	120	1.0m	30	rp-spread-4-groups	normal	644	644.0	0	979.0	5360.0
1796	A320 (30 rows - 180 seats)	S4	120	1.0m	30	rp-spread-5-groups	normal	626	625.0	0	495.0	4202.0
1798	A320 (30 rows - 180 seats)	S4	120	1.0m	30	rp-steep-4-groups	normal	657	657.0	0	820.0	4757.0
1797	A320 (30 rows - 180 seats)	S4	120	1.0m	30	rp-spread-6-groups	normal	670	669.0	0	488.0	3907.0
1799	A320 (30 rows - 180 seats)	S4	120	1.0m	30	rp-steep-5-groups	normal	660	660.0	0	624.0	4223.0
1800	A320 (30 rows - 180 seats)	S4	120	1.0m	30	rp-steep-6-groups	normal	705	707.0	0	559.0	3363.0
1801	A320 (30 rows - 180 seats)	S4	120	1.0m	30	rp-2-groups	normal	672	675.0	0	2333.0	7588.0
1802	A320 (30 rows - 180 seats)	S4	120	1.0m	30	rp-3-groups	normal	673	672.0	0	1378.0	6159.0
1803	A320 (30 rows - 180 seats)	S4	120	1.0m	30	rp-spread-4-groups	normal	660	659.0	0	923.0	4717.0
1804	A320 (30 rows - 180 seats)	S4	120	1.0m	30	rp-spread-5-groups	normal	670	669.0	0	631.0	4002.0
1805	A320 (30 rows - 180 seats)	S4	120	1.0m	30	rp-spread-6-groups	normal	650	650.0	0	529.0	3828.0
1806	A320 (30 rows - 180 seats)	S4	120	1.0m	30	rp-steep-4-groups	normal	653	653.0	0	988.0	4657.0
1807	A320 (30 rows - 180 seats)	S4	120	1.0m	30	rp-steep-5-groups	normal	648	648.0	0	604.0	3888.0
1808	A320 (30 rows - 180 seats)	S4	120	1.0m	30	rp-steep-6-groups	normal	672	674.0	0	499.0	3339.0
1809	A320 (30 rows - 180 seats)	S4	120	1.0m	30	rp-2-groups	normal	671	674.0	0	2231.0	7318.0
1810	A320 (30 rows - 180 seats)	S4	120	1.0m	30	rp-3-groups	normal	658	656.0	0	1389.0	6128.0
1811	A320 (30 rows - 180 seats)	S4	120	1.0m	30	rp-spread-4-groups	normal	650	650.0	0	746.0	5189.0
1812	A320 (30 rows - 180 seats)	S4	120	1.0m	30	rp-spread-5-groups	normal	670	669.0	0	794.0	4284.0
1813	A320 (30 rows - 180 seats)	S4	120	1.0m	30	rp-spread-6-groups	normal	664	663.0	0	472.0	3775.0
1814	A320 (30 rows - 180 seats)	S4	120	1.0m	30	rp-steep-4-groups	normal	684	684.0	0	868.0	4958.0
1815	A320 (30 rows - 180 seats)	S4	120	1.0m	30	rp-steep-5-groups	normal	684	685.0	0	706.0	3957.0
1816	A320 (30 rows - 180 seats)	S4	120	1.0m	30	rp-steep-6-groups	normal	659	661.0	0	595.0	3250.0
1817	A320 (30 rows - 180 seats)	S4	120	1.0m	30	rp-2-groups	normal	717	720.0	0	2398.0	7885.0
1818	A320 (30 rows - 180 seats)	S4	120	1.0m	30	rp-3-groups	normal	656	654.0	0	1250.0	5880.0
1819	A320 (30 rows - 180 seats)	S4	120	1.0m	30	rp-spread-4-groups	normal	654	654.0	0	859.0	5263.0
1820	A320 (30 rows - 180 seats)	S4	120	1.0m	30	rp-spread-5-groups	normal	658	657.0	0	587.0	4162.0
1821	A320 (30 rows - 180 seats)	S4	120	1.0m	30	rp-spread-6-groups	normal	652	652.0	0	504.0	3682.0
1822	A320 (30 rows - 180 seats)	S4	120	1.0m	30	rp-steep-4-groups	normal	665	665.0	0	998.0	4819.0
1823	A320 (30 rows - 180 seats)	S4	120	1.0m	30	rp-steep-5-groups	normal	679	679.0	0	807.0	3787.0
1824	A320 (30 rows - 180 seats)	S4	120	1.0m	30	rp-steep-6-groups	normal	676	678.0	0	503.0	3354.0
1825	A320 (30 rows - 180 seats)	S4	120	1.0m	30	rp-2-groups	normal	718	721.0	0	2603.0	7482.0
1826	A320 (30 rows - 180 seats)	S4	120	1.0m	30	rp-3-groups	normal	693	692.0	0	1451.0	6143.0
1827	A320 (30 rows - 180 seats)	S4	120	1.0m	30	rp-spread-4-groups	normal	650	649.0	0	897.0	5129.0
1828	A320 (30 rows - 180 seats)	S4	120	1.0m	30	rp-spread-5-groups	normal	662	661.0	0	754.0	4247.0
1829	A320 (30 rows - 180 seats)	S4	120	1.0m	30	rp-spread-6-groups	normal	659	659.0	0	516.0	3839.0
1830	A320 (30 rows - 180 seats)	S4	120	1.0m	30	rp-steep-4-groups	normal	672	672.0	0	746.0	4584.0
1831	A320 (30 rows - 180 seats)	S4	120	1.0m	30	rp-steep-5-groups	normal	655	655.0	0	745.0	3891.0
1832	A320 (30 rows - 180 seats)	S4	120	1.0m	30	rp-steep-6-groups	normal	669	671.0	0	444.0	3384.0
1833	A320 (30 rows - 180 seats)	S4	120	1.0m	30	rp-2-groups	normal	665	667.0	0	2219.0	7004.0
1834	A320 (30 rows - 180 seats)	S4	120	1.0m	30	rp-3-groups	normal	683	682.0	0	1330.0	5844.0
1835	A320 (30 rows - 180 seats)	S4	120	1.0m	30	rp-spread-4-groups	normal	659	658.0	0	742.0	5500.0
1836	A320 (30 rows - 180 seats)	S4	120	1.0m	30	rp-spread-5-groups	normal	656	655.0	0	712.0	4156.0
1837	A320 (30 rows - 180 seats)	S4	120	1.0m	30	rp-spread-6-groups	normal	652	652.0	0	422.0	3976.0
1838	A320 (30 rows - 180 seats)	S4	120	1.0m	30	rp-steep-4-groups	normal	664	664.0	0	690.0	4660.0
1839	A320 (30 rows - 180 seats)	S4	120	1.0m	30	rp-steep-5-groups	normal	665	665.0	0	711.0	4011.0
1840	A320 (30 rows - 180 seats)	S4	120	1.0m	30	rp-steep-6-groups	normal	661	662.0	0	505.0	3267.0
1841	A320 (30 rows - 180 seats)	S4	120	1.0m	30	rp-2-groups	normal	656	659.0	0	2268.0	7794.0
1842	A320 (30 rows - 180 seats)	S4	120	1.0m	30	rp-3-groups	normal	710	708.0	0	1222.0	6092.0
1843	A320 (30 rows - 180 seats)	S4	120	1.0m	30	rp-spread-4-groups	normal	660	659.0	0	1001.0	5537.0
1844	A320 (30 rows - 180 seats)	S4	120	1.0m	30	rp-spread-5-groups	normal	635	634.0	0	666.0	4463.0
1845	A320 (30 rows - 180 seats)	S4	120	1.0m	30	rp-spread-6-groups	normal	641	640.0	0	578.0	3759.0
1846	A320 (30 rows - 180 seats)	S4	120	1.0m	30	rp-steep-4-groups	normal	677	677.0	0	845.0	4709.0
1847	A320 (30 rows - 180 seats)	S4	120	1.0m	30	rp-steep-5-groups	normal	648	648.0	0	553.0	3713.0
1848	A320 (30 rows - 180 seats)	S4	120	1.0m	30	rp-steep-6-groups	normal	646	647.0	0	529.0	3454.0
1850	A320 (30 rows - 180 seats)	S4	120	1.0m	30	rp-3-groups	normal	679	678.0	0	1589.0	5814.0
1849	A320 (30 rows - 180 seats)	S4	120	1.0m	30	rp-2-groups	normal	720	723.0	0	2743.0	7477.0
1852	A320 (30 rows - 180 seats)	S4	120	1.0m	30	rp-spread-5-groups	normal	647	646.0	0	705.0	4253.0
1851	A320 (30 rows - 180 seats)	S4	120	1.0m	30	rp-spread-4-groups	normal	679	678.0	0	931.0	5045.0
1853	A320 (30 rows - 180 seats)	S4	120	1.0m	30	rp-spread-6-groups	normal	667	667.0	0	540.0	3921.0
1854	A320 (30 rows - 180 seats)	S4	120	1.0m	30	rp-steep-4-groups	normal	658	659.0	0	1012.0	4776.0
1855	A320 (30 rows - 180 seats)	S4	120	1.0m	30	rp-steep-5-groups	normal	673	673.0	0	730.0	3891.0
1856	A320 (30 rows - 180 seats)	S4	120	1.0m	30	rp-steep-6-groups	normal	670	672.0	0	413.0	3233.0
1857	A320 (30 rows - 180 seats)	S4	120	1.0m	30	rp-2-groups	normal	725	728.0	0	2235.0	8171.0
1858	A320 (30 rows - 180 seats)	S4	120	1.0m	30	rp-3-groups	normal	648	647.0	0	1356.0	6016.0
1859	A320 (30 rows - 180 seats)	S4	120	1.0m	30	rp-spread-4-groups	normal	677	676.0	0	815.0	5036.0
1860	A320 (30 rows - 180 seats)	S4	120	1.0m	30	rp-spread-5-groups	normal	643	642.0	0	672.0	4348.0
1861	A320 (30 rows - 180 seats)	S4	120	1.0m	30	rp-spread-6-groups	normal	655	655.0	0	513.0	3633.0
1862	A320 (30 rows - 180 seats)	S4	120	1.0m	30	rp-steep-4-groups	normal	712	712.0	0	805.0	5081.0
1863	A320 (30 rows - 180 seats)	S4	120	1.0m	30	rp-steep-5-groups	normal	674	675.0	0	759.0	4267.0
1864	A320 (30 rows - 180 seats)	S4	120	1.0m	30	rp-steep-6-groups	normal	652	654.0	0	539.0	3330.0
1865	A320 (30 rows - 180 seats)	S4	120	1.0m	30	rp-2-groups	normal	685	688.0	0	2243.0	7448.0
1866	A320 (30 rows - 180 seats)	S4	120	1.0m	30	rp-3-groups	normal	665	664.0	0	1635.0	6095.0
1867	A320 (30 rows - 180 seats)	S4	120	1.0m	30	rp-spread-4-groups	normal	681	680.0	0	1121.0	5049.0
1868	A320 (30 rows - 180 seats)	S4	120	1.0m	30	rp-spread-5-groups	normal	658	657.0	0	598.0	4302.0
1869	A320 (30 rows - 180 seats)	S4	120	1.0m	30	rp-spread-6-groups	normal	663	663.0	0	570.0	3770.0
1870	A320 (30 rows - 180 seats)	S4	120	1.0m	30	rp-steep-4-groups	normal	679	680.0	0	816.0	4639.0
1871	A320 (30 rows - 180 seats)	S4	120	1.0m	30	rp-steep-5-groups	normal	687	687.0	0	770.0	3969.0
1872	A320 (30 rows - 180 seats)	S4	120	1.0m	30	rp-steep-6-groups	normal	656	658.0	0	562.0	3532.0
1873	A320 (30 rows - 180 seats)	S4	120	1.0m	30	rp-2-groups	normal	675	678.0	0	2200.0	7379.0
1875	A320 (30 rows - 180 seats)	S4	120	1.0m	30	rp-spread-4-groups	normal	642	641.0	0	919.0	5093.0
1874	A320 (30 rows - 180 seats)	S4	120	1.0m	30	rp-3-groups	normal	688	686.0	0	1776.0	6455.0
1876	A320 (30 rows - 180 seats)	S4	120	1.0m	30	rp-spread-5-groups	normal	642	641.0	0	589.0	4352.0
1877	A320 (30 rows - 180 seats)	S4	120	1.0m	30	rp-spread-6-groups	normal	659	658.0	0	595.0	3734.0
1878	A320 (30 rows - 180 seats)	S4	120	1.0m	30	rp-steep-4-groups	normal	645	645.0	0	943.0	4929.0
1879	A320 (30 rows - 180 seats)	S4	120	1.0m	30	rp-steep-5-groups	normal	681	681.0	0	661.0	3939.0
1880	A320 (30 rows - 180 seats)	S4	120	1.0m	30	rp-steep-6-groups	normal	666	668.0	0	527.0	3288.0
1881	A320 (30 rows - 180 seats)	S4	120	1.0m	30	rp-2-groups	normal	694	696.0	0	2597.0	7904.0
1882	A320 (30 rows - 180 seats)	S4	120	1.0m	30	rp-3-groups	normal	688	687.0	0	1400.0	5829.0
1883	A320 (30 rows - 180 seats)	S4	120	1.0m	30	rp-spread-4-groups	normal	649	648.0	0	870.0	5386.0
1884	A320 (30 rows - 180 seats)	S4	120	1.0m	30	rp-spread-5-groups	normal	656	655.0	0	618.0	4438.0
1885	A320 (30 rows - 180 seats)	S4	120	1.0m	30	rp-spread-6-groups	normal	651	651.0	0	502.0	3704.0
1886	A320 (30 rows - 180 seats)	S4	120	1.0m	30	rp-steep-4-groups	normal	658	658.0	0	824.0	5032.0
1887	A320 (30 rows - 180 seats)	S4	120	1.0m	30	rp-steep-5-groups	normal	684	684.0	0	781.0	3972.0
1888	A320 (30 rows - 180 seats)	S4	120	1.0m	30	rp-steep-6-groups	normal	656	658.0	0	530.0	3410.0
1889	A320 (30 rows - 180 seats)	S4	120	1.0m	30	rp-2-groups	normal	685	687.0	0	2745.0	7720.0
1890	A320 (30 rows - 180 seats)	S4	120	1.0m	30	rp-3-groups	normal	667	666.0	0	1302.0	5596.0
1892	A320 (30 rows - 180 seats)	S4	120	1.0m	30	rp-spread-5-groups	normal	652	651.0	0	549.0	4506.0
1891	A320 (30 rows - 180 seats)	S4	120	1.0m	30	rp-spread-4-groups	normal	660	659.0	0	972.0	5164.0
1893	A320 (30 rows - 180 seats)	S4	120	1.0m	30	rp-spread-6-groups	normal	669	669.0	0	522.0	3797.0
1894	A320 (30 rows - 180 seats)	S4	120	1.0m	30	rp-steep-4-groups	normal	687	687.0	0	876.0	4988.0
1895	A320 (30 rows - 180 seats)	S4	120	1.0m	30	rp-steep-5-groups	normal	682	682.0	0	675.0	4090.0
1897	A320 (30 rows - 180 seats)	S4	120	1.0m	30	rp-2-groups	normal	652	654.0	0	2389.0	7254.0
1896	A320 (30 rows - 180 seats)	S4	120	1.0m	30	rp-steep-6-groups	normal	679	680.0	0	490.0	3460.0
1898	A320 (30 rows - 180 seats)	S4	120	1.0m	30	rp-3-groups	normal	679	677.0	0	1242.0	5995.0
1899	A320 (30 rows - 180 seats)	S4	120	1.0m	30	rp-spread-4-groups	normal	678	678.0	0	956.0	5140.0
1900	A320 (30 rows - 180 seats)	S4	120	1.0m	30	rp-spread-5-groups	normal	660	659.0	0	663.0	4118.0
1902	A320 (30 rows - 180 seats)	S4	120	1.0m	30	rp-steep-4-groups	normal	656	656.0	0	844.0	4938.0
1901	A320 (30 rows - 180 seats)	S4	120	1.0m	30	rp-spread-6-groups	normal	694	694.0	0	606.0	3769.0
1905	A320 (30 rows - 180 seats)	S4	120	1.0m	30	rp-2-groups	normal	712	715.0	0	2491.0	7514.0
1904	A320 (30 rows - 180 seats)	S4	120	1.0m	30	rp-steep-6-groups	normal	670	672.0	0	618.0	3233.0
1903	A320 (30 rows - 180 seats)	S4	120	1.0m	30	rp-steep-5-groups	normal	685	685.0	0	746.0	3799.0
1906	A320 (30 rows - 180 seats)	S4	120	1.0m	30	rp-3-groups	normal	690	689.0	0	1526.0	5989.0
1907	A320 (30 rows - 180 seats)	S4	120	1.0m	30	rp-spread-4-groups	normal	650	649.0	0	931.0	4934.0
1908	A320 (30 rows - 180 seats)	S4	120	1.0m	30	rp-spread-5-groups	normal	631	630.0	0	583.0	4318.0
1909	A320 (30 rows - 180 seats)	S4	120	1.0m	30	rp-spread-6-groups	normal	671	671.0	0	561.0	3917.0
1910	A320 (30 rows - 180 seats)	S4	120	1.0m	30	rp-steep-4-groups	normal	671	671.0	0	847.0	4810.0
1911	A320 (30 rows - 180 seats)	S4	120	1.0m	30	rp-steep-5-groups	normal	671	671.0	0	754.0	3976.0
1913	A320 (30 rows - 180 seats)	S4	120	1.0m	30	rp-2-groups	normal	678	681.0	0	1971.0	8145.0
1912	A320 (30 rows - 180 seats)	S4	120	1.0m	30	rp-steep-6-groups	normal	673	675.0	0	670.0	3192.0
1914	A320 (30 rows - 180 seats)	S4	120	1.0m	30	rp-3-groups	normal	680	679.0	0	1304.0	5962.0
1915	A320 (30 rows - 180 seats)	S4	120	1.0m	30	rp-spread-4-groups	normal	669	668.0	0	1063.0	5321.0
1916	A320 (30 rows - 180 seats)	S4	120	1.0m	30	rp-spread-5-groups	normal	649	648.0	0	556.0	4373.0
1918	A320 (30 rows - 180 seats)	S4	120	1.0m	30	rp-steep-4-groups	normal	665	665.0	0	873.0	4906.0
1917	A320 (30 rows - 180 seats)	S4	120	1.0m	30	rp-spread-6-groups	normal	646	646.0	0	546.0	3840.0
1919	A320 (30 rows - 180 seats)	S4	120	1.0m	30	rp-steep-5-groups	normal	662	662.0	0	643.0	4001.0
1921	A320 (30 rows - 180 seats)	S4	120	1.0m	30	rp-2-groups	normal	692	694.0	0	2987.0	7178.0
1920	A320 (30 rows - 180 seats)	S4	120	1.0m	30	rp-steep-6-groups	normal	673	674.0	0	565.0	3648.0
1922	A320 (30 rows - 180 seats)	S4	120	1.0m	30	rp-3-groups	normal	673	672.0	0	1583.0	5799.0
1923	A320 (30 rows - 180 seats)	S4	120	1.0m	30	rp-spread-4-groups	normal	640	639.0	0	859.0	4811.0
1924	A320 (30 rows - 180 seats)	S4	120	1.0m	30	rp-spread-5-groups	normal	646	645.0	0	633.0	4565.0
1925	A320 (30 rows - 180 seats)	S4	120	1.0m	30	rp-spread-6-groups	normal	651	650.0	0	471.0	3767.0
1926	A320 (30 rows - 180 seats)	S4	120	1.0m	30	rp-steep-4-groups	normal	675	676.0	0	953.0	4796.0
1929	A320 (30 rows - 180 seats)	S4	120	1.0m	30	rp-2-groups	normal	699	702.0	0	2530.0	7472.0
1927	A320 (30 rows - 180 seats)	S4	120	1.0m	30	rp-steep-5-groups	normal	697	697.0	0	764.0	4065.0
1928	A320 (30 rows - 180 seats)	S4	120	1.0m	30	rp-steep-6-groups	normal	657	659.0	0	495.0	3583.0
1930	A320 (30 rows - 180 seats)	S4	120	1.0m	30	rp-3-groups	normal	706	704.0	0	1230.0	6322.0
1931	A320 (30 rows - 180 seats)	S4	120	1.0m	30	rp-spread-4-groups	normal	660	659.0	0	849.0	5285.0
1933	A320 (30 rows - 180 seats)	S4	120	1.0m	30	rp-spread-6-groups	normal	669	669.0	0	554.0	3758.0
1934	A320 (30 rows - 180 seats)	S4	120	1.0m	30	rp-steep-4-groups	normal	662	663.0	0	822.0	4640.0
1932	A320 (30 rows - 180 seats)	S4	120	1.0m	30	rp-spread-5-groups	normal	677	676.0	0	680.0	4431.0
1935	A320 (30 rows - 180 seats)	S4	120	1.0m	30	rp-steep-5-groups	normal	670	670.0	0	677.0	3881.0
1937	A320 (30 rows - 180 seats)	S4	120	1.0m	30	rp-2-groups	normal	689	692.0	0	2802.0	7344.0
1936	A320 (30 rows - 180 seats)	S4	120	1.0m	30	rp-steep-6-groups	normal	661	662.0	0	604.0	3475.0
1938	A320 (30 rows - 180 seats)	S4	120	1.0m	30	rp-3-groups	normal	670	669.0	0	1209.0	5773.0
1939	A320 (30 rows - 180 seats)	S4	120	1.0m	30	rp-spread-4-groups	normal	670	669.0	0	1002.0	5001.0
1940	A320 (30 rows - 180 seats)	S4	120	1.0m	30	rp-spread-5-groups	normal	638	637.0	0	591.0	4217.0
1941	A320 (30 rows - 180 seats)	S4	120	1.0m	30	rp-spread-6-groups	normal	669	668.0	0	637.0	3827.0
1942	A320 (30 rows - 180 seats)	S4	120	1.0m	30	rp-steep-4-groups	normal	648	648.0	0	921.0	4623.0
1943	A320 (30 rows - 180 seats)	S4	120	1.0m	30	rp-steep-5-groups	normal	662	662.0	0	620.0	3844.0
1945	A320 (30 rows - 180 seats)	S4	120	1.0m	30	rp-2-groups	normal	700	703.0	0	2747.0	7608.0
1944	A320 (30 rows - 180 seats)	S4	120	1.0m	30	rp-steep-6-groups	normal	666	667.0	0	450.0	3300.0
1946	A320 (30 rows - 180 seats)	S4	120	1.0m	30	rp-3-groups	normal	660	658.0	0	1111.0	5806.0
1947	A320 (30 rows - 180 seats)	S4	120	1.0m	30	rp-spread-4-groups	normal	691	690.0	0	1136.0	5281.0
1948	A320 (30 rows - 180 seats)	S4	120	1.0m	30	rp-spread-5-groups	normal	653	652.0	0	524.0	4171.0
1949	A320 (30 rows - 180 seats)	S4	120	1.0m	30	rp-spread-6-groups	normal	660	660.0	0	484.0	3772.0
1950	A320 (30 rows - 180 seats)	S4	120	1.0m	30	rp-steep-4-groups	normal	666	667.0	0	954.0	4667.0
1952	A320 (30 rows - 180 seats)	S4	120	1.0m	30	rp-steep-6-groups	normal	661	663.0	0	545.0	3244.0
1953	A320 (30 rows - 180 seats)	S4	120	1.0m	30	rp-2-groups	normal	689	692.0	0	2548.0	7389.0
1951	A320 (30 rows - 180 seats)	S4	120	1.0m	30	rp-steep-5-groups	normal	664	664.0	0	693.0	3814.0
1954	A320 (30 rows - 180 seats)	S4	120	1.0m	30	rp-3-groups	normal	669	668.0	0	1244.0	5811.0
1955	A320 (30 rows - 180 seats)	S4	120	1.0m	30	rp-spread-4-groups	normal	654	653.0	0	880.0	4734.0
1956	A320 (30 rows - 180 seats)	S4	120	1.0m	30	rp-spread-5-groups	normal	629	628.0	0	663.0	4219.0
1957	A320 (30 rows - 180 seats)	S4	120	1.0m	30	rp-spread-6-groups	normal	634	633.0	0	537.0	3659.0
1958	A320 (30 rows - 180 seats)	S4	120	1.0m	30	rp-steep-4-groups	normal	682	682.0	0	1130.0	5035.0
1961	A320 (30 rows - 180 seats)	S4	120	1.0m	30	rp-2-groups	normal	693	695.0	0	2810.0	7694.0
1959	A320 (30 rows - 180 seats)	S4	120	1.0m	30	rp-steep-5-groups	normal	679	679.0	0	763.0	3980.0
1960	A320 (30 rows - 180 seats)	S4	120	1.0m	30	rp-steep-6-groups	normal	660	661.0	0	468.0	3444.0
1962	A320 (30 rows - 180 seats)	S4	120	1.0m	30	rp-3-groups	normal	684	683.0	0	1514.0	6351.0
1963	A320 (30 rows - 180 seats)	S4	120	1.0m	30	rp-spread-4-groups	normal	668	667.0	0	872.0	5238.0
1964	A320 (30 rows - 180 seats)	S4	120	1.0m	30	rp-spread-5-groups	normal	663	662.0	0	647.0	4118.0
1965	A320 (30 rows - 180 seats)	S4	120	1.0m	30	rp-spread-6-groups	normal	638	637.0	0	499.0	3673.0
1967	A320 (30 rows - 180 seats)	S4	120	1.0m	30	rp-steep-5-groups	normal	689	689.0	0	642.0	3998.0
1966	A320 (30 rows - 180 seats)	S4	120	1.0m	30	rp-steep-4-groups	normal	656	657.0	0	898.0	4737.0
1969	A320 (30 rows - 180 seats)	S4	120	1.0m	30	rp-2-groups	normal	684	687.0	0	2235.0	7933.0
1968	A320 (30 rows - 180 seats)	S4	120	1.0m	30	rp-steep-6-groups	normal	679	680.0	0	518.0	3363.0
1970	A320 (30 rows - 180 seats)	S4	120	1.0m	30	rp-3-groups	normal	681	680.0	0	1399.0	6092.0
1972	A320 (30 rows - 180 seats)	S4	120	1.0m	30	rp-spread-5-groups	normal	650	649.0	0	576.0	4271.0
1971	A320 (30 rows - 180 seats)	S4	120	1.0m	30	rp-spread-4-groups	normal	696	695.0	0	1038.0	5565.0
1973	A320 (30 rows - 180 seats)	S4	120	1.0m	30	rp-spread-6-groups	normal	642	642.0	0	534.0	3903.0
1974	A320 (30 rows - 180 seats)	S4	120	1.0m	30	rp-steep-4-groups	normal	659	659.0	0	817.0	4968.0
1977	A320 (30 rows - 180 seats)	S4	120	1.0m	30	rp-2-groups	normal	699	701.0	0	2605.0	7774.0
1976	A320 (30 rows - 180 seats)	S4	120	1.0m	30	rp-steep-6-groups	normal	661	663.0	0	474.0	3260.0
1975	A320 (30 rows - 180 seats)	S4	120	1.0m	30	rp-steep-5-groups	normal	673	673.0	0	599.0	3728.0
1978	A320 (30 rows - 180 seats)	S4	120	1.0m	30	rp-3-groups	normal	683	681.0	0	1441.0	5763.0
1979	A320 (30 rows - 180 seats)	S4	120	1.0m	30	rp-spread-4-groups	normal	677	676.0	0	881.0	5422.0
1981	A320 (30 rows - 180 seats)	S4	120	1.0m	30	rp-spread-6-groups	normal	643	643.0	0	558.0	3871.0
1980	A320 (30 rows - 180 seats)	S4	120	1.0m	30	rp-spread-5-groups	normal	635	634.0	0	826.0	4369.0
1982	A320 (30 rows - 180 seats)	S4	120	1.0m	30	rp-steep-4-groups	normal	668	669.0	0	979.0	4672.0
1983	A320 (30 rows - 180 seats)	S4	120	1.0m	30	rp-steep-5-groups	normal	666	666.0	0	694.0	3806.0
1984	A320 (30 rows - 180 seats)	S4	120	1.0m	30	rp-steep-6-groups	normal	649	651.0	0	513.0	3202.0
1985	A320 (30 rows - 180 seats)	S4	120	1.0m	30	rp-2-groups	normal	705	707.0	0	2593.0	7727.0
1986	A320 (30 rows - 180 seats)	S4	120	1.0m	30	rp-3-groups	normal	639	638.0	0	1061.0	6257.0
1989	A320 (30 rows - 180 seats)	S4	120	1.0m	30	rp-spread-6-groups	normal	645	644.0	0	510.0	3542.0
1987	A320 (30 rows - 180 seats)	S4	120	1.0m	30	rp-spread-4-groups	normal	663	662.0	0	937.0	5250.0
1988	A320 (30 rows - 180 seats)	S4	120	1.0m	30	rp-spread-5-groups	normal	684	683.0	0	714.0	4261.0
1990	A320 (30 rows - 180 seats)	S4	120	1.0m	30	rp-steep-4-groups	normal	662	663.0	0	833.0	4943.0
1991	A320 (30 rows - 180 seats)	S4	120	1.0m	30	rp-steep-5-groups	normal	667	667.0	0	832.0	4177.0
1992	A320 (30 rows - 180 seats)	S4	120	1.0m	30	rp-steep-6-groups	normal	674	676.0	0	539.0	3209.0
1993	A320 (30 rows - 180 seats)	S4	120	1.0m	30	rp-2-groups	normal	687	690.0	0	3002.0	7345.0
1994	A320 (30 rows - 180 seats)	S4	120	1.0m	30	rp-3-groups	normal	671	670.0	0	1400.0	5534.0
1995	A320 (30 rows - 180 seats)	S4	120	1.0m	30	rp-spread-4-groups	normal	649	648.0	0	959.0	4952.0
1997	A320 (30 rows - 180 seats)	S4	120	1.0m	30	rp-spread-6-groups	normal	646	646.0	0	536.0	3836.0
1996	A320 (30 rows - 180 seats)	S4	120	1.0m	30	rp-spread-5-groups	normal	660	659.0	0	627.0	4261.0
1998	A320 (30 rows - 180 seats)	S4	120	1.0m	30	rp-steep-4-groups	normal	685	685.0	0	1077.0	4695.0
1999	A320 (30 rows - 180 seats)	S4	120	1.0m	30	rp-steep-5-groups	normal	681	681.0	0	623.0	3786.0
[truncated: 78,001 more rows]
