# Supplementary material for: Adapting the reverse pyramid airplane boarding method for social distancing in times of COVID-19
Source: PLoS One. 2020 Nov 4;15(11):e0242131. doi: 10.1371/journal.pone.0242131 (PMC7641653; doi:10.1371/journal.pone.0242131)
Supplement: S5 File — (CSV) [file pone.0242131.s021.csv]

[run number]	Airplane-model	Situation	Passenger-number	Aisle-distancing	Number-of-seat-rows	Seat-allocation-method	simulation-mode	[step]	ticks	total-seating-interference-type-3-no	risk-aisle-seats	risk-window-seats
2	A320 (30 rows - 180 seats)	S5	120	1.0m	30	rp-3-groups	normal	627	628.0	0	1189.0	5257.0
8	A320 (30 rows - 180 seats)	S5	120	1.0m	30	rp-steep-6-groups	normal	621	622.0	0	446.0	3084.0
6	A320 (30 rows - 180 seats)	S5	120	1.0m	30	rp-steep-4-groups	normal	623	623.0	0	969.0	4266.0
1	A320 (30 rows - 180 seats)	S5	120	1.0m	30	rp-2-groups	normal	629	626.0	0	1860.0	7064.0
7	A320 (30 rows - 180 seats)	S5	120	1.0m	30	rp-steep-5-groups	normal	625	625.0	0	767.0	3587.0
3	A320 (30 rows - 180 seats)	S5	120	1.0m	30	rp-spread-4-groups	normal	625	624.0	0	807.0	4717.0
4	A320 (30 rows - 180 seats)	S5	120	1.0m	30	rp-spread-5-groups	normal	631	631.0	0	640.0	4002.0
5	A320 (30 rows - 180 seats)	S5	120	1.0m	30	rp-spread-6-groups	normal	636	635.0	0	561.0	3547.0
9	A320 (30 rows - 180 seats)	S5	120	1.0m	30	rp-2-groups	normal	616	613.0	0	2277.0	7008.0
10	A320 (30 rows - 180 seats)	S5	120	1.0m	30	rp-3-groups	normal	614	616.0	0	1031.0	5222.0
11	A320 (30 rows - 180 seats)	S5	120	1.0m	30	rp-spread-4-groups	normal	619	618.0	0	889.0	4531.0
14	A320 (30 rows - 180 seats)	S5	120	1.0m	30	rp-steep-4-groups	normal	599	600.0	0	845.0	4311.0
15	A320 (30 rows - 180 seats)	S5	120	1.0m	30	rp-steep-5-groups	normal	635	635.0	0	746.0	3498.0
12	A320 (30 rows - 180 seats)	S5	120	1.0m	30	rp-spread-5-groups	normal	593	593.0	0	498.0	3611.0
13	A320 (30 rows - 180 seats)	S5	120	1.0m	30	rp-spread-6-groups	normal	626	625.0	0	512.0	3469.0
16	A320 (30 rows - 180 seats)	S5	120	1.0m	30	rp-steep-6-groups	normal	617	618.0	0	397.0	2921.0
17	A320 (30 rows - 180 seats)	S5	120	1.0m	30	rp-2-groups	normal	640	638.0	0	2252.0	6837.0
18	A320 (30 rows - 180 seats)	S5	120	1.0m	30	rp-3-groups	normal	611	613.0	0	1091.0	5188.0
19	A320 (30 rows - 180 seats)	S5	120	1.0m	30	rp-spread-4-groups	normal	638	638.0	0	985.0	4874.0
20	A320 (30 rows - 180 seats)	S5	120	1.0m	30	rp-spread-5-groups	normal	619	618.0	0	658.0	4075.0
21	A320 (30 rows - 180 seats)	S5	120	1.0m	30	rp-spread-6-groups	normal	590	589.0	0	434.0	3419.0
23	A320 (30 rows - 180 seats)	S5	120	1.0m	30	rp-steep-5-groups	normal	602	602.0	0	703.0	3560.0
22	A320 (30 rows - 180 seats)	S5	120	1.0m	30	rp-steep-4-groups	normal	614	615.0	0	718.0	4585.0
24	A320 (30 rows - 180 seats)	S5	120	1.0m	30	rp-steep-6-groups	normal	626	627.0	0	428.0	3036.0
25	A320 (30 rows - 180 seats)	S5	120	1.0m	30	rp-2-groups	normal	646	644.0	0	2380.0	7381.0
26	A320 (30 rows - 180 seats)	S5	120	1.0m	30	rp-3-groups	normal	686	688.0	0	1597.0	5559.0
27	A320 (30 rows - 180 seats)	S5	120	1.0m	30	rp-spread-4-groups	normal	617	616.0	0	968.0	4622.0
29	A320 (30 rows - 180 seats)	S5	120	1.0m	30	rp-spread-6-groups	normal	594	593.0	0	585.0	3281.0
28	A320 (30 rows - 180 seats)	S5	120	1.0m	30	rp-spread-5-groups	normal	605	604.0	0	521.0	3997.0
30	A320 (30 rows - 180 seats)	S5	120	1.0m	30	rp-steep-4-groups	normal	621	622.0	0	819.0	4373.0
32	A320 (30 rows - 180 seats)	S5	120	1.0m	30	rp-steep-6-groups	normal	622	623.0	0	464.0	3091.0
31	A320 (30 rows - 180 seats)	S5	120	1.0m	30	rp-steep-5-groups	normal	628	628.0	0	798.0	3516.0
33	A320 (30 rows - 180 seats)	S5	120	1.0m	30	rp-2-groups	normal	639	636.0	0	2372.0	6989.0
35	A320 (30 rows - 180 seats)	S5	120	1.0m	30	rp-spread-4-groups	normal	606	605.0	0	701.0	4656.0
36	A320 (30 rows - 180 seats)	S5	120	1.0m	30	rp-spread-5-groups	normal	625	624.0	0	590.0	4148.0
34	A320 (30 rows - 180 seats)	S5	120	1.0m	30	rp-3-groups	normal	655	657.0	0	1355.0	5632.0
37	A320 (30 rows - 180 seats)	S5	120	1.0m	30	rp-spread-6-groups	normal	624	623.0	0	492.0	3492.0
38	A320 (30 rows - 180 seats)	S5	120	1.0m	30	rp-steep-4-groups	normal	636	637.0	0	841.0	4763.0
39	A320 (30 rows - 180 seats)	S5	120	1.0m	30	rp-steep-5-groups	normal	632	632.0	0	564.0	3296.0
40	A320 (30 rows - 180 seats)	S5	120	1.0m	30	rp-steep-6-groups	normal	623	624.0	0	434.0	2780.0
41	A320 (30 rows - 180 seats)	S5	120	1.0m	30	rp-2-groups	normal	647	645.0	0	2219.0	6737.0
42	A320 (30 rows - 180 seats)	S5	120	1.0m	30	rp-3-groups	normal	625	627.0	0	1206.0	5577.0
43	A320 (30 rows - 180 seats)	S5	120	1.0m	30	rp-spread-4-groups	normal	634	633.0	0	758.0	4714.0
44	A320 (30 rows - 180 seats)	S5	120	1.0m	30	rp-spread-5-groups	normal	623	622.0	0	581.0	4218.0
45	A320 (30 rows - 180 seats)	S5	120	1.0m	30	rp-spread-6-groups	normal	632	631.0	0	457.0	3502.0
46	A320 (30 rows - 180 seats)	S5	120	1.0m	30	rp-steep-4-groups	normal	624	624.0	0	658.0	4475.0
47	A320 (30 rows - 180 seats)	S5	120	1.0m	30	rp-steep-5-groups	normal	613	613.0	0	568.0	3424.0
49	A320 (30 rows - 180 seats)	S5	120	1.0m	30	rp-2-groups	normal	641	639.0	0	2776.0	7051.0
48	A320 (30 rows - 180 seats)	S5	120	1.0m	30	rp-steep-6-groups	normal	639	640.0	0	437.0	3223.0
50	A320 (30 rows - 180 seats)	S5	120	1.0m	30	rp-3-groups	normal	630	631.0	0	1182.0	5344.0
51	A320 (30 rows - 180 seats)	S5	120	1.0m	30	rp-spread-4-groups	normal	613	613.0	0	927.0	5014.0
52	A320 (30 rows - 180 seats)	S5	120	1.0m	30	rp-spread-5-groups	normal	621	620.0	0	686.0	3872.0
53	A320 (30 rows - 180 seats)	S5	120	1.0m	30	rp-spread-6-groups	normal	620	619.0	0	499.0	3635.0
54	A320 (30 rows - 180 seats)	S5	120	1.0m	30	rp-steep-4-groups	normal	646	647.0	0	854.0	4541.0
55	A320 (30 rows - 180 seats)	S5	120	1.0m	30	rp-steep-5-groups	normal	624	625.0	0	654.0	3603.0
56	A320 (30 rows - 180 seats)	S5	120	1.0m	30	rp-steep-6-groups	normal	594	595.0	0	454.0	3047.0
57	A320 (30 rows - 180 seats)	S5	120	1.0m	30	rp-2-groups	normal	656	653.0	0	2334.0	7716.0
58	A320 (30 rows - 180 seats)	S5	120	1.0m	30	rp-3-groups	normal	647	649.0	0	1429.0	5726.0
60	A320 (30 rows - 180 seats)	S5	120	1.0m	30	rp-spread-5-groups	normal	606	606.0	0	690.0	3809.0
59	A320 (30 rows - 180 seats)	S5	120	1.0m	30	rp-spread-4-groups	normal	630	629.0	0	810.0	4750.0
61	A320 (30 rows - 180 seats)	S5	120	1.0m	30	rp-spread-6-groups	normal	608	607.0	0	445.0	3290.0
62	A320 (30 rows - 180 seats)	S5	120	1.0m	30	rp-steep-4-groups	normal	610	611.0	0	954.0	4284.0
63	A320 (30 rows - 180 seats)	S5	120	1.0m	30	rp-steep-5-groups	normal	633	634.0	0	639.0	3671.0
64	A320 (30 rows - 180 seats)	S5	120	1.0m	30	rp-steep-6-groups	normal	608	610.0	0	501.0	3040.0
65	A320 (30 rows - 180 seats)	S5	120	1.0m	30	rp-2-groups	normal	631	628.0	0	2540.0	7200.0
66	A320 (30 rows - 180 seats)	S5	120	1.0m	30	rp-3-groups	normal	639	641.0	0	1249.0	5637.0
67	A320 (30 rows - 180 seats)	S5	120	1.0m	30	rp-spread-4-groups	normal	626	626.0	0	849.0	4720.0
68	A320 (30 rows - 180 seats)	S5	120	1.0m	30	rp-spread-5-groups	normal	595	594.0	0	612.0	3652.0
69	A320 (30 rows - 180 seats)	S5	120	1.0m	30	rp-spread-6-groups	normal	600	598.0	0	428.0	3387.0
70	A320 (30 rows - 180 seats)	S5	120	1.0m	30	rp-steep-4-groups	normal	631	631.0	0	811.0	4254.0
71	A320 (30 rows - 180 seats)	S5	120	1.0m	30	rp-steep-5-groups	normal	628	628.0	0	650.0	3618.0
72	A320 (30 rows - 180 seats)	S5	120	1.0m	30	rp-steep-6-groups	normal	596	598.0	0	525.0	2997.0
73	A320 (30 rows - 180 seats)	S5	120	1.0m	30	rp-2-groups	normal	673	670.0	0	2005.0	6837.0
74	A320 (30 rows - 180 seats)	S5	120	1.0m	30	rp-3-groups	normal	656	657.0	0	1222.0	4973.0
75	A320 (30 rows - 180 seats)	S5	120	1.0m	30	rp-spread-4-groups	normal	633	632.0	0	750.0	4776.0
76	A320 (30 rows - 180 seats)	S5	120	1.0m	30	rp-spread-5-groups	normal	609	609.0	0	608.0	3961.0
77	A320 (30 rows - 180 seats)	S5	120	1.0m	30	rp-spread-6-groups	normal	634	633.0	0	473.0	3493.0
78	A320 (30 rows - 180 seats)	S5	120	1.0m	30	rp-steep-4-groups	normal	630	631.0	0	824.0	4521.0
79	A320 (30 rows - 180 seats)	S5	120	1.0m	30	rp-steep-5-groups	normal	595	595.0	0	593.0	3547.0
80	A320 (30 rows - 180 seats)	S5	120	1.0m	30	rp-steep-6-groups	normal	618	619.0	0	498.0	3231.0
81	A320 (30 rows - 180 seats)	S5	120	1.0m	30	rp-2-groups	normal	640	638.0	0	2282.0	7612.0
82	A320 (30 rows - 180 seats)	S5	120	1.0m	30	rp-3-groups	normal	629	631.0	0	1282.0	5256.0
83	A320 (30 rows - 180 seats)	S5	120	1.0m	30	rp-spread-4-groups	normal	616	615.0	0	973.0	4568.0
84	A320 (30 rows - 180 seats)	S5	120	1.0m	30	rp-spread-5-groups	normal	608	607.0	0	545.0	4023.0
85	A320 (30 rows - 180 seats)	S5	120	1.0m	30	rp-spread-6-groups	normal	611	610.0	0	504.0	3438.0
86	A320 (30 rows - 180 seats)	S5	120	1.0m	30	rp-steep-4-groups	normal	603	603.0	0	813.0	4340.0
87	A320 (30 rows - 180 seats)	S5	120	1.0m	30	rp-steep-5-groups	normal	621	621.0	0	617.0	3530.0
88	A320 (30 rows - 180 seats)	S5	120	1.0m	30	rp-steep-6-groups	normal	674	675.0	0	670.0	3088.0
90	A320 (30 rows - 180 seats)	S5	120	1.0m	30	rp-3-groups	normal	635	637.0	0	1422.0	5438.0
89	A320 (30 rows - 180 seats)	S5	120	1.0m	30	rp-2-groups	normal	645	642.0	0	2498.0	7308.0
91	A320 (30 rows - 180 seats)	S5	120	1.0m	30	rp-spread-4-groups	normal	590	590.0	0	837.0	4617.0
93	A320 (30 rows - 180 seats)	S5	120	1.0m	30	rp-spread-6-groups	normal	612	611.0	0	572.0	3593.0
92	A320 (30 rows - 180 seats)	S5	120	1.0m	30	rp-spread-5-groups	normal	630	629.0	0	682.0	4164.0
94	A320 (30 rows - 180 seats)	S5	120	1.0m	30	rp-steep-4-groups	normal	621	622.0	0	914.0	4344.0
95	A320 (30 rows - 180 seats)	S5	120	1.0m	30	rp-steep-5-groups	normal	621	622.0	0	640.0	3567.0
96	A320 (30 rows - 180 seats)	S5	120	1.0m	30	rp-steep-6-groups	normal	614	615.0	0	588.0	2853.0
97	A320 (30 rows - 180 seats)	S5	120	1.0m	30	rp-2-groups	normal	674	671.0	0	2789.0	7715.0
99	A320 (30 rows - 180 seats)	S5	120	1.0m	30	rp-spread-4-groups	normal	620	619.0	0	975.0	4922.0
98	A320 (30 rows - 180 seats)	S5	120	1.0m	30	rp-3-groups	normal	646	647.0	0	1171.0	5436.0
100	A320 (30 rows - 180 seats)	S5	120	1.0m	30	rp-spread-5-groups	normal	621	620.0	0	586.0	4052.0
101	A320 (30 rows - 180 seats)	S5	120	1.0m	30	rp-spread-6-groups	normal	608	607.0	0	507.0	3484.0
102	A320 (30 rows - 180 seats)	S5	120	1.0m	30	rp-steep-4-groups	normal	651	652.0	0	891.0	4160.0
103	A320 (30 rows - 180 seats)	S5	120	1.0m	30	rp-steep-5-groups	normal	647	648.0	0	748.0	3664.0
104	A320 (30 rows - 180 seats)	S5	120	1.0m	30	rp-steep-6-groups	normal	605	606.0	0	430.0	2910.0
105	A320 (30 rows - 180 seats)	S5	120	1.0m	30	rp-2-groups	normal	609	606.0	0	2009.0	6812.0
106	A320 (30 rows - 180 seats)	S5	120	1.0m	30	rp-3-groups	normal	613	614.0	0	1234.0	5174.0
108	A320 (30 rows - 180 seats)	S5	120	1.0m	30	rp-spread-5-groups	normal	573	573.0	0	655.0	3777.0
109	A320 (30 rows - 180 seats)	S5	120	1.0m	30	rp-spread-6-groups	normal	610	609.0	0	488.0	3399.0
107	A320 (30 rows - 180 seats)	S5	120	1.0m	30	rp-spread-4-groups	normal	598	598.0	0	797.0	4601.0
110	A320 (30 rows - 180 seats)	S5	120	1.0m	30	rp-steep-4-groups	normal	594	595.0	0	847.0	4676.0
111	A320 (30 rows - 180 seats)	S5	120	1.0m	30	rp-steep-5-groups	normal	615	616.0	0	648.0	3538.0
112	A320 (30 rows - 180 seats)	S5	120	1.0m	30	rp-steep-6-groups	normal	599	601.0	0	410.0	3129.0
113	A320 (30 rows - 180 seats)	S5	120	1.0m	30	rp-2-groups	normal	612	610.0	0	2021.0	6921.0
114	A320 (30 rows - 180 seats)	S5	120	1.0m	30	rp-3-groups	normal	626	628.0	0	1219.0	5800.0
115	A320 (30 rows - 180 seats)	S5	120	1.0m	30	rp-spread-4-groups	normal	606	606.0	0	833.0	4974.0
116	A320 (30 rows - 180 seats)	S5	120	1.0m	30	rp-spread-5-groups	normal	626	626.0	0	652.0	3934.0
117	A320 (30 rows - 180 seats)	S5	120	1.0m	30	rp-spread-6-groups	normal	615	614.0	0	471.0	3595.0
118	A320 (30 rows - 180 seats)	S5	120	1.0m	30	rp-steep-4-groups	normal	643	644.0	0	744.0	4262.0
119	A320 (30 rows - 180 seats)	S5	120	1.0m	30	rp-steep-5-groups	normal	626	626.0	0	628.0	3522.0
120	A320 (30 rows - 180 seats)	S5	120	1.0m	30	rp-steep-6-groups	normal	637	638.0	0	479.0	3316.0
121	A320 (30 rows - 180 seats)	S5	120	1.0m	30	rp-2-groups	normal	646	644.0	0	2180.0	6998.0
122	A320 (30 rows - 180 seats)	S5	120	1.0m	30	rp-3-groups	normal	639	640.0	0	1244.0	5533.0
123	A320 (30 rows - 180 seats)	S5	120	1.0m	30	rp-spread-4-groups	normal	620	620.0	0	859.0	4986.0
124	A320 (30 rows - 180 seats)	S5	120	1.0m	30	rp-spread-5-groups	normal	625	625.0	0	630.0	4017.0
125	A320 (30 rows - 180 seats)	S5	120	1.0m	30	rp-spread-6-groups	normal	607	605.0	0	463.0	3536.0
126	A320 (30 rows - 180 seats)	S5	120	1.0m	30	rp-steep-4-groups	normal	609	610.0	0	818.0	4668.0
127	A320 (30 rows - 180 seats)	S5	120	1.0m	30	rp-steep-5-groups	normal	603	603.0	0	593.0	3544.0
128	A320 (30 rows - 180 seats)	S5	120	1.0m	30	rp-steep-6-groups	normal	599	600.0	0	405.0	2946.0
129	A320 (30 rows - 180 seats)	S5	120	1.0m	30	rp-2-groups	normal	640	637.0	0	2358.0	6833.0
130	A320 (30 rows - 180 seats)	S5	120	1.0m	30	rp-3-groups	normal	654	656.0	0	1250.0	5605.0
131	A320 (30 rows - 180 seats)	S5	120	1.0m	30	rp-spread-4-groups	normal	623	623.0	0	913.0	5014.0
132	A320 (30 rows - 180 seats)	S5	120	1.0m	30	rp-spread-5-groups	normal	628	627.0	0	654.0	3955.0
134	A320 (30 rows - 180 seats)	S5	120	1.0m	30	rp-steep-4-groups	normal	614	614.0	0	853.0	4137.0
133	A320 (30 rows - 180 seats)	S5	120	1.0m	30	rp-spread-6-groups	normal	608	607.0	0	508.0	3528.0
136	A320 (30 rows - 180 seats)	S5	120	1.0m	30	rp-steep-6-groups	normal	606	607.0	0	466.0	3098.0
137	A320 (30 rows - 180 seats)	S5	120	1.0m	30	rp-2-groups	normal	668	665.0	0	2747.0	7631.0
135	A320 (30 rows - 180 seats)	S5	120	1.0m	30	rp-steep-5-groups	normal	652	652.0	0	601.0	3758.0
138	A320 (30 rows - 180 seats)	S5	120	1.0m	30	rp-3-groups	normal	631	633.0	0	1110.0	4731.0
139	A320 (30 rows - 180 seats)	S5	120	1.0m	30	rp-spread-4-groups	normal	617	616.0	0	797.0	4740.0
140	A320 (30 rows - 180 seats)	S5	120	1.0m	30	rp-spread-5-groups	normal	602	601.0	0	633.0	3754.0
141	A320 (30 rows - 180 seats)	S5	120	1.0m	30	rp-spread-6-groups	normal	620	619.0	0	460.0	3387.0
142	A320 (30 rows - 180 seats)	S5	120	1.0m	30	rp-steep-4-groups	normal	630	631.0	0	832.0	4695.0
144	A320 (30 rows - 180 seats)	S5	120	1.0m	30	rp-steep-6-groups	normal	602	603.0	0	517.0	3057.0
143	A320 (30 rows - 180 seats)	S5	120	1.0m	30	rp-steep-5-groups	normal	636	637.0	0	582.0	3595.0
145	A320 (30 rows - 180 seats)	S5	120	1.0m	30	rp-2-groups	normal	624	621.0	0	2389.0	7458.0
146	A320 (30 rows - 180 seats)	S5	120	1.0m	30	rp-3-groups	normal	640	641.0	0	1196.0	5068.0
147	A320 (30 rows - 180 seats)	S5	120	1.0m	30	rp-spread-4-groups	normal	614	613.0	0	815.0	5152.0
148	A320 (30 rows - 180 seats)	S5	120	1.0m	30	rp-spread-5-groups	normal	605	605.0	0	458.0	3735.0
149	A320 (30 rows - 180 seats)	S5	120	1.0m	30	rp-spread-6-groups	normal	627	626.0	0	452.0	3380.0
150	A320 (30 rows - 180 seats)	S5	120	1.0m	30	rp-steep-4-groups	normal	623	623.0	0	703.0	4209.0
153	A320 (30 rows - 180 seats)	S5	120	1.0m	30	rp-2-groups	normal	656	653.0	0	2862.0	7469.0
151	A320 (30 rows - 180 seats)	S5	120	1.0m	30	rp-steep-5-groups	normal	627	628.0	0	650.0	3474.0
152	A320 (30 rows - 180 seats)	S5	120	1.0m	30	rp-steep-6-groups	normal	625	626.0	0	497.0	3085.0
154	A320 (30 rows - 180 seats)	S5	120	1.0m	30	rp-3-groups	normal	639	640.0	0	1318.0	5236.0
155	A320 (30 rows - 180 seats)	S5	120	1.0m	30	rp-spread-4-groups	normal	634	633.0	0	893.0	4891.0
156	A320 (30 rows - 180 seats)	S5	120	1.0m	30	rp-spread-5-groups	normal	640	639.0	0	495.0	3908.0
157	A320 (30 rows - 180 seats)	S5	120	1.0m	30	rp-spread-6-groups	normal	595	594.0	0	416.0	3394.0
158	A320 (30 rows - 180 seats)	S5	120	1.0m	30	rp-steep-4-groups	normal	631	631.0	0	697.0	4347.0
159	A320 (30 rows - 180 seats)	S5	120	1.0m	30	rp-steep-5-groups	normal	617	617.0	0	626.0	3455.0
161	A320 (30 rows - 180 seats)	S5	120	1.0m	30	rp-2-groups	normal	684	682.0	0	2316.0	7560.0
160	A320 (30 rows - 180 seats)	S5	120	1.0m	30	rp-steep-6-groups	normal	639	640.0	0	491.0	2918.0
163	A320 (30 rows - 180 seats)	S5	120	1.0m	30	rp-spread-4-groups	normal	591	590.0	0	870.0	4577.0
162	A320 (30 rows - 180 seats)	S5	120	1.0m	30	rp-3-groups	normal	653	654.0	0	1446.0	5133.0
164	A320 (30 rows - 180 seats)	S5	120	1.0m	30	rp-spread-5-groups	normal	625	625.0	0	674.0	3708.0
165	A320 (30 rows - 180 seats)	S5	120	1.0m	30	rp-spread-6-groups	normal	610	609.0	0	345.0	3251.0
168	A320 (30 rows - 180 seats)	S5	120	1.0m	30	rp-steep-6-groups	normal	610	611.0	0	527.0	2919.0
169	A320 (30 rows - 180 seats)	S5	120	1.0m	30	rp-2-groups	normal	610	607.0	0	2156.0	7108.0
167	A320 (30 rows - 180 seats)	S5	120	1.0m	30	rp-steep-5-groups	normal	622	622.0	0	579.0	3574.0
166	A320 (30 rows - 180 seats)	S5	120	1.0m	30	rp-steep-4-groups	normal	642	643.0	0	982.0	4499.0
170	A320 (30 rows - 180 seats)	S5	120	1.0m	30	rp-3-groups	normal	634	636.0	0	1391.0	5416.0
171	A320 (30 rows - 180 seats)	S5	120	1.0m	30	rp-spread-4-groups	normal	614	613.0	0	702.0	4667.0
172	A320 (30 rows - 180 seats)	S5	120	1.0m	30	rp-spread-5-groups	normal	607	606.0	0	473.0	3903.0
173	A320 (30 rows - 180 seats)	S5	120	1.0m	30	rp-spread-6-groups	normal	591	590.0	0	446.0	3467.0
174	A320 (30 rows - 180 seats)	S5	120	1.0m	30	rp-steep-4-groups	normal	600	600.0	0	858.0	4326.0
175	A320 (30 rows - 180 seats)	S5	120	1.0m	30	rp-steep-5-groups	normal	633	633.0	0	577.0	3581.0
176	A320 (30 rows - 180 seats)	S5	120	1.0m	30	rp-steep-6-groups	normal	602	603.0	0	425.0	3093.0
177	A320 (30 rows - 180 seats)	S5	120	1.0m	30	rp-2-groups	normal	609	607.0	0	2151.0	6842.0
178	A320 (30 rows - 180 seats)	S5	120	1.0m	30	rp-3-groups	normal	648	650.0	0	1410.0	5782.0
179	A320 (30 rows - 180 seats)	S5	120	1.0m	30	rp-spread-4-groups	normal	626	626.0	0	840.0	4567.0
180	A320 (30 rows - 180 seats)	S5	120	1.0m	30	rp-spread-5-groups	normal	600	600.0	0	620.0	4148.0
181	A320 (30 rows - 180 seats)	S5	120	1.0m	30	rp-spread-6-groups	normal	636	635.0	0	580.0	3595.0
182	A320 (30 rows - 180 seats)	S5	120	1.0m	30	rp-steep-4-groups	normal	640	640.0	0	785.0	4688.0
183	A320 (30 rows - 180 seats)	S5	120	1.0m	30	rp-steep-5-groups	normal	630	630.0	0	652.0	3509.0
184	A320 (30 rows - 180 seats)	S5	120	1.0m	30	rp-steep-6-groups	normal	654	655.0	0	470.0	3060.0
185	A320 (30 rows - 180 seats)	S5	120	1.0m	30	rp-2-groups	normal	644	641.0	0	2070.0	7699.0
186	A320 (30 rows - 180 seats)	S5	120	1.0m	30	rp-3-groups	normal	634	636.0	0	1277.0	5390.0
187	A320 (30 rows - 180 seats)	S5	120	1.0m	30	rp-spread-4-groups	normal	625	624.0	0	712.0	4894.0
188	A320 (30 rows - 180 seats)	S5	120	1.0m	30	rp-spread-5-groups	normal	634	634.0	0	677.0	4441.0
189	A320 (30 rows - 180 seats)	S5	120	1.0m	30	rp-spread-6-groups	normal	611	609.0	0	381.0	3690.0
190	A320 (30 rows - 180 seats)	S5	120	1.0m	30	rp-steep-4-groups	normal	599	599.0	0	729.0	4430.0
191	A320 (30 rows - 180 seats)	S5	120	1.0m	30	rp-steep-5-groups	normal	634	634.0	0	527.0	3628.0
193	A320 (30 rows - 180 seats)	S5	120	1.0m	30	rp-2-groups	normal	623	620.0	0	2328.0	7076.0
192	A320 (30 rows - 180 seats)	S5	120	1.0m	30	rp-steep-6-groups	normal	621	623.0	0	494.0	3115.0
194	A320 (30 rows - 180 seats)	S5	120	1.0m	30	rp-3-groups	normal	622	624.0	0	1249.0	5278.0
195	A320 (30 rows - 180 seats)	S5	120	1.0m	30	rp-spread-4-groups	normal	620	619.0	0	819.0	4711.0
196	A320 (30 rows - 180 seats)	S5	120	1.0m	30	rp-spread-5-groups	normal	601	600.0	0	659.0	4156.0
197	A320 (30 rows - 180 seats)	S5	120	1.0m	30	rp-spread-6-groups	normal	606	605.0	0	431.0	3339.0
198	A320 (30 rows - 180 seats)	S5	120	1.0m	30	rp-steep-4-groups	normal	611	612.0	0	670.0	4479.0
199	A320 (30 rows - 180 seats)	S5	120	1.0m	30	rp-steep-5-groups	normal	641	642.0	0	571.0	3359.0
201	A320 (30 rows - 180 seats)	S5	120	1.0m	30	rp-2-groups	normal	637	635.0	0	2259.0	7000.0
200	A320 (30 rows - 180 seats)	S5	120	1.0m	30	rp-steep-6-groups	normal	615	616.0	0	491.0	3014.0
202	A320 (30 rows - 180 seats)	S5	120	1.0m	30	rp-3-groups	normal	629	630.0	0	1272.0	5332.0
203	A320 (30 rows - 180 seats)	S5	120	1.0m	30	rp-spread-4-groups	normal	620	619.0	0	863.0	4525.0
204	A320 (30 rows - 180 seats)	S5	120	1.0m	30	rp-spread-5-groups	normal	615	615.0	0	618.0	4013.0
205	A320 (30 rows - 180 seats)	S5	120	1.0m	30	rp-spread-6-groups	normal	594	593.0	0	468.0	3219.0
206	A320 (30 rows - 180 seats)	S5	120	1.0m	30	rp-steep-4-groups	normal	570	570.0	0	826.0	4461.0
207	A320 (30 rows - 180 seats)	S5	120	1.0m	30	rp-steep-5-groups	normal	634	634.0	0	657.0	3573.0
208	A320 (30 rows - 180 seats)	S5	120	1.0m	30	rp-steep-6-groups	normal	616	617.0	0	481.0	3054.0
210	A320 (30 rows - 180 seats)	S5	120	1.0m	30	rp-3-groups	normal	611	613.0	0	1314.0	5055.0
209	A320 (30 rows - 180 seats)	S5	120	1.0m	30	rp-2-groups	normal	666	663.0	0	2203.0	6979.0
211	A320 (30 rows - 180 seats)	S5	120	1.0m	30	rp-spread-4-groups	normal	592	592.0	0	827.0	4892.0
212	A320 (30 rows - 180 seats)	S5	120	1.0m	30	rp-spread-5-groups	normal	605	605.0	0	565.0	4018.0
213	A320 (30 rows - 180 seats)	S5	120	1.0m	30	rp-spread-6-groups	normal	621	620.0	0	457.0	3319.0
214	A320 (30 rows - 180 seats)	S5	120	1.0m	30	rp-steep-4-groups	normal	641	641.0	0	842.0	4434.0
215	A320 (30 rows - 180 seats)	S5	120	1.0m	30	rp-steep-5-groups	normal	633	634.0	0	507.0	3255.0
217	A320 (30 rows - 180 seats)	S5	120	1.0m	30	rp-2-groups	normal	640	638.0	0	2102.0	7078.0
216	A320 (30 rows - 180 seats)	S5	120	1.0m	30	rp-steep-6-groups	normal	624	625.0	0	453.0	3348.0
218	A320 (30 rows - 180 seats)	S5	120	1.0m	30	rp-3-groups	normal	614	615.0	0	1255.0	5277.0
219	A320 (30 rows - 180 seats)	S5	120	1.0m	30	rp-spread-4-groups	normal	612	612.0	0	803.0	4850.0
220	A320 (30 rows - 180 seats)	S5	120	1.0m	30	rp-spread-5-groups	normal	631	631.0	0	581.0	4140.0
221	A320 (30 rows - 180 seats)	S5	120	1.0m	30	rp-spread-6-groups	normal	621	620.0	0	424.0	3657.0
222	A320 (30 rows - 180 seats)	S5	120	1.0m	30	rp-steep-4-groups	normal	583	584.0	0	831.0	4029.0
223	A320 (30 rows - 180 seats)	S5	120	1.0m	30	rp-steep-5-groups	normal	638	639.0	0	527.0	3333.0
224	A320 (30 rows - 180 seats)	S5	120	1.0m	30	rp-steep-6-groups	normal	632	633.0	0	528.0	3031.0
225	A320 (30 rows - 180 seats)	S5	120	1.0m	30	rp-2-groups	normal	654	652.0	0	2339.0	7082.0
226	A320 (30 rows - 180 seats)	S5	120	1.0m	30	rp-3-groups	normal	617	618.0	0	1274.0	5029.0
227	A320 (30 rows - 180 seats)	S5	120	1.0m	30	rp-spread-4-groups	normal	629	628.0	0	1053.0	4861.0
228	A320 (30 rows - 180 seats)	S5	120	1.0m	30	rp-spread-5-groups	normal	613	613.0	0	701.0	4141.0
229	A320 (30 rows - 180 seats)	S5	120	1.0m	30	rp-spread-6-groups	normal	632	631.0	0	538.0	3422.0
230	A320 (30 rows - 180 seats)	S5	120	1.0m	30	rp-steep-4-groups	normal	643	644.0	0	887.0	4545.0
231	A320 (30 rows - 180 seats)	S5	120	1.0m	30	rp-steep-5-groups	normal	623	623.0	0	646.0	3461.0
233	A320 (30 rows - 180 seats)	S5	120	1.0m	30	rp-2-groups	normal	644	642.0	0	2414.0	7305.0
232	A320 (30 rows - 180 seats)	S5	120	1.0m	30	rp-steep-6-groups	normal	619	621.0	0	464.0	3080.0
235	A320 (30 rows - 180 seats)	S5	120	1.0m	30	rp-spread-4-groups	normal	608	607.0	0	940.0	4708.0
234	A320 (30 rows - 180 seats)	S5	120	1.0m	30	rp-3-groups	normal	648	650.0	0	1251.0	5622.0
236	A320 (30 rows - 180 seats)	S5	120	1.0m	30	rp-spread-5-groups	normal	606	606.0	0	519.0	3736.0
237	A320 (30 rows - 180 seats)	S5	120	1.0m	30	rp-spread-6-groups	normal	607	606.0	0	426.0	3405.0
238	A320 (30 rows - 180 seats)	S5	120	1.0m	30	rp-steep-4-groups	normal	601	602.0	0	800.0	3971.0
239	A320 (30 rows - 180 seats)	S5	120	1.0m	30	rp-steep-5-groups	normal	616	617.0	0	470.0	3604.0
240	A320 (30 rows - 180 seats)	S5	120	1.0m	30	rp-steep-6-groups	normal	594	596.0	0	423.0	2843.0
241	A320 (30 rows - 180 seats)	S5	120	1.0m	30	rp-2-groups	normal	635	633.0	0	2206.0	6841.0
242	A320 (30 rows - 180 seats)	S5	120	1.0m	30	rp-3-groups	normal	611	613.0	0	1256.0	5003.0
243	A320 (30 rows - 180 seats)	S5	120	1.0m	30	rp-spread-4-groups	normal	616	615.0	0	801.0	4971.0
244	A320 (30 rows - 180 seats)	S5	120	1.0m	30	rp-spread-5-groups	normal	601	601.0	0	595.0	3615.0
245	A320 (30 rows - 180 seats)	S5	120	1.0m	30	rp-spread-6-groups	normal	617	615.0	0	511.0	3512.0
246	A320 (30 rows - 180 seats)	S5	120	1.0m	30	rp-steep-4-groups	normal	647	648.0	0	912.0	4652.0
247	A320 (30 rows - 180 seats)	S5	120	1.0m	30	rp-steep-5-groups	normal	600	600.0	0	627.0	3572.0
249	A320 (30 rows - 180 seats)	S5	120	1.0m	30	rp-2-groups	normal	643	641.0	0	2156.0	7256.0
248	A320 (30 rows - 180 seats)	S5	120	1.0m	30	rp-steep-6-groups	normal	616	618.0	0	457.0	2942.0
250	A320 (30 rows - 180 seats)	S5	120	1.0m	30	rp-3-groups	normal	592	593.0	0	1127.0	5368.0
251	A320 (30 rows - 180 seats)	S5	120	1.0m	30	rp-spread-4-groups	normal	628	627.0	0	702.0	5100.0
252	A320 (30 rows - 180 seats)	S5	120	1.0m	30	rp-spread-5-groups	normal	609	608.0	0	600.0	3955.0
253	A320 (30 rows - 180 seats)	S5	120	1.0m	30	rp-spread-6-groups	normal	614	613.0	0	522.0	3600.0
254	A320 (30 rows - 180 seats)	S5	120	1.0m	30	rp-steep-4-groups	normal	634	635.0	0	680.0	4335.0
255	A320 (30 rows - 180 seats)	S5	120	1.0m	30	rp-steep-5-groups	normal	601	602.0	0	634.0	3755.0
257	A320 (30 rows - 180 seats)	S5	120	1.0m	30	rp-2-groups	normal	641	639.0	0	2288.0	7463.0
256	A320 (30 rows - 180 seats)	S5	120	1.0m	30	rp-steep-6-groups	normal	619	620.0	0	421.0	3125.0
258	A320 (30 rows - 180 seats)	S5	120	1.0m	30	rp-3-groups	normal	614	615.0	0	1217.0	5317.0
259	A320 (30 rows - 180 seats)	S5	120	1.0m	30	rp-spread-4-groups	normal	600	599.0	0	722.0	4536.0
260	A320 (30 rows - 180 seats)	S5	120	1.0m	30	rp-spread-5-groups	normal	601	601.0	0	650.0	3940.0
261	A320 (30 rows - 180 seats)	S5	120	1.0m	30	rp-spread-6-groups	normal	587	586.0	0	488.0	3314.0
262	A320 (30 rows - 180 seats)	S5	120	1.0m	30	rp-steep-4-groups	normal	618	619.0	0	838.0	4478.0
263	A320 (30 rows - 180 seats)	S5	120	1.0m	30	rp-steep-5-groups	normal	609	609.0	0	522.0	3488.0
265	A320 (30 rows - 180 seats)	S5	120	1.0m	30	rp-2-groups	normal	653	651.0	0	1988.0	6953.0
264	A320 (30 rows - 180 seats)	S5	120	1.0m	30	rp-steep-6-groups	normal	620	621.0	0	567.0	3143.0
266	A320 (30 rows - 180 seats)	S5	120	1.0m	30	rp-3-groups	normal	649	650.0	0	1506.0	5872.0
268	A320 (30 rows - 180 seats)	S5	120	1.0m	30	rp-spread-5-groups	normal	633	633.0	0	665.0	3917.0
267	A320 (30 rows - 180 seats)	S5	120	1.0m	30	rp-spread-4-groups	normal	629	628.0	0	838.0	4922.0
269	A320 (30 rows - 180 seats)	S5	120	1.0m	30	rp-spread-6-groups	normal	593	592.0	0	507.0	3281.0
270	A320 (30 rows - 180 seats)	S5	120	1.0m	30	rp-steep-4-groups	normal	638	639.0	0	925.0	4329.0
271	A320 (30 rows - 180 seats)	S5	120	1.0m	30	rp-steep-5-groups	normal	605	605.0	0	566.0	3702.0
273	A320 (30 rows - 180 seats)	S5	120	1.0m	30	rp-2-groups	normal	638	635.0	0	2330.0	7146.0
272	A320 (30 rows - 180 seats)	S5	120	1.0m	30	rp-steep-6-groups	normal	633	634.0	0	556.0	3053.0
274	A320 (30 rows - 180 seats)	S5	120	1.0m	30	rp-3-groups	normal	601	603.0	0	1165.0	5190.0
275	A320 (30 rows - 180 seats)	S5	120	1.0m	30	rp-spread-4-groups	normal	626	625.0	0	944.0	4799.0
276	A320 (30 rows - 180 seats)	S5	120	1.0m	30	rp-spread-5-groups	normal	611	611.0	0	725.0	4021.0
277	A320 (30 rows - 180 seats)	S5	120	1.0m	30	rp-spread-6-groups	normal	662	661.0	0	512.0	3587.0
278	A320 (30 rows - 180 seats)	S5	120	1.0m	30	rp-steep-4-groups	normal	622	623.0	0	836.0	4361.0
279	A320 (30 rows - 180 seats)	S5	120	1.0m	30	rp-steep-5-groups	normal	646	646.0	0	592.0	3733.0
281	A320 (30 rows - 180 seats)	S5	120	1.0m	30	rp-2-groups	normal	642	639.0	0	2152.0	7236.0
280	A320 (30 rows - 180 seats)	S5	120	1.0m	30	rp-steep-6-groups	normal	630	631.0	0	407.0	3135.0
282	A320 (30 rows - 180 seats)	S5	120	1.0m	30	rp-3-groups	normal	641	643.0	0	1372.0	5407.0
283	A320 (30 rows - 180 seats)	S5	120	1.0m	30	rp-spread-4-groups	normal	627	626.0	0	841.0	4554.0
284	A320 (30 rows - 180 seats)	S5	120	1.0m	30	rp-spread-5-groups	normal	619	618.0	0	682.0	3901.0
286	A320 (30 rows - 180 seats)	S5	120	1.0m	30	rp-steep-4-groups	normal	626	627.0	0	908.0	4587.0
285	A320 (30 rows - 180 seats)	S5	120	1.0m	30	rp-spread-6-groups	normal	624	623.0	0	492.0	3559.0
287	A320 (30 rows - 180 seats)	S5	120	1.0m	30	rp-steep-5-groups	normal	609	609.0	0	560.0	3564.0
288	A320 (30 rows - 180 seats)	S5	120	1.0m	30	rp-steep-6-groups	normal	645	647.0	0	359.0	3147.0
289	A320 (30 rows - 180 seats)	S5	120	1.0m	30	rp-2-groups	normal	634	631.0	0	2280.0	7507.0
290	A320 (30 rows - 180 seats)	S5	120	1.0m	30	rp-3-groups	normal	630	632.0	0	1425.0	5565.0
291	A320 (30 rows - 180 seats)	S5	120	1.0m	30	rp-spread-4-groups	normal	605	604.0	0	768.0	5015.0
292	A320 (30 rows - 180 seats)	S5	120	1.0m	30	rp-spread-5-groups	normal	627	627.0	0	556.0	3949.0
294	A320 (30 rows - 180 seats)	S5	120	1.0m	30	rp-steep-4-groups	normal	606	607.0	0	874.0	4202.0
293	A320 (30 rows - 180 seats)	S5	120	1.0m	30	rp-spread-6-groups	normal	612	611.0	0	457.0	3411.0
295	A320 (30 rows - 180 seats)	S5	120	1.0m	30	rp-steep-5-groups	normal	597	597.0	0	540.0	3663.0
297	A320 (30 rows - 180 seats)	S5	120	1.0m	30	rp-2-groups	normal	636	633.0	0	2477.0	6908.0
296	A320 (30 rows - 180 seats)	S5	120	1.0m	30	rp-steep-6-groups	normal	612	613.0	0	495.0	3034.0
298	A320 (30 rows - 180 seats)	S5	120	1.0m	30	rp-3-groups	normal	658	660.0	0	1453.0	5683.0
299	A320 (30 rows - 180 seats)	S5	120	1.0m	30	rp-spread-4-groups	normal	633	632.0	0	957.0	5066.0
301	A320 (30 rows - 180 seats)	S5	120	1.0m	30	rp-spread-6-groups	normal	612	611.0	0	471.0	3562.0
300	A320 (30 rows - 180 seats)	S5	120	1.0m	30	rp-spread-5-groups	normal	632	631.0	0	503.0	4021.0
302	A320 (30 rows - 180 seats)	S5	120	1.0m	30	rp-steep-4-groups	normal	640	640.0	0	763.0	4528.0
303	A320 (30 rows - 180 seats)	S5	120	1.0m	30	rp-steep-5-groups	normal	608	608.0	0	537.0	3466.0
305	A320 (30 rows - 180 seats)	S5	120	1.0m	30	rp-2-groups	normal	625	622.0	0	2735.0	7111.0
304	A320 (30 rows - 180 seats)	S5	120	1.0m	30	rp-steep-6-groups	normal	597	598.0	0	386.0	2868.0
306	A320 (30 rows - 180 seats)	S5	120	1.0m	30	rp-3-groups	normal	591	592.0	0	1163.0	5239.0
307	A320 (30 rows - 180 seats)	S5	120	1.0m	30	rp-spread-4-groups	normal	646	645.0	0	880.0	4968.0
308	A320 (30 rows - 180 seats)	S5	120	1.0m	30	rp-spread-5-groups	normal	611	611.0	0	614.0	4172.0
309	A320 (30 rows - 180 seats)	S5	120	1.0m	30	rp-spread-6-groups	normal	601	600.0	0	513.0	3650.0
311	A320 (30 rows - 180 seats)	S5	120	1.0m	30	rp-steep-5-groups	normal	620	620.0	0	707.0	3762.0
310	A320 (30 rows - 180 seats)	S5	120	1.0m	30	rp-steep-4-groups	normal	644	645.0	0	882.0	4197.0
313	A320 (30 rows - 180 seats)	S5	120	1.0m	30	rp-2-groups	normal	643	641.0	0	2270.0	7261.0
312	A320 (30 rows - 180 seats)	S5	120	1.0m	30	rp-steep-6-groups	normal	613	614.0	0	458.0	2857.0
314	A320 (30 rows - 180 seats)	S5	120	1.0m	30	rp-3-groups	normal	640	641.0	0	1185.0	5873.0
315	A320 (30 rows - 180 seats)	S5	120	1.0m	30	rp-spread-4-groups	normal	633	632.0	0	717.0	4535.0
316	A320 (30 rows - 180 seats)	S5	120	1.0m	30	rp-spread-5-groups	normal	619	618.0	0	589.0	3922.0
318	A320 (30 rows - 180 seats)	S5	120	1.0m	30	rp-steep-4-groups	normal	627	628.0	0	837.0	4522.0
321	A320 (30 rows - 180 seats)	S5	120	1.0m	30	rp-2-groups	normal	624	621.0	0	2108.0	7169.0
319	A320 (30 rows - 180 seats)	S5	120	1.0m	30	rp-steep-5-groups	normal	618	618.0	0	583.0	3552.0
317	A320 (30 rows - 180 seats)	S5	120	1.0m	30	rp-spread-6-groups	normal	620	618.0	0	495.0	3391.0
320	A320 (30 rows - 180 seats)	S5	120	1.0m	30	rp-steep-6-groups	normal	612	613.0	0	505.0	3082.0
322	A320 (30 rows - 180 seats)	S5	120	1.0m	30	rp-3-groups	normal	631	632.0	0	1324.0	5655.0
323	A320 (30 rows - 180 seats)	S5	120	1.0m	30	rp-spread-4-groups	normal	597	597.0	0	836.0	4575.0
324	A320 (30 rows - 180 seats)	S5	120	1.0m	30	rp-spread-5-groups	normal	607	607.0	0	665.0	4093.0
325	A320 (30 rows - 180 seats)	S5	120	1.0m	30	rp-spread-6-groups	normal	611	610.0	0	612.0	3496.0
326	A320 (30 rows - 180 seats)	S5	120	1.0m	30	rp-steep-4-groups	normal	599	600.0	0	906.0	4233.0
327	A320 (30 rows - 180 seats)	S5	120	1.0m	30	rp-steep-5-groups	normal	646	646.0	0	696.0	3917.0
329	A320 (30 rows - 180 seats)	S5	120	1.0m	30	rp-2-groups	normal	635	632.0	0	2407.0	7580.0
328	A320 (30 rows - 180 seats)	S5	120	1.0m	30	rp-steep-6-groups	normal	656	657.0	0	455.0	3034.0
330	A320 (30 rows - 180 seats)	S5	120	1.0m	30	rp-3-groups	normal	604	605.0	0	1133.0	5099.0
331	A320 (30 rows - 180 seats)	S5	120	1.0m	30	rp-spread-4-groups	normal	644	643.0	0	892.0	4686.0
332	A320 (30 rows - 180 seats)	S5	120	1.0m	30	rp-spread-5-groups	normal	599	599.0	0	448.0	3952.0
333	A320 (30 rows - 180 seats)	S5	120	1.0m	30	rp-spread-6-groups	normal	604	603.0	0	371.0	3524.0
334	A320 (30 rows - 180 seats)	S5	120	1.0m	30	rp-steep-4-groups	normal	633	634.0	0	969.0	4556.0
336	A320 (30 rows - 180 seats)	S5	120	1.0m	30	rp-steep-6-groups	normal	623	624.0	0	513.0	2944.0
335	A320 (30 rows - 180 seats)	S5	120	1.0m	30	rp-steep-5-groups	normal	638	638.0	0	627.0	3706.0
337	A320 (30 rows - 180 seats)	S5	120	1.0m	30	rp-2-groups	normal	598	595.0	0	1664.0	6490.0
338	A320 (30 rows - 180 seats)	S5	120	1.0m	30	rp-3-groups	normal	644	646.0	0	1367.0	5946.0
339	A320 (30 rows - 180 seats)	S5	120	1.0m	30	rp-spread-4-groups	normal	617	616.0	0	893.0	4647.0
340	A320 (30 rows - 180 seats)	S5	120	1.0m	30	rp-spread-5-groups	normal	585	585.0	0	507.0	3454.0
341	A320 (30 rows - 180 seats)	S5	120	1.0m	30	rp-spread-6-groups	normal	630	629.0	0	583.0	3597.0
342	A320 (30 rows - 180 seats)	S5	120	1.0m	30	rp-steep-4-groups	normal	627	628.0	0	775.0	4488.0
343	A320 (30 rows - 180 seats)	S5	120	1.0m	30	rp-steep-5-groups	normal	602	602.0	0	619.0	3819.0
344	A320 (30 rows - 180 seats)	S5	120	1.0m	30	rp-steep-6-groups	normal	629	630.0	0	467.0	3137.0
346	A320 (30 rows - 180 seats)	S5	120	1.0m	30	rp-3-groups	normal	639	641.0	0	1183.0	5635.0
345	A320 (30 rows - 180 seats)	S5	120	1.0m	30	rp-2-groups	normal	654	652.0	0	2025.0	7654.0
347	A320 (30 rows - 180 seats)	S5	120	1.0m	30	rp-spread-4-groups	normal	623	622.0	0	879.0	4812.0
348	A320 (30 rows - 180 seats)	S5	120	1.0m	30	rp-spread-5-groups	normal	591	591.0	0	594.0	3991.0
349	A320 (30 rows - 180 seats)	S5	120	1.0m	30	rp-spread-6-groups	normal	591	590.0	0	458.0	3514.0
350	A320 (30 rows - 180 seats)	S5	120	1.0m	30	rp-steep-4-groups	normal	615	615.0	0	908.0	4263.0
351	A320 (30 rows - 180 seats)	S5	120	1.0m	30	rp-steep-5-groups	normal	622	622.0	0	690.0	3684.0
352	A320 (30 rows - 180 seats)	S5	120	1.0m	30	rp-steep-6-groups	normal	613	614.0	0	456.0	2875.0
353	A320 (30 rows - 180 seats)	S5	120	1.0m	30	rp-2-groups	normal	680	678.0	0	2171.0	7155.0
354	A320 (30 rows - 180 seats)	S5	120	1.0m	30	rp-3-groups	normal	647	649.0	0	1214.0	5278.0
356	A320 (30 rows - 180 seats)	S5	120	1.0m	30	rp-spread-5-groups	normal	620	619.0	0	632.0	3901.0
355	A320 (30 rows - 180 seats)	S5	120	1.0m	30	rp-spread-4-groups	normal	607	606.0	0	875.0	4681.0
357	A320 (30 rows - 180 seats)	S5	120	1.0m	30	rp-spread-6-groups	normal	634	633.0	0	553.0	3568.0
358	A320 (30 rows - 180 seats)	S5	120	1.0m	30	rp-steep-4-groups	normal	647	647.0	0	964.0	4511.0
359	A320 (30 rows - 180 seats)	S5	120	1.0m	30	rp-steep-5-groups	normal	616	616.0	0	646.0	3780.0
361	A320 (30 rows - 180 seats)	S5	120	1.0m	30	rp-2-groups	normal	622	620.0	0	2143.0	6988.0
360	A320 (30 rows - 180 seats)	S5	120	1.0m	30	rp-steep-6-groups	normal	622	623.0	0	549.0	2970.0
362	A320 (30 rows - 180 seats)	S5	120	1.0m	30	rp-3-groups	normal	629	630.0	0	1276.0	5293.0
364	A320 (30 rows - 180 seats)	S5	120	1.0m	30	rp-spread-5-groups	normal	590	589.0	0	616.0	3850.0
363	A320 (30 rows - 180 seats)	S5	120	1.0m	30	rp-spread-4-groups	normal	647	646.0	0	800.0	4909.0
365	A320 (30 rows - 180 seats)	S5	120	1.0m	30	rp-spread-6-groups	normal	597	596.0	0	399.0	3514.0
366	A320 (30 rows - 180 seats)	S5	120	1.0m	30	rp-steep-4-groups	normal	600	601.0	0	826.0	4510.0
369	A320 (30 rows - 180 seats)	S5	120	1.0m	30	rp-2-groups	normal	663	660.0	0	2409.0	6827.0
367	A320 (30 rows - 180 seats)	S5	120	1.0m	30	rp-steep-5-groups	normal	614	614.0	0	594.0	3434.0
368	A320 (30 rows - 180 seats)	S5	120	1.0m	30	rp-steep-6-groups	normal	635	637.0	0	514.0	2858.0
370	A320 (30 rows - 180 seats)	S5	120	1.0m	30	rp-3-groups	normal	611	612.0	0	1244.0	5537.0
371	A320 (30 rows - 180 seats)	S5	120	1.0m	30	rp-spread-4-groups	normal	625	624.0	0	844.0	4738.0
372	A320 (30 rows - 180 seats)	S5	120	1.0m	30	rp-spread-5-groups	normal	618	617.0	0	631.0	3846.0
373	A320 (30 rows - 180 seats)	S5	120	1.0m	30	rp-spread-6-groups	normal	609	608.0	0	367.0	3645.0
374	A320 (30 rows - 180 seats)	S5	120	1.0m	30	rp-steep-4-groups	normal	636	636.0	0	880.0	4376.0
377	A320 (30 rows - 180 seats)	S5	120	1.0m	30	rp-2-groups	normal	625	623.0	0	2118.0	6841.0
375	A320 (30 rows - 180 seats)	S5	120	1.0m	30	rp-steep-5-groups	normal	621	621.0	0	594.0	3664.0
376	A320 (30 rows - 180 seats)	S5	120	1.0m	30	rp-steep-6-groups	normal	615	616.0	0	394.0	2889.0
378	A320 (30 rows - 180 seats)	S5	120	1.0m	30	rp-3-groups	normal	632	633.0	0	1149.0	5541.0
379	A320 (30 rows - 180 seats)	S5	120	1.0m	30	rp-spread-4-groups	normal	613	613.0	0	829.0	4783.0
380	A320 (30 rows - 180 seats)	S5	120	1.0m	30	rp-spread-5-groups	normal	605	605.0	0	528.0	3995.0
381	A320 (30 rows - 180 seats)	S5	120	1.0m	30	rp-spread-6-groups	normal	631	630.0	0	460.0	3583.0
382	A320 (30 rows - 180 seats)	S5	120	1.0m	30	rp-steep-4-groups	normal	633	634.0	0	1026.0	4506.0
385	A320 (30 rows - 180 seats)	S5	120	1.0m	30	rp-2-groups	normal	643	641.0	0	2451.0	7029.0
383	A320 (30 rows - 180 seats)	S5	120	1.0m	30	rp-steep-5-groups	normal	637	638.0	0	607.0	3643.0
384	A320 (30 rows - 180 seats)	S5	120	1.0m	30	rp-steep-6-groups	normal	628	630.0	0	506.0	3136.0
386	A320 (30 rows - 180 seats)	S5	120	1.0m	30	rp-3-groups	normal	638	640.0	0	1191.0	5318.0
387	A320 (30 rows - 180 seats)	S5	120	1.0m	30	rp-spread-4-groups	normal	621	620.0	0	780.0	4874.0
388	A320 (30 rows - 180 seats)	S5	120	1.0m	30	rp-spread-5-groups	normal	624	624.0	0	562.0	3996.0
389	A320 (30 rows - 180 seats)	S5	120	1.0m	30	rp-spread-6-groups	normal	599	598.0	0	457.0	3716.0
390	A320 (30 rows - 180 seats)	S5	120	1.0m	30	rp-steep-4-groups	normal	621	621.0	0	887.0	4153.0
393	A320 (30 rows - 180 seats)	S5	120	1.0m	30	rp-2-groups	normal	621	619.0	0	2261.0	7155.0
391	A320 (30 rows - 180 seats)	S5	120	1.0m	30	rp-steep-5-groups	normal	609	609.0	0	659.0	3428.0
392	A320 (30 rows - 180 seats)	S5	120	1.0m	30	rp-steep-6-groups	normal	616	617.0	0	534.0	3093.0
395	A320 (30 rows - 180 seats)	S5	120	1.0m	30	rp-spread-4-groups	normal	630	629.0	0	926.0	4620.0
396	A320 (30 rows - 180 seats)	S5	120	1.0m	30	rp-spread-5-groups	normal	587	586.0	0	610.0	4046.0
394	A320 (30 rows - 180 seats)	S5	120	1.0m	30	rp-3-groups	normal	643	645.0	0	1327.0	5571.0
397	A320 (30 rows - 180 seats)	S5	120	1.0m	30	rp-spread-6-groups	normal	604	603.0	0	505.0	3452.0
398	A320 (30 rows - 180 seats)	S5	120	1.0m	30	rp-steep-4-groups	normal	631	632.0	0	892.0	4416.0
400	A320 (30 rows - 180 seats)	S5	120	1.0m	30	rp-steep-6-groups	normal	610	612.0	0	447.0	2920.0
401	A320 (30 rows - 180 seats)	S5	120	1.0m	30	rp-2-groups	normal	649	646.0	0	2616.0	7080.0
399	A320 (30 rows - 180 seats)	S5	120	1.0m	30	rp-steep-5-groups	normal	655	655.0	0	661.0	3387.0
402	A320 (30 rows - 180 seats)	S5	120	1.0m	30	rp-3-groups	normal	590	592.0	0	1379.0	5037.0
403	A320 (30 rows - 180 seats)	S5	120	1.0m	30	rp-spread-4-groups	normal	604	603.0	0	941.0	4785.0
404	A320 (30 rows - 180 seats)	S5	120	1.0m	30	rp-spread-5-groups	normal	584	583.0	0	565.0	3647.0
405	A320 (30 rows - 180 seats)	S5	120	1.0m	30	rp-spread-6-groups	normal	611	609.0	0	424.0	3412.0
406	A320 (30 rows - 180 seats)	S5	120	1.0m	30	rp-steep-4-groups	normal	613	614.0	0	617.0	4635.0
407	A320 (30 rows - 180 seats)	S5	120	1.0m	30	rp-steep-5-groups	normal	611	611.0	0	607.0	3680.0
409	A320 (30 rows - 180 seats)	S5	120	1.0m	30	rp-2-groups	normal	640	638.0	0	2164.0	7391.0
408	A320 (30 rows - 180 seats)	S5	120	1.0m	30	rp-steep-6-groups	normal	621	622.0	0	441.0	3199.0
411	A320 (30 rows - 180 seats)	S5	120	1.0m	30	rp-spread-4-groups	normal	594	593.0	0	787.0	4307.0
410	A320 (30 rows - 180 seats)	S5	120	1.0m	30	rp-3-groups	normal	648	649.0	0	1371.0	5277.0
412	A320 (30 rows - 180 seats)	S5	120	1.0m	30	rp-spread-5-groups	normal	588	588.0	0	592.0	3920.0
413	A320 (30 rows - 180 seats)	S5	120	1.0m	30	rp-spread-6-groups	normal	617	616.0	0	504.0	3341.0
414	A320 (30 rows - 180 seats)	S5	120	1.0m	30	rp-steep-4-groups	normal	615	615.0	0	749.0	4479.0
417	A320 (30 rows - 180 seats)	S5	120	1.0m	30	rp-2-groups	normal	641	639.0	0	2335.0	7153.0
416	A320 (30 rows - 180 seats)	S5	120	1.0m	30	rp-steep-6-groups	normal	617	618.0	0	440.0	3053.0
415	A320 (30 rows - 180 seats)	S5	120	1.0m	30	rp-steep-5-groups	normal	623	623.0	0	628.0	3608.0
418	A320 (30 rows - 180 seats)	S5	120	1.0m	30	rp-3-groups	normal	597	599.0	0	940.0	5305.0
419	A320 (30 rows - 180 seats)	S5	120	1.0m	30	rp-spread-4-groups	normal	614	613.0	0	733.0	4846.0
421	A320 (30 rows - 180 seats)	S5	120	1.0m	30	rp-spread-6-groups	normal	615	614.0	0	562.0	3521.0
420	A320 (30 rows - 180 seats)	S5	120	1.0m	30	rp-spread-5-groups	normal	619	619.0	0	615.0	3645.0
422	A320 (30 rows - 180 seats)	S5	120	1.0m	30	rp-steep-4-groups	normal	610	611.0	0	730.0	4040.0
425	A320 (30 rows - 180 seats)	S5	120	1.0m	30	rp-2-groups	normal	604	602.0	0	2204.0	7342.0
424	A320 (30 rows - 180 seats)	S5	120	1.0m	30	rp-steep-6-groups	normal	630	631.0	0	521.0	2900.0
423	A320 (30 rows - 180 seats)	S5	120	1.0m	30	rp-steep-5-groups	normal	626	626.0	0	811.0	4011.0
426	A320 (30 rows - 180 seats)	S5	120	1.0m	30	rp-3-groups	normal	611	613.0	0	1190.0	5364.0
427	A320 (30 rows - 180 seats)	S5	120	1.0m	30	rp-spread-4-groups	normal	615	614.0	0	767.0	4950.0
428	A320 (30 rows - 180 seats)	S5	120	1.0m	30	rp-spread-5-groups	normal	630	629.0	0	647.0	3963.0
430	A320 (30 rows - 180 seats)	S5	120	1.0m	30	rp-steep-4-groups	normal	620	621.0	0	1026.0	4355.0
429	A320 (30 rows - 180 seats)	S5	120	1.0m	30	rp-spread-6-groups	normal	632	630.0	0	539.0	3639.0
431	A320 (30 rows - 180 seats)	S5	120	1.0m	30	rp-steep-5-groups	normal	620	620.0	0	496.0	3434.0
432	A320 (30 rows - 180 seats)	S5	120	1.0m	30	rp-steep-6-groups	normal	595	596.0	0	466.0	2920.0
433	A320 (30 rows - 180 seats)	S5	120	1.0m	30	rp-2-groups	normal	657	655.0	0	2304.0	7209.0
434	A320 (30 rows - 180 seats)	S5	120	1.0m	30	rp-3-groups	normal	627	628.0	0	1270.0	5481.0
435	A320 (30 rows - 180 seats)	S5	120	1.0m	30	rp-spread-4-groups	normal	610	609.0	0	817.0	4663.0
437	A320 (30 rows - 180 seats)	S5	120	1.0m	30	rp-spread-6-groups	normal	615	614.0	0	475.0	3467.0
436	A320 (30 rows - 180 seats)	S5	120	1.0m	30	rp-spread-5-groups	normal	637	636.0	0	596.0	3959.0
441	A320 (30 rows - 180 seats)	S5	120	1.0m	30	rp-2-groups	normal	619	616.0	0	2047.0	7243.0
439	A320 (30 rows - 180 seats)	S5	120	1.0m	30	rp-steep-5-groups	normal	607	607.0	0	578.0	3576.0
438	A320 (30 rows - 180 seats)	S5	120	1.0m	30	rp-steep-4-groups	normal	624	625.0	0	838.0	4477.0
440	A320 (30 rows - 180 seats)	S5	120	1.0m	30	rp-steep-6-groups	normal	659	660.0	0	541.0	3223.0
442	A320 (30 rows - 180 seats)	S5	120	1.0m	30	rp-3-groups	normal	615	616.0	0	1212.0	5689.0
443	A320 (30 rows - 180 seats)	S5	120	1.0m	30	rp-spread-4-groups	normal	610	610.0	0	720.0	4789.0
444	A320 (30 rows - 180 seats)	S5	120	1.0m	30	rp-spread-5-groups	normal	605	604.0	0	664.0	4007.0
445	A320 (30 rows - 180 seats)	S5	120	1.0m	30	rp-spread-6-groups	normal	627	626.0	0	533.0	3520.0
447	A320 (30 rows - 180 seats)	S5	120	1.0m	30	rp-steep-5-groups	normal	622	623.0	0	717.0	3384.0
446	A320 (30 rows - 180 seats)	S5	120	1.0m	30	rp-steep-4-groups	normal	654	655.0	0	932.0	4273.0
449	A320 (30 rows - 180 seats)	S5	120	1.0m	30	rp-2-groups	normal	657	654.0	0	2397.0	7039.0
448	A320 (30 rows - 180 seats)	S5	120	1.0m	30	rp-steep-6-groups	normal	602	603.0	0	418.0	3087.0
450	A320 (30 rows - 180 seats)	S5	120	1.0m	30	rp-3-groups	normal	657	659.0	0	1297.0	5463.0
451	A320 (30 rows - 180 seats)	S5	120	1.0m	30	rp-spread-4-groups	normal	602	602.0	0	765.0	4786.0
452	A320 (30 rows - 180 seats)	S5	120	1.0m	30	rp-spread-5-groups	normal	593	593.0	0	588.0	3824.0
453	A320 (30 rows - 180 seats)	S5	120	1.0m	30	rp-spread-6-groups	normal	630	628.0	0	474.0	3318.0
454	A320 (30 rows - 180 seats)	S5	120	1.0m	30	rp-steep-4-groups	normal	615	616.0	0	904.0	4504.0
455	A320 (30 rows - 180 seats)	S5	120	1.0m	30	rp-steep-5-groups	normal	574	574.0	0	505.0	3474.0
456	A320 (30 rows - 180 seats)	S5	120	1.0m	30	rp-steep-6-groups	normal	613	614.0	0	497.0	3016.0
457	A320 (30 rows - 180 seats)	S5	120	1.0m	30	rp-2-groups	normal	699	696.0	0	2295.0	6532.0
458	A320 (30 rows - 180 seats)	S5	120	1.0m	30	rp-3-groups	normal	656	658.0	0	1278.0	5844.0
459	A320 (30 rows - 180 seats)	S5	120	1.0m	30	rp-spread-4-groups	normal	613	612.0	0	703.0	4520.0
460	A320 (30 rows - 180 seats)	S5	120	1.0m	30	rp-spread-5-groups	normal	608	607.0	0	603.0	3760.0
461	A320 (30 rows - 180 seats)	S5	120	1.0m	30	rp-spread-6-groups	normal	616	615.0	0	487.0	3890.0
462	A320 (30 rows - 180 seats)	S5	120	1.0m	30	rp-steep-4-groups	normal	619	620.0	0	925.0	4654.0
463	A320 (30 rows - 180 seats)	S5	120	1.0m	30	rp-steep-5-groups	normal	629	629.0	0	608.0	3504.0
464	A320 (30 rows - 180 seats)	S5	120	1.0m	30	rp-steep-6-groups	normal	600	601.0	0	427.0	3174.0
465	A320 (30 rows - 180 seats)	S5	120	1.0m	30	rp-2-groups	normal	612	610.0	0	2533.0	6959.0
466	A320 (30 rows - 180 seats)	S5	120	1.0m	30	rp-3-groups	normal	632	634.0	0	1238.0	5585.0
467	A320 (30 rows - 180 seats)	S5	120	1.0m	30	rp-spread-4-groups	normal	609	608.0	0	883.0	4677.0
468	A320 (30 rows - 180 seats)	S5	120	1.0m	30	rp-spread-5-groups	normal	630	629.0	0	631.0	3934.0
469	A320 (30 rows - 180 seats)	S5	120	1.0m	30	rp-spread-6-groups	normal	622	621.0	0	437.0	3399.0
470	A320 (30 rows - 180 seats)	S5	120	1.0m	30	rp-steep-4-groups	normal	615	616.0	0	866.0	3998.0
472	A320 (30 rows - 180 seats)	S5	120	1.0m	30	rp-steep-6-groups	normal	615	616.0	0	551.0	2940.0
471	A320 (30 rows - 180 seats)	S5	120	1.0m	30	rp-steep-5-groups	normal	634	634.0	0	583.0	3418.0
473	A320 (30 rows - 180 seats)	S5	120	1.0m	30	rp-2-groups	normal	639	637.0	0	2655.0	6879.0
474	A320 (30 rows - 180 seats)	S5	120	1.0m	30	rp-3-groups	normal	631	633.0	0	1401.0	5427.0
475	A320 (30 rows - 180 seats)	S5	120	1.0m	30	rp-spread-4-groups	normal	613	613.0	0	893.0	4525.0
476	A320 (30 rows - 180 seats)	S5	120	1.0m	30	rp-spread-5-groups	normal	575	574.0	0	669.0	3957.0
478	A320 (30 rows - 180 seats)	S5	120	1.0m	30	rp-steep-4-groups	normal	596	596.0	0	844.0	4223.0
477	A320 (30 rows - 180 seats)	S5	120	1.0m	30	rp-spread-6-groups	normal	619	618.0	0	490.0	3418.0
479	A320 (30 rows - 180 seats)	S5	120	1.0m	30	rp-steep-5-groups	normal	639	639.0	0	598.0	3555.0
480	A320 (30 rows - 180 seats)	S5	120	1.0m	30	rp-steep-6-groups	normal	622	623.0	0	371.0	3098.0
481	A320 (30 rows - 180 seats)	S5	120	1.0m	30	rp-2-groups	normal	618	616.0	0	2597.0	6816.0
482	A320 (30 rows - 180 seats)	S5	120	1.0m	30	rp-3-groups	normal	612	613.0	0	1436.0	4959.0
483	A320 (30 rows - 180 seats)	S5	120	1.0m	30	rp-spread-4-groups	normal	630	629.0	0	852.0	5028.0
484	A320 (30 rows - 180 seats)	S5	120	1.0m	30	rp-spread-5-groups	normal	608	607.0	0	649.0	3999.0
485	A320 (30 rows - 180 seats)	S5	120	1.0m	30	rp-spread-6-groups	normal	595	594.0	0	493.0	3402.0
486	A320 (30 rows - 180 seats)	S5	120	1.0m	30	rp-steep-4-groups	normal	651	652.0	0	1011.0	4661.0
487	A320 (30 rows - 180 seats)	S5	120	1.0m	30	rp-steep-5-groups	normal	619	620.0	0	589.0	3297.0
488	A320 (30 rows - 180 seats)	S5	120	1.0m	30	rp-steep-6-groups	normal	610	611.0	0	494.0	2766.0
489	A320 (30 rows - 180 seats)	S5	120	1.0m	30	rp-2-groups	normal	645	642.0	0	2281.0	6418.0
490	A320 (30 rows - 180 seats)	S5	120	1.0m	30	rp-3-groups	normal	586	587.0	0	1157.0	5303.0
491	A320 (30 rows - 180 seats)	S5	120	1.0m	30	rp-spread-4-groups	normal	618	618.0	0	744.0	4880.0
492	A320 (30 rows - 180 seats)	S5	120	1.0m	30	rp-spread-5-groups	normal	599	598.0	0	599.0	3894.0
494	A320 (30 rows - 180 seats)	S5	120	1.0m	30	rp-steep-4-groups	normal	632	633.0	0	962.0	4374.0
493	A320 (30 rows - 180 seats)	S5	120	1.0m	30	rp-spread-6-groups	normal	622	621.0	0	433.0	3562.0
495	A320 (30 rows - 180 seats)	S5	120	1.0m	30	rp-steep-5-groups	normal	652	652.0	0	585.0	3862.0
496	A320 (30 rows - 180 seats)	S5	120	1.0m	30	rp-steep-6-groups	normal	638	639.0	0	506.0	3144.0
497	A320 (30 rows - 180 seats)	S5	120	1.0m	30	rp-2-groups	normal	657	654.0	0	2598.0	6969.0
498	A320 (30 rows - 180 seats)	S5	120	1.0m	30	rp-3-groups	normal	614	615.0	0	1121.0	5579.0
499	A320 (30 rows - 180 seats)	S5	120	1.0m	30	rp-spread-4-groups	normal	619	618.0	0	1065.0	4909.0
500	A320 (30 rows - 180 seats)	S5	120	1.0m	30	rp-spread-5-groups	normal	621	621.0	0	645.0	3837.0
501	A320 (30 rows - 180 seats)	S5	120	1.0m	30	rp-spread-6-groups	normal	592	591.0	0	462.0	3496.0
502	A320 (30 rows - 180 seats)	S5	120	1.0m	30	rp-steep-4-groups	normal	638	638.0	0	989.0	4365.0
503	A320 (30 rows - 180 seats)	S5	120	1.0m	30	rp-steep-5-groups	normal	611	611.0	0	749.0	3716.0
504	A320 (30 rows - 180 seats)	S5	120	1.0m	30	rp-steep-6-groups	normal	634	635.0	0	522.0	3012.0
505	A320 (30 rows - 180 seats)	S5	120	1.0m	30	rp-2-groups	normal	641	639.0	0	2202.0	6876.0
507	A320 (30 rows - 180 seats)	S5	120	1.0m	30	rp-spread-4-groups	normal	616	615.0	0	832.0	4517.0
506	A320 (30 rows - 180 seats)	S5	120	1.0m	30	rp-3-groups	normal	649	650.0	0	1153.0	4889.0
508	A320 (30 rows - 180 seats)	S5	120	1.0m	30	rp-spread-5-groups	normal	610	610.0	0	657.0	3776.0
509	A320 (30 rows - 180 seats)	S5	120	1.0m	30	rp-spread-6-groups	normal	606	605.0	0	542.0	3568.0
510	A320 (30 rows - 180 seats)	S5	120	1.0m	30	rp-steep-4-groups	normal	636	637.0	0	752.0	4398.0
511	A320 (30 rows - 180 seats)	S5	120	1.0m	30	rp-steep-5-groups	normal	629	629.0	0	532.0	3719.0
512	A320 (30 rows - 180 seats)	S5	120	1.0m	30	rp-steep-6-groups	normal	622	623.0	0	509.0	2948.0
513	A320 (30 rows - 180 seats)	S5	120	1.0m	30	rp-2-groups	normal	663	660.0	0	2489.0	6819.0
515	A320 (30 rows - 180 seats)	S5	120	1.0m	30	rp-spread-4-groups	normal	592	592.0	0	846.0	4787.0
514	A320 (30 rows - 180 seats)	S5	120	1.0m	30	rp-3-groups	normal	635	637.0	0	1417.0	5382.0
516	A320 (30 rows - 180 seats)	S5	120	1.0m	30	rp-spread-5-groups	normal	601	600.0	0	539.0	3962.0
517	A320 (30 rows - 180 seats)	S5	120	1.0m	30	rp-spread-6-groups	normal	591	590.0	0	468.0	3217.0
518	A320 (30 rows - 180 seats)	S5	120	1.0m	30	rp-steep-4-groups	normal	609	609.0	0	804.0	4253.0
519	A320 (30 rows - 180 seats)	S5	120	1.0m	30	rp-steep-5-groups	normal	627	627.0	0	611.0	3411.0
520	A320 (30 rows - 180 seats)	S5	120	1.0m	30	rp-steep-6-groups	normal	611	613.0	0	464.0	3368.0
521	A320 (30 rows - 180 seats)	S5	120	1.0m	30	rp-2-groups	normal	685	682.0	0	2658.0	7173.0
522	A320 (30 rows - 180 seats)	S5	120	1.0m	30	rp-3-groups	normal	646	647.0	0	1391.0	5726.0
523	A320 (30 rows - 180 seats)	S5	120	1.0m	30	rp-spread-4-groups	normal	624	624.0	0	926.0	4772.0
524	A320 (30 rows - 180 seats)	S5	120	1.0m	30	rp-spread-5-groups	normal	628	628.0	0	659.0	4089.0
525	A320 (30 rows - 180 seats)	S5	120	1.0m	30	rp-spread-6-groups	normal	596	595.0	0	499.0	3420.0
526	A320 (30 rows - 180 seats)	S5	120	1.0m	30	rp-steep-4-groups	normal	614	615.0	0	699.0	4061.0
528	A320 (30 rows - 180 seats)	S5	120	1.0m	30	rp-steep-6-groups	normal	655	656.0	0	596.0	3071.0
527	A320 (30 rows - 180 seats)	S5	120	1.0m	30	rp-steep-5-groups	normal	647	648.0	0	649.0	3736.0
529	A320 (30 rows - 180 seats)	S5	120	1.0m	30	rp-2-groups	normal	674	671.0	0	2384.0	7139.0
530	A320 (30 rows - 180 seats)	S5	120	1.0m	30	rp-3-groups	normal	641	643.0	0	1195.0	5256.0
531	A320 (30 rows - 180 seats)	S5	120	1.0m	30	rp-spread-4-groups	normal	642	642.0	0	831.0	5019.0
532	A320 (30 rows - 180 seats)	S5	120	1.0m	30	rp-spread-5-groups	normal	616	616.0	0	606.0	4075.0
533	A320 (30 rows - 180 seats)	S5	120	1.0m	30	rp-spread-6-groups	normal	603	602.0	0	407.0	3563.0
534	A320 (30 rows - 180 seats)	S5	120	1.0m	30	rp-steep-4-groups	normal	603	603.0	0	732.0	4325.0
535	A320 (30 rows - 180 seats)	S5	120	1.0m	30	rp-steep-5-groups	normal	614	615.0	0	723.0	3453.0
536	A320 (30 rows - 180 seats)	S5	120	1.0m	30	rp-steep-6-groups	normal	623	624.0	0	479.0	2990.0
538	A320 (30 rows - 180 seats)	S5	120	1.0m	30	rp-3-groups	normal	624	626.0	0	1009.0	5649.0
537	A320 (30 rows - 180 seats)	S5	120	1.0m	30	rp-2-groups	normal	646	644.0	0	2015.0	7359.0
539	A320 (30 rows - 180 seats)	S5	120	1.0m	30	rp-spread-4-groups	normal	623	622.0	0	886.0	5071.0
540	A320 (30 rows - 180 seats)	S5	120	1.0m	30	rp-spread-5-groups	normal	634	634.0	0	566.0	4012.0
541	A320 (30 rows - 180 seats)	S5	120	1.0m	30	rp-spread-6-groups	normal	619	618.0	0	474.0	3786.0
542	A320 (30 rows - 180 seats)	S5	120	1.0m	30	rp-steep-4-groups	normal	640	641.0	0	736.0	4773.0
543	A320 (30 rows - 180 seats)	S5	120	1.0m	30	rp-steep-5-groups	normal	625	626.0	0	634.0	3483.0
544	A320 (30 rows - 180 seats)	S5	120	1.0m	30	rp-steep-6-groups	normal	638	639.0	0	509.0	2999.0
545	A320 (30 rows - 180 seats)	S5	120	1.0m	30	rp-2-groups	normal	627	624.0	0	2157.0	6977.0
547	A320 (30 rows - 180 seats)	S5	120	1.0m	30	rp-spread-4-groups	normal	605	604.0	0	952.0	4543.0
546	A320 (30 rows - 180 seats)	S5	120	1.0m	30	rp-3-groups	normal	659	660.0	0	1151.0	5334.0
548	A320 (30 rows - 180 seats)	S5	120	1.0m	30	rp-spread-5-groups	normal	606	606.0	0	613.0	3828.0
549	A320 (30 rows - 180 seats)	S5	120	1.0m	30	rp-spread-6-groups	normal	600	599.0	0	359.0	3521.0
550	A320 (30 rows - 180 seats)	S5	120	1.0m	30	rp-steep-4-groups	normal	635	635.0	0	733.0	4399.0
551	A320 (30 rows - 180 seats)	S5	120	1.0m	30	rp-steep-5-groups	normal	631	631.0	0	637.0	3438.0
552	A320 (30 rows - 180 seats)	S5	120	1.0m	30	rp-steep-6-groups	normal	619	620.0	0	535.0	2977.0
553	A320 (30 rows - 180 seats)	S5	120	1.0m	30	rp-2-groups	normal	639	636.0	0	2573.0	6986.0
554	A320 (30 rows - 180 seats)	S5	120	1.0m	30	rp-3-groups	normal	632	634.0	0	1430.0	5322.0
556	A320 (30 rows - 180 seats)	S5	120	1.0m	30	rp-spread-5-groups	normal	609	608.0	0	619.0	3985.0
555	A320 (30 rows - 180 seats)	S5	120	1.0m	30	rp-spread-4-groups	normal	606	605.0	0	824.0	4532.0
557	A320 (30 rows - 180 seats)	S5	120	1.0m	30	rp-spread-6-groups	normal	635	634.0	0	465.0	3354.0
558	A320 (30 rows - 180 seats)	S5	120	1.0m	30	rp-steep-4-groups	normal	619	620.0	0	682.0	4577.0
559	A320 (30 rows - 180 seats)	S5	120	1.0m	30	rp-steep-5-groups	normal	600	601.0	0	557.0	3567.0
560	A320 (30 rows - 180 seats)	S5	120	1.0m	30	rp-steep-6-groups	normal	632	633.0	0	554.0	3054.0
561	A320 (30 rows - 180 seats)	S5	120	1.0m	30	rp-2-groups	normal	627	625.0	0	1890.0	7039.0
563	A320 (30 rows - 180 seats)	S5	120	1.0m	30	rp-spread-4-groups	normal	624	623.0	0	864.0	4865.0
562	A320 (30 rows - 180 seats)	S5	120	1.0m	30	rp-3-groups	normal	626	628.0	0	1155.0	5259.0
564	A320 (30 rows - 180 seats)	S5	120	1.0m	30	rp-spread-5-groups	normal	618	617.0	0	561.0	4139.0
565	A320 (30 rows - 180 seats)	S5	120	1.0m	30	rp-spread-6-groups	normal	637	636.0	0	610.0	3545.0
566	A320 (30 rows - 180 seats)	S5	120	1.0m	30	rp-steep-4-groups	normal	609	609.0	0	842.0	4188.0
567	A320 (30 rows - 180 seats)	S5	120	1.0m	30	rp-steep-5-groups	normal	620	620.0	0	688.0	3510.0
568	A320 (30 rows - 180 seats)	S5	120	1.0m	30	rp-steep-6-groups	normal	622	623.0	0	523.0	3036.0
569	A320 (30 rows - 180 seats)	S5	120	1.0m	30	rp-2-groups	normal	692	690.0	0	2619.0	7580.0
570	A320 (30 rows - 180 seats)	S5	120	1.0m	30	rp-3-groups	normal	627	628.0	0	1361.0	5500.0
571	A320 (30 rows - 180 seats)	S5	120	1.0m	30	rp-spread-4-groups	normal	656	655.0	0	809.0	5048.0
572	A320 (30 rows - 180 seats)	S5	120	1.0m	30	rp-spread-5-groups	normal	607	606.0	0	710.0	3980.0
573	A320 (30 rows - 180 seats)	S5	120	1.0m	30	rp-spread-6-groups	normal	601	600.0	0	494.0	3238.0
574	A320 (30 rows - 180 seats)	S5	120	1.0m	30	rp-steep-4-groups	normal	639	640.0	0	951.0	4176.0
575	A320 (30 rows - 180 seats)	S5	120	1.0m	30	rp-steep-5-groups	normal	624	624.0	0	545.0	3862.0
577	A320 (30 rows - 180 seats)	S5	120	1.0m	30	rp-2-groups	normal	653	650.0	0	2427.0	7101.0
576	A320 (30 rows - 180 seats)	S5	120	1.0m	30	rp-steep-6-groups	normal	605	606.0	0	438.0	3035.0
578	A320 (30 rows - 180 seats)	S5	120	1.0m	30	rp-3-groups	normal	631	633.0	0	1229.0	5447.0
579	A320 (30 rows - 180 seats)	S5	120	1.0m	30	rp-spread-4-groups	normal	618	617.0	0	802.0	4594.0
581	A320 (30 rows - 180 seats)	S5	120	1.0m	30	rp-spread-6-groups	normal	635	634.0	0	500.0	3625.0
580	A320 (30 rows - 180 seats)	S5	120	1.0m	30	rp-spread-5-groups	normal	647	646.0	0	684.0	4140.0
582	A320 (30 rows - 180 seats)	S5	120	1.0m	30	rp-steep-4-groups	normal	618	619.0	0	685.0	4133.0
585	A320 (30 rows - 180 seats)	S5	120	1.0m	30	rp-2-groups	normal	638	635.0	0	2587.0	7095.0
583	A320 (30 rows - 180 seats)	S5	120	1.0m	30	rp-steep-5-groups	normal	628	629.0	0	663.0	3483.0
584	A320 (30 rows - 180 seats)	S5	120	1.0m	30	rp-steep-6-groups	normal	637	638.0	0	442.0	3105.0
586	A320 (30 rows - 180 seats)	S5	120	1.0m	30	rp-3-groups	normal	655	657.0	0	1491.0	5424.0
587	A320 (30 rows - 180 seats)	S5	120	1.0m	30	rp-spread-4-groups	normal	592	591.0	0	872.0	4580.0
588	A320 (30 rows - 180 seats)	S5	120	1.0m	30	rp-spread-5-groups	normal	637	636.0	0	603.0	4121.0
590	A320 (30 rows - 180 seats)	S5	120	1.0m	30	rp-steep-4-groups	normal	626	626.0	0	717.0	4475.0
589	A320 (30 rows - 180 seats)	S5	120	1.0m	30	rp-spread-6-groups	normal	616	615.0	0	493.0	3726.0
591	A320 (30 rows - 180 seats)	S5	120	1.0m	30	rp-steep-5-groups	normal	619	619.0	0	585.0	3740.0
592	A320 (30 rows - 180 seats)	S5	120	1.0m	30	rp-steep-6-groups	normal	608	609.0	0	390.0	3116.0
593	A320 (30 rows - 180 seats)	S5	120	1.0m	30	rp-2-groups	normal	637	635.0	0	2376.0	6978.0
594	A320 (30 rows - 180 seats)	S5	120	1.0m	30	rp-3-groups	normal	640	641.0	0	1602.0	5532.0
595	A320 (30 rows - 180 seats)	S5	120	1.0m	30	rp-spread-4-groups	normal	615	615.0	0	884.0	4653.0
596	A320 (30 rows - 180 seats)	S5	120	1.0m	30	rp-spread-5-groups	normal	605	605.0	0	606.0	3893.0
597	A320 (30 rows - 180 seats)	S5	120	1.0m	30	rp-spread-6-groups	normal	602	601.0	0	661.0	3414.0
598	A320 (30 rows - 180 seats)	S5	120	1.0m	30	rp-steep-4-groups	normal	604	605.0	0	737.0	4424.0
599	A320 (30 rows - 180 seats)	S5	120	1.0m	30	rp-steep-5-groups	normal	600	601.0	0	456.0	3501.0
601	A320 (30 rows - 180 seats)	S5	120	1.0m	30	rp-2-groups	normal	663	661.0	0	2584.0	7284.0
600	A320 (30 rows - 180 seats)	S5	120	1.0m	30	rp-steep-6-groups	normal	635	637.0	0	505.0	3176.0
602	A320 (30 rows - 180 seats)	S5	120	1.0m	30	rp-3-groups	normal	618	619.0	0	1175.0	5523.0
603	A320 (30 rows - 180 seats)	S5	120	1.0m	30	rp-spread-4-groups	normal	607	607.0	0	776.0	4417.0
604	A320 (30 rows - 180 seats)	S5	120	1.0m	30	rp-spread-5-groups	normal	633	632.0	0	704.0	3992.0
605	A320 (30 rows - 180 seats)	S5	120	1.0m	30	rp-spread-6-groups	normal	643	642.0	0	537.0	3605.0
606	A320 (30 rows - 180 seats)	S5	120	1.0m	30	rp-steep-4-groups	normal	639	640.0	0	1169.0	4401.0
609	A320 (30 rows - 180 seats)	S5	120	1.0m	30	rp-2-groups	normal	598	596.0	0	2120.0	6961.0
607	A320 (30 rows - 180 seats)	S5	120	1.0m	30	rp-steep-5-groups	normal	620	620.0	0	569.0	3570.0
608	A320 (30 rows - 180 seats)	S5	120	1.0m	30	rp-steep-6-groups	normal	644	645.0	0	529.0	3126.0
610	A320 (30 rows - 180 seats)	S5	120	1.0m	30	rp-3-groups	normal	625	627.0	0	1176.0	5549.0
611	A320 (30 rows - 180 seats)	S5	120	1.0m	30	rp-spread-4-groups	normal	644	644.0	0	1002.0	4838.0
612	A320 (30 rows - 180 seats)	S5	120	1.0m	30	rp-spread-5-groups	normal	635	634.0	0	504.0	4245.0
613	A320 (30 rows - 180 seats)	S5	120	1.0m	30	rp-spread-6-groups	normal	610	609.0	0	523.0	3763.0
614	A320 (30 rows - 180 seats)	S5	120	1.0m	30	rp-steep-4-groups	normal	601	602.0	0	826.0	4197.0
616	A320 (30 rows - 180 seats)	S5	120	1.0m	30	rp-steep-6-groups	normal	602	603.0	0	391.0	3049.0
617	A320 (30 rows - 180 seats)	S5	120	1.0m	30	rp-2-groups	normal	660	658.0	0	2454.0	7129.0
615	A320 (30 rows - 180 seats)	S5	120	1.0m	30	rp-steep-5-groups	normal	620	621.0	0	519.0	3449.0
618	A320 (30 rows - 180 seats)	S5	120	1.0m	30	rp-3-groups	normal	649	650.0	0	1059.0	5508.0
619	A320 (30 rows - 180 seats)	S5	120	1.0m	30	rp-spread-4-groups	normal	617	616.0	0	864.0	4778.0
620	A320 (30 rows - 180 seats)	S5	120	1.0m	30	rp-spread-5-groups	normal	618	617.0	0	668.0	3940.0
621	A320 (30 rows - 180 seats)	S5	120	1.0m	30	rp-spread-6-groups	normal	613	612.0	0	503.0	3338.0
625	A320 (30 rows - 180 seats)	S5	120	1.0m	30	rp-2-groups	normal	642	640.0	0	2269.0	7192.0
623	A320 (30 rows - 180 seats)	S5	120	1.0m	30	rp-steep-5-groups	normal	630	630.0	0	643.0	3422.0
622	A320 (30 rows - 180 seats)	S5	120	1.0m	30	rp-steep-4-groups	normal	639	640.0	0	793.0	4385.0
624	A320 (30 rows - 180 seats)	S5	120	1.0m	30	rp-steep-6-groups	normal	607	608.0	0	475.0	3118.0
626	A320 (30 rows - 180 seats)	S5	120	1.0m	30	rp-3-groups	normal	630	632.0	0	1083.0	5397.0
627	A320 (30 rows - 180 seats)	S5	120	1.0m	30	rp-spread-4-groups	normal	620	619.0	0	754.0	4934.0
628	A320 (30 rows - 180 seats)	S5	120	1.0m	30	rp-spread-5-groups	normal	614	613.0	0	563.0	3944.0
629	A320 (30 rows - 180 seats)	S5	120	1.0m	30	rp-spread-6-groups	normal	617	616.0	0	462.0	3719.0
630	A320 (30 rows - 180 seats)	S5	120	1.0m	30	rp-steep-4-groups	normal	652	653.0	0	827.0	4388.0
633	A320 (30 rows - 180 seats)	S5	120	1.0m	30	rp-2-groups	normal	637	635.0	0	2480.0	6928.0
634	A320 (30 rows - 180 seats)	S5	120	1.0m	30	rp-3-groups	normal	644	646.0	0	1318.0	5147.0
631	A320 (30 rows - 180 seats)	S5	120	1.0m	30	rp-steep-5-groups	normal	664	664.0	0	568.0	3711.0
632	A320 (30 rows - 180 seats)	S5	120	1.0m	30	rp-steep-6-groups	normal	606	607.0	0	534.0	3043.0
635	A320 (30 rows - 180 seats)	S5	120	1.0m	30	rp-spread-4-groups	normal	605	604.0	0	856.0	4653.0
636	A320 (30 rows - 180 seats)	S5	120	1.0m	30	rp-spread-5-groups	normal	632	632.0	0	644.0	4150.0
637	A320 (30 rows - 180 seats)	S5	120	1.0m	30	rp-spread-6-groups	normal	602	601.0	0	419.0	3772.0
639	A320 (30 rows - 180 seats)	S5	120	1.0m	30	rp-steep-5-groups	normal	600	600.0	0	595.0	3574.0
638	A320 (30 rows - 180 seats)	S5	120	1.0m	30	rp-steep-4-groups	normal	623	624.0	0	761.0	4014.0
641	A320 (30 rows - 180 seats)	S5	120	1.0m	30	rp-2-groups	normal	630	627.0	0	2195.0	6806.0
640	A320 (30 rows - 180 seats)	S5	120	1.0m	30	rp-steep-6-groups	normal	630	631.0	0	494.0	3200.0
642	A320 (30 rows - 180 seats)	S5	120	1.0m	30	rp-3-groups	normal	601	603.0	0	1202.0	5125.0
643	A320 (30 rows - 180 seats)	S5	120	1.0m	30	rp-spread-4-groups	normal	618	618.0	0	860.0	4699.0
644	A320 (30 rows - 180 seats)	S5	120	1.0m	30	rp-spread-5-groups	normal	615	615.0	0	482.0	3731.0
645	A320 (30 rows - 180 seats)	S5	120	1.0m	30	rp-spread-6-groups	normal	618	617.0	0	407.0	3371.0
649	A320 (30 rows - 180 seats)	S5	120	1.0m	30	rp-2-groups	normal	665	663.0	0	2607.0	7156.0
646	A320 (30 rows - 180 seats)	S5	120	1.0m	30	rp-steep-4-groups	normal	612	613.0	0	616.0	4415.0
648	A320 (30 rows - 180 seats)	S5	120	1.0m	30	rp-steep-6-groups	normal	620	621.0	0	478.0	3011.0
647	A320 (30 rows - 180 seats)	S5	120	1.0m	30	rp-steep-5-groups	normal	635	635.0	0	655.0	3625.0
650	A320 (30 rows - 180 seats)	S5	120	1.0m	30	rp-3-groups	normal	602	604.0	0	1097.0	5261.0
651	A320 (30 rows - 180 seats)	S5	120	1.0m	30	rp-spread-4-groups	normal	607	606.0	0	841.0	4601.0
652	A320 (30 rows - 180 seats)	S5	120	1.0m	30	rp-spread-5-groups	normal	614	613.0	0	657.0	3961.0
653	A320 (30 rows - 180 seats)	S5	120	1.0m	30	rp-spread-6-groups	normal	613	612.0	0	539.0	3428.0
657	A320 (30 rows - 180 seats)	S5	120	1.0m	30	rp-2-groups	normal	607	605.0	0	2069.0	7140.0
655	A320 (30 rows - 180 seats)	S5	120	1.0m	30	rp-steep-5-groups	normal	602	603.0	0	617.0	3720.0
654	A320 (30 rows - 180 seats)	S5	120	1.0m	30	rp-steep-4-groups	normal	621	622.0	0	983.0	4337.0
656	A320 (30 rows - 180 seats)	S5	120	1.0m	30	rp-steep-6-groups	normal	611	613.0	0	432.0	3061.0
659	A320 (30 rows - 180 seats)	S5	120	1.0m	30	rp-spread-4-groups	normal	609	608.0	0	791.0	4669.0
658	A320 (30 rows - 180 seats)	S5	120	1.0m	30	rp-3-groups	normal	646	647.0	0	1512.0	5219.0
660	A320 (30 rows - 180 seats)	S5	120	1.0m	30	rp-spread-5-groups	normal	613	612.0	0	610.0	3929.0
661	A320 (30 rows - 180 seats)	S5	120	1.0m	30	rp-spread-6-groups	normal	624	623.0	0	526.0	3560.0
663	A320 (30 rows - 180 seats)	S5	120	1.0m	30	rp-steep-5-groups	normal	607	607.0	0	594.0	3701.0
664	A320 (30 rows - 180 seats)	S5	120	1.0m	30	rp-steep-6-groups	normal	629	630.0	0	484.0	3193.0
662	A320 (30 rows - 180 seats)	S5	120	1.0m	30	rp-steep-4-groups	normal	623	624.0	0	707.0	4644.0
665	A320 (30 rows - 180 seats)	S5	120	1.0m	30	rp-2-groups	normal	663	661.0	0	2201.0	6928.0
666	A320 (30 rows - 180 seats)	S5	120	1.0m	30	rp-3-groups	normal	633	634.0	0	1362.0	5489.0
667	A320 (30 rows - 180 seats)	S5	120	1.0m	30	rp-spread-4-groups	normal	615	614.0	0	881.0	4810.0
668	A320 (30 rows - 180 seats)	S5	120	1.0m	30	rp-spread-5-groups	normal	611	611.0	0	626.0	3828.0
669	A320 (30 rows - 180 seats)	S5	120	1.0m	30	rp-spread-6-groups	normal	598	597.0	0	509.0	3522.0
670	A320 (30 rows - 180 seats)	S5	120	1.0m	30	rp-steep-4-groups	normal	602	603.0	0	738.0	4217.0
673	A320 (30 rows - 180 seats)	S5	120	1.0m	30	rp-2-groups	normal	630	628.0	0	2215.0	6797.0
671	A320 (30 rows - 180 seats)	S5	120	1.0m	30	rp-steep-5-groups	normal	623	623.0	0	569.0	3655.0
672	A320 (30 rows - 180 seats)	S5	120	1.0m	30	rp-steep-6-groups	normal	626	627.0	0	498.0	3054.0
674	A320 (30 rows - 180 seats)	S5	120	1.0m	30	rp-3-groups	normal	652	653.0	0	1463.0	5399.0
675	A320 (30 rows - 180 seats)	S5	120	1.0m	30	rp-spread-4-groups	normal	614	613.0	0	812.0	4709.0
676	A320 (30 rows - 180 seats)	S5	120	1.0m	30	rp-spread-5-groups	normal	600	599.0	0	495.0	4053.0
677	A320 (30 rows - 180 seats)	S5	120	1.0m	30	rp-spread-6-groups	normal	596	595.0	0	425.0	3523.0
678	A320 (30 rows - 180 seats)	S5	120	1.0m	30	rp-steep-4-groups	normal	648	649.0	0	885.0	4569.0
679	A320 (30 rows - 180 seats)	S5	120	1.0m	30	rp-steep-5-groups	normal	614	614.0	0	630.0	3483.0
681	A320 (30 rows - 180 seats)	S5	120	1.0m	30	rp-2-groups	normal	647	644.0	0	2724.0	6657.0
680	A320 (30 rows - 180 seats)	S5	120	1.0m	30	rp-steep-6-groups	normal	608	609.0	0	436.0	3224.0
682	A320 (30 rows - 180 seats)	S5	120	1.0m	30	rp-3-groups	normal	604	605.0	0	1135.0	5310.0
683	A320 (30 rows - 180 seats)	S5	120	1.0m	30	rp-spread-4-groups	normal	624	623.0	0	688.0	4680.0
684	A320 (30 rows - 180 seats)	S5	120	1.0m	30	rp-spread-5-groups	normal	632	631.0	0	663.0	3934.0
685	A320 (30 rows - 180 seats)	S5	120	1.0m	30	rp-spread-6-groups	normal	617	616.0	0	539.0	3630.0
686	A320 (30 rows - 180 seats)	S5	120	1.0m	30	rp-steep-4-groups	normal	628	629.0	0	871.0	4725.0
687	A320 (30 rows - 180 seats)	S5	120	1.0m	30	rp-steep-5-groups	normal	625	625.0	0	637.0	3606.0
688	A320 (30 rows - 180 seats)	S5	120	1.0m	30	rp-steep-6-groups	normal	625	626.0	0	503.0	2975.0
689	A320 (30 rows - 180 seats)	S5	120	1.0m	30	rp-2-groups	normal	645	642.0	0	2438.0	7180.0
690	A320 (30 rows - 180 seats)	S5	120	1.0m	30	rp-3-groups	normal	609	611.0	0	1251.0	5681.0
692	A320 (30 rows - 180 seats)	S5	120	1.0m	30	rp-spread-5-groups	normal	617	617.0	0	608.0	4101.0
691	A320 (30 rows - 180 seats)	S5	120	1.0m	30	rp-spread-4-groups	normal	631	630.0	0	928.0	5134.0
693	A320 (30 rows - 180 seats)	S5	120	1.0m	30	rp-spread-6-groups	normal	608	607.0	0	558.0	3618.0
695	A320 (30 rows - 180 seats)	S5	120	1.0m	30	rp-steep-5-groups	normal	615	615.0	0	622.0	3681.0
697	A320 (30 rows - 180 seats)	S5	120	1.0m	30	rp-2-groups	normal	655	653.0	0	2172.0	7261.0
696	A320 (30 rows - 180 seats)	S5	120	1.0m	30	rp-steep-6-groups	normal	637	638.0	0	585.0	2859.0
694	A320 (30 rows - 180 seats)	S5	120	1.0m	30	rp-steep-4-groups	normal	652	652.0	0	922.0	4521.0
698	A320 (30 rows - 180 seats)	S5	120	1.0m	30	rp-3-groups	normal	611	613.0	0	1080.0	5490.0
699	A320 (30 rows - 180 seats)	S5	120	1.0m	30	rp-spread-4-groups	normal	619	618.0	0	903.0	4693.0
700	A320 (30 rows - 180 seats)	S5	120	1.0m	30	rp-spread-5-groups	normal	594	594.0	0	519.0	3808.0
701	A320 (30 rows - 180 seats)	S5	120	1.0m	30	rp-spread-6-groups	normal	595	594.0	0	451.0	3356.0
703	A320 (30 rows - 180 seats)	S5	120	1.0m	30	rp-steep-5-groups	normal	606	606.0	0	578.0	3518.0
705	A320 (30 rows - 180 seats)	S5	120	1.0m	30	rp-2-groups	normal	632	630.0	0	2004.0	7065.0
702	A320 (30 rows - 180 seats)	S5	120	1.0m	30	rp-steep-4-groups	normal	635	635.0	0	920.0	4415.0
704	A320 (30 rows - 180 seats)	S5	120	1.0m	30	rp-steep-6-groups	normal	643	644.0	0	469.0	3117.0
706	A320 (30 rows - 180 seats)	S5	120	1.0m	30	rp-3-groups	normal	643	645.0	0	1358.0	5505.0
707	A320 (30 rows - 180 seats)	S5	120	1.0m	30	rp-spread-4-groups	normal	615	614.0	0	728.0	4665.0
708	A320 (30 rows - 180 seats)	S5	120	1.0m	30	rp-spread-5-groups	normal	622	622.0	0	646.0	3943.0
709	A320 (30 rows - 180 seats)	S5	120	1.0m	30	rp-spread-6-groups	normal	592	591.0	0	501.0	3479.0
711	A320 (30 rows - 180 seats)	S5	120	1.0m	30	rp-steep-5-groups	normal	618	618.0	0	713.0	3504.0
710	A320 (30 rows - 180 seats)	S5	120	1.0m	30	rp-steep-4-groups	normal	628	629.0	0	618.0	4658.0
712	A320 (30 rows - 180 seats)	S5	120	1.0m	30	rp-steep-6-groups	normal	625	626.0	0	475.0	3118.0
713	A320 (30 rows - 180 seats)	S5	120	1.0m	30	rp-2-groups	normal	652	650.0	0	2467.0	7718.0
714	A320 (30 rows - 180 seats)	S5	120	1.0m	30	rp-3-groups	normal	644	646.0	0	1378.0	5763.0
715	A320 (30 rows - 180 seats)	S5	120	1.0m	30	rp-spread-4-groups	normal	609	608.0	0	828.0	4754.0
716	A320 (30 rows - 180 seats)	S5	120	1.0m	30	rp-spread-5-groups	normal	582	582.0	0	583.0	3718.0
717	A320 (30 rows - 180 seats)	S5	120	1.0m	30	rp-spread-6-groups	normal	617	616.0	0	466.0	3632.0
718	A320 (30 rows - 180 seats)	S5	120	1.0m	30	rp-steep-4-groups	normal	602	602.0	0	855.0	4255.0
719	A320 (30 rows - 180 seats)	S5	120	1.0m	30	rp-steep-5-groups	normal	638	638.0	0	658.0	3557.0
722	A320 (30 rows - 180 seats)	S5	120	1.0m	30	rp-3-groups	normal	616	618.0	0	1149.0	5514.0
721	A320 (30 rows - 180 seats)	S5	120	1.0m	30	rp-2-groups	normal	620	618.0	0	2067.0	6981.0
720	A320 (30 rows - 180 seats)	S5	120	1.0m	30	rp-steep-6-groups	normal	628	630.0	0	371.0	3027.0
723	A320 (30 rows - 180 seats)	S5	120	1.0m	30	rp-spread-4-groups	normal	618	617.0	0	811.0	5170.0
724	A320 (30 rows - 180 seats)	S5	120	1.0m	30	rp-spread-5-groups	normal	600	600.0	0	544.0	3783.0
725	A320 (30 rows - 180 seats)	S5	120	1.0m	30	rp-spread-6-groups	normal	616	614.0	0	440.0	3289.0
726	A320 (30 rows - 180 seats)	S5	120	1.0m	30	rp-steep-4-groups	normal	611	612.0	0	803.0	4322.0
729	A320 (30 rows - 180 seats)	S5	120	1.0m	30	rp-2-groups	normal	637	635.0	0	2246.0	6564.0
727	A320 (30 rows - 180 seats)	S5	120	1.0m	30	rp-steep-5-groups	normal	617	617.0	0	485.0	3744.0
728	A320 (30 rows - 180 seats)	S5	120	1.0m	30	rp-steep-6-groups	normal	634	635.0	0	443.0	3046.0
730	A320 (30 rows - 180 seats)	S5	120	1.0m	30	rp-3-groups	normal	636	638.0	0	1232.0	6045.0
731	A320 (30 rows - 180 seats)	S5	120	1.0m	30	rp-spread-4-groups	normal	638	638.0	0	766.0	4836.0
732	A320 (30 rows - 180 seats)	S5	120	1.0m	30	rp-spread-5-groups	normal	615	614.0	0	698.0	3975.0
733	A320 (30 rows - 180 seats)	S5	120	1.0m	30	rp-spread-6-groups	normal	593	592.0	0	450.0	3327.0
734	A320 (30 rows - 180 seats)	S5	120	1.0m	30	rp-steep-4-groups	normal	607	607.0	0	707.0	4138.0
735	A320 (30 rows - 180 seats)	S5	120	1.0m	30	rp-steep-5-groups	normal	593	593.0	0	669.0	3655.0
737	A320 (30 rows - 180 seats)	S5	120	1.0m	30	rp-2-groups	normal	645	642.0	0	2021.0	7470.0
736	A320 (30 rows - 180 seats)	S5	120	1.0m	30	rp-steep-6-groups	normal	621	623.0	0	520.0	2945.0
738	A320 (30 rows - 180 seats)	S5	120	1.0m	30	rp-3-groups	normal	612	614.0	0	1072.0	4881.0
739	A320 (30 rows - 180 seats)	S5	120	1.0m	30	rp-spread-4-groups	normal	637	636.0	0	808.0	4521.0
741	A320 (30 rows - 180 seats)	S5	120	1.0m	30	rp-spread-6-groups	normal	628	627.0	0	532.0	3325.0
740	A320 (30 rows - 180 seats)	S5	120	1.0m	30	rp-spread-5-groups	normal	593	593.0	0	414.0	3891.0
742	A320 (30 rows - 180 seats)	S5	120	1.0m	30	rp-steep-4-groups	normal	627	628.0	0	776.0	4146.0
744	A320 (30 rows - 180 seats)	S5	120	1.0m	30	rp-steep-6-groups	normal	605	606.0	0	590.0	3183.0
745	A320 (30 rows - 180 seats)	S5	120	1.0m	30	rp-2-groups	normal	653	650.0	0	2430.0	7035.0
743	A320 (30 rows - 180 seats)	S5	120	1.0m	30	rp-steep-5-groups	normal	626	626.0	0	657.0	3645.0
746	A320 (30 rows - 180 seats)	S5	120	1.0m	30	rp-3-groups	normal	629	631.0	0	1372.0	5156.0
747	A320 (30 rows - 180 seats)	S5	120	1.0m	30	rp-spread-4-groups	normal	612	612.0	0	773.0	4698.0
748	A320 (30 rows - 180 seats)	S5	120	1.0m	30	rp-spread-5-groups	normal	609	609.0	0	575.0	3615.0
749	A320 (30 rows - 180 seats)	S5	120	1.0m	30	rp-spread-6-groups	normal	615	614.0	0	560.0	3618.0
753	A320 (30 rows - 180 seats)	S5	120	1.0m	30	rp-2-groups	normal	623	621.0	0	2323.0	6414.0
750	A320 (30 rows - 180 seats)	S5	120	1.0m	30	rp-steep-4-groups	normal	631	632.0	0	968.0	4098.0
752	A320 (30 rows - 180 seats)	S5	120	1.0m	30	rp-steep-6-groups	normal	608	610.0	0	379.0	3077.0
751	A320 (30 rows - 180 seats)	S5	120	1.0m	30	rp-steep-5-groups	normal	632	632.0	0	561.0	3455.0
754	A320 (30 rows - 180 seats)	S5	120	1.0m	30	rp-3-groups	normal	626	628.0	0	1187.0	5360.0
755	A320 (30 rows - 180 seats)	S5	120	1.0m	30	rp-spread-4-groups	normal	610	609.0	0	795.0	4621.0
756	A320 (30 rows - 180 seats)	S5	120	1.0m	30	rp-spread-5-groups	normal	639	639.0	0	641.0	3609.0
757	A320 (30 rows - 180 seats)	S5	120	1.0m	30	rp-spread-6-groups	normal	608	607.0	0	514.0	3670.0
761	A320 (30 rows - 180 seats)	S5	120	1.0m	30	rp-2-groups	normal	632	630.0	0	2073.0	6994.0
759	A320 (30 rows - 180 seats)	S5	120	1.0m	30	rp-steep-5-groups	normal	612	613.0	0	581.0	3631.0
758	A320 (30 rows - 180 seats)	S5	120	1.0m	30	rp-steep-4-groups	normal	651	651.0	0	892.0	4553.0
760	A320 (30 rows - 180 seats)	S5	120	1.0m	30	rp-steep-6-groups	normal	642	643.0	0	501.0	3084.0
762	A320 (30 rows - 180 seats)	S5	120	1.0m	30	rp-3-groups	normal	631	632.0	0	1183.0	5488.0
763	A320 (30 rows - 180 seats)	S5	120	1.0m	30	rp-spread-4-groups	normal	612	611.0	0	736.0	4779.0
764	A320 (30 rows - 180 seats)	S5	120	1.0m	30	rp-spread-5-groups	normal	629	629.0	0	575.0	4059.0
766	A320 (30 rows - 180 seats)	S5	120	1.0m	30	rp-steep-4-groups	normal	606	606.0	0	762.0	4156.0
765	A320 (30 rows - 180 seats)	S5	120	1.0m	30	rp-spread-6-groups	normal	617	615.0	0	575.0	3658.0
769	A320 (30 rows - 180 seats)	S5	120	1.0m	30	rp-2-groups	normal	609	606.0	0	2347.0	6926.0
767	A320 (30 rows - 180 seats)	S5	120	1.0m	30	rp-steep-5-groups	normal	623	623.0	0	618.0	3316.0
768	A320 (30 rows - 180 seats)	S5	120	1.0m	30	rp-steep-6-groups	normal	638	639.0	0	447.0	2897.0
770	A320 (30 rows - 180 seats)	S5	120	1.0m	30	rp-3-groups	normal	610	612.0	0	1301.0	5247.0
771	A320 (30 rows - 180 seats)	S5	120	1.0m	30	rp-spread-4-groups	normal	615	614.0	0	850.0	4883.0
773	A320 (30 rows - 180 seats)	S5	120	1.0m	30	rp-spread-6-groups	normal	603	602.0	0	518.0	3488.0
774	A320 (30 rows - 180 seats)	S5	120	1.0m	30	rp-steep-4-groups	normal	619	620.0	0	947.0	4387.0
775	A320 (30 rows - 180 seats)	S5	120	1.0m	30	rp-steep-5-groups	normal	623	623.0	0	602.0	3591.0
772	A320 (30 rows - 180 seats)	S5	120	1.0m	30	rp-spread-5-groups	normal	613	612.0	0	573.0	3886.0
777	A320 (30 rows - 180 seats)	S5	120	1.0m	30	rp-2-groups	normal	658	656.0	0	2541.0	7418.0
776	A320 (30 rows - 180 seats)	S5	120	1.0m	30	rp-steep-6-groups	normal	626	627.0	0	477.0	3158.0
778	A320 (30 rows - 180 seats)	S5	120	1.0m	30	rp-3-groups	normal	642	644.0	0	1494.0	5642.0
779	A320 (30 rows - 180 seats)	S5	120	1.0m	30	rp-spread-4-groups	normal	636	635.0	0	743.0	5062.0
780	A320 (30 rows - 180 seats)	S5	120	1.0m	30	rp-spread-5-groups	normal	582	582.0	0	664.0	3835.0
785	A320 (30 rows - 180 seats)	S5	120	1.0m	30	rp-2-groups	normal	657	655.0	0	1845.0	7034.0
783	A320 (30 rows - 180 seats)	S5	120	1.0m	30	rp-steep-5-groups	normal	611	611.0	0	595.0	3752.0
782	A320 (30 rows - 180 seats)	S5	120	1.0m	30	rp-steep-4-groups	normal	635	636.0	0	898.0	4637.0
784	A320 (30 rows - 180 seats)	S5	120	1.0m	30	rp-steep-6-groups	normal	615	616.0	0	453.0	3046.0
781	A320 (30 rows - 180 seats)	S5	120	1.0m	30	rp-spread-6-groups	normal	651	650.0	0	564.0	3857.0
786	A320 (30 rows - 180 seats)	S5	120	1.0m	30	rp-3-groups	normal	630	632.0	0	1152.0	4784.0
787	A320 (30 rows - 180 seats)	S5	120	1.0m	30	rp-spread-4-groups	normal	617	616.0	0	771.0	4901.0
788	A320 (30 rows - 180 seats)	S5	120	1.0m	30	rp-spread-5-groups	normal	597	597.0	0	626.0	3694.0
791	A320 (30 rows - 180 seats)	S5	120	1.0m	30	rp-steep-5-groups	normal	618	618.0	0	574.0	3617.0
790	A320 (30 rows - 180 seats)	S5	120	1.0m	30	rp-steep-4-groups	normal	633	634.0	0	910.0	4520.0
789	A320 (30 rows - 180 seats)	S5	120	1.0m	30	rp-spread-6-groups	normal	612	611.0	0	358.0	3321.0
792	A320 (30 rows - 180 seats)	S5	120	1.0m	30	rp-steep-6-groups	normal	637	638.0	0	484.0	2879.0
794	A320 (30 rows - 180 seats)	S5	120	1.0m	30	rp-3-groups	normal	649	651.0	0	1323.0	5658.0
793	A320 (30 rows - 180 seats)	S5	120	1.0m	30	rp-2-groups	normal	639	637.0	0	2292.0	6947.0
795	A320 (30 rows - 180 seats)	S5	120	1.0m	30	rp-spread-4-groups	normal	636	635.0	0	701.0	4738.0
796	A320 (30 rows - 180 seats)	S5	120	1.0m	30	rp-spread-5-groups	normal	606	606.0	0	541.0	4030.0
797	A320 (30 rows - 180 seats)	S5	120	1.0m	30	rp-spread-6-groups	normal	603	602.0	0	500.0	3615.0
799	A320 (30 rows - 180 seats)	S5	120	1.0m	30	rp-steep-5-groups	normal	616	616.0	0	650.0	3637.0
798	A320 (30 rows - 180 seats)	S5	120	1.0m	30	rp-steep-4-groups	normal	622	623.0	0	815.0	4562.0
801	A320 (30 rows - 180 seats)	S5	120	1.0m	30	rp-2-groups	normal	633	630.0	0	2066.0	7664.0
800	A320 (30 rows - 180 seats)	S5	120	1.0m	30	rp-steep-6-groups	normal	613	614.0	0	484.0	3023.0
802	A320 (30 rows - 180 seats)	S5	120	1.0m	30	rp-3-groups	normal	644	646.0	0	1006.0	5700.0
803	A320 (30 rows - 180 seats)	S5	120	1.0m	30	rp-spread-4-groups	normal	611	610.0	0	832.0	4591.0
805	A320 (30 rows - 180 seats)	S5	120	1.0m	30	rp-spread-6-groups	normal	596	594.0	0	550.0	3401.0
804	A320 (30 rows - 180 seats)	S5	120	1.0m	30	rp-spread-5-groups	normal	612	612.0	0	587.0	3900.0
806	A320 (30 rows - 180 seats)	S5	120	1.0m	30	rp-steep-4-groups	normal	630	630.0	0	937.0	4113.0
809	A320 (30 rows - 180 seats)	S5	120	1.0m	30	rp-2-groups	normal	627	624.0	0	2572.0	6834.0
808	A320 (30 rows - 180 seats)	S5	120	1.0m	30	rp-steep-6-groups	normal	606	607.0	0	490.0	3067.0
807	A320 (30 rows - 180 seats)	S5	120	1.0m	30	rp-steep-5-groups	normal	647	647.0	0	727.0	3608.0
810	A320 (30 rows - 180 seats)	S5	120	1.0m	30	rp-3-groups	normal	633	635.0	0	1119.0	5392.0
811	A320 (30 rows - 180 seats)	S5	120	1.0m	30	rp-spread-4-groups	normal	618	618.0	0	645.0	4940.0
812	A320 (30 rows - 180 seats)	S5	120	1.0m	30	rp-spread-5-groups	normal	615	615.0	0	695.0	3758.0
813	A320 (30 rows - 180 seats)	S5	120	1.0m	30	rp-spread-6-groups	normal	623	622.0	0	497.0	3566.0
814	A320 (30 rows - 180 seats)	S5	120	1.0m	30	rp-steep-4-groups	normal	612	613.0	0	914.0	4629.0
816	A320 (30 rows - 180 seats)	S5	120	1.0m	30	rp-steep-6-groups	normal	620	621.0	0	443.0	3166.0
817	A320 (30 rows - 180 seats)	S5	120	1.0m	30	rp-2-groups	normal	644	641.0	0	2470.0	7050.0
815	A320 (30 rows - 180 seats)	S5	120	1.0m	30	rp-steep-5-groups	normal	643	644.0	0	661.0	3702.0
819	A320 (30 rows - 180 seats)	S5	120	1.0m	30	rp-spread-4-groups	normal	643	642.0	0	818.0	4966.0
818	A320 (30 rows - 180 seats)	S5	120	1.0m	30	rp-3-groups	normal	657	659.0	0	1469.0	5930.0
820	A320 (30 rows - 180 seats)	S5	120	1.0m	30	rp-spread-5-groups	normal	616	616.0	0	634.0	3928.0
821	A320 (30 rows - 180 seats)	S5	120	1.0m	30	rp-spread-6-groups	normal	587	585.0	0	453.0	3318.0
822	A320 (30 rows - 180 seats)	S5	120	1.0m	30	rp-steep-4-groups	normal	616	617.0	0	792.0	4452.0
825	A320 (30 rows - 180 seats)	S5	120	1.0m	30	rp-2-groups	normal	655	653.0	0	1957.0	7262.0
824	A320 (30 rows - 180 seats)	S5	120	1.0m	30	rp-steep-6-groups	normal	607	608.0	0	488.0	3056.0
823	A320 (30 rows - 180 seats)	S5	120	1.0m	30	rp-steep-5-groups	normal	666	667.0	0	590.0	3938.0
826	A320 (30 rows - 180 seats)	S5	120	1.0m	30	rp-3-groups	normal	637	638.0	0	1245.0	5301.0
827	A320 (30 rows - 180 seats)	S5	120	1.0m	30	rp-spread-4-groups	normal	614	614.0	0	690.0	4446.0
828	A320 (30 rows - 180 seats)	S5	120	1.0m	30	rp-spread-5-groups	normal	613	613.0	0	659.0	4055.0
830	A320 (30 rows - 180 seats)	S5	120	1.0m	30	rp-steep-4-groups	normal	607	607.0	0	785.0	4433.0
829	A320 (30 rows - 180 seats)	S5	120	1.0m	30	rp-spread-6-groups	normal	628	627.0	0	436.0	3728.0
832	A320 (30 rows - 180 seats)	S5	120	1.0m	30	rp-steep-6-groups	normal	610	611.0	0	474.0	2963.0
831	A320 (30 rows - 180 seats)	S5	120	1.0m	30	rp-steep-5-groups	normal	622	622.0	0	593.0	3444.0
833	A320 (30 rows - 180 seats)	S5	120	1.0m	30	rp-2-groups	normal	658	656.0	0	1976.0	7446.0
834	A320 (30 rows - 180 seats)	S5	120	1.0m	30	rp-3-groups	normal	601	602.0	0	1217.0	5324.0
835	A320 (30 rows - 180 seats)	S5	120	1.0m	30	rp-spread-4-groups	normal	620	619.0	0	665.0	4996.0
836	A320 (30 rows - 180 seats)	S5	120	1.0m	30	rp-spread-5-groups	normal	599	598.0	0	635.0	3718.0
837	A320 (30 rows - 180 seats)	S5	120	1.0m	30	rp-spread-6-groups	normal	609	608.0	0	434.0	3434.0
838	A320 (30 rows - 180 seats)	S5	120	1.0m	30	rp-steep-4-groups	normal	634	634.0	0	771.0	4297.0
841	A320 (30 rows - 180 seats)	S5	120	1.0m	30	rp-2-groups	normal	663	661.0	0	2512.0	7189.0
839	A320 (30 rows - 180 seats)	S5	120	1.0m	30	rp-steep-5-groups	normal	618	618.0	0	619.0	3397.0
840	A320 (30 rows - 180 seats)	S5	120	1.0m	30	rp-steep-6-groups	normal	623	625.0	0	440.0	3052.0
842	A320 (30 rows - 180 seats)	S5	120	1.0m	30	rp-3-groups	normal	638	639.0	0	1254.0	5264.0
843	A320 (30 rows - 180 seats)	S5	120	1.0m	30	rp-spread-4-groups	normal	629	628.0	0	931.0	4858.0
844	A320 (30 rows - 180 seats)	S5	120	1.0m	30	rp-spread-5-groups	normal	643	642.0	0	680.0	3812.0
845	A320 (30 rows - 180 seats)	S5	120	1.0m	30	rp-spread-6-groups	normal	605	604.0	0	472.0	3458.0
846	A320 (30 rows - 180 seats)	S5	120	1.0m	30	rp-steep-4-groups	normal	609	610.0	0	804.0	4280.0
848	A320 (30 rows - 180 seats)	S5	120	1.0m	30	rp-steep-6-groups	normal	618	619.0	0	426.0	2936.0
849	A320 (30 rows - 180 seats)	S5	120	1.0m	30	rp-2-groups	normal	693	690.0	0	2068.0	7597.0
847	A320 (30 rows - 180 seats)	S5	120	1.0m	30	rp-steep-5-groups	normal	645	646.0	0	650.0	3810.0
850	A320 (30 rows - 180 seats)	S5	120	1.0m	30	rp-3-groups	normal	633	634.0	0	1528.0	5361.0
851	A320 (30 rows - 180 seats)	S5	120	1.0m	30	rp-spread-4-groups	normal	626	626.0	0	737.0	4818.0
852	A320 (30 rows - 180 seats)	S5	120	1.0m	30	rp-spread-5-groups	normal	608	607.0	0	525.0	3673.0
853	A320 (30 rows - 180 seats)	S5	120	1.0m	30	rp-spread-6-groups	normal	607	606.0	0	431.0	3491.0
854	A320 (30 rows - 180 seats)	S5	120	1.0m	30	rp-steep-4-groups	normal	627	628.0	0	751.0	4357.0
855	A320 (30 rows - 180 seats)	S5	120	1.0m	30	rp-steep-5-groups	normal	618	618.0	0	641.0	3602.0
857	A320 (30 rows - 180 seats)	S5	120	1.0m	30	rp-2-groups	normal	642	640.0	0	2431.0	6943.0
856	A320 (30 rows - 180 seats)	S5	120	1.0m	30	rp-steep-6-groups	normal	622	623.0	0	503.0	3304.0
858	A320 (30 rows - 180 seats)	S5	120	1.0m	30	rp-3-groups	normal	571	573.0	0	1213.0	5228.0
859	A320 (30 rows - 180 seats)	S5	120	1.0m	30	rp-spread-4-groups	normal	642	641.0	0	954.0	4890.0
860	A320 (30 rows - 180 seats)	S5	120	1.0m	30	rp-spread-5-groups	normal	604	603.0	0	615.0	3898.0
861	A320 (30 rows - 180 seats)	S5	120	1.0m	30	rp-spread-6-groups	normal	601	600.0	0	402.0	3631.0
863	A320 (30 rows - 180 seats)	S5	120	1.0m	30	rp-steep-5-groups	normal	595	595.0	0	625.0	3638.0
862	A320 (30 rows - 180 seats)	S5	120	1.0m	30	rp-steep-4-groups	normal	634	635.0	0	936.0	4416.0
865	A320 (30 rows - 180 seats)	S5	120	1.0m	30	rp-2-groups	normal	647	644.0	0	2564.0	6951.0
864	A320 (30 rows - 180 seats)	S5	120	1.0m	30	rp-steep-6-groups	normal	618	619.0	0	475.0	2923.0
866	A320 (30 rows - 180 seats)	S5	120	1.0m	30	rp-3-groups	normal	631	633.0	0	1328.0	5650.0
867	A320 (30 rows - 180 seats)	S5	120	1.0m	30	rp-spread-4-groups	normal	613	613.0	0	839.0	4759.0
868	A320 (30 rows - 180 seats)	S5	120	1.0m	30	rp-spread-5-groups	normal	626	625.0	0	599.0	3935.0
869	A320 (30 rows - 180 seats)	S5	120	1.0m	30	rp-spread-6-groups	normal	603	602.0	0	426.0	3718.0
870	A320 (30 rows - 180 seats)	S5	120	1.0m	30	rp-steep-4-groups	normal	635	636.0	0	802.0	4536.0
871	A320 (30 rows - 180 seats)	S5	120	1.0m	30	rp-steep-5-groups	normal	628	628.0	0	580.0	3583.0
873	A320 (30 rows - 180 seats)	S5	120	1.0m	30	rp-2-groups	normal	658	656.0	0	2430.0	7504.0
872	A320 (30 rows - 180 seats)	S5	120	1.0m	30	rp-steep-6-groups	normal	625	626.0	0	386.0	3234.0
874	A320 (30 rows - 180 seats)	S5	120	1.0m	30	rp-3-groups	normal	631	633.0	0	1448.0	5806.0
876	A320 (30 rows - 180 seats)	S5	120	1.0m	30	rp-spread-5-groups	normal	607	606.0	0	676.0	4128.0
875	A320 (30 rows - 180 seats)	S5	120	1.0m	30	rp-spread-4-groups	normal	614	614.0	0	679.0	4645.0
877	A320 (30 rows - 180 seats)	S5	120	1.0m	30	rp-spread-6-groups	normal	618	617.0	0	395.0	3279.0
881	A320 (30 rows - 180 seats)	S5	120	1.0m	30	rp-2-groups	normal	602	600.0	0	1809.0	6584.0
880	A320 (30 rows - 180 seats)	S5	120	1.0m	30	rp-steep-6-groups	normal	628	629.0	0	519.0	3134.0
878	A320 (30 rows - 180 seats)	S5	120	1.0m	30	rp-steep-4-groups	normal	645	646.0	0	777.0	4624.0
879	A320 (30 rows - 180 seats)	S5	120	1.0m	30	rp-steep-5-groups	normal	642	642.0	0	747.0	3779.0
882	A320 (30 rows - 180 seats)	S5	120	1.0m	30	rp-3-groups	normal	640	642.0	0	1269.0	5237.0
883	A320 (30 rows - 180 seats)	S5	120	1.0m	30	rp-spread-4-groups	normal	629	628.0	0	811.0	4992.0
884	A320 (30 rows - 180 seats)	S5	120	1.0m	30	rp-spread-5-groups	normal	636	636.0	0	747.0	4070.0
885	A320 (30 rows - 180 seats)	S5	120	1.0m	30	rp-spread-6-groups	normal	614	613.0	0	467.0	3367.0
889	A320 (30 rows - 180 seats)	S5	120	1.0m	30	rp-2-groups	normal	661	658.0	0	2574.0	7638.0
886	A320 (30 rows - 180 seats)	S5	120	1.0m	30	rp-steep-4-groups	normal	631	631.0	0	649.0	4470.0
887	A320 (30 rows - 180 seats)	S5	120	1.0m	30	rp-steep-5-groups	normal	619	620.0	0	527.0	3313.0
888	A320 (30 rows - 180 seats)	S5	120	1.0m	30	rp-steep-6-groups	normal	611	612.0	0	382.0	2936.0
890	A320 (30 rows - 180 seats)	S5	120	1.0m	30	rp-3-groups	normal	648	649.0	0	1457.0	5745.0
891	A320 (30 rows - 180 seats)	S5	120	1.0m	30	rp-spread-4-groups	normal	646	645.0	0	896.0	4920.0
892	A320 (30 rows - 180 seats)	S5	120	1.0m	30	rp-spread-5-groups	normal	620	620.0	0	673.0	3941.0
893	A320 (30 rows - 180 seats)	S5	120	1.0m	30	rp-spread-6-groups	normal	614	613.0	0	513.0	3439.0
897	A320 (30 rows - 180 seats)	S5	120	1.0m	30	rp-2-groups	normal	656	653.0	0	2109.0	7262.0
896	A320 (30 rows - 180 seats)	S5	120	1.0m	30	rp-steep-6-groups	normal	602	603.0	0	455.0	3096.0
894	A320 (30 rows - 180 seats)	S5	120	1.0m	30	rp-steep-4-groups	normal	645	646.0	0	724.0	4820.0
898	A320 (30 rows - 180 seats)	S5	120	1.0m	30	rp-3-groups	normal	642	644.0	0	1308.0	5656.0
895	A320 (30 rows - 180 seats)	S5	120	1.0m	30	rp-steep-5-groups	normal	643	643.0	0	634.0	3510.0
899	A320 (30 rows - 180 seats)	S5	120	1.0m	30	rp-spread-4-groups	normal	626	625.0	0	791.0	4621.0
901	A320 (30 rows - 180 seats)	S5	120	1.0m	30	rp-spread-6-groups	normal	605	604.0	0	502.0	3449.0
900	A320 (30 rows - 180 seats)	S5	120	1.0m	30	rp-spread-5-groups	normal	607	607.0	0	649.0	3578.0
905	A320 (30 rows - 180 seats)	S5	120	1.0m	30	rp-2-groups	normal	619	617.0	0	2284.0	6791.0
902	A320 (30 rows - 180 seats)	S5	120	1.0m	30	rp-steep-4-groups	normal	632	633.0	0	858.0	4367.0
903	A320 (30 rows - 180 seats)	S5	120	1.0m	30	rp-steep-5-groups	normal	617	617.0	0	563.0	3466.0
904	A320 (30 rows - 180 seats)	S5	120	1.0m	30	rp-steep-6-groups	normal	617	618.0	0	504.0	3156.0
906	A320 (30 rows - 180 seats)	S5	120	1.0m	30	rp-3-groups	normal	622	623.0	0	1235.0	5529.0
907	A320 (30 rows - 180 seats)	S5	120	1.0m	30	rp-spread-4-groups	normal	602	602.0	0	777.0	4833.0
908	A320 (30 rows - 180 seats)	S5	120	1.0m	30	rp-spread-5-groups	normal	622	622.0	0	629.0	4275.0
909	A320 (30 rows - 180 seats)	S5	120	1.0m	30	rp-spread-6-groups	normal	613	612.0	0	424.0	3561.0
910	A320 (30 rows - 180 seats)	S5	120	1.0m	30	rp-steep-4-groups	normal	602	603.0	0	850.0	4435.0
913	A320 (30 rows - 180 seats)	S5	120	1.0m	30	rp-2-groups	normal	639	637.0	0	2190.0	7261.0
911	A320 (30 rows - 180 seats)	S5	120	1.0m	30	rp-steep-5-groups	normal	635	636.0	0	505.0	3640.0
912	A320 (30 rows - 180 seats)	S5	120	1.0m	30	rp-steep-6-groups	normal	627	628.0	0	508.0	3070.0
914	A320 (30 rows - 180 seats)	S5	120	1.0m	30	rp-3-groups	normal	632	634.0	0	1209.0	5724.0
915	A320 (30 rows - 180 seats)	S5	120	1.0m	30	rp-spread-4-groups	normal	593	593.0	0	748.0	4714.0
916	A320 (30 rows - 180 seats)	S5	120	1.0m	30	rp-spread-5-groups	normal	631	630.0	0	779.0	4191.0
918	A320 (30 rows - 180 seats)	S5	120	1.0m	30	rp-steep-4-groups	normal	591	591.0	0	857.0	4551.0
917	A320 (30 rows - 180 seats)	S5	120	1.0m	30	rp-spread-6-groups	normal	613	612.0	0	520.0	3445.0
921	A320 (30 rows - 180 seats)	S5	120	1.0m	30	rp-2-groups	normal	644	642.0	0	2382.0	6921.0
919	A320 (30 rows - 180 seats)	S5	120	1.0m	30	rp-steep-5-groups	normal	615	615.0	0	453.0	3524.0
920	A320 (30 rows - 180 seats)	S5	120	1.0m	30	rp-steep-6-groups	normal	617	619.0	0	465.0	2953.0
922	A320 (30 rows - 180 seats)	S5	120	1.0m	30	rp-3-groups	normal	606	608.0	0	1288.0	4982.0
923	A320 (30 rows - 180 seats)	S5	120	1.0m	30	rp-spread-4-groups	normal	644	644.0	0	853.0	4693.0
924	A320 (30 rows - 180 seats)	S5	120	1.0m	30	rp-spread-5-groups	normal	608	607.0	0	504.0	3895.0
925	A320 (30 rows - 180 seats)	S5	120	1.0m	30	rp-spread-6-groups	normal	578	577.0	0	489.0	3418.0
926	A320 (30 rows - 180 seats)	S5	120	1.0m	30	rp-steep-4-groups	normal	627	628.0	0	832.0	4439.0
929	A320 (30 rows - 180 seats)	S5	120	1.0m	30	rp-2-groups	normal	604	602.0	0	2415.0	6683.0
927	A320 (30 rows - 180 seats)	S5	120	1.0m	30	rp-steep-5-groups	normal	617	618.0	0	470.0	3306.0
930	A320 (30 rows - 180 seats)	S5	120	1.0m	30	rp-3-groups	normal	631	632.0	0	1323.0	5560.0
928	A320 (30 rows - 180 seats)	S5	120	1.0m	30	rp-steep-6-groups	normal	622	624.0	0	481.0	3070.0
931	A320 (30 rows - 180 seats)	S5	120	1.0m	30	rp-spread-4-groups	normal	627	627.0	0	1011.0	5005.0
932	A320 (30 rows - 180 seats)	S5	120	1.0m	30	rp-spread-5-groups	normal	623	623.0	0	555.0	3560.0
933	A320 (30 rows - 180 seats)	S5	120	1.0m	30	rp-spread-6-groups	normal	618	617.0	0	489.0	3403.0
937	A320 (30 rows - 180 seats)	S5	120	1.0m	30	rp-2-groups	normal	621	618.0	0	2261.0	6890.0
935	A320 (30 rows - 180 seats)	S5	120	1.0m	30	rp-steep-5-groups	normal	631	632.0	0	623.0	3518.0
934	A320 (30 rows - 180 seats)	S5	120	1.0m	30	rp-steep-4-groups	normal	624	625.0	0	909.0	4386.0
936	A320 (30 rows - 180 seats)	S5	120	1.0m	30	rp-steep-6-groups	normal	605	606.0	0	420.0	2991.0
938	A320 (30 rows - 180 seats)	S5	120	1.0m	30	rp-3-groups	normal	631	633.0	0	1145.0	5509.0
939	A320 (30 rows - 180 seats)	S5	120	1.0m	30	rp-spread-4-groups	normal	627	626.0	0	821.0	4897.0
940	A320 (30 rows - 180 seats)	S5	120	1.0m	30	rp-spread-5-groups	normal	612	611.0	0	577.0	4113.0
941	A320 (30 rows - 180 seats)	S5	120	1.0m	30	rp-spread-6-groups	normal	641	640.0	0	540.0	3570.0
945	A320 (30 rows - 180 seats)	S5	120	1.0m	30	rp-2-groups	normal	650	648.0	0	2534.0	7205.0
942	A320 (30 rows - 180 seats)	S5	120	1.0m	30	rp-steep-4-groups	normal	633	634.0	0	898.0	4669.0
943	A320 (30 rows - 180 seats)	S5	120	1.0m	30	rp-steep-5-groups	normal	618	619.0	0	517.0	3326.0
946	A320 (30 rows - 180 seats)	S5	120	1.0m	30	rp-3-groups	normal	657	659.0	0	1507.0	5481.0
944	A320 (30 rows - 180 seats)	S5	120	1.0m	30	rp-steep-6-groups	normal	631	632.0	0	498.0	3011.0
947	A320 (30 rows - 180 seats)	S5	120	1.0m	30	rp-spread-4-groups	normal	644	644.0	0	966.0	5057.0
948	A320 (30 rows - 180 seats)	S5	120	1.0m	30	rp-spread-5-groups	normal	628	627.0	0	534.0	4061.0
949	A320 (30 rows - 180 seats)	S5	120	1.0m	30	rp-spread-6-groups	normal	623	622.0	0	496.0	3561.0
951	A320 (30 rows - 180 seats)	S5	120	1.0m	30	rp-steep-5-groups	normal	616	616.0	0	636.0	3705.0
950	A320 (30 rows - 180 seats)	S5	120	1.0m	30	rp-steep-4-groups	normal	630	630.0	0	917.0	4450.0
953	A320 (30 rows - 180 seats)	S5	120	1.0m	30	rp-2-groups	normal	641	639.0	0	2168.0	7019.0
952	A320 (30 rows - 180 seats)	S5	120	1.0m	30	rp-steep-6-groups	normal	642	643.0	0	518.0	3235.0
954	A320 (30 rows - 180 seats)	S5	120	1.0m	30	rp-3-groups	normal	630	632.0	0	1299.0	4991.0
955	A320 (30 rows - 180 seats)	S5	120	1.0m	30	rp-spread-4-groups	normal	625	624.0	0	816.0	4549.0
956	A320 (30 rows - 180 seats)	S5	120	1.0m	30	rp-spread-5-groups	normal	637	637.0	0	666.0	3998.0
957	A320 (30 rows - 180 seats)	S5	120	1.0m	30	rp-spread-6-groups	normal	634	633.0	0	499.0	3583.0
958	A320 (30 rows - 180 seats)	S5	120	1.0m	30	rp-steep-4-groups	normal	598	599.0	0	816.0	4576.0
961	A320 (30 rows - 180 seats)	S5	120	1.0m	30	rp-2-groups	normal	636	633.0	0	2192.0	6630.0
959	A320 (30 rows - 180 seats)	S5	120	1.0m	30	rp-steep-5-groups	normal	635	636.0	0	595.0	3684.0
960	A320 (30 rows - 180 seats)	S5	120	1.0m	30	rp-steep-6-groups	normal	651	652.0	0	522.0	3069.0
962	A320 (30 rows - 180 seats)	S5	120	1.0m	30	rp-3-groups	normal	624	626.0	0	1471.0	5112.0
963	A320 (30 rows - 180 seats)	S5	120	1.0m	30	rp-spread-4-groups	normal	630	630.0	0	659.0	4847.0
965	A320 (30 rows - 180 seats)	S5	120	1.0m	30	rp-spread-6-groups	normal	590	589.0	0	492.0	3520.0
964	A320 (30 rows - 180 seats)	S5	120	1.0m	30	rp-spread-5-groups	normal	614	614.0	0	647.0	3812.0
966	A320 (30 rows - 180 seats)	S5	120	1.0m	30	rp-steep-4-groups	normal	631	632.0	0	948.0	4544.0
969	A320 (30 rows - 180 seats)	S5	120	1.0m	30	rp-2-groups	normal	638	636.0	0	2065.0	6822.0
968	A320 (30 rows - 180 seats)	S5	120	1.0m	30	rp-steep-6-groups	normal	646	647.0	0	412.0	3286.0
967	A320 (30 rows - 180 seats)	S5	120	1.0m	30	rp-steep-5-groups	normal	648	649.0	0	663.0	3630.0
970	A320 (30 rows - 180 seats)	S5	120	1.0m	30	rp-3-groups	normal	665	667.0	0	1540.0	6108.0
971	A320 (30 rows - 180 seats)	S5	120	1.0m	30	rp-spread-4-groups	normal	612	612.0	0	879.0	4759.0
972	A320 (30 rows - 180 seats)	S5	120	1.0m	30	rp-spread-5-groups	normal	599	599.0	0	700.0	3987.0
973	A320 (30 rows - 180 seats)	S5	120	1.0m	30	rp-spread-6-groups	normal	599	597.0	0	511.0	3363.0
974	A320 (30 rows - 180 seats)	S5	120	1.0m	30	rp-steep-4-groups	normal	621	621.0	0	725.0	4113.0
975	A320 (30 rows - 180 seats)	S5	120	1.0m	30	rp-steep-5-groups	normal	626	627.0	0	668.0	3487.0
977	A320 (30 rows - 180 seats)	S5	120	1.0m	30	rp-2-groups	normal	664	662.0	0	2206.0	6703.0
976	A320 (30 rows - 180 seats)	S5	120	1.0m	30	rp-steep-6-groups	normal	649	650.0	0	406.0	3161.0
978	A320 (30 rows - 180 seats)	S5	120	1.0m	30	rp-3-groups	normal	606	608.0	0	1138.0	5156.0
979	A320 (30 rows - 180 seats)	S5	120	1.0m	30	rp-spread-4-groups	normal	630	629.0	0	933.0	4599.0
980	A320 (30 rows - 180 seats)	S5	120	1.0m	30	rp-spread-5-groups	normal	605	605.0	0	616.0	3957.0
981	A320 (30 rows - 180 seats)	S5	120	1.0m	30	rp-spread-6-groups	normal	602	601.0	0	513.0	3288.0
983	A320 (30 rows - 180 seats)	S5	120	1.0m	30	rp-steep-5-groups	normal	601	601.0	0	565.0	3589.0
982	A320 (30 rows - 180 seats)	S5	120	1.0m	30	rp-steep-4-groups	normal	636	637.0	0	798.0	4363.0
984	A320 (30 rows - 180 seats)	S5	120	1.0m	30	rp-steep-6-groups	normal	603	604.0	0	467.0	3037.0
985	A320 (30 rows - 180 seats)	S5	120	1.0m	30	rp-2-groups	normal	626	623.0	0	2263.0	6741.0
986	A320 (30 rows - 180 seats)	S5	120	1.0m	30	rp-3-groups	normal	618	620.0	0	1363.0	5539.0
987	A320 (30 rows - 180 seats)	S5	120	1.0m	30	rp-spread-4-groups	normal	599	599.0	0	778.0	4728.0
988	A320 (30 rows - 180 seats)	S5	120	1.0m	30	rp-spread-5-groups	normal	597	597.0	0	540.0	3724.0
989	A320 (30 rows - 180 seats)	S5	120	1.0m	30	rp-spread-6-groups	normal	615	614.0	0	548.0	3680.0
990	A320 (30 rows - 180 seats)	S5	120	1.0m	30	rp-steep-4-groups	normal	628	628.0	0	935.0	4456.0
993	A320 (30 rows - 180 seats)	S5	120	1.0m	30	rp-2-groups	normal	611	609.0	0	2067.0	6628.0
991	A320 (30 rows - 180 seats)	S5	120	1.0m	30	rp-steep-5-groups	normal	637	637.0	0	636.0	3750.0
992	A320 (30 rows - 180 seats)	S5	120	1.0m	30	rp-steep-6-groups	normal	620	621.0	0	464.0	3099.0
994	A320 (30 rows - 180 seats)	S5	120	1.0m	30	rp-3-groups	normal	584	585.0	0	1142.0	4910.0
995	A320 (30 rows - 180 seats)	S5	120	1.0m	30	rp-spread-4-groups	normal	662	661.0	0	773.0	4785.0
996	A320 (30 rows - 180 seats)	S5	120	1.0m	30	rp-spread-5-groups	normal	621	620.0	0	541.0	3884.0
997	A320 (30 rows - 180 seats)	S5	120	1.0m	30	rp-spread-6-groups	normal	607	606.0	0	428.0	3744.0
998	A320 (30 rows - 180 seats)	S5	120	1.0m	30	rp-steep-4-groups	normal	623	624.0	0	888.0	4617.0
1001	A320 (30 rows - 180 seats)	S5	120	1.0m	30	rp-2-groups	normal	624	622.0	0	2086.0	6954.0
999	A320 (30 rows - 180 seats)	S5	120	1.0m	30	rp-steep-5-groups	normal	612	612.0	0	657.0	3648.0
1000	A320 (30 rows - 180 seats)	S5	120	1.0m	30	rp-steep-6-groups	normal	634	635.0	0	417.0	2977.0
1002	A320 (30 rows - 180 seats)	S5	120	1.0m	30	rp-3-groups	normal	620	622.0	0	1323.0	5200.0
1003	A320 (30 rows - 180 seats)	S5	120	1.0m	30	rp-spread-4-groups	normal	623	622.0	0	679.0	4467.0
1004	A320 (30 rows - 180 seats)	S5	120	1.0m	30	rp-spread-5-groups	normal	608	608.0	0	649.0	3944.0
1005	A320 (30 rows - 180 seats)	S5	120	1.0m	30	rp-spread-6-groups	normal	608	606.0	0	536.0	3436.0
1008	A320 (30 rows - 180 seats)	S5	120	1.0m	30	rp-steep-6-groups	normal	611	613.0	0	455.0	3286.0
1006	A320 (30 rows - 180 seats)	S5	120	1.0m	30	rp-steep-4-groups	normal	623	624.0	0	794.0	4387.0
1007	A320 (30 rows - 180 seats)	S5	120	1.0m	30	rp-steep-5-groups	normal	631	631.0	0	508.0	3875.0
1009	A320 (30 rows - 180 seats)	S5	120	1.0m	30	rp-2-groups	normal	630	627.0	0	2314.0	7274.0
1010	A320 (30 rows - 180 seats)	S5	120	1.0m	30	rp-3-groups	normal	617	619.0	0	1383.0	5443.0
1011	A320 (30 rows - 180 seats)	S5	120	1.0m	30	rp-spread-4-groups	normal	647	647.0	0	769.0	5187.0
1012	A320 (30 rows - 180 seats)	S5	120	1.0m	30	rp-spread-5-groups	normal	641	640.0	0	676.0	3858.0
1013	A320 (30 rows - 180 seats)	S5	120	1.0m	30	rp-spread-6-groups	normal	628	627.0	0	469.0	3497.0
1014	A320 (30 rows - 180 seats)	S5	120	1.0m	30	rp-steep-4-groups	normal	605	605.0	0	695.0	4430.0
1015	A320 (30 rows - 180 seats)	S5	120	1.0m	30	rp-steep-5-groups	normal	605	605.0	0	577.0	3698.0
1016	A320 (30 rows - 180 seats)	S5	120	1.0m	30	rp-steep-6-groups	normal	613	614.0	0	484.0	2922.0
1017	A320 (30 rows - 180 seats)	S5	120	1.0m	30	rp-2-groups	normal	649	647.0	0	2119.0	7624.0
1018	A320 (30 rows - 180 seats)	S5	120	1.0m	30	rp-3-groups	normal	625	627.0	0	1311.0	5109.0
1019	A320 (30 rows - 180 seats)	S5	120	1.0m	30	rp-spread-4-groups	normal	631	631.0	0	755.0	4737.0
1020	A320 (30 rows - 180 seats)	S5	120	1.0m	30	rp-spread-5-groups	normal	609	609.0	0	627.0	3993.0
1021	A320 (30 rows - 180 seats)	S5	120	1.0m	30	rp-spread-6-groups	normal	606	604.0	0	424.0	3632.0
1022	A320 (30 rows - 180 seats)	S5	120	1.0m	30	rp-steep-4-groups	normal	615	615.0	0	826.0	4537.0
1023	A320 (30 rows - 180 seats)	S5	120	1.0m	30	rp-steep-5-groups	normal	621	622.0	0	621.0	3441.0
1025	A320 (30 rows - 180 seats)	S5	120	1.0m	30	rp-2-groups	normal	633	630.0	0	2171.0	7384.0
1024	A320 (30 rows - 180 seats)	S5	120	1.0m	30	rp-steep-6-groups	normal	647	648.0	0	406.0	3182.0
1026	A320 (30 rows - 180 seats)	S5	120	1.0m	30	rp-3-groups	normal	634	636.0	0	1047.0	5529.0
1027	A320 (30 rows - 180 seats)	S5	120	1.0m	30	rp-spread-4-groups	normal	616	615.0	0	866.0	4588.0
1028	A320 (30 rows - 180 seats)	S5	120	1.0m	30	rp-spread-5-groups	normal	608	608.0	0	588.0	3842.0
1029	A320 (30 rows - 180 seats)	S5	120	1.0m	30	rp-spread-6-groups	normal	615	614.0	0	473.0	3521.0
1030	A320 (30 rows - 180 seats)	S5	120	1.0m	30	rp-steep-4-groups	normal	609	609.0	0	911.0	4429.0
1031	A320 (30 rows - 180 seats)	S5	120	1.0m	30	rp-steep-5-groups	normal	629	630.0	0	685.0	3826.0
1033	A320 (30 rows - 180 seats)	S5	120	1.0m	30	rp-2-groups	normal	656	653.0	0	2138.0	7261.0
1032	A320 (30 rows - 180 seats)	S5	120	1.0m	30	rp-steep-6-groups	normal	645	646.0	0	382.0	3082.0
1034	A320 (30 rows - 180 seats)	S5	120	1.0m	30	rp-3-groups	normal	636	637.0	0	1115.0	5433.0
1035	A320 (30 rows - 180 seats)	S5	120	1.0m	30	rp-spread-4-groups	normal	618	617.0	0	877.0	4875.0
1036	A320 (30 rows - 180 seats)	S5	120	1.0m	30	rp-spread-5-groups	normal	603	603.0	0	560.0	3756.0
1037	A320 (30 rows - 180 seats)	S5	120	1.0m	30	rp-spread-6-groups	normal	580	579.0	0	400.0	3470.0
1038	A320 (30 rows - 180 seats)	S5	120	1.0m	30	rp-steep-4-groups	normal	612	612.0	0	766.0	4373.0
1039	A320 (30 rows - 180 seats)	S5	120	1.0m	30	rp-steep-5-groups	normal	626	626.0	0	505.0	3538.0
1040	A320 (30 rows - 180 seats)	S5	120	1.0m	30	rp-steep-6-groups	normal	626	628.0	0	444.0	3007.0
1041	A320 (30 rows - 180 seats)	S5	120	1.0m	30	rp-2-groups	normal	634	632.0	0	2275.0	7044.0
1042	A320 (30 rows - 180 seats)	S5	120	1.0m	30	rp-3-groups	normal	610	611.0	0	1176.0	5076.0
1043	A320 (30 rows - 180 seats)	S5	120	1.0m	30	rp-spread-4-groups	normal	610	609.0	0	716.0	4511.0
1044	A320 (30 rows - 180 seats)	S5	120	1.0m	30	rp-spread-5-groups	normal	602	602.0	0	502.0	3976.0
1045	A320 (30 rows - 180 seats)	S5	120	1.0m	30	rp-spread-6-groups	normal	593	592.0	0	399.0	3497.0
1046	A320 (30 rows - 180 seats)	S5	120	1.0m	30	rp-steep-4-groups	normal	626	626.0	0	821.0	4572.0
1047	A320 (30 rows - 180 seats)	S5	120	1.0m	30	rp-steep-5-groups	normal	620	621.0	0	773.0	3777.0
1049	A320 (30 rows - 180 seats)	S5	120	1.0m	30	rp-2-groups	normal	613	611.0	0	1852.0	7280.0
1048	A320 (30 rows - 180 seats)	S5	120	1.0m	30	rp-steep-6-groups	normal	623	624.0	0	461.0	3157.0
1051	A320 (30 rows - 180 seats)	S5	120	1.0m	30	rp-spread-4-groups	normal	588	587.0	0	679.0	4602.0
1050	A320 (30 rows - 180 seats)	S5	120	1.0m	30	rp-3-groups	normal	613	615.0	0	1098.0	5110.0
1052	A320 (30 rows - 180 seats)	S5	120	1.0m	30	rp-spread-5-groups	normal	596	596.0	0	549.0	3948.0
1053	A320 (30 rows - 180 seats)	S5	120	1.0m	30	rp-spread-6-groups	normal	606	605.0	0	389.0	3521.0
1054	A320 (30 rows - 180 seats)	S5	120	1.0m	30	rp-steep-4-groups	normal	616	617.0	0	866.0	4232.0
1055	A320 (30 rows - 180 seats)	S5	120	1.0m	30	rp-steep-5-groups	normal	622	622.0	0	583.0	3644.0
1056	A320 (30 rows - 180 seats)	S5	120	1.0m	30	rp-steep-6-groups	normal	612	613.0	0	485.0	3032.0
1057	A320 (30 rows - 180 seats)	S5	120	1.0m	30	rp-2-groups	normal	627	624.0	0	2236.0	6582.0
1058	A320 (30 rows - 180 seats)	S5	120	1.0m	30	rp-3-groups	normal	615	617.0	0	1174.0	5536.0
1059	A320 (30 rows - 180 seats)	S5	120	1.0m	30	rp-spread-4-groups	normal	604	604.0	0	745.0	4597.0
1060	A320 (30 rows - 180 seats)	S5	120	1.0m	30	rp-spread-5-groups	normal	603	603.0	0	688.0	3922.0
1061	A320 (30 rows - 180 seats)	S5	120	1.0m	30	rp-spread-6-groups	normal	620	619.0	0	521.0	3540.0
1062	A320 (30 rows - 180 seats)	S5	120	1.0m	30	rp-steep-4-groups	normal	628	628.0	0	740.0	4621.0
1065	A320 (30 rows - 180 seats)	S5	120	1.0m	30	rp-2-groups	normal	661	658.0	0	2341.0	7334.0
1063	A320 (30 rows - 180 seats)	S5	120	1.0m	30	rp-steep-5-groups	normal	633	633.0	0	590.0	3484.0
1064	A320 (30 rows - 180 seats)	S5	120	1.0m	30	rp-steep-6-groups	normal	622	623.0	0	434.0	3115.0
1066	A320 (30 rows - 180 seats)	S5	120	1.0m	30	rp-3-groups	normal	619	620.0	0	1067.0	5528.0
1067	A320 (30 rows - 180 seats)	S5	120	1.0m	30	rp-spread-4-groups	normal	619	619.0	0	891.0	4899.0
1068	A320 (30 rows - 180 seats)	S5	120	1.0m	30	rp-spread-5-groups	normal	620	619.0	0	758.0	4092.0
1069	A320 (30 rows - 180 seats)	S5	120	1.0m	30	rp-spread-6-groups	normal	599	598.0	0	396.0	3341.0
1070	A320 (30 rows - 180 seats)	S5	120	1.0m	30	rp-steep-4-groups	normal	622	623.0	0	860.0	4854.0
1071	A320 (30 rows - 180 seats)	S5	120	1.0m	30	rp-steep-5-groups	normal	607	607.0	0	668.0	3466.0
1072	A320 (30 rows - 180 seats)	S5	120	1.0m	30	rp-steep-6-groups	normal	624	625.0	0	490.0	3077.0
1073	A320 (30 rows - 180 seats)	S5	120	1.0m	30	rp-2-groups	normal	654	652.0	0	2461.0	6995.0
1074	A320 (30 rows - 180 seats)	S5	120	1.0m	30	rp-3-groups	normal	598	600.0	0	1171.0	5208.0
1075	A320 (30 rows - 180 seats)	S5	120	1.0m	30	rp-spread-4-groups	normal	622	621.0	0	1065.0	4904.0
1076	A320 (30 rows - 180 seats)	S5	120	1.0m	30	rp-spread-5-groups	normal	648	648.0	0	603.0	3975.0
1077	A320 (30 rows - 180 seats)	S5	120	1.0m	30	rp-spread-6-groups	normal	631	629.0	0	488.0	3480.0
1078	A320 (30 rows - 180 seats)	S5	120	1.0m	30	rp-steep-4-groups	normal	616	616.0	0	758.0	4809.0
1081	A320 (30 rows - 180 seats)	S5	120	1.0m	30	rp-2-groups	normal	658	655.0	0	2157.0	6852.0
1079	A320 (30 rows - 180 seats)	S5	120	1.0m	30	rp-steep-5-groups	normal	612	612.0	0	614.0	3708.0
1080	A320 (30 rows - 180 seats)	S5	120	1.0m	30	rp-steep-6-groups	normal	615	616.0	0	446.0	2880.0
1082	A320 (30 rows - 180 seats)	S5	120	1.0m	30	rp-3-groups	normal	620	621.0	0	1306.0	5161.0
1084	A320 (30 rows - 180 seats)	S5	120	1.0m	30	rp-spread-5-groups	normal	623	622.0	0	667.0	3693.0
1083	A320 (30 rows - 180 seats)	S5	120	1.0m	30	rp-spread-4-groups	normal	594	593.0	0	805.0	4741.0
1085	A320 (30 rows - 180 seats)	S5	120	1.0m	30	rp-spread-6-groups	normal	610	609.0	0	441.0	3608.0
1086	A320 (30 rows - 180 seats)	S5	120	1.0m	30	rp-steep-4-groups	normal	653	654.0	0	1055.0	4686.0
1087	A320 (30 rows - 180 seats)	S5	120	1.0m	30	rp-steep-5-groups	normal	589	589.0	0	585.0	3543.0
1088	A320 (30 rows - 180 seats)	S5	120	1.0m	30	rp-steep-6-groups	normal	604	606.0	0	459.0	2981.0
1089	A320 (30 rows - 180 seats)	S5	120	1.0m	30	rp-2-groups	normal	627	625.0	0	2180.0	7300.0
1090	A320 (30 rows - 180 seats)	S5	120	1.0m	30	rp-3-groups	normal	644	645.0	0	1235.0	5184.0
1091	A320 (30 rows - 180 seats)	S5	120	1.0m	30	rp-spread-4-groups	normal	609	608.0	0	845.0	4739.0
1092	A320 (30 rows - 180 seats)	S5	120	1.0m	30	rp-spread-5-groups	normal	589	588.0	0	616.0	3861.0
1093	A320 (30 rows - 180 seats)	S5	120	1.0m	30	rp-spread-6-groups	normal	616	615.0	0	522.0	3297.0
1094	A320 (30 rows - 180 seats)	S5	120	1.0m	30	rp-steep-4-groups	normal	646	647.0	0	773.0	4496.0
1095	A320 (30 rows - 180 seats)	S5	120	1.0m	30	rp-steep-5-groups	normal	601	601.0	0	614.0	3394.0
1096	A320 (30 rows - 180 seats)	S5	120	1.0m	30	rp-steep-6-groups	normal	576	578.0	0	483.0	2957.0
1097	A320 (30 rows - 180 seats)	S5	120	1.0m	30	rp-2-groups	normal	626	623.0	0	1768.0	7604.0
1098	A320 (30 rows - 180 seats)	S5	120	1.0m	30	rp-3-groups	normal	613	615.0	0	1314.0	5340.0
1099	A320 (30 rows - 180 seats)	S5	120	1.0m	30	rp-spread-4-groups	normal	606	605.0	0	859.0	4363.0
1100	A320 (30 rows - 180 seats)	S5	120	1.0m	30	rp-spread-5-groups	normal	620	620.0	0	667.0	3930.0
1101	A320 (30 rows - 180 seats)	S5	120	1.0m	30	rp-spread-6-groups	normal	634	633.0	0	428.0	3321.0
1102	A320 (30 rows - 180 seats)	S5	120	1.0m	30	rp-steep-4-groups	normal	615	615.0	0	830.0	4431.0
1105	A320 (30 rows - 180 seats)	S5	120	1.0m	30	rp-2-groups	normal	584	581.0	0	2168.0	6636.0
1103	A320 (30 rows - 180 seats)	S5	120	1.0m	30	rp-steep-5-groups	normal	625	625.0	0	574.0	3620.0
1104	A320 (30 rows - 180 seats)	S5	120	1.0m	30	rp-steep-6-groups	normal	602	603.0	0	417.0	2850.0
1106	A320 (30 rows - 180 seats)	S5	120	1.0m	30	rp-3-groups	normal	643	645.0	0	1072.0	5184.0
1107	A320 (30 rows - 180 seats)	S5	120	1.0m	30	rp-spread-4-groups	normal	600	599.0	0	864.0	4779.0
1108	A320 (30 rows - 180 seats)	S5	120	1.0m	30	rp-spread-5-groups	normal	607	607.0	0	622.0	3955.0
1109	A320 (30 rows - 180 seats)	S5	120	1.0m	30	rp-spread-6-groups	normal	603	602.0	0	390.0	3291.0
1110	A320 (30 rows - 180 seats)	S5	120	1.0m	30	rp-steep-4-groups	normal	624	624.0	0	724.0	4494.0
1111	A320 (30 rows - 180 seats)	S5	120	1.0m	30	rp-steep-5-groups	normal	619	619.0	0	500.0	3365.0
1113	A320 (30 rows - 180 seats)	S5	120	1.0m	30	rp-2-groups	normal	653	651.0	0	2489.0	7199.0
1112	A320 (30 rows - 180 seats)	S5	120	1.0m	30	rp-steep-6-groups	normal	613	614.0	0	378.0	2955.0
1114	A320 (30 rows - 180 seats)	S5	120	1.0m	30	rp-3-groups	normal	618	619.0	0	1397.0	5401.0
1115	A320 (30 rows - 180 seats)	S5	120	1.0m	30	rp-spread-4-groups	normal	588	587.0	0	797.0	4840.0
1117	A320 (30 rows - 180 seats)	S5	120	1.0m	30	rp-spread-6-groups	normal	627	626.0	0	517.0	3769.0
1118	A320 (30 rows - 180 seats)	S5	120	1.0m	30	rp-steep-4-groups	normal	596	597.0	0	908.0	4420.0
1116	A320 (30 rows - 180 seats)	S5	120	1.0m	30	rp-spread-5-groups	normal	625	625.0	0	685.0	4067.0
1119	A320 (30 rows - 180 seats)	S5	120	1.0m	30	rp-steep-5-groups	normal	619	619.0	0	588.0	3600.0
1121	A320 (30 rows - 180 seats)	S5	120	1.0m	30	rp-2-groups	normal	641	638.0	0	2555.0	7344.0
1120	A320 (30 rows - 180 seats)	S5	120	1.0m	30	rp-steep-6-groups	normal	635	637.0	0	385.0	2839.0
1122	A320 (30 rows - 180 seats)	S5	120	1.0m	30	rp-3-groups	normal	604	605.0	0	1089.0	5144.0
1123	A320 (30 rows - 180 seats)	S5	120	1.0m	30	rp-spread-4-groups	normal	597	596.0	0	741.0	4718.0
1124	A320 (30 rows - 180 seats)	S5	120	1.0m	30	rp-spread-5-groups	normal	598	597.0	0	599.0	3628.0
1125	A320 (30 rows - 180 seats)	S5	120	1.0m	30	rp-spread-6-groups	normal	623	622.0	0	424.0	3446.0
1129	A320 (30 rows - 180 seats)	S5	120	1.0m	30	rp-2-groups	normal	627	625.0	0	2124.0	6273.0
1128	A320 (30 rows - 180 seats)	S5	120	1.0m	30	rp-steep-6-groups	normal	618	619.0	0	489.0	3107.0
1127	A320 (30 rows - 180 seats)	S5	120	1.0m	30	rp-steep-5-groups	normal	611	612.0	0	521.0	3467.0
1126	A320 (30 rows - 180 seats)	S5	120	1.0m	30	rp-steep-4-groups	normal	621	622.0	0	739.0	4192.0
1130	A320 (30 rows - 180 seats)	S5	120	1.0m	30	rp-3-groups	normal	638	640.0	0	1548.0	5285.0
1131	A320 (30 rows - 180 seats)	S5	120	1.0m	30	rp-spread-4-groups	normal	639	639.0	0	946.0	4835.0
1132	A320 (30 rows - 180 seats)	S5	120	1.0m	30	rp-spread-5-groups	normal	614	614.0	0	618.0	3913.0
1133	A320 (30 rows - 180 seats)	S5	120	1.0m	30	rp-spread-6-groups	normal	618	617.0	0	460.0	3409.0
1134	A320 (30 rows - 180 seats)	S5	120	1.0m	30	rp-steep-4-groups	normal	607	608.0	0	641.0	4422.0
1135	A320 (30 rows - 180 seats)	S5	120	1.0m	30	rp-steep-5-groups	normal	650	650.0	0	674.0	3608.0
1137	A320 (30 rows - 180 seats)	S5	120	1.0m	30	rp-2-groups	normal	620	618.0	0	2407.0	6975.0
1136	A320 (30 rows - 180 seats)	S5	120	1.0m	30	rp-steep-6-groups	normal	637	638.0	0	418.0	3305.0
1138	A320 (30 rows - 180 seats)	S5	120	1.0m	30	rp-3-groups	normal	633	634.0	0	1238.0	5223.0
1139	A320 (30 rows - 180 seats)	S5	120	1.0m	30	rp-spread-4-groups	normal	634	634.0	0	775.0	4609.0
1141	A320 (30 rows - 180 seats)	S5	120	1.0m	30	rp-spread-6-groups	normal	604	603.0	0	494.0	3413.0
1140	A320 (30 rows - 180 seats)	S5	120	1.0m	30	rp-spread-5-groups	normal	632	632.0	0	439.0	4150.0
1142	A320 (30 rows - 180 seats)	S5	120	1.0m	30	rp-steep-4-groups	normal	620	621.0	0	924.0	4609.0
1145	A320 (30 rows - 180 seats)	S5	120	1.0m	30	rp-2-groups	normal	608	605.0	0	1880.0	7125.0
1143	A320 (30 rows - 180 seats)	S5	120	1.0m	30	rp-steep-5-groups	normal	622	622.0	0	675.0	3633.0
1146	A320 (30 rows - 180 seats)	S5	120	1.0m	30	rp-3-groups	normal	620	621.0	0	1149.0	5239.0
1144	A320 (30 rows - 180 seats)	S5	120	1.0m	30	rp-steep-6-groups	normal	616	617.0	0	438.0	2937.0
1147	A320 (30 rows - 180 seats)	S5	120	1.0m	30	rp-spread-4-groups	normal	637	636.0	0	640.0	4944.0
1149	A320 (30 rows - 180 seats)	S5	120	1.0m	30	rp-spread-6-groups	normal	591	590.0	0	488.0	3318.0
1148	A320 (30 rows - 180 seats)	S5	120	1.0m	30	rp-spread-5-groups	normal	630	629.0	0	686.0	4163.0
1150	A320 (30 rows - 180 seats)	S5	120	1.0m	30	rp-steep-4-groups	normal	646	646.0	0	857.0	4523.0
1151	A320 (30 rows - 180 seats)	S5	120	1.0m	30	rp-steep-5-groups	normal	604	604.0	0	610.0	3571.0
1152	A320 (30 rows - 180 seats)	S5	120	1.0m	30	rp-steep-6-groups	normal	607	608.0	0	454.0	2924.0
1153	A320 (30 rows - 180 seats)	S5	120	1.0m	30	rp-2-groups	normal	644	642.0	0	2373.0	6817.0
1154	A320 (30 rows - 180 seats)	S5	120	1.0m	30	rp-3-groups	normal	648	650.0	0	1427.0	5397.0
1155	A320 (30 rows - 180 seats)	S5	120	1.0m	30	rp-spread-4-groups	normal	602	602.0	0	809.0	4920.0
1156	A320 (30 rows - 180 seats)	S5	120	1.0m	30	rp-spread-5-groups	normal	601	601.0	0	655.0	4320.0
1157	A320 (30 rows - 180 seats)	S5	120	1.0m	30	rp-spread-6-groups	normal	624	623.0	0	477.0	3607.0
1158	A320 (30 rows - 180 seats)	S5	120	1.0m	30	rp-steep-4-groups	normal	615	616.0	0	792.0	4494.0
1161	A320 (30 rows - 180 seats)	S5	120	1.0m	30	rp-2-groups	normal	659	657.0	0	2276.0	7284.0
1159	A320 (30 rows - 180 seats)	S5	120	1.0m	30	rp-steep-5-groups	normal	613	613.0	0	543.0	3548.0
1160	A320 (30 rows - 180 seats)	S5	120	1.0m	30	rp-steep-6-groups	normal	623	624.0	0	481.0	3277.0
1163	A320 (30 rows - 180 seats)	S5	120	1.0m	30	rp-spread-4-groups	normal	591	590.0	0	825.0	4693.0
1162	A320 (30 rows - 180 seats)	S5	120	1.0m	30	rp-3-groups	normal	643	644.0	0	1308.0	5375.0
1164	A320 (30 rows - 180 seats)	S5	120	1.0m	30	rp-spread-5-groups	normal	598	597.0	0	533.0	3827.0
1165	A320 (30 rows - 180 seats)	S5	120	1.0m	30	rp-spread-6-groups	normal	626	625.0	0	482.0	3455.0
1166	A320 (30 rows - 180 seats)	S5	120	1.0m	30	rp-steep-4-groups	normal	639	639.0	0	918.0	4710.0
1168	A320 (30 rows - 180 seats)	S5	120	1.0m	30	rp-steep-6-groups	normal	605	606.0	0	444.0	2681.0
1167	A320 (30 rows - 180 seats)	S5	120	1.0m	30	rp-steep-5-groups	normal	640	641.0	0	718.0	3732.0
1169	A320 (30 rows - 180 seats)	S5	120	1.0m	30	rp-2-groups	normal	651	649.0	0	1939.0	6930.0
1170	A320 (30 rows - 180 seats)	S5	120	1.0m	30	rp-3-groups	normal	607	609.0	0	1169.0	5508.0
1171	A320 (30 rows - 180 seats)	S5	120	1.0m	30	rp-spread-4-groups	normal	615	615.0	0	746.0	4690.0
1172	A320 (30 rows - 180 seats)	S5	120	1.0m	30	rp-spread-5-groups	normal	612	612.0	0	545.0	3813.0
1173	A320 (30 rows - 180 seats)	S5	120	1.0m	30	rp-spread-6-groups	normal	606	604.0	0	441.0	3505.0
1174	A320 (30 rows - 180 seats)	S5	120	1.0m	30	rp-steep-4-groups	normal	623	624.0	0	969.0	4280.0
1177	A320 (30 rows - 180 seats)	S5	120	1.0m	30	rp-2-groups	normal	627	624.0	0	2497.0	6829.0
1175	A320 (30 rows - 180 seats)	S5	120	1.0m	30	rp-steep-5-groups	normal	626	627.0	0	625.0	3548.0
1176	A320 (30 rows - 180 seats)	S5	120	1.0m	30	rp-steep-6-groups	normal	607	608.0	0	478.0	3063.0
1178	A320 (30 rows - 180 seats)	S5	120	1.0m	30	rp-3-groups	normal	644	646.0	0	1308.0	5348.0
1179	A320 (30 rows - 180 seats)	S5	120	1.0m	30	rp-spread-4-groups	normal	615	615.0	0	634.0	5104.0
1181	A320 (30 rows - 180 seats)	S5	120	1.0m	30	rp-spread-6-groups	normal	579	578.0	0	391.0	3230.0
1180	A320 (30 rows - 180 seats)	S5	120	1.0m	30	rp-spread-5-groups	normal	595	594.0	0	563.0	3837.0
1182	A320 (30 rows - 180 seats)	S5	120	1.0m	30	rp-steep-4-groups	normal	597	598.0	0	745.0	4144.0
1185	A320 (30 rows - 180 seats)	S5	120	1.0m	30	rp-2-groups	normal	592	590.0	0	1981.0	6421.0
1183	A320 (30 rows - 180 seats)	S5	120	1.0m	30	rp-steep-5-groups	normal	611	611.0	0	552.0	3547.0
1184	A320 (30 rows - 180 seats)	S5	120	1.0m	30	rp-steep-6-groups	normal	632	634.0	0	430.0	3108.0
1186	A320 (30 rows - 180 seats)	S5	120	1.0m	30	rp-3-groups	normal	610	612.0	0	991.0	5225.0
1187	A320 (30 rows - 180 seats)	S5	120	1.0m	30	rp-spread-4-groups	normal	633	632.0	0	746.0	4929.0
1189	A320 (30 rows - 180 seats)	S5	120	1.0m	30	rp-spread-6-groups	normal	609	608.0	0	449.0	3555.0
1188	A320 (30 rows - 180 seats)	S5	120	1.0m	30	rp-spread-5-groups	normal	612	612.0	0	579.0	3857.0
1190	A320 (30 rows - 180 seats)	S5	120	1.0m	30	rp-steep-4-groups	normal	624	624.0	0	743.0	4319.0
1191	A320 (30 rows - 180 seats)	S5	120	1.0m	30	rp-steep-5-groups	normal	641	641.0	0	686.0	3429.0
1192	A320 (30 rows - 180 seats)	S5	120	1.0m	30	rp-steep-6-groups	normal	621	622.0	0	464.0	3168.0
1193	A320 (30 rows - 180 seats)	S5	120	1.0m	30	rp-2-groups	normal	626	623.0	0	2053.0	6960.0
1194	A320 (30 rows - 180 seats)	S5	120	1.0m	30	rp-3-groups	normal	622	624.0	0	1063.0	5172.0
1195	A320 (30 rows - 180 seats)	S5	120	1.0m	30	rp-spread-4-groups	normal	619	618.0	0	822.0	4977.0
1196	A320 (30 rows - 180 seats)	S5	120	1.0m	30	rp-spread-5-groups	normal	613	612.0	0	683.0	3961.0
1197	A320 (30 rows - 180 seats)	S5	120	1.0m	30	rp-spread-6-groups	normal	624	623.0	0	470.0	3591.0
1198	A320 (30 rows - 180 seats)	S5	120	1.0m	30	rp-steep-4-groups	normal	595	595.0	0	938.0	4317.0
1199	A320 (30 rows - 180 seats)	S5	120	1.0m	30	rp-steep-5-groups	normal	626	626.0	0	514.0	3605.0
1201	A320 (30 rows - 180 seats)	S5	120	1.0m	30	rp-2-groups	normal	616	614.0	0	1951.0	6981.0
1200	A320 (30 rows - 180 seats)	S5	120	1.0m	30	rp-steep-6-groups	normal	620	621.0	0	358.0	3148.0
1202	A320 (30 rows - 180 seats)	S5	120	1.0m	30	rp-3-groups	normal	613	614.0	0	1176.0	5492.0
1203	A320 (30 rows - 180 seats)	S5	120	1.0m	30	rp-spread-4-groups	normal	630	629.0	0	733.0	4655.0
1204	A320 (30 rows - 180 seats)	S5	120	1.0m	30	rp-spread-5-groups	normal	614	613.0	0	609.0	4240.0
1205	A320 (30 rows - 180 seats)	S5	120	1.0m	30	rp-spread-6-groups	normal	594	593.0	0	465.0	3423.0
1206	A320 (30 rows - 180 seats)	S5	120	1.0m	30	rp-steep-4-groups	normal	633	633.0	0	871.0	4366.0
1207	A320 (30 rows - 180 seats)	S5	120	1.0m	30	rp-steep-5-groups	normal	610	610.0	0	607.0	3556.0
1209	A320 (30 rows - 180 seats)	S5	120	1.0m	30	rp-2-groups	normal	629	626.0	0	2019.0	6285.0
1208	A320 (30 rows - 180 seats)	S5	120	1.0m	30	rp-steep-6-groups	normal	603	605.0	0	543.0	3095.0
1210	A320 (30 rows - 180 seats)	S5	120	1.0m	30	rp-3-groups	normal	617	618.0	0	1385.0	5487.0
1211	A320 (30 rows - 180 seats)	S5	120	1.0m	30	rp-spread-4-groups	normal	633	632.0	0	1009.0	4741.0
1212	A320 (30 rows - 180 seats)	S5	120	1.0m	30	rp-spread-5-groups	normal	608	607.0	0	573.0	4403.0
1213	A320 (30 rows - 180 seats)	S5	120	1.0m	30	rp-spread-6-groups	normal	630	629.0	0	469.0	3379.0
1214	A320 (30 rows - 180 seats)	S5	120	1.0m	30	rp-steep-4-groups	normal	618	619.0	0	832.0	4210.0
1215	A320 (30 rows - 180 seats)	S5	120	1.0m	30	rp-steep-5-groups	normal	616	617.0	0	617.0	3573.0
1217	A320 (30 rows - 180 seats)	S5	120	1.0m	30	rp-2-groups	normal	638	636.0	0	2340.0	7289.0
1216	A320 (30 rows - 180 seats)	S5	120	1.0m	30	rp-steep-6-groups	normal	617	619.0	0	432.0	2877.0
1218	A320 (30 rows - 180 seats)	S5	120	1.0m	30	rp-3-groups	normal	637	639.0	0	1260.0	5911.0
1219	A320 (30 rows - 180 seats)	S5	120	1.0m	30	rp-spread-4-groups	normal	614	614.0	0	758.0	4877.0
1220	A320 (30 rows - 180 seats)	S5	120	1.0m	30	rp-spread-5-groups	normal	605	604.0	0	641.0	3767.0
1221	A320 (30 rows - 180 seats)	S5	120	1.0m	30	rp-spread-6-groups	normal	625	624.0	0	466.0	3620.0
1222	A320 (30 rows - 180 seats)	S5	120	1.0m	30	rp-steep-4-groups	normal	640	641.0	0	826.0	4200.0
1223	A320 (30 rows - 180 seats)	S5	120	1.0m	30	rp-steep-5-groups	normal	634	634.0	0	556.0	3506.0
1225	A320 (30 rows - 180 seats)	S5	120	1.0m	30	rp-2-groups	normal	639	637.0	0	2528.0	7173.0
1224	A320 (30 rows - 180 seats)	S5	120	1.0m	30	rp-steep-6-groups	normal	654	655.0	0	470.0	3059.0
1226	A320 (30 rows - 180 seats)	S5	120	1.0m	30	rp-3-groups	normal	612	614.0	0	1174.0	5345.0
1227	A320 (30 rows - 180 seats)	S5	120	1.0m	30	rp-spread-4-groups	normal	614	613.0	0	744.0	4970.0
1228	A320 (30 rows - 180 seats)	S5	120	1.0m	30	rp-spread-5-groups	normal	633	633.0	0	600.0	3849.0
1229	A320 (30 rows - 180 seats)	S5	120	1.0m	30	rp-spread-6-groups	normal	619	618.0	0	521.0	3630.0
1231	A320 (30 rows - 180 seats)	S5	120	1.0m	30	rp-steep-5-groups	normal	609	609.0	0	515.0	3648.0
1230	A320 (30 rows - 180 seats)	S5	120	1.0m	30	rp-steep-4-groups	normal	623	623.0	0	688.0	4571.0
1233	A320 (30 rows - 180 seats)	S5	120	1.0m	30	rp-2-groups	normal	649	646.0	0	2550.0	7439.0
1232	A320 (30 rows - 180 seats)	S5	120	1.0m	30	rp-steep-6-groups	normal	627	629.0	0	501.0	2947.0
1234	A320 (30 rows - 180 seats)	S5	120	1.0m	30	rp-3-groups	normal	615	617.0	0	1104.0	5437.0
1235	A320 (30 rows - 180 seats)	S5	120	1.0m	30	rp-spread-4-groups	normal	607	606.0	0	885.0	4642.0
1236	A320 (30 rows - 180 seats)	S5	120	1.0m	30	rp-spread-5-groups	normal	625	624.0	0	512.0	4109.0
1237	A320 (30 rows - 180 seats)	S5	120	1.0m	30	rp-spread-6-groups	normal	629	628.0	0	510.0	3588.0
1238	A320 (30 rows - 180 seats)	S5	120	1.0m	30	rp-steep-4-groups	normal	619	620.0	0	856.0	4201.0
1241	A320 (30 rows - 180 seats)	S5	120	1.0m	30	rp-2-groups	normal	662	660.0	0	2454.0	7583.0
1239	A320 (30 rows - 180 seats)	S5	120	1.0m	30	rp-steep-5-groups	normal	644	645.0	0	686.0	3756.0
1240	A320 (30 rows - 180 seats)	S5	120	1.0m	30	rp-steep-6-groups	normal	617	618.0	0	551.0	3100.0
1242	A320 (30 rows - 180 seats)	S5	120	1.0m	30	rp-3-groups	normal	654	655.0	0	1506.0	5629.0
1243	A320 (30 rows - 180 seats)	S5	120	1.0m	30	rp-spread-4-groups	normal	632	631.0	0	948.0	4748.0
1244	A320 (30 rows - 180 seats)	S5	120	1.0m	30	rp-spread-5-groups	normal	622	621.0	0	664.0	4058.0
1245	A320 (30 rows - 180 seats)	S5	120	1.0m	30	rp-spread-6-groups	normal	615	614.0	0	440.0	3601.0
1246	A320 (30 rows - 180 seats)	S5	120	1.0m	30	rp-steep-4-groups	normal	638	638.0	0	1074.0	4405.0
1249	A320 (30 rows - 180 seats)	S5	120	1.0m	30	rp-2-groups	normal	646	644.0	0	2493.0	7192.0
1248	A320 (30 rows - 180 seats)	S5	120	1.0m	30	rp-steep-6-groups	normal	624	625.0	0	619.0	3206.0
1247	A320 (30 rows - 180 seats)	S5	120	1.0m	30	rp-steep-5-groups	normal	631	632.0	0	686.0	3515.0
1250	A320 (30 rows - 180 seats)	S5	120	1.0m	30	rp-3-groups	normal	662	664.0	0	1499.0	5412.0
1252	A320 (30 rows - 180 seats)	S5	120	1.0m	30	rp-spread-5-groups	normal	630	630.0	0	634.0	3927.0
1251	A320 (30 rows - 180 seats)	S5	120	1.0m	30	rp-spread-4-groups	normal	616	616.0	0	735.0	4867.0
1253	A320 (30 rows - 180 seats)	S5	120	1.0m	30	rp-spread-6-groups	normal	616	615.0	0	578.0	3776.0
1254	A320 (30 rows - 180 seats)	S5	120	1.0m	30	rp-steep-4-groups	normal	599	599.0	0	802.0	4403.0
1255	A320 (30 rows - 180 seats)	S5	120	1.0m	30	rp-steep-5-groups	normal	645	645.0	0	640.0	3617.0
1257	A320 (30 rows - 180 seats)	S5	120	1.0m	30	rp-2-groups	normal	644	642.0	0	2285.0	7233.0
1256	A320 (30 rows - 180 seats)	S5	120	1.0m	30	rp-steep-6-groups	normal	614	615.0	0	490.0	2968.0
1258	A320 (30 rows - 180 seats)	S5	120	1.0m	30	rp-3-groups	normal	613	615.0	0	1161.0	5261.0
1259	A320 (30 rows - 180 seats)	S5	120	1.0m	30	rp-spread-4-groups	normal	617	616.0	0	940.0	4597.0
1261	A320 (30 rows - 180 seats)	S5	120	1.0m	30	rp-spread-6-groups	normal	595	594.0	0	481.0	3538.0
1260	A320 (30 rows - 180 seats)	S5	120	1.0m	30	rp-spread-5-groups	normal	643	642.0	0	618.0	4046.0
1262	A320 (30 rows - 180 seats)	S5	120	1.0m	30	rp-steep-4-groups	normal	643	643.0	0	852.0	4335.0
1263	A320 (30 rows - 180 seats)	S5	120	1.0m	30	rp-steep-5-groups	normal	613	614.0	0	551.0	3433.0
1264	A320 (30 rows - 180 seats)	S5	120	1.0m	30	rp-steep-6-groups	normal	614	615.0	0	502.0	3244.0
1265	A320 (30 rows - 180 seats)	S5	120	1.0m	30	rp-2-groups	normal	664	661.0	0	2524.0	7358.0
1266	A320 (30 rows - 180 seats)	S5	120	1.0m	30	rp-3-groups	normal	642	644.0	0	1128.0	4816.0
1267	A320 (30 rows - 180 seats)	S5	120	1.0m	30	rp-spread-4-groups	normal	612	611.0	0	900.0	4996.0
1268	A320 (30 rows - 180 seats)	S5	120	1.0m	30	rp-spread-5-groups	normal	593	592.0	0	715.0	3848.0
1270	A320 (30 rows - 180 seats)	S5	120	1.0m	30	rp-steep-4-groups	normal	622	623.0	0	882.0	4332.0
1269	A320 (30 rows - 180 seats)	S5	120	1.0m	30	rp-spread-6-groups	normal	614	613.0	0	444.0	3526.0
1272	A320 (30 rows - 180 seats)	S5	120	1.0m	30	rp-steep-6-groups	normal	633	634.0	0	520.0	3030.0
1271	A320 (30 rows - 180 seats)	S5	120	1.0m	30	rp-steep-5-groups	normal	637	637.0	0	677.0	3548.0
1273	A320 (30 rows - 180 seats)	S5	120	1.0m	30	rp-2-groups	normal	635	633.0	0	2039.0	6734.0
1274	A320 (30 rows - 180 seats)	S5	120	1.0m	30	rp-3-groups	normal	637	639.0	0	1424.0	6018.0
1275	A320 (30 rows - 180 seats)	S5	120	1.0m	30	rp-spread-4-groups	normal	610	609.0	0	754.0	4497.0
1276	A320 (30 rows - 180 seats)	S5	120	1.0m	30	rp-spread-5-groups	normal	612	612.0	0	527.0	3615.0
1277	A320 (30 rows - 180 seats)	S5	120	1.0m	30	rp-spread-6-groups	normal	603	602.0	0	398.0	3238.0
1278	A320 (30 rows - 180 seats)	S5	120	1.0m	30	rp-steep-4-groups	normal	602	603.0	0	754.0	4136.0
1281	A320 (30 rows - 180 seats)	S5	120	1.0m	30	rp-2-groups	normal	651	648.0	0	2316.0	7133.0
1282	A320 (30 rows - 180 seats)	S5	120	1.0m	30	rp-3-groups	normal	618	619.0	0	1308.0	5375.0
1280	A320 (30 rows - 180 seats)	S5	120	1.0m	30	rp-steep-6-groups	normal	614	615.0	0	430.0	3245.0
1279	A320 (30 rows - 180 seats)	S5	120	1.0m	30	rp-steep-5-groups	normal	637	637.0	0	489.0	3664.0
1283	A320 (30 rows - 180 seats)	S5	120	1.0m	30	rp-spread-4-groups	normal	614	614.0	0	828.0	4664.0
1285	A320 (30 rows - 180 seats)	S5	120	1.0m	30	rp-spread-6-groups	normal	594	593.0	0	456.0	3538.0
1284	A320 (30 rows - 180 seats)	S5	120	1.0m	30	rp-spread-5-groups	normal	615	615.0	0	734.0	4238.0
1289	A320 (30 rows - 180 seats)	S5	120	1.0m	30	rp-2-groups	normal	644	642.0	0	2336.0	6657.0
1288	A320 (30 rows - 180 seats)	S5	120	1.0m	30	rp-steep-6-groups	normal	606	607.0	0	518.0	3245.0
1290	A320 (30 rows - 180 seats)	S5	120	1.0m	30	rp-3-groups	normal	619	620.0	0	1243.0	5282.0
1287	A320 (30 rows - 180 seats)	S5	120	1.0m	30	rp-steep-5-groups	normal	618	619.0	0	618.0	3770.0
1286	A320 (30 rows - 180 seats)	S5	120	1.0m	30	rp-steep-4-groups	normal	628	628.0	0	839.0	4498.0
1291	A320 (30 rows - 180 seats)	S5	120	1.0m	30	rp-spread-4-groups	normal	593	592.0	0	820.0	4951.0
1292	A320 (30 rows - 180 seats)	S5	120	1.0m	30	rp-spread-5-groups	normal	601	600.0	0	573.0	4066.0
1293	A320 (30 rows - 180 seats)	S5	120	1.0m	30	rp-spread-6-groups	normal	628	627.0	0	385.0	3593.0
1294	A320 (30 rows - 180 seats)	S5	120	1.0m	30	rp-steep-4-groups	normal	595	596.0	0	753.0	4462.0
1297	A320 (30 rows - 180 seats)	S5	120	1.0m	30	rp-2-groups	normal	648	645.0	0	2465.0	7619.0
1296	A320 (30 rows - 180 seats)	S5	120	1.0m	30	rp-steep-6-groups	normal	610	611.0	0	525.0	3063.0
1295	A320 (30 rows - 180 seats)	S5	120	1.0m	30	rp-steep-5-groups	normal	626	626.0	0	705.0	3578.0
1298	A320 (30 rows - 180 seats)	S5	120	1.0m	30	rp-3-groups	normal	618	619.0	0	1283.0	4886.0
1299	A320 (30 rows - 180 seats)	S5	120	1.0m	30	rp-spread-4-groups	normal	623	622.0	0	695.0	4762.0
1300	A320 (30 rows - 180 seats)	S5	120	1.0m	30	rp-spread-5-groups	normal	626	625.0	0	578.0	3975.0
1301	A320 (30 rows - 180 seats)	S5	120	1.0m	30	rp-spread-6-groups	normal	640	639.0	0	496.0	3522.0
1305	A320 (30 rows - 180 seats)	S5	120	1.0m	30	rp-2-groups	normal	659	657.0	0	2306.0	7408.0
1302	A320 (30 rows - 180 seats)	S5	120	1.0m	30	rp-steep-4-groups	normal	621	622.0	0	830.0	4420.0
1303	A320 (30 rows - 180 seats)	S5	120	1.0m	30	rp-steep-5-groups	normal	621	621.0	0	653.0	3584.0
1304	A320 (30 rows - 180 seats)	S5	120	1.0m	30	rp-steep-6-groups	normal	605	606.0	0	499.0	2945.0
1306	A320 (30 rows - 180 seats)	S5	120	1.0m	30	rp-3-groups	normal	643	644.0	0	1156.0	5540.0
1307	A320 (30 rows - 180 seats)	S5	120	1.0m	30	rp-spread-4-groups	normal	649	648.0	0	945.0	4874.0
1308	A320 (30 rows - 180 seats)	S5	120	1.0m	30	rp-spread-5-groups	normal	620	619.0	0	682.0	3723.0
1309	A320 (30 rows - 180 seats)	S5	120	1.0m	30	rp-spread-6-groups	normal	629	628.0	0	573.0	3538.0
1310	A320 (30 rows - 180 seats)	S5	120	1.0m	30	rp-steep-4-groups	normal	606	606.0	0	922.0	4298.0
1311	A320 (30 rows - 180 seats)	S5	120	1.0m	30	rp-steep-5-groups	normal	631	631.0	0	760.0	3385.0
1313	A320 (30 rows - 180 seats)	S5	120	1.0m	30	rp-2-groups	normal	618	616.0	0	1925.0	6909.0
1312	A320 (30 rows - 180 seats)	S5	120	1.0m	30	rp-steep-6-groups	normal	614	616.0	0	557.0	3126.0
1314	A320 (30 rows - 180 seats)	S5	120	1.0m	30	rp-3-groups	normal	602	603.0	0	1273.0	5494.0
1315	A320 (30 rows - 180 seats)	S5	120	1.0m	30	rp-spread-4-groups	normal	629	628.0	0	680.0	4944.0
1316	A320 (30 rows - 180 seats)	S5	120	1.0m	30	rp-spread-5-groups	normal	628	627.0	0	563.0	4178.0
1317	A320 (30 rows - 180 seats)	S5	120	1.0m	30	rp-spread-6-groups	normal	610	609.0	0	583.0	3564.0
1318	A320 (30 rows - 180 seats)	S5	120	1.0m	30	rp-steep-4-groups	normal	632	632.0	0	799.0	4299.0
1321	A320 (30 rows - 180 seats)	S5	120	1.0m	30	rp-2-groups	normal	638	636.0	0	2355.0	6957.0
1319	A320 (30 rows - 180 seats)	S5	120	1.0m	30	rp-steep-5-groups	normal	604	605.0	0	592.0	3532.0
1320	A320 (30 rows - 180 seats)	S5	120	1.0m	30	rp-steep-6-groups	normal	625	626.0	0	417.0	2902.0
1322	A320 (30 rows - 180 seats)	S5	120	1.0m	30	rp-3-groups	normal	630	632.0	0	1724.0	5356.0
1324	A320 (30 rows - 180 seats)	S5	120	1.0m	30	rp-spread-5-groups	normal	604	604.0	0	636.0	3928.0
1323	A320 (30 rows - 180 seats)	S5	120	1.0m	30	rp-spread-4-groups	normal	624	623.0	0	779.0	4985.0
1325	A320 (30 rows - 180 seats)	S5	120	1.0m	30	rp-spread-6-groups	normal	606	605.0	0	511.0	3503.0
1326	A320 (30 rows - 180 seats)	S5	120	1.0m	30	rp-steep-4-groups	normal	624	624.0	0	674.0	4573.0
1329	A320 (30 rows - 180 seats)	S5	120	1.0m	30	rp-2-groups	normal	631	629.0	0	2220.0	7217.0
1327	A320 (30 rows - 180 seats)	S5	120	1.0m	30	rp-steep-5-groups	normal	581	581.0	0	608.0	3526.0
1328	A320 (30 rows - 180 seats)	S5	120	1.0m	30	rp-steep-6-groups	normal	606	608.0	0	480.0	2803.0
1330	A320 (30 rows - 180 seats)	S5	120	1.0m	30	rp-3-groups	normal	621	623.0	0	1249.0	5546.0
1332	A320 (30 rows - 180 seats)	S5	120	1.0m	30	rp-spread-5-groups	normal	610	609.0	0	613.0	3876.0
1331	A320 (30 rows - 180 seats)	S5	120	1.0m	30	rp-spread-4-groups	normal	640	639.0	0	1020.0	4671.0
1333	A320 (30 rows - 180 seats)	S5	120	1.0m	30	rp-spread-6-groups	normal	597	596.0	0	445.0	3350.0
1335	A320 (30 rows - 180 seats)	S5	120	1.0m	30	rp-steep-5-groups	normal	607	608.0	0	576.0	3358.0
1336	A320 (30 rows - 180 seats)	S5	120	1.0m	30	rp-steep-6-groups	normal	618	620.0	0	626.0	3164.0
1334	A320 (30 rows - 180 seats)	S5	120	1.0m	30	rp-steep-4-groups	normal	626	626.0	0	839.0	3920.0
1337	A320 (30 rows - 180 seats)	S5	120	1.0m	30	rp-2-groups	normal	640	637.0	0	1913.0	6668.0
1338	A320 (30 rows - 180 seats)	S5	120	1.0m	30	rp-3-groups	normal	633	634.0	0	1294.0	5431.0
1339	A320 (30 rows - 180 seats)	S5	120	1.0m	30	rp-spread-4-groups	normal	618	617.0	0	783.0	4772.0
1340	A320 (30 rows - 180 seats)	S5	120	1.0m	30	rp-spread-5-groups	normal	621	621.0	0	604.0	4031.0
1341	A320 (30 rows - 180 seats)	S5	120	1.0m	30	rp-spread-6-groups	normal	612	611.0	0	459.0	3491.0
1344	A320 (30 rows - 180 seats)	S5	120	1.0m	30	rp-steep-6-groups	normal	614	615.0	0	546.0	3139.0
1342	A320 (30 rows - 180 seats)	S5	120	1.0m	30	rp-steep-4-groups	normal	625	626.0	0	784.0	4451.0
1345	A320 (30 rows - 180 seats)	S5	120	1.0m	30	rp-2-groups	normal	643	640.0	0	2973.0	7310.0
1343	A320 (30 rows - 180 seats)	S5	120	1.0m	30	rp-steep-5-groups	normal	618	619.0	0	567.0	3606.0
1346	A320 (30 rows - 180 seats)	S5	120	1.0m	30	rp-3-groups	normal	617	619.0	0	1248.0	5321.0
1348	A320 (30 rows - 180 seats)	S5	120	1.0m	30	rp-spread-5-groups	normal	594	593.0	0	643.0	3918.0
1347	A320 (30 rows - 180 seats)	S5	120	1.0m	30	rp-spread-4-groups	normal	616	615.0	0	905.0	4770.0
1349	A320 (30 rows - 180 seats)	S5	120	1.0m	30	rp-spread-6-groups	normal	618	617.0	0	407.0	3584.0
1350	A320 (30 rows - 180 seats)	S5	120	1.0m	30	rp-steep-4-groups	normal	640	641.0	0	909.0	4591.0
1353	A320 (30 rows - 180 seats)	S5	120	1.0m	30	rp-2-groups	normal	627	625.0	0	1976.0	6919.0
1351	A320 (30 rows - 180 seats)	S5	120	1.0m	30	rp-steep-5-groups	normal	621	622.0	0	736.0	3569.0
1352	A320 (30 rows - 180 seats)	S5	120	1.0m	30	rp-steep-6-groups	normal	636	637.0	0	495.0	2982.0
1354	A320 (30 rows - 180 seats)	S5	120	1.0m	30	rp-3-groups	normal	632	633.0	0	1247.0	5594.0
1356	A320 (30 rows - 180 seats)	S5	120	1.0m	30	rp-spread-5-groups	normal	589	588.0	0	503.0	3814.0
1355	A320 (30 rows - 180 seats)	S5	120	1.0m	30	rp-spread-4-groups	normal	629	628.0	0	724.0	4874.0
1357	A320 (30 rows - 180 seats)	S5	120	1.0m	30	rp-spread-6-groups	normal	629	627.0	0	392.0	3320.0
1358	A320 (30 rows - 180 seats)	S5	120	1.0m	30	rp-steep-4-groups	normal	611	612.0	0	861.0	4512.0
1359	A320 (30 rows - 180 seats)	S5	120	1.0m	30	rp-steep-5-groups	normal	637	637.0	0	613.0	3346.0
1361	A320 (30 rows - 180 seats)	S5	120	1.0m	30	rp-2-groups	normal	639	637.0	0	2163.0	7170.0
1360	A320 (30 rows - 180 seats)	S5	120	1.0m	30	rp-steep-6-groups	normal	639	640.0	0	468.0	3013.0
1362	A320 (30 rows - 180 seats)	S5	120	1.0m	30	rp-3-groups	normal	639	641.0	0	1065.0	5737.0
1363	A320 (30 rows - 180 seats)	S5	120	1.0m	30	rp-spread-4-groups	normal	605	605.0	0	738.0	4631.0
1364	A320 (30 rows - 180 seats)	S5	120	1.0m	30	rp-spread-5-groups	normal	594	593.0	0	590.0	3964.0
1365	A320 (30 rows - 180 seats)	S5	120	1.0m	30	rp-spread-6-groups	normal	608	607.0	0	510.0	3506.0
1366	A320 (30 rows - 180 seats)	S5	120	1.0m	30	rp-steep-4-groups	normal	598	598.0	0	803.0	4249.0
1369	A320 (30 rows - 180 seats)	S5	120	1.0m	30	rp-2-groups	normal	615	612.0	0	2263.0	6873.0
1367	A320 (30 rows - 180 seats)	S5	120	1.0m	30	rp-steep-5-groups	normal	633	633.0	0	630.0	3521.0
1368	A320 (30 rows - 180 seats)	S5	120	1.0m	30	rp-steep-6-groups	normal	649	650.0	0	400.0	2918.0
1370	A320 (30 rows - 180 seats)	S5	120	1.0m	30	rp-3-groups	normal	668	670.0	0	1403.0	5747.0
1371	A320 (30 rows - 180 seats)	S5	120	1.0m	30	rp-spread-4-groups	normal	610	609.0	0	968.0	4563.0
1372	A320 (30 rows - 180 seats)	S5	120	1.0m	30	rp-spread-5-groups	normal	615	615.0	0	443.0	3976.0
1374	A320 (30 rows - 180 seats)	S5	120	1.0m	30	rp-steep-4-groups	normal	603	603.0	0	740.0	4362.0
1373	A320 (30 rows - 180 seats)	S5	120	1.0m	30	rp-spread-6-groups	normal	620	619.0	0	462.0	3517.0
1375	A320 (30 rows - 180 seats)	S5	120	1.0m	30	rp-steep-5-groups	normal	624	624.0	0	433.0	3711.0
1377	A320 (30 rows - 180 seats)	S5	120	1.0m	30	rp-2-groups	normal	661	659.0	0	2406.0	7110.0
1376	A320 (30 rows - 180 seats)	S5	120	1.0m	30	rp-steep-6-groups	normal	602	604.0	0	492.0	2924.0
1379	A320 (30 rows - 180 seats)	S5	120	1.0m	30	rp-spread-4-groups	normal	620	620.0	0	853.0	4941.0
1380	A320 (30 rows - 180 seats)	S5	120	1.0m	30	rp-spread-5-groups	normal	636	635.0	0	724.0	3799.0
1378	A320 (30 rows - 180 seats)	S5	120	1.0m	30	rp-3-groups	normal	645	647.0	0	1370.0	5366.0
1381	A320 (30 rows - 180 seats)	S5	120	1.0m	30	rp-spread-6-groups	normal	572	571.0	0	371.0	3239.0
1382	A320 (30 rows - 180 seats)	S5	120	1.0m	30	rp-steep-4-groups	normal	640	641.0	0	940.0	4578.0
1385	A320 (30 rows - 180 seats)	S5	120	1.0m	30	rp-2-groups	normal	641	638.0	0	1830.0	7021.0
1383	A320 (30 rows - 180 seats)	S5	120	1.0m	30	rp-steep-5-groups	normal	614	614.0	0	418.0	3459.0
1384	A320 (30 rows - 180 seats)	S5	120	1.0m	30	rp-steep-6-groups	normal	629	631.0	0	398.0	2968.0
1387	A320 (30 rows - 180 seats)	S5	120	1.0m	30	rp-spread-4-groups	normal	606	606.0	0	651.0	4770.0
1386	A320 (30 rows - 180 seats)	S5	120	1.0m	30	rp-3-groups	normal	646	648.0	0	1118.0	5871.0
1388	A320 (30 rows - 180 seats)	S5	120	1.0m	30	rp-spread-5-groups	normal	610	610.0	0	604.0	3925.0
1389	A320 (30 rows - 180 seats)	S5	120	1.0m	30	rp-spread-6-groups	normal	626	625.0	0	539.0	3529.0
1390	A320 (30 rows - 180 seats)	S5	120	1.0m	30	rp-steep-4-groups	normal	653	654.0	0	951.0	4731.0
1393	A320 (30 rows - 180 seats)	S5	120	1.0m	30	rp-2-groups	normal	648	646.0	0	2430.0	7325.0
1391	A320 (30 rows - 180 seats)	S5	120	1.0m	30	rp-steep-5-groups	normal	620	620.0	0	517.0	3371.0
1392	A320 (30 rows - 180 seats)	S5	120	1.0m	30	rp-steep-6-groups	normal	604	605.0	0	487.0	2936.0
1394	A320 (30 rows - 180 seats)	S5	120	1.0m	30	rp-3-groups	normal	633	634.0	0	979.0	5528.0
1396	A320 (30 rows - 180 seats)	S5	120	1.0m	30	rp-spread-5-groups	normal	582	582.0	0	664.0	3918.0
1395	A320 (30 rows - 180 seats)	S5	120	1.0m	30	rp-spread-4-groups	normal	604	603.0	0	731.0	4703.0
1397	A320 (30 rows - 180 seats)	S5	120	1.0m	30	rp-spread-6-groups	normal	590	589.0	0	424.0	3259.0
1401	A320 (30 rows - 180 seats)	S5	120	1.0m	30	rp-2-groups	normal	610	607.0	0	2413.0	7200.0
1398	A320 (30 rows - 180 seats)	S5	120	1.0m	30	rp-steep-4-groups	normal	617	618.0	0	952.0	4481.0
1399	A320 (30 rows - 180 seats)	S5	120	1.0m	30	rp-steep-5-groups	normal	630	630.0	0	575.0	3827.0
1400	A320 (30 rows - 180 seats)	S5	120	1.0m	30	rp-steep-6-groups	normal	634	635.0	0	383.0	3124.0
1402	A320 (30 rows - 180 seats)	S5	120	1.0m	30	rp-3-groups	normal	630	632.0	0	1215.0	5514.0
1403	A320 (30 rows - 180 seats)	S5	120	1.0m	30	rp-spread-4-groups	normal	613	613.0	0	762.0	4551.0
1404	A320 (30 rows - 180 seats)	S5	120	1.0m	30	rp-spread-5-groups	normal	618	618.0	0	539.0	3959.0
1405	A320 (30 rows - 180 seats)	S5	120	1.0m	30	rp-spread-6-groups	normal	598	597.0	0	371.0	3392.0
1406	A320 (30 rows - 180 seats)	S5	120	1.0m	30	rp-steep-4-groups	normal	615	616.0	0	678.0	4275.0
1407	A320 (30 rows - 180 seats)	S5	120	1.0m	30	rp-steep-5-groups	normal	608	608.0	0	545.0	3307.0
1409	A320 (30 rows - 180 seats)	S5	120	1.0m	30	rp-2-groups	normal	638	635.0	0	2322.0	6955.0
1408	A320 (30 rows - 180 seats)	S5	120	1.0m	30	rp-steep-6-groups	normal	606	607.0	0	435.0	3042.0
1410	A320 (30 rows - 180 seats)	S5	120	1.0m	30	rp-3-groups	normal	599	601.0	0	1109.0	5266.0
1412	A320 (30 rows - 180 seats)	S5	120	1.0m	30	rp-spread-5-groups	normal	592	592.0	0	576.0	3804.0
1411	A320 (30 rows - 180 seats)	S5	120	1.0m	30	rp-spread-4-groups	normal	591	591.0	0	779.0	4754.0
1413	A320 (30 rows - 180 seats)	S5	120	1.0m	30	rp-spread-6-groups	normal	613	612.0	0	545.0	3440.0
1414	A320 (30 rows - 180 seats)	S5	120	1.0m	30	rp-steep-4-groups	normal	631	632.0	0	840.0	4421.0
1415	A320 (30 rows - 180 seats)	S5	120	1.0m	30	rp-steep-5-groups	normal	639	639.0	0	538.0	3657.0
1417	A320 (30 rows - 180 seats)	S5	120	1.0m	30	rp-2-groups	normal	613	610.0	0	2274.0	6737.0
1416	A320 (30 rows - 180 seats)	S5	120	1.0m	30	rp-steep-6-groups	normal	641	642.0	0	501.0	3158.0
1418	A320 (30 rows - 180 seats)	S5	120	1.0m	30	rp-3-groups	normal	621	622.0	0	1390.0	5803.0
1419	A320 (30 rows - 180 seats)	S5	120	1.0m	30	rp-spread-4-groups	normal	618	617.0	0	837.0	4738.0
1420	A320 (30 rows - 180 seats)	S5	120	1.0m	30	rp-spread-5-groups	normal	617	616.0	0	587.0	3838.0
1421	A320 (30 rows - 180 seats)	S5	120	1.0m	30	rp-spread-6-groups	normal	595	594.0	0	502.0	3390.0
1422	A320 (30 rows - 180 seats)	S5	120	1.0m	30	rp-steep-4-groups	normal	614	614.0	0	742.0	4130.0
1423	A320 (30 rows - 180 seats)	S5	120	1.0m	30	rp-steep-5-groups	normal	631	631.0	0	658.0	3623.0
1425	A320 (30 rows - 180 seats)	S5	120	1.0m	30	rp-2-groups	normal	616	614.0	0	2237.0	6580.0
1424	A320 (30 rows - 180 seats)	S5	120	1.0m	30	rp-steep-6-groups	normal	626	627.0	0	461.0	3026.0
1426	A320 (30 rows - 180 seats)	S5	120	1.0m	30	rp-3-groups	normal	650	651.0	0	1564.0	5587.0
1427	A320 (30 rows - 180 seats)	S5	120	1.0m	30	rp-spread-4-groups	normal	615	614.0	0	867.0	4913.0
1428	A320 (30 rows - 180 seats)	S5	120	1.0m	30	rp-spread-5-groups	normal	604	604.0	0	632.0	3888.0
1429	A320 (30 rows - 180 seats)	S5	120	1.0m	30	rp-spread-6-groups	normal	599	597.0	0	449.0	3348.0
1430	A320 (30 rows - 180 seats)	S5	120	1.0m	30	rp-steep-4-groups	normal	624	625.0	0	792.0	4282.0
1431	A320 (30 rows - 180 seats)	S5	120	1.0m	30	rp-steep-5-groups	normal	601	601.0	0	577.0	3412.0
1433	A320 (30 rows - 180 seats)	S5	120	1.0m	30	rp-2-groups	normal	629	627.0	0	2009.0	7235.0
1432	A320 (30 rows - 180 seats)	S5	120	1.0m	30	rp-steep-6-groups	normal	641	642.0	0	509.0	2978.0
1434	A320 (30 rows - 180 seats)	S5	120	1.0m	30	rp-3-groups	normal	634	636.0	0	1346.0	5570.0
1435	A320 (30 rows - 180 seats)	S5	120	1.0m	30	rp-spread-4-groups	normal	631	630.0	0	839.0	4697.0
1437	A320 (30 rows - 180 seats)	S5	120	1.0m	30	rp-spread-6-groups	normal	593	592.0	0	420.0	3339.0
1436	A320 (30 rows - 180 seats)	S5	120	1.0m	30	rp-spread-5-groups	normal	603	602.0	0	493.0	3783.0
1438	A320 (30 rows - 180 seats)	S5	120	1.0m	30	rp-steep-4-groups	normal	602	603.0	0	833.0	4216.0
1439	A320 (30 rows - 180 seats)	S5	120	1.0m	30	rp-steep-5-groups	normal	646	646.0	0	593.0	3655.0
1441	A320 (30 rows - 180 seats)	S5	120	1.0m	30	rp-2-groups	normal	627	624.0	0	2205.0	7452.0
1440	A320 (30 rows - 180 seats)	S5	120	1.0m	30	rp-steep-6-groups	normal	627	628.0	0	426.0	3067.0
1442	A320 (30 rows - 180 seats)	S5	120	1.0m	30	rp-3-groups	normal	602	603.0	0	1267.0	5497.0
1443	A320 (30 rows - 180 seats)	S5	120	1.0m	30	rp-spread-4-groups	normal	594	593.0	0	828.0	4652.0
1444	A320 (30 rows - 180 seats)	S5	120	1.0m	30	rp-spread-5-groups	normal	627	626.0	0	509.0	4111.0
1445	A320 (30 rows - 180 seats)	S5	120	1.0m	30	rp-spread-6-groups	normal	584	583.0	0	352.0	3451.0
1446	A320 (30 rows - 180 seats)	S5	120	1.0m	30	rp-steep-4-groups	normal	619	619.0	0	870.0	4573.0
1447	A320 (30 rows - 180 seats)	S5	120	1.0m	30	rp-steep-5-groups	normal	615	615.0	0	661.0	3452.0
1449	A320 (30 rows - 180 seats)	S5	120	1.0m	30	rp-2-groups	normal	660	657.0	0	2014.0	7144.0
1448	A320 (30 rows - 180 seats)	S5	120	1.0m	30	rp-steep-6-groups	normal	648	649.0	0	369.0	2944.0
1450	A320 (30 rows - 180 seats)	S5	120	1.0m	30	rp-3-groups	normal	632	634.0	0	1449.0	5440.0
1451	A320 (30 rows - 180 seats)	S5	120	1.0m	30	rp-spread-4-groups	normal	624	623.0	0	782.0	4700.0
1452	A320 (30 rows - 180 seats)	S5	120	1.0m	30	rp-spread-5-groups	normal	600	600.0	0	519.0	3825.0
1454	A320 (30 rows - 180 seats)	S5	120	1.0m	30	rp-steep-4-groups	normal	610	611.0	0	886.0	4268.0
1453	A320 (30 rows - 180 seats)	S5	120	1.0m	30	rp-spread-6-groups	normal	621	619.0	0	411.0	3548.0
1457	A320 (30 rows - 180 seats)	S5	120	1.0m	30	rp-2-groups	normal	619	617.0	0	1929.0	6994.0
1455	A320 (30 rows - 180 seats)	S5	120	1.0m	30	rp-steep-5-groups	normal	614	615.0	0	583.0	3795.0
1456	A320 (30 rows - 180 seats)	S5	120	1.0m	30	rp-steep-6-groups	normal	632	633.0	0	459.0	3320.0
1458	A320 (30 rows - 180 seats)	S5	120	1.0m	30	rp-3-groups	normal	620	621.0	0	1534.0	5348.0
1459	A320 (30 rows - 180 seats)	S5	120	1.0m	30	rp-spread-4-groups	normal	618	617.0	0	838.0	4677.0
1460	A320 (30 rows - 180 seats)	S5	120	1.0m	30	rp-spread-5-groups	normal	623	623.0	0	666.0	4160.0
1461	A320 (30 rows - 180 seats)	S5	120	1.0m	30	rp-spread-6-groups	normal	593	592.0	0	441.0	3340.0
1462	A320 (30 rows - 180 seats)	S5	120	1.0m	30	rp-steep-4-groups	normal	582	582.0	0	931.0	4329.0
1465	A320 (30 rows - 180 seats)	S5	120	1.0m	30	rp-2-groups	normal	661	659.0	0	2610.0	6760.0
1463	A320 (30 rows - 180 seats)	S5	120	1.0m	30	rp-steep-5-groups	normal	617	617.0	0	499.0	3647.0
1464	A320 (30 rows - 180 seats)	S5	120	1.0m	30	rp-steep-6-groups	normal	615	616.0	0	430.0	2836.0
1466	A320 (30 rows - 180 seats)	S5	120	1.0m	30	rp-3-groups	normal	646	648.0	0	1230.0	5350.0
1467	A320 (30 rows - 180 seats)	S5	120	1.0m	30	rp-spread-4-groups	normal	604	603.0	0	738.0	4672.0
1468	A320 (30 rows - 180 seats)	S5	120	1.0m	30	rp-spread-5-groups	normal	601	600.0	0	508.0	3871.0
1469	A320 (30 rows - 180 seats)	S5	120	1.0m	30	rp-spread-6-groups	normal	626	625.0	0	514.0	3530.0
1470	A320 (30 rows - 180 seats)	S5	120	1.0m	30	rp-steep-4-groups	normal	614	614.0	0	840.0	4518.0
1471	A320 (30 rows - 180 seats)	S5	120	1.0m	30	rp-steep-5-groups	normal	610	610.0	0	590.0	3661.0
1472	A320 (30 rows - 180 seats)	S5	120	1.0m	30	rp-steep-6-groups	normal	616	617.0	0	488.0	3043.0
1473	A320 (30 rows - 180 seats)	S5	120	1.0m	30	rp-2-groups	normal	658	656.0	0	2602.0	7399.0
1474	A320 (30 rows - 180 seats)	S5	120	1.0m	30	rp-3-groups	normal	641	643.0	0	1413.0	5437.0
1475	A320 (30 rows - 180 seats)	S5	120	1.0m	30	rp-spread-4-groups	normal	631	631.0	0	859.0	4865.0
1476	A320 (30 rows - 180 seats)	S5	120	1.0m	30	rp-spread-5-groups	normal	614	614.0	0	673.0	3775.0
1477	A320 (30 rows - 180 seats)	S5	120	1.0m	30	rp-spread-6-groups	normal	604	603.0	0	504.0	3214.0
1478	A320 (30 rows - 180 seats)	S5	120	1.0m	30	rp-steep-4-groups	normal	610	611.0	0	836.0	4264.0
1481	A320 (30 rows - 180 seats)	S5	120	1.0m	30	rp-2-groups	normal	642	639.0	0	2450.0	7139.0
1479	A320 (30 rows - 180 seats)	S5	120	1.0m	30	rp-steep-5-groups	normal	612	612.0	0	578.0	3747.0
1480	A320 (30 rows - 180 seats)	S5	120	1.0m	30	rp-steep-6-groups	normal	621	622.0	0	456.0	3037.0
1482	A320 (30 rows - 180 seats)	S5	120	1.0m	30	rp-3-groups	normal	654	655.0	0	1415.0	5441.0
1483	A320 (30 rows - 180 seats)	S5	120	1.0m	30	rp-spread-4-groups	normal	619	619.0	0	904.0	4912.0
1484	A320 (30 rows - 180 seats)	S5	120	1.0m	30	rp-spread-5-groups	normal	619	619.0	0	578.0	3752.0
1485	A320 (30 rows - 180 seats)	S5	120	1.0m	30	rp-spread-6-groups	normal	612	611.0	0	487.0	3342.0
1487	A320 (30 rows - 180 seats)	S5	120	1.0m	30	rp-steep-5-groups	normal	634	635.0	0	561.0	3772.0
1489	A320 (30 rows - 180 seats)	S5	120	1.0m	30	rp-2-groups	normal	645	642.0	0	2212.0	7049.0
1486	A320 (30 rows - 180 seats)	S5	120	1.0m	30	rp-steep-4-groups	normal	650	651.0	0	924.0	4323.0
1488	A320 (30 rows - 180 seats)	S5	120	1.0m	30	rp-steep-6-groups	normal	642	644.0	0	564.0	3149.0
1490	A320 (30 rows - 180 seats)	S5	120	1.0m	30	rp-3-groups	normal	613	615.0	0	1444.0	5725.0
1491	A320 (30 rows - 180 seats)	S5	120	1.0m	30	rp-spread-4-groups	normal	618	617.0	0	717.0	4846.0
1492	A320 (30 rows - 180 seats)	S5	120	1.0m	30	rp-spread-5-groups	normal	621	621.0	0	514.0	4032.0
1493	A320 (30 rows - 180 seats)	S5	120	1.0m	30	rp-spread-6-groups	normal	590	589.0	0	474.0	3461.0
1497	A320 (30 rows - 180 seats)	S5	120	1.0m	30	rp-2-groups	normal	636	634.0	0	2568.0	6943.0
1494	A320 (30 rows - 180 seats)	S5	120	1.0m	30	rp-steep-4-groups	normal	615	616.0	0	822.0	4037.0
1495	A320 (30 rows - 180 seats)	S5	120	1.0m	30	rp-steep-5-groups	normal	660	660.0	0	760.0	3846.0
1496	A320 (30 rows - 180 seats)	S5	120	1.0m	30	rp-steep-6-groups	normal	640	642.0	0	427.0	2985.0
1498	A320 (30 rows - 180 seats)	S5	120	1.0m	30	rp-3-groups	normal	623	625.0	0	1451.0	5574.0
1499	A320 (30 rows - 180 seats)	S5	120	1.0m	30	rp-spread-4-groups	normal	615	614.0	0	744.0	4802.0
1500	A320 (30 rows - 180 seats)	S5	120	1.0m	30	rp-spread-5-groups	normal	599	599.0	0	614.0	3912.0
1501	A320 (30 rows - 180 seats)	S5	120	1.0m	30	rp-spread-6-groups	normal	642	641.0	0	495.0	3604.0
1502	A320 (30 rows - 180 seats)	S5	120	1.0m	30	rp-steep-4-groups	normal	597	597.0	0	699.0	3892.0
1503	A320 (30 rows - 180 seats)	S5	120	1.0m	30	rp-steep-5-groups	normal	632	632.0	0	571.0	3470.0
1504	A320 (30 rows - 180 seats)	S5	120	1.0m	30	rp-steep-6-groups	normal	604	605.0	0	398.0	2895.0
1505	A320 (30 rows - 180 seats)	S5	120	1.0m	30	rp-2-groups	normal	654	651.0	0	2275.0	7456.0
1506	A320 (30 rows - 180 seats)	S5	120	1.0m	30	rp-3-groups	normal	614	616.0	0	1153.0	5470.0
1507	A320 (30 rows - 180 seats)	S5	120	1.0m	30	rp-spread-4-groups	normal	619	619.0	0	870.0	4690.0
1508	A320 (30 rows - 180 seats)	S5	120	1.0m	30	rp-spread-5-groups	normal	618	618.0	0	566.0	3987.0
1509	A320 (30 rows - 180 seats)	S5	120	1.0m	30	rp-spread-6-groups	normal	605	604.0	0	451.0	3562.0
1510	A320 (30 rows - 180 seats)	S5	120	1.0m	30	rp-steep-4-groups	normal	624	624.0	0	861.0	4337.0
1511	A320 (30 rows - 180 seats)	S5	120	1.0m	30	rp-steep-5-groups	normal	654	654.0	0	510.0	3472.0
1514	A320 (30 rows - 180 seats)	S5	120	1.0m	30	rp-3-groups	normal	623	624.0	0	1373.0	5586.0
1512	A320 (30 rows - 180 seats)	S5	120	1.0m	30	rp-steep-6-groups	normal	645	647.0	0	475.0	3206.0
1513	A320 (30 rows - 180 seats)	S5	120	1.0m	30	rp-2-groups	normal	645	642.0	0	2470.0	7354.0
1515	A320 (30 rows - 180 seats)	S5	120	1.0m	30	rp-spread-4-groups	normal	637	637.0	0	913.0	4909.0
1516	A320 (30 rows - 180 seats)	S5	120	1.0m	30	rp-spread-5-groups	normal	631	631.0	0	623.0	3943.0
1517	A320 (30 rows - 180 seats)	S5	120	1.0m	30	rp-spread-6-groups	normal	595	594.0	0	479.0	3325.0
1518	A320 (30 rows - 180 seats)	S5	120	1.0m	30	rp-steep-4-groups	normal	625	625.0	0	822.0	4566.0
1519	A320 (30 rows - 180 seats)	S5	120	1.0m	30	rp-steep-5-groups	normal	623	624.0	0	532.0	3667.0
1521	A320 (30 rows - 180 seats)	S5	120	1.0m	30	rp-2-groups	normal	669	667.0	0	2517.0	7048.0
1520	A320 (30 rows - 180 seats)	S5	120	1.0m	30	rp-steep-6-groups	normal	614	615.0	0	387.0	2878.0
1522	A320 (30 rows - 180 seats)	S5	120	1.0m	30	rp-3-groups	normal	633	635.0	0	1184.0	5568.0
1523	A320 (30 rows - 180 seats)	S5	120	1.0m	30	rp-spread-4-groups	normal	618	617.0	0	813.0	4908.0
1524	A320 (30 rows - 180 seats)	S5	120	1.0m	30	rp-spread-5-groups	normal	629	629.0	0	618.0	3998.0
1525	A320 (30 rows - 180 seats)	S5	120	1.0m	30	rp-spread-6-groups	normal	608	607.0	0	391.0	3507.0
1526	A320 (30 rows - 180 seats)	S5	120	1.0m	30	rp-steep-4-groups	normal	622	623.0	0	925.0	4502.0
1527	A320 (30 rows - 180 seats)	S5	120	1.0m	30	rp-steep-5-groups	normal	602	602.0	0	615.0	3443.0
1529	A320 (30 rows - 180 seats)	S5	120	1.0m	30	rp-2-groups	normal	638	635.0	0	2529.0	6953.0
1528	A320 (30 rows - 180 seats)	S5	120	1.0m	30	rp-steep-6-groups	normal	621	622.0	0	476.0	3174.0
1530	A320 (30 rows - 180 seats)	S5	120	1.0m	30	rp-3-groups	normal	616	618.0	0	1238.0	5541.0
1531	A320 (30 rows - 180 seats)	S5	120	1.0m	30	rp-spread-4-groups	normal	619	618.0	0	849.0	4823.0
1532	A320 (30 rows - 180 seats)	S5	120	1.0m	30	rp-spread-5-groups	normal	623	622.0	0	551.0	3932.0
1533	A320 (30 rows - 180 seats)	S5	120	1.0m	30	rp-spread-6-groups	normal	608	606.0	0	367.0	3614.0
1534	A320 (30 rows - 180 seats)	S5	120	1.0m	30	rp-steep-4-groups	normal	619	619.0	0	939.0	4160.0
1535	A320 (30 rows - 180 seats)	S5	120	1.0m	30	rp-steep-5-groups	normal	590	590.0	0	434.0	3140.0
1536	A320 (30 rows - 180 seats)	S5	120	1.0m	30	rp-steep-6-groups	normal	633	635.0	0	526.0	2848.0
1537	A320 (30 rows - 180 seats)	S5	120	1.0m	30	rp-2-groups	normal	633	631.0	0	2278.0	7343.0
1538	A320 (30 rows - 180 seats)	S5	120	1.0m	30	rp-3-groups	normal	610	612.0	0	966.0	5238.0
1539	A320 (30 rows - 180 seats)	S5	120	1.0m	30	rp-spread-4-groups	normal	632	632.0	0	811.0	4758.0
1540	A320 (30 rows - 180 seats)	S5	120	1.0m	30	rp-spread-5-groups	normal	604	604.0	0	507.0	3897.0
1541	A320 (30 rows - 180 seats)	S5	120	1.0m	30	rp-spread-6-groups	normal	624	623.0	0	443.0	3531.0
1543	A320 (30 rows - 180 seats)	S5	120	1.0m	30	rp-steep-5-groups	normal	624	624.0	0	556.0	3447.0
1542	A320 (30 rows - 180 seats)	S5	120	1.0m	30	rp-steep-4-groups	normal	632	633.0	0	943.0	4471.0
1545	A320 (30 rows - 180 seats)	S5	120	1.0m	30	rp-2-groups	normal	673	670.0	0	2769.0	7482.0
1544	A320 (30 rows - 180 seats)	S5	120	1.0m	30	rp-steep-6-groups	normal	625	626.0	0	472.0	2908.0
1546	A320 (30 rows - 180 seats)	S5	120	1.0m	30	rp-3-groups	normal	630	632.0	0	1318.0	5796.0
1547	A320 (30 rows - 180 seats)	S5	120	1.0m	30	rp-spread-4-groups	normal	622	621.0	0	832.0	4686.0
1548	A320 (30 rows - 180 seats)	S5	120	1.0m	30	rp-spread-5-groups	normal	628	628.0	0	542.0	3773.0
1549	A320 (30 rows - 180 seats)	S5	120	1.0m	30	rp-spread-6-groups	normal	630	629.0	0	625.0	3759.0
1551	A320 (30 rows - 180 seats)	S5	120	1.0m	30	rp-steep-5-groups	normal	605	605.0	0	625.0	3747.0
1550	A320 (30 rows - 180 seats)	S5	120	1.0m	30	rp-steep-4-groups	normal	621	621.0	0	661.0	4406.0
1553	A320 (30 rows - 180 seats)	S5	120	1.0m	30	rp-2-groups	normal	647	645.0	0	2544.0	7062.0
1552	A320 (30 rows - 180 seats)	S5	120	1.0m	30	rp-steep-6-groups	normal	635	636.0	0	472.0	3059.0
1554	A320 (30 rows - 180 seats)	S5	120	1.0m	30	rp-3-groups	normal	633	635.0	0	1192.0	5466.0
1555	A320 (30 rows - 180 seats)	S5	120	1.0m	30	rp-spread-4-groups	normal	586	585.0	0	833.0	4900.0
1556	A320 (30 rows - 180 seats)	S5	120	1.0m	30	rp-spread-5-groups	normal	610	610.0	0	689.0	3997.0
1557	A320 (30 rows - 180 seats)	S5	120	1.0m	30	rp-spread-6-groups	normal	597	596.0	0	541.0	3475.0
1558	A320 (30 rows - 180 seats)	S5	120	1.0m	30	rp-steep-4-groups	normal	631	632.0	0	763.0	4539.0
1560	A320 (30 rows - 180 seats)	S5	120	1.0m	30	rp-steep-6-groups	normal	629	630.0	0	568.0	2989.0
1559	A320 (30 rows - 180 seats)	S5	120	1.0m	30	rp-steep-5-groups	normal	646	646.0	0	661.0	3571.0
1561	A320 (30 rows - 180 seats)	S5	120	1.0m	30	rp-2-groups	normal	642	640.0	0	2093.0	7059.0
1563	A320 (30 rows - 180 seats)	S5	120	1.0m	30	rp-spread-4-groups	normal	604	604.0	0	675.0	4498.0
1562	A320 (30 rows - 180 seats)	S5	120	1.0m	30	rp-3-groups	normal	659	661.0	0	1078.0	5348.0
1564	A320 (30 rows - 180 seats)	S5	120	1.0m	30	rp-spread-5-groups	normal	610	610.0	0	521.0	4154.0
1565	A320 (30 rows - 180 seats)	S5	120	1.0m	30	rp-spread-6-groups	normal	608	607.0	0	473.0	3356.0
1566	A320 (30 rows - 180 seats)	S5	120	1.0m	30	rp-steep-4-groups	normal	596	597.0	0	679.0	4554.0
1567	A320 (30 rows - 180 seats)	S5	120	1.0m	30	rp-steep-5-groups	normal	617	618.0	0	621.0	3596.0
1569	A320 (30 rows - 180 seats)	S5	120	1.0m	30	rp-2-groups	normal	634	632.0	0	2001.0	6934.0
1568	A320 (30 rows - 180 seats)	S5	120	1.0m	30	rp-steep-6-groups	normal	639	640.0	0	454.0	3027.0
1570	A320 (30 rows - 180 seats)	S5	120	1.0m	30	rp-3-groups	normal	632	634.0	0	1272.0	5442.0
1571	A320 (30 rows - 180 seats)	S5	120	1.0m	30	rp-spread-4-groups	normal	588	587.0	0	875.0	4350.0
1572	A320 (30 rows - 180 seats)	S5	120	1.0m	30	rp-spread-5-groups	normal	599	598.0	0	674.0	3718.0
1573	A320 (30 rows - 180 seats)	S5	120	1.0m	30	rp-spread-6-groups	normal	586	585.0	0	435.0	3298.0
1574	A320 (30 rows - 180 seats)	S5	120	1.0m	30	rp-steep-4-groups	normal	640	641.0	0	800.0	4637.0
1575	A320 (30 rows - 180 seats)	S5	120	1.0m	30	rp-steep-5-groups	normal	626	626.0	0	606.0	3525.0
1576	A320 (30 rows - 180 seats)	S5	120	1.0m	30	rp-steep-6-groups	normal	624	625.0	0	507.0	2985.0
1577	A320 (30 rows - 180 seats)	S5	120	1.0m	30	rp-2-groups	normal	667	664.0	0	2448.0	7143.0
1578	A320 (30 rows - 180 seats)	S5	120	1.0m	30	rp-3-groups	normal	650	652.0	0	1403.0	5659.0
1579	A320 (30 rows - 180 seats)	S5	120	1.0m	30	rp-spread-4-groups	normal	621	620.0	0	792.0	4566.0
1580	A320 (30 rows - 180 seats)	S5	120	1.0m	30	rp-spread-5-groups	normal	622	622.0	0	545.0	3843.0
1581	A320 (30 rows - 180 seats)	S5	120	1.0m	30	rp-spread-6-groups	normal	632	631.0	0	352.0	3655.0
1582	A320 (30 rows - 180 seats)	S5	120	1.0m	30	rp-steep-4-groups	normal	593	594.0	0	789.0	4390.0
1583	A320 (30 rows - 180 seats)	S5	120	1.0m	30	rp-steep-5-groups	normal	601	601.0	0	663.0	3611.0
1585	A320 (30 rows - 180 seats)	S5	120	1.0m	30	rp-2-groups	normal	662	659.0	0	2288.0	6814.0
1584	A320 (30 rows - 180 seats)	S5	120	1.0m	30	rp-steep-6-groups	normal	603	605.0	0	582.0	2990.0
1586	A320 (30 rows - 180 seats)	S5	120	1.0m	30	rp-3-groups	normal	609	610.0	0	1114.0	5543.0
1587	A320 (30 rows - 180 seats)	S5	120	1.0m	30	rp-spread-4-groups	normal	611	610.0	0	757.0	5137.0
1588	A320 (30 rows - 180 seats)	S5	120	1.0m	30	rp-spread-5-groups	normal	644	644.0	0	703.0	4009.0
1589	A320 (30 rows - 180 seats)	S5	120	1.0m	30	rp-spread-6-groups	normal	635	634.0	0	448.0	3536.0
1590	A320 (30 rows - 180 seats)	S5	120	1.0m	30	rp-steep-4-groups	normal	628	629.0	0	780.0	4385.0
1593	A320 (30 rows - 180 seats)	S5	120	1.0m	30	rp-2-groups	normal	629	627.0	0	2469.0	7016.0
1591	A320 (30 rows - 180 seats)	S5	120	1.0m	30	rp-steep-5-groups	normal	646	646.0	0	592.0	3527.0
1592	A320 (30 rows - 180 seats)	S5	120	1.0m	30	rp-steep-6-groups	normal	624	625.0	0	566.0	2976.0
1594	A320 (30 rows - 180 seats)	S5	120	1.0m	30	rp-3-groups	normal	623	625.0	0	1336.0	5404.0
1595	A320 (30 rows - 180 seats)	S5	120	1.0m	30	rp-spread-4-groups	normal	612	611.0	0	752.0	4829.0
1596	A320 (30 rows - 180 seats)	S5	120	1.0m	30	rp-spread-5-groups	normal	605	605.0	0	578.0	3852.0
1597	A320 (30 rows - 180 seats)	S5	120	1.0m	30	rp-spread-6-groups	normal	633	632.0	0	439.0	3576.0
1598	A320 (30 rows - 180 seats)	S5	120	1.0m	30	rp-steep-4-groups	normal	615	615.0	0	919.0	4386.0
1601	A320 (30 rows - 180 seats)	S5	120	1.0m	30	rp-2-groups	normal	656	654.0	0	2288.0	6790.0
1599	A320 (30 rows - 180 seats)	S5	120	1.0m	30	rp-steep-5-groups	normal	630	630.0	0	625.0	3495.0
1600	A320 (30 rows - 180 seats)	S5	120	1.0m	30	rp-steep-6-groups	normal	643	645.0	0	552.0	3096.0
1602	A320 (30 rows - 180 seats)	S5	120	1.0m	30	rp-3-groups	normal	596	598.0	0	1309.0	5307.0
1603	A320 (30 rows - 180 seats)	S5	120	1.0m	30	rp-spread-4-groups	normal	636	636.0	0	1014.0	4987.0
1604	A320 (30 rows - 180 seats)	S5	120	1.0m	30	rp-spread-5-groups	normal	617	616.0	0	703.0	4083.0
1605	A320 (30 rows - 180 seats)	S5	120	1.0m	30	rp-spread-6-groups	normal	613	612.0	0	453.0	3461.0
1606	A320 (30 rows - 180 seats)	S5	120	1.0m	30	rp-steep-4-groups	normal	605	605.0	0	772.0	4463.0
1607	A320 (30 rows - 180 seats)	S5	120	1.0m	30	rp-steep-5-groups	normal	606	606.0	0	614.0	3715.0
1609	A320 (30 rows - 180 seats)	S5	120	1.0m	30	rp-2-groups	normal	646	644.0	0	2064.0	7564.0
1608	A320 (30 rows - 180 seats)	S5	120	1.0m	30	rp-steep-6-groups	normal	641	643.0	0	493.0	3118.0
1610	A320 (30 rows - 180 seats)	S5	120	1.0m	30	rp-3-groups	normal	599	600.0	0	1250.0	5508.0
1611	A320 (30 rows - 180 seats)	S5	120	1.0m	30	rp-spread-4-groups	normal	631	631.0	0	1030.0	5095.0
1612	A320 (30 rows - 180 seats)	S5	120	1.0m	30	rp-spread-5-groups	normal	629	628.0	0	613.0	3904.0
1613	A320 (30 rows - 180 seats)	S5	120	1.0m	30	rp-spread-6-groups	normal	622	621.0	0	452.0	3449.0
1614	A320 (30 rows - 180 seats)	S5	120	1.0m	30	rp-steep-4-groups	normal	609	609.0	0	776.0	4546.0
1615	A320 (30 rows - 180 seats)	S5	120	1.0m	30	rp-steep-5-groups	normal	630	630.0	0	759.0	3491.0
1616	A320 (30 rows - 180 seats)	S5	120	1.0m	30	rp-steep-6-groups	normal	610	611.0	0	489.0	2885.0
1617	A320 (30 rows - 180 seats)	S5	120	1.0m	30	rp-2-groups	normal	645	642.0	0	2708.0	7164.0
1618	A320 (30 rows - 180 seats)	S5	120	1.0m	30	rp-3-groups	normal	642	643.0	0	1277.0	5477.0
1620	A320 (30 rows - 180 seats)	S5	120	1.0m	30	rp-spread-5-groups	normal	595	594.0	0	693.0	3956.0
1619	A320 (30 rows - 180 seats)	S5	120	1.0m	30	rp-spread-4-groups	normal	636	636.0	0	887.0	4753.0
1621	A320 (30 rows - 180 seats)	S5	120	1.0m	30	rp-spread-6-groups	normal	598	597.0	0	498.0	3352.0
1622	A320 (30 rows - 180 seats)	S5	120	1.0m	30	rp-steep-4-groups	normal	608	609.0	0	738.0	4444.0
1625	A320 (30 rows - 180 seats)	S5	120	1.0m	30	rp-2-groups	normal	657	655.0	0	2836.0	7410.0
1624	A320 (30 rows - 180 seats)	S5	120	1.0m	30	rp-steep-6-groups	normal	616	617.0	0	452.0	3057.0
1623	A320 (30 rows - 180 seats)	S5	120	1.0m	30	rp-steep-5-groups	normal	622	622.0	0	541.0	3630.0
1626	A320 (30 rows - 180 seats)	S5	120	1.0m	30	rp-3-groups	normal	623	624.0	0	1271.0	5788.0
1627	A320 (30 rows - 180 seats)	S5	120	1.0m	30	rp-spread-4-groups	normal	607	607.0	0	860.0	4775.0
1628	A320 (30 rows - 180 seats)	S5	120	1.0m	30	rp-spread-5-groups	normal	612	612.0	0	668.0	4044.0
1630	A320 (30 rows - 180 seats)	S5	120	1.0m	30	rp-steep-4-groups	normal	632	632.0	0	886.0	4254.0
1629	A320 (30 rows - 180 seats)	S5	120	1.0m	30	rp-spread-6-groups	normal	631	630.0	0	479.0	3315.0
1633	A320 (30 rows - 180 seats)	S5	120	1.0m	30	rp-2-groups	normal	645	642.0	0	1928.0	7073.0
1632	A320 (30 rows - 180 seats)	S5	120	1.0m	30	rp-steep-6-groups	normal	628	629.0	0	526.0	3111.0
1631	A320 (30 rows - 180 seats)	S5	120	1.0m	30	rp-steep-5-groups	normal	622	623.0	0	542.0	3547.0
1634	A320 (30 rows - 180 seats)	S5	120	1.0m	30	rp-3-groups	normal	606	608.0	0	1443.0	5044.0
1635	A320 (30 rows - 180 seats)	S5	120	1.0m	30	rp-spread-4-groups	normal	609	609.0	0	950.0	4872.0
1636	A320 (30 rows - 180 seats)	S5	120	1.0m	30	rp-spread-5-groups	normal	605	604.0	0	547.0	4005.0
1637	A320 (30 rows - 180 seats)	S5	120	1.0m	30	rp-spread-6-groups	normal	619	618.0	0	517.0	3338.0
1640	A320 (30 rows - 180 seats)	S5	120	1.0m	30	rp-steep-6-groups	normal	599	601.0	0	481.0	2951.0
1638	A320 (30 rows - 180 seats)	S5	120	1.0m	30	rp-steep-4-groups	normal	676	676.0	0	792.0	5009.0
1639	A320 (30 rows - 180 seats)	S5	120	1.0m	30	rp-steep-5-groups	normal	634	634.0	0	516.0	3605.0
1641	A320 (30 rows - 180 seats)	S5	120	1.0m	30	rp-2-groups	normal	685	683.0	0	2515.0	6914.0
1642	A320 (30 rows - 180 seats)	S5	120	1.0m	30	rp-3-groups	normal	633	635.0	0	1468.0	5688.0
1643	A320 (30 rows - 180 seats)	S5	120	1.0m	30	rp-spread-4-groups	normal	622	621.0	0	811.0	4826.0
1644	A320 (30 rows - 180 seats)	S5	120	1.0m	30	rp-spread-5-groups	normal	609	609.0	0	580.0	3899.0
1645	A320 (30 rows - 180 seats)	S5	120	1.0m	30	rp-spread-6-groups	normal	621	620.0	0	460.0	3816.0
1649	A320 (30 rows - 180 seats)	S5	120	1.0m	30	rp-2-groups	normal	659	657.0	0	2282.0	7014.0
1646	A320 (30 rows - 180 seats)	S5	120	1.0m	30	rp-steep-4-groups	normal	611	612.0	0	774.0	4241.0
1647	A320 (30 rows - 180 seats)	S5	120	1.0m	30	rp-steep-5-groups	normal	631	631.0	0	621.0	3641.0
1648	A320 (30 rows - 180 seats)	S5	120	1.0m	30	rp-steep-6-groups	normal	599	600.0	0	426.0	3049.0
1650	A320 (30 rows - 180 seats)	S5	120	1.0m	30	rp-3-groups	normal	611	613.0	0	1280.0	5430.0
1651	A320 (30 rows - 180 seats)	S5	120	1.0m	30	rp-spread-4-groups	normal	647	647.0	0	898.0	4881.0
1653	A320 (30 rows - 180 seats)	S5	120	1.0m	30	rp-spread-6-groups	normal	626	625.0	0	529.0	3488.0
1654	A320 (30 rows - 180 seats)	S5	120	1.0m	30	rp-steep-4-groups	normal	654	655.0	0	955.0	4628.0
1657	A320 (30 rows - 180 seats)	S5	120	1.0m	30	rp-2-groups	normal	672	670.0	0	2440.0	7530.0
1652	A320 (30 rows - 180 seats)	S5	120	1.0m	30	rp-spread-5-groups	normal	640	639.0	0	625.0	3882.0
1655	A320 (30 rows - 180 seats)	S5	120	1.0m	30	rp-steep-5-groups	normal	640	641.0	0	672.0	3745.0
1656	A320 (30 rows - 180 seats)	S5	120	1.0m	30	rp-steep-6-groups	normal	647	649.0	0	481.0	3029.0
1658	A320 (30 rows - 180 seats)	S5	120	1.0m	30	rp-3-groups	normal	622	624.0	0	1198.0	5277.0
1659	A320 (30 rows - 180 seats)	S5	120	1.0m	30	rp-spread-4-groups	normal	618	617.0	0	929.0	4477.0
1660	A320 (30 rows - 180 seats)	S5	120	1.0m	30	rp-spread-5-groups	normal	614	613.0	0	498.0	3715.0
1666	A320 (30 rows - 180 seats)	S5	120	1.0m	30	rp-3-groups	normal	618	619.0	0	1305.0	5495.0
1662	A320 (30 rows - 180 seats)	S5	120	1.0m	30	rp-steep-4-groups	normal	644	645.0	0	993.0	4533.0
1664	A320 (30 rows - 180 seats)	S5	120	1.0m	30	rp-steep-6-groups	normal	621	622.0	0	508.0	3087.0
1661	A320 (30 rows - 180 seats)	S5	120	1.0m	30	rp-spread-6-groups	normal	627	626.0	0	531.0	3358.0
1665	A320 (30 rows - 180 seats)	S5	120	1.0m	30	rp-2-groups	normal	662	660.0	0	2278.0	7150.0
1663	A320 (30 rows - 180 seats)	S5	120	1.0m	30	rp-steep-5-groups	normal	633	633.0	0	686.0	3817.0
1667	A320 (30 rows - 180 seats)	S5	120	1.0m	30	rp-spread-4-groups	normal	639	638.0	0	780.0	4541.0
1669	A320 (30 rows - 180 seats)	S5	120	1.0m	30	rp-spread-6-groups	normal	593	592.0	0	428.0	3331.0
1670	A320 (30 rows - 180 seats)	S5	120	1.0m	30	rp-steep-4-groups	normal	604	605.0	0	730.0	4397.0
1668	A320 (30 rows - 180 seats)	S5	120	1.0m	30	rp-spread-5-groups	normal	611	610.0	0	558.0	4028.0
1673	A320 (30 rows - 180 seats)	S5	120	1.0m	30	rp-2-groups	normal	661	659.0	0	2320.0	7017.0
1671	A320 (30 rows - 180 seats)	S5	120	1.0m	30	rp-steep-5-groups	normal	630	630.0	0	676.0	3261.0
1672	A320 (30 rows - 180 seats)	S5	120	1.0m	30	rp-steep-6-groups	normal	624	626.0	0	299.0	3104.0
1674	A320 (30 rows - 180 seats)	S5	120	1.0m	30	rp-3-groups	normal	622	623.0	0	1288.0	5582.0
1675	A320 (30 rows - 180 seats)	S5	120	1.0m	30	rp-spread-4-groups	normal	600	600.0	0	777.0	4559.0
1676	A320 (30 rows - 180 seats)	S5	120	1.0m	30	rp-spread-5-groups	normal	592	591.0	0	627.0	3962.0
1677	A320 (30 rows - 180 seats)	S5	120	1.0m	30	rp-spread-6-groups	normal	606	605.0	0	435.0	3367.0
1678	A320 (30 rows - 180 seats)	S5	120	1.0m	30	rp-steep-4-groups	normal	622	623.0	0	883.0	4258.0
1679	A320 (30 rows - 180 seats)	S5	120	1.0m	30	rp-steep-5-groups	normal	636	637.0	0	504.0	3518.0
1681	A320 (30 rows - 180 seats)	S5	120	1.0m	30	rp-2-groups	normal	648	646.0	0	2595.0	7257.0
1680	A320 (30 rows - 180 seats)	S5	120	1.0m	30	rp-steep-6-groups	normal	627	628.0	0	473.0	3109.0
1682	A320 (30 rows - 180 seats)	S5	120	1.0m	30	rp-3-groups	normal	631	633.0	0	1276.0	5503.0
1683	A320 (30 rows - 180 seats)	S5	120	1.0m	30	rp-spread-4-groups	normal	643	643.0	0	833.0	4853.0
1684	A320 (30 rows - 180 seats)	S5	120	1.0m	30	rp-spread-5-groups	normal	588	587.0	0	443.0	4088.0
1686	A320 (30 rows - 180 seats)	S5	120	1.0m	30	rp-steep-4-groups	normal	598	598.0	0	845.0	4491.0
1689	A320 (30 rows - 180 seats)	S5	120	1.0m	30	rp-2-groups	normal	604	601.0	0	2349.0	6973.0
1685	A320 (30 rows - 180 seats)	S5	120	1.0m	30	rp-spread-6-groups	normal	607	606.0	0	442.0	3276.0
1687	A320 (30 rows - 180 seats)	S5	120	1.0m	30	rp-steep-5-groups	normal	647	647.0	0	656.0	3622.0
1688	A320 (30 rows - 180 seats)	S5	120	1.0m	30	rp-steep-6-groups	normal	627	628.0	0	496.0	3074.0
1690	A320 (30 rows - 180 seats)	S5	120	1.0m	30	rp-3-groups	normal	632	634.0	0	1355.0	5498.0
1691	A320 (30 rows - 180 seats)	S5	120	1.0m	30	rp-spread-4-groups	normal	654	653.0	0	841.0	5086.0
1693	A320 (30 rows - 180 seats)	S5	120	1.0m	30	rp-spread-6-groups	normal	585	584.0	0	492.0	3491.0
1692	A320 (30 rows - 180 seats)	S5	120	1.0m	30	rp-spread-5-groups	normal	608	608.0	0	591.0	3732.0
1694	A320 (30 rows - 180 seats)	S5	120	1.0m	30	rp-steep-4-groups	normal	620	621.0	0	771.0	4371.0
1695	A320 (30 rows - 180 seats)	S5	120	1.0m	30	rp-steep-5-groups	normal	610	610.0	0	578.0	3744.0
1696	A320 (30 rows - 180 seats)	S5	120	1.0m	30	rp-steep-6-groups	normal	633	634.0	0	647.0	3176.0
1697	A320 (30 rows - 180 seats)	S5	120	1.0m	30	rp-2-groups	normal	650	647.0	0	1953.0	6957.0
1698	A320 (30 rows - 180 seats)	S5	120	1.0m	30	rp-3-groups	normal	627	629.0	0	1446.0	5443.0
1699	A320 (30 rows - 180 seats)	S5	120	1.0m	30	rp-spread-4-groups	normal	608	608.0	0	903.0	4483.0
1701	A320 (30 rows - 180 seats)	S5	120	1.0m	30	rp-spread-6-groups	normal	590	588.0	0	420.0	3616.0
1700	A320 (30 rows - 180 seats)	S5	120	1.0m	30	rp-spread-5-groups	normal	607	606.0	0	527.0	3955.0
1702	A320 (30 rows - 180 seats)	S5	120	1.0m	30	rp-steep-4-groups	normal	625	626.0	0	614.0	4609.0
1705	A320 (30 rows - 180 seats)	S5	120	1.0m	30	rp-2-groups	normal	664	661.0	0	2543.0	6968.0
1703	A320 (30 rows - 180 seats)	S5	120	1.0m	30	rp-steep-5-groups	normal	630	631.0	0	598.0	3495.0
1704	A320 (30 rows - 180 seats)	S5	120	1.0m	30	rp-steep-6-groups	normal	617	618.0	0	453.0	2964.0
1706	A320 (30 rows - 180 seats)	S5	120	1.0m	30	rp-3-groups	normal	648	650.0	0	1236.0	5294.0
1707	A320 (30 rows - 180 seats)	S5	120	1.0m	30	rp-spread-4-groups	normal	643	642.0	0	872.0	4655.0
1708	A320 (30 rows - 180 seats)	S5	120	1.0m	30	rp-spread-5-groups	normal	619	619.0	0	524.0	4044.0
1709	A320 (30 rows - 180 seats)	S5	120	1.0m	30	rp-spread-6-groups	normal	602	601.0	0	406.0	3708.0
1710	A320 (30 rows - 180 seats)	S5	120	1.0m	30	rp-steep-4-groups	normal	589	589.0	0	772.0	4232.0
1711	A320 (30 rows - 180 seats)	S5	120	1.0m	30	rp-steep-5-groups	normal	624	624.0	0	605.0	3472.0
1712	A320 (30 rows - 180 seats)	S5	120	1.0m	30	rp-steep-6-groups	normal	633	634.0	0	458.0	3152.0
1713	A320 (30 rows - 180 seats)	S5	120	1.0m	30	rp-2-groups	normal	628	626.0	0	1859.0	7128.0
1714	A320 (30 rows - 180 seats)	S5	120	1.0m	30	rp-3-groups	normal	623	625.0	0	1317.0	5148.0
1715	A320 (30 rows - 180 seats)	S5	120	1.0m	30	rp-spread-4-groups	normal	615	614.0	0	852.0	4675.0
1718	A320 (30 rows - 180 seats)	S5	120	1.0m	30	rp-steep-4-groups	normal	643	644.0	0	1022.0	4296.0
1717	A320 (30 rows - 180 seats)	S5	120	1.0m	30	rp-spread-6-groups	normal	596	595.0	0	512.0	3415.0
1716	A320 (30 rows - 180 seats)	S5	120	1.0m	30	rp-spread-5-groups	normal	617	617.0	0	580.0	3720.0
1719	A320 (30 rows - 180 seats)	S5	120	1.0m	30	rp-steep-5-groups	normal	611	612.0	0	521.0	3477.0
1721	A320 (30 rows - 180 seats)	S5	120	1.0m	30	rp-2-groups	normal	654	652.0	0	1907.0	7601.0
1720	A320 (30 rows - 180 seats)	S5	120	1.0m	30	rp-steep-6-groups	normal	635	636.0	0	504.0	3440.0
1722	A320 (30 rows - 180 seats)	S5	120	1.0m	30	rp-3-groups	normal	628	629.0	0	1255.0	5938.0
1723	A320 (30 rows - 180 seats)	S5	120	1.0m	30	rp-spread-4-groups	normal	616	616.0	0	875.0	4459.0
1724	A320 (30 rows - 180 seats)	S5	120	1.0m	30	rp-spread-5-groups	normal	632	631.0	0	564.0	3576.0
1725	A320 (30 rows - 180 seats)	S5	120	1.0m	30	rp-spread-6-groups	normal	639	638.0	0	522.0	3461.0
1726	A320 (30 rows - 180 seats)	S5	120	1.0m	30	rp-steep-4-groups	normal	630	631.0	0	684.0	4436.0
1729	A320 (30 rows - 180 seats)	S5	120	1.0m	30	rp-2-groups	normal	650	648.0	0	2312.0	6722.0
1727	A320 (30 rows - 180 seats)	S5	120	1.0m	30	rp-steep-5-groups	normal	615	615.0	0	655.0	3526.0
1728	A320 (30 rows - 180 seats)	S5	120	1.0m	30	rp-steep-6-groups	normal	612	614.0	0	549.0	2945.0
1730	A320 (30 rows - 180 seats)	S5	120	1.0m	30	rp-3-groups	normal	630	631.0	0	1221.0	5082.0
1731	A320 (30 rows - 180 seats)	S5	120	1.0m	30	rp-spread-4-groups	normal	624	623.0	0	818.0	4893.0
1732	A320 (30 rows - 180 seats)	S5	120	1.0m	30	rp-spread-5-groups	normal	625	625.0	0	631.0	4131.0
1733	A320 (30 rows - 180 seats)	S5	120	1.0m	30	rp-spread-6-groups	normal	616	615.0	0	408.0	3577.0
1734	A320 (30 rows - 180 seats)	S5	120	1.0m	30	rp-steep-4-groups	normal	640	641.0	0	849.0	4453.0
1735	A320 (30 rows - 180 seats)	S5	120	1.0m	30	rp-steep-5-groups	normal	626	626.0	0	599.0	3741.0
1736	A320 (30 rows - 180 seats)	S5	120	1.0m	30	rp-steep-6-groups	normal	622	623.0	0	521.0	3160.0
1737	A320 (30 rows - 180 seats)	S5	120	1.0m	30	rp-2-groups	normal	663	660.0	0	2422.0	6640.0
1738	A320 (30 rows - 180 seats)	S5	120	1.0m	30	rp-3-groups	normal	637	638.0	0	1164.0	5534.0
1739	A320 (30 rows - 180 seats)	S5	120	1.0m	30	rp-spread-4-groups	normal	617	617.0	0	784.0	4676.0
1740	A320 (30 rows - 180 seats)	S5	120	1.0m	30	rp-spread-5-groups	normal	632	631.0	0	548.0	3805.0
1741	A320 (30 rows - 180 seats)	S5	120	1.0m	30	rp-spread-6-groups	normal	634	633.0	0	665.0	3602.0
1742	A320 (30 rows - 180 seats)	S5	120	1.0m	30	rp-steep-4-groups	normal	615	616.0	0	924.0	4267.0
1743	A320 (30 rows - 180 seats)	S5	120	1.0m	30	rp-steep-5-groups	normal	637	637.0	0	579.0	3406.0
1745	A320 (30 rows - 180 seats)	S5	120	1.0m	30	rp-2-groups	normal	662	660.0	0	2420.0	7198.0
1744	A320 (30 rows - 180 seats)	S5	120	1.0m	30	rp-steep-6-groups	normal	640	641.0	0	468.0	3030.0
1746	A320 (30 rows - 180 seats)	S5	120	1.0m	30	rp-3-groups	normal	619	621.0	0	1085.0	5495.0
1747	A320 (30 rows - 180 seats)	S5	120	1.0m	30	rp-spread-4-groups	normal	626	625.0	0	782.0	4859.0
1748	A320 (30 rows - 180 seats)	S5	120	1.0m	30	rp-spread-5-groups	normal	590	590.0	0	655.0	3866.0
1750	A320 (30 rows - 180 seats)	S5	120	1.0m	30	rp-steep-4-groups	normal	612	612.0	0	826.0	4315.0
1749	A320 (30 rows - 180 seats)	S5	120	1.0m	30	rp-spread-6-groups	normal	589	588.0	0	428.0	3349.0
1753	A320 (30 rows - 180 seats)	S5	120	1.0m	30	rp-2-groups	normal	620	618.0	0	2567.0	7286.0
1752	A320 (30 rows - 180 seats)	S5	120	1.0m	30	rp-steep-6-groups	normal	605	606.0	0	541.0	2903.0
1751	A320 (30 rows - 180 seats)	S5	120	1.0m	30	rp-steep-5-groups	normal	603	603.0	0	518.0	3764.0
1755	A320 (30 rows - 180 seats)	S5	120	1.0m	30	rp-spread-4-groups	normal	592	591.0	0	704.0	4809.0
1754	A320 (30 rows - 180 seats)	S5	120	1.0m	30	rp-3-groups	normal	596	598.0	0	1065.0	5198.0
1756	A320 (30 rows - 180 seats)	S5	120	1.0m	30	rp-spread-5-groups	normal	587	587.0	0	541.0	3624.0
1758	A320 (30 rows - 180 seats)	S5	120	1.0m	30	rp-steep-4-groups	normal	612	612.0	0	735.0	4274.0
1761	A320 (30 rows - 180 seats)	S5	120	1.0m	30	rp-2-groups	normal	641	638.0	0	2307.0	7074.0
1757	A320 (30 rows - 180 seats)	S5	120	1.0m	30	rp-spread-6-groups	normal	639	637.0	0	523.0	3632.0
1760	A320 (30 rows - 180 seats)	S5	120	1.0m	30	rp-steep-6-groups	normal	635	636.0	0	499.0	2978.0
1759	A320 (30 rows - 180 seats)	S5	120	1.0m	30	rp-steep-5-groups	normal	637	638.0	0	642.0	3720.0
1762	A320 (30 rows - 180 seats)	S5	120	1.0m	30	rp-3-groups	normal	637	639.0	0	1540.0	5537.0
1763	A320 (30 rows - 180 seats)	S5	120	1.0m	30	rp-spread-4-groups	normal	598	597.0	0	683.0	4503.0
1764	A320 (30 rows - 180 seats)	S5	120	1.0m	30	rp-spread-5-groups	normal	617	617.0	0	740.0	3902.0
1765	A320 (30 rows - 180 seats)	S5	120	1.0m	30	rp-spread-6-groups	normal	613	612.0	0	365.0	3264.0
1767	A320 (30 rows - 180 seats)	S5	120	1.0m	30	rp-steep-5-groups	normal	615	615.0	0	562.0	3538.0
1766	A320 (30 rows - 180 seats)	S5	120	1.0m	30	rp-steep-4-groups	normal	652	652.0	0	862.0	4069.0
1769	A320 (30 rows - 180 seats)	S5	120	1.0m	30	rp-2-groups	normal	652	650.0	0	1979.0	6869.0
1768	A320 (30 rows - 180 seats)	S5	120	1.0m	30	rp-steep-6-groups	normal	631	632.0	0	437.0	3130.0
1770	A320 (30 rows - 180 seats)	S5	120	1.0m	30	rp-3-groups	normal	614	615.0	0	1363.0	5752.0
1771	A320 (30 rows - 180 seats)	S5	120	1.0m	30	rp-spread-4-groups	normal	637	637.0	0	863.0	4694.0
1772	A320 (30 rows - 180 seats)	S5	120	1.0m	30	rp-spread-5-groups	normal	645	644.0	0	608.0	4107.0
1774	A320 (30 rows - 180 seats)	S5	120	1.0m	30	rp-steep-4-groups	normal	583	583.0	0	693.0	4143.0
1773	A320 (30 rows - 180 seats)	S5	120	1.0m	30	rp-spread-6-groups	normal	601	600.0	0	459.0	3299.0
1775	A320 (30 rows - 180 seats)	S5	120	1.0m	30	rp-steep-5-groups	normal	643	644.0	0	670.0	3749.0
1776	A320 (30 rows - 180 seats)	S5	120	1.0m	30	rp-steep-6-groups	normal	614	615.0	0	508.0	2921.0
1777	A320 (30 rows - 180 seats)	S5	120	1.0m	30	rp-2-groups	normal	646	644.0	0	2385.0	7030.0
1778	A320 (30 rows - 180 seats)	S5	120	1.0m	30	rp-3-groups	normal	626	628.0	0	1474.0	5669.0
1779	A320 (30 rows - 180 seats)	S5	120	1.0m	30	rp-spread-4-groups	normal	630	629.0	0	929.0	4697.0
1780	A320 (30 rows - 180 seats)	S5	120	1.0m	30	rp-spread-5-groups	normal	588	587.0	0	606.0	3647.0
1781	A320 (30 rows - 180 seats)	S5	120	1.0m	30	rp-spread-6-groups	normal	606	604.0	0	482.0	3674.0
1782	A320 (30 rows - 180 seats)	S5	120	1.0m	30	rp-steep-4-groups	normal	628	628.0	0	747.0	4470.0
1785	A320 (30 rows - 180 seats)	S5	120	1.0m	30	rp-2-groups	normal	640	638.0	0	2526.0	7108.0
1783	A320 (30 rows - 180 seats)	S5	120	1.0m	30	rp-steep-5-groups	normal	646	647.0	0	611.0	3720.0
1784	A320 (30 rows - 180 seats)	S5	120	1.0m	30	rp-steep-6-groups	normal	632	633.0	0	455.0	3222.0
1786	A320 (30 rows - 180 seats)	S5	120	1.0m	30	rp-3-groups	normal	632	634.0	0	1392.0	5596.0
1787	A320 (30 rows - 180 seats)	S5	120	1.0m	30	rp-spread-4-groups	normal	603	602.0	0	756.0	4749.0
1788	A320 (30 rows - 180 seats)	S5	120	1.0m	30	rp-spread-5-groups	normal	617	617.0	0	545.0	4071.0
1789	A320 (30 rows - 180 seats)	S5	120	1.0m	30	rp-spread-6-groups	normal	617	616.0	0	444.0	3579.0
1790	A320 (30 rows - 180 seats)	S5	120	1.0m	30	rp-steep-4-groups	normal	632	633.0	0	923.0	4384.0
1793	A320 (30 rows - 180 seats)	S5	120	1.0m	30	rp-2-groups	normal	649	647.0	0	2115.0	7037.0
1791	A320 (30 rows - 180 seats)	S5	120	1.0m	30	rp-steep-5-groups	normal	627	628.0	0	631.0	3563.0
1792	A320 (30 rows - 180 seats)	S5	120	1.0m	30	rp-steep-6-groups	normal	613	614.0	0	547.0	2973.0
1794	A320 (30 rows - 180 seats)	S5	120	1.0m	30	rp-3-groups	normal	624	626.0	0	1306.0	5240.0
1795	A320 (30 rows - 180 seats)	S5	120	1.0m	30	rp-spread-4-groups	normal	633	632.0	0	848.0	4729.0
1796	A320 (30 rows - 180 seats)	S5	120	1.0m	30	rp-spread-5-groups	normal	614	613.0	0	555.0	3727.0
1797	A320 (30 rows - 180 seats)	S5	120	1.0m	30	rp-spread-6-groups	normal	597	596.0	0	432.0	3378.0
1798	A320 (30 rows - 180 seats)	S5	120	1.0m	30	rp-steep-4-groups	normal	634	635.0	0	963.0	4383.0
1801	A320 (30 rows - 180 seats)	S5	120	1.0m	30	rp-2-groups	normal	637	635.0	0	2768.0	7649.0
1799	A320 (30 rows - 180 seats)	S5	120	1.0m	30	rp-steep-5-groups	normal	630	631.0	0	617.0	3709.0
1800	A320 (30 rows - 180 seats)	S5	120	1.0m	30	rp-steep-6-groups	normal	647	648.0	0	510.0	3311.0
1802	A320 (30 rows - 180 seats)	S5	120	1.0m	30	rp-3-groups	normal	666	668.0	0	1340.0	5369.0
1803	A320 (30 rows - 180 seats)	S5	120	1.0m	30	rp-spread-4-groups	normal	611	611.0	0	997.0	4647.0
1804	A320 (30 rows - 180 seats)	S5	120	1.0m	30	rp-spread-5-groups	normal	607	607.0	0	653.0	4055.0
1805	A320 (30 rows - 180 seats)	S5	120	1.0m	30	rp-spread-6-groups	normal	612	611.0	0	419.0	3536.0
1806	A320 (30 rows - 180 seats)	S5	120	1.0m	30	rp-steep-4-groups	normal	601	602.0	0	751.0	4290.0
1807	A320 (30 rows - 180 seats)	S5	120	1.0m	30	rp-steep-5-groups	normal	607	607.0	0	788.0	3720.0
1809	A320 (30 rows - 180 seats)	S5	120	1.0m	30	rp-2-groups	normal	646	643.0	0	2573.0	6588.0
1808	A320 (30 rows - 180 seats)	S5	120	1.0m	30	rp-steep-6-groups	normal	636	637.0	0	459.0	3134.0
1810	A320 (30 rows - 180 seats)	S5	120	1.0m	30	rp-3-groups	normal	632	634.0	0	1158.0	5123.0
1811	A320 (30 rows - 180 seats)	S5	120	1.0m	30	rp-spread-4-groups	normal	637	636.0	0	917.0	4782.0
1812	A320 (30 rows - 180 seats)	S5	120	1.0m	30	rp-spread-5-groups	normal	624	623.0	0	643.0	3923.0
1813	A320 (30 rows - 180 seats)	S5	120	1.0m	30	rp-spread-6-groups	normal	637	636.0	0	379.0	3332.0
1815	A320 (30 rows - 180 seats)	S5	120	1.0m	30	rp-steep-5-groups	normal	639	639.0	0	652.0	3444.0
1814	A320 (30 rows - 180 seats)	S5	120	1.0m	30	rp-steep-4-groups	normal	649	650.0	0	744.0	4427.0
1817	A320 (30 rows - 180 seats)	S5	120	1.0m	30	rp-2-groups	normal	653	651.0	0	2310.0	7143.0
1816	A320 (30 rows - 180 seats)	S5	120	1.0m	30	rp-steep-6-groups	normal	620	622.0	0	566.0	3457.0
1818	A320 (30 rows - 180 seats)	S5	120	1.0m	30	rp-3-groups	normal	616	618.0	0	1164.0	5444.0
1820	A320 (30 rows - 180 seats)	S5	120	1.0m	30	rp-spread-5-groups	normal	615	614.0	0	637.0	3817.0
1819	A320 (30 rows - 180 seats)	S5	120	1.0m	30	rp-spread-4-groups	normal	623	622.0	0	691.0	4815.0
1821	A320 (30 rows - 180 seats)	S5	120	1.0m	30	rp-spread-6-groups	normal	604	603.0	0	466.0	3529.0
1822	A320 (30 rows - 180 seats)	S5	120	1.0m	30	rp-steep-4-groups	normal	610	611.0	0	837.0	4011.0
1823	A320 (30 rows - 180 seats)	S5	120	1.0m	30	rp-steep-5-groups	normal	640	641.0	0	664.0	3632.0
1825	A320 (30 rows - 180 seats)	S5	120	1.0m	30	rp-2-groups	normal	638	635.0	0	2083.0	6808.0
1824	A320 (30 rows - 180 seats)	S5	120	1.0m	30	rp-steep-6-groups	normal	653	654.0	0	513.0	3239.0
1826	A320 (30 rows - 180 seats)	S5	120	1.0m	30	rp-3-groups	normal	588	590.0	0	1253.0	5395.0
1827	A320 (30 rows - 180 seats)	S5	120	1.0m	30	rp-spread-4-groups	normal	612	611.0	0	879.0	4896.0
1828	A320 (30 rows - 180 seats)	S5	120	1.0m	30	rp-spread-5-groups	normal	610	609.0	0	558.0	3792.0
1829	A320 (30 rows - 180 seats)	S5	120	1.0m	30	rp-spread-6-groups	normal	596	595.0	0	477.0	3608.0
1830	A320 (30 rows - 180 seats)	S5	120	1.0m	30	rp-steep-4-groups	normal	586	587.0	0	803.0	4257.0
1832	A320 (30 rows - 180 seats)	S5	120	1.0m	30	rp-steep-6-groups	normal	607	608.0	0	441.0	3046.0
1833	A320 (30 rows - 180 seats)	S5	120	1.0m	30	rp-2-groups	normal	669	666.0	0	2519.0	7216.0
1831	A320 (30 rows - 180 seats)	S5	120	1.0m	30	rp-steep-5-groups	normal	643	643.0	0	650.0	3619.0
1834	A320 (30 rows - 180 seats)	S5	120	1.0m	30	rp-3-groups	normal	631	633.0	0	1323.0	5643.0
1835	A320 (30 rows - 180 seats)	S5	120	1.0m	30	rp-spread-4-groups	normal	622	621.0	0	949.0	4685.0
1836	A320 (30 rows - 180 seats)	S5	120	1.0m	30	rp-spread-5-groups	normal	597	597.0	0	732.0	3638.0
1838	A320 (30 rows - 180 seats)	S5	120	1.0m	30	rp-steep-4-groups	normal	621	621.0	0	865.0	4408.0
1837	A320 (30 rows - 180 seats)	S5	120	1.0m	30	rp-spread-6-groups	normal	624	623.0	0	529.0	3682.0
1841	A320 (30 rows - 180 seats)	S5	120	1.0m	30	rp-2-groups	normal	632	629.0	0	1760.0	6994.0
1839	A320 (30 rows - 180 seats)	S5	120	1.0m	30	rp-steep-5-groups	normal	637	637.0	0	675.0	3617.0
1840	A320 (30 rows - 180 seats)	S5	120	1.0m	30	rp-steep-6-groups	normal	626	627.0	0	478.0	2841.0
1842	A320 (30 rows - 180 seats)	S5	120	1.0m	30	rp-3-groups	normal	642	644.0	0	1192.0	5485.0
1843	A320 (30 rows - 180 seats)	S5	120	1.0m	30	rp-spread-4-groups	normal	621	620.0	0	867.0	4581.0
1846	A320 (30 rows - 180 seats)	S5	120	1.0m	30	rp-steep-4-groups	normal	600	601.0	0	829.0	4398.0
1845	A320 (30 rows - 180 seats)	S5	120	1.0m	30	rp-spread-6-groups	normal	634	633.0	0	444.0	3566.0
1844	A320 (30 rows - 180 seats)	S5	120	1.0m	30	rp-spread-5-groups	normal	634	633.0	0	624.0	4129.0
1847	A320 (30 rows - 180 seats)	S5	120	1.0m	30	rp-steep-5-groups	normal	603	603.0	0	645.0	3646.0
1849	A320 (30 rows - 180 seats)	S5	120	1.0m	30	rp-2-groups	normal	620	617.0	0	2172.0	7123.0
1848	A320 (30 rows - 180 seats)	S5	120	1.0m	30	rp-steep-6-groups	normal	631	632.0	0	499.0	2773.0
1850	A320 (30 rows - 180 seats)	S5	120	1.0m	30	rp-3-groups	normal	614	616.0	0	1240.0	5427.0
1851	A320 (30 rows - 180 seats)	S5	120	1.0m	30	rp-spread-4-groups	normal	622	622.0	0	759.0	4813.0
1852	A320 (30 rows - 180 seats)	S5	120	1.0m	30	rp-spread-5-groups	normal	607	606.0	0	750.0	3861.0
1853	A320 (30 rows - 180 seats)	S5	120	1.0m	30	rp-spread-6-groups	normal	645	644.0	0	475.0	3566.0
1854	A320 (30 rows - 180 seats)	S5	120	1.0m	30	rp-steep-4-groups	normal	622	623.0	0	786.0	4186.0
1855	A320 (30 rows - 180 seats)	S5	120	1.0m	30	rp-steep-5-groups	normal	597	597.0	0	529.0	3469.0
1856	A320 (30 rows - 180 seats)	S5	120	1.0m	30	rp-steep-6-groups	normal	610	611.0	0	373.0	2997.0
1857	A320 (30 rows - 180 seats)	S5	120	1.0m	30	rp-2-groups	normal	654	652.0	0	2409.0	6814.0
1858	A320 (30 rows - 180 seats)	S5	120	1.0m	30	rp-3-groups	normal	618	620.0	0	1135.0	5413.0
1859	A320 (30 rows - 180 seats)	S5	120	1.0m	30	rp-spread-4-groups	normal	640	640.0	0	1013.0	4699.0
1860	A320 (30 rows - 180 seats)	S5	120	1.0m	30	rp-spread-5-groups	normal	627	626.0	0	541.0	3837.0
1861	A320 (30 rows - 180 seats)	S5	120	1.0m	30	rp-spread-6-groups	normal	643	642.0	0	586.0	3556.0
1865	A320 (30 rows - 180 seats)	S5	120	1.0m	30	rp-2-groups	normal	645	643.0	0	2485.0	7184.0
1863	A320 (30 rows - 180 seats)	S5	120	1.0m	30	rp-steep-5-groups	normal	637	637.0	0	691.0	3774.0
1862	A320 (30 rows - 180 seats)	S5	120	1.0m	30	rp-steep-4-groups	normal	625	625.0	0	851.0	4353.0
1866	A320 (30 rows - 180 seats)	S5	120	1.0m	30	rp-3-groups	normal	638	639.0	0	1209.0	5418.0
1864	A320 (30 rows - 180 seats)	S5	120	1.0m	30	rp-steep-6-groups	normal	633	634.0	0	464.0	3000.0
1867	A320 (30 rows - 180 seats)	S5	120	1.0m	30	rp-spread-4-groups	normal	629	629.0	0	846.0	4940.0
1868	A320 (30 rows - 180 seats)	S5	120	1.0m	30	rp-spread-5-groups	normal	633	633.0	0	689.0	3929.0
1869	A320 (30 rows - 180 seats)	S5	120	1.0m	30	rp-spread-6-groups	normal	617	616.0	0	415.0	3602.0
1870	A320 (30 rows - 180 seats)	S5	120	1.0m	30	rp-steep-4-groups	normal	605	606.0	0	821.0	4562.0
1871	A320 (30 rows - 180 seats)	S5	120	1.0m	30	rp-steep-5-groups	normal	598	598.0	0	550.0	3482.0
1873	A320 (30 rows - 180 seats)	S5	120	1.0m	30	rp-2-groups	normal	667	665.0	0	2474.0	7276.0
1874	A320 (30 rows - 180 seats)	S5	120	1.0m	30	rp-3-groups	normal	605	607.0	0	1121.0	5157.0
1872	A320 (30 rows - 180 seats)	S5	120	1.0m	30	rp-steep-6-groups	normal	633	634.0	0	518.0	3267.0
1875	A320 (30 rows - 180 seats)	S5	120	1.0m	30	rp-spread-4-groups	normal	633	632.0	0	1055.0	4634.0
1876	A320 (30 rows - 180 seats)	S5	120	1.0m	30	rp-spread-5-groups	normal	586	585.0	0	574.0	4002.0
1877	A320 (30 rows - 180 seats)	S5	120	1.0m	30	rp-spread-6-groups	normal	610	609.0	0	472.0	3423.0
1880	A320 (30 rows - 180 seats)	S5	120	1.0m	30	rp-steep-6-groups	normal	587	588.0	0	473.0	2817.0
1881	A320 (30 rows - 180 seats)	S5	120	1.0m	30	rp-2-groups	normal	624	622.0	0	2298.0	7034.0
1878	A320 (30 rows - 180 seats)	S5	120	1.0m	30	rp-steep-4-groups	normal	631	631.0	0	923.0	4325.0
1879	A320 (30 rows - 180 seats)	S5	120	1.0m	30	rp-steep-5-groups	normal	646	646.0	0	768.0	3507.0
1882	A320 (30 rows - 180 seats)	S5	120	1.0m	30	rp-3-groups	normal	643	644.0	0	1208.0	5799.0
1883	A320 (30 rows - 180 seats)	S5	120	1.0m	30	rp-spread-4-groups	normal	634	633.0	0	825.0	5002.0
1884	A320 (30 rows - 180 seats)	S5	120	1.0m	30	rp-spread-5-groups	normal	608	608.0	0	817.0	3927.0
1885	A320 (30 rows - 180 seats)	S5	120	1.0m	30	rp-spread-6-groups	normal	593	592.0	0	384.0	3542.0
1886	A320 (30 rows - 180 seats)	S5	120	1.0m	30	rp-steep-4-groups	normal	608	609.0	0	747.0	4360.0
1887	A320 (30 rows - 180 seats)	S5	120	1.0m	30	rp-steep-5-groups	normal	605	606.0	0	678.0	3359.0
1888	A320 (30 rows - 180 seats)	S5	120	1.0m	30	rp-steep-6-groups	normal	612	613.0	0	427.0	2964.0
1889	A320 (30 rows - 180 seats)	S5	120	1.0m	30	rp-2-groups	normal	639	636.0	0	2036.0	6840.0
1890	A320 (30 rows - 180 seats)	S5	120	1.0m	30	rp-3-groups	normal	635	637.0	0	1177.0	5646.0
1891	A320 (30 rows - 180 seats)	S5	120	1.0m	30	rp-spread-4-groups	normal	627	627.0	0	876.0	4850.0
1892	A320 (30 rows - 180 seats)	S5	120	1.0m	30	rp-spread-5-groups	normal	618	618.0	0	514.0	3806.0
1894	A320 (30 rows - 180 seats)	S5	120	1.0m	30	rp-steep-4-groups	normal	593	594.0	0	654.0	4059.0
1893	A320 (30 rows - 180 seats)	S5	120	1.0m	30	rp-spread-6-groups	normal	602	601.0	0	428.0	3502.0
1895	A320 (30 rows - 180 seats)	S5	120	1.0m	30	rp-steep-5-groups	normal	614	614.0	0	569.0	3601.0
1897	A320 (30 rows - 180 seats)	S5	120	1.0m	30	rp-2-groups	normal	645	642.0	0	2648.0	7024.0
1896	A320 (30 rows - 180 seats)	S5	120	1.0m	30	rp-steep-6-groups	normal	613	614.0	0	465.0	2622.0
1898	A320 (30 rows - 180 seats)	S5	120	1.0m	30	rp-3-groups	normal	619	621.0	0	1198.0	5548.0
1899	A320 (30 rows - 180 seats)	S5	120	1.0m	30	rp-spread-4-groups	normal	618	618.0	0	889.0	4659.0
1900	A320 (30 rows - 180 seats)	S5	120	1.0m	30	rp-spread-5-groups	normal	615	614.0	0	648.0	4022.0
1902	A320 (30 rows - 180 seats)	S5	120	1.0m	30	rp-steep-4-groups	normal	620	621.0	0	622.0	4435.0
1901	A320 (30 rows - 180 seats)	S5	120	1.0m	30	rp-spread-6-groups	normal	610	608.0	0	517.0	3439.0
1903	A320 (30 rows - 180 seats)	S5	120	1.0m	30	rp-steep-5-groups	normal	615	616.0	0	492.0	3438.0
1905	A320 (30 rows - 180 seats)	S5	120	1.0m	30	rp-2-groups	normal	620	617.0	0	2602.0	7039.0
1904	A320 (30 rows - 180 seats)	S5	120	1.0m	30	rp-steep-6-groups	normal	615	616.0	0	508.0	2905.0
1906	A320 (30 rows - 180 seats)	S5	120	1.0m	30	rp-3-groups	normal	615	617.0	0	1041.0	5439.0
1907	A320 (30 rows - 180 seats)	S5	120	1.0m	30	rp-spread-4-groups	normal	629	628.0	0	780.0	4714.0
1908	A320 (30 rows - 180 seats)	S5	120	1.0m	30	rp-spread-5-groups	normal	608	608.0	0	616.0	3809.0
1910	A320 (30 rows - 180 seats)	S5	120	1.0m	30	rp-steep-4-groups	normal	593	593.0	0	761.0	4188.0
1909	A320 (30 rows - 180 seats)	S5	120	1.0m	30	rp-spread-6-groups	normal	611	610.0	0	450.0	3306.0
1912	A320 (30 rows - 180 seats)	S5	120	1.0m	30	rp-steep-6-groups	normal	629	630.0	0	516.0	2938.0
1911	A320 (30 rows - 180 seats)	S5	120	1.0m	30	rp-steep-5-groups	normal	639	639.0	0	515.0	3462.0
1913	A320 (30 rows - 180 seats)	S5	120	1.0m	30	rp-2-groups	normal	680	677.0	0	2665.0	7140.0
1914	A320 (30 rows - 180 seats)	S5	120	1.0m	30	rp-3-groups	normal	605	606.0	0	1409.0	5427.0
1915	A320 (30 rows - 180 seats)	S5	120	1.0m	30	rp-spread-4-groups	normal	633	632.0	0	947.0	4845.0
1916	A320 (30 rows - 180 seats)	S5	120	1.0m	30	rp-spread-5-groups	normal	628	627.0	0	571.0	3955.0
1918	A320 (30 rows - 180 seats)	S5	120	1.0m	30	rp-steep-4-groups	normal	622	623.0	0	866.0	4503.0
1917	A320 (30 rows - 180 seats)	S5	120	1.0m	30	rp-spread-6-groups	normal	643	642.0	0	594.0	3780.0
1919	A320 (30 rows - 180 seats)	S5	120	1.0m	30	rp-steep-5-groups	normal	632	632.0	0	628.0	3539.0
1920	A320 (30 rows - 180 seats)	S5	120	1.0m	30	rp-steep-6-groups	normal	605	607.0	0	501.0	3153.0
1921	A320 (30 rows - 180 seats)	S5	120	1.0m	30	rp-2-groups	normal	641	639.0	0	1768.0	7695.0
1922	A320 (30 rows - 180 seats)	S5	120	1.0m	30	rp-3-groups	normal	637	639.0	0	1508.0	5572.0
1923	A320 (30 rows - 180 seats)	S5	120	1.0m	30	rp-spread-4-groups	normal	624	623.0	0	802.0	4706.0
1925	A320 (30 rows - 180 seats)	S5	120	1.0m	30	rp-spread-6-groups	normal	607	606.0	0	449.0	3635.0
1924	A320 (30 rows - 180 seats)	S5	120	1.0m	30	rp-spread-5-groups	normal	628	628.0	0	717.0	3972.0
1926	A320 (30 rows - 180 seats)	S5	120	1.0m	30	rp-steep-4-groups	normal	621	622.0	0	963.0	4496.0
1929	A320 (30 rows - 180 seats)	S5	120	1.0m	30	rp-2-groups	normal	650	647.0	0	2369.0	6977.0
1928	A320 (30 rows - 180 seats)	S5	120	1.0m	30	rp-steep-6-groups	normal	607	608.0	0	570.0	3106.0
1927	A320 (30 rows - 180 seats)	S5	120	1.0m	30	rp-steep-5-groups	normal	630	630.0	0	726.0	3581.0
1930	A320 (30 rows - 180 seats)	S5	120	1.0m	30	rp-3-groups	normal	659	660.0	0	1348.0	5361.0
1931	A320 (30 rows - 180 seats)	S5	120	1.0m	30	rp-spread-4-groups	normal	596	596.0	0	646.0	4498.0
1932	A320 (30 rows - 180 seats)	S5	120	1.0m	30	rp-spread-5-groups	normal	611	610.0	0	671.0	4131.0
1933	A320 (30 rows - 180 seats)	S5	120	1.0m	30	rp-spread-6-groups	normal	620	619.0	0	433.0	3558.0
1934	A320 (30 rows - 180 seats)	S5	120	1.0m	30	rp-steep-4-groups	normal	620	621.0	0	880.0	4655.0
1935	A320 (30 rows - 180 seats)	S5	120	1.0m	30	rp-steep-5-groups	normal	629	629.0	0	714.0	3447.0
1937	A320 (30 rows - 180 seats)	S5	120	1.0m	30	rp-2-groups	normal	645	642.0	0	2159.0	6906.0
1936	A320 (30 rows - 180 seats)	S5	120	1.0m	30	rp-steep-6-groups	normal	637	638.0	0	486.0	3148.0
1939	A320 (30 rows - 180 seats)	S5	120	1.0m	30	rp-spread-4-groups	normal	622	622.0	0	910.0	5200.0
1938	A320 (30 rows - 180 seats)	S5	120	1.0m	30	rp-3-groups	normal	637	639.0	0	1374.0	5186.0
1940	A320 (30 rows - 180 seats)	S5	120	1.0m	30	rp-spread-5-groups	normal	616	615.0	0	617.0	4034.0
1941	A320 (30 rows - 180 seats)	S5	120	1.0m	30	rp-spread-6-groups	normal	617	615.0	0	569.0	3498.0
1942	A320 (30 rows - 180 seats)	S5	120	1.0m	30	rp-steep-4-groups	normal	624	625.0	0	908.0	4348.0
1943	A320 (30 rows - 180 seats)	S5	120	1.0m	30	rp-steep-5-groups	normal	600	600.0	0	605.0	3369.0
1945	A320 (30 rows - 180 seats)	S5	120	1.0m	30	rp-2-groups	normal	618	615.0	0	2110.0	7322.0
1944	A320 (30 rows - 180 seats)	S5	120	1.0m	30	rp-steep-6-groups	normal	636	637.0	0	450.0	2893.0
1946	A320 (30 rows - 180 seats)	S5	120	1.0m	30	rp-3-groups	normal	636	638.0	0	1347.0	5718.0
1947	A320 (30 rows - 180 seats)	S5	120	1.0m	30	rp-spread-4-groups	normal	638	638.0	0	787.0	4606.0
1948	A320 (30 rows - 180 seats)	S5	120	1.0m	30	rp-spread-5-groups	normal	624	623.0	0	520.0	3820.0
1949	A320 (30 rows - 180 seats)	S5	120	1.0m	30	rp-spread-6-groups	normal	603	602.0	0	460.0	3362.0
1950	A320 (30 rows - 180 seats)	S5	120	1.0m	30	rp-steep-4-groups	normal	646	646.0	0	762.0	4747.0
1952	A320 (30 rows - 180 seats)	S5	120	1.0m	30	rp-steep-6-groups	normal	613	614.0	0	401.0	2845.0
1951	A320 (30 rows - 180 seats)	S5	120	1.0m	30	rp-steep-5-groups	normal	626	626.0	0	654.0	3557.0
1953	A320 (30 rows - 180 seats)	S5	120	1.0m	30	rp-2-groups	normal	641	639.0	0	2014.0	7445.0
1954	A320 (30 rows - 180 seats)	S5	120	1.0m	30	rp-3-groups	normal	616	618.0	0	1226.0	5147.0
1955	A320 (30 rows - 180 seats)	S5	120	1.0m	30	rp-spread-4-groups	normal	611	610.0	0	770.0	4517.0
1956	A320 (30 rows - 180 seats)	S5	120	1.0m	30	rp-spread-5-groups	normal	634	633.0	0	687.0	3901.0
1957	A320 (30 rows - 180 seats)	S5	120	1.0m	30	rp-spread-6-groups	normal	616	615.0	0	427.0	3634.0
1958	A320 (30 rows - 180 seats)	S5	120	1.0m	30	rp-steep-4-groups	normal	609	610.0	0	785.0	4308.0
1959	A320 (30 rows - 180 seats)	S5	120	1.0m	30	rp-steep-5-groups	normal	618	618.0	0	715.0	3740.0
1960	A320 (30 rows - 180 seats)	S5	120	1.0m	30	rp-steep-6-groups	normal	605	606.0	0	445.0	2951.0
1961	A320 (30 rows - 180 seats)	S5	120	1.0m	30	rp-2-groups	normal	645	643.0	0	2199.0	7283.0
1962	A320 (30 rows - 180 seats)	S5	120	1.0m	30	rp-3-groups	normal	595	597.0	0	1246.0	5318.0
1963	A320 (30 rows - 180 seats)	S5	120	1.0m	30	rp-spread-4-groups	normal	627	626.0	0	878.0	5009.0
1964	A320 (30 rows - 180 seats)	S5	120	1.0m	30	rp-spread-5-groups	normal	590	590.0	0	443.0	3851.0
1965	A320 (30 rows - 180 seats)	S5	120	1.0m	30	rp-spread-6-groups	normal	616	615.0	0	522.0	3563.0
1966	A320 (30 rows - 180 seats)	S5	120	1.0m	30	rp-steep-4-groups	normal	609	610.0	0	791.0	4374.0
1967	A320 (30 rows - 180 seats)	S5	120	1.0m	30	rp-steep-5-groups	normal	611	611.0	0	672.0	3575.0
1968	A320 (30 rows - 180 seats)	S5	120	1.0m	30	rp-steep-6-groups	normal	610	612.0	0	367.0	3082.0
1969	A320 (30 rows - 180 seats)	S5	120	1.0m	30	rp-2-groups	normal	642	640.0	0	2398.0	7291.0
1970	A320 (30 rows - 180 seats)	S5	120	1.0m	30	rp-3-groups	normal	635	637.0	0	1434.0	5349.0
1971	A320 (30 rows - 180 seats)	S5	120	1.0m	30	rp-spread-4-groups	normal	619	618.0	0	886.0	4776.0
1972	A320 (30 rows - 180 seats)	S5	120	1.0m	30	rp-spread-5-groups	normal	621	621.0	0	623.0	4059.0
1973	A320 (30 rows - 180 seats)	S5	120	1.0m	30	rp-spread-6-groups	normal	635	634.0	0	425.0	3815.0
1974	A320 (30 rows - 180 seats)	S5	120	1.0m	30	rp-steep-4-groups	normal	617	618.0	0	815.0	4141.0
1977	A320 (30 rows - 180 seats)	S5	120	1.0m	30	rp-2-groups	normal	641	639.0	0	1918.0	6681.0
1975	A320 (30 rows - 180 seats)	S5	120	1.0m	30	rp-steep-5-groups	normal	616	616.0	0	597.0	3584.0
1976	A320 (30 rows - 180 seats)	S5	120	1.0m	30	rp-steep-6-groups	normal	624	625.0	0	386.0	3182.0
1978	A320 (30 rows - 180 seats)	S5	120	1.0m	30	rp-3-groups	normal	600	602.0	0	1267.0	5178.0
1979	A320 (30 rows - 180 seats)	S5	120	1.0m	30	rp-spread-4-groups	normal	627	626.0	0	955.0	5070.0
1980	A320 (30 rows - 180 seats)	S5	120	1.0m	30	rp-spread-5-groups	normal	630	629.0	0	633.0	4222.0
1982	A320 (30 rows - 180 seats)	S5	120	1.0m	30	rp-steep-4-groups	normal	640	641.0	0	765.0	4600.0
1981	A320 (30 rows - 180 seats)	S5	120	1.0m	30	rp-spread-6-groups	normal	631	630.0	0	532.0	3584.0
1983	A320 (30 rows - 180 seats)	S5	120	1.0m	30	rp-steep-5-groups	normal	589	589.0	0	666.0	3548.0
1985	A320 (30 rows - 180 seats)	S5	120	1.0m	30	rp-2-groups	normal	638	636.0	0	1940.0	7257.0
1984	A320 (30 rows - 180 seats)	S5	120	1.0m	30	rp-steep-6-groups	normal	638	640.0	0	536.0	3374.0
1986	A320 (30 rows - 180 seats)	S5	120	1.0m	30	rp-3-groups	normal	628	630.0	0	1269.0	5527.0
1987	A320 (30 rows - 180 seats)	S5	120	1.0m	30	rp-spread-4-groups	normal	603	602.0	0	686.0	4711.0
1989	A320 (30 rows - 180 seats)	S5	120	1.0m	30	rp-spread-6-groups	normal	588	587.0	0	448.0	3553.0
1988	A320 (30 rows - 180 seats)	S5	120	1.0m	30	rp-spread-5-groups	normal	605	605.0	0	713.0	3701.0
1991	A320 (30 rows - 180 seats)	S5	120	1.0m	30	rp-steep-5-groups	normal	597	597.0	0	632.0	3706.0
1990	A320 (30 rows - 180 seats)	S5	120	1.0m	30	rp-steep-4-groups	normal	616	616.0	0	559.0	4489.0
1992	A320 (30 rows - 180 seats)	S5	120	1.0m	30	rp-steep-6-groups	normal	609	610.0	0	552.0	2973.0
1993	A320 (30 rows - 180 seats)	S5	120	1.0m	30	rp-2-groups	normal	615	613.0	0	2283.0	6828.0
1994	A320 (30 rows - 180 seats)	S5	120	1.0m	30	rp-3-groups	normal	599	601.0	0	1006.0	5485.0
1997	A320 (30 rows - 180 seats)	S5	120	1.0m	30	rp-spread-6-groups	normal	595	594.0	0	415.0	3556.0
1995	A320 (30 rows - 180 seats)	S5	120	1.0m	30	rp-spread-4-groups	normal	583	583.0	0	649.0	4541.0
1996	A320 (30 rows - 180 seats)	S5	120	1.0m	30	rp-spread-5-groups	normal	629	629.0	0	561.0	3990.0
1998	A320 (30 rows - 180 seats)	S5	120	1.0m	30	rp-steep-4-groups	normal	621	622.0	0	902.0	4380.0
1999	A320 (30 rows - 180 seats)	S5	120	1.0m	30	rp-steep-5-groups	normal	600	600.0	0	620.0	3644.0
[truncated: 78,001 more rows]
