# Supplementary material for: Adapting the reverse pyramid airplane boarding method for social distancing in times of COVID-19
Source: PLoS One. 2020 Nov 4;15(11):e0242131. doi: 10.1371/journal.pone.0242131 (PMC7641653; doi:10.1371/journal.pone.0242131)
Supplement: S6 File — (CSV) [file pone.0242131.s022.csv]

[run number]	Airplane-model	Situation	Passenger-number	Aisle-distancing	Number-of-seat-rows	Seat-allocation-method	simulation-mode	[step]	ticks	total-seating-interference-type-3-no	risk-aisle-seats	risk-window-seats
1	A320 (30 rows - 180 seats)	S6	120	1.0m	30	rp-2-groups	normal	600	602.0	0	2272.0	6231.0
4	A320 (30 rows - 180 seats)	S6	120	1.0m	30	rp-spread-5-groups	normal	563	563.0	0	464.0	3550.0
2	A320 (30 rows - 180 seats)	S6	120	1.0m	30	rp-3-groups	normal	565	566.0	0	1227.0	4813.0
8	A320 (30 rows - 180 seats)	S6	120	1.0m	30	rp-steep-6-groups	normal	550	551.0	0	420.0	2867.0
6	A320 (30 rows - 180 seats)	S6	120	1.0m	30	rp-steep-4-groups	normal	551	550.0	0	825.0	3731.0
3	A320 (30 rows - 180 seats)	S6	120	1.0m	30	rp-spread-4-groups	normal	543	542.0	0	725.0	4303.0
7	A320 (30 rows - 180 seats)	S6	120	1.0m	30	rp-steep-5-groups	normal	563	563.0	0	591.0	3481.0
5	A320 (30 rows - 180 seats)	S6	120	1.0m	30	rp-spread-6-groups	normal	524	525.0	0	405.0	3011.0
11	A320 (30 rows - 180 seats)	S6	120	1.0m	30	rp-spread-4-groups	normal	548	547.0	0	691.0	4158.0
10	A320 (30 rows - 180 seats)	S6	120	1.0m	30	rp-3-groups	normal	571	572.0	0	1102.0	4888.0
9	A320 (30 rows - 180 seats)	S6	120	1.0m	30	rp-2-groups	normal	550	551.0	0	2067.0	6918.0
13	A320 (30 rows - 180 seats)	S6	120	1.0m	30	rp-spread-6-groups	normal	558	558.0	0	402.0	3066.0
15	A320 (30 rows - 180 seats)	S6	120	1.0m	30	rp-steep-5-groups	normal	546	546.0	0	506.0	3170.0
12	A320 (30 rows - 180 seats)	S6	120	1.0m	30	rp-spread-5-groups	normal	576	577.0	0	521.0	3500.0
14	A320 (30 rows - 180 seats)	S6	120	1.0m	30	rp-steep-4-groups	normal	562	561.0	0	720.0	4033.0
16	A320 (30 rows - 180 seats)	S6	120	1.0m	30	rp-steep-6-groups	normal	566	567.0	0	453.0	2700.0
17	A320 (30 rows - 180 seats)	S6	120	1.0m	30	rp-2-groups	normal	570	572.0	0	1988.0	6320.0
18	A320 (30 rows - 180 seats)	S6	120	1.0m	30	rp-3-groups	normal	561	562.0	0	1148.0	5109.0
22	A320 (30 rows - 180 seats)	S6	120	1.0m	30	rp-steep-4-groups	normal	540	539.0	0	770.0	3997.0
20	A320 (30 rows - 180 seats)	S6	120	1.0m	30	rp-spread-5-groups	normal	555	556.0	0	486.0	3516.0
21	A320 (30 rows - 180 seats)	S6	120	1.0m	30	rp-spread-6-groups	normal	560	560.0	0	485.0	3049.0
19	A320 (30 rows - 180 seats)	S6	120	1.0m	30	rp-spread-4-groups	normal	554	553.0	0	649.0	4415.0
23	A320 (30 rows - 180 seats)	S6	120	1.0m	30	rp-steep-5-groups	normal	550	550.0	0	473.0	3252.0
24	A320 (30 rows - 180 seats)	S6	120	1.0m	30	rp-steep-6-groups	normal	574	576.0	0	512.0	2783.0
25	A320 (30 rows - 180 seats)	S6	120	1.0m	30	rp-2-groups	normal	544	545.0	0	1780.0	6305.0
26	A320 (30 rows - 180 seats)	S6	120	1.0m	30	rp-3-groups	normal	545	546.0	0	998.0	4774.0
28	A320 (30 rows - 180 seats)	S6	120	1.0m	30	rp-spread-5-groups	normal	555	555.0	0	539.0	3405.0
27	A320 (30 rows - 180 seats)	S6	120	1.0m	30	rp-spread-4-groups	normal	571	569.0	0	855.0	4231.0
29	A320 (30 rows - 180 seats)	S6	120	1.0m	30	rp-spread-6-groups	normal	547	547.0	0	497.0	3100.0
31	A320 (30 rows - 180 seats)	S6	120	1.0m	30	rp-steep-5-groups	normal	568	568.0	0	570.0	3107.0
32	A320 (30 rows - 180 seats)	S6	120	1.0m	30	rp-steep-6-groups	normal	576	577.0	0	354.0	2903.0
30	A320 (30 rows - 180 seats)	S6	120	1.0m	30	rp-steep-4-groups	normal	544	544.0	0	695.0	4018.0
33	A320 (30 rows - 180 seats)	S6	120	1.0m	30	rp-2-groups	normal	561	563.0	0	2069.0	5944.0
34	A320 (30 rows - 180 seats)	S6	120	1.0m	30	rp-3-groups	normal	580	581.0	0	1340.0	4472.0
36	A320 (30 rows - 180 seats)	S6	120	1.0m	30	rp-spread-5-groups	normal	522	523.0	0	505.0	3487.0
35	A320 (30 rows - 180 seats)	S6	120	1.0m	30	rp-spread-4-groups	normal	577	576.0	0	752.0	4125.0
37	A320 (30 rows - 180 seats)	S6	120	1.0m	30	rp-spread-6-groups	normal	557	557.0	0	368.0	3111.0
38	A320 (30 rows - 180 seats)	S6	120	1.0m	30	rp-steep-4-groups	normal	571	571.0	0	802.0	4074.0
39	A320 (30 rows - 180 seats)	S6	120	1.0m	30	rp-steep-5-groups	normal	538	538.0	0	586.0	3123.0
40	A320 (30 rows - 180 seats)	S6	120	1.0m	30	rp-steep-6-groups	normal	552	554.0	0	388.0	2617.0
41	A320 (30 rows - 180 seats)	S6	120	1.0m	30	rp-2-groups	normal	550	551.0	0	1874.0	6391.0
42	A320 (30 rows - 180 seats)	S6	120	1.0m	30	rp-3-groups	normal	563	564.0	0	974.0	4603.0
43	A320 (30 rows - 180 seats)	S6	120	1.0m	30	rp-spread-4-groups	normal	577	575.0	0	839.0	4745.0
44	A320 (30 rows - 180 seats)	S6	120	1.0m	30	rp-spread-5-groups	normal	549	550.0	0	494.0	3557.0
45	A320 (30 rows - 180 seats)	S6	120	1.0m	30	rp-spread-6-groups	normal	572	572.0	0	426.0	3028.0
47	A320 (30 rows - 180 seats)	S6	120	1.0m	30	rp-steep-5-groups	normal	561	561.0	0	492.0	3086.0
46	A320 (30 rows - 180 seats)	S6	120	1.0m	30	rp-steep-4-groups	normal	575	574.0	0	669.0	4019.0
48	A320 (30 rows - 180 seats)	S6	120	1.0m	30	rp-steep-6-groups	normal	555	556.0	0	374.0	2742.0
49	A320 (30 rows - 180 seats)	S6	120	1.0m	30	rp-2-groups	normal	574	576.0	0	2034.0	6062.0
50	A320 (30 rows - 180 seats)	S6	120	1.0m	30	rp-3-groups	normal	571	572.0	0	1285.0	4938.0
52	A320 (30 rows - 180 seats)	S6	120	1.0m	30	rp-spread-5-groups	normal	533	533.0	0	693.0	3387.0
51	A320 (30 rows - 180 seats)	S6	120	1.0m	30	rp-spread-4-groups	normal	571	569.0	0	882.0	4471.0
53	A320 (30 rows - 180 seats)	S6	120	1.0m	30	rp-spread-6-groups	normal	571	571.0	0	388.0	3182.0
54	A320 (30 rows - 180 seats)	S6	120	1.0m	30	rp-steep-4-groups	normal	547	546.0	0	723.0	3784.0
55	A320 (30 rows - 180 seats)	S6	120	1.0m	30	rp-steep-5-groups	normal	567	567.0	0	593.0	3428.0
57	A320 (30 rows - 180 seats)	S6	120	1.0m	30	rp-2-groups	normal	563	565.0	0	1955.0	6398.0
56	A320 (30 rows - 180 seats)	S6	120	1.0m	30	rp-steep-6-groups	normal	548	550.0	0	348.0	2983.0
58	A320 (30 rows - 180 seats)	S6	120	1.0m	30	rp-3-groups	normal	574	575.0	0	1092.0	4868.0
59	A320 (30 rows - 180 seats)	S6	120	1.0m	30	rp-spread-4-groups	normal	552	550.0	0	795.0	4168.0
60	A320 (30 rows - 180 seats)	S6	120	1.0m	30	rp-spread-5-groups	normal	556	557.0	0	548.0	3590.0
61	A320 (30 rows - 180 seats)	S6	120	1.0m	30	rp-spread-6-groups	normal	544	544.0	0	411.0	3090.0
62	A320 (30 rows - 180 seats)	S6	120	1.0m	30	rp-steep-4-groups	normal	518	517.0	0	731.0	3853.0
63	A320 (30 rows - 180 seats)	S6	120	1.0m	30	rp-steep-5-groups	normal	548	548.0	0	464.0	3072.0
64	A320 (30 rows - 180 seats)	S6	120	1.0m	30	rp-steep-6-groups	normal	564	565.0	0	395.0	2967.0
67	A320 (30 rows - 180 seats)	S6	120	1.0m	30	rp-spread-4-groups	normal	577	575.0	0	709.0	4505.0
65	A320 (30 rows - 180 seats)	S6	120	1.0m	30	rp-2-groups	normal	560	562.0	0	1981.0	6304.0
66	A320 (30 rows - 180 seats)	S6	120	1.0m	30	rp-3-groups	normal	571	572.0	0	1151.0	4879.0
69	A320 (30 rows - 180 seats)	S6	120	1.0m	30	rp-spread-6-groups	normal	538	539.0	0	425.0	3062.0
70	A320 (30 rows - 180 seats)	S6	120	1.0m	30	rp-steep-4-groups	normal	542	542.0	0	686.0	3971.0
68	A320 (30 rows - 180 seats)	S6	120	1.0m	30	rp-spread-5-groups	normal	578	579.0	0	522.0	3733.0
71	A320 (30 rows - 180 seats)	S6	120	1.0m	30	rp-steep-5-groups	normal	580	580.0	0	591.0	3444.0
72	A320 (30 rows - 180 seats)	S6	120	1.0m	30	rp-steep-6-groups	normal	565	566.0	0	429.0	3003.0
73	A320 (30 rows - 180 seats)	S6	120	1.0m	30	rp-2-groups	normal	604	606.0	0	1917.0	6553.0
75	A320 (30 rows - 180 seats)	S6	120	1.0m	30	rp-spread-4-groups	normal	588	587.0	0	829.0	4359.0
74	A320 (30 rows - 180 seats)	S6	120	1.0m	30	rp-3-groups	normal	562	563.0	0	1197.0	4744.0
77	A320 (30 rows - 180 seats)	S6	120	1.0m	30	rp-spread-6-groups	normal	539	539.0	0	414.0	3163.0
76	A320 (30 rows - 180 seats)	S6	120	1.0m	30	rp-spread-5-groups	normal	582	583.0	0	616.0	3857.0
78	A320 (30 rows - 180 seats)	S6	120	1.0m	30	rp-steep-4-groups	normal	579	578.0	0	854.0	3746.0
79	A320 (30 rows - 180 seats)	S6	120	1.0m	30	rp-steep-5-groups	normal	594	594.0	0	657.0	3435.0
80	A320 (30 rows - 180 seats)	S6	120	1.0m	30	rp-steep-6-groups	normal	540	541.0	0	436.0	2647.0
81	A320 (30 rows - 180 seats)	S6	120	1.0m	30	rp-2-groups	normal	558	559.0	0	2305.0	6320.0
82	A320 (30 rows - 180 seats)	S6	120	1.0m	30	rp-3-groups	normal	541	542.0	0	1102.0	4866.0
85	A320 (30 rows - 180 seats)	S6	120	1.0m	30	rp-spread-6-groups	normal	560	560.0	0	464.0	3181.0
84	A320 (30 rows - 180 seats)	S6	120	1.0m	30	rp-spread-5-groups	normal	576	576.0	0	502.0	3570.0
83	A320 (30 rows - 180 seats)	S6	120	1.0m	30	rp-spread-4-groups	normal	556	554.0	0	689.0	4431.0
86	A320 (30 rows - 180 seats)	S6	120	1.0m	30	rp-steep-4-groups	normal	563	562.0	0	728.0	4043.0
87	A320 (30 rows - 180 seats)	S6	120	1.0m	30	rp-steep-5-groups	normal	608	608.0	0	523.0	3431.0
88	A320 (30 rows - 180 seats)	S6	120	1.0m	30	rp-steep-6-groups	normal	574	576.0	0	425.0	2586.0
90	A320 (30 rows - 180 seats)	S6	120	1.0m	30	rp-3-groups	normal	541	542.0	0	1235.0	4734.0
89	A320 (30 rows - 180 seats)	S6	120	1.0m	30	rp-2-groups	normal	610	611.0	0	2220.0	6407.0
91	A320 (30 rows - 180 seats)	S6	120	1.0m	30	rp-spread-4-groups	normal	556	554.0	0	742.0	4295.0
92	A320 (30 rows - 180 seats)	S6	120	1.0m	30	rp-spread-5-groups	normal	560	561.0	0	518.0	3664.0
94	A320 (30 rows - 180 seats)	S6	120	1.0m	30	rp-steep-4-groups	normal	562	561.0	0	703.0	4145.0
93	A320 (30 rows - 180 seats)	S6	120	1.0m	30	rp-spread-6-groups	normal	540	540.0	0	463.0	3116.0
95	A320 (30 rows - 180 seats)	S6	120	1.0m	30	rp-steep-5-groups	normal	546	546.0	0	357.0	3238.0
96	A320 (30 rows - 180 seats)	S6	120	1.0m	30	rp-steep-6-groups	normal	556	558.0	0	398.0	2689.0
97	A320 (30 rows - 180 seats)	S6	120	1.0m	30	rp-2-groups	normal	574	575.0	0	1867.0	6069.0
98	A320 (30 rows - 180 seats)	S6	120	1.0m	30	rp-3-groups	normal	589	590.0	0	1076.0	4912.0
99	A320 (30 rows - 180 seats)	S6	120	1.0m	30	rp-spread-4-groups	normal	580	579.0	0	746.0	4444.0
100	A320 (30 rows - 180 seats)	S6	120	1.0m	30	rp-spread-5-groups	normal	558	558.0	0	505.0	3516.0
101	A320 (30 rows - 180 seats)	S6	120	1.0m	30	rp-spread-6-groups	normal	559	559.0	0	326.0	3176.0
102	A320 (30 rows - 180 seats)	S6	120	1.0m	30	rp-steep-4-groups	normal	566	565.0	0	767.0	4368.0
103	A320 (30 rows - 180 seats)	S6	120	1.0m	30	rp-steep-5-groups	normal	588	588.0	0	585.0	3348.0
104	A320 (30 rows - 180 seats)	S6	120	1.0m	30	rp-steep-6-groups	normal	543	544.0	0	417.0	2463.0
105	A320 (30 rows - 180 seats)	S6	120	1.0m	30	rp-2-groups	normal	612	614.0	0	2402.0	6474.0
106	A320 (30 rows - 180 seats)	S6	120	1.0m	30	rp-3-groups	normal	571	572.0	0	1073.0	4669.0
107	A320 (30 rows - 180 seats)	S6	120	1.0m	30	rp-spread-4-groups	normal	550	548.0	0	756.0	4213.0
108	A320 (30 rows - 180 seats)	S6	120	1.0m	30	rp-spread-5-groups	normal	568	568.0	0	468.0	3468.0
109	A320 (30 rows - 180 seats)	S6	120	1.0m	30	rp-spread-6-groups	normal	549	549.0	0	462.0	3134.0
110	A320 (30 rows - 180 seats)	S6	120	1.0m	30	rp-steep-4-groups	normal	526	525.0	0	771.0	3965.0
111	A320 (30 rows - 180 seats)	S6	120	1.0m	30	rp-steep-5-groups	normal	554	553.0	0	551.0	3174.0
112	A320 (30 rows - 180 seats)	S6	120	1.0m	30	rp-steep-6-groups	normal	561	563.0	0	454.0	2690.0
113	A320 (30 rows - 180 seats)	S6	120	1.0m	30	rp-2-groups	normal	573	575.0	0	2105.0	5796.0
114	A320 (30 rows - 180 seats)	S6	120	1.0m	30	rp-3-groups	normal	560	561.0	0	1408.0	4662.0
115	A320 (30 rows - 180 seats)	S6	120	1.0m	30	rp-spread-4-groups	normal	538	536.0	0	870.0	4174.0
117	A320 (30 rows - 180 seats)	S6	120	1.0m	30	rp-spread-6-groups	normal	537	538.0	0	401.0	3303.0
116	A320 (30 rows - 180 seats)	S6	120	1.0m	30	rp-spread-5-groups	normal	521	522.0	0	424.0	3565.0
118	A320 (30 rows - 180 seats)	S6	120	1.0m	30	rp-steep-4-groups	normal	545	544.0	0	668.0	3672.0
119	A320 (30 rows - 180 seats)	S6	120	1.0m	30	rp-steep-5-groups	normal	543	543.0	0	465.0	3234.0
121	A320 (30 rows - 180 seats)	S6	120	1.0m	30	rp-2-groups	normal	553	554.0	0	2175.0	5959.0
122	A320 (30 rows - 180 seats)	S6	120	1.0m	30	rp-3-groups	normal	558	559.0	0	1243.0	4784.0
120	A320 (30 rows - 180 seats)	S6	120	1.0m	30	rp-steep-6-groups	normal	569	570.0	0	438.0	2618.0
123	A320 (30 rows - 180 seats)	S6	120	1.0m	30	rp-spread-4-groups	normal	548	547.0	0	744.0	4142.0
124	A320 (30 rows - 180 seats)	S6	120	1.0m	30	rp-spread-5-groups	normal	555	556.0	0	548.0	3466.0
125	A320 (30 rows - 180 seats)	S6	120	1.0m	30	rp-spread-6-groups	normal	555	555.0	0	402.0	3189.0
127	A320 (30 rows - 180 seats)	S6	120	1.0m	30	rp-steep-5-groups	normal	534	534.0	0	526.0	3358.0
126	A320 (30 rows - 180 seats)	S6	120	1.0m	30	rp-steep-4-groups	normal	553	552.0	0	805.0	3897.0
129	A320 (30 rows - 180 seats)	S6	120	1.0m	30	rp-2-groups	normal	565	566.0	0	1819.0	6015.0
130	A320 (30 rows - 180 seats)	S6	120	1.0m	30	rp-3-groups	normal	570	571.0	0	1122.0	4682.0
128	A320 (30 rows - 180 seats)	S6	120	1.0m	30	rp-steep-6-groups	normal	570	571.0	0	435.0	2590.0
131	A320 (30 rows - 180 seats)	S6	120	1.0m	30	rp-spread-4-groups	normal	566	564.0	0	669.0	4335.0
132	A320 (30 rows - 180 seats)	S6	120	1.0m	30	rp-spread-5-groups	normal	568	569.0	0	565.0	3500.0
133	A320 (30 rows - 180 seats)	S6	120	1.0m	30	rp-spread-6-groups	normal	551	552.0	0	384.0	3301.0
134	A320 (30 rows - 180 seats)	S6	120	1.0m	30	rp-steep-4-groups	normal	567	566.0	0	633.0	3796.0
136	A320 (30 rows - 180 seats)	S6	120	1.0m	30	rp-steep-6-groups	normal	561	563.0	0	385.0	2459.0
137	A320 (30 rows - 180 seats)	S6	120	1.0m	30	rp-2-groups	normal	566	567.0	0	2106.0	6029.0
138	A320 (30 rows - 180 seats)	S6	120	1.0m	30	rp-3-groups	normal	566	567.0	0	1075.0	4905.0
135	A320 (30 rows - 180 seats)	S6	120	1.0m	30	rp-steep-5-groups	normal	556	555.0	0	527.0	3140.0
139	A320 (30 rows - 180 seats)	S6	120	1.0m	30	rp-spread-4-groups	normal	543	541.0	0	569.0	4191.0
140	A320 (30 rows - 180 seats)	S6	120	1.0m	30	rp-spread-5-groups	normal	545	546.0	0	532.0	3383.0
141	A320 (30 rows - 180 seats)	S6	120	1.0m	30	rp-spread-6-groups	normal	544	544.0	0	450.0	3063.0
142	A320 (30 rows - 180 seats)	S6	120	1.0m	30	rp-steep-4-groups	normal	569	568.0	0	779.0	4483.0
143	A320 (30 rows - 180 seats)	S6	120	1.0m	30	rp-steep-5-groups	normal	586	586.0	0	594.0	3099.0
144	A320 (30 rows - 180 seats)	S6	120	1.0m	30	rp-steep-6-groups	normal	577	578.0	0	384.0	2689.0
145	A320 (30 rows - 180 seats)	S6	120	1.0m	30	rp-2-groups	normal	583	585.0	0	2449.0	6092.0
146	A320 (30 rows - 180 seats)	S6	120	1.0m	30	rp-3-groups	normal	557	558.0	0	1084.0	4732.0
147	A320 (30 rows - 180 seats)	S6	120	1.0m	30	rp-spread-4-groups	normal	567	565.0	0	609.0	4543.0
148	A320 (30 rows - 180 seats)	S6	120	1.0m	30	rp-spread-5-groups	normal	575	575.0	0	571.0	3608.0
149	A320 (30 rows - 180 seats)	S6	120	1.0m	30	rp-spread-6-groups	normal	565	566.0	0	407.0	3220.0
151	A320 (30 rows - 180 seats)	S6	120	1.0m	30	rp-steep-5-groups	normal	563	563.0	0	617.0	3137.0
150	A320 (30 rows - 180 seats)	S6	120	1.0m	30	rp-steep-4-groups	normal	561	560.0	0	658.0	3856.0
152	A320 (30 rows - 180 seats)	S6	120	1.0m	30	rp-steep-6-groups	normal	563	564.0	0	390.0	2869.0
153	A320 (30 rows - 180 seats)	S6	120	1.0m	30	rp-2-groups	normal	574	576.0	0	2171.0	6701.0
154	A320 (30 rows - 180 seats)	S6	120	1.0m	30	rp-3-groups	normal	564	565.0	0	1016.0	5540.0
155	A320 (30 rows - 180 seats)	S6	120	1.0m	30	rp-spread-4-groups	normal	555	553.0	0	769.0	4295.0
156	A320 (30 rows - 180 seats)	S6	120	1.0m	30	rp-spread-5-groups	normal	551	552.0	0	520.0	3810.0
157	A320 (30 rows - 180 seats)	S6	120	1.0m	30	rp-spread-6-groups	normal	580	580.0	0	452.0	3088.0
158	A320 (30 rows - 180 seats)	S6	120	1.0m	30	rp-steep-4-groups	normal	550	549.0	0	802.0	3864.0
161	A320 (30 rows - 180 seats)	S6	120	1.0m	30	rp-2-groups	normal	602	604.0	0	2513.0	6314.0
159	A320 (30 rows - 180 seats)	S6	120	1.0m	30	rp-steep-5-groups	normal	560	560.0	0	604.0	3293.0
160	A320 (30 rows - 180 seats)	S6	120	1.0m	30	rp-steep-6-groups	normal	557	558.0	0	398.0	2630.0
162	A320 (30 rows - 180 seats)	S6	120	1.0m	30	rp-3-groups	normal	575	576.0	0	1294.0	4986.0
163	A320 (30 rows - 180 seats)	S6	120	1.0m	30	rp-spread-4-groups	normal	551	550.0	0	820.0	4391.0
164	A320 (30 rows - 180 seats)	S6	120	1.0m	30	rp-spread-5-groups	normal	529	530.0	0	579.0	3511.0
165	A320 (30 rows - 180 seats)	S6	120	1.0m	30	rp-spread-6-groups	normal	542	542.0	0	420.0	3022.0
166	A320 (30 rows - 180 seats)	S6	120	1.0m	30	rp-steep-4-groups	normal	571	570.0	0	876.0	3975.0
169	A320 (30 rows - 180 seats)	S6	120	1.0m	30	rp-2-groups	normal	586	587.0	0	1962.0	6290.0
167	A320 (30 rows - 180 seats)	S6	120	1.0m	30	rp-steep-5-groups	normal	569	569.0	0	512.0	2957.0
168	A320 (30 rows - 180 seats)	S6	120	1.0m	30	rp-steep-6-groups	normal	552	554.0	0	401.0	2705.0
171	A320 (30 rows - 180 seats)	S6	120	1.0m	30	rp-spread-4-groups	normal	581	580.0	0	846.0	4548.0
170	A320 (30 rows - 180 seats)	S6	120	1.0m	30	rp-3-groups	normal	584	585.0	0	1324.0	4976.0
172	A320 (30 rows - 180 seats)	S6	120	1.0m	30	rp-spread-5-groups	normal	542	543.0	0	579.0	3376.0
173	A320 (30 rows - 180 seats)	S6	120	1.0m	30	rp-spread-6-groups	normal	558	558.0	0	495.0	3322.0
174	A320 (30 rows - 180 seats)	S6	120	1.0m	30	rp-steep-4-groups	normal	568	567.0	0	698.0	4066.0
177	A320 (30 rows - 180 seats)	S6	120	1.0m	30	rp-2-groups	normal	555	556.0	0	2294.0	6292.0
175	A320 (30 rows - 180 seats)	S6	120	1.0m	30	rp-steep-5-groups	normal	579	579.0	0	640.0	3282.0
176	A320 (30 rows - 180 seats)	S6	120	1.0m	30	rp-steep-6-groups	normal	591	592.0	0	373.0	3003.0
178	A320 (30 rows - 180 seats)	S6	120	1.0m	30	rp-3-groups	normal	579	580.0	0	1107.0	4768.0
180	A320 (30 rows - 180 seats)	S6	120	1.0m	30	rp-spread-5-groups	normal	568	569.0	0	623.0	3421.0
179	A320 (30 rows - 180 seats)	S6	120	1.0m	30	rp-spread-4-groups	normal	557	555.0	0	822.0	4272.0
181	A320 (30 rows - 180 seats)	S6	120	1.0m	30	rp-spread-6-groups	normal	526	526.0	0	459.0	3198.0
182	A320 (30 rows - 180 seats)	S6	120	1.0m	30	rp-steep-4-groups	normal	543	542.0	0	822.0	3764.0
183	A320 (30 rows - 180 seats)	S6	120	1.0m	30	rp-steep-5-groups	normal	572	571.0	0	694.0	3203.0
184	A320 (30 rows - 180 seats)	S6	120	1.0m	30	rp-steep-6-groups	normal	552	554.0	0	361.0	2845.0
185	A320 (30 rows - 180 seats)	S6	120	1.0m	30	rp-2-groups	normal	573	575.0	0	1908.0	6269.0
186	A320 (30 rows - 180 seats)	S6	120	1.0m	30	rp-3-groups	normal	533	534.0	0	1043.0	4660.0
187	A320 (30 rows - 180 seats)	S6	120	1.0m	30	rp-spread-4-groups	normal	564	563.0	0	714.0	4130.0
188	A320 (30 rows - 180 seats)	S6	120	1.0m	30	rp-spread-5-groups	normal	562	562.0	0	510.0	3598.0
189	A320 (30 rows - 180 seats)	S6	120	1.0m	30	rp-spread-6-groups	normal	552	552.0	0	436.0	3151.0
190	A320 (30 rows - 180 seats)	S6	120	1.0m	30	rp-steep-4-groups	normal	548	547.0	0	677.0	4037.0
191	A320 (30 rows - 180 seats)	S6	120	1.0m	30	rp-steep-5-groups	normal	547	547.0	0	527.0	3186.0
193	A320 (30 rows - 180 seats)	S6	120	1.0m	30	rp-2-groups	normal	565	567.0	0	1776.0	6292.0
192	A320 (30 rows - 180 seats)	S6	120	1.0m	30	rp-steep-6-groups	normal	562	563.0	0	374.0	2720.0
194	A320 (30 rows - 180 seats)	S6	120	1.0m	30	rp-3-groups	normal	554	555.0	0	1294.0	5106.0
195	A320 (30 rows - 180 seats)	S6	120	1.0m	30	rp-spread-4-groups	normal	555	554.0	0	912.0	4152.0
198	A320 (30 rows - 180 seats)	S6	120	1.0m	30	rp-steep-4-groups	normal	561	560.0	0	944.0	4229.0
197	A320 (30 rows - 180 seats)	S6	120	1.0m	30	rp-spread-6-groups	normal	547	548.0	0	439.0	3257.0
196	A320 (30 rows - 180 seats)	S6	120	1.0m	30	rp-spread-5-groups	normal	548	549.0	0	489.0	3409.0
201	A320 (30 rows - 180 seats)	S6	120	1.0m	30	rp-2-groups	normal	580	581.0	0	1885.0	6356.0
199	A320 (30 rows - 180 seats)	S6	120	1.0m	30	rp-steep-5-groups	normal	566	566.0	0	519.0	3301.0
200	A320 (30 rows - 180 seats)	S6	120	1.0m	30	rp-steep-6-groups	normal	564	565.0	0	364.0	2748.0
202	A320 (30 rows - 180 seats)	S6	120	1.0m	30	rp-3-groups	normal	571	572.0	0	1411.0	5413.0
203	A320 (30 rows - 180 seats)	S6	120	1.0m	30	rp-spread-4-groups	normal	563	562.0	0	765.0	4173.0
204	A320 (30 rows - 180 seats)	S6	120	1.0m	30	rp-spread-5-groups	normal	560	561.0	0	666.0	3532.0
205	A320 (30 rows - 180 seats)	S6	120	1.0m	30	rp-spread-6-groups	normal	559	559.0	0	449.0	3306.0
207	A320 (30 rows - 180 seats)	S6	120	1.0m	30	rp-steep-5-groups	normal	578	578.0	0	527.0	3318.0
206	A320 (30 rows - 180 seats)	S6	120	1.0m	30	rp-steep-4-groups	normal	527	526.0	0	695.0	3824.0
209	A320 (30 rows - 180 seats)	S6	120	1.0m	30	rp-2-groups	normal	578	579.0	0	2020.0	6373.0
208	A320 (30 rows - 180 seats)	S6	120	1.0m	30	rp-steep-6-groups	normal	572	573.0	0	479.0	2798.0
210	A320 (30 rows - 180 seats)	S6	120	1.0m	30	rp-3-groups	normal	556	557.0	0	1004.0	4656.0
211	A320 (30 rows - 180 seats)	S6	120	1.0m	30	rp-spread-4-groups	normal	548	547.0	0	848.0	4039.0
212	A320 (30 rows - 180 seats)	S6	120	1.0m	30	rp-spread-5-groups	normal	549	550.0	0	548.0	3688.0
213	A320 (30 rows - 180 seats)	S6	120	1.0m	30	rp-spread-6-groups	normal	538	538.0	0	416.0	3091.0
214	A320 (30 rows - 180 seats)	S6	120	1.0m	30	rp-steep-4-groups	normal	561	560.0	0	648.0	4088.0
217	A320 (30 rows - 180 seats)	S6	120	1.0m	30	rp-2-groups	normal	547	549.0	0	2097.0	6150.0
216	A320 (30 rows - 180 seats)	S6	120	1.0m	30	rp-steep-6-groups	normal	616	618.0	0	465.0	2707.0
215	A320 (30 rows - 180 seats)	S6	120	1.0m	30	rp-steep-5-groups	normal	572	572.0	0	539.0	3086.0
218	A320 (30 rows - 180 seats)	S6	120	1.0m	30	rp-3-groups	normal	533	534.0	0	897.0	5066.0
219	A320 (30 rows - 180 seats)	S6	120	1.0m	30	rp-spread-4-groups	normal	552	550.0	0	847.0	4146.0
220	A320 (30 rows - 180 seats)	S6	120	1.0m	30	rp-spread-5-groups	normal	534	534.0	0	596.0	3342.0
221	A320 (30 rows - 180 seats)	S6	120	1.0m	30	rp-spread-6-groups	normal	548	548.0	0	342.0	3125.0
222	A320 (30 rows - 180 seats)	S6	120	1.0m	30	rp-steep-4-groups	normal	556	555.0	0	700.0	4156.0
223	A320 (30 rows - 180 seats)	S6	120	1.0m	30	rp-steep-5-groups	normal	550	550.0	0	554.0	3139.0
225	A320 (30 rows - 180 seats)	S6	120	1.0m	30	rp-2-groups	normal	566	568.0	0	1983.0	6490.0
224	A320 (30 rows - 180 seats)	S6	120	1.0m	30	rp-steep-6-groups	normal	592	594.0	0	545.0	2699.0
226	A320 (30 rows - 180 seats)	S6	120	1.0m	30	rp-3-groups	normal	585	586.0	0	1192.0	4873.0
227	A320 (30 rows - 180 seats)	S6	120	1.0m	30	rp-spread-4-groups	normal	549	548.0	0	633.0	4276.0
228	A320 (30 rows - 180 seats)	S6	120	1.0m	30	rp-spread-5-groups	normal	564	565.0	0	631.0	3511.0
229	A320 (30 rows - 180 seats)	S6	120	1.0m	30	rp-spread-6-groups	normal	545	545.0	0	391.0	3149.0
230	A320 (30 rows - 180 seats)	S6	120	1.0m	30	rp-steep-4-groups	normal	559	559.0	0	695.0	3581.0
231	A320 (30 rows - 180 seats)	S6	120	1.0m	30	rp-steep-5-groups	normal	556	556.0	0	609.0	3142.0
233	A320 (30 rows - 180 seats)	S6	120	1.0m	30	rp-2-groups	normal	572	574.0	0	2257.0	6580.0
232	A320 (30 rows - 180 seats)	S6	120	1.0m	30	rp-steep-6-groups	normal	566	567.0	0	422.0	2792.0
234	A320 (30 rows - 180 seats)	S6	120	1.0m	30	rp-3-groups	normal	580	581.0	0	1308.0	4862.0
235	A320 (30 rows - 180 seats)	S6	120	1.0m	30	rp-spread-4-groups	normal	572	570.0	0	764.0	4439.0
236	A320 (30 rows - 180 seats)	S6	120	1.0m	30	rp-spread-5-groups	normal	538	539.0	0	500.0	3500.0
238	A320 (30 rows - 180 seats)	S6	120	1.0m	30	rp-steep-4-groups	normal	539	538.0	0	755.0	3906.0
237	A320 (30 rows - 180 seats)	S6	120	1.0m	30	rp-spread-6-groups	normal	559	560.0	0	439.0	3048.0
239	A320 (30 rows - 180 seats)	S6	120	1.0m	30	rp-steep-5-groups	normal	531	531.0	0	534.0	3135.0
240	A320 (30 rows - 180 seats)	S6	120	1.0m	30	rp-steep-6-groups	normal	548	550.0	0	389.0	2702.0
241	A320 (30 rows - 180 seats)	S6	120	1.0m	30	rp-2-groups	normal	570	572.0	0	2019.0	6671.0
242	A320 (30 rows - 180 seats)	S6	120	1.0m	30	rp-3-groups	normal	580	581.0	0	1247.0	4965.0
243	A320 (30 rows - 180 seats)	S6	120	1.0m	30	rp-spread-4-groups	normal	527	526.0	0	656.0	3899.0
244	A320 (30 rows - 180 seats)	S6	120	1.0m	30	rp-spread-5-groups	normal	541	541.0	0	519.0	3413.0
245	A320 (30 rows - 180 seats)	S6	120	1.0m	30	rp-spread-6-groups	normal	558	559.0	0	440.0	3313.0
246	A320 (30 rows - 180 seats)	S6	120	1.0m	30	rp-steep-4-groups	normal	548	547.0	0	897.0	4032.0
247	A320 (30 rows - 180 seats)	S6	120	1.0m	30	rp-steep-5-groups	normal	565	565.0	0	469.0	3047.0
248	A320 (30 rows - 180 seats)	S6	120	1.0m	30	rp-steep-6-groups	normal	549	550.0	0	414.0	2622.0
250	A320 (30 rows - 180 seats)	S6	120	1.0m	30	rp-3-groups	normal	542	543.0	0	1011.0	4882.0
249	A320 (30 rows - 180 seats)	S6	120	1.0m	30	rp-2-groups	normal	554	556.0	0	1942.0	6119.0
251	A320 (30 rows - 180 seats)	S6	120	1.0m	30	rp-spread-4-groups	normal	554	552.0	0	765.0	4204.0
252	A320 (30 rows - 180 seats)	S6	120	1.0m	30	rp-spread-5-groups	normal	567	568.0	0	592.0	3539.0
253	A320 (30 rows - 180 seats)	S6	120	1.0m	30	rp-spread-6-groups	normal	563	563.0	0	483.0	3035.0
254	A320 (30 rows - 180 seats)	S6	120	1.0m	30	rp-steep-4-groups	normal	588	587.0	0	774.0	4087.0
255	A320 (30 rows - 180 seats)	S6	120	1.0m	30	rp-steep-5-groups	normal	549	548.0	0	558.0	3214.0
257	A320 (30 rows - 180 seats)	S6	120	1.0m	30	rp-2-groups	normal	560	561.0	0	1963.0	6416.0
256	A320 (30 rows - 180 seats)	S6	120	1.0m	30	rp-steep-6-groups	normal	540	542.0	0	444.0	2762.0
258	A320 (30 rows - 180 seats)	S6	120	1.0m	30	rp-3-groups	normal	570	571.0	0	988.0	5000.0
260	A320 (30 rows - 180 seats)	S6	120	1.0m	30	rp-spread-5-groups	normal	541	542.0	0	549.0	3564.0
259	A320 (30 rows - 180 seats)	S6	120	1.0m	30	rp-spread-4-groups	normal	570	568.0	0	691.0	4329.0
261	A320 (30 rows - 180 seats)	S6	120	1.0m	30	rp-spread-6-groups	normal	546	546.0	0	357.0	2979.0
262	A320 (30 rows - 180 seats)	S6	120	1.0m	30	rp-steep-4-groups	normal	565	564.0	0	631.0	4063.0
263	A320 (30 rows - 180 seats)	S6	120	1.0m	30	rp-steep-5-groups	normal	585	585.0	0	520.0	3100.0
264	A320 (30 rows - 180 seats)	S6	120	1.0m	30	rp-steep-6-groups	normal	557	558.0	0	461.0	2733.0
265	A320 (30 rows - 180 seats)	S6	120	1.0m	30	rp-2-groups	normal	552	553.0	0	1836.0	6181.0
266	A320 (30 rows - 180 seats)	S6	120	1.0m	30	rp-3-groups	normal	569	570.0	0	1051.0	5107.0
267	A320 (30 rows - 180 seats)	S6	120	1.0m	30	rp-spread-4-groups	normal	517	515.0	0	675.0	3951.0
268	A320 (30 rows - 180 seats)	S6	120	1.0m	30	rp-spread-5-groups	normal	566	567.0	0	485.0	3391.0
269	A320 (30 rows - 180 seats)	S6	120	1.0m	30	rp-spread-6-groups	normal	561	561.0	0	453.0	3328.0
273	A320 (30 rows - 180 seats)	S6	120	1.0m	30	rp-2-groups	normal	556	557.0	0	2139.0	6127.0
270	A320 (30 rows - 180 seats)	S6	120	1.0m	30	rp-steep-4-groups	normal	590	590.0	0	866.0	3906.0
271	A320 (30 rows - 180 seats)	S6	120	1.0m	30	rp-steep-5-groups	normal	564	563.0	0	533.0	3111.0
272	A320 (30 rows - 180 seats)	S6	120	1.0m	30	rp-steep-6-groups	normal	569	570.0	0	427.0	2799.0
275	A320 (30 rows - 180 seats)	S6	120	1.0m	30	rp-spread-4-groups	normal	527	525.0	0	542.0	4328.0
274	A320 (30 rows - 180 seats)	S6	120	1.0m	30	rp-3-groups	normal	548	550.0	0	1122.0	4871.0
276	A320 (30 rows - 180 seats)	S6	120	1.0m	30	rp-spread-5-groups	normal	586	586.0	0	439.0	3792.0
277	A320 (30 rows - 180 seats)	S6	120	1.0m	30	rp-spread-6-groups	normal	574	574.0	0	465.0	3216.0
278	A320 (30 rows - 180 seats)	S6	120	1.0m	30	rp-steep-4-groups	normal	545	544.0	0	776.0	3715.0
281	A320 (30 rows - 180 seats)	S6	120	1.0m	30	rp-2-groups	normal	583	585.0	0	2485.0	6610.0
280	A320 (30 rows - 180 seats)	S6	120	1.0m	30	rp-steep-6-groups	normal	558	559.0	0	460.0	2837.0
279	A320 (30 rows - 180 seats)	S6	120	1.0m	30	rp-steep-5-groups	normal	561	561.0	0	576.0	3286.0
282	A320 (30 rows - 180 seats)	S6	120	1.0m	30	rp-3-groups	normal	589	590.0	0	1325.0	4919.0
283	A320 (30 rows - 180 seats)	S6	120	1.0m	30	rp-spread-4-groups	normal	575	574.0	0	865.0	4347.0
284	A320 (30 rows - 180 seats)	S6	120	1.0m	30	rp-spread-5-groups	normal	543	544.0	0	638.0	3239.0
285	A320 (30 rows - 180 seats)	S6	120	1.0m	30	rp-spread-6-groups	normal	545	546.0	0	420.0	3175.0
286	A320 (30 rows - 180 seats)	S6	120	1.0m	30	rp-steep-4-groups	normal	568	567.0	0	865.0	3697.0
287	A320 (30 rows - 180 seats)	S6	120	1.0m	30	rp-steep-5-groups	normal	540	539.0	0	459.0	3232.0
289	A320 (30 rows - 180 seats)	S6	120	1.0m	30	rp-2-groups	normal	614	616.0	0	2279.0	6624.0
288	A320 (30 rows - 180 seats)	S6	120	1.0m	30	rp-steep-6-groups	normal	560	562.0	0	413.0	2754.0
290	A320 (30 rows - 180 seats)	S6	120	1.0m	30	rp-3-groups	normal	567	568.0	0	1192.0	5150.0
292	A320 (30 rows - 180 seats)	S6	120	1.0m	30	rp-spread-5-groups	normal	538	538.0	0	598.0	3760.0
291	A320 (30 rows - 180 seats)	S6	120	1.0m	30	rp-spread-4-groups	normal	559	557.0	0	750.0	4496.0
293	A320 (30 rows - 180 seats)	S6	120	1.0m	30	rp-spread-6-groups	normal	538	538.0	0	403.0	3101.0
294	A320 (30 rows - 180 seats)	S6	120	1.0m	30	rp-steep-4-groups	normal	570	569.0	0	653.0	3843.0
296	A320 (30 rows - 180 seats)	S6	120	1.0m	30	rp-steep-6-groups	normal	539	540.0	0	371.0	2671.0
297	A320 (30 rows - 180 seats)	S6	120	1.0m	30	rp-2-groups	normal	580	581.0	0	2204.0	6337.0
295	A320 (30 rows - 180 seats)	S6	120	1.0m	30	rp-steep-5-groups	normal	589	589.0	0	440.0	3236.0
298	A320 (30 rows - 180 seats)	S6	120	1.0m	30	rp-3-groups	normal	561	562.0	0	1360.0	4674.0
299	A320 (30 rows - 180 seats)	S6	120	1.0m	30	rp-spread-4-groups	normal	548	546.0	0	852.0	4333.0
300	A320 (30 rows - 180 seats)	S6	120	1.0m	30	rp-spread-5-groups	normal	572	573.0	0	671.0	3642.0
301	A320 (30 rows - 180 seats)	S6	120	1.0m	30	rp-spread-6-groups	normal	565	565.0	0	398.0	3237.0
305	A320 (30 rows - 180 seats)	S6	120	1.0m	30	rp-2-groups	normal	586	587.0	0	2159.0	6199.0
303	A320 (30 rows - 180 seats)	S6	120	1.0m	30	rp-steep-5-groups	normal	548	548.0	0	630.0	3067.0
302	A320 (30 rows - 180 seats)	S6	120	1.0m	30	rp-steep-4-groups	normal	599	598.0	0	854.0	4245.0
306	A320 (30 rows - 180 seats)	S6	120	1.0m	30	rp-3-groups	normal	529	530.0	0	1037.0	4907.0
304	A320 (30 rows - 180 seats)	S6	120	1.0m	30	rp-steep-6-groups	normal	573	574.0	0	414.0	2856.0
307	A320 (30 rows - 180 seats)	S6	120	1.0m	30	rp-spread-4-groups	normal	586	584.0	0	600.0	4402.0
308	A320 (30 rows - 180 seats)	S6	120	1.0m	30	rp-spread-5-groups	normal	571	571.0	0	609.0	3483.0
309	A320 (30 rows - 180 seats)	S6	120	1.0m	30	rp-spread-6-groups	normal	566	567.0	0	521.0	3136.0
311	A320 (30 rows - 180 seats)	S6	120	1.0m	30	rp-steep-5-groups	normal	540	540.0	0	502.0	3287.0
314	A320 (30 rows - 180 seats)	S6	120	1.0m	30	rp-3-groups	normal	546	547.0	0	1020.0	5011.0
313	A320 (30 rows - 180 seats)	S6	120	1.0m	30	rp-2-groups	normal	588	590.0	0	1865.0	6703.0
310	A320 (30 rows - 180 seats)	S6	120	1.0m	30	rp-steep-4-groups	normal	576	575.0	0	564.0	4182.0
312	A320 (30 rows - 180 seats)	S6	120	1.0m	30	rp-steep-6-groups	normal	554	556.0	0	339.0	2637.0
315	A320 (30 rows - 180 seats)	S6	120	1.0m	30	rp-spread-4-groups	normal	566	565.0	0	672.0	4159.0
316	A320 (30 rows - 180 seats)	S6	120	1.0m	30	rp-spread-5-groups	normal	555	556.0	0	598.0	3445.0
317	A320 (30 rows - 180 seats)	S6	120	1.0m	30	rp-spread-6-groups	normal	573	573.0	0	409.0	3215.0
318	A320 (30 rows - 180 seats)	S6	120	1.0m	30	rp-steep-4-groups	normal	544	543.0	0	798.0	3801.0
319	A320 (30 rows - 180 seats)	S6	120	1.0m	30	rp-steep-5-groups	normal	533	533.0	0	578.0	3122.0
321	A320 (30 rows - 180 seats)	S6	120	1.0m	30	rp-2-groups	normal	577	578.0	0	2141.0	6458.0
320	A320 (30 rows - 180 seats)	S6	120	1.0m	30	rp-steep-6-groups	normal	592	593.0	0	413.0	2821.0
322	A320 (30 rows - 180 seats)	S6	120	1.0m	30	rp-3-groups	normal	568	569.0	0	1147.0	5061.0
323	A320 (30 rows - 180 seats)	S6	120	1.0m	30	rp-spread-4-groups	normal	541	539.0	0	820.0	4319.0
325	A320 (30 rows - 180 seats)	S6	120	1.0m	30	rp-spread-6-groups	normal	548	548.0	0	454.0	3283.0
324	A320 (30 rows - 180 seats)	S6	120	1.0m	30	rp-spread-5-groups	normal	578	579.0	0	547.0	3601.0
326	A320 (30 rows - 180 seats)	S6	120	1.0m	30	rp-steep-4-groups	normal	559	558.0	0	835.0	4016.0
328	A320 (30 rows - 180 seats)	S6	120	1.0m	30	rp-steep-6-groups	normal	542	543.0	0	390.0	2602.0
327	A320 (30 rows - 180 seats)	S6	120	1.0m	30	rp-steep-5-groups	normal	543	543.0	0	477.0	3204.0
329	A320 (30 rows - 180 seats)	S6	120	1.0m	30	rp-2-groups	normal	598	600.0	0	2185.0	6266.0
330	A320 (30 rows - 180 seats)	S6	120	1.0m	30	rp-3-groups	normal	559	560.0	0	1221.0	4830.0
331	A320 (30 rows - 180 seats)	S6	120	1.0m	30	rp-spread-4-groups	normal	550	548.0	0	689.0	4045.0
332	A320 (30 rows - 180 seats)	S6	120	1.0m	30	rp-spread-5-groups	normal	551	552.0	0	520.0	3485.0
335	A320 (30 rows - 180 seats)	S6	120	1.0m	30	rp-steep-5-groups	normal	532	532.0	0	438.0	3527.0
337	A320 (30 rows - 180 seats)	S6	120	1.0m	30	rp-2-groups	normal	584	585.0	0	2367.0	6402.0
334	A320 (30 rows - 180 seats)	S6	120	1.0m	30	rp-steep-4-groups	normal	551	550.0	0	561.0	4193.0
333	A320 (30 rows - 180 seats)	S6	120	1.0m	30	rp-spread-6-groups	normal	556	557.0	0	425.0	3112.0
336	A320 (30 rows - 180 seats)	S6	120	1.0m	30	rp-steep-6-groups	normal	538	539.0	0	423.0	2568.0
338	A320 (30 rows - 180 seats)	S6	120	1.0m	30	rp-3-groups	normal	576	577.0	0	921.0	4879.0
339	A320 (30 rows - 180 seats)	S6	120	1.0m	30	rp-spread-4-groups	normal	543	542.0	0	748.0	4392.0
340	A320 (30 rows - 180 seats)	S6	120	1.0m	30	rp-spread-5-groups	normal	574	575.0	0	509.0	3398.0
341	A320 (30 rows - 180 seats)	S6	120	1.0m	30	rp-spread-6-groups	normal	558	558.0	0	350.0	3160.0
342	A320 (30 rows - 180 seats)	S6	120	1.0m	30	rp-steep-4-groups	normal	578	577.0	0	792.0	4132.0
345	A320 (30 rows - 180 seats)	S6	120	1.0m	30	rp-2-groups	normal	559	561.0	0	2066.0	5663.0
343	A320 (30 rows - 180 seats)	S6	120	1.0m	30	rp-steep-5-groups	normal	572	572.0	0	622.0	3144.0
344	A320 (30 rows - 180 seats)	S6	120	1.0m	30	rp-steep-6-groups	normal	581	582.0	0	424.0	2845.0
346	A320 (30 rows - 180 seats)	S6	120	1.0m	30	rp-3-groups	normal	568	569.0	0	994.0	4965.0
347	A320 (30 rows - 180 seats)	S6	120	1.0m	30	rp-spread-4-groups	normal	545	543.0	0	789.0	4293.0
348	A320 (30 rows - 180 seats)	S6	120	1.0m	30	rp-spread-5-groups	normal	573	574.0	0	560.0	3663.0
350	A320 (30 rows - 180 seats)	S6	120	1.0m	30	rp-steep-4-groups	normal	565	564.0	0	914.0	4019.0
349	A320 (30 rows - 180 seats)	S6	120	1.0m	30	rp-spread-6-groups	normal	549	550.0	0	526.0	3173.0
352	A320 (30 rows - 180 seats)	S6	120	1.0m	30	rp-steep-6-groups	normal	553	555.0	0	367.0	2666.0
351	A320 (30 rows - 180 seats)	S6	120	1.0m	30	rp-steep-5-groups	normal	585	585.0	0	458.0	3240.0
353	A320 (30 rows - 180 seats)	S6	120	1.0m	30	rp-2-groups	normal	542	544.0	0	1908.0	6525.0
354	A320 (30 rows - 180 seats)	S6	120	1.0m	30	rp-3-groups	normal	575	576.0	0	1088.0	4841.0
355	A320 (30 rows - 180 seats)	S6	120	1.0m	30	rp-spread-4-groups	normal	570	569.0	0	778.0	4390.0
356	A320 (30 rows - 180 seats)	S6	120	1.0m	30	rp-spread-5-groups	normal	535	536.0	0	462.0	3528.0
358	A320 (30 rows - 180 seats)	S6	120	1.0m	30	rp-steep-4-groups	normal	545	544.0	0	739.0	3622.0
357	A320 (30 rows - 180 seats)	S6	120	1.0m	30	rp-spread-6-groups	normal	589	590.0	0	522.0	3302.0
359	A320 (30 rows - 180 seats)	S6	120	1.0m	30	rp-steep-5-groups	normal	553	552.0	0	613.0	3279.0
360	A320 (30 rows - 180 seats)	S6	120	1.0m	30	rp-steep-6-groups	normal	574	576.0	0	471.0	2551.0
362	A320 (30 rows - 180 seats)	S6	120	1.0m	30	rp-3-groups	normal	542	543.0	0	1167.0	4756.0
361	A320 (30 rows - 180 seats)	S6	120	1.0m	30	rp-2-groups	normal	606	607.0	0	2700.0	6631.0
363	A320 (30 rows - 180 seats)	S6	120	1.0m	30	rp-spread-4-groups	normal	535	534.0	0	587.0	4290.0
364	A320 (30 rows - 180 seats)	S6	120	1.0m	30	rp-spread-5-groups	normal	599	600.0	0	526.0	3603.0
365	A320 (30 rows - 180 seats)	S6	120	1.0m	30	rp-spread-6-groups	normal	545	545.0	0	350.0	3110.0
366	A320 (30 rows - 180 seats)	S6	120	1.0m	30	rp-steep-4-groups	normal	572	571.0	0	777.0	3851.0
367	A320 (30 rows - 180 seats)	S6	120	1.0m	30	rp-steep-5-groups	normal	566	566.0	0	523.0	3153.0
368	A320 (30 rows - 180 seats)	S6	120	1.0m	30	rp-steep-6-groups	normal	559	560.0	0	482.0	2587.0
369	A320 (30 rows - 180 seats)	S6	120	1.0m	30	rp-2-groups	normal	589	590.0	0	1865.0	6777.0
370	A320 (30 rows - 180 seats)	S6	120	1.0m	30	rp-3-groups	normal	533	534.0	0	1069.0	4627.0
371	A320 (30 rows - 180 seats)	S6	120	1.0m	30	rp-spread-4-groups	normal	549	548.0	0	953.0	4576.0
374	A320 (30 rows - 180 seats)	S6	120	1.0m	30	rp-steep-4-groups	normal	558	557.0	0	889.0	3747.0
372	A320 (30 rows - 180 seats)	S6	120	1.0m	30	rp-spread-5-groups	normal	568	569.0	0	562.0	3550.0
373	A320 (30 rows - 180 seats)	S6	120	1.0m	30	rp-spread-6-groups	normal	545	545.0	0	454.0	3087.0
377	A320 (30 rows - 180 seats)	S6	120	1.0m	30	rp-2-groups	normal	565	566.0	0	1818.0	6402.0
375	A320 (30 rows - 180 seats)	S6	120	1.0m	30	rp-steep-5-groups	normal	590	590.0	0	695.0	3040.0
376	A320 (30 rows - 180 seats)	S6	120	1.0m	30	rp-steep-6-groups	normal	562	563.0	0	353.0	2745.0
379	A320 (30 rows - 180 seats)	S6	120	1.0m	30	rp-spread-4-groups	normal	549	548.0	0	849.0	4095.0
378	A320 (30 rows - 180 seats)	S6	120	1.0m	30	rp-3-groups	normal	550	551.0	0	999.0	4779.0
382	A320 (30 rows - 180 seats)	S6	120	1.0m	30	rp-steep-4-groups	normal	548	547.0	0	768.0	3964.0
380	A320 (30 rows - 180 seats)	S6	120	1.0m	30	rp-spread-5-groups	normal	557	558.0	0	538.0	3386.0
381	A320 (30 rows - 180 seats)	S6	120	1.0m	30	rp-spread-6-groups	normal	547	547.0	0	356.0	3044.0
383	A320 (30 rows - 180 seats)	S6	120	1.0m	30	rp-steep-5-groups	normal	568	568.0	0	434.0	3249.0
385	A320 (30 rows - 180 seats)	S6	120	1.0m	30	rp-2-groups	normal	582	584.0	0	2063.0	6114.0
384	A320 (30 rows - 180 seats)	S6	120	1.0m	30	rp-steep-6-groups	normal	584	585.0	0	419.0	2669.0
386	A320 (30 rows - 180 seats)	S6	120	1.0m	30	rp-3-groups	normal	581	582.0	0	1288.0	4956.0
387	A320 (30 rows - 180 seats)	S6	120	1.0m	30	rp-spread-4-groups	normal	530	528.0	0	728.0	4096.0
388	A320 (30 rows - 180 seats)	S6	120	1.0m	30	rp-spread-5-groups	normal	510	511.0	0	543.0	3540.0
389	A320 (30 rows - 180 seats)	S6	120	1.0m	30	rp-spread-6-groups	normal	564	565.0	0	366.0	2913.0
390	A320 (30 rows - 180 seats)	S6	120	1.0m	30	rp-steep-4-groups	normal	575	574.0	0	789.0	4153.0
391	A320 (30 rows - 180 seats)	S6	120	1.0m	30	rp-steep-5-groups	normal	565	565.0	0	570.0	3243.0
392	A320 (30 rows - 180 seats)	S6	120	1.0m	30	rp-steep-6-groups	normal	565	566.0	0	429.0	2698.0
393	A320 (30 rows - 180 seats)	S6	120	1.0m	30	rp-2-groups	normal	578	580.0	0	2309.0	6740.0
394	A320 (30 rows - 180 seats)	S6	120	1.0m	30	rp-3-groups	normal	579	580.0	0	1167.0	4865.0
397	A320 (30 rows - 180 seats)	S6	120	1.0m	30	rp-spread-6-groups	normal	550	551.0	0	444.0	3016.0
398	A320 (30 rows - 180 seats)	S6	120	1.0m	30	rp-steep-4-groups	normal	553	552.0	0	867.0	3996.0
396	A320 (30 rows - 180 seats)	S6	120	1.0m	30	rp-spread-5-groups	normal	560	560.0	0	521.0	3543.0
395	A320 (30 rows - 180 seats)	S6	120	1.0m	30	rp-spread-4-groups	normal	542	540.0	0	703.0	4178.0
400	A320 (30 rows - 180 seats)	S6	120	1.0m	30	rp-steep-6-groups	normal	568	569.0	0	405.0	2832.0
401	A320 (30 rows - 180 seats)	S6	120	1.0m	30	rp-2-groups	normal	555	557.0	0	1915.0	6912.0
399	A320 (30 rows - 180 seats)	S6	120	1.0m	30	rp-steep-5-groups	normal	590	590.0	0	636.0	3224.0
402	A320 (30 rows - 180 seats)	S6	120	1.0m	30	rp-3-groups	normal	582	583.0	0	1372.0	5421.0
403	A320 (30 rows - 180 seats)	S6	120	1.0m	30	rp-spread-4-groups	normal	583	581.0	0	738.0	4549.0
404	A320 (30 rows - 180 seats)	S6	120	1.0m	30	rp-spread-5-groups	normal	569	570.0	0	548.0	3696.0
405	A320 (30 rows - 180 seats)	S6	120	1.0m	30	rp-spread-6-groups	normal	576	576.0	0	430.0	3212.0
409	A320 (30 rows - 180 seats)	S6	120	1.0m	30	rp-2-groups	normal	566	568.0	0	2090.0	6186.0
407	A320 (30 rows - 180 seats)	S6	120	1.0m	30	rp-steep-5-groups	normal	554	554.0	0	539.0	3160.0
408	A320 (30 rows - 180 seats)	S6	120	1.0m	30	rp-steep-6-groups	normal	574	576.0	0	385.0	2727.0
406	A320 (30 rows - 180 seats)	S6	120	1.0m	30	rp-steep-4-groups	normal	574	573.0	0	755.0	4037.0
410	A320 (30 rows - 180 seats)	S6	120	1.0m	30	rp-3-groups	normal	600	601.0	0	1105.0	4990.0
411	A320 (30 rows - 180 seats)	S6	120	1.0m	30	rp-spread-4-groups	normal	531	530.0	0	653.0	4252.0
412	A320 (30 rows - 180 seats)	S6	120	1.0m	30	rp-spread-5-groups	normal	541	541.0	0	604.0	3685.0
413	A320 (30 rows - 180 seats)	S6	120	1.0m	30	rp-spread-6-groups	normal	546	546.0	0	427.0	3037.0
414	A320 (30 rows - 180 seats)	S6	120	1.0m	30	rp-steep-4-groups	normal	542	541.0	0	721.0	4166.0
415	A320 (30 rows - 180 seats)	S6	120	1.0m	30	rp-steep-5-groups	normal	535	535.0	0	545.0	3205.0
416	A320 (30 rows - 180 seats)	S6	120	1.0m	30	rp-steep-6-groups	normal	554	556.0	0	442.0	2673.0
417	A320 (30 rows - 180 seats)	S6	120	1.0m	30	rp-2-groups	normal	576	578.0	0	2397.0	6456.0
418	A320 (30 rows - 180 seats)	S6	120	1.0m	30	rp-3-groups	normal	559	560.0	0	1172.0	4786.0
419	A320 (30 rows - 180 seats)	S6	120	1.0m	30	rp-spread-4-groups	normal	546	544.0	0	811.0	3931.0
420	A320 (30 rows - 180 seats)	S6	120	1.0m	30	rp-spread-5-groups	normal	567	568.0	0	499.0	3691.0
421	A320 (30 rows - 180 seats)	S6	120	1.0m	30	rp-spread-6-groups	normal	553	553.0	0	400.0	3168.0
423	A320 (30 rows - 180 seats)	S6	120	1.0m	30	rp-steep-5-groups	normal	535	534.0	0	448.0	3071.0
422	A320 (30 rows - 180 seats)	S6	120	1.0m	30	rp-steep-4-groups	normal	555	554.0	0	787.0	4203.0
425	A320 (30 rows - 180 seats)	S6	120	1.0m	30	rp-2-groups	normal	570	571.0	0	2259.0	6577.0
426	A320 (30 rows - 180 seats)	S6	120	1.0m	30	rp-3-groups	normal	569	570.0	0	1289.0	4838.0
424	A320 (30 rows - 180 seats)	S6	120	1.0m	30	rp-steep-6-groups	normal	582	584.0	0	407.0	2795.0
427	A320 (30 rows - 180 seats)	S6	120	1.0m	30	rp-spread-4-groups	normal	572	571.0	0	890.0	4086.0
428	A320 (30 rows - 180 seats)	S6	120	1.0m	30	rp-spread-5-groups	normal	560	560.0	0	622.0	3714.0
430	A320 (30 rows - 180 seats)	S6	120	1.0m	30	rp-steep-4-groups	normal	533	532.0	0	736.0	3826.0
429	A320 (30 rows - 180 seats)	S6	120	1.0m	30	rp-spread-6-groups	normal	584	584.0	0	491.0	3271.0
431	A320 (30 rows - 180 seats)	S6	120	1.0m	30	rp-steep-5-groups	normal	568	568.0	0	523.0	3092.0
433	A320 (30 rows - 180 seats)	S6	120	1.0m	30	rp-2-groups	normal	561	562.0	0	2129.0	6233.0
434	A320 (30 rows - 180 seats)	S6	120	1.0m	30	rp-3-groups	normal	556	557.0	0	1103.0	5118.0
432	A320 (30 rows - 180 seats)	S6	120	1.0m	30	rp-steep-6-groups	normal	577	578.0	0	378.0	2686.0
435	A320 (30 rows - 180 seats)	S6	120	1.0m	30	rp-spread-4-groups	normal	541	539.0	0	751.0	4173.0
436	A320 (30 rows - 180 seats)	S6	120	1.0m	30	rp-spread-5-groups	normal	527	528.0	0	590.0	3308.0
437	A320 (30 rows - 180 seats)	S6	120	1.0m	30	rp-spread-6-groups	normal	540	540.0	0	513.0	3239.0
439	A320 (30 rows - 180 seats)	S6	120	1.0m	30	rp-steep-5-groups	normal	551	550.0	0	559.0	3291.0
438	A320 (30 rows - 180 seats)	S6	120	1.0m	30	rp-steep-4-groups	normal	593	592.0	0	755.0	3873.0
441	A320 (30 rows - 180 seats)	S6	120	1.0m	30	rp-2-groups	normal	569	571.0	0	2273.0	6334.0
440	A320 (30 rows - 180 seats)	S6	120	1.0m	30	rp-steep-6-groups	normal	574	575.0	0	442.0	2952.0
442	A320 (30 rows - 180 seats)	S6	120	1.0m	30	rp-3-groups	normal	565	566.0	0	1174.0	4715.0
443	A320 (30 rows - 180 seats)	S6	120	1.0m	30	rp-spread-4-groups	normal	562	560.0	0	685.0	4379.0
444	A320 (30 rows - 180 seats)	S6	120	1.0m	30	rp-spread-5-groups	normal	545	546.0	0	655.0	3521.0
445	A320 (30 rows - 180 seats)	S6	120	1.0m	30	rp-spread-6-groups	normal	533	533.0	0	365.0	3011.0
446	A320 (30 rows - 180 seats)	S6	120	1.0m	30	rp-steep-4-groups	normal	573	572.0	0	873.0	3855.0
447	A320 (30 rows - 180 seats)	S6	120	1.0m	30	rp-steep-5-groups	normal	560	560.0	0	519.0	3227.0
449	A320 (30 rows - 180 seats)	S6	120	1.0m	30	rp-2-groups	normal	556	558.0	0	1753.0	6716.0
448	A320 (30 rows - 180 seats)	S6	120	1.0m	30	rp-steep-6-groups	normal	581	583.0	0	418.0	2800.0
451	A320 (30 rows - 180 seats)	S6	120	1.0m	30	rp-spread-4-groups	normal	567	566.0	0	618.0	4137.0
450	A320 (30 rows - 180 seats)	S6	120	1.0m	30	rp-3-groups	normal	565	566.0	0	1312.0	5096.0
452	A320 (30 rows - 180 seats)	S6	120	1.0m	30	rp-spread-5-groups	normal	561	562.0	0	522.0	3809.0
453	A320 (30 rows - 180 seats)	S6	120	1.0m	30	rp-spread-6-groups	normal	547	547.0	0	385.0	3237.0
454	A320 (30 rows - 180 seats)	S6	120	1.0m	30	rp-steep-4-groups	normal	574	574.0	0	811.0	4053.0
455	A320 (30 rows - 180 seats)	S6	120	1.0m	30	rp-steep-5-groups	normal	547	547.0	0	513.0	3356.0
456	A320 (30 rows - 180 seats)	S6	120	1.0m	30	rp-steep-6-groups	normal	578	579.0	0	450.0	2835.0
457	A320 (30 rows - 180 seats)	S6	120	1.0m	30	rp-2-groups	normal	554	556.0	0	2338.0	6086.0
458	A320 (30 rows - 180 seats)	S6	120	1.0m	30	rp-3-groups	normal	568	569.0	0	1142.0	5169.0
460	A320 (30 rows - 180 seats)	S6	120	1.0m	30	rp-spread-5-groups	normal	546	547.0	0	384.0	3500.0
459	A320 (30 rows - 180 seats)	S6	120	1.0m	30	rp-spread-4-groups	normal	564	562.0	0	762.0	4346.0
461	A320 (30 rows - 180 seats)	S6	120	1.0m	30	rp-spread-6-groups	normal	569	569.0	0	428.0	3265.0
463	A320 (30 rows - 180 seats)	S6	120	1.0m	30	rp-steep-5-groups	normal	550	550.0	0	526.0	3081.0
462	A320 (30 rows - 180 seats)	S6	120	1.0m	30	rp-steep-4-groups	normal	608	607.0	0	682.0	3953.0
465	A320 (30 rows - 180 seats)	S6	120	1.0m	30	rp-2-groups	normal	586	588.0	0	1738.0	6979.0
464	A320 (30 rows - 180 seats)	S6	120	1.0m	30	rp-steep-6-groups	normal	564	566.0	0	328.0	2675.0
466	A320 (30 rows - 180 seats)	S6	120	1.0m	30	rp-3-groups	normal	563	564.0	0	1063.0	5560.0
467	A320 (30 rows - 180 seats)	S6	120	1.0m	30	rp-spread-4-groups	normal	550	548.0	0	893.0	4247.0
468	A320 (30 rows - 180 seats)	S6	120	1.0m	30	rp-spread-5-groups	normal	548	548.0	0	471.0	3416.0
469	A320 (30 rows - 180 seats)	S6	120	1.0m	30	rp-spread-6-groups	normal	560	560.0	0	446.0	3210.0
470	A320 (30 rows - 180 seats)	S6	120	1.0m	30	rp-steep-4-groups	normal	529	529.0	0	675.0	3879.0
471	A320 (30 rows - 180 seats)	S6	120	1.0m	30	rp-steep-5-groups	normal	559	559.0	0	677.0	3307.0
473	A320 (30 rows - 180 seats)	S6	120	1.0m	30	rp-2-groups	normal	565	566.0	0	2069.0	6645.0
472	A320 (30 rows - 180 seats)	S6	120	1.0m	30	rp-steep-6-groups	normal	553	554.0	0	482.0	2744.0
474	A320 (30 rows - 180 seats)	S6	120	1.0m	30	rp-3-groups	normal	569	571.0	0	1237.0	4785.0
475	A320 (30 rows - 180 seats)	S6	120	1.0m	30	rp-spread-4-groups	normal	559	557.0	0	774.0	4474.0
476	A320 (30 rows - 180 seats)	S6	120	1.0m	30	rp-spread-5-groups	normal	558	559.0	0	565.0	3477.0
478	A320 (30 rows - 180 seats)	S6	120	1.0m	30	rp-steep-4-groups	normal	562	561.0	0	788.0	3823.0
477	A320 (30 rows - 180 seats)	S6	120	1.0m	30	rp-spread-6-groups	normal	564	564.0	0	495.0	3201.0
479	A320 (30 rows - 180 seats)	S6	120	1.0m	30	rp-steep-5-groups	normal	563	563.0	0	605.0	3333.0
480	A320 (30 rows - 180 seats)	S6	120	1.0m	30	rp-steep-6-groups	normal	552	553.0	0	426.0	2762.0
481	A320 (30 rows - 180 seats)	S6	120	1.0m	30	rp-2-groups	normal	584	585.0	0	2212.0	6587.0
482	A320 (30 rows - 180 seats)	S6	120	1.0m	30	rp-3-groups	normal	538	539.0	0	1214.0	4985.0
483	A320 (30 rows - 180 seats)	S6	120	1.0m	30	rp-spread-4-groups	normal	556	555.0	0	579.0	4279.0
485	A320 (30 rows - 180 seats)	S6	120	1.0m	30	rp-spread-6-groups	normal	552	553.0	0	449.0	3302.0
486	A320 (30 rows - 180 seats)	S6	120	1.0m	30	rp-steep-4-groups	normal	574	573.0	0	679.0	4086.0
484	A320 (30 rows - 180 seats)	S6	120	1.0m	30	rp-spread-5-groups	normal	567	568.0	0	660.0	3876.0
487	A320 (30 rows - 180 seats)	S6	120	1.0m	30	rp-steep-5-groups	normal	580	580.0	0	757.0	3426.0
490	A320 (30 rows - 180 seats)	S6	120	1.0m	30	rp-3-groups	normal	565	566.0	0	1139.0	4655.0
489	A320 (30 rows - 180 seats)	S6	120	1.0m	30	rp-2-groups	normal	554	555.0	0	1773.0	6105.0
488	A320 (30 rows - 180 seats)	S6	120	1.0m	30	rp-steep-6-groups	normal	562	564.0	0	440.0	2611.0
491	A320 (30 rows - 180 seats)	S6	120	1.0m	30	rp-spread-4-groups	normal	548	546.0	0	653.0	4017.0
492	A320 (30 rows - 180 seats)	S6	120	1.0m	30	rp-spread-5-groups	normal	522	523.0	0	546.0	3803.0
493	A320 (30 rows - 180 seats)	S6	120	1.0m	30	rp-spread-6-groups	normal	535	535.0	0	355.0	3005.0
495	A320 (30 rows - 180 seats)	S6	120	1.0m	30	rp-steep-5-groups	normal	572	572.0	0	546.0	3311.0
494	A320 (30 rows - 180 seats)	S6	120	1.0m	30	rp-steep-4-groups	normal	575	574.0	0	728.0	4008.0
497	A320 (30 rows - 180 seats)	S6	120	1.0m	30	rp-2-groups	normal	561	563.0	0	1838.0	6438.0
496	A320 (30 rows - 180 seats)	S6	120	1.0m	30	rp-steep-6-groups	normal	558	560.0	0	435.0	2766.0
498	A320 (30 rows - 180 seats)	S6	120	1.0m	30	rp-3-groups	normal	583	584.0	0	1157.0	5213.0
499	A320 (30 rows - 180 seats)	S6	120	1.0m	30	rp-spread-4-groups	normal	554	552.0	0	725.0	4073.0
500	A320 (30 rows - 180 seats)	S6	120	1.0m	30	rp-spread-5-groups	normal	554	555.0	0	537.0	3737.0
501	A320 (30 rows - 180 seats)	S6	120	1.0m	30	rp-spread-6-groups	normal	558	558.0	0	416.0	2970.0
505	A320 (30 rows - 180 seats)	S6	120	1.0m	30	rp-2-groups	normal	568	569.0	0	2169.0	6392.0
502	A320 (30 rows - 180 seats)	S6	120	1.0m	30	rp-steep-4-groups	normal	574	573.0	0	767.0	4014.0
504	A320 (30 rows - 180 seats)	S6	120	1.0m	30	rp-steep-6-groups	normal	552	554.0	0	404.0	2649.0
503	A320 (30 rows - 180 seats)	S6	120	1.0m	30	rp-steep-5-groups	normal	559	559.0	0	459.0	3331.0
506	A320 (30 rows - 180 seats)	S6	120	1.0m	30	rp-3-groups	normal	573	574.0	0	1096.0	4714.0
507	A320 (30 rows - 180 seats)	S6	120	1.0m	30	rp-spread-4-groups	normal	550	549.0	0	727.0	4108.0
508	A320 (30 rows - 180 seats)	S6	120	1.0m	30	rp-spread-5-groups	normal	549	549.0	0	613.0	3559.0
509	A320 (30 rows - 180 seats)	S6	120	1.0m	30	rp-spread-6-groups	normal	557	557.0	0	489.0	3035.0
511	A320 (30 rows - 180 seats)	S6	120	1.0m	30	rp-steep-5-groups	normal	558	558.0	0	638.0	3215.0
510	A320 (30 rows - 180 seats)	S6	120	1.0m	30	rp-steep-4-groups	normal	566	566.0	0	778.0	4086.0
512	A320 (30 rows - 180 seats)	S6	120	1.0m	30	rp-steep-6-groups	normal	545	546.0	0	485.0	2786.0
513	A320 (30 rows - 180 seats)	S6	120	1.0m	30	rp-2-groups	normal	554	556.0	0	2117.0	5965.0
514	A320 (30 rows - 180 seats)	S6	120	1.0m	30	rp-3-groups	normal	578	579.0	0	1121.0	4658.0
515	A320 (30 rows - 180 seats)	S6	120	1.0m	30	rp-spread-4-groups	normal	547	545.0	0	733.0	4061.0
516	A320 (30 rows - 180 seats)	S6	120	1.0m	30	rp-spread-5-groups	normal	563	564.0	0	628.0	3560.0
517	A320 (30 rows - 180 seats)	S6	120	1.0m	30	rp-spread-6-groups	normal	557	557.0	0	412.0	3041.0
519	A320 (30 rows - 180 seats)	S6	120	1.0m	30	rp-steep-5-groups	normal	548	548.0	0	583.0	3186.0
518	A320 (30 rows - 180 seats)	S6	120	1.0m	30	rp-steep-4-groups	normal	577	576.0	0	716.0	3743.0
520	A320 (30 rows - 180 seats)	S6	120	1.0m	30	rp-steep-6-groups	normal	607	609.0	0	429.0	2722.0
522	A320 (30 rows - 180 seats)	S6	120	1.0m	30	rp-3-groups	normal	580	581.0	0	1307.0	5109.0
521	A320 (30 rows - 180 seats)	S6	120	1.0m	30	rp-2-groups	normal	569	571.0	0	1975.0	5905.0
523	A320 (30 rows - 180 seats)	S6	120	1.0m	30	rp-spread-4-groups	normal	567	565.0	0	882.0	4263.0
524	A320 (30 rows - 180 seats)	S6	120	1.0m	30	rp-spread-5-groups	normal	592	592.0	0	457.0	3914.0
525	A320 (30 rows - 180 seats)	S6	120	1.0m	30	rp-spread-6-groups	normal	547	548.0	0	503.0	3085.0
526	A320 (30 rows - 180 seats)	S6	120	1.0m	30	rp-steep-4-groups	normal	571	570.0	0	612.0	3771.0
527	A320 (30 rows - 180 seats)	S6	120	1.0m	30	rp-steep-5-groups	normal	552	552.0	0	436.0	3427.0
529	A320 (30 rows - 180 seats)	S6	120	1.0m	30	rp-2-groups	normal	578	580.0	0	2056.0	6101.0
528	A320 (30 rows - 180 seats)	S6	120	1.0m	30	rp-steep-6-groups	normal	584	586.0	0	411.0	2655.0
530	A320 (30 rows - 180 seats)	S6	120	1.0m	30	rp-3-groups	normal	567	568.0	0	1281.0	4921.0
531	A320 (30 rows - 180 seats)	S6	120	1.0m	30	rp-spread-4-groups	normal	563	562.0	0	732.0	4380.0
532	A320 (30 rows - 180 seats)	S6	120	1.0m	30	rp-spread-5-groups	normal	579	580.0	0	493.0	3637.0
533	A320 (30 rows - 180 seats)	S6	120	1.0m	30	rp-spread-6-groups	normal	568	568.0	0	499.0	3273.0
534	A320 (30 rows - 180 seats)	S6	120	1.0m	30	rp-steep-4-groups	normal	572	571.0	0	639.0	3945.0
535	A320 (30 rows - 180 seats)	S6	120	1.0m	30	rp-steep-5-groups	normal	557	557.0	0	427.0	3126.0
537	A320 (30 rows - 180 seats)	S6	120	1.0m	30	rp-2-groups	normal	557	558.0	0	2379.0	5951.0
536	A320 (30 rows - 180 seats)	S6	120	1.0m	30	rp-steep-6-groups	normal	590	591.0	0	474.0	2968.0
538	A320 (30 rows - 180 seats)	S6	120	1.0m	30	rp-3-groups	normal	574	575.0	0	1228.0	5213.0
539	A320 (30 rows - 180 seats)	S6	120	1.0m	30	rp-spread-4-groups	normal	582	581.0	0	881.0	4497.0
540	A320 (30 rows - 180 seats)	S6	120	1.0m	30	rp-spread-5-groups	normal	537	538.0	0	600.0	3394.0
541	A320 (30 rows - 180 seats)	S6	120	1.0m	30	rp-spread-6-groups	normal	551	551.0	0	485.0	3173.0
542	A320 (30 rows - 180 seats)	S6	120	1.0m	30	rp-steep-4-groups	normal	553	552.0	0	791.0	3821.0
543	A320 (30 rows - 180 seats)	S6	120	1.0m	30	rp-steep-5-groups	normal	557	557.0	0	700.0	3306.0
545	A320 (30 rows - 180 seats)	S6	120	1.0m	30	rp-2-groups	normal	587	589.0	0	1921.0	6309.0
544	A320 (30 rows - 180 seats)	S6	120	1.0m	30	rp-steep-6-groups	normal	546	547.0	0	385.0	2698.0
547	A320 (30 rows - 180 seats)	S6	120	1.0m	30	rp-spread-4-groups	normal	548	546.0	0	670.0	4372.0
546	A320 (30 rows - 180 seats)	S6	120	1.0m	30	rp-3-groups	normal	584	585.0	0	1178.0	4990.0
548	A320 (30 rows - 180 seats)	S6	120	1.0m	30	rp-spread-5-groups	normal	561	561.0	0	614.0	3490.0
549	A320 (30 rows - 180 seats)	S6	120	1.0m	30	rp-spread-6-groups	normal	545	545.0	0	381.0	3158.0
550	A320 (30 rows - 180 seats)	S6	120	1.0m	30	rp-steep-4-groups	normal	608	607.0	0	713.0	3640.0
551	A320 (30 rows - 180 seats)	S6	120	1.0m	30	rp-steep-5-groups	normal	564	564.0	0	475.0	3252.0
553	A320 (30 rows - 180 seats)	S6	120	1.0m	30	rp-2-groups	normal	577	579.0	0	2001.0	6252.0
552	A320 (30 rows - 180 seats)	S6	120	1.0m	30	rp-steep-6-groups	normal	575	576.0	0	426.0	2798.0
554	A320 (30 rows - 180 seats)	S6	120	1.0m	30	rp-3-groups	normal	590	591.0	0	1211.0	5013.0
555	A320 (30 rows - 180 seats)	S6	120	1.0m	30	rp-spread-4-groups	normal	563	562.0	0	689.0	4332.0
556	A320 (30 rows - 180 seats)	S6	120	1.0m	30	rp-spread-5-groups	normal	542	543.0	0	517.0	3589.0
557	A320 (30 rows - 180 seats)	S6	120	1.0m	30	rp-spread-6-groups	normal	544	545.0	0	402.0	3177.0
558	A320 (30 rows - 180 seats)	S6	120	1.0m	30	rp-steep-4-groups	normal	550	549.0	0	740.0	4037.0
559	A320 (30 rows - 180 seats)	S6	120	1.0m	30	rp-steep-5-groups	normal	559	559.0	0	523.0	3159.0
561	A320 (30 rows - 180 seats)	S6	120	1.0m	30	rp-2-groups	normal	574	575.0	0	2080.0	6840.0
560	A320 (30 rows - 180 seats)	S6	120	1.0m	30	rp-steep-6-groups	normal	568	570.0	0	429.0	2858.0
562	A320 (30 rows - 180 seats)	S6	120	1.0m	30	rp-3-groups	normal	555	556.0	0	1188.0	4959.0
563	A320 (30 rows - 180 seats)	S6	120	1.0m	30	rp-spread-4-groups	normal	567	565.0	0	804.0	4679.0
564	A320 (30 rows - 180 seats)	S6	120	1.0m	30	rp-spread-5-groups	normal	550	551.0	0	542.0	3507.0
565	A320 (30 rows - 180 seats)	S6	120	1.0m	30	rp-spread-6-groups	normal	568	569.0	0	433.0	3393.0
566	A320 (30 rows - 180 seats)	S6	120	1.0m	30	rp-steep-4-groups	normal	570	569.0	0	780.0	3745.0
567	A320 (30 rows - 180 seats)	S6	120	1.0m	30	rp-steep-5-groups	normal	560	560.0	0	537.0	3196.0
569	A320 (30 rows - 180 seats)	S6	120	1.0m	30	rp-2-groups	normal	572	573.0	0	1696.0	6574.0
570	A320 (30 rows - 180 seats)	S6	120	1.0m	30	rp-3-groups	normal	562	563.0	0	1238.0	4894.0
568	A320 (30 rows - 180 seats)	S6	120	1.0m	30	rp-steep-6-groups	normal	592	593.0	0	439.0	2947.0
571	A320 (30 rows - 180 seats)	S6	120	1.0m	30	rp-spread-4-groups	normal	568	566.0	0	787.0	4070.0
572	A320 (30 rows - 180 seats)	S6	120	1.0m	30	rp-spread-5-groups	normal	553	554.0	0	453.0	3767.0
573	A320 (30 rows - 180 seats)	S6	120	1.0m	30	rp-spread-6-groups	normal	561	561.0	0	399.0	3369.0
574	A320 (30 rows - 180 seats)	S6	120	1.0m	30	rp-steep-4-groups	normal	542	541.0	0	785.0	4035.0
575	A320 (30 rows - 180 seats)	S6	120	1.0m	30	rp-steep-5-groups	normal	555	555.0	0	510.0	3263.0
577	A320 (30 rows - 180 seats)	S6	120	1.0m	30	rp-2-groups	normal	560	561.0	0	1892.0	6306.0
576	A320 (30 rows - 180 seats)	S6	120	1.0m	30	rp-steep-6-groups	normal	562	564.0	0	419.0	2725.0
578	A320 (30 rows - 180 seats)	S6	120	1.0m	30	rp-3-groups	normal	569	570.0	0	951.0	4954.0
579	A320 (30 rows - 180 seats)	S6	120	1.0m	30	rp-spread-4-groups	normal	580	579.0	0	707.0	4457.0
580	A320 (30 rows - 180 seats)	S6	120	1.0m	30	rp-spread-5-groups	normal	584	584.0	0	461.0	3532.0
581	A320 (30 rows - 180 seats)	S6	120	1.0m	30	rp-spread-6-groups	normal	561	561.0	0	391.0	3196.0
582	A320 (30 rows - 180 seats)	S6	120	1.0m	30	rp-steep-4-groups	normal	564	563.0	0	748.0	3687.0
585	A320 (30 rows - 180 seats)	S6	120	1.0m	30	rp-2-groups	normal	560	561.0	0	1985.0	6269.0
583	A320 (30 rows - 180 seats)	S6	120	1.0m	30	rp-steep-5-groups	normal	578	578.0	0	597.0	3289.0
586	A320 (30 rows - 180 seats)	S6	120	1.0m	30	rp-3-groups	normal	556	558.0	0	1065.0	5017.0
584	A320 (30 rows - 180 seats)	S6	120	1.0m	30	rp-steep-6-groups	normal	596	597.0	0	556.0	2833.0
587	A320 (30 rows - 180 seats)	S6	120	1.0m	30	rp-spread-4-groups	normal	545	544.0	0	804.0	4149.0
588	A320 (30 rows - 180 seats)	S6	120	1.0m	30	rp-spread-5-groups	normal	557	558.0	0	570.0	3477.0
590	A320 (30 rows - 180 seats)	S6	120	1.0m	30	rp-steep-4-groups	normal	568	567.0	0	748.0	4016.0
589	A320 (30 rows - 180 seats)	S6	120	1.0m	30	rp-spread-6-groups	normal	596	596.0	0	415.0	3162.0
592	A320 (30 rows - 180 seats)	S6	120	1.0m	30	rp-steep-6-groups	normal	536	537.0	0	414.0	2778.0
591	A320 (30 rows - 180 seats)	S6	120	1.0m	30	rp-steep-5-groups	normal	552	552.0	0	576.0	3098.0
593	A320 (30 rows - 180 seats)	S6	120	1.0m	30	rp-2-groups	normal	600	602.0	0	2167.0	6747.0
594	A320 (30 rows - 180 seats)	S6	120	1.0m	30	rp-3-groups	normal	565	566.0	0	1099.0	5035.0
596	A320 (30 rows - 180 seats)	S6	120	1.0m	30	rp-spread-5-groups	normal	538	539.0	0	466.0	3642.0
595	A320 (30 rows - 180 seats)	S6	120	1.0m	30	rp-spread-4-groups	normal	549	548.0	0	740.0	4204.0
597	A320 (30 rows - 180 seats)	S6	120	1.0m	30	rp-spread-6-groups	normal	584	585.0	0	389.0	3459.0
598	A320 (30 rows - 180 seats)	S6	120	1.0m	30	rp-steep-4-groups	normal	544	543.0	0	745.0	3948.0
601	A320 (30 rows - 180 seats)	S6	120	1.0m	30	rp-2-groups	normal	570	571.0	0	2263.0	6496.0
600	A320 (30 rows - 180 seats)	S6	120	1.0m	30	rp-steep-6-groups	normal	524	526.0	0	368.0	2661.0
599	A320 (30 rows - 180 seats)	S6	120	1.0m	30	rp-steep-5-groups	normal	585	585.0	0	549.0	3192.0
602	A320 (30 rows - 180 seats)	S6	120	1.0m	30	rp-3-groups	normal	573	574.0	0	1228.0	5062.0
603	A320 (30 rows - 180 seats)	S6	120	1.0m	30	rp-spread-4-groups	normal	561	559.0	0	846.0	3949.0
605	A320 (30 rows - 180 seats)	S6	120	1.0m	30	rp-spread-6-groups	normal	554	555.0	0	415.0	3106.0
604	A320 (30 rows - 180 seats)	S6	120	1.0m	30	rp-spread-5-groups	normal	567	568.0	0	496.0	3668.0
606	A320 (30 rows - 180 seats)	S6	120	1.0m	30	rp-steep-4-groups	normal	568	567.0	0	783.0	3932.0
610	A320 (30 rows - 180 seats)	S6	120	1.0m	30	rp-3-groups	normal	553	554.0	0	1312.0	4826.0
607	A320 (30 rows - 180 seats)	S6	120	1.0m	30	rp-steep-5-groups	normal	569	569.0	0	424.0	2942.0
609	A320 (30 rows - 180 seats)	S6	120	1.0m	30	rp-2-groups	normal	588	589.0	0	2067.0	6696.0
608	A320 (30 rows - 180 seats)	S6	120	1.0m	30	rp-steep-6-groups	normal	566	567.0	0	431.0	2671.0
611	A320 (30 rows - 180 seats)	S6	120	1.0m	30	rp-spread-4-groups	normal	542	540.0	0	749.0	4112.0
612	A320 (30 rows - 180 seats)	S6	120	1.0m	30	rp-spread-5-groups	normal	568	569.0	0	557.0	3496.0
613	A320 (30 rows - 180 seats)	S6	120	1.0m	30	rp-spread-6-groups	normal	553	553.0	0	413.0	3144.0
614	A320 (30 rows - 180 seats)	S6	120	1.0m	30	rp-steep-4-groups	normal	546	545.0	0	807.0	3822.0
617	A320 (30 rows - 180 seats)	S6	120	1.0m	30	rp-2-groups	normal	574	575.0	0	2214.0	6911.0
616	A320 (30 rows - 180 seats)	S6	120	1.0m	30	rp-steep-6-groups	normal	546	547.0	0	414.0	2715.0
618	A320 (30 rows - 180 seats)	S6	120	1.0m	30	rp-3-groups	normal	567	568.0	0	1145.0	5149.0
615	A320 (30 rows - 180 seats)	S6	120	1.0m	30	rp-steep-5-groups	normal	582	582.0	0	550.0	3483.0
619	A320 (30 rows - 180 seats)	S6	120	1.0m	30	rp-spread-4-groups	normal	536	534.0	0	728.0	3908.0
620	A320 (30 rows - 180 seats)	S6	120	1.0m	30	rp-spread-5-groups	normal	566	567.0	0	627.0	3524.0
621	A320 (30 rows - 180 seats)	S6	120	1.0m	30	rp-spread-6-groups	normal	558	559.0	0	397.0	3093.0
622	A320 (30 rows - 180 seats)	S6	120	1.0m	30	rp-steep-4-groups	normal	551	550.0	0	689.0	3613.0
623	A320 (30 rows - 180 seats)	S6	120	1.0m	30	rp-steep-5-groups	normal	545	545.0	0	488.0	3277.0
625	A320 (30 rows - 180 seats)	S6	120	1.0m	30	rp-2-groups	normal	575	577.0	0	2199.0	6956.0
626	A320 (30 rows - 180 seats)	S6	120	1.0m	30	rp-3-groups	normal	555	556.0	0	1006.0	5043.0
624	A320 (30 rows - 180 seats)	S6	120	1.0m	30	rp-steep-6-groups	normal	572	574.0	0	478.0	2714.0
627	A320 (30 rows - 180 seats)	S6	120	1.0m	30	rp-spread-4-groups	normal	571	569.0	0	653.0	4286.0
628	A320 (30 rows - 180 seats)	S6	120	1.0m	30	rp-spread-5-groups	normal	553	554.0	0	523.0	3661.0
630	A320 (30 rows - 180 seats)	S6	120	1.0m	30	rp-steep-4-groups	normal	558	557.0	0	778.0	4155.0
633	A320 (30 rows - 180 seats)	S6	120	1.0m	30	rp-2-groups	normal	572	574.0	0	2136.0	6015.0
629	A320 (30 rows - 180 seats)	S6	120	1.0m	30	rp-spread-6-groups	normal	549	550.0	0	482.0	2984.0
631	A320 (30 rows - 180 seats)	S6	120	1.0m	30	rp-steep-5-groups	normal	560	560.0	0	499.0	3122.0
632	A320 (30 rows - 180 seats)	S6	120	1.0m	30	rp-steep-6-groups	normal	567	568.0	0	432.0	2727.0
634	A320 (30 rows - 180 seats)	S6	120	1.0m	30	rp-3-groups	normal	549	550.0	0	1018.0	4709.0
635	A320 (30 rows - 180 seats)	S6	120	1.0m	30	rp-spread-4-groups	normal	567	565.0	0	857.0	4009.0
636	A320 (30 rows - 180 seats)	S6	120	1.0m	30	rp-spread-5-groups	normal	568	569.0	0	643.0	3421.0
638	A320 (30 rows - 180 seats)	S6	120	1.0m	30	rp-steep-4-groups	normal	559	558.0	0	768.0	3747.0
637	A320 (30 rows - 180 seats)	S6	120	1.0m	30	rp-spread-6-groups	normal	560	560.0	0	405.0	3189.0
641	A320 (30 rows - 180 seats)	S6	120	1.0m	30	rp-2-groups	normal	558	560.0	0	2095.0	6232.0
642	A320 (30 rows - 180 seats)	S6	120	1.0m	30	rp-3-groups	normal	548	549.0	0	1120.0	4849.0
640	A320 (30 rows - 180 seats)	S6	120	1.0m	30	rp-steep-6-groups	normal	578	579.0	0	406.0	2687.0
639	A320 (30 rows - 180 seats)	S6	120	1.0m	30	rp-steep-5-groups	normal	554	554.0	0	542.0	3247.0
643	A320 (30 rows - 180 seats)	S6	120	1.0m	30	rp-spread-4-groups	normal	591	589.0	0	888.0	4532.0
644	A320 (30 rows - 180 seats)	S6	120	1.0m	30	rp-spread-5-groups	normal	590	590.0	0	517.0	3883.0
645	A320 (30 rows - 180 seats)	S6	120	1.0m	30	rp-spread-6-groups	normal	555	555.0	0	387.0	3246.0
649	A320 (30 rows - 180 seats)	S6	120	1.0m	30	rp-2-groups	normal	561	562.0	0	2194.0	6688.0
646	A320 (30 rows - 180 seats)	S6	120	1.0m	30	rp-steep-4-groups	normal	565	565.0	0	768.0	3819.0
647	A320 (30 rows - 180 seats)	S6	120	1.0m	30	rp-steep-5-groups	normal	581	580.0	0	466.0	2934.0
648	A320 (30 rows - 180 seats)	S6	120	1.0m	30	rp-steep-6-groups	normal	527	528.0	0	315.0	2759.0
650	A320 (30 rows - 180 seats)	S6	120	1.0m	30	rp-3-groups	normal	551	552.0	0	1425.0	4692.0
651	A320 (30 rows - 180 seats)	S6	120	1.0m	30	rp-spread-4-groups	normal	557	556.0	0	863.0	3955.0
652	A320 (30 rows - 180 seats)	S6	120	1.0m	30	rp-spread-5-groups	normal	559	559.0	0	596.0	3611.0
653	A320 (30 rows - 180 seats)	S6	120	1.0m	30	rp-spread-6-groups	normal	551	551.0	0	467.0	3152.0
657	A320 (30 rows - 180 seats)	S6	120	1.0m	30	rp-2-groups	normal	611	613.0	0	2642.0	6880.0
656	A320 (30 rows - 180 seats)	S6	120	1.0m	30	rp-steep-6-groups	normal	542	543.0	0	360.0	2761.0
654	A320 (30 rows - 180 seats)	S6	120	1.0m	30	rp-steep-4-groups	normal	578	577.0	0	685.0	3999.0
655	A320 (30 rows - 180 seats)	S6	120	1.0m	30	rp-steep-5-groups	normal	558	558.0	0	534.0	3297.0
658	A320 (30 rows - 180 seats)	S6	120	1.0m	30	rp-3-groups	normal	560	561.0	0	995.0	4861.0
659	A320 (30 rows - 180 seats)	S6	120	1.0m	30	rp-spread-4-groups	normal	541	540.0	0	778.0	4730.0
660	A320 (30 rows - 180 seats)	S6	120	1.0m	30	rp-spread-5-groups	normal	584	584.0	0	501.0	3512.0
661	A320 (30 rows - 180 seats)	S6	120	1.0m	30	rp-spread-6-groups	normal	550	550.0	0	414.0	3190.0
662	A320 (30 rows - 180 seats)	S6	120	1.0m	30	rp-steep-4-groups	normal	556	556.0	0	747.0	4197.0
665	A320 (30 rows - 180 seats)	S6	120	1.0m	30	rp-2-groups	normal	560	562.0	0	2213.0	6260.0
664	A320 (30 rows - 180 seats)	S6	120	1.0m	30	rp-steep-6-groups	normal	553	555.0	0	497.0	2748.0
663	A320 (30 rows - 180 seats)	S6	120	1.0m	30	rp-steep-5-groups	normal	568	568.0	0	531.0	3188.0
666	A320 (30 rows - 180 seats)	S6	120	1.0m	30	rp-3-groups	normal	589	590.0	0	1345.0	4819.0
667	A320 (30 rows - 180 seats)	S6	120	1.0m	30	rp-spread-4-groups	normal	583	581.0	0	731.0	4200.0
668	A320 (30 rows - 180 seats)	S6	120	1.0m	30	rp-spread-5-groups	normal	563	564.0	0	532.0	3360.0
669	A320 (30 rows - 180 seats)	S6	120	1.0m	30	rp-spread-6-groups	normal	544	544.0	0	348.0	3108.0
670	A320 (30 rows - 180 seats)	S6	120	1.0m	30	rp-steep-4-groups	normal	538	537.0	0	704.0	4004.0
671	A320 (30 rows - 180 seats)	S6	120	1.0m	30	rp-steep-5-groups	normal	563	563.0	0	580.0	3016.0
673	A320 (30 rows - 180 seats)	S6	120	1.0m	30	rp-2-groups	normal	600	602.0	0	2299.0	6794.0
672	A320 (30 rows - 180 seats)	S6	120	1.0m	30	rp-steep-6-groups	normal	570	572.0	0	574.0	2958.0
674	A320 (30 rows - 180 seats)	S6	120	1.0m	30	rp-3-groups	normal	597	598.0	0	1139.0	4847.0
675	A320 (30 rows - 180 seats)	S6	120	1.0m	30	rp-spread-4-groups	normal	578	576.0	0	927.0	4295.0
676	A320 (30 rows - 180 seats)	S6	120	1.0m	30	rp-spread-5-groups	normal	554	554.0	0	420.0	3596.0
677	A320 (30 rows - 180 seats)	S6	120	1.0m	30	rp-spread-6-groups	normal	536	536.0	0	486.0	3090.0
678	A320 (30 rows - 180 seats)	S6	120	1.0m	30	rp-steep-4-groups	normal	542	541.0	0	703.0	3710.0
679	A320 (30 rows - 180 seats)	S6	120	1.0m	30	rp-steep-5-groups	normal	532	532.0	0	566.0	3166.0
681	A320 (30 rows - 180 seats)	S6	120	1.0m	30	rp-2-groups	normal	552	553.0	0	1996.0	6049.0
680	A320 (30 rows - 180 seats)	S6	120	1.0m	30	rp-steep-6-groups	normal	577	578.0	0	379.0	2633.0
682	A320 (30 rows - 180 seats)	S6	120	1.0m	30	rp-3-groups	normal	542	543.0	0	1046.0	4686.0
683	A320 (30 rows - 180 seats)	S6	120	1.0m	30	rp-spread-4-groups	normal	599	598.0	0	617.0	4215.0
684	A320 (30 rows - 180 seats)	S6	120	1.0m	30	rp-spread-5-groups	normal	535	535.0	0	537.0	3507.0
685	A320 (30 rows - 180 seats)	S6	120	1.0m	30	rp-spread-6-groups	normal	558	558.0	0	351.0	3055.0
686	A320 (30 rows - 180 seats)	S6	120	1.0m	30	rp-steep-4-groups	normal	562	561.0	0	660.0	3835.0
687	A320 (30 rows - 180 seats)	S6	120	1.0m	30	rp-steep-5-groups	normal	582	582.0	0	523.0	3155.0
688	A320 (30 rows - 180 seats)	S6	120	1.0m	30	rp-steep-6-groups	normal	598	599.0	0	597.0	2819.0
689	A320 (30 rows - 180 seats)	S6	120	1.0m	30	rp-2-groups	normal	596	597.0	0	2225.0	6154.0
690	A320 (30 rows - 180 seats)	S6	120	1.0m	30	rp-3-groups	normal	574	575.0	0	1233.0	4808.0
691	A320 (30 rows - 180 seats)	S6	120	1.0m	30	rp-spread-4-groups	normal	555	553.0	0	607.0	3847.0
692	A320 (30 rows - 180 seats)	S6	120	1.0m	30	rp-spread-5-groups	normal	571	572.0	0	575.0	3625.0
693	A320 (30 rows - 180 seats)	S6	120	1.0m	30	rp-spread-6-groups	normal	524	524.0	0	368.0	3127.0
694	A320 (30 rows - 180 seats)	S6	120	1.0m	30	rp-steep-4-groups	normal	552	552.0	0	800.0	3654.0
695	A320 (30 rows - 180 seats)	S6	120	1.0m	30	rp-steep-5-groups	normal	577	577.0	0	523.0	3534.0
696	A320 (30 rows - 180 seats)	S6	120	1.0m	30	rp-steep-6-groups	normal	562	564.0	0	467.0	2670.0
697	A320 (30 rows - 180 seats)	S6	120	1.0m	30	rp-2-groups	normal	563	564.0	0	1852.0	6394.0
698	A320 (30 rows - 180 seats)	S6	120	1.0m	30	rp-3-groups	normal	590	591.0	0	963.0	5182.0
699	A320 (30 rows - 180 seats)	S6	120	1.0m	30	rp-spread-4-groups	normal	531	529.0	0	518.0	4361.0
700	A320 (30 rows - 180 seats)	S6	120	1.0m	30	rp-spread-5-groups	normal	578	579.0	0	695.0	3376.0
701	A320 (30 rows - 180 seats)	S6	120	1.0m	30	rp-spread-6-groups	normal	560	561.0	0	417.0	3057.0
702	A320 (30 rows - 180 seats)	S6	120	1.0m	30	rp-steep-4-groups	normal	570	569.0	0	727.0	4199.0
705	A320 (30 rows - 180 seats)	S6	120	1.0m	30	rp-2-groups	normal	582	584.0	0	2241.0	6248.0
704	A320 (30 rows - 180 seats)	S6	120	1.0m	30	rp-steep-6-groups	normal	563	565.0	0	441.0	3060.0
703	A320 (30 rows - 180 seats)	S6	120	1.0m	30	rp-steep-5-groups	normal	587	587.0	0	603.0	3228.0
706	A320 (30 rows - 180 seats)	S6	120	1.0m	30	rp-3-groups	normal	554	556.0	0	1069.0	5059.0
707	A320 (30 rows - 180 seats)	S6	120	1.0m	30	rp-spread-4-groups	normal	589	587.0	0	645.0	4295.0
708	A320 (30 rows - 180 seats)	S6	120	1.0m	30	rp-spread-5-groups	normal	534	535.0	0	546.0	3491.0
709	A320 (30 rows - 180 seats)	S6	120	1.0m	30	rp-spread-6-groups	normal	527	527.0	0	419.0	3222.0
710	A320 (30 rows - 180 seats)	S6	120	1.0m	30	rp-steep-4-groups	normal	571	570.0	0	803.0	3969.0
713	A320 (30 rows - 180 seats)	S6	120	1.0m	30	rp-2-groups	normal	530	531.0	0	1756.0	6326.0
712	A320 (30 rows - 180 seats)	S6	120	1.0m	30	rp-steep-6-groups	normal	542	543.0	0	306.0	2883.0
711	A320 (30 rows - 180 seats)	S6	120	1.0m	30	rp-steep-5-groups	normal	547	547.0	0	507.0	3191.0
714	A320 (30 rows - 180 seats)	S6	120	1.0m	30	rp-3-groups	normal	548	549.0	0	1022.0	4926.0
715	A320 (30 rows - 180 seats)	S6	120	1.0m	30	rp-spread-4-groups	normal	568	567.0	0	743.0	4444.0
716	A320 (30 rows - 180 seats)	S6	120	1.0m	30	rp-spread-5-groups	normal	548	549.0	0	622.0	3497.0
717	A320 (30 rows - 180 seats)	S6	120	1.0m	30	rp-spread-6-groups	normal	555	556.0	0	363.0	3070.0
718	A320 (30 rows - 180 seats)	S6	120	1.0m	30	rp-steep-4-groups	normal	577	576.0	0	690.0	4351.0
719	A320 (30 rows - 180 seats)	S6	120	1.0m	30	rp-steep-5-groups	normal	544	544.0	0	652.0	2979.0
721	A320 (30 rows - 180 seats)	S6	120	1.0m	30	rp-2-groups	normal	600	602.0	0	2439.0	6546.0
720	A320 (30 rows - 180 seats)	S6	120	1.0m	30	rp-steep-6-groups	normal	561	562.0	0	319.0	2763.0
722	A320 (30 rows - 180 seats)	S6	120	1.0m	30	rp-3-groups	normal	550	551.0	0	1160.0	4756.0
723	A320 (30 rows - 180 seats)	S6	120	1.0m	30	rp-spread-4-groups	normal	553	552.0	0	677.0	4283.0
724	A320 (30 rows - 180 seats)	S6	120	1.0m	30	rp-spread-5-groups	normal	557	558.0	0	583.0	3644.0
725	A320 (30 rows - 180 seats)	S6	120	1.0m	30	rp-spread-6-groups	normal	582	582.0	0	390.0	3195.0
726	A320 (30 rows - 180 seats)	S6	120	1.0m	30	rp-steep-4-groups	normal	574	573.0	0	711.0	3966.0
727	A320 (30 rows - 180 seats)	S6	120	1.0m	30	rp-steep-5-groups	normal	578	578.0	0	591.0	3161.0
729	A320 (30 rows - 180 seats)	S6	120	1.0m	30	rp-2-groups	normal	576	577.0	0	2181.0	6570.0
728	A320 (30 rows - 180 seats)	S6	120	1.0m	30	rp-steep-6-groups	normal	556	557.0	0	409.0	2863.0
732	A320 (30 rows - 180 seats)	S6	120	1.0m	30	rp-spread-5-groups	normal	561	562.0	0	516.0	3499.0
730	A320 (30 rows - 180 seats)	S6	120	1.0m	30	rp-3-groups	normal	546	547.0	0	944.0	4761.0
731	A320 (30 rows - 180 seats)	S6	120	1.0m	30	rp-spread-4-groups	normal	590	588.0	0	965.0	3980.0
733	A320 (30 rows - 180 seats)	S6	120	1.0m	30	rp-spread-6-groups	normal	557	557.0	0	373.0	3155.0
735	A320 (30 rows - 180 seats)	S6	120	1.0m	30	rp-steep-5-groups	normal	547	547.0	0	504.0	3248.0
734	A320 (30 rows - 180 seats)	S6	120	1.0m	30	rp-steep-4-groups	normal	583	583.0	0	830.0	4239.0
736	A320 (30 rows - 180 seats)	S6	120	1.0m	30	rp-steep-6-groups	normal	564	565.0	0	417.0	2629.0
738	A320 (30 rows - 180 seats)	S6	120	1.0m	30	rp-3-groups	normal	539	540.0	0	1065.0	4837.0
737	A320 (30 rows - 180 seats)	S6	120	1.0m	30	rp-2-groups	normal	569	570.0	0	2149.0	6577.0
740	A320 (30 rows - 180 seats)	S6	120	1.0m	30	rp-spread-5-groups	normal	555	556.0	0	512.0	3560.0
739	A320 (30 rows - 180 seats)	S6	120	1.0m	30	rp-spread-4-groups	normal	513	512.0	0	933.0	4192.0
741	A320 (30 rows - 180 seats)	S6	120	1.0m	30	rp-spread-6-groups	normal	540	540.0	0	323.0	3238.0
742	A320 (30 rows - 180 seats)	S6	120	1.0m	30	rp-steep-4-groups	normal	544	543.0	0	753.0	3936.0
743	A320 (30 rows - 180 seats)	S6	120	1.0m	30	rp-steep-5-groups	normal	556	556.0	0	678.0	3289.0
744	A320 (30 rows - 180 seats)	S6	120	1.0m	30	rp-steep-6-groups	normal	594	595.0	0	457.0	2514.0
745	A320 (30 rows - 180 seats)	S6	120	1.0m	30	rp-2-groups	normal	603	604.0	0	1554.0	6487.0
746	A320 (30 rows - 180 seats)	S6	120	1.0m	30	rp-3-groups	normal	551	552.0	0	974.0	4657.0
747	A320 (30 rows - 180 seats)	S6	120	1.0m	30	rp-spread-4-groups	normal	555	553.0	0	701.0	4353.0
749	A320 (30 rows - 180 seats)	S6	120	1.0m	30	rp-spread-6-groups	normal	529	529.0	0	366.0	3173.0
748	A320 (30 rows - 180 seats)	S6	120	1.0m	30	rp-spread-5-groups	normal	530	530.0	0	478.0	3483.0
750	A320 (30 rows - 180 seats)	S6	120	1.0m	30	rp-steep-4-groups	normal	563	562.0	0	756.0	4213.0
751	A320 (30 rows - 180 seats)	S6	120	1.0m	30	rp-steep-5-groups	normal	543	543.0	0	610.0	3194.0
752	A320 (30 rows - 180 seats)	S6	120	1.0m	30	rp-steep-6-groups	normal	573	574.0	0	385.0	2812.0
753	A320 (30 rows - 180 seats)	S6	120	1.0m	30	rp-2-groups	normal	592	593.0	0	1917.0	6612.0
754	A320 (30 rows - 180 seats)	S6	120	1.0m	30	rp-3-groups	normal	572	573.0	0	1092.0	5308.0
755	A320 (30 rows - 180 seats)	S6	120	1.0m	30	rp-spread-4-groups	normal	573	571.0	0	915.0	4691.0
756	A320 (30 rows - 180 seats)	S6	120	1.0m	30	rp-spread-5-groups	normal	581	581.0	0	580.0	3569.0
757	A320 (30 rows - 180 seats)	S6	120	1.0m	30	rp-spread-6-groups	normal	540	540.0	0	477.0	3399.0
758	A320 (30 rows - 180 seats)	S6	120	1.0m	30	rp-steep-4-groups	normal	523	522.0	0	759.0	3975.0
759	A320 (30 rows - 180 seats)	S6	120	1.0m	30	rp-steep-5-groups	normal	548	548.0	0	633.0	3377.0
760	A320 (30 rows - 180 seats)	S6	120	1.0m	30	rp-steep-6-groups	normal	551	552.0	0	437.0	2718.0
761	A320 (30 rows - 180 seats)	S6	120	1.0m	30	rp-2-groups	normal	588	590.0	0	2424.0	6490.0
762	A320 (30 rows - 180 seats)	S6	120	1.0m	30	rp-3-groups	normal	605	606.0	0	1118.0	4983.0
763	A320 (30 rows - 180 seats)	S6	120	1.0m	30	rp-spread-4-groups	normal	529	528.0	0	701.0	4318.0
764	A320 (30 rows - 180 seats)	S6	120	1.0m	30	rp-spread-5-groups	normal	557	557.0	0	440.0	3441.0
765	A320 (30 rows - 180 seats)	S6	120	1.0m	30	rp-spread-6-groups	normal	569	569.0	0	335.0	3340.0
766	A320 (30 rows - 180 seats)	S6	120	1.0m	30	rp-steep-4-groups	normal	593	592.0	0	697.0	4162.0
767	A320 (30 rows - 180 seats)	S6	120	1.0m	30	rp-steep-5-groups	normal	578	578.0	0	529.0	3420.0
768	A320 (30 rows - 180 seats)	S6	120	1.0m	30	rp-steep-6-groups	normal	565	567.0	0	325.0	2610.0
769	A320 (30 rows - 180 seats)	S6	120	1.0m	30	rp-2-groups	normal	555	557.0	0	2017.0	6267.0
771	A320 (30 rows - 180 seats)	S6	120	1.0m	30	rp-spread-4-groups	normal	539	538.0	0	1048.0	4095.0
770	A320 (30 rows - 180 seats)	S6	120	1.0m	30	rp-3-groups	normal	605	606.0	0	1156.0	4927.0
772	A320 (30 rows - 180 seats)	S6	120	1.0m	30	rp-spread-5-groups	normal	534	535.0	0	595.0	3493.0
774	A320 (30 rows - 180 seats)	S6	120	1.0m	30	rp-steep-4-groups	normal	540	539.0	0	642.0	3904.0
773	A320 (30 rows - 180 seats)	S6	120	1.0m	30	rp-spread-6-groups	normal	560	561.0	0	442.0	3228.0
775	A320 (30 rows - 180 seats)	S6	120	1.0m	30	rp-steep-5-groups	normal	550	550.0	0	501.0	3086.0
777	A320 (30 rows - 180 seats)	S6	120	1.0m	30	rp-2-groups	normal	573	574.0	0	2029.0	6846.0
776	A320 (30 rows - 180 seats)	S6	120	1.0m	30	rp-steep-6-groups	normal	559	560.0	0	343.0	2794.0
778	A320 (30 rows - 180 seats)	S6	120	1.0m	30	rp-3-groups	normal	556	557.0	0	948.0	4456.0
779	A320 (30 rows - 180 seats)	S6	120	1.0m	30	rp-spread-4-groups	normal	555	553.0	0	720.0	4181.0
780	A320 (30 rows - 180 seats)	S6	120	1.0m	30	rp-spread-5-groups	normal	570	571.0	0	621.0	3657.0
781	A320 (30 rows - 180 seats)	S6	120	1.0m	30	rp-spread-6-groups	normal	559	559.0	0	389.0	3203.0
782	A320 (30 rows - 180 seats)	S6	120	1.0m	30	rp-steep-4-groups	normal	547	546.0	0	765.0	4090.0
783	A320 (30 rows - 180 seats)	S6	120	1.0m	30	rp-steep-5-groups	normal	563	563.0	0	550.0	3340.0
784	A320 (30 rows - 180 seats)	S6	120	1.0m	30	rp-steep-6-groups	normal	569	571.0	0	453.0	2640.0
785	A320 (30 rows - 180 seats)	S6	120	1.0m	30	rp-2-groups	normal	617	618.0	0	2426.0	6653.0
786	A320 (30 rows - 180 seats)	S6	120	1.0m	30	rp-3-groups	normal	545	546.0	0	1191.0	4525.0
787	A320 (30 rows - 180 seats)	S6	120	1.0m	30	rp-spread-4-groups	normal	534	532.0	0	804.0	4175.0
788	A320 (30 rows - 180 seats)	S6	120	1.0m	30	rp-spread-5-groups	normal	535	535.0	0	552.0	3425.0
789	A320 (30 rows - 180 seats)	S6	120	1.0m	30	rp-spread-6-groups	normal	535	535.0	0	404.0	3140.0
791	A320 (30 rows - 180 seats)	S6	120	1.0m	30	rp-steep-5-groups	normal	542	542.0	0	578.0	3147.0
793	A320 (30 rows - 180 seats)	S6	120	1.0m	30	rp-2-groups	normal	579	581.0	0	2456.0	6448.0
792	A320 (30 rows - 180 seats)	S6	120	1.0m	30	rp-steep-6-groups	normal	571	572.0	0	369.0	2557.0
794	A320 (30 rows - 180 seats)	S6	120	1.0m	30	rp-3-groups	normal	585	586.0	0	1200.0	5368.0
790	A320 (30 rows - 180 seats)	S6	120	1.0m	30	rp-steep-4-groups	normal	582	581.0	0	671.0	4065.0
796	A320 (30 rows - 180 seats)	S6	120	1.0m	30	rp-spread-5-groups	normal	557	558.0	0	519.0	3700.0
795	A320 (30 rows - 180 seats)	S6	120	1.0m	30	rp-spread-4-groups	normal	567	565.0	0	821.0	4198.0
797	A320 (30 rows - 180 seats)	S6	120	1.0m	30	rp-spread-6-groups	normal	521	521.0	0	405.0	3217.0
798	A320 (30 rows - 180 seats)	S6	120	1.0m	30	rp-steep-4-groups	normal	565	564.0	0	690.0	3907.0
800	A320 (30 rows - 180 seats)	S6	120	1.0m	30	rp-steep-6-groups	normal	570	572.0	0	419.0	2470.0
799	A320 (30 rows - 180 seats)	S6	120	1.0m	30	rp-steep-5-groups	normal	560	560.0	0	457.0	3030.0
801	A320 (30 rows - 180 seats)	S6	120	1.0m	30	rp-2-groups	normal	608	610.0	0	2182.0	6272.0
803	A320 (30 rows - 180 seats)	S6	120	1.0m	30	rp-spread-4-groups	normal	574	572.0	0	743.0	4152.0
802	A320 (30 rows - 180 seats)	S6	120	1.0m	30	rp-3-groups	normal	590	591.0	0	1353.0	5054.0
804	A320 (30 rows - 180 seats)	S6	120	1.0m	30	rp-spread-5-groups	normal	539	539.0	0	609.0	3494.0
805	A320 (30 rows - 180 seats)	S6	120	1.0m	30	rp-spread-6-groups	normal	551	551.0	0	426.0	3104.0
806	A320 (30 rows - 180 seats)	S6	120	1.0m	30	rp-steep-4-groups	normal	555	554.0	0	747.0	4069.0
809	A320 (30 rows - 180 seats)	S6	120	1.0m	30	rp-2-groups	normal	553	555.0	0	1852.0	6542.0
807	A320 (30 rows - 180 seats)	S6	120	1.0m	30	rp-steep-5-groups	normal	571	571.0	0	654.0	3141.0
808	A320 (30 rows - 180 seats)	S6	120	1.0m	30	rp-steep-6-groups	normal	574	575.0	0	333.0	2605.0
810	A320 (30 rows - 180 seats)	S6	120	1.0m	30	rp-3-groups	normal	550	551.0	0	1184.0	5033.0
812	A320 (30 rows - 180 seats)	S6	120	1.0m	30	rp-spread-5-groups	normal	555	556.0	0	488.0	3606.0
811	A320 (30 rows - 180 seats)	S6	120	1.0m	30	rp-spread-4-groups	normal	553	552.0	0	719.0	4324.0
813	A320 (30 rows - 180 seats)	S6	120	1.0m	30	rp-spread-6-groups	normal	550	550.0	0	518.0	3151.0
815	A320 (30 rows - 180 seats)	S6	120	1.0m	30	rp-steep-5-groups	normal	547	547.0	0	531.0	3226.0
814	A320 (30 rows - 180 seats)	S6	120	1.0m	30	rp-steep-4-groups	normal	566	565.0	0	810.0	3905.0
816	A320 (30 rows - 180 seats)	S6	120	1.0m	30	rp-steep-6-groups	normal	544	545.0	0	361.0	2796.0
818	A320 (30 rows - 180 seats)	S6	120	1.0m	30	rp-3-groups	normal	545	546.0	0	954.0	4956.0
817	A320 (30 rows - 180 seats)	S6	120	1.0m	30	rp-2-groups	normal	591	593.0	0	2048.0	6532.0
819	A320 (30 rows - 180 seats)	S6	120	1.0m	30	rp-spread-4-groups	normal	559	558.0	0	757.0	4160.0
820	A320 (30 rows - 180 seats)	S6	120	1.0m	30	rp-spread-5-groups	normal	552	552.0	0	546.0	3440.0
821	A320 (30 rows - 180 seats)	S6	120	1.0m	30	rp-spread-6-groups	normal	564	564.0	0	445.0	3289.0
822	A320 (30 rows - 180 seats)	S6	120	1.0m	30	rp-steep-4-groups	normal	558	558.0	0	706.0	3848.0
823	A320 (30 rows - 180 seats)	S6	120	1.0m	30	rp-steep-5-groups	normal	538	538.0	0	572.0	3163.0
825	A320 (30 rows - 180 seats)	S6	120	1.0m	30	rp-2-groups	normal	567	569.0	0	2247.0	6574.0
824	A320 (30 rows - 180 seats)	S6	120	1.0m	30	rp-steep-6-groups	normal	574	575.0	0	495.0	2720.0
826	A320 (30 rows - 180 seats)	S6	120	1.0m	30	rp-3-groups	normal	577	578.0	0	1188.0	4853.0
827	A320 (30 rows - 180 seats)	S6	120	1.0m	30	rp-spread-4-groups	normal	565	564.0	0	802.0	4297.0
828	A320 (30 rows - 180 seats)	S6	120	1.0m	30	rp-spread-5-groups	normal	520	520.0	0	476.0	3485.0
829	A320 (30 rows - 180 seats)	S6	120	1.0m	30	rp-spread-6-groups	normal	566	566.0	0	399.0	3135.0
830	A320 (30 rows - 180 seats)	S6	120	1.0m	30	rp-steep-4-groups	normal	571	570.0	0	778.0	3969.0
833	A320 (30 rows - 180 seats)	S6	120	1.0m	30	rp-2-groups	normal	568	569.0	0	2307.0	6410.0
831	A320 (30 rows - 180 seats)	S6	120	1.0m	30	rp-steep-5-groups	normal	556	556.0	0	593.0	3301.0
832	A320 (30 rows - 180 seats)	S6	120	1.0m	30	rp-steep-6-groups	normal	565	566.0	0	441.0	2642.0
834	A320 (30 rows - 180 seats)	S6	120	1.0m	30	rp-3-groups	normal	559	560.0	0	1169.0	4843.0
835	A320 (30 rows - 180 seats)	S6	120	1.0m	30	rp-spread-4-groups	normal	552	551.0	0	805.0	4472.0
836	A320 (30 rows - 180 seats)	S6	120	1.0m	30	rp-spread-5-groups	normal	525	525.0	0	559.0	3327.0
837	A320 (30 rows - 180 seats)	S6	120	1.0m	30	rp-spread-6-groups	normal	563	563.0	0	484.0	3180.0
838	A320 (30 rows - 180 seats)	S6	120	1.0m	30	rp-steep-4-groups	normal	563	562.0	0	741.0	4000.0
841	A320 (30 rows - 180 seats)	S6	120	1.0m	30	rp-2-groups	normal	563	565.0	0	2467.0	5995.0
839	A320 (30 rows - 180 seats)	S6	120	1.0m	30	rp-steep-5-groups	normal	558	558.0	0	633.0	3364.0
840	A320 (30 rows - 180 seats)	S6	120	1.0m	30	rp-steep-6-groups	normal	557	558.0	0	393.0	2919.0
842	A320 (30 rows - 180 seats)	S6	120	1.0m	30	rp-3-groups	normal	551	552.0	0	1146.0	4954.0
843	A320 (30 rows - 180 seats)	S6	120	1.0m	30	rp-spread-4-groups	normal	587	585.0	0	796.0	4431.0
844	A320 (30 rows - 180 seats)	S6	120	1.0m	30	rp-spread-5-groups	normal	531	532.0	0	422.0	3531.0
845	A320 (30 rows - 180 seats)	S6	120	1.0m	30	rp-spread-6-groups	normal	566	566.0	0	389.0	3089.0
846	A320 (30 rows - 180 seats)	S6	120	1.0m	30	rp-steep-4-groups	normal	570	569.0	0	752.0	3902.0
849	A320 (30 rows - 180 seats)	S6	120	1.0m	30	rp-2-groups	normal	578	579.0	0	2469.0	6181.0
847	A320 (30 rows - 180 seats)	S6	120	1.0m	30	rp-steep-5-groups	normal	589	589.0	0	564.0	3099.0
848	A320 (30 rows - 180 seats)	S6	120	1.0m	30	rp-steep-6-groups	normal	572	574.0	0	356.0	2561.0
850	A320 (30 rows - 180 seats)	S6	120	1.0m	30	rp-3-groups	normal	577	578.0	0	1190.0	4809.0
851	A320 (30 rows - 180 seats)	S6	120	1.0m	30	rp-spread-4-groups	normal	563	561.0	0	795.0	4227.0
852	A320 (30 rows - 180 seats)	S6	120	1.0m	30	rp-spread-5-groups	normal	579	580.0	0	558.0	3809.0
853	A320 (30 rows - 180 seats)	S6	120	1.0m	30	rp-spread-6-groups	normal	552	553.0	0	425.0	3171.0
854	A320 (30 rows - 180 seats)	S6	120	1.0m	30	rp-steep-4-groups	normal	566	565.0	0	783.0	3788.0
857	A320 (30 rows - 180 seats)	S6	120	1.0m	30	rp-2-groups	normal	551	553.0	0	2091.0	6643.0
855	A320 (30 rows - 180 seats)	S6	120	1.0m	30	rp-steep-5-groups	normal	554	554.0	0	409.0	3206.0
856	A320 (30 rows - 180 seats)	S6	120	1.0m	30	rp-steep-6-groups	normal	584	585.0	0	462.0	2553.0
858	A320 (30 rows - 180 seats)	S6	120	1.0m	30	rp-3-groups	normal	558	559.0	0	1102.0	4886.0
859	A320 (30 rows - 180 seats)	S6	120	1.0m	30	rp-spread-4-groups	normal	577	576.0	0	756.0	4334.0
860	A320 (30 rows - 180 seats)	S6	120	1.0m	30	rp-spread-5-groups	normal	567	568.0	0	562.0	3669.0
861	A320 (30 rows - 180 seats)	S6	120	1.0m	30	rp-spread-6-groups	normal	553	553.0	0	352.0	3196.0
862	A320 (30 rows - 180 seats)	S6	120	1.0m	30	rp-steep-4-groups	normal	566	565.0	0	664.0	4275.0
863	A320 (30 rows - 180 seats)	S6	120	1.0m	30	rp-steep-5-groups	normal	576	576.0	0	521.0	3158.0
865	A320 (30 rows - 180 seats)	S6	120	1.0m	30	rp-2-groups	normal	585	587.0	0	1938.0	6745.0
864	A320 (30 rows - 180 seats)	S6	120	1.0m	30	rp-steep-6-groups	normal	537	538.0	0	338.0	2745.0
866	A320 (30 rows - 180 seats)	S6	120	1.0m	30	rp-3-groups	normal	577	578.0	0	1134.0	5091.0
867	A320 (30 rows - 180 seats)	S6	120	1.0m	30	rp-spread-4-groups	normal	571	570.0	0	816.0	4418.0
868	A320 (30 rows - 180 seats)	S6	120	1.0m	30	rp-spread-5-groups	normal	544	545.0	0	550.0	3674.0
869	A320 (30 rows - 180 seats)	S6	120	1.0m	30	rp-spread-6-groups	normal	543	543.0	0	385.0	3295.0
870	A320 (30 rows - 180 seats)	S6	120	1.0m	30	rp-steep-4-groups	normal	563	562.0	0	691.0	4087.0
871	A320 (30 rows - 180 seats)	S6	120	1.0m	30	rp-steep-5-groups	normal	578	578.0	0	539.0	3256.0
872	A320 (30 rows - 180 seats)	S6	120	1.0m	30	rp-steep-6-groups	normal	550	551.0	0	367.0	2589.0
873	A320 (30 rows - 180 seats)	S6	120	1.0m	30	rp-2-groups	normal	571	573.0	0	1948.0	6374.0
874	A320 (30 rows - 180 seats)	S6	120	1.0m	30	rp-3-groups	normal	567	568.0	0	982.0	4953.0
875	A320 (30 rows - 180 seats)	S6	120	1.0m	30	rp-spread-4-groups	normal	553	551.0	0	721.0	4123.0
876	A320 (30 rows - 180 seats)	S6	120	1.0m	30	rp-spread-5-groups	normal	551	551.0	0	655.0	3595.0
881	A320 (30 rows - 180 seats)	S6	120	1.0m	30	rp-2-groups	normal	569	570.0	0	2265.0	6574.0
878	A320 (30 rows - 180 seats)	S6	120	1.0m	30	rp-steep-4-groups	normal	557	556.0	0	564.0	4106.0
877	A320 (30 rows - 180 seats)	S6	120	1.0m	30	rp-spread-6-groups	normal	587	587.0	0	409.0	3352.0
880	A320 (30 rows - 180 seats)	S6	120	1.0m	30	rp-steep-6-groups	normal	559	560.0	0	396.0	2772.0
879	A320 (30 rows - 180 seats)	S6	120	1.0m	30	rp-steep-5-groups	normal	561	560.0	0	461.0	3150.0
882	A320 (30 rows - 180 seats)	S6	120	1.0m	30	rp-3-groups	normal	547	548.0	0	1092.0	4925.0
883	A320 (30 rows - 180 seats)	S6	120	1.0m	30	rp-spread-4-groups	normal	568	566.0	0	729.0	4429.0
889	A320 (30 rows - 180 seats)	S6	120	1.0m	30	rp-2-groups	normal	558	559.0	0	1879.0	6637.0
886	A320 (30 rows - 180 seats)	S6	120	1.0m	30	rp-steep-4-groups	normal	563	562.0	0	781.0	4061.0
885	A320 (30 rows - 180 seats)	S6	120	1.0m	30	rp-spread-6-groups	normal	565	565.0	0	429.0	3134.0
888	A320 (30 rows - 180 seats)	S6	120	1.0m	30	rp-steep-6-groups	normal	569	570.0	0	487.0	2779.0
887	A320 (30 rows - 180 seats)	S6	120	1.0m	30	rp-steep-5-groups	normal	582	582.0	0	441.0	3078.0
884	A320 (30 rows - 180 seats)	S6	120	1.0m	30	rp-spread-5-groups	normal	550	551.0	0	607.0	3562.0
890	A320 (30 rows - 180 seats)	S6	120	1.0m	30	rp-3-groups	normal	575	576.0	0	1237.0	4823.0
891	A320 (30 rows - 180 seats)	S6	120	1.0m	30	rp-spread-4-groups	normal	562	561.0	0	823.0	4374.0
892	A320 (30 rows - 180 seats)	S6	120	1.0m	30	rp-spread-5-groups	normal	551	552.0	0	536.0	3366.0
893	A320 (30 rows - 180 seats)	S6	120	1.0m	30	rp-spread-6-groups	normal	539	540.0	0	374.0	3062.0
894	A320 (30 rows - 180 seats)	S6	120	1.0m	30	rp-steep-4-groups	normal	567	566.0	0	739.0	3944.0
895	A320 (30 rows - 180 seats)	S6	120	1.0m	30	rp-steep-5-groups	normal	562	562.0	0	483.0	3281.0
896	A320 (30 rows - 180 seats)	S6	120	1.0m	30	rp-steep-6-groups	normal	559	561.0	0	428.0	2767.0
898	A320 (30 rows - 180 seats)	S6	120	1.0m	30	rp-3-groups	normal	595	597.0	0	1088.0	4624.0
897	A320 (30 rows - 180 seats)	S6	120	1.0m	30	rp-2-groups	normal	598	600.0	0	1702.0	6315.0
899	A320 (30 rows - 180 seats)	S6	120	1.0m	30	rp-spread-4-groups	normal	559	558.0	0	720.0	4316.0
900	A320 (30 rows - 180 seats)	S6	120	1.0m	30	rp-spread-5-groups	normal	566	567.0	0	542.0	3590.0
901	A320 (30 rows - 180 seats)	S6	120	1.0m	30	rp-spread-6-groups	normal	536	536.0	0	409.0	3037.0
903	A320 (30 rows - 180 seats)	S6	120	1.0m	30	rp-steep-5-groups	normal	557	557.0	0	561.0	3123.0
902	A320 (30 rows - 180 seats)	S6	120	1.0m	30	rp-steep-4-groups	normal	573	572.0	0	822.0	4007.0
905	A320 (30 rows - 180 seats)	S6	120	1.0m	30	rp-2-groups	normal	575	577.0	0	2022.0	6383.0
904	A320 (30 rows - 180 seats)	S6	120	1.0m	30	rp-steep-6-groups	normal	568	569.0	0	401.0	2735.0
906	A320 (30 rows - 180 seats)	S6	120	1.0m	30	rp-3-groups	normal	566	567.0	0	1159.0	4997.0
907	A320 (30 rows - 180 seats)	S6	120	1.0m	30	rp-spread-4-groups	normal	530	529.0	0	706.0	4183.0
908	A320 (30 rows - 180 seats)	S6	120	1.0m	30	rp-spread-5-groups	normal	568	569.0	0	491.0	3280.0
909	A320 (30 rows - 180 seats)	S6	120	1.0m	30	rp-spread-6-groups	normal	566	566.0	0	431.0	2985.0
910	A320 (30 rows - 180 seats)	S6	120	1.0m	30	rp-steep-4-groups	normal	558	557.0	0	925.0	4417.0
911	A320 (30 rows - 180 seats)	S6	120	1.0m	30	rp-steep-5-groups	normal	546	546.0	0	458.0	3370.0
913	A320 (30 rows - 180 seats)	S6	120	1.0m	30	rp-2-groups	normal	567	569.0	0	1885.0	6141.0
912	A320 (30 rows - 180 seats)	S6	120	1.0m	30	rp-steep-6-groups	normal	566	568.0	0	449.0	2892.0
914	A320 (30 rows - 180 seats)	S6	120	1.0m	30	rp-3-groups	normal	573	574.0	0	1274.0	4951.0
915	A320 (30 rows - 180 seats)	S6	120	1.0m	30	rp-spread-4-groups	normal	563	562.0	0	730.0	4147.0
916	A320 (30 rows - 180 seats)	S6	120	1.0m	30	rp-spread-5-groups	normal	565	565.0	0	481.0	3401.0
918	A320 (30 rows - 180 seats)	S6	120	1.0m	30	rp-steep-4-groups	normal	553	552.0	0	792.0	4204.0
919	A320 (30 rows - 180 seats)	S6	120	1.0m	30	rp-steep-5-groups	normal	541	541.0	0	559.0	3072.0
917	A320 (30 rows - 180 seats)	S6	120	1.0m	30	rp-spread-6-groups	normal	567	568.0	0	350.0	3085.0
921	A320 (30 rows - 180 seats)	S6	120	1.0m	30	rp-2-groups	normal	574	575.0	0	2139.0	6674.0
920	A320 (30 rows - 180 seats)	S6	120	1.0m	30	rp-steep-6-groups	normal	581	582.0	0	489.0	2877.0
922	A320 (30 rows - 180 seats)	S6	120	1.0m	30	rp-3-groups	normal	567	568.0	0	1098.0	4623.0
923	A320 (30 rows - 180 seats)	S6	120	1.0m	30	rp-spread-4-groups	normal	544	542.0	0	743.0	4338.0
924	A320 (30 rows - 180 seats)	S6	120	1.0m	30	rp-spread-5-groups	normal	536	536.0	0	534.0	3540.0
925	A320 (30 rows - 180 seats)	S6	120	1.0m	30	rp-spread-6-groups	normal	558	558.0	0	370.0	3152.0
926	A320 (30 rows - 180 seats)	S6	120	1.0m	30	rp-steep-4-groups	normal	573	572.0	0	714.0	3940.0
927	A320 (30 rows - 180 seats)	S6	120	1.0m	30	rp-steep-5-groups	normal	589	588.0	0	691.0	3164.0
929	A320 (30 rows - 180 seats)	S6	120	1.0m	30	rp-2-groups	normal	563	565.0	0	1855.0	5863.0
928	A320 (30 rows - 180 seats)	S6	120	1.0m	30	rp-steep-6-groups	normal	568	569.0	0	294.0	2784.0
930	A320 (30 rows - 180 seats)	S6	120	1.0m	30	rp-3-groups	normal	553	554.0	0	1085.0	5058.0
931	A320 (30 rows - 180 seats)	S6	120	1.0m	30	rp-spread-4-groups	normal	579	578.0	0	771.0	4618.0
932	A320 (30 rows - 180 seats)	S6	120	1.0m	30	rp-spread-5-groups	normal	561	562.0	0	588.0	3482.0
933	A320 (30 rows - 180 seats)	S6	120	1.0m	30	rp-spread-6-groups	normal	585	585.0	0	546.0	3336.0
937	A320 (30 rows - 180 seats)	S6	120	1.0m	30	rp-2-groups	normal	569	570.0	0	1912.0	6641.0
935	A320 (30 rows - 180 seats)	S6	120	1.0m	30	rp-steep-5-groups	normal	557	557.0	0	608.0	3271.0
934	A320 (30 rows - 180 seats)	S6	120	1.0m	30	rp-steep-4-groups	normal	562	561.0	0	785.0	3908.0
936	A320 (30 rows - 180 seats)	S6	120	1.0m	30	rp-steep-6-groups	normal	568	569.0	0	434.0	2755.0
939	A320 (30 rows - 180 seats)	S6	120	1.0m	30	rp-spread-4-groups	normal	532	530.0	0	567.0	4004.0
938	A320 (30 rows - 180 seats)	S6	120	1.0m	30	rp-3-groups	normal	553	554.0	0	1148.0	5170.0
940	A320 (30 rows - 180 seats)	S6	120	1.0m	30	rp-spread-5-groups	normal	527	527.0	0	487.0	3452.0
945	A320 (30 rows - 180 seats)	S6	120	1.0m	30	rp-2-groups	normal	536	537.0	0	2051.0	6133.0
941	A320 (30 rows - 180 seats)	S6	120	1.0m	30	rp-spread-6-groups	normal	567	567.0	0	393.0	3003.0
942	A320 (30 rows - 180 seats)	S6	120	1.0m	30	rp-steep-4-groups	normal	551	550.0	0	721.0	3966.0
943	A320 (30 rows - 180 seats)	S6	120	1.0m	30	rp-steep-5-groups	normal	560	560.0	0	472.0	3158.0
944	A320 (30 rows - 180 seats)	S6	120	1.0m	30	rp-steep-6-groups	normal	553	554.0	0	404.0	2700.0
946	A320 (30 rows - 180 seats)	S6	120	1.0m	30	rp-3-groups	normal	563	564.0	0	1167.0	4682.0
948	A320 (30 rows - 180 seats)	S6	120	1.0m	30	rp-spread-5-groups	normal	537	538.0	0	524.0	3485.0
947	A320 (30 rows - 180 seats)	S6	120	1.0m	30	rp-spread-4-groups	normal	540	538.0	0	609.0	4285.0
953	A320 (30 rows - 180 seats)	S6	120	1.0m	30	rp-2-groups	normal	576	578.0	0	2771.0	6685.0
951	A320 (30 rows - 180 seats)	S6	120	1.0m	30	rp-steep-5-groups	normal	560	560.0	0	558.0	3318.0
949	A320 (30 rows - 180 seats)	S6	120	1.0m	30	rp-spread-6-groups	normal	575	575.0	0	453.0	3072.0
952	A320 (30 rows - 180 seats)	S6	120	1.0m	30	rp-steep-6-groups	normal	584	585.0	0	389.0	2809.0
950	A320 (30 rows - 180 seats)	S6	120	1.0m	30	rp-steep-4-groups	normal	615	615.0	0	770.0	4525.0
954	A320 (30 rows - 180 seats)	S6	120	1.0m	30	rp-3-groups	normal	564	565.0	0	1273.0	4989.0
955	A320 (30 rows - 180 seats)	S6	120	1.0m	30	rp-spread-4-groups	normal	575	573.0	0	809.0	4454.0
956	A320 (30 rows - 180 seats)	S6	120	1.0m	30	rp-spread-5-groups	normal	572	573.0	0	515.0	3546.0
957	A320 (30 rows - 180 seats)	S6	120	1.0m	30	rp-spread-6-groups	normal	531	531.0	0	419.0	3187.0
959	A320 (30 rows - 180 seats)	S6	120	1.0m	30	rp-steep-5-groups	normal	547	547.0	0	462.0	3103.0
958	A320 (30 rows - 180 seats)	S6	120	1.0m	30	rp-steep-4-groups	normal	548	548.0	0	798.0	4215.0
960	A320 (30 rows - 180 seats)	S6	120	1.0m	30	rp-steep-6-groups	normal	558	560.0	0	411.0	2610.0
961	A320 (30 rows - 180 seats)	S6	120	1.0m	30	rp-2-groups	normal	625	627.0	0	1865.0	6739.0
962	A320 (30 rows - 180 seats)	S6	120	1.0m	30	rp-3-groups	normal	577	578.0	0	1271.0	4668.0
963	A320 (30 rows - 180 seats)	S6	120	1.0m	30	rp-spread-4-groups	normal	579	577.0	0	638.0	4436.0
964	A320 (30 rows - 180 seats)	S6	120	1.0m	30	rp-spread-5-groups	normal	536	536.0	0	510.0	3551.0
966	A320 (30 rows - 180 seats)	S6	120	1.0m	30	rp-steep-4-groups	normal	558	557.0	0	758.0	4179.0
967	A320 (30 rows - 180 seats)	S6	120	1.0m	30	rp-steep-5-groups	normal	561	561.0	0	587.0	3018.0
965	A320 (30 rows - 180 seats)	S6	120	1.0m	30	rp-spread-6-groups	normal	587	588.0	0	427.0	3162.0
969	A320 (30 rows - 180 seats)	S6	120	1.0m	30	rp-2-groups	normal	574	576.0	0	2239.0	6597.0
968	A320 (30 rows - 180 seats)	S6	120	1.0m	30	rp-steep-6-groups	normal	563	564.0	0	376.0	2533.0
970	A320 (30 rows - 180 seats)	S6	120	1.0m	30	rp-3-groups	normal	547	548.0	0	1021.0	4773.0
971	A320 (30 rows - 180 seats)	S6	120	1.0m	30	rp-spread-4-groups	normal	556	554.0	0	735.0	4072.0
974	A320 (30 rows - 180 seats)	S6	120	1.0m	30	rp-steep-4-groups	normal	546	545.0	0	837.0	4036.0
977	A320 (30 rows - 180 seats)	S6	120	1.0m	30	rp-2-groups	normal	562	563.0	0	1973.0	5829.0
975	A320 (30 rows - 180 seats)	S6	120	1.0m	30	rp-steep-5-groups	normal	563	563.0	0	675.0	3332.0
973	A320 (30 rows - 180 seats)	S6	120	1.0m	30	rp-spread-6-groups	normal	582	583.0	0	412.0	3212.0
972	A320 (30 rows - 180 seats)	S6	120	1.0m	30	rp-spread-5-groups	normal	566	567.0	0	492.0	3563.0
976	A320 (30 rows - 180 seats)	S6	120	1.0m	30	rp-steep-6-groups	normal	556	557.0	0	445.0	2678.0
978	A320 (30 rows - 180 seats)	S6	120	1.0m	30	rp-3-groups	normal	581	582.0	0	1356.0	5018.0
979	A320 (30 rows - 180 seats)	S6	120	1.0m	30	rp-spread-4-groups	normal	566	565.0	0	762.0	4234.0
980	A320 (30 rows - 180 seats)	S6	120	1.0m	30	rp-spread-5-groups	normal	568	568.0	0	587.0	3826.0
983	A320 (30 rows - 180 seats)	S6	120	1.0m	30	rp-steep-5-groups	normal	562	562.0	0	560.0	3261.0
982	A320 (30 rows - 180 seats)	S6	120	1.0m	30	rp-steep-4-groups	normal	552	551.0	0	649.0	3609.0
981	A320 (30 rows - 180 seats)	S6	120	1.0m	30	rp-spread-6-groups	normal	545	545.0	0	390.0	3107.0
985	A320 (30 rows - 180 seats)	S6	120	1.0m	30	rp-2-groups	normal	598	600.0	0	1943.0	6452.0
984	A320 (30 rows - 180 seats)	S6	120	1.0m	30	rp-steep-6-groups	normal	570	572.0	0	435.0	2648.0
986	A320 (30 rows - 180 seats)	S6	120	1.0m	30	rp-3-groups	normal	564	565.0	0	1428.0	5183.0
987	A320 (30 rows - 180 seats)	S6	120	1.0m	30	rp-spread-4-groups	normal	534	532.0	0	700.0	4351.0
988	A320 (30 rows - 180 seats)	S6	120	1.0m	30	rp-spread-5-groups	normal	563	564.0	0	688.0	3338.0
989	A320 (30 rows - 180 seats)	S6	120	1.0m	30	rp-spread-6-groups	normal	549	549.0	0	460.0	3255.0
992	A320 (30 rows - 180 seats)	S6	120	1.0m	30	rp-steep-6-groups	normal	540	542.0	0	374.0	2746.0
990	A320 (30 rows - 180 seats)	S6	120	1.0m	30	rp-steep-4-groups	normal	571	570.0	0	784.0	3809.0
991	A320 (30 rows - 180 seats)	S6	120	1.0m	30	rp-steep-5-groups	normal	566	566.0	0	546.0	3111.0
993	A320 (30 rows - 180 seats)	S6	120	1.0m	30	rp-2-groups	normal	569	570.0	0	2349.0	6455.0
994	A320 (30 rows - 180 seats)	S6	120	1.0m	30	rp-3-groups	normal	584	585.0	0	1326.0	5348.0
995	A320 (30 rows - 180 seats)	S6	120	1.0m	30	rp-spread-4-groups	normal	562	560.0	0	809.0	4163.0
996	A320 (30 rows - 180 seats)	S6	120	1.0m	30	rp-spread-5-groups	normal	553	554.0	0	549.0	3609.0
997	A320 (30 rows - 180 seats)	S6	120	1.0m	30	rp-spread-6-groups	normal	567	567.0	0	387.0	3425.0
998	A320 (30 rows - 180 seats)	S6	120	1.0m	30	rp-steep-4-groups	normal	565	564.0	0	645.0	3920.0
999	A320 (30 rows - 180 seats)	S6	120	1.0m	30	rp-steep-5-groups	normal	569	569.0	0	643.0	3279.0
1000	A320 (30 rows - 180 seats)	S6	120	1.0m	30	rp-steep-6-groups	normal	532	534.0	0	450.0	2697.0
1002	A320 (30 rows - 180 seats)	S6	120	1.0m	30	rp-3-groups	normal	539	540.0	0	1033.0	4537.0
1001	A320 (30 rows - 180 seats)	S6	120	1.0m	30	rp-2-groups	normal	569	570.0	0	2042.0	6312.0
1003	A320 (30 rows - 180 seats)	S6	120	1.0m	30	rp-spread-4-groups	normal	534	533.0	0	671.0	4066.0
1004	A320 (30 rows - 180 seats)	S6	120	1.0m	30	rp-spread-5-groups	normal	571	572.0	0	576.0	3601.0
1007	A320 (30 rows - 180 seats)	S6	120	1.0m	30	rp-steep-5-groups	normal	543	543.0	0	582.0	3145.0
1005	A320 (30 rows - 180 seats)	S6	120	1.0m	30	rp-spread-6-groups	normal	575	575.0	0	476.0	3253.0
1006	A320 (30 rows - 180 seats)	S6	120	1.0m	30	rp-steep-4-groups	normal	570	569.0	0	770.0	3893.0
1008	A320 (30 rows - 180 seats)	S6	120	1.0m	30	rp-steep-6-groups	normal	565	566.0	0	418.0	2686.0
1009	A320 (30 rows - 180 seats)	S6	120	1.0m	30	rp-2-groups	normal	562	563.0	0	2137.0	6633.0
1010	A320 (30 rows - 180 seats)	S6	120	1.0m	30	rp-3-groups	normal	589	590.0	0	1176.0	4758.0
1011	A320 (30 rows - 180 seats)	S6	120	1.0m	30	rp-spread-4-groups	normal	546	544.0	0	637.0	4152.0
1012	A320 (30 rows - 180 seats)	S6	120	1.0m	30	rp-spread-5-groups	normal	548	548.0	0	475.0	3292.0
1013	A320 (30 rows - 180 seats)	S6	120	1.0m	30	rp-spread-6-groups	normal	544	545.0	0	428.0	3037.0
1014	A320 (30 rows - 180 seats)	S6	120	1.0m	30	rp-steep-4-groups	normal	571	570.0	0	796.0	3984.0
1016	A320 (30 rows - 180 seats)	S6	120	1.0m	30	rp-steep-6-groups	normal	521	523.0	0	459.0	2778.0
1015	A320 (30 rows - 180 seats)	S6	120	1.0m	30	rp-steep-5-groups	normal	563	562.0	0	403.0	3086.0
1017	A320 (30 rows - 180 seats)	S6	120	1.0m	30	rp-2-groups	normal	562	563.0	0	1932.0	5896.0
1019	A320 (30 rows - 180 seats)	S6	120	1.0m	30	rp-spread-4-groups	normal	539	537.0	0	672.0	4153.0
1020	A320 (30 rows - 180 seats)	S6	120	1.0m	30	rp-spread-5-groups	normal	553	554.0	0	386.0	3408.0
1018	A320 (30 rows - 180 seats)	S6	120	1.0m	30	rp-3-groups	normal	557	558.0	0	1138.0	4702.0
1022	A320 (30 rows - 180 seats)	S6	120	1.0m	30	rp-steep-4-groups	normal	561	561.0	0	752.0	4036.0
1021	A320 (30 rows - 180 seats)	S6	120	1.0m	30	rp-spread-6-groups	normal	566	566.0	0	414.0	3200.0
1023	A320 (30 rows - 180 seats)	S6	120	1.0m	30	rp-steep-5-groups	normal	559	559.0	0	469.0	3508.0
1024	A320 (30 rows - 180 seats)	S6	120	1.0m	30	rp-steep-6-groups	normal	558	559.0	0	429.0	2904.0
1025	A320 (30 rows - 180 seats)	S6	120	1.0m	30	rp-2-groups	normal	575	577.0	0	2342.0	6124.0
1026	A320 (30 rows - 180 seats)	S6	120	1.0m	30	rp-3-groups	normal	548	549.0	0	1199.0	4891.0
1027	A320 (30 rows - 180 seats)	S6	120	1.0m	30	rp-spread-4-groups	normal	554	552.0	0	742.0	4140.0
1029	A320 (30 rows - 180 seats)	S6	120	1.0m	30	rp-spread-6-groups	normal	555	556.0	0	479.0	3104.0
1030	A320 (30 rows - 180 seats)	S6	120	1.0m	30	rp-steep-4-groups	normal	605	604.0	0	701.0	4108.0
1031	A320 (30 rows - 180 seats)	S6	120	1.0m	30	rp-steep-5-groups	normal	560	560.0	0	477.0	3091.0
1032	A320 (30 rows - 180 seats)	S6	120	1.0m	30	rp-steep-6-groups	normal	565	566.0	0	378.0	2876.0
1028	A320 (30 rows - 180 seats)	S6	120	1.0m	30	rp-spread-5-groups	normal	576	577.0	0	598.0	3585.0
1034	A320 (30 rows - 180 seats)	S6	120	1.0m	30	rp-3-groups	normal	551	552.0	0	1213.0	4932.0
1033	A320 (30 rows - 180 seats)	S6	120	1.0m	30	rp-2-groups	normal	564	566.0	0	1793.0	6010.0
1035	A320 (30 rows - 180 seats)	S6	120	1.0m	30	rp-spread-4-groups	normal	559	557.0	0	695.0	4134.0
1036	A320 (30 rows - 180 seats)	S6	120	1.0m	30	rp-spread-5-groups	normal	541	542.0	0	541.0	3784.0
1037	A320 (30 rows - 180 seats)	S6	120	1.0m	30	rp-spread-6-groups	normal	554	554.0	0	462.0	3071.0
1038	A320 (30 rows - 180 seats)	S6	120	1.0m	30	rp-steep-4-groups	normal	569	568.0	0	735.0	3951.0
1039	A320 (30 rows - 180 seats)	S6	120	1.0m	30	rp-steep-5-groups	normal	565	565.0	0	508.0	3232.0
1041	A320 (30 rows - 180 seats)	S6	120	1.0m	30	rp-2-groups	normal	564	566.0	0	2039.0	6799.0
1042	A320 (30 rows - 180 seats)	S6	120	1.0m	30	rp-3-groups	normal	578	579.0	0	1093.0	4589.0
1040	A320 (30 rows - 180 seats)	S6	120	1.0m	30	rp-steep-6-groups	normal	574	576.0	0	423.0	2622.0
1043	A320 (30 rows - 180 seats)	S6	120	1.0m	30	rp-spread-4-groups	normal	560	559.0	0	713.0	4210.0
1044	A320 (30 rows - 180 seats)	S6	120	1.0m	30	rp-spread-5-groups	normal	557	558.0	0	594.0	3520.0
1045	A320 (30 rows - 180 seats)	S6	120	1.0m	30	rp-spread-6-groups	normal	547	548.0	0	427.0	3227.0
1047	A320 (30 rows - 180 seats)	S6	120	1.0m	30	rp-steep-5-groups	normal	546	546.0	0	543.0	3143.0
1046	A320 (30 rows - 180 seats)	S6	120	1.0m	30	rp-steep-4-groups	normal	594	593.0	0	637.0	3993.0
1048	A320 (30 rows - 180 seats)	S6	120	1.0m	30	rp-steep-6-groups	normal	549	550.0	0	476.0	2745.0
1049	A320 (30 rows - 180 seats)	S6	120	1.0m	30	rp-2-groups	normal	586	588.0	0	1927.0	6701.0
1050	A320 (30 rows - 180 seats)	S6	120	1.0m	30	rp-3-groups	normal	576	577.0	0	1115.0	5189.0
1051	A320 (30 rows - 180 seats)	S6	120	1.0m	30	rp-spread-4-groups	normal	561	559.0	0	762.0	4562.0
1052	A320 (30 rows - 180 seats)	S6	120	1.0m	30	rp-spread-5-groups	normal	549	550.0	0	563.0	3534.0
1053	A320 (30 rows - 180 seats)	S6	120	1.0m	30	rp-spread-6-groups	normal	553	553.0	0	410.0	3278.0
1054	A320 (30 rows - 180 seats)	S6	120	1.0m	30	rp-steep-4-groups	normal	571	571.0	0	744.0	3978.0
1057	A320 (30 rows - 180 seats)	S6	120	1.0m	30	rp-2-groups	normal	584	586.0	0	2098.0	6268.0
1055	A320 (30 rows - 180 seats)	S6	120	1.0m	30	rp-steep-5-groups	normal	553	553.0	0	561.0	3229.0
1056	A320 (30 rows - 180 seats)	S6	120	1.0m	30	rp-steep-6-groups	normal	582	583.0	0	365.0	2539.0
1059	A320 (30 rows - 180 seats)	S6	120	1.0m	30	rp-spread-4-groups	normal	544	543.0	0	879.0	4182.0
1058	A320 (30 rows - 180 seats)	S6	120	1.0m	30	rp-3-groups	normal	560	561.0	0	1060.0	4950.0
1060	A320 (30 rows - 180 seats)	S6	120	1.0m	30	rp-spread-5-groups	normal	561	561.0	0	562.0	3825.0
1061	A320 (30 rows - 180 seats)	S6	120	1.0m	30	rp-spread-6-groups	normal	573	573.0	0	387.0	3157.0
1062	A320 (30 rows - 180 seats)	S6	120	1.0m	30	rp-steep-4-groups	normal	558	557.0	0	879.0	4120.0
1065	A320 (30 rows - 180 seats)	S6	120	1.0m	30	rp-2-groups	normal	607	608.0	0	2091.0	7015.0
1063	A320 (30 rows - 180 seats)	S6	120	1.0m	30	rp-steep-5-groups	normal	569	569.0	0	581.0	3336.0
1064	A320 (30 rows - 180 seats)	S6	120	1.0m	30	rp-steep-6-groups	normal	576	577.0	0	419.0	2790.0
1066	A320 (30 rows - 180 seats)	S6	120	1.0m	30	rp-3-groups	normal	558	559.0	0	1224.0	5024.0
1067	A320 (30 rows - 180 seats)	S6	120	1.0m	30	rp-spread-4-groups	normal	554	552.0	0	792.0	4223.0
1068	A320 (30 rows - 180 seats)	S6	120	1.0m	30	rp-spread-5-groups	normal	552	552.0	0	587.0	3468.0
1069	A320 (30 rows - 180 seats)	S6	120	1.0m	30	rp-spread-6-groups	normal	559	560.0	0	484.0	3100.0
1070	A320 (30 rows - 180 seats)	S6	120	1.0m	30	rp-steep-4-groups	normal	556	555.0	0	755.0	4060.0
1071	A320 (30 rows - 180 seats)	S6	120	1.0m	30	rp-steep-5-groups	normal	546	546.0	0	553.0	3463.0
1073	A320 (30 rows - 180 seats)	S6	120	1.0m	30	rp-2-groups	normal	602	604.0	0	2002.0	6333.0
1072	A320 (30 rows - 180 seats)	S6	120	1.0m	30	rp-steep-6-groups	normal	560	561.0	0	398.0	2694.0
1074	A320 (30 rows - 180 seats)	S6	120	1.0m	30	rp-3-groups	normal	570	571.0	0	1164.0	4985.0
1076	A320 (30 rows - 180 seats)	S6	120	1.0m	30	rp-spread-5-groups	normal	560	560.0	0	610.0	3624.0
1077	A320 (30 rows - 180 seats)	S6	120	1.0m	30	rp-spread-6-groups	normal	518	518.0	0	479.0	2942.0
1075	A320 (30 rows - 180 seats)	S6	120	1.0m	30	rp-spread-4-groups	normal	547	545.0	0	631.0	4166.0
1078	A320 (30 rows - 180 seats)	S6	120	1.0m	30	rp-steep-4-groups	normal	567	567.0	0	874.0	4127.0
1079	A320 (30 rows - 180 seats)	S6	120	1.0m	30	rp-steep-5-groups	normal	592	592.0	0	650.0	3233.0
1081	A320 (30 rows - 180 seats)	S6	120	1.0m	30	rp-2-groups	normal	582	583.0	0	1945.0	6633.0
1080	A320 (30 rows - 180 seats)	S6	120	1.0m	30	rp-steep-6-groups	normal	551	553.0	0	450.0	2595.0
1082	A320 (30 rows - 180 seats)	S6	120	1.0m	30	rp-3-groups	normal	579	580.0	0	1290.0	4914.0
1083	A320 (30 rows - 180 seats)	S6	120	1.0m	30	rp-spread-4-groups	normal	553	551.0	0	770.0	4196.0
1084	A320 (30 rows - 180 seats)	S6	120	1.0m	30	rp-spread-5-groups	normal	539	540.0	0	495.0	3527.0
1086	A320 (30 rows - 180 seats)	S6	120	1.0m	30	rp-steep-4-groups	normal	543	543.0	0	711.0	4059.0
1085	A320 (30 rows - 180 seats)	S6	120	1.0m	30	rp-spread-6-groups	normal	566	566.0	0	481.0	3171.0
1087	A320 (30 rows - 180 seats)	S6	120	1.0m	30	rp-steep-5-groups	normal	565	565.0	0	678.0	3143.0
1089	A320 (30 rows - 180 seats)	S6	120	1.0m	30	rp-2-groups	normal	559	560.0	0	1938.0	6217.0
1088	A320 (30 rows - 180 seats)	S6	120	1.0m	30	rp-steep-6-groups	normal	595	596.0	0	413.0	2560.0
1090	A320 (30 rows - 180 seats)	S6	120	1.0m	30	rp-3-groups	normal	565	566.0	0	1124.0	4863.0
1091	A320 (30 rows - 180 seats)	S6	120	1.0m	30	rp-spread-4-groups	normal	550	548.0	0	810.0	4134.0
1092	A320 (30 rows - 180 seats)	S6	120	1.0m	30	rp-spread-5-groups	normal	550	551.0	0	518.0	3592.0
1093	A320 (30 rows - 180 seats)	S6	120	1.0m	30	rp-spread-6-groups	normal	563	563.0	0	419.0	3263.0
1095	A320 (30 rows - 180 seats)	S6	120	1.0m	30	rp-steep-5-groups	normal	552	552.0	0	556.0	3208.0
1094	A320 (30 rows - 180 seats)	S6	120	1.0m	30	rp-steep-4-groups	normal	558	557.0	0	802.0	3919.0
1097	A320 (30 rows - 180 seats)	S6	120	1.0m	30	rp-2-groups	normal	577	579.0	0	2659.0	6571.0
1096	A320 (30 rows - 180 seats)	S6	120	1.0m	30	rp-steep-6-groups	normal	565	566.0	0	336.0	2920.0
1098	A320 (30 rows - 180 seats)	S6	120	1.0m	30	rp-3-groups	normal	567	568.0	0	1356.0	5175.0
1099	A320 (30 rows - 180 seats)	S6	120	1.0m	30	rp-spread-4-groups	normal	547	545.0	0	625.0	3964.0
1100	A320 (30 rows - 180 seats)	S6	120	1.0m	30	rp-spread-5-groups	normal	558	559.0	0	432.0	3266.0
1101	A320 (30 rows - 180 seats)	S6	120	1.0m	30	rp-spread-6-groups	normal	568	568.0	0	383.0	3186.0
1102	A320 (30 rows - 180 seats)	S6	120	1.0m	30	rp-steep-4-groups	normal	565	564.0	0	515.0	3930.0
1105	A320 (30 rows - 180 seats)	S6	120	1.0m	30	rp-2-groups	normal	581	583.0	0	1693.0	6400.0
1103	A320 (30 rows - 180 seats)	S6	120	1.0m	30	rp-steep-5-groups	normal	543	543.0	0	464.0	3202.0
1104	A320 (30 rows - 180 seats)	S6	120	1.0m	30	rp-steep-6-groups	normal	564	566.0	0	377.0	2531.0
1106	A320 (30 rows - 180 seats)	S6	120	1.0m	30	rp-3-groups	normal	541	542.0	0	1061.0	4863.0
1107	A320 (30 rows - 180 seats)	S6	120	1.0m	30	rp-spread-4-groups	normal	526	524.0	0	714.0	3945.0
1108	A320 (30 rows - 180 seats)	S6	120	1.0m	30	rp-spread-5-groups	normal	554	555.0	0	560.0	3548.0
1109	A320 (30 rows - 180 seats)	S6	120	1.0m	30	rp-spread-6-groups	normal	574	574.0	0	435.0	3405.0
1110	A320 (30 rows - 180 seats)	S6	120	1.0m	30	rp-steep-4-groups	normal	547	546.0	0	737.0	3813.0
1111	A320 (30 rows - 180 seats)	S6	120	1.0m	30	rp-steep-5-groups	normal	558	558.0	0	504.0	3069.0
1113	A320 (30 rows - 180 seats)	S6	120	1.0m	30	rp-2-groups	normal	590	591.0	0	2172.0	6243.0
1112	A320 (30 rows - 180 seats)	S6	120	1.0m	30	rp-steep-6-groups	normal	559	560.0	0	428.0	2963.0
1114	A320 (30 rows - 180 seats)	S6	120	1.0m	30	rp-3-groups	normal	579	580.0	0	1234.0	4826.0
1115	A320 (30 rows - 180 seats)	S6	120	1.0m	30	rp-spread-4-groups	normal	562	560.0	0	909.0	4217.0
1116	A320 (30 rows - 180 seats)	S6	120	1.0m	30	rp-spread-5-groups	normal	563	563.0	0	565.0	3608.0
1117	A320 (30 rows - 180 seats)	S6	120	1.0m	30	rp-spread-6-groups	normal	567	567.0	0	380.0	3229.0
1118	A320 (30 rows - 180 seats)	S6	120	1.0m	30	rp-steep-4-groups	normal	564	563.0	0	759.0	3935.0
1119	A320 (30 rows - 180 seats)	S6	120	1.0m	30	rp-steep-5-groups	normal	556	556.0	0	555.0	3167.0
1120	A320 (30 rows - 180 seats)	S6	120	1.0m	30	rp-steep-6-groups	normal	559	561.0	0	382.0	2589.0
1122	A320 (30 rows - 180 seats)	S6	120	1.0m	30	rp-3-groups	normal	589	590.0	0	1035.0	5117.0
1123	A320 (30 rows - 180 seats)	S6	120	1.0m	30	rp-spread-4-groups	normal	561	560.0	0	758.0	4525.0
1121	A320 (30 rows - 180 seats)	S6	120	1.0m	30	rp-2-groups	normal	585	586.0	0	1991.0	6773.0
1125	A320 (30 rows - 180 seats)	S6	120	1.0m	30	rp-spread-6-groups	normal	514	514.0	0	473.0	3040.0
1124	A320 (30 rows - 180 seats)	S6	120	1.0m	30	rp-spread-5-groups	normal	541	541.0	0	426.0	3478.0
1126	A320 (30 rows - 180 seats)	S6	120	1.0m	30	rp-steep-4-groups	normal	557	556.0	0	893.0	3986.0
1128	A320 (30 rows - 180 seats)	S6	120	1.0m	30	rp-steep-6-groups	normal	526	527.0	0	382.0	2652.0
1127	A320 (30 rows - 180 seats)	S6	120	1.0m	30	rp-steep-5-groups	normal	570	570.0	0	491.0	3172.0
1129	A320 (30 rows - 180 seats)	S6	120	1.0m	30	rp-2-groups	normal	563	565.0	0	2421.0	6815.0
1130	A320 (30 rows - 180 seats)	S6	120	1.0m	30	rp-3-groups	normal	538	539.0	0	1205.0	4965.0
1132	A320 (30 rows - 180 seats)	S6	120	1.0m	30	rp-spread-5-groups	normal	530	531.0	0	442.0	3515.0
1131	A320 (30 rows - 180 seats)	S6	120	1.0m	30	rp-spread-4-groups	normal	554	552.0	0	865.0	4310.0
1133	A320 (30 rows - 180 seats)	S6	120	1.0m	30	rp-spread-6-groups	normal	570	571.0	0	392.0	3246.0
1134	A320 (30 rows - 180 seats)	S6	120	1.0m	30	rp-steep-4-groups	normal	568	567.0	0	730.0	3853.0
1135	A320 (30 rows - 180 seats)	S6	120	1.0m	30	rp-steep-5-groups	normal	549	549.0	0	634.0	3299.0
1136	A320 (30 rows - 180 seats)	S6	120	1.0m	30	rp-steep-6-groups	normal	587	589.0	0	436.0	2570.0
1137	A320 (30 rows - 180 seats)	S6	120	1.0m	30	rp-2-groups	normal	566	568.0	0	2202.0	6585.0
1138	A320 (30 rows - 180 seats)	S6	120	1.0m	30	rp-3-groups	normal	574	575.0	0	1050.0	4749.0
1139	A320 (30 rows - 180 seats)	S6	120	1.0m	30	rp-spread-4-groups	normal	558	556.0	0	877.0	4202.0
1140	A320 (30 rows - 180 seats)	S6	120	1.0m	30	rp-spread-5-groups	normal	546	547.0	0	607.0	3547.0
1142	A320 (30 rows - 180 seats)	S6	120	1.0m	30	rp-steep-4-groups	normal	524	523.0	0	606.0	3877.0
1141	A320 (30 rows - 180 seats)	S6	120	1.0m	30	rp-spread-6-groups	normal	543	544.0	0	404.0	3039.0
1143	A320 (30 rows - 180 seats)	S6	120	1.0m	30	rp-steep-5-groups	normal	582	582.0	0	581.0	3209.0
1145	A320 (30 rows - 180 seats)	S6	120	1.0m	30	rp-2-groups	normal	553	555.0	0	2058.0	6121.0
1144	A320 (30 rows - 180 seats)	S6	120	1.0m	30	rp-steep-6-groups	normal	569	570.0	0	469.0	2897.0
1146	A320 (30 rows - 180 seats)	S6	120	1.0m	30	rp-3-groups	normal	570	571.0	0	1209.0	5087.0
1147	A320 (30 rows - 180 seats)	S6	120	1.0m	30	rp-spread-4-groups	normal	557	555.0	0	778.0	4251.0
1149	A320 (30 rows - 180 seats)	S6	120	1.0m	30	rp-spread-6-groups	normal	545	545.0	0	455.0	3192.0
1150	A320 (30 rows - 180 seats)	S6	120	1.0m	30	rp-steep-4-groups	normal	564	563.0	0	759.0	4085.0
1148	A320 (30 rows - 180 seats)	S6	120	1.0m	30	rp-spread-5-groups	normal	578	578.0	0	531.0	3534.0
1151	A320 (30 rows - 180 seats)	S6	120	1.0m	30	rp-steep-5-groups	normal	543	543.0	0	509.0	3225.0
1153	A320 (30 rows - 180 seats)	S6	120	1.0m	30	rp-2-groups	normal	577	579.0	0	2175.0	6520.0
1152	A320 (30 rows - 180 seats)	S6	120	1.0m	30	rp-steep-6-groups	normal	588	589.0	0	387.0	2690.0
1154	A320 (30 rows - 180 seats)	S6	120	1.0m	30	rp-3-groups	normal	532	533.0	0	1085.0	4800.0
1155	A320 (30 rows - 180 seats)	S6	120	1.0m	30	rp-spread-4-groups	normal	570	568.0	0	871.0	4442.0
1156	A320 (30 rows - 180 seats)	S6	120	1.0m	30	rp-spread-5-groups	normal	535	535.0	0	610.0	3814.0
1157	A320 (30 rows - 180 seats)	S6	120	1.0m	30	rp-spread-6-groups	normal	538	539.0	0	384.0	3026.0
1158	A320 (30 rows - 180 seats)	S6	120	1.0m	30	rp-steep-4-groups	normal	590	590.0	0	840.0	4041.0
1160	A320 (30 rows - 180 seats)	S6	120	1.0m	30	rp-steep-6-groups	normal	546	547.0	0	385.0	2894.0
1159	A320 (30 rows - 180 seats)	S6	120	1.0m	30	rp-steep-5-groups	normal	568	568.0	0	535.0	3594.0
1161	A320 (30 rows - 180 seats)	S6	120	1.0m	30	rp-2-groups	normal	603	605.0	0	2057.0	6472.0
1162	A320 (30 rows - 180 seats)	S6	120	1.0m	30	rp-3-groups	normal	549	550.0	0	1074.0	4881.0
1164	A320 (30 rows - 180 seats)	S6	120	1.0m	30	rp-spread-5-groups	normal	540	541.0	0	472.0	3479.0
1163	A320 (30 rows - 180 seats)	S6	120	1.0m	30	rp-spread-4-groups	normal	544	543.0	0	609.0	4320.0
1165	A320 (30 rows - 180 seats)	S6	120	1.0m	30	rp-spread-6-groups	normal	580	580.0	0	402.0	3263.0
1169	A320 (30 rows - 180 seats)	S6	120	1.0m	30	rp-2-groups	normal	590	591.0	0	1724.0	6095.0
1166	A320 (30 rows - 180 seats)	S6	120	1.0m	30	rp-steep-4-groups	normal	552	552.0	0	680.0	3988.0
1167	A320 (30 rows - 180 seats)	S6	120	1.0m	30	rp-steep-5-groups	normal	546	546.0	0	574.0	2846.0
1168	A320 (30 rows - 180 seats)	S6	120	1.0m	30	rp-steep-6-groups	normal	553	554.0	0	402.0	2659.0
1170	A320 (30 rows - 180 seats)	S6	120	1.0m	30	rp-3-groups	normal	554	555.0	0	1279.0	4727.0
1171	A320 (30 rows - 180 seats)	S6	120	1.0m	30	rp-spread-4-groups	normal	553	551.0	0	710.0	4365.0
1172	A320 (30 rows - 180 seats)	S6	120	1.0m	30	rp-spread-5-groups	normal	553	554.0	0	566.0	3589.0
1173	A320 (30 rows - 180 seats)	S6	120	1.0m	30	rp-spread-6-groups	normal	571	571.0	0	459.0	3316.0
1177	A320 (30 rows - 180 seats)	S6	120	1.0m	30	rp-2-groups	normal	560	562.0	0	2036.0	6023.0
1174	A320 (30 rows - 180 seats)	S6	120	1.0m	30	rp-steep-4-groups	normal	567	567.0	0	816.0	3943.0
1176	A320 (30 rows - 180 seats)	S6	120	1.0m	30	rp-steep-6-groups	normal	553	554.0	0	418.0	2690.0
1175	A320 (30 rows - 180 seats)	S6	120	1.0m	30	rp-steep-5-groups	normal	561	561.0	0	593.0	2933.0
1178	A320 (30 rows - 180 seats)	S6	120	1.0m	30	rp-3-groups	normal	578	579.0	0	1123.0	4592.0
1179	A320 (30 rows - 180 seats)	S6	120	1.0m	30	rp-spread-4-groups	normal	583	581.0	0	746.0	4320.0
1180	A320 (30 rows - 180 seats)	S6	120	1.0m	30	rp-spread-5-groups	normal	563	564.0	0	526.0	3483.0
1181	A320 (30 rows - 180 seats)	S6	120	1.0m	30	rp-spread-6-groups	normal	559	560.0	0	434.0	3219.0
1183	A320 (30 rows - 180 seats)	S6	120	1.0m	30	rp-steep-5-groups	normal	549	549.0	0	468.0	3130.0
1182	A320 (30 rows - 180 seats)	S6	120	1.0m	30	rp-steep-4-groups	normal	564	563.0	0	682.0	4229.0
1184	A320 (30 rows - 180 seats)	S6	120	1.0m	30	rp-steep-6-groups	normal	558	559.0	0	425.0	2815.0
1185	A320 (30 rows - 180 seats)	S6	120	1.0m	30	rp-2-groups	normal	578	579.0	0	2141.0	6471.0
1186	A320 (30 rows - 180 seats)	S6	120	1.0m	30	rp-3-groups	normal	559	560.0	0	1123.0	4579.0
1187	A320 (30 rows - 180 seats)	S6	120	1.0m	30	rp-spread-4-groups	normal	546	545.0	0	699.0	4305.0
1188	A320 (30 rows - 180 seats)	S6	120	1.0m	30	rp-spread-5-groups	normal	545	546.0	0	506.0	3582.0
1189	A320 (30 rows - 180 seats)	S6	120	1.0m	30	rp-spread-6-groups	normal	538	539.0	0	399.0	2805.0
1191	A320 (30 rows - 180 seats)	S6	120	1.0m	30	rp-steep-5-groups	normal	570	570.0	0	537.0	3071.0
1190	A320 (30 rows - 180 seats)	S6	120	1.0m	30	rp-steep-4-groups	normal	544	543.0	0	702.0	3737.0
1192	A320 (30 rows - 180 seats)	S6	120	1.0m	30	rp-steep-6-groups	normal	560	562.0	0	324.0	2734.0
1194	A320 (30 rows - 180 seats)	S6	120	1.0m	30	rp-3-groups	normal	566	567.0	0	1366.0	4924.0
1193	A320 (30 rows - 180 seats)	S6	120	1.0m	30	rp-2-groups	normal	556	558.0	0	2255.0	6522.0
1195	A320 (30 rows - 180 seats)	S6	120	1.0m	30	rp-spread-4-groups	normal	555	553.0	0	782.0	4279.0
1196	A320 (30 rows - 180 seats)	S6	120	1.0m	30	rp-spread-5-groups	normal	545	545.0	0	606.0	3441.0
1197	A320 (30 rows - 180 seats)	S6	120	1.0m	30	rp-spread-6-groups	normal	526	526.0	0	335.0	3061.0
1199	A320 (30 rows - 180 seats)	S6	120	1.0m	30	rp-steep-5-groups	normal	546	546.0	0	492.0	3062.0
1198	A320 (30 rows - 180 seats)	S6	120	1.0m	30	rp-steep-4-groups	normal	566	565.0	0	869.0	3849.0
1201	A320 (30 rows - 180 seats)	S6	120	1.0m	30	rp-2-groups	normal	538	540.0	0	2024.0	5878.0
1200	A320 (30 rows - 180 seats)	S6	120	1.0m	30	rp-steep-6-groups	normal	577	579.0	0	426.0	2699.0
1203	A320 (30 rows - 180 seats)	S6	120	1.0m	30	rp-spread-4-groups	normal	563	561.0	0	762.0	4156.0
1202	A320 (30 rows - 180 seats)	S6	120	1.0m	30	rp-3-groups	normal	575	576.0	0	892.0	4946.0
1204	A320 (30 rows - 180 seats)	S6	120	1.0m	30	rp-spread-5-groups	normal	558	558.0	0	547.0	3822.0
1205	A320 (30 rows - 180 seats)	S6	120	1.0m	30	rp-spread-6-groups	normal	538	538.0	0	386.0	3302.0
1206	A320 (30 rows - 180 seats)	S6	120	1.0m	30	rp-steep-4-groups	normal	556	555.0	0	740.0	4000.0
1207	A320 (30 rows - 180 seats)	S6	120	1.0m	30	rp-steep-5-groups	normal	560	560.0	0	608.0	3025.0
1209	A320 (30 rows - 180 seats)	S6	120	1.0m	30	rp-2-groups	normal	569	570.0	0	1750.0	6404.0
1208	A320 (30 rows - 180 seats)	S6	120	1.0m	30	rp-steep-6-groups	normal	555	556.0	0	404.0	2789.0
1210	A320 (30 rows - 180 seats)	S6	120	1.0m	30	rp-3-groups	normal	568	569.0	0	1406.0	5158.0
1211	A320 (30 rows - 180 seats)	S6	120	1.0m	30	rp-spread-4-groups	normal	570	569.0	0	760.0	4519.0
1212	A320 (30 rows - 180 seats)	S6	120	1.0m	30	rp-spread-5-groups	normal	566	567.0	0	518.0	3485.0
1213	A320 (30 rows - 180 seats)	S6	120	1.0m	30	rp-spread-6-groups	normal	549	549.0	0	395.0	3014.0
1214	A320 (30 rows - 180 seats)	S6	120	1.0m	30	rp-steep-4-groups	normal	566	565.0	0	756.0	4180.0
1215	A320 (30 rows - 180 seats)	S6	120	1.0m	30	rp-steep-5-groups	normal	556	556.0	0	510.0	3248.0
1216	A320 (30 rows - 180 seats)	S6	120	1.0m	30	rp-steep-6-groups	normal	565	566.0	0	431.0	2653.0
1217	A320 (30 rows - 180 seats)	S6	120	1.0m	30	rp-2-groups	normal	597	599.0	0	1999.0	5816.0
1218	A320 (30 rows - 180 seats)	S6	120	1.0m	30	rp-3-groups	normal	528	530.0	0	1211.0	4731.0
1219	A320 (30 rows - 180 seats)	S6	120	1.0m	30	rp-spread-4-groups	normal	552	550.0	0	874.0	4363.0
1220	A320 (30 rows - 180 seats)	S6	120	1.0m	30	rp-spread-5-groups	normal	524	524.0	0	531.0	3451.0
1221	A320 (30 rows - 180 seats)	S6	120	1.0m	30	rp-spread-6-groups	normal	538	538.0	0	345.0	3076.0
1222	A320 (30 rows - 180 seats)	S6	120	1.0m	30	rp-steep-4-groups	normal	555	555.0	0	577.0	4372.0
1225	A320 (30 rows - 180 seats)	S6	120	1.0m	30	rp-2-groups	normal	545	547.0	0	2147.0	5778.0
1223	A320 (30 rows - 180 seats)	S6	120	1.0m	30	rp-steep-5-groups	normal	566	566.0	0	562.0	3329.0
1224	A320 (30 rows - 180 seats)	S6	120	1.0m	30	rp-steep-6-groups	normal	570	571.0	0	319.0	2532.0
1226	A320 (30 rows - 180 seats)	S6	120	1.0m	30	rp-3-groups	normal	557	558.0	0	1086.0	4876.0
1228	A320 (30 rows - 180 seats)	S6	120	1.0m	30	rp-spread-5-groups	normal	541	542.0	0	479.0	3497.0
1227	A320 (30 rows - 180 seats)	S6	120	1.0m	30	rp-spread-4-groups	normal	559	557.0	0	785.0	4186.0
1229	A320 (30 rows - 180 seats)	S6	120	1.0m	30	rp-spread-6-groups	normal	568	568.0	0	422.0	3027.0
1230	A320 (30 rows - 180 seats)	S6	120	1.0m	30	rp-steep-4-groups	normal	546	545.0	0	685.0	3853.0
1231	A320 (30 rows - 180 seats)	S6	120	1.0m	30	rp-steep-5-groups	normal	567	567.0	0	499.0	3072.0
1234	A320 (30 rows - 180 seats)	S6	120	1.0m	30	rp-3-groups	normal	533	534.0	0	1033.0	4505.0
1233	A320 (30 rows - 180 seats)	S6	120	1.0m	30	rp-2-groups	normal	568	569.0	0	1990.0	6215.0
1232	A320 (30 rows - 180 seats)	S6	120	1.0m	30	rp-steep-6-groups	normal	549	551.0	0	306.0	2507.0
1235	A320 (30 rows - 180 seats)	S6	120	1.0m	30	rp-spread-4-groups	normal	571	569.0	0	788.0	4134.0
1236	A320 (30 rows - 180 seats)	S6	120	1.0m	30	rp-spread-5-groups	normal	551	552.0	0	528.0	3441.0
1237	A320 (30 rows - 180 seats)	S6	120	1.0m	30	rp-spread-6-groups	normal	545	545.0	0	460.0	3073.0
1238	A320 (30 rows - 180 seats)	S6	120	1.0m	30	rp-steep-4-groups	normal	559	558.0	0	705.0	3956.0
1239	A320 (30 rows - 180 seats)	S6	120	1.0m	30	rp-steep-5-groups	normal	550	550.0	0	493.0	3229.0
1241	A320 (30 rows - 180 seats)	S6	120	1.0m	30	rp-2-groups	normal	583	585.0	0	2134.0	6306.0
1242	A320 (30 rows - 180 seats)	S6	120	1.0m	30	rp-3-groups	normal	544	545.0	0	914.0	4821.0
1240	A320 (30 rows - 180 seats)	S6	120	1.0m	30	rp-steep-6-groups	normal	574	575.0	0	424.0	2672.0
1243	A320 (30 rows - 180 seats)	S6	120	1.0m	30	rp-spread-4-groups	normal	563	561.0	0	759.0	3991.0
1244	A320 (30 rows - 180 seats)	S6	120	1.0m	30	rp-spread-5-groups	normal	542	542.0	0	482.0	3252.0
1245	A320 (30 rows - 180 seats)	S6	120	1.0m	30	rp-spread-6-groups	normal	534	534.0	0	460.0	3072.0
1246	A320 (30 rows - 180 seats)	S6	120	1.0m	30	rp-steep-4-groups	normal	582	581.0	0	745.0	4039.0
1249	A320 (30 rows - 180 seats)	S6	120	1.0m	30	rp-2-groups	normal	586	588.0	0	2248.0	6288.0
1250	A320 (30 rows - 180 seats)	S6	120	1.0m	30	rp-3-groups	normal	537	538.0	0	969.0	4888.0
1247	A320 (30 rows - 180 seats)	S6	120	1.0m	30	rp-steep-5-groups	normal	621	621.0	0	583.0	3600.0
1248	A320 (30 rows - 180 seats)	S6	120	1.0m	30	rp-steep-6-groups	normal	578	579.0	0	386.0	2691.0
1251	A320 (30 rows - 180 seats)	S6	120	1.0m	30	rp-spread-4-groups	normal	564	563.0	0	589.0	4048.0
1253	A320 (30 rows - 180 seats)	S6	120	1.0m	30	rp-spread-6-groups	normal	563	563.0	0	391.0	3134.0
1252	A320 (30 rows - 180 seats)	S6	120	1.0m	30	rp-spread-5-groups	normal	550	551.0	0	543.0	3291.0
1254	A320 (30 rows - 180 seats)	S6	120	1.0m	30	rp-steep-4-groups	normal	601	601.0	0	776.0	3984.0
1255	A320 (30 rows - 180 seats)	S6	120	1.0m	30	rp-steep-5-groups	normal	554	554.0	0	601.0	3012.0
1257	A320 (30 rows - 180 seats)	S6	120	1.0m	30	rp-2-groups	normal	574	575.0	0	1860.0	6464.0
1256	A320 (30 rows - 180 seats)	S6	120	1.0m	30	rp-steep-6-groups	normal	571	572.0	0	513.0	2777.0
1258	A320 (30 rows - 180 seats)	S6	120	1.0m	30	rp-3-groups	normal	560	561.0	0	1150.0	4774.0
1259	A320 (30 rows - 180 seats)	S6	120	1.0m	30	rp-spread-4-groups	normal	545	543.0	0	693.0	4265.0
1260	A320 (30 rows - 180 seats)	S6	120	1.0m	30	rp-spread-5-groups	normal	560	560.0	0	550.0	3959.0
1261	A320 (30 rows - 180 seats)	S6	120	1.0m	30	rp-spread-6-groups	normal	550	550.0	0	465.0	3074.0
1262	A320 (30 rows - 180 seats)	S6	120	1.0m	30	rp-steep-4-groups	normal	570	569.0	0	660.0	4246.0
1265	A320 (30 rows - 180 seats)	S6	120	1.0m	30	rp-2-groups	normal	574	576.0	0	2167.0	6109.0
1263	A320 (30 rows - 180 seats)	S6	120	1.0m	30	rp-steep-5-groups	normal	556	556.0	0	549.0	3213.0
1266	A320 (30 rows - 180 seats)	S6	120	1.0m	30	rp-3-groups	normal	557	558.0	0	989.0	4522.0
1264	A320 (30 rows - 180 seats)	S6	120	1.0m	30	rp-steep-6-groups	normal	587	588.0	0	379.0	2409.0
1267	A320 (30 rows - 180 seats)	S6	120	1.0m	30	rp-spread-4-groups	normal	557	555.0	0	765.0	4059.0
1268	A320 (30 rows - 180 seats)	S6	120	1.0m	30	rp-spread-5-groups	normal	562	563.0	0	462.0	3473.0
1269	A320 (30 rows - 180 seats)	S6	120	1.0m	30	rp-spread-6-groups	normal	540	540.0	0	390.0	3255.0
1271	A320 (30 rows - 180 seats)	S6	120	1.0m	30	rp-steep-5-groups	normal	558	558.0	0	610.0	3282.0
1270	A320 (30 rows - 180 seats)	S6	120	1.0m	30	rp-steep-4-groups	normal	574	573.0	0	880.0	4168.0
1272	A320 (30 rows - 180 seats)	S6	120	1.0m	30	rp-steep-6-groups	normal	542	543.0	0	382.0	2807.0
1273	A320 (30 rows - 180 seats)	S6	120	1.0m	30	rp-2-groups	normal	583	584.0	0	2375.0	6041.0
1274	A320 (30 rows - 180 seats)	S6	120	1.0m	30	rp-3-groups	normal	573	574.0	0	1215.0	5229.0
1275	A320 (30 rows - 180 seats)	S6	120	1.0m	30	rp-spread-4-groups	normal	557	556.0	0	710.0	4393.0
1276	A320 (30 rows - 180 seats)	S6	120	1.0m	30	rp-spread-5-groups	normal	583	584.0	0	640.0	3757.0
1277	A320 (30 rows - 180 seats)	S6	120	1.0m	30	rp-spread-6-groups	normal	559	559.0	0	529.0	3159.0
1278	A320 (30 rows - 180 seats)	S6	120	1.0m	30	rp-steep-4-groups	normal	562	561.0	0	608.0	3675.0
1279	A320 (30 rows - 180 seats)	S6	120	1.0m	30	rp-steep-5-groups	normal	540	540.0	0	428.0	3159.0
1281	A320 (30 rows - 180 seats)	S6	120	1.0m	30	rp-2-groups	normal	584	585.0	0	2401.0	6398.0
1280	A320 (30 rows - 180 seats)	S6	120	1.0m	30	rp-steep-6-groups	normal	579	581.0	0	365.0	2658.0
1282	A320 (30 rows - 180 seats)	S6	120	1.0m	30	rp-3-groups	normal	572	573.0	0	1273.0	4838.0
1283	A320 (30 rows - 180 seats)	S6	120	1.0m	30	rp-spread-4-groups	normal	567	565.0	0	779.0	4354.0
1284	A320 (30 rows - 180 seats)	S6	120	1.0m	30	rp-spread-5-groups	normal	544	544.0	0	584.0	3314.0
1287	A320 (30 rows - 180 seats)	S6	120	1.0m	30	rp-steep-5-groups	normal	559	559.0	0	628.0	3158.0
1288	A320 (30 rows - 180 seats)	S6	120	1.0m	30	rp-steep-6-groups	normal	538	540.0	0	451.0	2826.0
1286	A320 (30 rows - 180 seats)	S6	120	1.0m	30	rp-steep-4-groups	normal	570	569.0	0	765.0	4056.0
1289	A320 (30 rows - 180 seats)	S6	120	1.0m	30	rp-2-groups	normal	589	590.0	0	2095.0	6213.0
1285	A320 (30 rows - 180 seats)	S6	120	1.0m	30	rp-spread-6-groups	normal	577	577.0	0	406.0	3001.0
1290	A320 (30 rows - 180 seats)	S6	120	1.0m	30	rp-3-groups	normal	575	576.0	0	1227.0	4615.0
1291	A320 (30 rows - 180 seats)	S6	120	1.0m	30	rp-spread-4-groups	normal	549	547.0	0	807.0	4173.0
1292	A320 (30 rows - 180 seats)	S6	120	1.0m	30	rp-spread-5-groups	normal	549	550.0	0	671.0	3644.0
1294	A320 (30 rows - 180 seats)	S6	120	1.0m	30	rp-steep-4-groups	normal	551	550.0	0	712.0	4004.0
1295	A320 (30 rows - 180 seats)	S6	120	1.0m	30	rp-steep-5-groups	normal	542	542.0	0	500.0	3359.0
1293	A320 (30 rows - 180 seats)	S6	120	1.0m	30	rp-spread-6-groups	normal	580	580.0	0	341.0	3138.0
1298	A320 (30 rows - 180 seats)	S6	120	1.0m	30	rp-3-groups	normal	535	536.0	0	1059.0	4659.0
1296	A320 (30 rows - 180 seats)	S6	120	1.0m	30	rp-steep-6-groups	normal	563	565.0	0	439.0	2780.0
1297	A320 (30 rows - 180 seats)	S6	120	1.0m	30	rp-2-groups	normal	581	583.0	0	1959.0	6424.0
1299	A320 (30 rows - 180 seats)	S6	120	1.0m	30	rp-spread-4-groups	normal	534	532.0	0	726.0	4310.0
1300	A320 (30 rows - 180 seats)	S6	120	1.0m	30	rp-spread-5-groups	normal	539	539.0	0	528.0	3353.0
1301	A320 (30 rows - 180 seats)	S6	120	1.0m	30	rp-spread-6-groups	normal	559	560.0	0	394.0	2997.0
1303	A320 (30 rows - 180 seats)	S6	120	1.0m	30	rp-steep-5-groups	normal	548	548.0	0	523.0	3102.0
1305	A320 (30 rows - 180 seats)	S6	120	1.0m	30	rp-2-groups	normal	589	591.0	0	2230.0	6243.0
1304	A320 (30 rows - 180 seats)	S6	120	1.0m	30	rp-steep-6-groups	normal	550	551.0	0	447.0	2718.0
1302	A320 (30 rows - 180 seats)	S6	120	1.0m	30	rp-steep-4-groups	normal	610	610.0	0	775.0	4042.0
1306	A320 (30 rows - 180 seats)	S6	120	1.0m	30	rp-3-groups	normal	568	569.0	0	1021.0	5118.0
1307	A320 (30 rows - 180 seats)	S6	120	1.0m	30	rp-spread-4-groups	normal	556	555.0	0	939.0	4330.0
1308	A320 (30 rows - 180 seats)	S6	120	1.0m	30	rp-spread-5-groups	normal	556	557.0	0	593.0	3607.0
1310	A320 (30 rows - 180 seats)	S6	120	1.0m	30	rp-steep-4-groups	normal	543	542.0	0	823.0	4063.0
1313	A320 (30 rows - 180 seats)	S6	120	1.0m	30	rp-2-groups	normal	554	556.0	0	1991.0	6283.0
1309	A320 (30 rows - 180 seats)	S6	120	1.0m	30	rp-spread-6-groups	normal	550	550.0	0	442.0	3207.0
1311	A320 (30 rows - 180 seats)	S6	120	1.0m	30	rp-steep-5-groups	normal	570	570.0	0	596.0	3170.0
1312	A320 (30 rows - 180 seats)	S6	120	1.0m	30	rp-steep-6-groups	normal	561	563.0	0	378.0	2758.0
1314	A320 (30 rows - 180 seats)	S6	120	1.0m	30	rp-3-groups	normal	554	555.0	0	1066.0	4430.0
1315	A320 (30 rows - 180 seats)	S6	120	1.0m	30	rp-spread-4-groups	normal	558	557.0	0	742.0	4233.0
1316	A320 (30 rows - 180 seats)	S6	120	1.0m	30	rp-spread-5-groups	normal	569	570.0	0	618.0	3711.0
1318	A320 (30 rows - 180 seats)	S6	120	1.0m	30	rp-steep-4-groups	normal	539	538.0	0	691.0	3859.0
1317	A320 (30 rows - 180 seats)	S6	120	1.0m	30	rp-spread-6-groups	normal	546	547.0	0	443.0	3125.0
1321	A320 (30 rows - 180 seats)	S6	120	1.0m	30	rp-2-groups	normal	536	537.0	0	1593.0	6867.0
1320	A320 (30 rows - 180 seats)	S6	120	1.0m	30	rp-steep-6-groups	normal	556	557.0	0	465.0	2685.0
1319	A320 (30 rows - 180 seats)	S6	120	1.0m	30	rp-steep-5-groups	normal	600	600.0	0	595.0	3318.0
1322	A320 (30 rows - 180 seats)	S6	120	1.0m	30	rp-3-groups	normal	545	546.0	0	1124.0	4749.0
1323	A320 (30 rows - 180 seats)	S6	120	1.0m	30	rp-spread-4-groups	normal	556	555.0	0	781.0	4375.0
1324	A320 (30 rows - 180 seats)	S6	120	1.0m	30	rp-spread-5-groups	normal	534	535.0	0	465.0	3318.0
1325	A320 (30 rows - 180 seats)	S6	120	1.0m	30	rp-spread-6-groups	normal	554	554.0	0	493.0	3257.0
1326	A320 (30 rows - 180 seats)	S6	120	1.0m	30	rp-steep-4-groups	normal	537	536.0	0	651.0	3950.0
1329	A320 (30 rows - 180 seats)	S6	120	1.0m	30	rp-2-groups	normal	592	593.0	0	2286.0	6503.0
1327	A320 (30 rows - 180 seats)	S6	120	1.0m	30	rp-steep-5-groups	normal	585	585.0	0	502.0	3119.0
1328	A320 (30 rows - 180 seats)	S6	120	1.0m	30	rp-steep-6-groups	normal	568	569.0	0	486.0	2690.0
1331	A320 (30 rows - 180 seats)	S6	120	1.0m	30	rp-spread-4-groups	normal	547	545.0	0	965.0	4359.0
1330	A320 (30 rows - 180 seats)	S6	120	1.0m	30	rp-3-groups	normal	553	554.0	0	1189.0	4867.0
1332	A320 (30 rows - 180 seats)	S6	120	1.0m	30	rp-spread-5-groups	normal	556	557.0	0	562.0	3585.0
1334	A320 (30 rows - 180 seats)	S6	120	1.0m	30	rp-steep-4-groups	normal	547	546.0	0	871.0	3988.0
1333	A320 (30 rows - 180 seats)	S6	120	1.0m	30	rp-spread-6-groups	normal	569	569.0	0	443.0	3156.0
1337	A320 (30 rows - 180 seats)	S6	120	1.0m	30	rp-2-groups	normal	604	606.0	0	2189.0	6419.0
1335	A320 (30 rows - 180 seats)	S6	120	1.0m	30	rp-steep-5-groups	normal	569	569.0	0	441.0	3119.0
1336	A320 (30 rows - 180 seats)	S6	120	1.0m	30	rp-steep-6-groups	normal	571	572.0	0	403.0	2834.0
1338	A320 (30 rows - 180 seats)	S6	120	1.0m	30	rp-3-groups	normal	592	593.0	0	1104.0	4910.0
1339	A320 (30 rows - 180 seats)	S6	120	1.0m	30	rp-spread-4-groups	normal	568	567.0	0	663.0	4372.0
1340	A320 (30 rows - 180 seats)	S6	120	1.0m	30	rp-spread-5-groups	normal	545	546.0	0	510.0	3320.0
1341	A320 (30 rows - 180 seats)	S6	120	1.0m	30	rp-spread-6-groups	normal	540	540.0	0	450.0	3294.0
1342	A320 (30 rows - 180 seats)	S6	120	1.0m	30	rp-steep-4-groups	normal	573	572.0	0	667.0	3953.0
1343	A320 (30 rows - 180 seats)	S6	120	1.0m	30	rp-steep-5-groups	normal	566	565.0	0	553.0	3136.0
1345	A320 (30 rows - 180 seats)	S6	120	1.0m	30	rp-2-groups	normal	565	567.0	0	1869.0	5934.0
1344	A320 (30 rows - 180 seats)	S6	120	1.0m	30	rp-steep-6-groups	normal	553	554.0	0	372.0	2828.0
1346	A320 (30 rows - 180 seats)	S6	120	1.0m	30	rp-3-groups	normal	545	546.0	0	1181.0	4822.0
1347	A320 (30 rows - 180 seats)	S6	120	1.0m	30	rp-spread-4-groups	normal	565	563.0	0	735.0	4088.0
1348	A320 (30 rows - 180 seats)	S6	120	1.0m	30	rp-spread-5-groups	normal	539	539.0	0	602.0	3435.0
1349	A320 (30 rows - 180 seats)	S6	120	1.0m	30	rp-spread-6-groups	normal	564	564.0	0	419.0	2950.0
1350	A320 (30 rows - 180 seats)	S6	120	1.0m	30	rp-steep-4-groups	normal	572	571.0	0	654.0	3924.0
1351	A320 (30 rows - 180 seats)	S6	120	1.0m	30	rp-steep-5-groups	normal	568	568.0	0	546.0	3200.0
1353	A320 (30 rows - 180 seats)	S6	120	1.0m	30	rp-2-groups	normal	589	591.0	0	2034.0	6082.0
1352	A320 (30 rows - 180 seats)	S6	120	1.0m	30	rp-steep-6-groups	normal	576	578.0	0	366.0	2814.0
1354	A320 (30 rows - 180 seats)	S6	120	1.0m	30	rp-3-groups	normal	555	556.0	0	1109.0	4783.0
1355	A320 (30 rows - 180 seats)	S6	120	1.0m	30	rp-spread-4-groups	normal	574	573.0	0	563.0	4100.0
1356	A320 (30 rows - 180 seats)	S6	120	1.0m	30	rp-spread-5-groups	normal	595	595.0	0	537.0	3727.0
1357	A320 (30 rows - 180 seats)	S6	120	1.0m	30	rp-spread-6-groups	normal	559	559.0	0	427.0	3220.0
1358	A320 (30 rows - 180 seats)	S6	120	1.0m	30	rp-steep-4-groups	normal	563	563.0	0	791.0	3793.0
1359	A320 (30 rows - 180 seats)	S6	120	1.0m	30	rp-steep-5-groups	normal	574	574.0	0	609.0	3240.0
1361	A320 (30 rows - 180 seats)	S6	120	1.0m	30	rp-2-groups	normal	571	573.0	0	1602.0	6161.0
1360	A320 (30 rows - 180 seats)	S6	120	1.0m	30	rp-steep-6-groups	normal	552	553.0	0	422.0	2634.0
1362	A320 (30 rows - 180 seats)	S6	120	1.0m	30	rp-3-groups	normal	544	545.0	0	1161.0	5248.0
1363	A320 (30 rows - 180 seats)	S6	120	1.0m	30	rp-spread-4-groups	normal	535	533.0	0	716.0	4274.0
1364	A320 (30 rows - 180 seats)	S6	120	1.0m	30	rp-spread-5-groups	normal	550	551.0	0	597.0	3341.0
1365	A320 (30 rows - 180 seats)	S6	120	1.0m	30	rp-spread-6-groups	normal	570	570.0	0	470.0	3178.0
1366	A320 (30 rows - 180 seats)	S6	120	1.0m	30	rp-steep-4-groups	normal	559	558.0	0	617.0	3999.0
1367	A320 (30 rows - 180 seats)	S6	120	1.0m	30	rp-steep-5-groups	normal	553	553.0	0	573.0	2999.0
1369	A320 (30 rows - 180 seats)	S6	120	1.0m	30	rp-2-groups	normal	550	551.0	0	2267.0	6214.0
1370	A320 (30 rows - 180 seats)	S6	120	1.0m	30	rp-3-groups	normal	562	564.0	0	980.0	5021.0
1368	A320 (30 rows - 180 seats)	S6	120	1.0m	30	rp-steep-6-groups	normal	558	559.0	0	366.0	2667.0
1371	A320 (30 rows - 180 seats)	S6	120	1.0m	30	rp-spread-4-groups	normal	534	532.0	0	667.0	4057.0
1372	A320 (30 rows - 180 seats)	S6	120	1.0m	30	rp-spread-5-groups	normal	569	569.0	0	533.0	3651.0
1373	A320 (30 rows - 180 seats)	S6	120	1.0m	30	rp-spread-6-groups	normal	546	546.0	0	473.0	3049.0
1374	A320 (30 rows - 180 seats)	S6	120	1.0m	30	rp-steep-4-groups	normal	552	551.0	0	666.0	3674.0
1375	A320 (30 rows - 180 seats)	S6	120	1.0m	30	rp-steep-5-groups	normal	555	555.0	0	380.0	3106.0
1377	A320 (30 rows - 180 seats)	S6	120	1.0m	30	rp-2-groups	normal	572	574.0	0	2176.0	6646.0
1378	A320 (30 rows - 180 seats)	S6	120	1.0m	30	rp-3-groups	normal	559	560.0	0	1191.0	5084.0
1376	A320 (30 rows - 180 seats)	S6	120	1.0m	30	rp-steep-6-groups	normal	586	587.0	0	436.0	2600.0
1379	A320 (30 rows - 180 seats)	S6	120	1.0m	30	rp-spread-4-groups	normal	541	540.0	0	814.0	4117.0
1380	A320 (30 rows - 180 seats)	S6	120	1.0m	30	rp-spread-5-groups	normal	529	530.0	0	527.0	3629.0
1381	A320 (30 rows - 180 seats)	S6	120	1.0m	30	rp-spread-6-groups	normal	530	530.0	0	452.0	3118.0
1382	A320 (30 rows - 180 seats)	S6	120	1.0m	30	rp-steep-4-groups	normal	554	553.0	0	924.0	3977.0
1385	A320 (30 rows - 180 seats)	S6	120	1.0m	30	rp-2-groups	normal	570	571.0	0	1852.0	6345.0
1386	A320 (30 rows - 180 seats)	S6	120	1.0m	30	rp-3-groups	normal	554	555.0	0	1023.0	4675.0
1383	A320 (30 rows - 180 seats)	S6	120	1.0m	30	rp-steep-5-groups	normal	580	580.0	0	554.0	3182.0
1384	A320 (30 rows - 180 seats)	S6	120	1.0m	30	rp-steep-6-groups	normal	591	593.0	0	554.0	2785.0
1387	A320 (30 rows - 180 seats)	S6	120	1.0m	30	rp-spread-4-groups	normal	528	526.0	0	691.0	4296.0
1388	A320 (30 rows - 180 seats)	S6	120	1.0m	30	rp-spread-5-groups	normal	558	558.0	0	553.0	3659.0
1389	A320 (30 rows - 180 seats)	S6	120	1.0m	30	rp-spread-6-groups	normal	536	537.0	0	390.0	3076.0
1390	A320 (30 rows - 180 seats)	S6	120	1.0m	30	rp-steep-4-groups	normal	573	572.0	0	819.0	4236.0
1391	A320 (30 rows - 180 seats)	S6	120	1.0m	30	rp-steep-5-groups	normal	535	535.0	0	463.0	3304.0
1393	A320 (30 rows - 180 seats)	S6	120	1.0m	30	rp-2-groups	normal	601	603.0	0	2407.0	6455.0
1394	A320 (30 rows - 180 seats)	S6	120	1.0m	30	rp-3-groups	normal	565	566.0	0	1079.0	5054.0
1392	A320 (30 rows - 180 seats)	S6	120	1.0m	30	rp-steep-6-groups	normal	589	590.0	0	487.0	2890.0
1396	A320 (30 rows - 180 seats)	S6	120	1.0m	30	rp-spread-5-groups	normal	550	550.0	0	644.0	3605.0
1395	A320 (30 rows - 180 seats)	S6	120	1.0m	30	rp-spread-4-groups	normal	557	555.0	0	821.0	4212.0
1398	A320 (30 rows - 180 seats)	S6	120	1.0m	30	rp-steep-4-groups	normal	551	550.0	0	768.0	3890.0
1397	A320 (30 rows - 180 seats)	S6	120	1.0m	30	rp-spread-6-groups	normal	552	553.0	0	444.0	3019.0
1401	A320 (30 rows - 180 seats)	S6	120	1.0m	30	rp-2-groups	normal	577	579.0	0	2602.0	5760.0
1399	A320 (30 rows - 180 seats)	S6	120	1.0m	30	rp-steep-5-groups	normal	575	575.0	0	522.0	3302.0
1400	A320 (30 rows - 180 seats)	S6	120	1.0m	30	rp-steep-6-groups	normal	555	556.0	0	389.0	2553.0
1402	A320 (30 rows - 180 seats)	S6	120	1.0m	30	rp-3-groups	normal	570	571.0	0	1114.0	4846.0
1403	A320 (30 rows - 180 seats)	S6	120	1.0m	30	rp-spread-4-groups	normal	554	552.0	0	792.0	4167.0
1404	A320 (30 rows - 180 seats)	S6	120	1.0m	30	rp-spread-5-groups	normal	538	539.0	0	556.0	3448.0
1406	A320 (30 rows - 180 seats)	S6	120	1.0m	30	rp-steep-4-groups	normal	570	569.0	0	780.0	3795.0
1405	A320 (30 rows - 180 seats)	S6	120	1.0m	30	rp-spread-6-groups	normal	569	569.0	0	375.0	3174.0
1407	A320 (30 rows - 180 seats)	S6	120	1.0m	30	rp-steep-5-groups	normal	544	543.0	0	502.0	3141.0
1409	A320 (30 rows - 180 seats)	S6	120	1.0m	30	rp-2-groups	normal	560	562.0	0	1901.0	6193.0
1408	A320 (30 rows - 180 seats)	S6	120	1.0m	30	rp-steep-6-groups	normal	550	551.0	0	417.0	2873.0
1410	A320 (30 rows - 180 seats)	S6	120	1.0m	30	rp-3-groups	normal	576	577.0	0	1120.0	4943.0
1411	A320 (30 rows - 180 seats)	S6	120	1.0m	30	rp-spread-4-groups	normal	554	553.0	0	613.0	4246.0
1412	A320 (30 rows - 180 seats)	S6	120	1.0m	30	rp-spread-5-groups	normal	555	555.0	0	507.0	3671.0
1414	A320 (30 rows - 180 seats)	S6	120	1.0m	30	rp-steep-4-groups	normal	552	552.0	0	662.0	3868.0
1413	A320 (30 rows - 180 seats)	S6	120	1.0m	30	rp-spread-6-groups	normal	587	588.0	0	502.0	3312.0
1417	A320 (30 rows - 180 seats)	S6	120	1.0m	30	rp-2-groups	normal	577	579.0	0	2146.0	6355.0
1415	A320 (30 rows - 180 seats)	S6	120	1.0m	30	rp-steep-5-groups	normal	565	565.0	0	454.0	3092.0
1416	A320 (30 rows - 180 seats)	S6	120	1.0m	30	rp-steep-6-groups	normal	586	588.0	0	440.0	2870.0
1418	A320 (30 rows - 180 seats)	S6	120	1.0m	30	rp-3-groups	normal	576	577.0	0	1236.0	5114.0
1419	A320 (30 rows - 180 seats)	S6	120	1.0m	30	rp-spread-4-groups	normal	551	549.0	0	832.0	4536.0
1420	A320 (30 rows - 180 seats)	S6	120	1.0m	30	rp-spread-5-groups	normal	546	546.0	0	616.0	3379.0
1421	A320 (30 rows - 180 seats)	S6	120	1.0m	30	rp-spread-6-groups	normal	550	550.0	0	488.0	3071.0
1422	A320 (30 rows - 180 seats)	S6	120	1.0m	30	rp-steep-4-groups	normal	566	565.0	0	772.0	4375.0
1425	A320 (30 rows - 180 seats)	S6	120	1.0m	30	rp-2-groups	normal	557	559.0	0	1874.0	5977.0
1424	A320 (30 rows - 180 seats)	S6	120	1.0m	30	rp-steep-6-groups	normal	573	574.0	0	511.0	2670.0
1423	A320 (30 rows - 180 seats)	S6	120	1.0m	30	rp-steep-5-groups	normal	586	586.0	0	485.0	3339.0
1426	A320 (30 rows - 180 seats)	S6	120	1.0m	30	rp-3-groups	normal	562	563.0	0	1161.0	5239.0
1427	A320 (30 rows - 180 seats)	S6	120	1.0m	30	rp-spread-4-groups	normal	558	556.0	0	774.0	4192.0
1430	A320 (30 rows - 180 seats)	S6	120	1.0m	30	rp-steep-4-groups	normal	559	558.0	0	766.0	3958.0
1429	A320 (30 rows - 180 seats)	S6	120	1.0m	30	rp-spread-6-groups	normal	541	542.0	0	379.0	3057.0
1428	A320 (30 rows - 180 seats)	S6	120	1.0m	30	rp-spread-5-groups	normal	546	547.0	0	609.0	3838.0
1433	A320 (30 rows - 180 seats)	S6	120	1.0m	30	rp-2-groups	normal	550	551.0	0	2438.0	6472.0
1431	A320 (30 rows - 180 seats)	S6	120	1.0m	30	rp-steep-5-groups	normal	546	546.0	0	524.0	3299.0
1434	A320 (30 rows - 180 seats)	S6	120	1.0m	30	rp-3-groups	normal	578	579.0	0	1091.0	5043.0
1432	A320 (30 rows - 180 seats)	S6	120	1.0m	30	rp-steep-6-groups	normal	579	580.0	0	383.0	2784.0
1435	A320 (30 rows - 180 seats)	S6	120	1.0m	30	rp-spread-4-groups	normal	561	559.0	0	741.0	4489.0
1436	A320 (30 rows - 180 seats)	S6	120	1.0m	30	rp-spread-5-groups	normal	561	562.0	0	513.0	3380.0
1438	A320 (30 rows - 180 seats)	S6	120	1.0m	30	rp-steep-4-groups	normal	555	554.0	0	690.0	3874.0
1437	A320 (30 rows - 180 seats)	S6	120	1.0m	30	rp-spread-6-groups	normal	572	572.0	0	417.0	2836.0
1441	A320 (30 rows - 180 seats)	S6	120	1.0m	30	rp-2-groups	normal	559	561.0	0	2126.0	6156.0
1442	A320 (30 rows - 180 seats)	S6	120	1.0m	30	rp-3-groups	normal	555	556.0	0	1140.0	4577.0
1439	A320 (30 rows - 180 seats)	S6	120	1.0m	30	rp-steep-5-groups	normal	590	590.0	0	543.0	3041.0
1440	A320 (30 rows - 180 seats)	S6	120	1.0m	30	rp-steep-6-groups	normal	572	574.0	0	317.0	2546.0
1443	A320 (30 rows - 180 seats)	S6	120	1.0m	30	rp-spread-4-groups	normal	556	554.0	0	804.0	4193.0
1444	A320 (30 rows - 180 seats)	S6	120	1.0m	30	rp-spread-5-groups	normal	560	560.0	0	582.0	3453.0
1446	A320 (30 rows - 180 seats)	S6	120	1.0m	30	rp-steep-4-groups	normal	560	559.0	0	648.0	3842.0
1445	A320 (30 rows - 180 seats)	S6	120	1.0m	30	rp-spread-6-groups	normal	560	560.0	0	449.0	2963.0
1449	A320 (30 rows - 180 seats)	S6	120	1.0m	30	rp-2-groups	normal	568	570.0	0	1973.0	6577.0
1447	A320 (30 rows - 180 seats)	S6	120	1.0m	30	rp-steep-5-groups	normal	567	567.0	0	571.0	3028.0
1450	A320 (30 rows - 180 seats)	S6	120	1.0m	30	rp-3-groups	normal	566	567.0	0	1164.0	4603.0
1448	A320 (30 rows - 180 seats)	S6	120	1.0m	30	rp-steep-6-groups	normal	589	591.0	0	494.0	2756.0
1451	A320 (30 rows - 180 seats)	S6	120	1.0m	30	rp-spread-4-groups	normal	558	556.0	0	639.0	3990.0
1452	A320 (30 rows - 180 seats)	S6	120	1.0m	30	rp-spread-5-groups	normal	557	558.0	0	611.0	3370.0
1453	A320 (30 rows - 180 seats)	S6	120	1.0m	30	rp-spread-6-groups	normal	542	543.0	0	376.0	3170.0
1454	A320 (30 rows - 180 seats)	S6	120	1.0m	30	rp-steep-4-groups	normal	573	572.0	0	755.0	3791.0
1457	A320 (30 rows - 180 seats)	S6	120	1.0m	30	rp-2-groups	normal	554	555.0	0	1876.0	6224.0
1456	A320 (30 rows - 180 seats)	S6	120	1.0m	30	rp-steep-6-groups	normal	575	576.0	0	591.0	2797.0
1458	A320 (30 rows - 180 seats)	S6	120	1.0m	30	rp-3-groups	normal	562	563.0	0	1139.0	4913.0
1455	A320 (30 rows - 180 seats)	S6	120	1.0m	30	rp-steep-5-groups	normal	587	587.0	0	507.0	2982.0
1459	A320 (30 rows - 180 seats)	S6	120	1.0m	30	rp-spread-4-groups	normal	578	577.0	0	864.0	4568.0
1460	A320 (30 rows - 180 seats)	S6	120	1.0m	30	rp-spread-5-groups	normal	571	571.0	0	629.0	3788.0
1461	A320 (30 rows - 180 seats)	S6	120	1.0m	30	rp-spread-6-groups	normal	558	558.0	0	346.0	2925.0
1462	A320 (30 rows - 180 seats)	S6	120	1.0m	30	rp-steep-4-groups	normal	550	549.0	0	730.0	3989.0
1465	A320 (30 rows - 180 seats)	S6	120	1.0m	30	rp-2-groups	normal	585	587.0	0	2169.0	6598.0
1466	A320 (30 rows - 180 seats)	S6	120	1.0m	30	rp-3-groups	normal	583	584.0	0	1521.0	5274.0
1463	A320 (30 rows - 180 seats)	S6	120	1.0m	30	rp-steep-5-groups	normal	577	577.0	0	452.0	3125.0
1464	A320 (30 rows - 180 seats)	S6	120	1.0m	30	rp-steep-6-groups	normal	582	583.0	0	523.0	2785.0
1467	A320 (30 rows - 180 seats)	S6	120	1.0m	30	rp-spread-4-groups	normal	562	560.0	0	872.0	4249.0
1468	A320 (30 rows - 180 seats)	S6	120	1.0m	30	rp-spread-5-groups	normal	552	553.0	0	544.0	3449.0
1469	A320 (30 rows - 180 seats)	S6	120	1.0m	30	rp-spread-6-groups	normal	570	571.0	0	331.0	3206.0
1470	A320 (30 rows - 180 seats)	S6	120	1.0m	30	rp-steep-4-groups	normal	561	560.0	0	730.0	3757.0
1471	A320 (30 rows - 180 seats)	S6	120	1.0m	30	rp-steep-5-groups	normal	561	561.0	0	619.0	3245.0
1473	A320 (30 rows - 180 seats)	S6	120	1.0m	30	rp-2-groups	normal	594	596.0	0	2434.0	6556.0
1472	A320 (30 rows - 180 seats)	S6	120	1.0m	30	rp-steep-6-groups	normal	540	541.0	0	450.0	2572.0
1474	A320 (30 rows - 180 seats)	S6	120	1.0m	30	rp-3-groups	normal	539	540.0	0	1101.0	4868.0
1475	A320 (30 rows - 180 seats)	S6	120	1.0m	30	rp-spread-4-groups	normal	537	535.0	0	706.0	4139.0
1476	A320 (30 rows - 180 seats)	S6	120	1.0m	30	rp-spread-5-groups	normal	568	568.0	0	457.0	3529.0
1477	A320 (30 rows - 180 seats)	S6	120	1.0m	30	rp-spread-6-groups	normal	532	532.0	0	446.0	3205.0
1479	A320 (30 rows - 180 seats)	S6	120	1.0m	30	rp-steep-5-groups	normal	549	549.0	0	622.0	3393.0
1481	A320 (30 rows - 180 seats)	S6	120	1.0m	30	rp-2-groups	normal	590	591.0	0	2126.0	5881.0
1478	A320 (30 rows - 180 seats)	S6	120	1.0m	30	rp-steep-4-groups	normal	581	580.0	0	701.0	4247.0
1482	A320 (30 rows - 180 seats)	S6	120	1.0m	30	rp-3-groups	normal	575	576.0	0	1026.0	4848.0
1480	A320 (30 rows - 180 seats)	S6	120	1.0m	30	rp-steep-6-groups	normal	582	583.0	0	481.0	2643.0
1483	A320 (30 rows - 180 seats)	S6	120	1.0m	30	rp-spread-4-groups	normal	559	557.0	0	760.0	4010.0
1484	A320 (30 rows - 180 seats)	S6	120	1.0m	30	rp-spread-5-groups	normal	542	543.0	0	498.0	3406.0
1485	A320 (30 rows - 180 seats)	S6	120	1.0m	30	rp-spread-6-groups	normal	594	594.0	0	504.0	3117.0
1486	A320 (30 rows - 180 seats)	S6	120	1.0m	30	rp-steep-4-groups	normal	566	565.0	0	661.0	3833.0
1489	A320 (30 rows - 180 seats)	S6	120	1.0m	30	rp-2-groups	normal	598	599.0	0	2312.0	5962.0
1487	A320 (30 rows - 180 seats)	S6	120	1.0m	30	rp-steep-5-groups	normal	556	556.0	0	489.0	3055.0
1488	A320 (30 rows - 180 seats)	S6	120	1.0m	30	rp-steep-6-groups	normal	550	551.0	0	365.0	2592.0
1490	A320 (30 rows - 180 seats)	S6	120	1.0m	30	rp-3-groups	normal	577	578.0	0	975.0	4879.0
1491	A320 (30 rows - 180 seats)	S6	120	1.0m	30	rp-spread-4-groups	normal	599	597.0	0	648.0	4487.0
1492	A320 (30 rows - 180 seats)	S6	120	1.0m	30	rp-spread-5-groups	normal	548	549.0	0	467.0	3321.0
1493	A320 (30 rows - 180 seats)	S6	120	1.0m	30	rp-spread-6-groups	normal	557	557.0	0	401.0	3150.0
1494	A320 (30 rows - 180 seats)	S6	120	1.0m	30	rp-steep-4-groups	normal	567	566.0	0	666.0	4217.0
1497	A320 (30 rows - 180 seats)	S6	120	1.0m	30	rp-2-groups	normal	536	538.0	0	2194.0	6024.0
1495	A320 (30 rows - 180 seats)	S6	120	1.0m	30	rp-steep-5-groups	normal	553	553.0	0	438.0	3267.0
1496	A320 (30 rows - 180 seats)	S6	120	1.0m	30	rp-steep-6-groups	normal	560	561.0	0	447.0	2497.0
1498	A320 (30 rows - 180 seats)	S6	120	1.0m	30	rp-3-groups	normal	561	562.0	0	1016.0	4757.0
1499	A320 (30 rows - 180 seats)	S6	120	1.0m	30	rp-spread-4-groups	normal	545	543.0	0	631.0	4127.0
1500	A320 (30 rows - 180 seats)	S6	120	1.0m	30	rp-spread-5-groups	normal	536	536.0	0	588.0	3611.0
1501	A320 (30 rows - 180 seats)	S6	120	1.0m	30	rp-spread-6-groups	normal	552	553.0	0	408.0	3075.0
1502	A320 (30 rows - 180 seats)	S6	120	1.0m	30	rp-steep-4-groups	normal	588	587.0	0	732.0	4168.0
1505	A320 (30 rows - 180 seats)	S6	120	1.0m	30	rp-2-groups	normal	597	599.0	0	2374.0	6515.0
1506	A320 (30 rows - 180 seats)	S6	120	1.0m	30	rp-3-groups	normal	590	591.0	0	1267.0	5082.0
1504	A320 (30 rows - 180 seats)	S6	120	1.0m	30	rp-steep-6-groups	normal	578	579.0	0	399.0	2733.0
1503	A320 (30 rows - 180 seats)	S6	120	1.0m	30	rp-steep-5-groups	normal	592	592.0	0	526.0	3146.0
1507	A320 (30 rows - 180 seats)	S6	120	1.0m	30	rp-spread-4-groups	normal	547	545.0	0	713.0	4314.0
1508	A320 (30 rows - 180 seats)	S6	120	1.0m	30	rp-spread-5-groups	normal	559	560.0	0	544.0	3651.0
1509	A320 (30 rows - 180 seats)	S6	120	1.0m	30	rp-spread-6-groups	normal	545	545.0	0	395.0	3202.0
1510	A320 (30 rows - 180 seats)	S6	120	1.0m	30	rp-steep-4-groups	normal	556	555.0	0	743.0	3767.0
1511	A320 (30 rows - 180 seats)	S6	120	1.0m	30	rp-steep-5-groups	normal	566	566.0	0	597.0	3294.0
1513	A320 (30 rows - 180 seats)	S6	120	1.0m	30	rp-2-groups	normal	600	601.0	0	2400.0	5977.0
1512	A320 (30 rows - 180 seats)	S6	120	1.0m	30	rp-steep-6-groups	normal	564	565.0	0	402.0	2730.0
1514	A320 (30 rows - 180 seats)	S6	120	1.0m	30	rp-3-groups	normal	565	566.0	0	1087.0	4820.0
1515	A320 (30 rows - 180 seats)	S6	120	1.0m	30	rp-spread-4-groups	normal	572	571.0	0	945.0	4167.0
1516	A320 (30 rows - 180 seats)	S6	120	1.0m	30	rp-spread-5-groups	normal	546	546.0	0	571.0	3366.0
1517	A320 (30 rows - 180 seats)	S6	120	1.0m	30	rp-spread-6-groups	normal	548	548.0	0	384.0	3277.0
1518	A320 (30 rows - 180 seats)	S6	120	1.0m	30	rp-steep-4-groups	normal	560	559.0	0	672.0	4034.0
1521	A320 (30 rows - 180 seats)	S6	120	1.0m	30	rp-2-groups	normal	588	589.0	0	2066.0	6557.0
1519	A320 (30 rows - 180 seats)	S6	120	1.0m	30	rp-steep-5-groups	normal	596	596.0	0	604.0	3468.0
1520	A320 (30 rows - 180 seats)	S6	120	1.0m	30	rp-steep-6-groups	normal	568	570.0	0	479.0	2830.0
1522	A320 (30 rows - 180 seats)	S6	120	1.0m	30	rp-3-groups	normal	601	602.0	0	1097.0	5065.0
1523	A320 (30 rows - 180 seats)	S6	120	1.0m	30	rp-spread-4-groups	normal	546	544.0	0	754.0	4270.0
1524	A320 (30 rows - 180 seats)	S6	120	1.0m	30	rp-spread-5-groups	normal	529	529.0	0	456.0	3345.0
1525	A320 (30 rows - 180 seats)	S6	120	1.0m	30	rp-spread-6-groups	normal	558	558.0	0	431.0	2927.0
1526	A320 (30 rows - 180 seats)	S6	120	1.0m	30	rp-steep-4-groups	normal	566	565.0	0	816.0	4245.0
1527	A320 (30 rows - 180 seats)	S6	120	1.0m	30	rp-steep-5-groups	normal	567	567.0	0	589.0	3488.0
1529	A320 (30 rows - 180 seats)	S6	120	1.0m	30	rp-2-groups	normal	576	578.0	0	1736.0	6326.0
1528	A320 (30 rows - 180 seats)	S6	120	1.0m	30	rp-steep-6-groups	normal	577	578.0	0	430.0	2723.0
1530	A320 (30 rows - 180 seats)	S6	120	1.0m	30	rp-3-groups	normal	565	566.0	0	985.0	5117.0
1531	A320 (30 rows - 180 seats)	S6	120	1.0m	30	rp-spread-4-groups	normal	536	534.0	0	586.0	4052.0
1532	A320 (30 rows - 180 seats)	S6	120	1.0m	30	rp-spread-5-groups	normal	575	576.0	0	504.0	3552.0
1533	A320 (30 rows - 180 seats)	S6	120	1.0m	30	rp-spread-6-groups	normal	565	566.0	0	512.0	3224.0
1534	A320 (30 rows - 180 seats)	S6	120	1.0m	30	rp-steep-4-groups	normal	569	568.0	0	840.0	4111.0
1535	A320 (30 rows - 180 seats)	S6	120	1.0m	30	rp-steep-5-groups	normal	547	547.0	0	552.0	3278.0
1537	A320 (30 rows - 180 seats)	S6	120	1.0m	30	rp-2-groups	normal	565	566.0	0	2179.0	6458.0
1536	A320 (30 rows - 180 seats)	S6	120	1.0m	30	rp-steep-6-groups	normal	577	578.0	0	377.0	2704.0
1538	A320 (30 rows - 180 seats)	S6	120	1.0m	30	rp-3-groups	normal	576	577.0	0	1155.0	5021.0
1539	A320 (30 rows - 180 seats)	S6	120	1.0m	30	rp-spread-4-groups	normal	554	552.0	0	713.0	4313.0
1540	A320 (30 rows - 180 seats)	S6	120	1.0m	30	rp-spread-5-groups	normal	563	564.0	0	564.0	3719.0
1541	A320 (30 rows - 180 seats)	S6	120	1.0m	30	rp-spread-6-groups	normal	567	567.0	0	436.0	3209.0
1542	A320 (30 rows - 180 seats)	S6	120	1.0m	30	rp-steep-4-groups	normal	548	547.0	0	852.0	4052.0
1543	A320 (30 rows - 180 seats)	S6	120	1.0m	30	rp-steep-5-groups	normal	547	547.0	0	475.0	3108.0
1545	A320 (30 rows - 180 seats)	S6	120	1.0m	30	rp-2-groups	normal	571	573.0	0	2024.0	6155.0
1544	A320 (30 rows - 180 seats)	S6	120	1.0m	30	rp-steep-6-groups	normal	559	560.0	0	471.0	2808.0
1546	A320 (30 rows - 180 seats)	S6	120	1.0m	30	rp-3-groups	normal	572	573.0	0	1039.0	5005.0
1547	A320 (30 rows - 180 seats)	S6	120	1.0m	30	rp-spread-4-groups	normal	552	551.0	0	756.0	3977.0
1548	A320 (30 rows - 180 seats)	S6	120	1.0m	30	rp-spread-5-groups	normal	551	551.0	0	516.0	3735.0
1549	A320 (30 rows - 180 seats)	S6	120	1.0m	30	rp-spread-6-groups	normal	538	538.0	0	453.0	3171.0
1550	A320 (30 rows - 180 seats)	S6	120	1.0m	30	rp-steep-4-groups	normal	562	561.0	0	678.0	3875.0
1553	A320 (30 rows - 180 seats)	S6	120	1.0m	30	rp-2-groups	normal	572	573.0	0	2115.0	6084.0
1551	A320 (30 rows - 180 seats)	S6	120	1.0m	30	rp-steep-5-groups	normal	550	550.0	0	476.0	3011.0
1552	A320 (30 rows - 180 seats)	S6	120	1.0m	30	rp-steep-6-groups	normal	568	570.0	0	404.0	2777.0
1555	A320 (30 rows - 180 seats)	S6	120	1.0m	30	rp-spread-4-groups	normal	561	560.0	0	696.0	4168.0
1554	A320 (30 rows - 180 seats)	S6	120	1.0m	30	rp-3-groups	normal	578	579.0	0	1145.0	4911.0
1556	A320 (30 rows - 180 seats)	S6	120	1.0m	30	rp-spread-5-groups	normal	548	548.0	0	508.0	3573.0
1557	A320 (30 rows - 180 seats)	S6	120	1.0m	30	rp-spread-6-groups	normal	559	559.0	0	481.0	3145.0
1558	A320 (30 rows - 180 seats)	S6	120	1.0m	30	rp-steep-4-groups	normal	549	549.0	0	676.0	3782.0
1561	A320 (30 rows - 180 seats)	S6	120	1.0m	30	rp-2-groups	normal	565	566.0	0	2084.0	6350.0
1559	A320 (30 rows - 180 seats)	S6	120	1.0m	30	rp-steep-5-groups	normal	562	562.0	0	492.0	3209.0
1560	A320 (30 rows - 180 seats)	S6	120	1.0m	30	rp-steep-6-groups	normal	571	573.0	0	399.0	2780.0
1562	A320 (30 rows - 180 seats)	S6	120	1.0m	30	rp-3-groups	normal	586	587.0	0	1208.0	4721.0
1563	A320 (30 rows - 180 seats)	S6	120	1.0m	30	rp-spread-4-groups	normal	543	541.0	0	809.0	4299.0
1564	A320 (30 rows - 180 seats)	S6	120	1.0m	30	rp-spread-5-groups	normal	570	571.0	0	480.0	3626.0
1565	A320 (30 rows - 180 seats)	S6	120	1.0m	30	rp-spread-6-groups	normal	560	560.0	0	497.0	3233.0
1566	A320 (30 rows - 180 seats)	S6	120	1.0m	30	rp-steep-4-groups	normal	573	572.0	0	786.0	4283.0
1567	A320 (30 rows - 180 seats)	S6	120	1.0m	30	rp-steep-5-groups	normal	526	526.0	0	477.0	2997.0
1569	A320 (30 rows - 180 seats)	S6	120	1.0m	30	rp-2-groups	normal	606	607.0	0	2217.0	6082.0
1568	A320 (30 rows - 180 seats)	S6	120	1.0m	30	rp-steep-6-groups	normal	561	562.0	0	321.0	2796.0
1570	A320 (30 rows - 180 seats)	S6	120	1.0m	30	rp-3-groups	normal	555	556.0	0	1091.0	4726.0
1571	A320 (30 rows - 180 seats)	S6	120	1.0m	30	rp-spread-4-groups	normal	560	559.0	0	708.0	4032.0
1573	A320 (30 rows - 180 seats)	S6	120	1.0m	30	rp-spread-6-groups	normal	531	532.0	0	437.0	2865.0
1572	A320 (30 rows - 180 seats)	S6	120	1.0m	30	rp-spread-5-groups	normal	567	568.0	0	517.0	3486.0
1574	A320 (30 rows - 180 seats)	S6	120	1.0m	30	rp-steep-4-groups	normal	552	551.0	0	717.0	4155.0
1575	A320 (30 rows - 180 seats)	S6	120	1.0m	30	rp-steep-5-groups	normal	547	547.0	0	558.0	3143.0
1576	A320 (30 rows - 180 seats)	S6	120	1.0m	30	rp-steep-6-groups	normal	558	559.0	0	433.0	2942.0
1577	A320 (30 rows - 180 seats)	S6	120	1.0m	30	rp-2-groups	normal	586	588.0	0	1692.0	5992.0
1578	A320 (30 rows - 180 seats)	S6	120	1.0m	30	rp-3-groups	normal	571	572.0	0	1069.0	4771.0
1581	A320 (30 rows - 180 seats)	S6	120	1.0m	30	rp-spread-6-groups	normal	534	534.0	0	381.0	3085.0
1579	A320 (30 rows - 180 seats)	S6	120	1.0m	30	rp-spread-4-groups	normal	585	583.0	0	799.0	4344.0
1580	A320 (30 rows - 180 seats)	S6	120	1.0m	30	rp-spread-5-groups	normal	584	585.0	0	623.0	3399.0
1582	A320 (30 rows - 180 seats)	S6	120	1.0m	30	rp-steep-4-groups	normal	586	585.0	0	899.0	3888.0
1585	A320 (30 rows - 180 seats)	S6	120	1.0m	30	rp-2-groups	normal	578	580.0	0	2004.0	6453.0
1583	A320 (30 rows - 180 seats)	S6	120	1.0m	30	rp-steep-5-groups	normal	583	583.0	0	577.0	3482.0
1584	A320 (30 rows - 180 seats)	S6	120	1.0m	30	rp-steep-6-groups	normal	556	557.0	0	409.0	2570.0
1586	A320 (30 rows - 180 seats)	S6	120	1.0m	30	rp-3-groups	normal	551	552.0	0	1129.0	4703.0
1587	A320 (30 rows - 180 seats)	S6	120	1.0m	30	rp-spread-4-groups	normal	585	583.0	0	820.0	4496.0
1589	A320 (30 rows - 180 seats)	S6	120	1.0m	30	rp-spread-6-groups	normal	568	568.0	0	412.0	3464.0
1588	A320 (30 rows - 180 seats)	S6	120	1.0m	30	rp-spread-5-groups	normal	554	555.0	0	444.0	3778.0
1590	A320 (30 rows - 180 seats)	S6	120	1.0m	30	rp-steep-4-groups	normal	549	549.0	0	878.0	4155.0
1591	A320 (30 rows - 180 seats)	S6	120	1.0m	30	rp-steep-5-groups	normal	533	533.0	0	472.0	3157.0
1593	A320 (30 rows - 180 seats)	S6	120	1.0m	30	rp-2-groups	normal	543	545.0	0	2146.0	6138.0
1592	A320 (30 rows - 180 seats)	S6	120	1.0m	30	rp-steep-6-groups	normal	585	586.0	0	459.0	2874.0
1594	A320 (30 rows - 180 seats)	S6	120	1.0m	30	rp-3-groups	normal	543	544.0	0	1023.0	4766.0
1596	A320 (30 rows - 180 seats)	S6	120	1.0m	30	rp-spread-5-groups	normal	543	544.0	0	529.0	3766.0
1595	A320 (30 rows - 180 seats)	S6	120	1.0m	30	rp-spread-4-groups	normal	527	525.0	0	747.0	4287.0
1598	A320 (30 rows - 180 seats)	S6	120	1.0m	30	rp-steep-4-groups	normal	548	547.0	0	670.0	3965.0
1597	A320 (30 rows - 180 seats)	S6	120	1.0m	30	rp-spread-6-groups	normal	545	545.0	0	433.0	3039.0
1600	A320 (30 rows - 180 seats)	S6	120	1.0m	30	rp-steep-6-groups	normal	564	566.0	0	468.0	2519.0
1599	A320 (30 rows - 180 seats)	S6	120	1.0m	30	rp-steep-5-groups	normal	578	577.0	0	657.0	3472.0
1601	A320 (30 rows - 180 seats)	S6	120	1.0m	30	rp-2-groups	normal	569	571.0	0	1854.0	6275.0
1602	A320 (30 rows - 180 seats)	S6	120	1.0m	30	rp-3-groups	normal	561	562.0	0	1393.0	4735.0
1603	A320 (30 rows - 180 seats)	S6	120	1.0m	30	rp-spread-4-groups	normal	527	526.0	0	850.0	4332.0
1604	A320 (30 rows - 180 seats)	S6	120	1.0m	30	rp-spread-5-groups	normal	566	567.0	0	666.0	3550.0
1605	A320 (30 rows - 180 seats)	S6	120	1.0m	30	rp-spread-6-groups	normal	541	541.0	0	424.0	3117.0
1606	A320 (30 rows - 180 seats)	S6	120	1.0m	30	rp-steep-4-groups	normal	551	550.0	0	857.0	4040.0
1607	A320 (30 rows - 180 seats)	S6	120	1.0m	30	rp-steep-5-groups	normal	520	520.0	0	518.0	3331.0
1608	A320 (30 rows - 180 seats)	S6	120	1.0m	30	rp-steep-6-groups	normal	543	545.0	0	352.0	2638.0
1609	A320 (30 rows - 180 seats)	S6	120	1.0m	30	rp-2-groups	normal	588	590.0	0	2128.0	6742.0
1610	A320 (30 rows - 180 seats)	S6	120	1.0m	30	rp-3-groups	normal	571	572.0	0	1107.0	5117.0
1611	A320 (30 rows - 180 seats)	S6	120	1.0m	30	rp-spread-4-groups	normal	555	553.0	0	748.0	4416.0
1612	A320 (30 rows - 180 seats)	S6	120	1.0m	30	rp-spread-5-groups	normal	542	543.0	0	437.0	3229.0
1613	A320 (30 rows - 180 seats)	S6	120	1.0m	30	rp-spread-6-groups	normal	574	575.0	0	547.0	3337.0
1614	A320 (30 rows - 180 seats)	S6	120	1.0m	30	rp-steep-4-groups	normal	544	543.0	0	638.0	3921.0
1617	A320 (30 rows - 180 seats)	S6	120	1.0m	30	rp-2-groups	normal	591	593.0	0	2206.0	6523.0
1615	A320 (30 rows - 180 seats)	S6	120	1.0m	30	rp-steep-5-groups	normal	602	601.0	0	627.0	3128.0
1616	A320 (30 rows - 180 seats)	S6	120	1.0m	30	rp-steep-6-groups	normal	560	562.0	0	375.0	2620.0
1618	A320 (30 rows - 180 seats)	S6	120	1.0m	30	rp-3-groups	normal	594	595.0	0	1213.0	4762.0
1619	A320 (30 rows - 180 seats)	S6	120	1.0m	30	rp-spread-4-groups	normal	560	558.0	0	738.0	4196.0
1620	A320 (30 rows - 180 seats)	S6	120	1.0m	30	rp-spread-5-groups	normal	564	565.0	0	667.0	3703.0
1621	A320 (30 rows - 180 seats)	S6	120	1.0m	30	rp-spread-6-groups	normal	550	550.0	0	359.0	3136.0
1622	A320 (30 rows - 180 seats)	S6	120	1.0m	30	rp-steep-4-groups	normal	565	564.0	0	757.0	3849.0
1623	A320 (30 rows - 180 seats)	S6	120	1.0m	30	rp-steep-5-groups	normal	554	554.0	0	519.0	3145.0
1625	A320 (30 rows - 180 seats)	S6	120	1.0m	30	rp-2-groups	normal	555	556.0	0	2171.0	6207.0
1624	A320 (30 rows - 180 seats)	S6	120	1.0m	30	rp-steep-6-groups	normal	573	575.0	0	395.0	2622.0
1626	A320 (30 rows - 180 seats)	S6	120	1.0m	30	rp-3-groups	normal	561	562.0	0	1163.0	5076.0
1627	A320 (30 rows - 180 seats)	S6	120	1.0m	30	rp-spread-4-groups	normal	565	563.0	0	760.0	4308.0
1628	A320 (30 rows - 180 seats)	S6	120	1.0m	30	rp-spread-5-groups	normal	530	530.0	0	414.0	3288.0
1629	A320 (30 rows - 180 seats)	S6	120	1.0m	30	rp-spread-6-groups	normal	546	546.0	0	354.0	3014.0
1630	A320 (30 rows - 180 seats)	S6	120	1.0m	30	rp-steep-4-groups	normal	540	539.0	0	771.0	4117.0
1633	A320 (30 rows - 180 seats)	S6	120	1.0m	30	rp-2-groups	normal	601	602.0	0	2620.0	6691.0
1632	A320 (30 rows - 180 seats)	S6	120	1.0m	30	rp-steep-6-groups	normal	568	569.0	0	460.0	2794.0
1631	A320 (30 rows - 180 seats)	S6	120	1.0m	30	rp-steep-5-groups	normal	572	571.0	0	607.0	3216.0
1634	A320 (30 rows - 180 seats)	S6	120	1.0m	30	rp-3-groups	normal	569	570.0	0	1043.0	4787.0
1635	A320 (30 rows - 180 seats)	S6	120	1.0m	30	rp-spread-4-groups	normal	543	542.0	0	719.0	4238.0
1636	A320 (30 rows - 180 seats)	S6	120	1.0m	30	rp-spread-5-groups	normal	563	564.0	0	603.0	3810.0
1637	A320 (30 rows - 180 seats)	S6	120	1.0m	30	rp-spread-6-groups	normal	568	568.0	0	408.0	3401.0
1638	A320 (30 rows - 180 seats)	S6	120	1.0m	30	rp-steep-4-groups	normal	553	552.0	0	815.0	3902.0
1641	A320 (30 rows - 180 seats)	S6	120	1.0m	30	rp-2-groups	normal	559	561.0	0	2432.0	6853.0
1639	A320 (30 rows - 180 seats)	S6	120	1.0m	30	rp-steep-5-groups	normal	570	570.0	0	558.0	3148.0
1642	A320 (30 rows - 180 seats)	S6	120	1.0m	30	rp-3-groups	normal	552	553.0	0	1008.0	5080.0
1640	A320 (30 rows - 180 seats)	S6	120	1.0m	30	rp-steep-6-groups	normal	577	578.0	0	447.0	2874.0
1643	A320 (30 rows - 180 seats)	S6	120	1.0m	30	rp-spread-4-groups	normal	536	535.0	0	695.0	4266.0
1644	A320 (30 rows - 180 seats)	S6	120	1.0m	30	rp-spread-5-groups	normal	551	552.0	0	576.0	3522.0
1645	A320 (30 rows - 180 seats)	S6	120	1.0m	30	rp-spread-6-groups	normal	576	576.0	0	465.0	3244.0
1646	A320 (30 rows - 180 seats)	S6	120	1.0m	30	rp-steep-4-groups	normal	550	549.0	0	793.0	4269.0
1647	A320 (30 rows - 180 seats)	S6	120	1.0m	30	rp-steep-5-groups	normal	541	541.0	0	557.0	3129.0
1649	A320 (30 rows - 180 seats)	S6	120	1.0m	30	rp-2-groups	normal	564	566.0	0	2201.0	6213.0
1650	A320 (30 rows - 180 seats)	S6	120	1.0m	30	rp-3-groups	normal	524	525.0	0	1005.0	4544.0
1648	A320 (30 rows - 180 seats)	S6	120	1.0m	30	rp-steep-6-groups	normal	573	575.0	0	384.0	2605.0
1651	A320 (30 rows - 180 seats)	S6	120	1.0m	30	rp-spread-4-groups	normal	559	558.0	0	789.0	4328.0
1652	A320 (30 rows - 180 seats)	S6	120	1.0m	30	rp-spread-5-groups	normal	521	521.0	0	494.0	3423.0
1653	A320 (30 rows - 180 seats)	S6	120	1.0m	30	rp-spread-6-groups	normal	543	544.0	0	406.0	3135.0
1656	A320 (30 rows - 180 seats)	S6	120	1.0m	30	rp-steep-6-groups	normal	541	542.0	0	335.0	2765.0
1657	A320 (30 rows - 180 seats)	S6	120	1.0m	30	rp-2-groups	normal	546	548.0	0	1994.0	6125.0
1654	A320 (30 rows - 180 seats)	S6	120	1.0m	30	rp-steep-4-groups	normal	597	597.0	0	664.0	3915.0
1655	A320 (30 rows - 180 seats)	S6	120	1.0m	30	rp-steep-5-groups	normal	572	572.0	0	520.0	3070.0
1658	A320 (30 rows - 180 seats)	S6	120	1.0m	30	rp-3-groups	normal	577	578.0	0	1162.0	5137.0
1659	A320 (30 rows - 180 seats)	S6	120	1.0m	30	rp-spread-4-groups	normal	563	561.0	0	855.0	4171.0
1660	A320 (30 rows - 180 seats)	S6	120	1.0m	30	rp-spread-5-groups	normal	581	582.0	0	517.0	3720.0
1661	A320 (30 rows - 180 seats)	S6	120	1.0m	30	rp-spread-6-groups	normal	553	553.0	0	409.0	3155.0
1665	A320 (30 rows - 180 seats)	S6	120	1.0m	30	rp-2-groups	normal	581	582.0	0	2185.0	5863.0
1663	A320 (30 rows - 180 seats)	S6	120	1.0m	30	rp-steep-5-groups	normal	557	557.0	0	626.0	3427.0
1662	A320 (30 rows - 180 seats)	S6	120	1.0m	30	rp-steep-4-groups	normal	552	551.0	0	639.0	4009.0
1664	A320 (30 rows - 180 seats)	S6	120	1.0m	30	rp-steep-6-groups	normal	583	585.0	0	465.0	2799.0
1666	A320 (30 rows - 180 seats)	S6	120	1.0m	30	rp-3-groups	normal	559	560.0	0	887.0	4801.0
1667	A320 (30 rows - 180 seats)	S6	120	1.0m	30	rp-spread-4-groups	normal	577	576.0	0	737.0	4508.0
1668	A320 (30 rows - 180 seats)	S6	120	1.0m	30	rp-spread-5-groups	normal	544	545.0	0	456.0	3484.0
1669	A320 (30 rows - 180 seats)	S6	120	1.0m	30	rp-spread-6-groups	normal	563	563.0	0	397.0	3174.0
1670	A320 (30 rows - 180 seats)	S6	120	1.0m	30	rp-steep-4-groups	normal	578	577.0	0	858.0	4021.0
1671	A320 (30 rows - 180 seats)	S6	120	1.0m	30	rp-steep-5-groups	normal	574	574.0	0	554.0	3088.0
1672	A320 (30 rows - 180 seats)	S6	120	1.0m	30	rp-steep-6-groups	normal	560	561.0	0	400.0	2763.0
1674	A320 (30 rows - 180 seats)	S6	120	1.0m	30	rp-3-groups	normal	555	556.0	0	957.0	4949.0
1673	A320 (30 rows - 180 seats)	S6	120	1.0m	30	rp-2-groups	normal	561	562.0	0	1888.0	6305.0
1675	A320 (30 rows - 180 seats)	S6	120	1.0m	30	rp-spread-4-groups	normal	555	553.0	0	767.0	4265.0
1676	A320 (30 rows - 180 seats)	S6	120	1.0m	30	rp-spread-5-groups	normal	571	572.0	0	546.0	3531.0
1677	A320 (30 rows - 180 seats)	S6	120	1.0m	30	rp-spread-6-groups	normal	545	546.0	0	419.0	3291.0
1678	A320 (30 rows - 180 seats)	S6	120	1.0m	30	rp-steep-4-groups	normal	569	569.0	0	668.0	4060.0
1680	A320 (30 rows - 180 seats)	S6	120	1.0m	30	rp-steep-6-groups	normal	560	561.0	0	566.0	2739.0
1679	A320 (30 rows - 180 seats)	S6	120	1.0m	30	rp-steep-5-groups	normal	570	570.0	0	625.0	3419.0
1681	A320 (30 rows - 180 seats)	S6	120	1.0m	30	rp-2-groups	normal	600	602.0	0	2020.0	6350.0
1682	A320 (30 rows - 180 seats)	S6	120	1.0m	30	rp-3-groups	normal	542	544.0	0	993.0	5002.0
1683	A320 (30 rows - 180 seats)	S6	120	1.0m	30	rp-spread-4-groups	normal	558	557.0	0	718.0	4345.0
1684	A320 (30 rows - 180 seats)	S6	120	1.0m	30	rp-spread-5-groups	normal	556	557.0	0	552.0	3783.0
1685	A320 (30 rows - 180 seats)	S6	120	1.0m	30	rp-spread-6-groups	normal	575	576.0	0	475.0	3259.0
1686	A320 (30 rows - 180 seats)	S6	120	1.0m	30	rp-steep-4-groups	normal	558	557.0	0	651.0	3995.0
1688	A320 (30 rows - 180 seats)	S6	120	1.0m	30	rp-steep-6-groups	normal	544	545.0	0	332.0	2682.0
1687	A320 (30 rows - 180 seats)	S6	120	1.0m	30	rp-steep-5-groups	normal	576	576.0	0	589.0	3051.0
1689	A320 (30 rows - 180 seats)	S6	120	1.0m	30	rp-2-groups	normal	580	581.0	0	2331.0	6456.0
1690	A320 (30 rows - 180 seats)	S6	120	1.0m	30	rp-3-groups	normal	549	550.0	0	1004.0	4935.0
1691	A320 (30 rows - 180 seats)	S6	120	1.0m	30	rp-spread-4-groups	normal	578	576.0	0	783.0	4177.0
1692	A320 (30 rows - 180 seats)	S6	120	1.0m	30	rp-spread-5-groups	normal	566	566.0	0	563.0	3539.0
1693	A320 (30 rows - 180 seats)	S6	120	1.0m	30	rp-spread-6-groups	normal	525	526.0	0	366.0	3185.0
1697	A320 (30 rows - 180 seats)	S6	120	1.0m	30	rp-2-groups	normal	555	556.0	0	2347.0	7087.0
1695	A320 (30 rows - 180 seats)	S6	120	1.0m	30	rp-steep-5-groups	normal	535	535.0	0	566.0	3123.0
1694	A320 (30 rows - 180 seats)	S6	120	1.0m	30	rp-steep-4-groups	normal	568	567.0	0	688.0	3931.0
1696	A320 (30 rows - 180 seats)	S6	120	1.0m	30	rp-steep-6-groups	normal	575	576.0	0	443.0	2607.0
1699	A320 (30 rows - 180 seats)	S6	120	1.0m	30	rp-spread-4-groups	normal	570	569.0	0	806.0	4502.0
1698	A320 (30 rows - 180 seats)	S6	120	1.0m	30	rp-3-groups	normal	547	548.0	0	996.0	4778.0
1700	A320 (30 rows - 180 seats)	S6	120	1.0m	30	rp-spread-5-groups	normal	565	566.0	0	579.0	3514.0
1701	A320 (30 rows - 180 seats)	S6	120	1.0m	30	rp-spread-6-groups	normal	544	544.0	0	416.0	3236.0
1703	A320 (30 rows - 180 seats)	S6	120	1.0m	30	rp-steep-5-groups	normal	541	541.0	0	478.0	3026.0
1704	A320 (30 rows - 180 seats)	S6	120	1.0m	30	rp-steep-6-groups	normal	549	550.0	0	477.0	2755.0
1702	A320 (30 rows - 180 seats)	S6	120	1.0m	30	rp-steep-4-groups	normal	574	573.0	0	682.0	3985.0
1705	A320 (30 rows - 180 seats)	S6	120	1.0m	30	rp-2-groups	normal	596	597.0	0	2593.0	6437.0
1706	A320 (30 rows - 180 seats)	S6	120	1.0m	30	rp-3-groups	normal	560	561.0	0	1294.0	4833.0
1707	A320 (30 rows - 180 seats)	S6	120	1.0m	30	rp-spread-4-groups	normal	553	552.0	0	781.0	4383.0
1708	A320 (30 rows - 180 seats)	S6	120	1.0m	30	rp-spread-5-groups	normal	541	542.0	0	434.0	3499.0
1709	A320 (30 rows - 180 seats)	S6	120	1.0m	30	rp-spread-6-groups	normal	573	573.0	0	482.0	3066.0
1711	A320 (30 rows - 180 seats)	S6	120	1.0m	30	rp-steep-5-groups	normal	546	546.0	0	504.0	3167.0
1713	A320 (30 rows - 180 seats)	S6	120	1.0m	30	rp-2-groups	normal	553	554.0	0	1802.0	5713.0
1710	A320 (30 rows - 180 seats)	S6	120	1.0m	30	rp-steep-4-groups	normal	546	545.0	0	785.0	4051.0
1714	A320 (30 rows - 180 seats)	S6	120	1.0m	30	rp-3-groups	normal	553	554.0	0	1295.0	5007.0
1712	A320 (30 rows - 180 seats)	S6	120	1.0m	30	rp-steep-6-groups	normal	573	574.0	0	407.0	2931.0
1715	A320 (30 rows - 180 seats)	S6	120	1.0m	30	rp-spread-4-groups	normal	526	524.0	0	772.0	4417.0
1716	A320 (30 rows - 180 seats)	S6	120	1.0m	30	rp-spread-5-groups	normal	561	561.0	0	504.0	3346.0
1717	A320 (30 rows - 180 seats)	S6	120	1.0m	30	rp-spread-6-groups	normal	539	540.0	0	413.0	3245.0
1719	A320 (30 rows - 180 seats)	S6	120	1.0m	30	rp-steep-5-groups	normal	522	522.0	0	530.0	3367.0
1718	A320 (30 rows - 180 seats)	S6	120	1.0m	30	rp-steep-4-groups	normal	550	550.0	0	793.0	3853.0
1721	A320 (30 rows - 180 seats)	S6	120	1.0m	30	rp-2-groups	normal	590	592.0	0	2033.0	6649.0
1720	A320 (30 rows - 180 seats)	S6	120	1.0m	30	rp-steep-6-groups	normal	555	556.0	0	394.0	2536.0
1722	A320 (30 rows - 180 seats)	S6	120	1.0m	30	rp-3-groups	normal	547	548.0	0	1083.0	4548.0
1723	A320 (30 rows - 180 seats)	S6	120	1.0m	30	rp-spread-4-groups	normal	521	519.0	0	765.0	4137.0
1724	A320 (30 rows - 180 seats)	S6	120	1.0m	30	rp-spread-5-groups	normal	558	559.0	0	520.0	3622.0
1725	A320 (30 rows - 180 seats)	S6	120	1.0m	30	rp-spread-6-groups	normal	569	569.0	0	418.0	3194.0
1726	A320 (30 rows - 180 seats)	S6	120	1.0m	30	rp-steep-4-groups	normal	553	552.0	0	733.0	3791.0
1727	A320 (30 rows - 180 seats)	S6	120	1.0m	30	rp-steep-5-groups	normal	560	560.0	0	609.0	3157.0
1729	A320 (30 rows - 180 seats)	S6	120	1.0m	30	rp-2-groups	normal	585	586.0	0	1790.0	6692.0
1728	A320 (30 rows - 180 seats)	S6	120	1.0m	30	rp-steep-6-groups	normal	536	538.0	0	443.0	2709.0
1730	A320 (30 rows - 180 seats)	S6	120	1.0m	30	rp-3-groups	normal	591	592.0	0	1119.0	4633.0
1731	A320 (30 rows - 180 seats)	S6	120	1.0m	30	rp-spread-4-groups	normal	552	550.0	0	711.0	4140.0
1732	A320 (30 rows - 180 seats)	S6	120	1.0m	30	rp-spread-5-groups	normal	566	566.0	0	548.0	3557.0
1733	A320 (30 rows - 180 seats)	S6	120	1.0m	30	rp-spread-6-groups	normal	568	568.0	0	440.0	3310.0
1734	A320 (30 rows - 180 seats)	S6	120	1.0m	30	rp-steep-4-groups	normal	562	561.0	0	858.0	3809.0
1737	A320 (30 rows - 180 seats)	S6	120	1.0m	30	rp-2-groups	normal	589	591.0	0	2282.0	6516.0
1736	A320 (30 rows - 180 seats)	S6	120	1.0m	30	rp-steep-6-groups	normal	555	556.0	0	399.0	2768.0
1735	A320 (30 rows - 180 seats)	S6	120	1.0m	30	rp-steep-5-groups	normal	571	571.0	0	442.0	3124.0
1738	A320 (30 rows - 180 seats)	S6	120	1.0m	30	rp-3-groups	normal	571	572.0	0	1094.0	4927.0
1739	A320 (30 rows - 180 seats)	S6	120	1.0m	30	rp-spread-4-groups	normal	524	522.0	0	767.0	4122.0
1740	A320 (30 rows - 180 seats)	S6	120	1.0m	30	rp-spread-5-groups	normal	555	555.0	0	595.0	3601.0
1741	A320 (30 rows - 180 seats)	S6	120	1.0m	30	rp-spread-6-groups	normal	560	560.0	0	510.0	3266.0
1742	A320 (30 rows - 180 seats)	S6	120	1.0m	30	rp-steep-4-groups	normal	559	558.0	0	860.0	3992.0
1743	A320 (30 rows - 180 seats)	S6	120	1.0m	30	rp-steep-5-groups	normal	586	586.0	0	575.0	3109.0
1745	A320 (30 rows - 180 seats)	S6	120	1.0m	30	rp-2-groups	normal	587	589.0	0	1988.0	6144.0
1744	A320 (30 rows - 180 seats)	S6	120	1.0m	30	rp-steep-6-groups	normal	577	578.0	0	444.0	2753.0
1746	A320 (30 rows - 180 seats)	S6	120	1.0m	30	rp-3-groups	normal	562	563.0	0	1227.0	4808.0
1747	A320 (30 rows - 180 seats)	S6	120	1.0m	30	rp-spread-4-groups	normal	591	589.0	0	874.0	4472.0
1748	A320 (30 rows - 180 seats)	S6	120	1.0m	30	rp-spread-5-groups	normal	542	543.0	0	537.0	3380.0
1749	A320 (30 rows - 180 seats)	S6	120	1.0m	30	rp-spread-6-groups	normal	527	527.0	0	394.0	3134.0
1750	A320 (30 rows - 180 seats)	S6	120	1.0m	30	rp-steep-4-groups	normal	570	569.0	0	833.0	4094.0
1751	A320 (30 rows - 180 seats)	S6	120	1.0m	30	rp-steep-5-groups	normal	543	543.0	0	475.0	3134.0
1753	A320 (30 rows - 180 seats)	S6	120	1.0m	30	rp-2-groups	normal	541	542.0	0	1828.0	6090.0
1754	A320 (30 rows - 180 seats)	S6	120	1.0m	30	rp-3-groups	normal	561	562.0	0	1136.0	4820.0
1752	A320 (30 rows - 180 seats)	S6	120	1.0m	30	rp-steep-6-groups	normal	582	583.0	0	487.0	2811.0
1755	A320 (30 rows - 180 seats)	S6	120	1.0m	30	rp-spread-4-groups	normal	538	537.0	0	877.0	4304.0
1756	A320 (30 rows - 180 seats)	S6	120	1.0m	30	rp-spread-5-groups	normal	541	542.0	0	564.0	3522.0
1757	A320 (30 rows - 180 seats)	S6	120	1.0m	30	rp-spread-6-groups	normal	553	553.0	0	496.0	3076.0
1758	A320 (30 rows - 180 seats)	S6	120	1.0m	30	rp-steep-4-groups	normal	547	547.0	0	812.0	4157.0
1759	A320 (30 rows - 180 seats)	S6	120	1.0m	30	rp-steep-5-groups	normal	561	561.0	0	464.0	3214.0
1761	A320 (30 rows - 180 seats)	S6	120	1.0m	30	rp-2-groups	normal	570	571.0	0	1999.0	6150.0
1760	A320 (30 rows - 180 seats)	S6	120	1.0m	30	rp-steep-6-groups	normal	570	571.0	0	413.0	2783.0
1762	A320 (30 rows - 180 seats)	S6	120	1.0m	30	rp-3-groups	normal	556	557.0	0	1237.0	4694.0
1763	A320 (30 rows - 180 seats)	S6	120	1.0m	30	rp-spread-4-groups	normal	535	533.0	0	623.0	4293.0
1764	A320 (30 rows - 180 seats)	S6	120	1.0m	30	rp-spread-5-groups	normal	566	567.0	0	502.0	3291.0
1765	A320 (30 rows - 180 seats)	S6	120	1.0m	30	rp-spread-6-groups	normal	570	571.0	0	436.0	3184.0
1766	A320 (30 rows - 180 seats)	S6	120	1.0m	30	rp-steep-4-groups	normal	555	555.0	0	702.0	3833.0
1767	A320 (30 rows - 180 seats)	S6	120	1.0m	30	rp-steep-5-groups	normal	560	560.0	0	510.0	3330.0
1769	A320 (30 rows - 180 seats)	S6	120	1.0m	30	rp-2-groups	normal	588	590.0	0	2034.0	6028.0
1768	A320 (30 rows - 180 seats)	S6	120	1.0m	30	rp-steep-6-groups	normal	551	552.0	0	339.0	2673.0
1770	A320 (30 rows - 180 seats)	S6	120	1.0m	30	rp-3-groups	normal	583	584.0	0	1038.0	4778.0
1771	A320 (30 rows - 180 seats)	S6	120	1.0m	30	rp-spread-4-groups	normal	549	548.0	0	674.0	4612.0
1772	A320 (30 rows - 180 seats)	S6	120	1.0m	30	rp-spread-5-groups	normal	560	561.0	0	500.0	3487.0
1773	A320 (30 rows - 180 seats)	S6	120	1.0m	30	rp-spread-6-groups	normal	562	562.0	0	352.0	3222.0
1774	A320 (30 rows - 180 seats)	S6	120	1.0m	30	rp-steep-4-groups	normal	540	540.0	0	899.0	3898.0
1775	A320 (30 rows - 180 seats)	S6	120	1.0m	30	rp-steep-5-groups	normal	537	537.0	0	462.0	3333.0
1776	A320 (30 rows - 180 seats)	S6	120	1.0m	30	rp-steep-6-groups	normal	568	570.0	0	417.0	2586.0
1777	A320 (30 rows - 180 seats)	S6	120	1.0m	30	rp-2-groups	normal	588	589.0	0	2275.0	6331.0
1778	A320 (30 rows - 180 seats)	S6	120	1.0m	30	rp-3-groups	normal	591	592.0	0	1260.0	5548.0
1779	A320 (30 rows - 180 seats)	S6	120	1.0m	30	rp-spread-4-groups	normal	544	542.0	0	774.0	3910.0
1780	A320 (30 rows - 180 seats)	S6	120	1.0m	30	rp-spread-5-groups	normal	562	563.0	0	548.0	3600.0
1782	A320 (30 rows - 180 seats)	S6	120	1.0m	30	rp-steep-4-groups	normal	538	537.0	0	760.0	3768.0
1781	A320 (30 rows - 180 seats)	S6	120	1.0m	30	rp-spread-6-groups	normal	592	592.0	0	451.0	3386.0
1783	A320 (30 rows - 180 seats)	S6	120	1.0m	30	rp-steep-5-groups	normal	563	563.0	0	543.0	3134.0
1785	A320 (30 rows - 180 seats)	S6	120	1.0m	30	rp-2-groups	normal	565	566.0	0	2109.0	6014.0
1784	A320 (30 rows - 180 seats)	S6	120	1.0m	30	rp-steep-6-groups	normal	570	571.0	0	431.0	2982.0
1786	A320 (30 rows - 180 seats)	S6	120	1.0m	30	rp-3-groups	normal	610	611.0	0	1262.0	4787.0
1787	A320 (30 rows - 180 seats)	S6	120	1.0m	30	rp-spread-4-groups	normal	528	526.0	0	817.0	4429.0
1788	A320 (30 rows - 180 seats)	S6	120	1.0m	30	rp-spread-5-groups	normal	522	523.0	0	478.0	3614.0
1789	A320 (30 rows - 180 seats)	S6	120	1.0m	30	rp-spread-6-groups	normal	560	560.0	0	386.0	3205.0
1790	A320 (30 rows - 180 seats)	S6	120	1.0m	30	rp-steep-4-groups	normal	550	549.0	0	740.0	3757.0
1791	A320 (30 rows - 180 seats)	S6	120	1.0m	30	rp-steep-5-groups	normal	522	522.0	0	516.0	3061.0
1793	A320 (30 rows - 180 seats)	S6	120	1.0m	30	rp-2-groups	normal	593	595.0	0	1803.0	6337.0
1792	A320 (30 rows - 180 seats)	S6	120	1.0m	30	rp-steep-6-groups	normal	562	563.0	0	420.0	2666.0
1794	A320 (30 rows - 180 seats)	S6	120	1.0m	30	rp-3-groups	normal	564	565.0	0	1305.0	4612.0
1796	A320 (30 rows - 180 seats)	S6	120	1.0m	30	rp-spread-5-groups	normal	546	547.0	0	497.0	3707.0
1795	A320 (30 rows - 180 seats)	S6	120	1.0m	30	rp-spread-4-groups	normal	562	560.0	0	762.0	4260.0
1798	A320 (30 rows - 180 seats)	S6	120	1.0m	30	rp-steep-4-groups	normal	557	556.0	0	672.0	4191.0
1797	A320 (30 rows - 180 seats)	S6	120	1.0m	30	rp-spread-6-groups	normal	546	546.0	0	449.0	3160.0
1799	A320 (30 rows - 180 seats)	S6	120	1.0m	30	rp-steep-5-groups	normal	534	534.0	0	532.0	3037.0
1801	A320 (30 rows - 180 seats)	S6	120	1.0m	30	rp-2-groups	normal	576	577.0	0	2008.0	6702.0
1800	A320 (30 rows - 180 seats)	S6	120	1.0m	30	rp-steep-6-groups	normal	564	565.0	0	383.0	2578.0
1802	A320 (30 rows - 180 seats)	S6	120	1.0m	30	rp-3-groups	normal	556	557.0	0	1193.0	4658.0
1803	A320 (30 rows - 180 seats)	S6	120	1.0m	30	rp-spread-4-groups	normal	539	538.0	0	645.0	4068.0
1805	A320 (30 rows - 180 seats)	S6	120	1.0m	30	rp-spread-6-groups	normal	568	569.0	0	426.0	3321.0
1807	A320 (30 rows - 180 seats)	S6	120	1.0m	30	rp-steep-5-groups	normal	555	555.0	0	598.0	3153.0
1806	A320 (30 rows - 180 seats)	S6	120	1.0m	30	rp-steep-4-groups	normal	570	569.0	0	643.0	3959.0
1804	A320 (30 rows - 180 seats)	S6	120	1.0m	30	rp-spread-5-groups	normal	592	593.0	0	631.0	3593.0
1809	A320 (30 rows - 180 seats)	S6	120	1.0m	30	rp-2-groups	normal	593	595.0	0	2133.0	6700.0
1810	A320 (30 rows - 180 seats)	S6	120	1.0m	30	rp-3-groups	normal	583	584.0	0	1388.0	4926.0
1808	A320 (30 rows - 180 seats)	S6	120	1.0m	30	rp-steep-6-groups	normal	573	574.0	0	447.0	2675.0
1811	A320 (30 rows - 180 seats)	S6	120	1.0m	30	rp-spread-4-groups	normal	596	595.0	0	725.0	4725.0
1812	A320 (30 rows - 180 seats)	S6	120	1.0m	30	rp-spread-5-groups	normal	532	532.0	0	579.0	3482.0
1813	A320 (30 rows - 180 seats)	S6	120	1.0m	30	rp-spread-6-groups	normal	535	535.0	0	407.0	2896.0
1814	A320 (30 rows - 180 seats)	S6	120	1.0m	30	rp-steep-4-groups	normal	578	577.0	0	786.0	3761.0
1815	A320 (30 rows - 180 seats)	S6	120	1.0m	30	rp-steep-5-groups	normal	560	560.0	0	545.0	3195.0
1816	A320 (30 rows - 180 seats)	S6	120	1.0m	30	rp-steep-6-groups	normal	537	539.0	0	357.0	2874.0
1817	A320 (30 rows - 180 seats)	S6	120	1.0m	30	rp-2-groups	normal	559	560.0	0	2203.0	5939.0
1818	A320 (30 rows - 180 seats)	S6	120	1.0m	30	rp-3-groups	normal	563	564.0	0	1183.0	5144.0
1819	A320 (30 rows - 180 seats)	S6	120	1.0m	30	rp-spread-4-groups	normal	545	543.0	0	704.0	3986.0
1820	A320 (30 rows - 180 seats)	S6	120	1.0m	30	rp-spread-5-groups	normal	544	545.0	0	564.0	3456.0
1821	A320 (30 rows - 180 seats)	S6	120	1.0m	30	rp-spread-6-groups	normal	565	566.0	0	404.0	3195.0
1822	A320 (30 rows - 180 seats)	S6	120	1.0m	30	rp-steep-4-groups	normal	588	588.0	0	943.0	3988.0
1824	A320 (30 rows - 180 seats)	S6	120	1.0m	30	rp-steep-6-groups	normal	568	570.0	0	473.0	2599.0
1825	A320 (30 rows - 180 seats)	S6	120	1.0m	30	rp-2-groups	normal	611	612.0	0	2235.0	6773.0
1823	A320 (30 rows - 180 seats)	S6	120	1.0m	30	rp-steep-5-groups	normal	554	554.0	0	495.0	3255.0
1826	A320 (30 rows - 180 seats)	S6	120	1.0m	30	rp-3-groups	normal	548	549.0	0	876.0	4776.0
1827	A320 (30 rows - 180 seats)	S6	120	1.0m	30	rp-spread-4-groups	normal	561	560.0	0	867.0	4235.0
1828	A320 (30 rows - 180 seats)	S6	120	1.0m	30	rp-spread-5-groups	normal	573	574.0	0	588.0	3672.0
1829	A320 (30 rows - 180 seats)	S6	120	1.0m	30	rp-spread-6-groups	normal	555	555.0	0	417.0	3171.0
1830	A320 (30 rows - 180 seats)	S6	120	1.0m	30	rp-steep-4-groups	normal	554	553.0	0	710.0	3720.0
1831	A320 (30 rows - 180 seats)	S6	120	1.0m	30	rp-steep-5-groups	normal	568	568.0	0	616.0	3230.0
1832	A320 (30 rows - 180 seats)	S6	120	1.0m	30	rp-steep-6-groups	normal	532	534.0	0	361.0	2728.0
1833	A320 (30 rows - 180 seats)	S6	120	1.0m	30	rp-2-groups	normal	549	551.0	0	2366.0	6331.0
1834	A320 (30 rows - 180 seats)	S6	120	1.0m	30	rp-3-groups	normal	577	578.0	0	988.0	5154.0
1835	A320 (30 rows - 180 seats)	S6	120	1.0m	30	rp-spread-4-groups	normal	585	583.0	0	860.0	4323.0
1836	A320 (30 rows - 180 seats)	S6	120	1.0m	30	rp-spread-5-groups	normal	551	552.0	0	578.0	3589.0
1837	A320 (30 rows - 180 seats)	S6	120	1.0m	30	rp-spread-6-groups	normal	558	558.0	0	364.0	3124.0
1838	A320 (30 rows - 180 seats)	S6	120	1.0m	30	rp-steep-4-groups	normal	546	545.0	0	728.0	4051.0
1839	A320 (30 rows - 180 seats)	S6	120	1.0m	30	rp-steep-5-groups	normal	564	564.0	0	555.0	3101.0
1840	A320 (30 rows - 180 seats)	S6	120	1.0m	30	rp-steep-6-groups	normal	567	568.0	0	444.0	2640.0
1842	A320 (30 rows - 180 seats)	S6	120	1.0m	30	rp-3-groups	normal	556	557.0	0	1286.0	5217.0
1841	A320 (30 rows - 180 seats)	S6	120	1.0m	30	rp-2-groups	normal	576	577.0	0	2092.0	6753.0
1843	A320 (30 rows - 180 seats)	S6	120	1.0m	30	rp-spread-4-groups	normal	566	564.0	0	868.0	4324.0
1844	A320 (30 rows - 180 seats)	S6	120	1.0m	30	rp-spread-5-groups	normal	524	525.0	0	505.0	3506.0
1845	A320 (30 rows - 180 seats)	S6	120	1.0m	30	rp-spread-6-groups	normal	551	551.0	0	484.0	3178.0
1846	A320 (30 rows - 180 seats)	S6	120	1.0m	30	rp-steep-4-groups	normal	580	579.0	0	944.0	4166.0
1848	A320 (30 rows - 180 seats)	S6	120	1.0m	30	rp-steep-6-groups	normal	528	529.0	0	329.0	2603.0
1847	A320 (30 rows - 180 seats)	S6	120	1.0m	30	rp-steep-5-groups	normal	585	585.0	0	722.0	3282.0
1849	A320 (30 rows - 180 seats)	S6	120	1.0m	30	rp-2-groups	normal	596	598.0	0	2302.0	6668.0
1850	A320 (30 rows - 180 seats)	S6	120	1.0m	30	rp-3-groups	normal	560	561.0	0	1121.0	4676.0
1851	A320 (30 rows - 180 seats)	S6	120	1.0m	30	rp-spread-4-groups	normal	593	591.0	0	757.0	4484.0
1852	A320 (30 rows - 180 seats)	S6	120	1.0m	30	rp-spread-5-groups	normal	539	539.0	0	520.0	3301.0
1853	A320 (30 rows - 180 seats)	S6	120	1.0m	30	rp-spread-6-groups	normal	564	564.0	0	516.0	3187.0
1854	A320 (30 rows - 180 seats)	S6	120	1.0m	30	rp-steep-4-groups	normal	569	568.0	0	681.0	4084.0
1855	A320 (30 rows - 180 seats)	S6	120	1.0m	30	rp-steep-5-groups	normal	569	569.0	0	566.0	3228.0
1857	A320 (30 rows - 180 seats)	S6	120	1.0m	30	rp-2-groups	normal	565	566.0	0	2439.0	6018.0
1856	A320 (30 rows - 180 seats)	S6	120	1.0m	30	rp-steep-6-groups	normal	579	580.0	0	426.0	2724.0
1858	A320 (30 rows - 180 seats)	S6	120	1.0m	30	rp-3-groups	normal	570	571.0	0	1145.0	4716.0
1859	A320 (30 rows - 180 seats)	S6	120	1.0m	30	rp-spread-4-groups	normal	532	531.0	0	872.0	4213.0
1860	A320 (30 rows - 180 seats)	S6	120	1.0m	30	rp-spread-5-groups	normal	568	569.0	0	558.0	3469.0
1861	A320 (30 rows - 180 seats)	S6	120	1.0m	30	rp-spread-6-groups	normal	547	548.0	0	452.0	3152.0
1862	A320 (30 rows - 180 seats)	S6	120	1.0m	30	rp-steep-4-groups	normal	571	570.0	0	1023.0	4030.0
1863	A320 (30 rows - 180 seats)	S6	120	1.0m	30	rp-steep-5-groups	normal	548	547.0	0	468.0	3103.0
1865	A320 (30 rows - 180 seats)	S6	120	1.0m	30	rp-2-groups	normal	554	556.0	0	1830.0	6225.0
1864	A320 (30 rows - 180 seats)	S6	120	1.0m	30	rp-steep-6-groups	normal	557	558.0	0	496.0	2620.0
1866	A320 (30 rows - 180 seats)	S6	120	1.0m	30	rp-3-groups	normal	578	579.0	0	1023.0	4827.0
1867	A320 (30 rows - 180 seats)	S6	120	1.0m	30	rp-spread-4-groups	normal	545	543.0	0	748.0	4179.0
1868	A320 (30 rows - 180 seats)	S6	120	1.0m	30	rp-spread-5-groups	normal	557	558.0	0	540.0	3372.0
1869	A320 (30 rows - 180 seats)	S6	120	1.0m	30	rp-spread-6-groups	normal	583	584.0	0	397.0	3206.0
1870	A320 (30 rows - 180 seats)	S6	120	1.0m	30	rp-steep-4-groups	normal	569	568.0	0	788.0	3951.0
1871	A320 (30 rows - 180 seats)	S6	120	1.0m	30	rp-steep-5-groups	normal	560	560.0	0	575.0	3235.0
1872	A320 (30 rows - 180 seats)	S6	120	1.0m	30	rp-steep-6-groups	normal	568	569.0	0	444.0	2719.0
1873	A320 (30 rows - 180 seats)	S6	120	1.0m	30	rp-2-groups	normal	584	585.0	0	2133.0	6415.0
1875	A320 (30 rows - 180 seats)	S6	120	1.0m	30	rp-spread-4-groups	normal	563	562.0	0	917.0	4400.0
1876	A320 (30 rows - 180 seats)	S6	120	1.0m	30	rp-spread-5-groups	normal	574	574.0	0	508.0	3570.0
1874	A320 (30 rows - 180 seats)	S6	120	1.0m	30	rp-3-groups	normal	569	570.0	0	1158.0	5069.0
1877	A320 (30 rows - 180 seats)	S6	120	1.0m	30	rp-spread-6-groups	normal	561	561.0	0	431.0	3053.0
1878	A320 (30 rows - 180 seats)	S6	120	1.0m	30	rp-steep-4-groups	normal	547	546.0	0	660.0	3839.0
1879	A320 (30 rows - 180 seats)	S6	120	1.0m	30	rp-steep-5-groups	normal	564	564.0	0	685.0	3180.0
1880	A320 (30 rows - 180 seats)	S6	120	1.0m	30	rp-steep-6-groups	normal	554	555.0	0	341.0	2722.0
1881	A320 (30 rows - 180 seats)	S6	120	1.0m	30	rp-2-groups	normal	546	548.0	0	1773.0	6382.0
1882	A320 (30 rows - 180 seats)	S6	120	1.0m	30	rp-3-groups	normal	547	548.0	0	913.0	4805.0
1883	A320 (30 rows - 180 seats)	S6	120	1.0m	30	rp-spread-4-groups	normal	561	560.0	0	758.0	4346.0
1885	A320 (30 rows - 180 seats)	S6	120	1.0m	30	rp-spread-6-groups	normal	541	541.0	0	414.0	3086.0
1884	A320 (30 rows - 180 seats)	S6	120	1.0m	30	rp-spread-5-groups	normal	582	583.0	0	493.0	3486.0
1886	A320 (30 rows - 180 seats)	S6	120	1.0m	30	rp-steep-4-groups	normal	535	534.0	0	786.0	3803.0
1887	A320 (30 rows - 180 seats)	S6	120	1.0m	30	rp-steep-5-groups	normal	540	540.0	0	495.0	2976.0
1888	A320 (30 rows - 180 seats)	S6	120	1.0m	30	rp-steep-6-groups	normal	562	564.0	0	403.0	2774.0
1889	A320 (30 rows - 180 seats)	S6	120	1.0m	30	rp-2-groups	normal	557	558.0	0	1978.0	6506.0
1891	A320 (30 rows - 180 seats)	S6	120	1.0m	30	rp-spread-4-groups	normal	533	531.0	0	817.0	4386.0
1890	A320 (30 rows - 180 seats)	S6	120	1.0m	30	rp-3-groups	normal	582	583.0	0	1113.0	4648.0
1892	A320 (30 rows - 180 seats)	S6	120	1.0m	30	rp-spread-5-groups	normal	556	557.0	0	526.0	3837.0
1893	A320 (30 rows - 180 seats)	S6	120	1.0m	30	rp-spread-6-groups	normal	550	550.0	0	414.0	3300.0
1894	A320 (30 rows - 180 seats)	S6	120	1.0m	30	rp-steep-4-groups	normal	550	549.0	0	624.0	3730.0
1895	A320 (30 rows - 180 seats)	S6	120	1.0m	30	rp-steep-5-groups	normal	575	575.0	0	469.0	3332.0
1896	A320 (30 rows - 180 seats)	S6	120	1.0m	30	rp-steep-6-groups	normal	571	572.0	0	385.0	2710.0
1897	A320 (30 rows - 180 seats)	S6	120	1.0m	30	rp-2-groups	normal	584	586.0	0	1955.0	6234.0
1898	A320 (30 rows - 180 seats)	S6	120	1.0m	30	rp-3-groups	normal	563	564.0	0	1078.0	5298.0
1899	A320 (30 rows - 180 seats)	S6	120	1.0m	30	rp-spread-4-groups	normal	549	548.0	0	729.0	4173.0
1900	A320 (30 rows - 180 seats)	S6	120	1.0m	30	rp-spread-5-groups	normal	561	562.0	0	548.0	3527.0
1902	A320 (30 rows - 180 seats)	S6	120	1.0m	30	rp-steep-4-groups	normal	553	552.0	0	848.0	4185.0
1901	A320 (30 rows - 180 seats)	S6	120	1.0m	30	rp-spread-6-groups	normal	570	570.0	0	484.0	3262.0
1903	A320 (30 rows - 180 seats)	S6	120	1.0m	30	rp-steep-5-groups	normal	566	566.0	0	509.0	3311.0
1905	A320 (30 rows - 180 seats)	S6	120	1.0m	30	rp-2-groups	normal	563	565.0	0	1880.0	6385.0
1904	A320 (30 rows - 180 seats)	S6	120	1.0m	30	rp-steep-6-groups	normal	563	564.0	0	433.0	2837.0
1906	A320 (30 rows - 180 seats)	S6	120	1.0m	30	rp-3-groups	normal	587	589.0	0	1186.0	4785.0
1907	A320 (30 rows - 180 seats)	S6	120	1.0m	30	rp-spread-4-groups	normal	555	553.0	0	715.0	4355.0
1908	A320 (30 rows - 180 seats)	S6	120	1.0m	30	rp-spread-5-groups	normal	570	570.0	0	532.0	3772.0
1909	A320 (30 rows - 180 seats)	S6	120	1.0m	30	rp-spread-6-groups	normal	587	587.0	0	403.0	3094.0
1910	A320 (30 rows - 180 seats)	S6	120	1.0m	30	rp-steep-4-groups	normal	553	552.0	0	725.0	3961.0
1913	A320 (30 rows - 180 seats)	S6	120	1.0m	30	rp-2-groups	normal	585	587.0	0	2804.0	6539.0
1911	A320 (30 rows - 180 seats)	S6	120	1.0m	30	rp-steep-5-groups	normal	544	544.0	0	628.0	3063.0
1912	A320 (30 rows - 180 seats)	S6	120	1.0m	30	rp-steep-6-groups	normal	542	544.0	0	408.0	2591.0
1914	A320 (30 rows - 180 seats)	S6	120	1.0m	30	rp-3-groups	normal	547	548.0	0	1268.0	4971.0
1915	A320 (30 rows - 180 seats)	S6	120	1.0m	30	rp-spread-4-groups	normal	580	578.0	0	740.0	4086.0
1916	A320 (30 rows - 180 seats)	S6	120	1.0m	30	rp-spread-5-groups	normal	559	560.0	0	502.0	3498.0
1917	A320 (30 rows - 180 seats)	S6	120	1.0m	30	rp-spread-6-groups	normal	542	543.0	0	392.0	3326.0
1918	A320 (30 rows - 180 seats)	S6	120	1.0m	30	rp-steep-4-groups	normal	583	582.0	0	841.0	4051.0
1921	A320 (30 rows - 180 seats)	S6	120	1.0m	30	rp-2-groups	normal	579	581.0	0	2406.0	6301.0
1920	A320 (30 rows - 180 seats)	S6	120	1.0m	30	rp-steep-6-groups	normal	558	560.0	0	436.0	2668.0
1919	A320 (30 rows - 180 seats)	S6	120	1.0m	30	rp-steep-5-groups	normal	569	569.0	0	438.0	3390.0
1922	A320 (30 rows - 180 seats)	S6	120	1.0m	30	rp-3-groups	normal	566	567.0	0	1089.0	5132.0
1924	A320 (30 rows - 180 seats)	S6	120	1.0m	30	rp-spread-5-groups	normal	536	536.0	0	401.0	3491.0
1923	A320 (30 rows - 180 seats)	S6	120	1.0m	30	rp-spread-4-groups	normal	529	527.0	0	767.0	3932.0
1925	A320 (30 rows - 180 seats)	S6	120	1.0m	30	rp-spread-6-groups	normal	555	555.0	0	419.0	3112.0
1929	A320 (30 rows - 180 seats)	S6	120	1.0m	30	rp-2-groups	normal	541	543.0	0	1862.0	5954.0
1930	A320 (30 rows - 180 seats)	S6	120	1.0m	30	rp-3-groups	normal	569	570.0	0	1112.0	5535.0
1927	A320 (30 rows - 180 seats)	S6	120	1.0m	30	rp-steep-5-groups	normal	568	568.0	0	584.0	3069.0
1926	A320 (30 rows - 180 seats)	S6	120	1.0m	30	rp-steep-4-groups	normal	556	556.0	0	716.0	3955.0
1928	A320 (30 rows - 180 seats)	S6	120	1.0m	30	rp-steep-6-groups	normal	575	577.0	0	393.0	2792.0
1931	A320 (30 rows - 180 seats)	S6	120	1.0m	30	rp-spread-4-groups	normal	554	553.0	0	725.0	4104.0
1932	A320 (30 rows - 180 seats)	S6	120	1.0m	30	rp-spread-5-groups	normal	527	528.0	0	554.0	3342.0
1933	A320 (30 rows - 180 seats)	S6	120	1.0m	30	rp-spread-6-groups	normal	571	572.0	0	516.0	3123.0
1935	A320 (30 rows - 180 seats)	S6	120	1.0m	30	rp-steep-5-groups	normal	573	573.0	0	579.0	3207.0
1934	A320 (30 rows - 180 seats)	S6	120	1.0m	30	rp-steep-4-groups	normal	578	577.0	0	875.0	4142.0
1937	A320 (30 rows - 180 seats)	S6	120	1.0m	30	rp-2-groups	normal	617	618.0	0	2537.0	6568.0
1938	A320 (30 rows - 180 seats)	S6	120	1.0m	30	rp-3-groups	normal	579	580.0	0	1326.0	4825.0
1936	A320 (30 rows - 180 seats)	S6	120	1.0m	30	rp-steep-6-groups	normal	588	589.0	0	382.0	2641.0
1939	A320 (30 rows - 180 seats)	S6	120	1.0m	30	rp-spread-4-groups	normal	547	545.0	0	701.0	4560.0
1940	A320 (30 rows - 180 seats)	S6	120	1.0m	30	rp-spread-5-groups	normal	566	566.0	0	498.0	3332.0
1941	A320 (30 rows - 180 seats)	S6	120	1.0m	30	rp-spread-6-groups	normal	548	549.0	0	329.0	3148.0
1942	A320 (30 rows - 180 seats)	S6	120	1.0m	30	rp-steep-4-groups	normal	574	573.0	0	959.0	4276.0
1943	A320 (30 rows - 180 seats)	S6	120	1.0m	30	rp-steep-5-groups	normal	571	571.0	0	539.0	3543.0
1946	A320 (30 rows - 180 seats)	S6	120	1.0m	30	rp-3-groups	normal	548	549.0	0	1133.0	4839.0
1945	A320 (30 rows - 180 seats)	S6	120	1.0m	30	rp-2-groups	normal	598	599.0	0	2327.0	6649.0
1944	A320 (30 rows - 180 seats)	S6	120	1.0m	30	rp-steep-6-groups	normal	541	542.0	0	451.0	2892.0
1947	A320 (30 rows - 180 seats)	S6	120	1.0m	30	rp-spread-4-groups	normal	585	583.0	0	642.0	4135.0
1948	A320 (30 rows - 180 seats)	S6	120	1.0m	30	rp-spread-5-groups	normal	565	565.0	0	433.0	3472.0
1949	A320 (30 rows - 180 seats)	S6	120	1.0m	30	rp-spread-6-groups	normal	563	563.0	0	299.0	3120.0
1950	A320 (30 rows - 180 seats)	S6	120	1.0m	30	rp-steep-4-groups	normal	548	547.0	0	715.0	3778.0
1953	A320 (30 rows - 180 seats)	S6	120	1.0m	30	rp-2-groups	normal	575	577.0	0	2215.0	6441.0
1951	A320 (30 rows - 180 seats)	S6	120	1.0m	30	rp-steep-5-groups	normal	555	555.0	0	617.0	3401.0
1952	A320 (30 rows - 180 seats)	S6	120	1.0m	30	rp-steep-6-groups	normal	541	542.0	0	404.0	2612.0
1955	A320 (30 rows - 180 seats)	S6	120	1.0m	30	rp-spread-4-groups	normal	595	593.0	0	967.0	4558.0
1956	A320 (30 rows - 180 seats)	S6	120	1.0m	30	rp-spread-5-groups	normal	547	548.0	0	584.0	3580.0
1954	A320 (30 rows - 180 seats)	S6	120	1.0m	30	rp-3-groups	normal	561	562.0	0	1082.0	4897.0
1957	A320 (30 rows - 180 seats)	S6	120	1.0m	30	rp-spread-6-groups	normal	545	546.0	0	453.0	3196.0
1958	A320 (30 rows - 180 seats)	S6	120	1.0m	30	rp-steep-4-groups	normal	554	553.0	0	796.0	3866.0
1962	A320 (30 rows - 180 seats)	S6	120	1.0m	30	rp-3-groups	normal	562	563.0	0	1268.0	5002.0
1959	A320 (30 rows - 180 seats)	S6	120	1.0m	30	rp-steep-5-groups	normal	551	551.0	0	496.0	2976.0
1963	A320 (30 rows - 180 seats)	S6	120	1.0m	30	rp-spread-4-groups	normal	531	529.0	0	597.0	4255.0
1960	A320 (30 rows - 180 seats)	S6	120	1.0m	30	rp-steep-6-groups	normal	549	550.0	0	368.0	2708.0
1961	A320 (30 rows - 180 seats)	S6	120	1.0m	30	rp-2-groups	normal	551	553.0	0	1589.0	6341.0
1964	A320 (30 rows - 180 seats)	S6	120	1.0m	30	rp-spread-5-groups	normal	562	563.0	0	580.0	3589.0
1965	A320 (30 rows - 180 seats)	S6	120	1.0m	30	rp-spread-6-groups	normal	535	535.0	0	400.0	3071.0
1969	A320 (30 rows - 180 seats)	S6	120	1.0m	30	rp-2-groups	normal	560	561.0	0	1985.0	6366.0
1966	A320 (30 rows - 180 seats)	S6	120	1.0m	30	rp-steep-4-groups	normal	537	536.0	0	748.0	3615.0
1970	A320 (30 rows - 180 seats)	S6	120	1.0m	30	rp-3-groups	normal	519	520.0	0	965.0	4747.0
1968	A320 (30 rows - 180 seats)	S6	120	1.0m	30	rp-steep-6-groups	normal	559	560.0	0	464.0	2775.0
1967	A320 (30 rows - 180 seats)	S6	120	1.0m	30	rp-steep-5-groups	normal	561	561.0	0	524.0	3323.0
1971	A320 (30 rows - 180 seats)	S6	120	1.0m	30	rp-spread-4-groups	normal	567	565.0	0	651.0	4132.0
1972	A320 (30 rows - 180 seats)	S6	120	1.0m	30	rp-spread-5-groups	normal	578	578.0	0	550.0	3561.0
1973	A320 (30 rows - 180 seats)	S6	120	1.0m	30	rp-spread-6-groups	normal	554	554.0	0	423.0	3082.0
1974	A320 (30 rows - 180 seats)	S6	120	1.0m	30	rp-steep-4-groups	normal	559	559.0	0	860.0	4087.0
1975	A320 (30 rows - 180 seats)	S6	120	1.0m	30	rp-steep-5-groups	normal	545	544.0	0	643.0	3290.0
1976	A320 (30 rows - 180 seats)	S6	120	1.0m	30	rp-steep-6-groups	normal	561	563.0	0	407.0	2996.0
1978	A320 (30 rows - 180 seats)	S6	120	1.0m	30	rp-3-groups	normal	583	584.0	0	1163.0	4586.0
1977	A320 (30 rows - 180 seats)	S6	120	1.0m	30	rp-2-groups	normal	597	599.0	0	1817.0	6567.0
1979	A320 (30 rows - 180 seats)	S6	120	1.0m	30	rp-spread-4-groups	normal	545	544.0	0	808.0	4397.0
1980	A320 (30 rows - 180 seats)	S6	120	1.0m	30	rp-spread-5-groups	normal	560	560.0	0	585.0	3469.0
1981	A320 (30 rows - 180 seats)	S6	120	1.0m	30	rp-spread-6-groups	normal	562	562.0	0	454.0	3359.0
1982	A320 (30 rows - 180 seats)	S6	120	1.0m	30	rp-steep-4-groups	normal	541	540.0	0	709.0	3896.0
1983	A320 (30 rows - 180 seats)	S6	120	1.0m	30	rp-steep-5-groups	normal	539	539.0	0	510.0	3417.0
1985	A320 (30 rows - 180 seats)	S6	120	1.0m	30	rp-2-groups	normal	602	604.0	0	1873.0	6739.0
1986	A320 (30 rows - 180 seats)	S6	120	1.0m	30	rp-3-groups	normal	551	552.0	0	1076.0	5042.0
1984	A320 (30 rows - 180 seats)	S6	120	1.0m	30	rp-steep-6-groups	normal	569	570.0	0	438.0	2537.0
1987	A320 (30 rows - 180 seats)	S6	120	1.0m	30	rp-spread-4-groups	normal	549	547.0	0	587.0	4289.0
1988	A320 (30 rows - 180 seats)	S6	120	1.0m	30	rp-spread-5-groups	normal	545	545.0	0	520.0	3464.0
1989	A320 (30 rows - 180 seats)	S6	120	1.0m	30	rp-spread-6-groups	normal	549	549.0	0	361.0	3238.0
1990	A320 (30 rows - 180 seats)	S6	120	1.0m	30	rp-steep-4-groups	normal	579	579.0	0	751.0	4019.0
1991	A320 (30 rows - 180 seats)	S6	120	1.0m	30	rp-steep-5-groups	normal	564	564.0	0	566.0	3040.0
1992	A320 (30 rows - 180 seats)	S6	120	1.0m	30	rp-steep-6-groups	normal	567	569.0	0	530.0	2831.0
1994	A320 (30 rows - 180 seats)	S6	120	1.0m	30	rp-3-groups	normal	550	551.0	0	1122.0	4890.0
1993	A320 (30 rows - 180 seats)	S6	120	1.0m	30	rp-2-groups	normal	589	591.0	0	1894.0	6582.0
1995	A320 (30 rows - 180 seats)	S6	120	1.0m	30	rp-spread-4-groups	normal	523	522.0	0	716.0	4048.0
1997	A320 (30 rows - 180 seats)	S6	120	1.0m	30	rp-spread-6-groups	normal	533	533.0	0	397.0	2970.0
1998	A320 (30 rows - 180 seats)	S6	120	1.0m	30	rp-steep-4-groups	normal	571	570.0	0	834.0	4183.0
1996	A320 (30 rows - 180 seats)	S6	120	1.0m	30	rp-spread-5-groups	normal	578	579.0	0	629.0	3480.0
2000	A320 (30 rows - 180 seats)	S6	120	1.0m	30	rp-steep-6-groups	normal	556	557.0	0	384.0	2874.0
[truncated: 78,001 more rows]
