# Supplementary material for: Adapting the reverse pyramid airplane boarding method for social distancing in times of COVID-19
Source: PLoS One. 2020 Nov 4;15(11):e0242131. doi: 10.1371/journal.pone.0242131 (PMC7641653; doi:10.1371/journal.pone.0242131)
Supplement: S7 File — (CSV) [file pone.0242131.s023.csv]

[run number]	Airplane-model	Situation	Passenger-number	Aisle-distancing	Number-of-seat-rows	Seat-allocation-method	simulation-mode	[step]	ticks	total-seating-interference-type-3-no	risk-aisle-seats	risk-window-seats
4	A320 (30 rows - 180 seats)	S7	120	1.0m	30	rp-spread-5-groups	normal	424	424.0	0	450.0	3117.0
5	A320 (30 rows - 180 seats)	S7	120	1.0m	30	rp-spread-6-groups	normal	429	429.0	0	380.0	2667.0
6	A320 (30 rows - 180 seats)	S7	120	1.0m	30	rp-steep-4-groups	normal	428	428.0	0	595.0	3329.0
3	A320 (30 rows - 180 seats)	S7	120	1.0m	30	rp-spread-4-groups	normal	440	440.0	0	764.0	3776.0
7	A320 (30 rows - 180 seats)	S7	120	1.0m	30	rp-steep-5-groups	normal	424	424.0	0	446.0	2731.0
1	A320 (30 rows - 180 seats)	S7	120	1.0m	30	rp-2-groups	normal	451	452.0	0	1696.0	5506.0
8	A320 (30 rows - 180 seats)	S7	120	1.0m	30	rp-steep-6-groups	normal	431	431.0	0	388.0	2402.0
2	A320 (30 rows - 180 seats)	S7	120	1.0m	30	rp-3-groups	normal	436	437.0	0	1021.0	4140.0
9	A320 (30 rows - 180 seats)	S7	120	1.0m	30	rp-2-groups	normal	441	441.0	0	1426.0	5276.0
10	A320 (30 rows - 180 seats)	S7	120	1.0m	30	rp-3-groups	normal	437	437.0	0	883.0	4198.0
11	A320 (30 rows - 180 seats)	S7	120	1.0m	30	rp-spread-4-groups	normal	430	430.0	0	649.0	3729.0
12	A320 (30 rows - 180 seats)	S7	120	1.0m	30	rp-spread-5-groups	normal	429	429.0	0	420.0	3011.0
13	A320 (30 rows - 180 seats)	S7	120	1.0m	30	rp-spread-6-groups	normal	427	427.0	0	395.0	2605.0
17	A320 (30 rows - 180 seats)	S7	120	1.0m	30	rp-2-groups	normal	457	457.0	0	1647.0	5343.0
18	A320 (30 rows - 180 seats)	S7	120	1.0m	30	rp-3-groups	normal	435	435.0	0	957.0	4122.0
19	A320 (30 rows - 180 seats)	S7	120	1.0m	30	rp-spread-4-groups	normal	437	437.0	0	681.0	3833.0
15	A320 (30 rows - 180 seats)	S7	120	1.0m	30	rp-steep-5-groups	normal	435	435.0	0	448.0	2665.0
14	A320 (30 rows - 180 seats)	S7	120	1.0m	30	rp-steep-4-groups	normal	441	442.0	0	753.0	3473.0
16	A320 (30 rows - 180 seats)	S7	120	1.0m	30	rp-steep-6-groups	normal	420	420.0	0	257.0	2492.0
20	A320 (30 rows - 180 seats)	S7	120	1.0m	30	rp-spread-5-groups	normal	431	431.0	0	516.0	3085.0
22	A320 (30 rows - 180 seats)	S7	120	1.0m	30	rp-steep-4-groups	normal	426	426.0	0	573.0	3347.0
23	A320 (30 rows - 180 seats)	S7	120	1.0m	30	rp-steep-5-groups	normal	425	425.0	0	478.0	2642.0
21	A320 (30 rows - 180 seats)	S7	120	1.0m	30	rp-spread-6-groups	normal	430	430.0	0	330.0	2604.0
26	A320 (30 rows - 180 seats)	S7	120	1.0m	30	rp-3-groups	normal	444	444.0	0	928.0	4126.0
25	A320 (30 rows - 180 seats)	S7	120	1.0m	30	rp-2-groups	normal	459	459.0	0	1744.0	5386.0
28	A320 (30 rows - 180 seats)	S7	120	1.0m	30	rp-spread-5-groups	normal	425	425.0	0	491.0	2895.0
31	A320 (30 rows - 180 seats)	S7	120	1.0m	30	rp-steep-5-groups	normal	427	427.0	0	422.0	2730.0
27	A320 (30 rows - 180 seats)	S7	120	1.0m	30	rp-spread-4-groups	normal	437	437.0	0	646.0	3601.0
30	A320 (30 rows - 180 seats)	S7	120	1.0m	30	rp-steep-4-groups	normal	433	433.0	0	717.0	3507.0
24	A320 (30 rows - 180 seats)	S7	120	1.0m	30	rp-steep-6-groups	normal	425	425.0	0	379.0	2304.0
29	A320 (30 rows - 180 seats)	S7	120	1.0m	30	rp-spread-6-groups	normal	424	424.0	0	399.0	2742.0
33	A320 (30 rows - 180 seats)	S7	120	1.0m	30	rp-2-groups	normal	470	470.0	0	1688.0	5078.0
32	A320 (30 rows - 180 seats)	S7	120	1.0m	30	rp-steep-6-groups	normal	428	428.0	0	389.0	2380.0
34	A320 (30 rows - 180 seats)	S7	120	1.0m	30	rp-3-groups	normal	447	448.0	0	1042.0	4285.0
35	A320 (30 rows - 180 seats)	S7	120	1.0m	30	rp-spread-4-groups	normal	431	431.0	0	669.0	3538.0
37	A320 (30 rows - 180 seats)	S7	120	1.0m	30	rp-spread-6-groups	normal	426	426.0	0	367.0	2703.0
39	A320 (30 rows - 180 seats)	S7	120	1.0m	30	rp-steep-5-groups	normal	418	418.0	0	466.0	2824.0
36	A320 (30 rows - 180 seats)	S7	120	1.0m	30	rp-spread-5-groups	normal	433	433.0	0	568.0	2979.0
40	A320 (30 rows - 180 seats)	S7	120	1.0m	30	rp-steep-6-groups	normal	429	429.0	0	388.0	2406.0
41	A320 (30 rows - 180 seats)	S7	120	1.0m	30	rp-2-groups	normal	452	453.0	0	1804.0	5308.0
38	A320 (30 rows - 180 seats)	S7	120	1.0m	30	rp-steep-4-groups	normal	419	419.0	0	613.0	3218.0
42	A320 (30 rows - 180 seats)	S7	120	1.0m	30	rp-3-groups	normal	441	442.0	0	990.0	4208.0
43	A320 (30 rows - 180 seats)	S7	120	1.0m	30	rp-spread-4-groups	normal	433	432.0	0	677.0	3663.0
44	A320 (30 rows - 180 seats)	S7	120	1.0m	30	rp-spread-5-groups	normal	419	419.0	0	524.0	3084.0
45	A320 (30 rows - 180 seats)	S7	120	1.0m	30	rp-spread-6-groups	normal	425	425.0	0	380.0	2644.0
46	A320 (30 rows - 180 seats)	S7	120	1.0m	30	rp-steep-4-groups	normal	429	429.0	0	596.0	3412.0
49	A320 (30 rows - 180 seats)	S7	120	1.0m	30	rp-2-groups	normal	462	463.0	0	1830.0	5190.0
48	A320 (30 rows - 180 seats)	S7	120	1.0m	30	rp-steep-6-groups	normal	415	415.0	0	281.0	2409.0
47	A320 (30 rows - 180 seats)	S7	120	1.0m	30	rp-steep-5-groups	normal	421	421.0	0	480.0	2702.0
50	A320 (30 rows - 180 seats)	S7	120	1.0m	30	rp-3-groups	normal	441	442.0	0	933.0	4288.0
51	A320 (30 rows - 180 seats)	S7	120	1.0m	30	rp-spread-4-groups	normal	434	434.0	0	598.0	3624.0
52	A320 (30 rows - 180 seats)	S7	120	1.0m	30	rp-spread-5-groups	normal	430	430.0	0	420.0	2967.0
53	A320 (30 rows - 180 seats)	S7	120	1.0m	30	rp-spread-6-groups	normal	424	424.0	0	349.0	2609.0
55	A320 (30 rows - 180 seats)	S7	120	1.0m	30	rp-steep-5-groups	normal	423	423.0	0	464.0	2742.0
56	A320 (30 rows - 180 seats)	S7	120	1.0m	30	rp-steep-6-groups	normal	419	419.0	0	320.0	2355.0
57	A320 (30 rows - 180 seats)	S7	120	1.0m	30	rp-2-groups	normal	467	468.0	0	1690.0	5417.0
58	A320 (30 rows - 180 seats)	S7	120	1.0m	30	rp-3-groups	normal	444	445.0	0	1044.0	4357.0
59	A320 (30 rows - 180 seats)	S7	120	1.0m	30	rp-spread-4-groups	normal	430	430.0	0	673.0	3579.0
54	A320 (30 rows - 180 seats)	S7	120	1.0m	30	rp-steep-4-groups	normal	431	431.0	0	495.0	3364.0
60	A320 (30 rows - 180 seats)	S7	120	1.0m	30	rp-spread-5-groups	normal	429	429.0	0	520.0	3036.0
61	A320 (30 rows - 180 seats)	S7	120	1.0m	30	rp-spread-6-groups	normal	427	427.0	0	333.0	2691.0
62	A320 (30 rows - 180 seats)	S7	120	1.0m	30	rp-steep-4-groups	normal	431	432.0	0	688.0	3620.0
65	A320 (30 rows - 180 seats)	S7	120	1.0m	30	rp-2-groups	normal	450	451.0	0	1620.0	5498.0
63	A320 (30 rows - 180 seats)	S7	120	1.0m	30	rp-steep-5-groups	normal	431	430.0	0	522.0	2910.0
66	A320 (30 rows - 180 seats)	S7	120	1.0m	30	rp-3-groups	normal	433	434.0	0	953.0	3992.0
64	A320 (30 rows - 180 seats)	S7	120	1.0m	30	rp-steep-6-groups	normal	424	424.0	0	394.0	2424.0
68	A320 (30 rows - 180 seats)	S7	120	1.0m	30	rp-spread-5-groups	normal	430	430.0	0	466.0	3036.0
69	A320 (30 rows - 180 seats)	S7	120	1.0m	30	rp-spread-6-groups	normal	425	425.0	0	379.0	2657.0
67	A320 (30 rows - 180 seats)	S7	120	1.0m	30	rp-spread-4-groups	normal	434	434.0	0	696.0	3527.0
73	A320 (30 rows - 180 seats)	S7	120	1.0m	30	rp-2-groups	normal	468	469.0	0	1761.0	5450.0
71	A320 (30 rows - 180 seats)	S7	120	1.0m	30	rp-steep-5-groups	normal	431	431.0	0	428.0	2756.0
74	A320 (30 rows - 180 seats)	S7	120	1.0m	30	rp-3-groups	normal	437	437.0	0	1079.0	4016.0
72	A320 (30 rows - 180 seats)	S7	120	1.0m	30	rp-steep-6-groups	normal	424	424.0	0	307.0	2362.0
70	A320 (30 rows - 180 seats)	S7	120	1.0m	30	rp-steep-4-groups	normal	427	428.0	0	579.0	3292.0
75	A320 (30 rows - 180 seats)	S7	120	1.0m	30	rp-spread-4-groups	normal	440	440.0	0	552.0	3795.0
76	A320 (30 rows - 180 seats)	S7	120	1.0m	30	rp-spread-5-groups	normal	422	422.0	0	495.0	3053.0
78	A320 (30 rows - 180 seats)	S7	120	1.0m	30	rp-steep-4-groups	normal	426	426.0	0	653.0	3268.0
79	A320 (30 rows - 180 seats)	S7	120	1.0m	30	rp-steep-5-groups	normal	430	430.0	0	460.0	2830.0
80	A320 (30 rows - 180 seats)	S7	120	1.0m	30	rp-steep-6-groups	normal	428	428.0	0	391.0	2346.0
81	A320 (30 rows - 180 seats)	S7	120	1.0m	30	rp-2-groups	normal	466	467.0	0	1769.0	5408.0
82	A320 (30 rows - 180 seats)	S7	120	1.0m	30	rp-3-groups	normal	445	445.0	0	975.0	4367.0
77	A320 (30 rows - 180 seats)	S7	120	1.0m	30	rp-spread-6-groups	normal	428	428.0	0	388.0	2558.0
83	A320 (30 rows - 180 seats)	S7	120	1.0m	30	rp-spread-4-groups	normal	422	422.0	0	684.0	3493.0
84	A320 (30 rows - 180 seats)	S7	120	1.0m	30	rp-spread-5-groups	normal	435	435.0	0	445.0	2928.0
86	A320 (30 rows - 180 seats)	S7	120	1.0m	30	rp-steep-4-groups	normal	425	425.0	0	555.0	3417.0
85	A320 (30 rows - 180 seats)	S7	120	1.0m	30	rp-spread-6-groups	normal	423	423.0	0	361.0	2621.0
88	A320 (30 rows - 180 seats)	S7	120	1.0m	30	rp-steep-6-groups	normal	423	422.0	0	358.0	2392.0
87	A320 (30 rows - 180 seats)	S7	120	1.0m	30	rp-steep-5-groups	normal	433	432.0	0	502.0	2748.0
91	A320 (30 rows - 180 seats)	S7	120	1.0m	30	rp-spread-4-groups	normal	431	431.0	0	694.0	3787.0
92	A320 (30 rows - 180 seats)	S7	120	1.0m	30	rp-spread-5-groups	normal	419	419.0	0	411.0	2998.0
89	A320 (30 rows - 180 seats)	S7	120	1.0m	30	rp-2-groups	normal	470	470.0	0	1888.0	4808.0
90	A320 (30 rows - 180 seats)	S7	120	1.0m	30	rp-3-groups	normal	436	436.0	0	1130.0	4079.0
93	A320 (30 rows - 180 seats)	S7	120	1.0m	30	rp-spread-6-groups	normal	424	424.0	0	378.0	2621.0
94	A320 (30 rows - 180 seats)	S7	120	1.0m	30	rp-steep-4-groups	normal	434	435.0	0	669.0	3469.0
97	A320 (30 rows - 180 seats)	S7	120	1.0m	30	rp-2-groups	normal	446	446.0	0	1555.0	5392.0
95	A320 (30 rows - 180 seats)	S7	120	1.0m	30	rp-steep-5-groups	normal	422	422.0	0	390.0	2680.0
98	A320 (30 rows - 180 seats)	S7	120	1.0m	30	rp-3-groups	normal	433	434.0	0	927.0	4150.0
96	A320 (30 rows - 180 seats)	S7	120	1.0m	30	rp-steep-6-groups	normal	429	428.0	0	339.0	2308.0
99	A320 (30 rows - 180 seats)	S7	120	1.0m	30	rp-spread-4-groups	normal	431	431.0	0	720.0	3681.0
101	A320 (30 rows - 180 seats)	S7	120	1.0m	30	rp-spread-6-groups	normal	430	430.0	0	351.0	2721.0
102	A320 (30 rows - 180 seats)	S7	120	1.0m	30	rp-steep-4-groups	normal	437	438.0	0	682.0	3466.0
100	A320 (30 rows - 180 seats)	S7	120	1.0m	30	rp-spread-5-groups	normal	423	423.0	0	397.0	3080.0
103	A320 (30 rows - 180 seats)	S7	120	1.0m	30	rp-steep-5-groups	normal	428	428.0	0	546.0	2822.0
105	A320 (30 rows - 180 seats)	S7	120	1.0m	30	rp-2-groups	normal	455	455.0	0	1780.0	5533.0
104	A320 (30 rows - 180 seats)	S7	120	1.0m	30	rp-steep-6-groups	normal	422	422.0	0	317.0	2366.0
107	A320 (30 rows - 180 seats)	S7	120	1.0m	30	rp-spread-4-groups	normal	439	438.0	0	607.0	3581.0
106	A320 (30 rows - 180 seats)	S7	120	1.0m	30	rp-3-groups	normal	442	443.0	0	1020.0	4203.0
108	A320 (30 rows - 180 seats)	S7	120	1.0m	30	rp-spread-5-groups	normal	427	427.0	0	502.0	2872.0
109	A320 (30 rows - 180 seats)	S7	120	1.0m	30	rp-spread-6-groups	normal	430	430.0	0	411.0	2723.0
111	A320 (30 rows - 180 seats)	S7	120	1.0m	30	rp-steep-5-groups	normal	420	420.0	0	459.0	2745.0
112	A320 (30 rows - 180 seats)	S7	120	1.0m	30	rp-steep-6-groups	normal	430	429.0	0	434.0	2378.0
113	A320 (30 rows - 180 seats)	S7	120	1.0m	30	rp-2-groups	normal	456	457.0	0	1936.0	5408.0
110	A320 (30 rows - 180 seats)	S7	120	1.0m	30	rp-steep-4-groups	normal	424	425.0	0	566.0	3468.0
115	A320 (30 rows - 180 seats)	S7	120	1.0m	30	rp-spread-4-groups	normal	432	432.0	0	625.0	3783.0
114	A320 (30 rows - 180 seats)	S7	120	1.0m	30	rp-3-groups	normal	440	440.0	0	977.0	4318.0
116	A320 (30 rows - 180 seats)	S7	120	1.0m	30	rp-spread-5-groups	normal	425	425.0	0	506.0	3127.0
117	A320 (30 rows - 180 seats)	S7	120	1.0m	30	rp-spread-6-groups	normal	427	427.0	0	392.0	2673.0
118	A320 (30 rows - 180 seats)	S7	120	1.0m	30	rp-steep-4-groups	normal	434	434.0	0	711.0	3160.0
119	A320 (30 rows - 180 seats)	S7	120	1.0m	30	rp-steep-5-groups	normal	420	420.0	0	422.0	2825.0
120	A320 (30 rows - 180 seats)	S7	120	1.0m	30	rp-steep-6-groups	normal	421	421.0	0	340.0	2407.0
123	A320 (30 rows - 180 seats)	S7	120	1.0m	30	rp-spread-4-groups	normal	437	437.0	0	636.0	3758.0
122	A320 (30 rows - 180 seats)	S7	120	1.0m	30	rp-3-groups	normal	439	440.0	0	836.0	4319.0
121	A320 (30 rows - 180 seats)	S7	120	1.0m	30	rp-2-groups	normal	446	446.0	0	1948.0	5387.0
124	A320 (30 rows - 180 seats)	S7	120	1.0m	30	rp-spread-5-groups	normal	424	424.0	0	479.0	2914.0
125	A320 (30 rows - 180 seats)	S7	120	1.0m	30	rp-spread-6-groups	normal	414	414.0	0	367.0	2591.0
127	A320 (30 rows - 180 seats)	S7	120	1.0m	30	rp-steep-5-groups	normal	424	424.0	0	398.0	2812.0
126	A320 (30 rows - 180 seats)	S7	120	1.0m	30	rp-steep-4-groups	normal	434	434.0	0	667.0	3323.0
128	A320 (30 rows - 180 seats)	S7	120	1.0m	30	rp-steep-6-groups	normal	424	424.0	0	411.0	2314.0
129	A320 (30 rows - 180 seats)	S7	120	1.0m	30	rp-2-groups	normal	456	456.0	0	1641.0	5504.0
130	A320 (30 rows - 180 seats)	S7	120	1.0m	30	rp-3-groups	normal	435	435.0	0	799.0	4143.0
132	A320 (30 rows - 180 seats)	S7	120	1.0m	30	rp-spread-5-groups	normal	427	427.0	0	558.0	3120.0
133	A320 (30 rows - 180 seats)	S7	120	1.0m	30	rp-spread-6-groups	normal	430	430.0	0	389.0	2684.0
134	A320 (30 rows - 180 seats)	S7	120	1.0m	30	rp-steep-4-groups	normal	428	429.0	0	648.0	3324.0
135	A320 (30 rows - 180 seats)	S7	120	1.0m	30	rp-steep-5-groups	normal	420	420.0	0	480.0	2696.0
131	A320 (30 rows - 180 seats)	S7	120	1.0m	30	rp-spread-4-groups	normal	440	440.0	0	682.0	3703.0
137	A320 (30 rows - 180 seats)	S7	120	1.0m	30	rp-2-groups	normal	463	464.0	0	1935.0	5208.0
136	A320 (30 rows - 180 seats)	S7	120	1.0m	30	rp-steep-6-groups	normal	431	431.0	0	389.0	2286.0
138	A320 (30 rows - 180 seats)	S7	120	1.0m	30	rp-3-groups	normal	441	442.0	0	1008.0	4104.0
139	A320 (30 rows - 180 seats)	S7	120	1.0m	30	rp-spread-4-groups	normal	429	428.0	0	672.0	3533.0
140	A320 (30 rows - 180 seats)	S7	120	1.0m	30	rp-spread-5-groups	normal	432	432.0	0	612.0	2979.0
141	A320 (30 rows - 180 seats)	S7	120	1.0m	30	rp-spread-6-groups	normal	426	426.0	0	352.0	2650.0
142	A320 (30 rows - 180 seats)	S7	120	1.0m	30	rp-steep-4-groups	normal	429	429.0	0	641.0	3396.0
144	A320 (30 rows - 180 seats)	S7	120	1.0m	30	rp-steep-6-groups	normal	425	425.0	0	328.0	2413.0
145	A320 (30 rows - 180 seats)	S7	120	1.0m	30	rp-2-groups	normal	458	458.0	0	1776.0	5728.0
146	A320 (30 rows - 180 seats)	S7	120	1.0m	30	rp-3-groups	normal	445	446.0	0	1114.0	3910.0
143	A320 (30 rows - 180 seats)	S7	120	1.0m	30	rp-steep-5-groups	normal	435	435.0	0	474.0	2852.0
147	A320 (30 rows - 180 seats)	S7	120	1.0m	30	rp-spread-4-groups	normal	427	427.0	0	695.0	3613.0
149	A320 (30 rows - 180 seats)	S7	120	1.0m	30	rp-spread-6-groups	normal	430	430.0	0	369.0	2576.0
148	A320 (30 rows - 180 seats)	S7	120	1.0m	30	rp-spread-5-groups	normal	425	425.0	0	349.0	2980.0
150	A320 (30 rows - 180 seats)	S7	120	1.0m	30	rp-steep-4-groups	normal	437	437.0	0	728.0	3556.0
155	A320 (30 rows - 180 seats)	S7	120	1.0m	30	rp-spread-4-groups	normal	436	436.0	0	564.0	3604.0
156	A320 (30 rows - 180 seats)	S7	120	1.0m	30	rp-spread-5-groups	normal	427	427.0	0	556.0	3044.0
153	A320 (30 rows - 180 seats)	S7	120	1.0m	30	rp-2-groups	normal	463	464.0	0	2107.0	5458.0
157	A320 (30 rows - 180 seats)	S7	120	1.0m	30	rp-spread-6-groups	normal	422	422.0	0	355.0	2652.0
152	A320 (30 rows - 180 seats)	S7	120	1.0m	30	rp-steep-6-groups	normal	431	431.0	0	400.0	2190.0
158	A320 (30 rows - 180 seats)	S7	120	1.0m	30	rp-steep-4-groups	normal	430	431.0	0	673.0	3372.0
151	A320 (30 rows - 180 seats)	S7	120	1.0m	30	rp-steep-5-groups	normal	424	424.0	0	450.0	2688.0
154	A320 (30 rows - 180 seats)	S7	120	1.0m	30	rp-3-groups	normal	444	444.0	0	1009.0	4061.0
159	A320 (30 rows - 180 seats)	S7	120	1.0m	30	rp-steep-5-groups	normal	428	428.0	0	449.0	2732.0
160	A320 (30 rows - 180 seats)	S7	120	1.0m	30	rp-steep-6-groups	normal	426	425.0	0	331.0	2312.0
164	A320 (30 rows - 180 seats)	S7	120	1.0m	30	rp-spread-5-groups	normal	430	430.0	0	484.0	3025.0
162	A320 (30 rows - 180 seats)	S7	120	1.0m	30	rp-3-groups	normal	433	433.0	0	1075.0	4160.0
161	A320 (30 rows - 180 seats)	S7	120	1.0m	30	rp-2-groups	normal	460	461.0	0	1509.0	5722.0
163	A320 (30 rows - 180 seats)	S7	120	1.0m	30	rp-spread-4-groups	normal	438	438.0	0	604.0	3509.0
165	A320 (30 rows - 180 seats)	S7	120	1.0m	30	rp-spread-6-groups	normal	415	415.0	0	297.0	2491.0
167	A320 (30 rows - 180 seats)	S7	120	1.0m	30	rp-steep-5-groups	normal	428	428.0	0	540.0	2820.0
168	A320 (30 rows - 180 seats)	S7	120	1.0m	30	rp-steep-6-groups	normal	431	431.0	0	346.0	2414.0
169	A320 (30 rows - 180 seats)	S7	120	1.0m	30	rp-2-groups	normal	454	454.0	0	1527.0	5268.0
170	A320 (30 rows - 180 seats)	S7	120	1.0m	30	rp-3-groups	normal	430	431.0	0	927.0	4128.0
166	A320 (30 rows - 180 seats)	S7	120	1.0m	30	rp-steep-4-groups	normal	436	437.0	0	773.0	3398.0
171	A320 (30 rows - 180 seats)	S7	120	1.0m	30	rp-spread-4-groups	normal	439	439.0	0	639.0	3717.0
172	A320 (30 rows - 180 seats)	S7	120	1.0m	30	rp-spread-5-groups	normal	424	424.0	0	430.0	2891.0
173	A320 (30 rows - 180 seats)	S7	120	1.0m	30	rp-spread-6-groups	normal	430	430.0	0	351.0	2741.0
175	A320 (30 rows - 180 seats)	S7	120	1.0m	30	rp-steep-5-groups	normal	421	421.0	0	434.0	2686.0
174	A320 (30 rows - 180 seats)	S7	120	1.0m	30	rp-steep-4-groups	normal	427	428.0	0	665.0	3515.0
176	A320 (30 rows - 180 seats)	S7	120	1.0m	30	rp-steep-6-groups	normal	422	422.0	0	375.0	2400.0
177	A320 (30 rows - 180 seats)	S7	120	1.0m	30	rp-2-groups	normal	461	462.0	0	1848.0	5301.0
179	A320 (30 rows - 180 seats)	S7	120	1.0m	30	rp-spread-4-groups	normal	434	433.0	0	697.0	3749.0
180	A320 (30 rows - 180 seats)	S7	120	1.0m	30	rp-spread-5-groups	normal	435	434.0	0	536.0	3019.0
181	A320 (30 rows - 180 seats)	S7	120	1.0m	30	rp-spread-6-groups	normal	417	417.0	0	328.0	2591.0
178	A320 (30 rows - 180 seats)	S7	120	1.0m	30	rp-3-groups	normal	438	439.0	0	944.0	4118.0
182	A320 (30 rows - 180 seats)	S7	120	1.0m	30	rp-steep-4-groups	normal	440	440.0	0	659.0	3446.0
183	A320 (30 rows - 180 seats)	S7	120	1.0m	30	rp-steep-5-groups	normal	425	424.0	0	508.0	2722.0
184	A320 (30 rows - 180 seats)	S7	120	1.0m	30	rp-steep-6-groups	normal	426	425.0	0	346.0	2376.0
185	A320 (30 rows - 180 seats)	S7	120	1.0m	30	rp-2-groups	normal	451	451.0	0	1627.0	5318.0
186	A320 (30 rows - 180 seats)	S7	120	1.0m	30	rp-3-groups	normal	450	450.0	0	1001.0	4152.0
188	A320 (30 rows - 180 seats)	S7	120	1.0m	30	rp-spread-5-groups	normal	431	431.0	0	460.0	2874.0
187	A320 (30 rows - 180 seats)	S7	120	1.0m	30	rp-spread-4-groups	normal	437	437.0	0	730.0	3669.0
190	A320 (30 rows - 180 seats)	S7	120	1.0m	30	rp-steep-4-groups	normal	440	441.0	0	782.0	3244.0
191	A320 (30 rows - 180 seats)	S7	120	1.0m	30	rp-steep-5-groups	normal	423	423.0	0	453.0	2780.0
189	A320 (30 rows - 180 seats)	S7	120	1.0m	30	rp-spread-6-groups	normal	421	421.0	0	365.0	2546.0
192	A320 (30 rows - 180 seats)	S7	120	1.0m	30	rp-steep-6-groups	normal	426	425.0	0	380.0	2286.0
193	A320 (30 rows - 180 seats)	S7	120	1.0m	30	rp-2-groups	normal	451	452.0	0	1702.0	5336.0
194	A320 (30 rows - 180 seats)	S7	120	1.0m	30	rp-3-groups	normal	435	435.0	0	1080.0	4140.0
195	A320 (30 rows - 180 seats)	S7	120	1.0m	30	rp-spread-4-groups	normal	433	433.0	0	637.0	3837.0
196	A320 (30 rows - 180 seats)	S7	120	1.0m	30	rp-spread-5-groups	normal	427	427.0	0	520.0	2924.0
197	A320 (30 rows - 180 seats)	S7	120	1.0m	30	rp-spread-6-groups	normal	426	426.0	0	443.0	2582.0
198	A320 (30 rows - 180 seats)	S7	120	1.0m	30	rp-steep-4-groups	normal	438	439.0	0	731.0	3395.0
200	A320 (30 rows - 180 seats)	S7	120	1.0m	30	rp-steep-6-groups	normal	424	423.0	0	387.0	2344.0
201	A320 (30 rows - 180 seats)	S7	120	1.0m	30	rp-2-groups	normal	470	471.0	0	1778.0	5570.0
199	A320 (30 rows - 180 seats)	S7	120	1.0m	30	rp-steep-5-groups	normal	428	428.0	0	504.0	2740.0
203	A320 (30 rows - 180 seats)	S7	120	1.0m	30	rp-spread-4-groups	normal	441	441.0	0	648.0	3649.0
202	A320 (30 rows - 180 seats)	S7	120	1.0m	30	rp-3-groups	normal	445	446.0	0	909.0	4217.0
204	A320 (30 rows - 180 seats)	S7	120	1.0m	30	rp-spread-5-groups	normal	432	432.0	0	534.0	3055.0
205	A320 (30 rows - 180 seats)	S7	120	1.0m	30	rp-spread-6-groups	normal	420	420.0	0	349.0	2659.0
206	A320 (30 rows - 180 seats)	S7	120	1.0m	30	rp-steep-4-groups	normal	434	435.0	0	681.0	3496.0
207	A320 (30 rows - 180 seats)	S7	120	1.0m	30	rp-steep-5-groups	normal	431	431.0	0	509.0	2839.0
208	A320 (30 rows - 180 seats)	S7	120	1.0m	30	rp-steep-6-groups	normal	426	425.0	0	401.0	2231.0
210	A320 (30 rows - 180 seats)	S7	120	1.0m	30	rp-3-groups	normal	437	438.0	0	875.0	4137.0
212	A320 (30 rows - 180 seats)	S7	120	1.0m	30	rp-spread-5-groups	normal	424	424.0	0	434.0	3026.0
211	A320 (30 rows - 180 seats)	S7	120	1.0m	30	rp-spread-4-groups	normal	428	428.0	0	580.0	3565.0
213	A320 (30 rows - 180 seats)	S7	120	1.0m	30	rp-spread-6-groups	normal	429	429.0	0	397.0	2611.0
214	A320 (30 rows - 180 seats)	S7	120	1.0m	30	rp-steep-4-groups	normal	440	440.0	0	748.0	3202.0
209	A320 (30 rows - 180 seats)	S7	120	1.0m	30	rp-2-groups	normal	451	451.0	0	1934.0	5544.0
215	A320 (30 rows - 180 seats)	S7	120	1.0m	30	rp-steep-5-groups	normal	418	418.0	0	350.0	2738.0
216	A320 (30 rows - 180 seats)	S7	120	1.0m	30	rp-steep-6-groups	normal	427	426.0	0	470.0	2419.0
217	A320 (30 rows - 180 seats)	S7	120	1.0m	30	rp-2-groups	normal	451	452.0	0	1878.0	5240.0
220	A320 (30 rows - 180 seats)	S7	120	1.0m	30	rp-spread-5-groups	normal	422	422.0	0	446.0	3087.0
219	A320 (30 rows - 180 seats)	S7	120	1.0m	30	rp-spread-4-groups	normal	435	435.0	0	678.0	3521.0
218	A320 (30 rows - 180 seats)	S7	120	1.0m	30	rp-3-groups	normal	437	438.0	0	1014.0	4166.0
221	A320 (30 rows - 180 seats)	S7	120	1.0m	30	rp-spread-6-groups	normal	426	426.0	0	342.0	2597.0
223	A320 (30 rows - 180 seats)	S7	120	1.0m	30	rp-steep-5-groups	normal	425	425.0	0	452.0	2710.0
224	A320 (30 rows - 180 seats)	S7	120	1.0m	30	rp-steep-6-groups	normal	423	423.0	0	297.0	2294.0
222	A320 (30 rows - 180 seats)	S7	120	1.0m	30	rp-steep-4-groups	normal	437	437.0	0	637.0	3504.0
225	A320 (30 rows - 180 seats)	S7	120	1.0m	30	rp-2-groups	normal	463	464.0	0	1848.0	5390.0
226	A320 (30 rows - 180 seats)	S7	120	1.0m	30	rp-3-groups	normal	437	437.0	0	1071.0	4100.0
229	A320 (30 rows - 180 seats)	S7	120	1.0m	30	rp-spread-6-groups	normal	424	424.0	0	426.0	2690.0
227	A320 (30 rows - 180 seats)	S7	120	1.0m	30	rp-spread-4-groups	normal	431	431.0	0	607.0	3686.0
228	A320 (30 rows - 180 seats)	S7	120	1.0m	30	rp-spread-5-groups	normal	426	426.0	0	452.0	3052.0
230	A320 (30 rows - 180 seats)	S7	120	1.0m	30	rp-steep-4-groups	normal	435	435.0	0	697.0	3276.0
231	A320 (30 rows - 180 seats)	S7	120	1.0m	30	rp-steep-5-groups	normal	428	427.0	0	538.0	2823.0
234	A320 (30 rows - 180 seats)	S7	120	1.0m	30	rp-3-groups	normal	437	437.0	0	966.0	4234.0
235	A320 (30 rows - 180 seats)	S7	120	1.0m	30	rp-spread-4-groups	normal	437	437.0	0	622.0	3702.0
232	A320 (30 rows - 180 seats)	S7	120	1.0m	30	rp-steep-6-groups	normal	424	424.0	0	332.0	2423.0
233	A320 (30 rows - 180 seats)	S7	120	1.0m	30	rp-2-groups	normal	458	459.0	0	1744.0	5395.0
238	A320 (30 rows - 180 seats)	S7	120	1.0m	30	rp-steep-4-groups	normal	431	431.0	0	739.0	3416.0
236	A320 (30 rows - 180 seats)	S7	120	1.0m	30	rp-spread-5-groups	normal	418	418.0	0	461.0	2995.0
237	A320 (30 rows - 180 seats)	S7	120	1.0m	30	rp-spread-6-groups	normal	425	426.0	0	311.0	2547.0
239	A320 (30 rows - 180 seats)	S7	120	1.0m	30	rp-steep-5-groups	normal	435	434.0	0	570.0	2858.0
240	A320 (30 rows - 180 seats)	S7	120	1.0m	30	rp-steep-6-groups	normal	427	426.0	0	369.0	2244.0
241	A320 (30 rows - 180 seats)	S7	120	1.0m	30	rp-2-groups	normal	446	447.0	0	1778.0	5245.0
244	A320 (30 rows - 180 seats)	S7	120	1.0m	30	rp-spread-5-groups	normal	430	430.0	0	477.0	3049.0
243	A320 (30 rows - 180 seats)	S7	120	1.0m	30	rp-spread-4-groups	normal	434	433.0	0	599.0	3701.0
245	A320 (30 rows - 180 seats)	S7	120	1.0m	30	rp-spread-6-groups	normal	428	428.0	0	393.0	2510.0
247	A320 (30 rows - 180 seats)	S7	120	1.0m	30	rp-steep-5-groups	normal	422	421.0	0	474.0	2717.0
246	A320 (30 rows - 180 seats)	S7	120	1.0m	30	rp-steep-4-groups	normal	433	433.0	0	663.0	3228.0
242	A320 (30 rows - 180 seats)	S7	120	1.0m	30	rp-3-groups	normal	440	440.0	0	1104.0	4062.0
248	A320 (30 rows - 180 seats)	S7	120	1.0m	30	rp-steep-6-groups	normal	427	426.0	0	331.0	2230.0
249	A320 (30 rows - 180 seats)	S7	120	1.0m	30	rp-2-groups	normal	456	456.0	0	1997.0	5338.0
250	A320 (30 rows - 180 seats)	S7	120	1.0m	30	rp-3-groups	normal	441	441.0	0	1005.0	4332.0
251	A320 (30 rows - 180 seats)	S7	120	1.0m	30	rp-spread-4-groups	normal	437	437.0	0	740.0	3473.0
252	A320 (30 rows - 180 seats)	S7	120	1.0m	30	rp-spread-5-groups	normal	428	428.0	0	514.0	2974.0
253	A320 (30 rows - 180 seats)	S7	120	1.0m	30	rp-spread-6-groups	normal	423	423.0	0	427.0	2659.0
254	A320 (30 rows - 180 seats)	S7	120	1.0m	30	rp-steep-4-groups	normal	427	428.0	0	605.0	3378.0
256	A320 (30 rows - 180 seats)	S7	120	1.0m	30	rp-steep-6-groups	normal	424	424.0	0	298.0	2405.0
255	A320 (30 rows - 180 seats)	S7	120	1.0m	30	rp-steep-5-groups	normal	429	429.0	0	488.0	2726.0
257	A320 (30 rows - 180 seats)	S7	120	1.0m	30	rp-2-groups	normal	468	468.0	0	1707.0	5312.0
258	A320 (30 rows - 180 seats)	S7	120	1.0m	30	rp-3-groups	normal	436	437.0	0	896.0	4090.0
259	A320 (30 rows - 180 seats)	S7	120	1.0m	30	rp-spread-4-groups	normal	440	440.0	0	787.0	3645.0
260	A320 (30 rows - 180 seats)	S7	120	1.0m	30	rp-spread-5-groups	normal	419	419.0	0	476.0	2972.0
261	A320 (30 rows - 180 seats)	S7	120	1.0m	30	rp-spread-6-groups	normal	426	426.0	0	397.0	2745.0
262	A320 (30 rows - 180 seats)	S7	120	1.0m	30	rp-steep-4-groups	normal	422	422.0	0	591.0	3541.0
263	A320 (30 rows - 180 seats)	S7	120	1.0m	30	rp-steep-5-groups	normal	415	415.0	0	354.0	2772.0
266	A320 (30 rows - 180 seats)	S7	120	1.0m	30	rp-3-groups	normal	440	440.0	0	1006.0	4035.0
265	A320 (30 rows - 180 seats)	S7	120	1.0m	30	rp-2-groups	normal	448	448.0	0	1642.0	5421.0
264	A320 (30 rows - 180 seats)	S7	120	1.0m	30	rp-steep-6-groups	normal	427	426.0	0	353.0	2426.0
267	A320 (30 rows - 180 seats)	S7	120	1.0m	30	rp-spread-4-groups	normal	429	429.0	0	569.0	3493.0
268	A320 (30 rows - 180 seats)	S7	120	1.0m	30	rp-spread-5-groups	normal	434	433.0	0	412.0	3059.0
269	A320 (30 rows - 180 seats)	S7	120	1.0m	30	rp-spread-6-groups	normal	430	430.0	0	396.0	2513.0
270	A320 (30 rows - 180 seats)	S7	120	1.0m	30	rp-steep-4-groups	normal	438	439.0	0	632.0	3374.0
271	A320 (30 rows - 180 seats)	S7	120	1.0m	30	rp-steep-5-groups	normal	428	428.0	0	514.0	2734.0
272	A320 (30 rows - 180 seats)	S7	120	1.0m	30	rp-steep-6-groups	normal	424	423.0	0	390.0	2256.0
273	A320 (30 rows - 180 seats)	S7	120	1.0m	30	rp-2-groups	normal	440	441.0	0	1406.0	5336.0
275	A320 (30 rows - 180 seats)	S7	120	1.0m	30	rp-spread-4-groups	normal	420	420.0	0	573.0	3689.0
277	A320 (30 rows - 180 seats)	S7	120	1.0m	30	rp-spread-6-groups	normal	421	421.0	0	327.0	2777.0
276	A320 (30 rows - 180 seats)	S7	120	1.0m	30	rp-spread-5-groups	normal	424	424.0	0	450.0	2882.0
278	A320 (30 rows - 180 seats)	S7	120	1.0m	30	rp-steep-4-groups	normal	438	439.0	0	663.0	3422.0
274	A320 (30 rows - 180 seats)	S7	120	1.0m	30	rp-3-groups	normal	427	427.0	0	906.0	4228.0
279	A320 (30 rows - 180 seats)	S7	120	1.0m	30	rp-steep-5-groups	normal	419	419.0	0	400.0	2854.0
280	A320 (30 rows - 180 seats)	S7	120	1.0m	30	rp-steep-6-groups	normal	430	430.0	0	323.0	2342.0
281	A320 (30 rows - 180 seats)	S7	120	1.0m	30	rp-2-groups	normal	459	460.0	0	1856.0	5518.0
282	A320 (30 rows - 180 seats)	S7	120	1.0m	30	rp-3-groups	normal	442	442.0	0	1161.0	4221.0
283	A320 (30 rows - 180 seats)	S7	120	1.0m	30	rp-spread-4-groups	normal	426	426.0	0	575.0	3691.0
284	A320 (30 rows - 180 seats)	S7	120	1.0m	30	rp-spread-5-groups	normal	430	430.0	0	502.0	2953.0
285	A320 (30 rows - 180 seats)	S7	120	1.0m	30	rp-spread-6-groups	normal	423	423.0	0	310.0	2729.0
287	A320 (30 rows - 180 seats)	S7	120	1.0m	30	rp-steep-5-groups	normal	421	421.0	0	412.0	2721.0
288	A320 (30 rows - 180 seats)	S7	120	1.0m	30	rp-steep-6-groups	normal	420	420.0	0	350.0	2391.0
286	A320 (30 rows - 180 seats)	S7	120	1.0m	30	rp-steep-4-groups	normal	435	435.0	0	778.0	3354.0
289	A320 (30 rows - 180 seats)	S7	120	1.0m	30	rp-2-groups	normal	445	446.0	0	1681.0	5572.0
290	A320 (30 rows - 180 seats)	S7	120	1.0m	30	rp-3-groups	normal	435	435.0	0	929.0	3999.0
291	A320 (30 rows - 180 seats)	S7	120	1.0m	30	rp-spread-4-groups	normal	421	421.0	0	663.0	3742.0
292	A320 (30 rows - 180 seats)	S7	120	1.0m	30	rp-spread-5-groups	normal	430	430.0	0	497.0	3065.0
294	A320 (30 rows - 180 seats)	S7	120	1.0m	30	rp-steep-4-groups	normal	434	434.0	0	661.0	3416.0
293	A320 (30 rows - 180 seats)	S7	120	1.0m	30	rp-spread-6-groups	normal	415	415.0	0	306.0	2662.0
295	A320 (30 rows - 180 seats)	S7	120	1.0m	30	rp-steep-5-groups	normal	431	431.0	0	504.0	2757.0
297	A320 (30 rows - 180 seats)	S7	120	1.0m	30	rp-2-groups	normal	460	461.0	0	1749.0	5541.0
298	A320 (30 rows - 180 seats)	S7	120	1.0m	30	rp-3-groups	normal	445	446.0	0	942.0	4252.0
296	A320 (30 rows - 180 seats)	S7	120	1.0m	30	rp-steep-6-groups	normal	429	428.0	0	344.0	2277.0
299	A320 (30 rows - 180 seats)	S7	120	1.0m	30	rp-spread-4-groups	normal	432	432.0	0	549.0	3407.0
301	A320 (30 rows - 180 seats)	S7	120	1.0m	30	rp-spread-6-groups	normal	419	420.0	0	318.0	2465.0
300	A320 (30 rows - 180 seats)	S7	120	1.0m	30	rp-spread-5-groups	normal	423	423.0	0	488.0	3023.0
302	A320 (30 rows - 180 seats)	S7	120	1.0m	30	rp-steep-4-groups	normal	438	439.0	0	767.0	3344.0
303	A320 (30 rows - 180 seats)	S7	120	1.0m	30	rp-steep-5-groups	normal	427	427.0	0	450.0	2806.0
304	A320 (30 rows - 180 seats)	S7	120	1.0m	30	rp-steep-6-groups	normal	428	428.0	0	373.0	2450.0
305	A320 (30 rows - 180 seats)	S7	120	1.0m	30	rp-2-groups	normal	454	454.0	0	1494.0	5422.0
307	A320 (30 rows - 180 seats)	S7	120	1.0m	30	rp-spread-4-groups	normal	428	427.0	0	684.0	3791.0
308	A320 (30 rows - 180 seats)	S7	120	1.0m	30	rp-spread-5-groups	normal	434	434.0	0	496.0	2973.0
306	A320 (30 rows - 180 seats)	S7	120	1.0m	30	rp-3-groups	normal	435	435.0	0	1025.0	4238.0
309	A320 (30 rows - 180 seats)	S7	120	1.0m	30	rp-spread-6-groups	normal	415	415.0	0	327.0	2720.0
310	A320 (30 rows - 180 seats)	S7	120	1.0m	30	rp-steep-4-groups	normal	431	432.0	0	595.0	3438.0
311	A320 (30 rows - 180 seats)	S7	120	1.0m	30	rp-steep-5-groups	normal	425	424.0	0	478.0	2812.0
312	A320 (30 rows - 180 seats)	S7	120	1.0m	30	rp-steep-6-groups	normal	424	423.0	0	381.0	2242.0
313	A320 (30 rows - 180 seats)	S7	120	1.0m	30	rp-2-groups	normal	447	448.0	0	1728.0	5464.0
315	A320 (30 rows - 180 seats)	S7	120	1.0m	30	rp-spread-4-groups	normal	423	423.0	0	596.0	3671.0
314	A320 (30 rows - 180 seats)	S7	120	1.0m	30	rp-3-groups	normal	445	445.0	0	981.0	4250.0
319	A320 (30 rows - 180 seats)	S7	120	1.0m	30	rp-steep-5-groups	normal	433	433.0	0	578.0	2720.0
317	A320 (30 rows - 180 seats)	S7	120	1.0m	30	rp-spread-6-groups	normal	415	415.0	0	323.0	2695.0
320	A320 (30 rows - 180 seats)	S7	120	1.0m	30	rp-steep-6-groups	normal	427	427.0	0	379.0	2436.0
318	A320 (30 rows - 180 seats)	S7	120	1.0m	30	rp-steep-4-groups	normal	440	440.0	0	640.0	3315.0
316	A320 (30 rows - 180 seats)	S7	120	1.0m	30	rp-spread-5-groups	normal	431	431.0	0	482.0	3002.0
321	A320 (30 rows - 180 seats)	S7	120	1.0m	30	rp-2-groups	normal	446	447.0	0	1632.0	5380.0
322	A320 (30 rows - 180 seats)	S7	120	1.0m	30	rp-3-groups	normal	441	442.0	0	1089.0	4102.0
323	A320 (30 rows - 180 seats)	S7	120	1.0m	30	rp-spread-4-groups	normal	425	425.0	0	592.0	3705.0
324	A320 (30 rows - 180 seats)	S7	120	1.0m	30	rp-spread-5-groups	normal	427	427.0	0	432.0	2990.0
326	A320 (30 rows - 180 seats)	S7	120	1.0m	30	rp-steep-4-groups	normal	423	424.0	0	617.0	3530.0
325	A320 (30 rows - 180 seats)	S7	120	1.0m	30	rp-spread-6-groups	normal	427	427.0	0	367.0	2681.0
327	A320 (30 rows - 180 seats)	S7	120	1.0m	30	rp-steep-5-groups	normal	433	433.0	0	550.0	2748.0
330	A320 (30 rows - 180 seats)	S7	120	1.0m	30	rp-3-groups	normal	440	440.0	0	952.0	4008.0
329	A320 (30 rows - 180 seats)	S7	120	1.0m	30	rp-2-groups	normal	455	456.0	0	1588.0	5382.0
331	A320 (30 rows - 180 seats)	S7	120	1.0m	30	rp-spread-4-groups	normal	424	424.0	0	543.0	3677.0
332	A320 (30 rows - 180 seats)	S7	120	1.0m	30	rp-spread-5-groups	normal	418	418.0	0	452.0	2880.0
328	A320 (30 rows - 180 seats)	S7	120	1.0m	30	rp-steep-6-groups	normal	422	422.0	0	358.0	2458.0
333	A320 (30 rows - 180 seats)	S7	120	1.0m	30	rp-spread-6-groups	normal	427	427.0	0	369.0	2557.0
335	A320 (30 rows - 180 seats)	S7	120	1.0m	30	rp-steep-5-groups	normal	431	430.0	0	478.0	2826.0
334	A320 (30 rows - 180 seats)	S7	120	1.0m	30	rp-steep-4-groups	normal	439	439.0	0	652.0	3572.0
336	A320 (30 rows - 180 seats)	S7	120	1.0m	30	rp-steep-6-groups	normal	430	430.0	0	372.0	2414.0
337	A320 (30 rows - 180 seats)	S7	120	1.0m	30	rp-2-groups	normal	466	466.0	0	1638.0	5460.0
338	A320 (30 rows - 180 seats)	S7	120	1.0m	30	rp-3-groups	normal	439	439.0	0	869.0	4172.0
339	A320 (30 rows - 180 seats)	S7	120	1.0m	30	rp-spread-4-groups	normal	435	435.0	0	666.0	3647.0
341	A320 (30 rows - 180 seats)	S7	120	1.0m	30	rp-spread-6-groups	normal	417	417.0	0	344.0	2653.0
340	A320 (30 rows - 180 seats)	S7	120	1.0m	30	rp-spread-5-groups	normal	428	428.0	0	472.0	3129.0
344	A320 (30 rows - 180 seats)	S7	120	1.0m	30	rp-steep-6-groups	normal	430	430.0	0	373.0	2298.0
342	A320 (30 rows - 180 seats)	S7	120	1.0m	30	rp-steep-4-groups	normal	431	432.0	0	661.0	3375.0
343	A320 (30 rows - 180 seats)	S7	120	1.0m	30	rp-steep-5-groups	normal	425	425.0	0	446.0	2828.0
345	A320 (30 rows - 180 seats)	S7	120	1.0m	30	rp-2-groups	normal	442	442.0	0	1802.0	5106.0
347	A320 (30 rows - 180 seats)	S7	120	1.0m	30	rp-spread-4-groups	normal	433	433.0	0	585.0	3643.0
346	A320 (30 rows - 180 seats)	S7	120	1.0m	30	rp-3-groups	normal	437	437.0	0	1068.0	4178.0
348	A320 (30 rows - 180 seats)	S7	120	1.0m	30	rp-spread-5-groups	normal	422	421.0	0	444.0	3035.0
350	A320 (30 rows - 180 seats)	S7	120	1.0m	30	rp-steep-4-groups	normal	433	433.0	0	647.0	3298.0
354	A320 (30 rows - 180 seats)	S7	120	1.0m	30	rp-3-groups	normal	430	431.0	0	1031.0	4157.0
351	A320 (30 rows - 180 seats)	S7	120	1.0m	30	rp-steep-5-groups	normal	419	419.0	0	370.0	2738.0
353	A320 (30 rows - 180 seats)	S7	120	1.0m	30	rp-2-groups	normal	444	445.0	0	1678.0	5586.0
352	A320 (30 rows - 180 seats)	S7	120	1.0m	30	rp-steep-6-groups	normal	425	425.0	0	398.0	2376.0
355	A320 (30 rows - 180 seats)	S7	120	1.0m	30	rp-spread-4-groups	normal	433	433.0	0	641.0	3743.0
349	A320 (30 rows - 180 seats)	S7	120	1.0m	30	rp-spread-6-groups	normal	421	421.0	0	399.0	2681.0
356	A320 (30 rows - 180 seats)	S7	120	1.0m	30	rp-spread-5-groups	normal	430	430.0	0	488.0	2829.0
357	A320 (30 rows - 180 seats)	S7	120	1.0m	30	rp-spread-6-groups	normal	427	427.0	0	291.0	2691.0
358	A320 (30 rows - 180 seats)	S7	120	1.0m	30	rp-steep-4-groups	normal	430	431.0	0	661.0	3354.0
360	A320 (30 rows - 180 seats)	S7	120	1.0m	30	rp-steep-6-groups	normal	419	418.0	0	249.0	2360.0
359	A320 (30 rows - 180 seats)	S7	120	1.0m	30	rp-steep-5-groups	normal	421	420.0	0	428.0	2780.0
362	A320 (30 rows - 180 seats)	S7	120	1.0m	30	rp-3-groups	normal	442	442.0	0	1035.0	4096.0
361	A320 (30 rows - 180 seats)	S7	120	1.0m	30	rp-2-groups	normal	459	459.0	0	1796.0	5382.0
363	A320 (30 rows - 180 seats)	S7	120	1.0m	30	rp-spread-4-groups	normal	436	436.0	0	684.0	3789.0
365	A320 (30 rows - 180 seats)	S7	120	1.0m	30	rp-spread-6-groups	normal	426	426.0	0	382.0	2709.0
364	A320 (30 rows - 180 seats)	S7	120	1.0m	30	rp-spread-5-groups	normal	434	434.0	0	528.0	2969.0
366	A320 (30 rows - 180 seats)	S7	120	1.0m	30	rp-steep-4-groups	normal	435	436.0	0	699.0	3538.0
367	A320 (30 rows - 180 seats)	S7	120	1.0m	30	rp-steep-5-groups	normal	435	435.0	0	458.0	2818.0
368	A320 (30 rows - 180 seats)	S7	120	1.0m	30	rp-steep-6-groups	normal	421	421.0	0	350.0	2403.0
369	A320 (30 rows - 180 seats)	S7	120	1.0m	30	rp-2-groups	normal	468	469.0	0	1936.0	5362.0
370	A320 (30 rows - 180 seats)	S7	120	1.0m	30	rp-3-groups	normal	446	446.0	0	1050.0	4082.0
372	A320 (30 rows - 180 seats)	S7	120	1.0m	30	rp-spread-5-groups	normal	432	432.0	0	438.0	2972.0
371	A320 (30 rows - 180 seats)	S7	120	1.0m	30	rp-spread-4-groups	normal	430	430.0	0	689.0	3537.0
373	A320 (30 rows - 180 seats)	S7	120	1.0m	30	rp-spread-6-groups	normal	431	431.0	0	385.0	2579.0
374	A320 (30 rows - 180 seats)	S7	120	1.0m	30	rp-steep-4-groups	normal	440	440.0	0	700.0	3355.0
375	A320 (30 rows - 180 seats)	S7	120	1.0m	30	rp-steep-5-groups	normal	435	434.0	0	516.0	2765.0
376	A320 (30 rows - 180 seats)	S7	120	1.0m	30	rp-steep-6-groups	normal	431	431.0	0	438.0	2392.0
377	A320 (30 rows - 180 seats)	S7	120	1.0m	30	rp-2-groups	normal	446	447.0	0	1697.0	5545.0
378	A320 (30 rows - 180 seats)	S7	120	1.0m	30	rp-3-groups	normal	438	439.0	0	995.0	4044.0
379	A320 (30 rows - 180 seats)	S7	120	1.0m	30	rp-spread-4-groups	normal	434	434.0	0	533.0	3465.0
381	A320 (30 rows - 180 seats)	S7	120	1.0m	30	rp-spread-6-groups	normal	431	431.0	0	392.0	2745.0
382	A320 (30 rows - 180 seats)	S7	120	1.0m	30	rp-steep-4-groups	normal	434	434.0	0	817.0	3513.0
380	A320 (30 rows - 180 seats)	S7	120	1.0m	30	rp-spread-5-groups	normal	429	429.0	0	506.0	3055.0
383	A320 (30 rows - 180 seats)	S7	120	1.0m	30	rp-steep-5-groups	normal	433	433.0	0	482.0	2752.0
385	A320 (30 rows - 180 seats)	S7	120	1.0m	30	rp-2-groups	normal	465	466.0	0	2104.0	5376.0
387	A320 (30 rows - 180 seats)	S7	120	1.0m	30	rp-spread-4-groups	normal	432	432.0	0	571.0	3645.0
384	A320 (30 rows - 180 seats)	S7	120	1.0m	30	rp-steep-6-groups	normal	429	428.0	0	334.0	2269.0
386	A320 (30 rows - 180 seats)	S7	120	1.0m	30	rp-3-groups	normal	443	443.0	0	1096.0	4070.0
389	A320 (30 rows - 180 seats)	S7	120	1.0m	30	rp-spread-6-groups	normal	422	422.0	0	374.0	2787.0
391	A320 (30 rows - 180 seats)	S7	120	1.0m	30	rp-steep-5-groups	normal	430	430.0	0	560.0	2836.0
388	A320 (30 rows - 180 seats)	S7	120	1.0m	30	rp-spread-5-groups	normal	423	422.0	0	416.0	2908.0
390	A320 (30 rows - 180 seats)	S7	120	1.0m	30	rp-steep-4-groups	normal	438	438.0	0	719.0	3430.0
393	A320 (30 rows - 180 seats)	S7	120	1.0m	30	rp-2-groups	normal	447	447.0	0	1608.0	5554.0
392	A320 (30 rows - 180 seats)	S7	120	1.0m	30	rp-steep-6-groups	normal	426	426.0	0	363.0	2348.0
394	A320 (30 rows - 180 seats)	S7	120	1.0m	30	rp-3-groups	normal	445	446.0	0	1049.0	4015.0
395	A320 (30 rows - 180 seats)	S7	120	1.0m	30	rp-spread-4-groups	normal	435	435.0	0	666.0	3634.0
396	A320 (30 rows - 180 seats)	S7	120	1.0m	30	rp-spread-5-groups	normal	433	433.0	0	535.0	2896.0
397	A320 (30 rows - 180 seats)	S7	120	1.0m	30	rp-spread-6-groups	normal	425	425.0	0	372.0	2654.0
398	A320 (30 rows - 180 seats)	S7	120	1.0m	30	rp-steep-4-groups	normal	427	428.0	0	737.0	3280.0
399	A320 (30 rows - 180 seats)	S7	120	1.0m	30	rp-steep-5-groups	normal	432	432.0	0	500.0	2858.0
400	A320 (30 rows - 180 seats)	S7	120	1.0m	30	rp-steep-6-groups	normal	426	426.0	0	407.0	2304.0
401	A320 (30 rows - 180 seats)	S7	120	1.0m	30	rp-2-groups	normal	451	451.0	0	1651.0	5386.0
403	A320 (30 rows - 180 seats)	S7	120	1.0m	30	rp-spread-4-groups	normal	426	426.0	0	605.0	3723.0
402	A320 (30 rows - 180 seats)	S7	120	1.0m	30	rp-3-groups	normal	450	450.0	0	968.0	4182.0
404	A320 (30 rows - 180 seats)	S7	120	1.0m	30	rp-spread-5-groups	normal	428	428.0	0	510.0	2966.0
405	A320 (30 rows - 180 seats)	S7	120	1.0m	30	rp-spread-6-groups	normal	424	424.0	0	341.0	2691.0
406	A320 (30 rows - 180 seats)	S7	120	1.0m	30	rp-steep-4-groups	normal	431	431.0	0	705.0	3403.0
408	A320 (30 rows - 180 seats)	S7	120	1.0m	30	rp-steep-6-groups	normal	419	419.0	0	366.0	2375.0
407	A320 (30 rows - 180 seats)	S7	120	1.0m	30	rp-steep-5-groups	normal	429	429.0	0	533.0	2820.0
409	A320 (30 rows - 180 seats)	S7	120	1.0m	30	rp-2-groups	normal	460	461.0	0	1681.0	5532.0
411	A320 (30 rows - 180 seats)	S7	120	1.0m	30	rp-spread-4-groups	normal	437	437.0	0	693.0	3746.0
413	A320 (30 rows - 180 seats)	S7	120	1.0m	30	rp-spread-6-groups	normal	417	417.0	0	349.0	2689.0
412	A320 (30 rows - 180 seats)	S7	120	1.0m	30	rp-spread-5-groups	normal	427	427.0	0	404.0	3004.0
410	A320 (30 rows - 180 seats)	S7	120	1.0m	30	rp-3-groups	normal	440	440.0	0	887.0	4127.0
414	A320 (30 rows - 180 seats)	S7	120	1.0m	30	rp-steep-4-groups	normal	431	431.0	0	699.0	3300.0
415	A320 (30 rows - 180 seats)	S7	120	1.0m	30	rp-steep-5-groups	normal	423	423.0	0	438.0	2774.0
417	A320 (30 rows - 180 seats)	S7	120	1.0m	30	rp-2-groups	normal	452	453.0	0	1667.0	5288.0
419	A320 (30 rows - 180 seats)	S7	120	1.0m	30	rp-spread-4-groups	normal	423	423.0	0	569.0	3579.0
420	A320 (30 rows - 180 seats)	S7	120	1.0m	30	rp-spread-5-groups	normal	428	428.0	0	543.0	2931.0
416	A320 (30 rows - 180 seats)	S7	120	1.0m	30	rp-steep-6-groups	normal	426	426.0	0	354.0	2343.0
418	A320 (30 rows - 180 seats)	S7	120	1.0m	30	rp-3-groups	normal	444	444.0	0	1088.0	3913.0
421	A320 (30 rows - 180 seats)	S7	120	1.0m	30	rp-spread-6-groups	normal	430	430.0	0	321.0	2713.0
422	A320 (30 rows - 180 seats)	S7	120	1.0m	30	rp-steep-4-groups	normal	437	437.0	0	717.0	3436.0
423	A320 (30 rows - 180 seats)	S7	120	1.0m	30	rp-steep-5-groups	normal	431	431.0	0	502.0	2826.0
425	A320 (30 rows - 180 seats)	S7	120	1.0m	30	rp-2-groups	normal	452	453.0	0	1763.0	5538.0
424	A320 (30 rows - 180 seats)	S7	120	1.0m	30	rp-steep-6-groups	normal	413	413.0	0	292.0	2396.0
426	A320 (30 rows - 180 seats)	S7	120	1.0m	30	rp-3-groups	normal	443	443.0	0	984.0	3844.0
428	A320 (30 rows - 180 seats)	S7	120	1.0m	30	rp-spread-5-groups	normal	429	429.0	0	446.0	3008.0
429	A320 (30 rows - 180 seats)	S7	120	1.0m	30	rp-spread-6-groups	normal	428	428.0	0	391.0	2635.0
430	A320 (30 rows - 180 seats)	S7	120	1.0m	30	rp-steep-4-groups	normal	440	441.0	0	681.0	3288.0
427	A320 (30 rows - 180 seats)	S7	120	1.0m	30	rp-spread-4-groups	normal	437	437.0	0	713.0	3507.0
431	A320 (30 rows - 180 seats)	S7	120	1.0m	30	rp-steep-5-groups	normal	425	425.0	0	508.0	2878.0
432	A320 (30 rows - 180 seats)	S7	120	1.0m	30	rp-steep-6-groups	normal	429	429.0	0	412.0	2382.0
434	A320 (30 rows - 180 seats)	S7	120	1.0m	30	rp-3-groups	normal	437	438.0	0	829.0	4013.0
433	A320 (30 rows - 180 seats)	S7	120	1.0m	30	rp-2-groups	normal	447	447.0	0	1547.0	5468.0
435	A320 (30 rows - 180 seats)	S7	120	1.0m	30	rp-spread-4-groups	normal	435	435.0	0	696.0	3686.0
436	A320 (30 rows - 180 seats)	S7	120	1.0m	30	rp-spread-5-groups	normal	432	432.0	0	440.0	3063.0
437	A320 (30 rows - 180 seats)	S7	120	1.0m	30	rp-spread-6-groups	normal	428	428.0	0	377.0	2722.0
439	A320 (30 rows - 180 seats)	S7	120	1.0m	30	rp-steep-5-groups	normal	433	433.0	0	426.0	2804.0
438	A320 (30 rows - 180 seats)	S7	120	1.0m	30	rp-steep-4-groups	normal	437	437.0	0	639.0	3268.0
440	A320 (30 rows - 180 seats)	S7	120	1.0m	30	rp-steep-6-groups	normal	419	419.0	0	367.0	2352.0
441	A320 (30 rows - 180 seats)	S7	120	1.0m	30	rp-2-groups	normal	459	459.0	0	1841.0	5340.0
442	A320 (30 rows - 180 seats)	S7	120	1.0m	30	rp-3-groups	normal	445	445.0	0	1024.0	4180.0
446	A320 (30 rows - 180 seats)	S7	120	1.0m	30	rp-steep-4-groups	normal	427	427.0	0	630.0	3404.0
443	A320 (30 rows - 180 seats)	S7	120	1.0m	30	rp-spread-4-groups	normal	437	437.0	0	693.0	3569.0
445	A320 (30 rows - 180 seats)	S7	120	1.0m	30	rp-spread-6-groups	normal	421	421.0	0	370.0	2687.0
444	A320 (30 rows - 180 seats)	S7	120	1.0m	30	rp-spread-5-groups	normal	427	427.0	0	515.0	3138.0
447	A320 (30 rows - 180 seats)	S7	120	1.0m	30	rp-steep-5-groups	normal	431	430.0	0	412.0	2853.0
448	A320 (30 rows - 180 seats)	S7	120	1.0m	30	rp-steep-6-groups	normal	424	424.0	0	396.0	2431.0
449	A320 (30 rows - 180 seats)	S7	120	1.0m	30	rp-2-groups	normal	455	456.0	0	1872.0	5771.0
450	A320 (30 rows - 180 seats)	S7	120	1.0m	30	rp-3-groups	normal	450	450.0	0	976.0	3966.0
451	A320 (30 rows - 180 seats)	S7	120	1.0m	30	rp-spread-4-groups	normal	431	431.0	0	663.0	3731.0
452	A320 (30 rows - 180 seats)	S7	120	1.0m	30	rp-spread-5-groups	normal	418	418.0	0	454.0	2872.0
453	A320 (30 rows - 180 seats)	S7	120	1.0m	30	rp-spread-6-groups	normal	422	422.0	0	347.0	2659.0
454	A320 (30 rows - 180 seats)	S7	120	1.0m	30	rp-steep-4-groups	normal	438	438.0	0	646.0	3468.0
455	A320 (30 rows - 180 seats)	S7	120	1.0m	30	rp-steep-5-groups	normal	434	434.0	0	584.0	2899.0
456	A320 (30 rows - 180 seats)	S7	120	1.0m	30	rp-steep-6-groups	normal	420	419.0	0	270.0	2375.0
457	A320 (30 rows - 180 seats)	S7	120	1.0m	30	rp-2-groups	normal	453	454.0	0	1744.0	5446.0
458	A320 (30 rows - 180 seats)	S7	120	1.0m	30	rp-3-groups	normal	436	436.0	0	799.0	4299.0
459	A320 (30 rows - 180 seats)	S7	120	1.0m	30	rp-spread-4-groups	normal	422	422.0	0	686.0	3562.0
460	A320 (30 rows - 180 seats)	S7	120	1.0m	30	rp-spread-5-groups	normal	428	428.0	0	430.0	2824.0
461	A320 (30 rows - 180 seats)	S7	120	1.0m	30	rp-spread-6-groups	normal	417	417.0	0	381.0	2739.0
462	A320 (30 rows - 180 seats)	S7	120	1.0m	30	rp-steep-4-groups	normal	436	436.0	0	663.0	3301.0
464	A320 (30 rows - 180 seats)	S7	120	1.0m	30	rp-steep-6-groups	normal	416	416.0	0	320.0	2400.0
465	A320 (30 rows - 180 seats)	S7	120	1.0m	30	rp-2-groups	normal	448	448.0	0	1799.0	5324.0
463	A320 (30 rows - 180 seats)	S7	120	1.0m	30	rp-steep-5-groups	normal	415	415.0	0	510.0	2748.0
466	A320 (30 rows - 180 seats)	S7	120	1.0m	30	rp-3-groups	normal	441	441.0	0	979.0	4096.0
467	A320 (30 rows - 180 seats)	S7	120	1.0m	30	rp-spread-4-groups	normal	433	433.0	0	583.0	3753.0
469	A320 (30 rows - 180 seats)	S7	120	1.0m	30	rp-spread-6-groups	normal	423	423.0	0	367.0	2579.0
468	A320 (30 rows - 180 seats)	S7	120	1.0m	30	rp-spread-5-groups	normal	433	433.0	0	458.0	3021.0
470	A320 (30 rows - 180 seats)	S7	120	1.0m	30	rp-steep-4-groups	normal	429	429.0	0	579.0	3458.0
471	A320 (30 rows - 180 seats)	S7	120	1.0m	30	rp-steep-5-groups	normal	431	431.0	0	466.0	2737.0
472	A320 (30 rows - 180 seats)	S7	120	1.0m	30	rp-steep-6-groups	normal	425	424.0	0	389.0	2364.0
473	A320 (30 rows - 180 seats)	S7	120	1.0m	30	rp-2-groups	normal	461	462.0	0	1811.0	5540.0
474	A320 (30 rows - 180 seats)	S7	120	1.0m	30	rp-3-groups	normal	440	440.0	0	877.0	4138.0
475	A320 (30 rows - 180 seats)	S7	120	1.0m	30	rp-spread-4-groups	normal	436	436.0	0	646.0	3478.0
476	A320 (30 rows - 180 seats)	S7	120	1.0m	30	rp-spread-5-groups	normal	424	424.0	0	443.0	2943.0
477	A320 (30 rows - 180 seats)	S7	120	1.0m	30	rp-spread-6-groups	normal	426	426.0	0	429.0	2616.0
479	A320 (30 rows - 180 seats)	S7	120	1.0m	30	rp-steep-5-groups	normal	421	421.0	0	385.0	2702.0
480	A320 (30 rows - 180 seats)	S7	120	1.0m	30	rp-steep-6-groups	normal	427	426.0	0	382.0	2388.0
478	A320 (30 rows - 180 seats)	S7	120	1.0m	30	rp-steep-4-groups	normal	429	429.0	0	553.0	3454.0
481	A320 (30 rows - 180 seats)	S7	120	1.0m	30	rp-2-groups	normal	466	467.0	0	1590.0	5256.0
482	A320 (30 rows - 180 seats)	S7	120	1.0m	30	rp-3-groups	normal	448	449.0	0	1233.0	4088.0
483	A320 (30 rows - 180 seats)	S7	120	1.0m	30	rp-spread-4-groups	normal	431	430.0	0	680.0	3720.0
484	A320 (30 rows - 180 seats)	S7	120	1.0m	30	rp-spread-5-groups	normal	428	428.0	0	550.0	3077.0
487	A320 (30 rows - 180 seats)	S7	120	1.0m	30	rp-steep-5-groups	normal	427	427.0	0	488.0	3000.0
486	A320 (30 rows - 180 seats)	S7	120	1.0m	30	rp-steep-4-groups	normal	432	432.0	0	631.0	3343.0
485	A320 (30 rows - 180 seats)	S7	120	1.0m	30	rp-spread-6-groups	normal	427	427.0	0	360.0	2541.0
488	A320 (30 rows - 180 seats)	S7	120	1.0m	30	rp-steep-6-groups	normal	426	426.0	0	316.0	2382.0
491	A320 (30 rows - 180 seats)	S7	120	1.0m	30	rp-spread-4-groups	normal	440	440.0	0	667.0	3748.0
490	A320 (30 rows - 180 seats)	S7	120	1.0m	30	rp-3-groups	normal	445	445.0	0	1026.0	4208.0
489	A320 (30 rows - 180 seats)	S7	120	1.0m	30	rp-2-groups	normal	470	470.0	0	1918.0	5531.0
492	A320 (30 rows - 180 seats)	S7	120	1.0m	30	rp-spread-5-groups	normal	430	430.0	0	481.0	2987.0
493	A320 (30 rows - 180 seats)	S7	120	1.0m	30	rp-spread-6-groups	normal	428	428.0	0	362.0	2701.0
494	A320 (30 rows - 180 seats)	S7	120	1.0m	30	rp-steep-4-groups	normal	429	430.0	0	713.0	3584.0
495	A320 (30 rows - 180 seats)	S7	120	1.0m	30	rp-steep-5-groups	normal	418	417.0	0	444.0	2752.0
496	A320 (30 rows - 180 seats)	S7	120	1.0m	30	rp-steep-6-groups	normal	427	427.0	0	400.0	2446.0
497	A320 (30 rows - 180 seats)	S7	120	1.0m	30	rp-2-groups	normal	436	437.0	0	1736.0	5284.0
498	A320 (30 rows - 180 seats)	S7	120	1.0m	30	rp-3-groups	normal	430	430.0	0	963.0	4124.0
499	A320 (30 rows - 180 seats)	S7	120	1.0m	30	rp-spread-4-groups	normal	423	423.0	0	564.0	3669.0
501	A320 (30 rows - 180 seats)	S7	120	1.0m	30	rp-spread-6-groups	normal	423	423.0	0	410.0	2651.0
502	A320 (30 rows - 180 seats)	S7	120	1.0m	30	rp-steep-4-groups	normal	431	431.0	0	681.0	3507.0
500	A320 (30 rows - 180 seats)	S7	120	1.0m	30	rp-spread-5-groups	normal	432	432.0	0	484.0	3095.0
503	A320 (30 rows - 180 seats)	S7	120	1.0m	30	rp-steep-5-groups	normal	431	431.0	0	533.0	2672.0
505	A320 (30 rows - 180 seats)	S7	120	1.0m	30	rp-2-groups	normal	442	442.0	0	1510.0	4990.0
504	A320 (30 rows - 180 seats)	S7	120	1.0m	30	rp-steep-6-groups	normal	420	420.0	0	330.0	2562.0
506	A320 (30 rows - 180 seats)	S7	120	1.0m	30	rp-3-groups	normal	446	447.0	0	950.0	4214.0
508	A320 (30 rows - 180 seats)	S7	120	1.0m	30	rp-spread-5-groups	normal	429	428.0	0	490.0	2914.0
509	A320 (30 rows - 180 seats)	S7	120	1.0m	30	rp-spread-6-groups	normal	428	428.0	0	413.0	2655.0
507	A320 (30 rows - 180 seats)	S7	120	1.0m	30	rp-spread-4-groups	normal	436	436.0	0	663.0	3563.0
510	A320 (30 rows - 180 seats)	S7	120	1.0m	30	rp-steep-4-groups	normal	438	439.0	0	615.0	3441.0
512	A320 (30 rows - 180 seats)	S7	120	1.0m	30	rp-steep-6-groups	normal	428	428.0	0	333.0	2348.0
511	A320 (30 rows - 180 seats)	S7	120	1.0m	30	rp-steep-5-groups	normal	432	432.0	0	416.0	2721.0
513	A320 (30 rows - 180 seats)	S7	120	1.0m	30	rp-2-groups	normal	449	450.0	0	1836.0	5282.0
514	A320 (30 rows - 180 seats)	S7	120	1.0m	30	rp-3-groups	normal	450	451.0	0	1118.0	4265.0
516	A320 (30 rows - 180 seats)	S7	120	1.0m	30	rp-spread-5-groups	normal	427	427.0	0	502.0	2955.0
515	A320 (30 rows - 180 seats)	S7	120	1.0m	30	rp-spread-4-groups	normal	434	434.0	0	657.0	3533.0
518	A320 (30 rows - 180 seats)	S7	120	1.0m	30	rp-steep-4-groups	normal	432	433.0	0	579.0	3494.0
519	A320 (30 rows - 180 seats)	S7	120	1.0m	30	rp-steep-5-groups	normal	432	432.0	0	566.0	2794.0
517	A320 (30 rows - 180 seats)	S7	120	1.0m	30	rp-spread-6-groups	normal	418	418.0	0	336.0	2629.0
520	A320 (30 rows - 180 seats)	S7	120	1.0m	30	rp-steep-6-groups	normal	427	427.0	0	399.0	2427.0
521	A320 (30 rows - 180 seats)	S7	120	1.0m	30	rp-2-groups	normal	471	472.0	0	1858.0	5396.0
522	A320 (30 rows - 180 seats)	S7	120	1.0m	30	rp-3-groups	normal	442	442.0	0	1011.0	4195.0
523	A320 (30 rows - 180 seats)	S7	120	1.0m	30	rp-spread-4-groups	normal	437	437.0	0	751.0	3623.0
524	A320 (30 rows - 180 seats)	S7	120	1.0m	30	rp-spread-5-groups	normal	432	432.0	0	417.0	2884.0
526	A320 (30 rows - 180 seats)	S7	120	1.0m	30	rp-steep-4-groups	normal	433	434.0	0	655.0	3306.0
525	A320 (30 rows - 180 seats)	S7	120	1.0m	30	rp-spread-6-groups	normal	428	428.0	0	342.0	2508.0
527	A320 (30 rows - 180 seats)	S7	120	1.0m	30	rp-steep-5-groups	normal	427	427.0	0	434.0	2742.0
528	A320 (30 rows - 180 seats)	S7	120	1.0m	30	rp-steep-6-groups	normal	420	420.0	0	344.0	2311.0
529	A320 (30 rows - 180 seats)	S7	120	1.0m	30	rp-2-groups	normal	466	467.0	0	1863.0	5612.0
530	A320 (30 rows - 180 seats)	S7	120	1.0m	30	rp-3-groups	normal	431	432.0	0	892.0	3989.0
531	A320 (30 rows - 180 seats)	S7	120	1.0m	30	rp-spread-4-groups	normal	428	428.0	0	706.0	3623.0
532	A320 (30 rows - 180 seats)	S7	120	1.0m	30	rp-spread-5-groups	normal	425	425.0	0	449.0	2993.0
533	A320 (30 rows - 180 seats)	S7	120	1.0m	30	rp-spread-6-groups	normal	424	424.0	0	358.0	2647.0
534	A320 (30 rows - 180 seats)	S7	120	1.0m	30	rp-steep-4-groups	normal	437	437.0	0	629.0	3522.0
539	A320 (30 rows - 180 seats)	S7	120	1.0m	30	rp-spread-4-groups	normal	432	432.0	0	640.0	3653.0
540	A320 (30 rows - 180 seats)	S7	120	1.0m	30	rp-spread-5-groups	normal	430	430.0	0	442.0	2932.0
535	A320 (30 rows - 180 seats)	S7	120	1.0m	30	rp-steep-5-groups	normal	422	422.0	0	412.0	2816.0
536	A320 (30 rows - 180 seats)	S7	120	1.0m	30	rp-steep-6-groups	normal	426	426.0	0	323.0	2318.0
537	A320 (30 rows - 180 seats)	S7	120	1.0m	30	rp-2-groups	normal	451	452.0	0	1755.0	5582.0
538	A320 (30 rows - 180 seats)	S7	120	1.0m	30	rp-3-groups	normal	434	435.0	0	951.0	4146.0
541	A320 (30 rows - 180 seats)	S7	120	1.0m	30	rp-spread-6-groups	normal	418	418.0	0	319.0	2585.0
542	A320 (30 rows - 180 seats)	S7	120	1.0m	30	rp-steep-4-groups	normal	429	430.0	0	689.0	3346.0
543	A320 (30 rows - 180 seats)	S7	120	1.0m	30	rp-steep-5-groups	normal	428	428.0	0	494.0	2873.0
544	A320 (30 rows - 180 seats)	S7	120	1.0m	30	rp-steep-6-groups	normal	420	420.0	0	348.0	2446.0
546	A320 (30 rows - 180 seats)	S7	120	1.0m	30	rp-3-groups	normal	429	429.0	0	881.0	4270.0
548	A320 (30 rows - 180 seats)	S7	120	1.0m	30	rp-spread-5-groups	normal	431	431.0	0	507.0	2967.0
547	A320 (30 rows - 180 seats)	S7	120	1.0m	30	rp-spread-4-groups	normal	429	429.0	0	615.0	3617.0
545	A320 (30 rows - 180 seats)	S7	120	1.0m	30	rp-2-groups	normal	465	466.0	0	1541.0	5608.0
549	A320 (30 rows - 180 seats)	S7	120	1.0m	30	rp-spread-6-groups	normal	420	420.0	0	348.0	2639.0
550	A320 (30 rows - 180 seats)	S7	120	1.0m	30	rp-steep-4-groups	normal	426	426.0	0	643.0	3370.0
551	A320 (30 rows - 180 seats)	S7	120	1.0m	30	rp-steep-5-groups	normal	425	425.0	0	536.0	2776.0
552	A320 (30 rows - 180 seats)	S7	120	1.0m	30	rp-steep-6-groups	normal	424	424.0	0	346.0	2332.0
553	A320 (30 rows - 180 seats)	S7	120	1.0m	30	rp-2-groups	normal	464	465.0	0	1722.0	5623.0
554	A320 (30 rows - 180 seats)	S7	120	1.0m	30	rp-3-groups	normal	443	443.0	0	1053.0	4052.0
557	A320 (30 rows - 180 seats)	S7	120	1.0m	30	rp-spread-6-groups	normal	424	424.0	0	362.0	2721.0
555	A320 (30 rows - 180 seats)	S7	120	1.0m	30	rp-spread-4-groups	normal	433	433.0	0	752.0	3625.0
556	A320 (30 rows - 180 seats)	S7	120	1.0m	30	rp-spread-5-groups	normal	435	435.0	0	524.0	3018.0
558	A320 (30 rows - 180 seats)	S7	120	1.0m	30	rp-steep-4-groups	normal	428	428.0	0	590.0	3368.0
559	A320 (30 rows - 180 seats)	S7	120	1.0m	30	rp-steep-5-groups	normal	422	422.0	0	388.0	2774.0
560	A320 (30 rows - 180 seats)	S7	120	1.0m	30	rp-steep-6-groups	normal	430	430.0	0	334.0	2287.0
563	A320 (30 rows - 180 seats)	S7	120	1.0m	30	rp-spread-4-groups	normal	430	430.0	0	698.0	3745.0
561	A320 (30 rows - 180 seats)	S7	120	1.0m	30	rp-2-groups	normal	445	446.0	0	1597.0	5272.0
562	A320 (30 rows - 180 seats)	S7	120	1.0m	30	rp-3-groups	normal	445	446.0	0	1016.0	4315.0
564	A320 (30 rows - 180 seats)	S7	120	1.0m	30	rp-spread-5-groups	normal	427	427.0	0	451.0	3034.0
565	A320 (30 rows - 180 seats)	S7	120	1.0m	30	rp-spread-6-groups	normal	430	430.0	0	356.0	2685.0
566	A320 (30 rows - 180 seats)	S7	120	1.0m	30	rp-steep-4-groups	normal	439	439.0	0	668.0	3370.0
567	A320 (30 rows - 180 seats)	S7	120	1.0m	30	rp-steep-5-groups	normal	424	424.0	0	514.0	2742.0
568	A320 (30 rows - 180 seats)	S7	120	1.0m	30	rp-steep-6-groups	normal	417	417.0	0	296.0	2460.0
569	A320 (30 rows - 180 seats)	S7	120	1.0m	30	rp-2-groups	normal	463	463.0	0	1785.0	5456.0
570	A320 (30 rows - 180 seats)	S7	120	1.0m	30	rp-3-groups	normal	448	449.0	0	1105.0	4330.0
571	A320 (30 rows - 180 seats)	S7	120	1.0m	30	rp-spread-4-groups	normal	430	430.0	0	607.0	3725.0
572	A320 (30 rows - 180 seats)	S7	120	1.0m	30	rp-spread-5-groups	normal	420	420.0	0	437.0	3004.0
576	A320 (30 rows - 180 seats)	S7	120	1.0m	30	rp-steep-6-groups	normal	421	421.0	0	327.0	2282.0
573	A320 (30 rows - 180 seats)	S7	120	1.0m	30	rp-spread-6-groups	normal	419	419.0	0	347.0	2643.0
575	A320 (30 rows - 180 seats)	S7	120	1.0m	30	rp-steep-5-groups	normal	426	426.0	0	490.0	2696.0
574	A320 (30 rows - 180 seats)	S7	120	1.0m	30	rp-steep-4-groups	normal	433	434.0	0	587.0	3481.0
577	A320 (30 rows - 180 seats)	S7	120	1.0m	30	rp-2-groups	normal	454	454.0	0	1558.0	5312.0
578	A320 (30 rows - 180 seats)	S7	120	1.0m	30	rp-3-groups	normal	434	435.0	0	913.0	4296.0
579	A320 (30 rows - 180 seats)	S7	120	1.0m	30	rp-spread-4-groups	normal	431	431.0	0	678.0	3679.0
580	A320 (30 rows - 180 seats)	S7	120	1.0m	30	rp-spread-5-groups	normal	422	422.0	0	524.0	2973.0
581	A320 (30 rows - 180 seats)	S7	120	1.0m	30	rp-spread-6-groups	normal	423	423.0	0	408.0	2584.0
583	A320 (30 rows - 180 seats)	S7	120	1.0m	30	rp-steep-5-groups	normal	428	428.0	0	484.0	2674.0
582	A320 (30 rows - 180 seats)	S7	120	1.0m	30	rp-steep-4-groups	normal	430	431.0	0	641.0	3426.0
584	A320 (30 rows - 180 seats)	S7	120	1.0m	30	rp-steep-6-groups	normal	431	431.0	0	376.0	2386.0
585	A320 (30 rows - 180 seats)	S7	120	1.0m	30	rp-2-groups	normal	469	470.0	0	1691.0	5632.0
586	A320 (30 rows - 180 seats)	S7	120	1.0m	30	rp-3-groups	normal	451	451.0	0	1093.0	4056.0
587	A320 (30 rows - 180 seats)	S7	120	1.0m	30	rp-spread-4-groups	normal	428	428.0	0	608.0	3629.0
588	A320 (30 rows - 180 seats)	S7	120	1.0m	30	rp-spread-5-groups	normal	430	430.0	0	510.0	2884.0
589	A320 (30 rows - 180 seats)	S7	120	1.0m	30	rp-spread-6-groups	normal	424	424.0	0	373.0	2683.0
590	A320 (30 rows - 180 seats)	S7	120	1.0m	30	rp-steep-4-groups	normal	432	433.0	0	669.0	3444.0
593	A320 (30 rows - 180 seats)	S7	120	1.0m	30	rp-2-groups	normal	461	461.0	0	1929.0	5136.0
592	A320 (30 rows - 180 seats)	S7	120	1.0m	30	rp-steep-6-groups	normal	430	429.0	0	332.0	2350.0
591	A320 (30 rows - 180 seats)	S7	120	1.0m	30	rp-steep-5-groups	normal	429	429.0	0	476.0	2756.0
595	A320 (30 rows - 180 seats)	S7	120	1.0m	30	rp-spread-4-groups	normal	431	431.0	0	630.0	3569.0
594	A320 (30 rows - 180 seats)	S7	120	1.0m	30	rp-3-groups	normal	446	447.0	0	1005.0	4080.0
597	A320 (30 rows - 180 seats)	S7	120	1.0m	30	rp-spread-6-groups	normal	421	421.0	0	369.0	2576.0
598	A320 (30 rows - 180 seats)	S7	120	1.0m	30	rp-steep-4-groups	normal	424	425.0	0	637.0	3586.0
596	A320 (30 rows - 180 seats)	S7	120	1.0m	30	rp-spread-5-groups	normal	430	430.0	0	464.0	2967.0
599	A320 (30 rows - 180 seats)	S7	120	1.0m	30	rp-steep-5-groups	normal	424	424.0	0	520.0	2813.0
600	A320 (30 rows - 180 seats)	S7	120	1.0m	30	rp-steep-6-groups	normal	424	424.0	0	349.0	2370.0
601	A320 (30 rows - 180 seats)	S7	120	1.0m	30	rp-2-groups	normal	455	455.0	0	1492.0	5520.0
602	A320 (30 rows - 180 seats)	S7	120	1.0m	30	rp-3-groups	normal	434	434.0	0	851.0	4127.0
604	A320 (30 rows - 180 seats)	S7	120	1.0m	30	rp-spread-5-groups	normal	427	427.0	0	486.0	2993.0
603	A320 (30 rows - 180 seats)	S7	120	1.0m	30	rp-spread-4-groups	normal	430	430.0	0	731.0	3549.0
605	A320 (30 rows - 180 seats)	S7	120	1.0m	30	rp-spread-6-groups	normal	425	425.0	0	390.0	2623.0
606	A320 (30 rows - 180 seats)	S7	120	1.0m	30	rp-steep-4-groups	normal	428	428.0	0	619.0	3438.0
607	A320 (30 rows - 180 seats)	S7	120	1.0m	30	rp-steep-5-groups	normal	428	428.0	0	452.0	2867.0
608	A320 (30 rows - 180 seats)	S7	120	1.0m	30	rp-steep-6-groups	normal	430	430.0	0	413.0	2422.0
609	A320 (30 rows - 180 seats)	S7	120	1.0m	30	rp-2-groups	normal	452	452.0	0	1586.0	5391.0
611	A320 (30 rows - 180 seats)	S7	120	1.0m	30	rp-spread-4-groups	normal	432	432.0	0	761.0	3645.0
613	A320 (30 rows - 180 seats)	S7	120	1.0m	30	rp-spread-6-groups	normal	421	421.0	0	368.0	2703.0
610	A320 (30 rows - 180 seats)	S7	120	1.0m	30	rp-3-groups	normal	437	437.0	0	1042.0	4110.0
612	A320 (30 rows - 180 seats)	S7	120	1.0m	30	rp-spread-5-groups	normal	424	424.0	0	488.0	2887.0
615	A320 (30 rows - 180 seats)	S7	120	1.0m	30	rp-steep-5-groups	normal	434	434.0	0	508.0	2775.0
614	A320 (30 rows - 180 seats)	S7	120	1.0m	30	rp-steep-4-groups	normal	432	432.0	0	572.0	3217.0
616	A320 (30 rows - 180 seats)	S7	120	1.0m	30	rp-steep-6-groups	normal	421	421.0	0	376.0	2302.0
618	A320 (30 rows - 180 seats)	S7	120	1.0m	30	rp-3-groups	normal	428	428.0	0	1006.0	4254.0
619	A320 (30 rows - 180 seats)	S7	120	1.0m	30	rp-spread-4-groups	normal	428	428.0	0	652.0	3681.0
620	A320 (30 rows - 180 seats)	S7	120	1.0m	30	rp-spread-5-groups	normal	425	425.0	0	519.0	3007.0
622	A320 (30 rows - 180 seats)	S7	120	1.0m	30	rp-steep-4-groups	normal	436	437.0	0	672.0	3406.0
617	A320 (30 rows - 180 seats)	S7	120	1.0m	30	rp-2-groups	normal	458	459.0	0	2005.0	5332.0
621	A320 (30 rows - 180 seats)	S7	120	1.0m	30	rp-spread-6-groups	normal	428	428.0	0	355.0	2617.0
623	A320 (30 rows - 180 seats)	S7	120	1.0m	30	rp-steep-5-groups	normal	429	429.0	0	500.0	2824.0
624	A320 (30 rows - 180 seats)	S7	120	1.0m	30	rp-steep-6-groups	normal	420	420.0	0	324.0	2463.0
625	A320 (30 rows - 180 seats)	S7	120	1.0m	30	rp-2-groups	normal	465	465.0	0	1871.0	5280.0
626	A320 (30 rows - 180 seats)	S7	120	1.0m	30	rp-3-groups	normal	432	432.0	0	964.0	4194.0
627	A320 (30 rows - 180 seats)	S7	120	1.0m	30	rp-spread-4-groups	normal	433	433.0	0	604.0	3645.0
628	A320 (30 rows - 180 seats)	S7	120	1.0m	30	rp-spread-5-groups	normal	417	417.0	0	421.0	2968.0
630	A320 (30 rows - 180 seats)	S7	120	1.0m	30	rp-steep-4-groups	normal	436	436.0	0	603.0	3438.0
629	A320 (30 rows - 180 seats)	S7	120	1.0m	30	rp-spread-6-groups	normal	427	427.0	0	395.0	2551.0
631	A320 (30 rows - 180 seats)	S7	120	1.0m	30	rp-steep-5-groups	normal	424	424.0	0	468.0	2740.0
632	A320 (30 rows - 180 seats)	S7	120	1.0m	30	rp-steep-6-groups	normal	428	428.0	0	425.0	2311.0
634	A320 (30 rows - 180 seats)	S7	120	1.0m	30	rp-3-groups	normal	449	450.0	0	933.0	4120.0
633	A320 (30 rows - 180 seats)	S7	120	1.0m	30	rp-2-groups	normal	467	468.0	0	1800.0	5390.0
636	A320 (30 rows - 180 seats)	S7	120	1.0m	30	rp-spread-5-groups	normal	427	427.0	0	469.0	2881.0
635	A320 (30 rows - 180 seats)	S7	120	1.0m	30	rp-spread-4-groups	normal	430	430.0	0	661.0	3677.0
637	A320 (30 rows - 180 seats)	S7	120	1.0m	30	rp-spread-6-groups	normal	430	430.0	0	425.0	2725.0
638	A320 (30 rows - 180 seats)	S7	120	1.0m	30	rp-steep-4-groups	normal	431	432.0	0	780.0	3330.0
640	A320 (30 rows - 180 seats)	S7	120	1.0m	30	rp-steep-6-groups	normal	424	424.0	0	368.0	2343.0
641	A320 (30 rows - 180 seats)	S7	120	1.0m	30	rp-2-groups	normal	461	462.0	0	1698.0	5552.0
639	A320 (30 rows - 180 seats)	S7	120	1.0m	30	rp-steep-5-groups	normal	420	420.0	0	380.0	2692.0
642	A320 (30 rows - 180 seats)	S7	120	1.0m	30	rp-3-groups	normal	440	441.0	0	958.0	4072.0
643	A320 (30 rows - 180 seats)	S7	120	1.0m	30	rp-spread-4-groups	normal	430	430.0	0	729.0	3658.0
644	A320 (30 rows - 180 seats)	S7	120	1.0m	30	rp-spread-5-groups	normal	431	431.0	0	520.0	3036.0
645	A320 (30 rows - 180 seats)	S7	120	1.0m	30	rp-spread-6-groups	normal	424	424.0	0	400.0	2698.0
648	A320 (30 rows - 180 seats)	S7	120	1.0m	30	rp-steep-6-groups	normal	426	426.0	0	364.0	2376.0
650	A320 (30 rows - 180 seats)	S7	120	1.0m	30	rp-3-groups	normal	436	437.0	0	932.0	4021.0
647	A320 (30 rows - 180 seats)	S7	120	1.0m	30	rp-steep-5-groups	normal	427	427.0	0	440.0	2720.0
649	A320 (30 rows - 180 seats)	S7	120	1.0m	30	rp-2-groups	normal	467	468.0	0	1696.0	5311.0
651	A320 (30 rows - 180 seats)	S7	120	1.0m	30	rp-spread-4-groups	normal	428	428.0	0	659.0	3767.0
646	A320 (30 rows - 180 seats)	S7	120	1.0m	30	rp-steep-4-groups	normal	436	437.0	0	647.0	3328.0
652	A320 (30 rows - 180 seats)	S7	120	1.0m	30	rp-spread-5-groups	normal	431	431.0	0	498.0	2885.0
653	A320 (30 rows - 180 seats)	S7	120	1.0m	30	rp-spread-6-groups	normal	427	427.0	0	397.0	2630.0
654	A320 (30 rows - 180 seats)	S7	120	1.0m	30	rp-steep-4-groups	normal	427	428.0	0	557.0	3326.0
655	A320 (30 rows - 180 seats)	S7	120	1.0m	30	rp-steep-5-groups	normal	428	427.0	0	484.0	2822.0
656	A320 (30 rows - 180 seats)	S7	120	1.0m	30	rp-steep-6-groups	normal	426	426.0	0	359.0	2450.0
658	A320 (30 rows - 180 seats)	S7	120	1.0m	30	rp-3-groups	normal	431	432.0	0	983.0	4244.0
657	A320 (30 rows - 180 seats)	S7	120	1.0m	30	rp-2-groups	normal	466	467.0	0	1851.0	5544.0
660	A320 (30 rows - 180 seats)	S7	120	1.0m	30	rp-spread-5-groups	normal	433	433.0	0	546.0	2999.0
659	A320 (30 rows - 180 seats)	S7	120	1.0m	30	rp-spread-4-groups	normal	423	423.0	0	684.0	3651.0
662	A320 (30 rows - 180 seats)	S7	120	1.0m	30	rp-steep-4-groups	normal	433	433.0	0	638.0	3485.0
663	A320 (30 rows - 180 seats)	S7	120	1.0m	30	rp-steep-5-groups	normal	420	420.0	0	478.0	2810.0
661	A320 (30 rows - 180 seats)	S7	120	1.0m	30	rp-spread-6-groups	normal	420	420.0	0	353.0	2645.0
665	A320 (30 rows - 180 seats)	S7	120	1.0m	30	rp-2-groups	normal	446	447.0	0	1791.0	5464.0
664	A320 (30 rows - 180 seats)	S7	120	1.0m	30	rp-steep-6-groups	normal	423	423.0	0	354.0	2322.0
666	A320 (30 rows - 180 seats)	S7	120	1.0m	30	rp-3-groups	normal	440	441.0	0	960.0	3982.0
667	A320 (30 rows - 180 seats)	S7	120	1.0m	30	rp-spread-4-groups	normal	430	430.0	0	687.0	3633.0
668	A320 (30 rows - 180 seats)	S7	120	1.0m	30	rp-spread-5-groups	normal	427	426.0	0	352.0	2998.0
669	A320 (30 rows - 180 seats)	S7	120	1.0m	30	rp-spread-6-groups	normal	427	427.0	0	430.0	2635.0
670	A320 (30 rows - 180 seats)	S7	120	1.0m	30	rp-steep-4-groups	normal	437	437.0	0	763.0	3372.0
671	A320 (30 rows - 180 seats)	S7	120	1.0m	30	rp-steep-5-groups	normal	432	432.0	0	552.0	3036.0
672	A320 (30 rows - 180 seats)	S7	120	1.0m	30	rp-steep-6-groups	normal	425	425.0	0	384.0	2440.0
673	A320 (30 rows - 180 seats)	S7	120	1.0m	30	rp-2-groups	normal	452	453.0	0	1614.0	5431.0
674	A320 (30 rows - 180 seats)	S7	120	1.0m	30	rp-3-groups	normal	444	445.0	0	1048.0	4195.0
675	A320 (30 rows - 180 seats)	S7	120	1.0m	30	rp-spread-4-groups	normal	437	437.0	0	604.0	3677.0
678	A320 (30 rows - 180 seats)	S7	120	1.0m	30	rp-steep-4-groups	normal	431	431.0	0	685.0	3374.0
677	A320 (30 rows - 180 seats)	S7	120	1.0m	30	rp-spread-6-groups	normal	420	420.0	0	403.0	2639.0
676	A320 (30 rows - 180 seats)	S7	120	1.0m	30	rp-spread-5-groups	normal	428	428.0	0	426.0	2820.0
679	A320 (30 rows - 180 seats)	S7	120	1.0m	30	rp-steep-5-groups	normal	421	421.0	0	440.0	2728.0
680	A320 (30 rows - 180 seats)	S7	120	1.0m	30	rp-steep-6-groups	normal	422	421.0	0	347.0	2379.0
681	A320 (30 rows - 180 seats)	S7	120	1.0m	30	rp-2-groups	normal	454	455.0	0	1796.0	5254.0
683	A320 (30 rows - 180 seats)	S7	120	1.0m	30	rp-spread-4-groups	normal	428	428.0	0	673.0	3535.0
682	A320 (30 rows - 180 seats)	S7	120	1.0m	30	rp-3-groups	normal	445	445.0	0	1107.0	4221.0
684	A320 (30 rows - 180 seats)	S7	120	1.0m	30	rp-spread-5-groups	normal	425	425.0	0	474.0	3030.0
685	A320 (30 rows - 180 seats)	S7	120	1.0m	30	rp-spread-6-groups	normal	421	421.0	0	366.0	2683.0
687	A320 (30 rows - 180 seats)	S7	120	1.0m	30	rp-steep-5-groups	normal	433	433.0	0	532.0	2786.0
688	A320 (30 rows - 180 seats)	S7	120	1.0m	30	rp-steep-6-groups	normal	426	426.0	0	392.0	2450.0
686	A320 (30 rows - 180 seats)	S7	120	1.0m	30	rp-steep-4-groups	normal	437	438.0	0	717.0	3427.0
689	A320 (30 rows - 180 seats)	S7	120	1.0m	30	rp-2-groups	normal	452	452.0	0	1721.0	5340.0
690	A320 (30 rows - 180 seats)	S7	120	1.0m	30	rp-3-groups	normal	438	439.0	0	951.0	3919.0
692	A320 (30 rows - 180 seats)	S7	120	1.0m	30	rp-spread-5-groups	normal	430	430.0	0	523.0	3033.0
691	A320 (30 rows - 180 seats)	S7	120	1.0m	30	rp-spread-4-groups	normal	430	430.0	0	662.0	3566.0
693	A320 (30 rows - 180 seats)	S7	120	1.0m	30	rp-spread-6-groups	normal	428	428.0	0	320.0	2691.0
695	A320 (30 rows - 180 seats)	S7	120	1.0m	30	rp-steep-5-groups	normal	433	433.0	0	434.0	2696.0
694	A320 (30 rows - 180 seats)	S7	120	1.0m	30	rp-steep-4-groups	normal	431	431.0	0	706.0	3379.0
697	A320 (30 rows - 180 seats)	S7	120	1.0m	30	rp-2-groups	normal	463	463.0	0	1689.0	5216.0
698	A320 (30 rows - 180 seats)	S7	120	1.0m	30	rp-3-groups	normal	438	439.0	0	1138.0	4155.0
696	A320 (30 rows - 180 seats)	S7	120	1.0m	30	rp-steep-6-groups	normal	424	423.0	0	356.0	2416.0
699	A320 (30 rows - 180 seats)	S7	120	1.0m	30	rp-spread-4-groups	normal	431	431.0	0	682.0	3481.0
701	A320 (30 rows - 180 seats)	S7	120	1.0m	30	rp-spread-6-groups	normal	422	422.0	0	325.0	2708.0
700	A320 (30 rows - 180 seats)	S7	120	1.0m	30	rp-spread-5-groups	normal	431	431.0	0	456.0	3064.0
702	A320 (30 rows - 180 seats)	S7	120	1.0m	30	rp-steep-4-groups	normal	424	425.0	0	666.0	3168.0
703	A320 (30 rows - 180 seats)	S7	120	1.0m	30	rp-steep-5-groups	normal	427	427.0	0	456.0	2746.0
704	A320 (30 rows - 180 seats)	S7	120	1.0m	30	rp-steep-6-groups	normal	422	421.0	0	348.0	2356.0
707	A320 (30 rows - 180 seats)	S7	120	1.0m	30	rp-spread-4-groups	normal	435	435.0	0	661.0	3508.0
705	A320 (30 rows - 180 seats)	S7	120	1.0m	30	rp-2-groups	normal	458	459.0	0	1617.0	5612.0
708	A320 (30 rows - 180 seats)	S7	120	1.0m	30	rp-spread-5-groups	normal	420	419.0	0	492.0	3059.0
706	A320 (30 rows - 180 seats)	S7	120	1.0m	30	rp-3-groups	normal	444	445.0	0	1043.0	4086.0
709	A320 (30 rows - 180 seats)	S7	120	1.0m	30	rp-spread-6-groups	normal	428	428.0	0	361.0	2602.0
710	A320 (30 rows - 180 seats)	S7	120	1.0m	30	rp-steep-4-groups	normal	430	430.0	0	701.0	3304.0
712	A320 (30 rows - 180 seats)	S7	120	1.0m	30	rp-steep-6-groups	normal	427	427.0	0	398.0	2292.0
713	A320 (30 rows - 180 seats)	S7	120	1.0m	30	rp-2-groups	normal	457	458.0	0	1585.0	5582.0
711	A320 (30 rows - 180 seats)	S7	120	1.0m	30	rp-steep-5-groups	normal	418	418.0	0	382.0	2735.0
715	A320 (30 rows - 180 seats)	S7	120	1.0m	30	rp-spread-4-groups	normal	430	430.0	0	688.0	3703.0
714	A320 (30 rows - 180 seats)	S7	120	1.0m	30	rp-3-groups	normal	433	434.0	0	1043.0	4300.0
717	A320 (30 rows - 180 seats)	S7	120	1.0m	30	rp-spread-6-groups	normal	415	415.0	0	316.0	2531.0
716	A320 (30 rows - 180 seats)	S7	120	1.0m	30	rp-spread-5-groups	normal	422	422.0	0	512.0	3047.0
718	A320 (30 rows - 180 seats)	S7	120	1.0m	30	rp-steep-4-groups	normal	427	428.0	0	579.0	3406.0
720	A320 (30 rows - 180 seats)	S7	120	1.0m	30	rp-steep-6-groups	normal	417	417.0	0	385.0	2326.0
722	A320 (30 rows - 180 seats)	S7	120	1.0m	30	rp-3-groups	normal	451	452.0	0	955.0	4158.0
719	A320 (30 rows - 180 seats)	S7	120	1.0m	30	rp-steep-5-groups	normal	429	429.0	0	410.0	2772.0
721	A320 (30 rows - 180 seats)	S7	120	1.0m	30	rp-2-groups	normal	449	449.0	0	1645.0	5402.0
723	A320 (30 rows - 180 seats)	S7	120	1.0m	30	rp-spread-4-groups	normal	438	438.0	0	671.0	3599.0
726	A320 (30 rows - 180 seats)	S7	120	1.0m	30	rp-steep-4-groups	normal	438	439.0	0	732.0	3440.0
724	A320 (30 rows - 180 seats)	S7	120	1.0m	30	rp-spread-5-groups	normal	426	426.0	0	488.0	2967.0
725	A320 (30 rows - 180 seats)	S7	120	1.0m	30	rp-spread-6-groups	normal	427	427.0	0	346.0	2703.0
727	A320 (30 rows - 180 seats)	S7	120	1.0m	30	rp-steep-5-groups	normal	431	431.0	0	422.0	2838.0
728	A320 (30 rows - 180 seats)	S7	120	1.0m	30	rp-steep-6-groups	normal	430	430.0	0	402.0	2380.0
729	A320 (30 rows - 180 seats)	S7	120	1.0m	30	rp-2-groups	normal	449	449.0	0	1652.0	5392.0
730	A320 (30 rows - 180 seats)	S7	120	1.0m	30	rp-3-groups	normal	438	439.0	0	1056.0	4416.0
731	A320 (30 rows - 180 seats)	S7	120	1.0m	30	rp-spread-4-groups	normal	435	435.0	0	651.0	3625.0
732	A320 (30 rows - 180 seats)	S7	120	1.0m	30	rp-spread-5-groups	normal	426	426.0	0	462.0	3032.0
733	A320 (30 rows - 180 seats)	S7	120	1.0m	30	rp-spread-6-groups	normal	430	430.0	0	388.0	2661.0
735	A320 (30 rows - 180 seats)	S7	120	1.0m	30	rp-steep-5-groups	normal	419	419.0	0	406.0	2908.0
734	A320 (30 rows - 180 seats)	S7	120	1.0m	30	rp-steep-4-groups	normal	426	426.0	0	661.0	3531.0
736	A320 (30 rows - 180 seats)	S7	120	1.0m	30	rp-steep-6-groups	normal	428	428.0	0	395.0	2332.0
737	A320 (30 rows - 180 seats)	S7	120	1.0m	30	rp-2-groups	normal	454	454.0	0	1863.0	5424.0
739	A320 (30 rows - 180 seats)	S7	120	1.0m	30	rp-spread-4-groups	normal	433	433.0	0	587.0	3643.0
738	A320 (30 rows - 180 seats)	S7	120	1.0m	30	rp-3-groups	normal	438	438.0	0	960.0	4254.0
740	A320 (30 rows - 180 seats)	S7	120	1.0m	30	rp-spread-5-groups	normal	434	434.0	0	428.0	3061.0
741	A320 (30 rows - 180 seats)	S7	120	1.0m	30	rp-spread-6-groups	normal	423	423.0	0	358.0	2645.0
742	A320 (30 rows - 180 seats)	S7	120	1.0m	30	rp-steep-4-groups	normal	431	432.0	0	683.0	3354.0
744	A320 (30 rows - 180 seats)	S7	120	1.0m	30	rp-steep-6-groups	normal	421	421.0	0	296.0	2325.0
745	A320 (30 rows - 180 seats)	S7	120	1.0m	30	rp-2-groups	normal	459	459.0	0	1618.0	5528.0
743	A320 (30 rows - 180 seats)	S7	120	1.0m	30	rp-steep-5-groups	normal	428	428.0	0	566.0	2732.0
748	A320 (30 rows - 180 seats)	S7	120	1.0m	30	rp-spread-5-groups	normal	432	432.0	0	536.0	3080.0
746	A320 (30 rows - 180 seats)	S7	120	1.0m	30	rp-3-groups	normal	444	444.0	0	937.0	4316.0
747	A320 (30 rows - 180 seats)	S7	120	1.0m	30	rp-spread-4-groups	normal	426	426.0	0	672.0	3604.0
750	A320 (30 rows - 180 seats)	S7	120	1.0m	30	rp-steep-4-groups	normal	435	436.0	0	766.0	3438.0
749	A320 (30 rows - 180 seats)	S7	120	1.0m	30	rp-spread-6-groups	normal	423	423.0	0	412.0	2588.0
751	A320 (30 rows - 180 seats)	S7	120	1.0m	30	rp-steep-5-groups	normal	427	427.0	0	461.0	2766.0
754	A320 (30 rows - 180 seats)	S7	120	1.0m	30	rp-3-groups	normal	441	441.0	0	1027.0	3950.0
752	A320 (30 rows - 180 seats)	S7	120	1.0m	30	rp-steep-6-groups	normal	420	420.0	0	417.0	2452.0
755	A320 (30 rows - 180 seats)	S7	120	1.0m	30	rp-spread-4-groups	normal	426	426.0	0	552.0	3543.0
753	A320 (30 rows - 180 seats)	S7	120	1.0m	30	rp-2-groups	normal	450	451.0	0	1878.0	5461.0
756	A320 (30 rows - 180 seats)	S7	120	1.0m	30	rp-spread-5-groups	normal	425	425.0	0	433.0	3090.0
757	A320 (30 rows - 180 seats)	S7	120	1.0m	30	rp-spread-6-groups	normal	422	422.0	0	349.0	2659.0
759	A320 (30 rows - 180 seats)	S7	120	1.0m	30	rp-steep-5-groups	normal	419	418.0	0	450.0	2750.0
758	A320 (30 rows - 180 seats)	S7	120	1.0m	30	rp-steep-4-groups	normal	421	421.0	0	565.0	3387.0
760	A320 (30 rows - 180 seats)	S7	120	1.0m	30	rp-steep-6-groups	normal	418	418.0	0	354.0	2363.0
761	A320 (30 rows - 180 seats)	S7	120	1.0m	30	rp-2-groups	normal	436	436.0	0	1727.0	5454.0
762	A320 (30 rows - 180 seats)	S7	120	1.0m	30	rp-3-groups	normal	447	448.0	0	1002.0	4109.0
763	A320 (30 rows - 180 seats)	S7	120	1.0m	30	rp-spread-4-groups	normal	440	440.0	0	610.0	3635.0
764	A320 (30 rows - 180 seats)	S7	120	1.0m	30	rp-spread-5-groups	normal	424	424.0	0	520.0	3047.0
765	A320 (30 rows - 180 seats)	S7	120	1.0m	30	rp-spread-6-groups	normal	426	426.0	0	394.0	2663.0
766	A320 (30 rows - 180 seats)	S7	120	1.0m	30	rp-steep-4-groups	normal	430	431.0	0	713.0	3383.0
767	A320 (30 rows - 180 seats)	S7	120	1.0m	30	rp-steep-5-groups	normal	421	421.0	0	398.0	2820.0
768	A320 (30 rows - 180 seats)	S7	120	1.0m	30	rp-steep-6-groups	normal	421	421.0	0	328.0	2336.0
769	A320 (30 rows - 180 seats)	S7	120	1.0m	30	rp-2-groups	normal	443	444.0	0	1656.0	5438.0
770	A320 (30 rows - 180 seats)	S7	120	1.0m	30	rp-3-groups	normal	439	439.0	0	947.0	4226.0
773	A320 (30 rows - 180 seats)	S7	120	1.0m	30	rp-spread-6-groups	normal	428	428.0	0	360.0	2681.0
772	A320 (30 rows - 180 seats)	S7	120	1.0m	30	rp-spread-5-groups	normal	429	429.0	0	441.0	2966.0
774	A320 (30 rows - 180 seats)	S7	120	1.0m	30	rp-steep-4-groups	normal	426	426.0	0	669.0	3509.0
771	A320 (30 rows - 180 seats)	S7	120	1.0m	30	rp-spread-4-groups	normal	438	438.0	0	615.0	3647.0
775	A320 (30 rows - 180 seats)	S7	120	1.0m	30	rp-steep-5-groups	normal	428	428.0	0	520.0	2716.0
776	A320 (30 rows - 180 seats)	S7	120	1.0m	30	rp-steep-6-groups	normal	422	422.0	0	404.0	2341.0
777	A320 (30 rows - 180 seats)	S7	120	1.0m	30	rp-2-groups	normal	460	461.0	0	1850.0	5244.0
778	A320 (30 rows - 180 seats)	S7	120	1.0m	30	rp-3-groups	normal	439	439.0	0	974.0	4222.0
779	A320 (30 rows - 180 seats)	S7	120	1.0m	30	rp-spread-4-groups	normal	430	430.0	0	620.0	3649.0
781	A320 (30 rows - 180 seats)	S7	120	1.0m	30	rp-spread-6-groups	normal	423	423.0	0	367.0	2649.0
780	A320 (30 rows - 180 seats)	S7	120	1.0m	30	rp-spread-5-groups	normal	432	431.0	0	480.0	2963.0
784	A320 (30 rows - 180 seats)	S7	120	1.0m	30	rp-steep-6-groups	normal	421	421.0	0	321.0	2491.0
783	A320 (30 rows - 180 seats)	S7	120	1.0m	30	rp-steep-5-groups	normal	421	421.0	0	351.0	2740.0
782	A320 (30 rows - 180 seats)	S7	120	1.0m	30	rp-steep-4-groups	normal	432	432.0	0	671.0	3370.0
787	A320 (30 rows - 180 seats)	S7	120	1.0m	30	rp-spread-4-groups	normal	438	438.0	0	570.0	3506.0
786	A320 (30 rows - 180 seats)	S7	120	1.0m	30	rp-3-groups	normal	432	432.0	0	805.0	4168.0
785	A320 (30 rows - 180 seats)	S7	120	1.0m	30	rp-2-groups	normal	465	466.0	0	1854.0	5518.0
788	A320 (30 rows - 180 seats)	S7	120	1.0m	30	rp-spread-5-groups	normal	430	430.0	0	423.0	2984.0
790	A320 (30 rows - 180 seats)	S7	120	1.0m	30	rp-steep-4-groups	normal	435	435.0	0	617.0	3386.0
789	A320 (30 rows - 180 seats)	S7	120	1.0m	30	rp-spread-6-groups	normal	427	427.0	0	361.0	2677.0
791	A320 (30 rows - 180 seats)	S7	120	1.0m	30	rp-steep-5-groups	normal	419	419.0	0	370.0	2718.0
792	A320 (30 rows - 180 seats)	S7	120	1.0m	30	rp-steep-6-groups	normal	418	418.0	0	296.0	2287.0
793	A320 (30 rows - 180 seats)	S7	120	1.0m	30	rp-2-groups	normal	442	443.0	0	1660.0	5196.0
796	A320 (30 rows - 180 seats)	S7	120	1.0m	30	rp-spread-5-groups	normal	429	429.0	0	452.0	3158.0
794	A320 (30 rows - 180 seats)	S7	120	1.0m	30	rp-3-groups	normal	441	442.0	0	1001.0	4364.0
795	A320 (30 rows - 180 seats)	S7	120	1.0m	30	rp-spread-4-groups	normal	438	438.0	0	639.0	3653.0
797	A320 (30 rows - 180 seats)	S7	120	1.0m	30	rp-spread-6-groups	normal	422	422.0	0	401.0	2632.0
798	A320 (30 rows - 180 seats)	S7	120	1.0m	30	rp-steep-4-groups	normal	431	431.0	0	710.0	3431.0
801	A320 (30 rows - 180 seats)	S7	120	1.0m	30	rp-2-groups	normal	462	463.0	0	1686.0	5350.0
799	A320 (30 rows - 180 seats)	S7	120	1.0m	30	rp-steep-5-groups	normal	427	426.0	0	476.0	2804.0
802	A320 (30 rows - 180 seats)	S7	120	1.0m	30	rp-3-groups	normal	433	433.0	0	859.0	4227.0
800	A320 (30 rows - 180 seats)	S7	120	1.0m	30	rp-steep-6-groups	normal	419	419.0	0	424.0	2363.0
804	A320 (30 rows - 180 seats)	S7	120	1.0m	30	rp-spread-5-groups	normal	420	420.0	0	444.0	2922.0
803	A320 (30 rows - 180 seats)	S7	120	1.0m	30	rp-spread-4-groups	normal	435	435.0	0	634.0	3509.0
805	A320 (30 rows - 180 seats)	S7	120	1.0m	30	rp-spread-6-groups	normal	421	421.0	0	334.0	2611.0
806	A320 (30 rows - 180 seats)	S7	120	1.0m	30	rp-steep-4-groups	normal	427	427.0	0	693.0	3562.0
807	A320 (30 rows - 180 seats)	S7	120	1.0m	30	rp-steep-5-groups	normal	425	424.0	0	392.0	2789.0
809	A320 (30 rows - 180 seats)	S7	120	1.0m	30	rp-2-groups	normal	442	443.0	0	1654.0	5270.0
808	A320 (30 rows - 180 seats)	S7	120	1.0m	30	rp-steep-6-groups	normal	422	422.0	0	366.0	2525.0
811	A320 (30 rows - 180 seats)	S7	120	1.0m	30	rp-spread-4-groups	normal	429	429.0	0	697.0	3535.0
812	A320 (30 rows - 180 seats)	S7	120	1.0m	30	rp-spread-5-groups	normal	430	430.0	0	517.0	2951.0
810	A320 (30 rows - 180 seats)	S7	120	1.0m	30	rp-3-groups	normal	431	432.0	0	966.0	4064.0
813	A320 (30 rows - 180 seats)	S7	120	1.0m	30	rp-spread-6-groups	normal	427	427.0	0	373.0	2613.0
815	A320 (30 rows - 180 seats)	S7	120	1.0m	30	rp-steep-5-groups	normal	427	427.0	0	454.0	2656.0
816	A320 (30 rows - 180 seats)	S7	120	1.0m	30	rp-steep-6-groups	normal	419	419.0	0	347.0	2278.0
814	A320 (30 rows - 180 seats)	S7	120	1.0m	30	rp-steep-4-groups	normal	431	432.0	0	572.0	3321.0
817	A320 (30 rows - 180 seats)	S7	120	1.0m	30	rp-2-groups	normal	464	464.0	0	1606.0	5082.0
818	A320 (30 rows - 180 seats)	S7	120	1.0m	30	rp-3-groups	normal	441	442.0	0	1013.0	4032.0
819	A320 (30 rows - 180 seats)	S7	120	1.0m	30	rp-spread-4-groups	normal	436	436.0	0	701.0	3731.0
821	A320 (30 rows - 180 seats)	S7	120	1.0m	30	rp-spread-6-groups	normal	421	421.0	0	317.0	2695.0
820	A320 (30 rows - 180 seats)	S7	120	1.0m	30	rp-spread-5-groups	normal	428	428.0	0	490.0	2894.0
823	A320 (30 rows - 180 seats)	S7	120	1.0m	30	rp-steep-5-groups	normal	428	428.0	0	467.0	2634.0
822	A320 (30 rows - 180 seats)	S7	120	1.0m	30	rp-steep-4-groups	normal	437	438.0	0	676.0	3346.0
824	A320 (30 rows - 180 seats)	S7	120	1.0m	30	rp-steep-6-groups	normal	430	430.0	0	344.0	2284.0
825	A320 (30 rows - 180 seats)	S7	120	1.0m	30	rp-2-groups	normal	454	454.0	0	1716.0	5638.0
826	A320 (30 rows - 180 seats)	S7	120	1.0m	30	rp-3-groups	normal	444	444.0	0	990.0	3998.0
827	A320 (30 rows - 180 seats)	S7	120	1.0m	30	rp-spread-4-groups	normal	436	436.0	0	666.0	3686.0
828	A320 (30 rows - 180 seats)	S7	120	1.0m	30	rp-spread-5-groups	normal	419	419.0	0	406.0	2944.0
830	A320 (30 rows - 180 seats)	S7	120	1.0m	30	rp-steep-4-groups	normal	424	425.0	0	721.0	3415.0
831	A320 (30 rows - 180 seats)	S7	120	1.0m	30	rp-steep-5-groups	normal	435	435.0	0	501.0	2783.0
829	A320 (30 rows - 180 seats)	S7	120	1.0m	30	rp-spread-6-groups	normal	427	427.0	0	366.0	2710.0
832	A320 (30 rows - 180 seats)	S7	120	1.0m	30	rp-steep-6-groups	normal	427	427.0	0	356.0	2319.0
833	A320 (30 rows - 180 seats)	S7	120	1.0m	30	rp-2-groups	normal	451	452.0	0	1980.0	5554.0
836	A320 (30 rows - 180 seats)	S7	120	1.0m	30	rp-spread-5-groups	normal	428	427.0	0	519.0	2882.0
834	A320 (30 rows - 180 seats)	S7	120	1.0m	30	rp-3-groups	normal	440	440.0	0	956.0	4253.0
835	A320 (30 rows - 180 seats)	S7	120	1.0m	30	rp-spread-4-groups	normal	429	429.0	0	623.0	3843.0
837	A320 (30 rows - 180 seats)	S7	120	1.0m	30	rp-spread-6-groups	normal	425	425.0	0	409.0	2705.0
838	A320 (30 rows - 180 seats)	S7	120	1.0m	30	rp-steep-4-groups	normal	424	424.0	0	579.0	3369.0
839	A320 (30 rows - 180 seats)	S7	120	1.0m	30	rp-steep-5-groups	normal	431	431.0	0	548.0	2888.0
840	A320 (30 rows - 180 seats)	S7	120	1.0m	30	rp-steep-6-groups	normal	424	424.0	0	386.0	2382.0
841	A320 (30 rows - 180 seats)	S7	120	1.0m	30	rp-2-groups	normal	464	464.0	0	1793.0	5702.0
842	A320 (30 rows - 180 seats)	S7	120	1.0m	30	rp-3-groups	normal	439	440.0	0	989.0	4110.0
845	A320 (30 rows - 180 seats)	S7	120	1.0m	30	rp-spread-6-groups	normal	424	424.0	0	369.0	2634.0
843	A320 (30 rows - 180 seats)	S7	120	1.0m	30	rp-spread-4-groups	normal	429	429.0	0	649.0	3457.0
844	A320 (30 rows - 180 seats)	S7	120	1.0m	30	rp-spread-5-groups	normal	432	432.0	0	452.0	2987.0
846	A320 (30 rows - 180 seats)	S7	120	1.0m	30	rp-steep-4-groups	normal	422	423.0	0	597.0	3366.0
850	A320 (30 rows - 180 seats)	S7	120	1.0m	30	rp-3-groups	normal	439	439.0	0	1055.0	4042.0
848	A320 (30 rows - 180 seats)	S7	120	1.0m	30	rp-steep-6-groups	normal	426	426.0	0	415.0	2335.0
851	A320 (30 rows - 180 seats)	S7	120	1.0m	30	rp-spread-4-groups	normal	429	429.0	0	637.0	3561.0
847	A320 (30 rows - 180 seats)	S7	120	1.0m	30	rp-steep-5-groups	normal	419	419.0	0	466.0	2686.0
849	A320 (30 rows - 180 seats)	S7	120	1.0m	30	rp-2-groups	normal	456	457.0	0	1869.0	5212.0
852	A320 (30 rows - 180 seats)	S7	120	1.0m	30	rp-spread-5-groups	normal	426	426.0	0	420.0	2974.0
853	A320 (30 rows - 180 seats)	S7	120	1.0m	30	rp-spread-6-groups	normal	423	423.0	0	311.0	2731.0
854	A320 (30 rows - 180 seats)	S7	120	1.0m	30	rp-steep-4-groups	normal	431	432.0	0	642.0	3404.0
855	A320 (30 rows - 180 seats)	S7	120	1.0m	30	rp-steep-5-groups	normal	434	434.0	0	531.0	2769.0
857	A320 (30 rows - 180 seats)	S7	120	1.0m	30	rp-2-groups	normal	460	461.0	0	1733.0	5270.0
856	A320 (30 rows - 180 seats)	S7	120	1.0m	30	rp-steep-6-groups	normal	418	418.0	0	306.0	2412.0
862	A320 (30 rows - 180 seats)	S7	120	1.0m	30	rp-steep-4-groups	normal	436	437.0	0	678.0	3402.0
859	A320 (30 rows - 180 seats)	S7	120	1.0m	30	rp-spread-4-groups	normal	439	438.0	0	607.0	3591.0
860	A320 (30 rows - 180 seats)	S7	120	1.0m	30	rp-spread-5-groups	normal	431	431.0	0	516.0	2981.0
858	A320 (30 rows - 180 seats)	S7	120	1.0m	30	rp-3-groups	normal	443	443.0	0	993.0	4008.0
861	A320 (30 rows - 180 seats)	S7	120	1.0m	30	rp-spread-6-groups	normal	423	423.0	0	359.0	2742.0
863	A320 (30 rows - 180 seats)	S7	120	1.0m	30	rp-steep-5-groups	normal	429	429.0	0	454.0	2759.0
864	A320 (30 rows - 180 seats)	S7	120	1.0m	30	rp-steep-6-groups	normal	419	419.0	0	357.0	2432.0
865	A320 (30 rows - 180 seats)	S7	120	1.0m	30	rp-2-groups	normal	446	446.0	0	1777.0	5198.0
866	A320 (30 rows - 180 seats)	S7	120	1.0m	30	rp-3-groups	normal	436	437.0	0	1014.0	4052.0
870	A320 (30 rows - 180 seats)	S7	120	1.0m	30	rp-steep-4-groups	normal	428	428.0	0	701.0	3390.0
868	A320 (30 rows - 180 seats)	S7	120	1.0m	30	rp-spread-5-groups	normal	423	422.0	0	456.0	3022.0
867	A320 (30 rows - 180 seats)	S7	120	1.0m	30	rp-spread-4-groups	normal	434	434.0	0	665.0	3695.0
869	A320 (30 rows - 180 seats)	S7	120	1.0m	30	rp-spread-6-groups	normal	429	429.0	0	365.0	2731.0
871	A320 (30 rows - 180 seats)	S7	120	1.0m	30	rp-steep-5-groups	normal	430	430.0	0	510.0	2694.0
872	A320 (30 rows - 180 seats)	S7	120	1.0m	30	rp-steep-6-groups	normal	425	425.0	0	302.0	2312.0
874	A320 (30 rows - 180 seats)	S7	120	1.0m	30	rp-3-groups	normal	443	443.0	0	1069.0	4181.0
873	A320 (30 rows - 180 seats)	S7	120	1.0m	30	rp-2-groups	normal	453	454.0	0	1882.0	5202.0
875	A320 (30 rows - 180 seats)	S7	120	1.0m	30	rp-spread-4-groups	normal	441	441.0	0	575.0	3597.0
876	A320 (30 rows - 180 seats)	S7	120	1.0m	30	rp-spread-5-groups	normal	420	420.0	0	476.0	3205.0
877	A320 (30 rows - 180 seats)	S7	120	1.0m	30	rp-spread-6-groups	normal	425	425.0	0	355.0	2681.0
879	A320 (30 rows - 180 seats)	S7	120	1.0m	30	rp-steep-5-groups	normal	425	425.0	0	404.0	2820.0
878	A320 (30 rows - 180 seats)	S7	120	1.0m	30	rp-steep-4-groups	normal	435	436.0	0	637.0	3351.0
880	A320 (30 rows - 180 seats)	S7	120	1.0m	30	rp-steep-6-groups	normal	422	421.0	0	387.0	2401.0
881	A320 (30 rows - 180 seats)	S7	120	1.0m	30	rp-2-groups	normal	452	453.0	0	1704.0	5484.0
882	A320 (30 rows - 180 seats)	S7	120	1.0m	30	rp-3-groups	normal	439	439.0	0	1087.0	4086.0
883	A320 (30 rows - 180 seats)	S7	120	1.0m	30	rp-spread-4-groups	normal	429	429.0	0	643.0	3747.0
884	A320 (30 rows - 180 seats)	S7	120	1.0m	30	rp-spread-5-groups	normal	429	429.0	0	480.0	3032.0
886	A320 (30 rows - 180 seats)	S7	120	1.0m	30	rp-steep-4-groups	normal	431	431.0	0	619.0	3504.0
885	A320 (30 rows - 180 seats)	S7	120	1.0m	30	rp-spread-6-groups	normal	429	429.0	0	394.0	2555.0
888	A320 (30 rows - 180 seats)	S7	120	1.0m	30	rp-steep-6-groups	normal	419	418.0	0	328.0	2399.0
887	A320 (30 rows - 180 seats)	S7	120	1.0m	30	rp-steep-5-groups	normal	419	419.0	0	421.0	2664.0
889	A320 (30 rows - 180 seats)	S7	120	1.0m	30	rp-2-groups	normal	446	447.0	0	1771.0	5322.0
890	A320 (30 rows - 180 seats)	S7	120	1.0m	30	rp-3-groups	normal	445	445.0	0	909.0	4207.0
893	A320 (30 rows - 180 seats)	S7	120	1.0m	30	rp-spread-6-groups	normal	431	431.0	0	429.0	2687.0
891	A320 (30 rows - 180 seats)	S7	120	1.0m	30	rp-spread-4-groups	normal	434	434.0	0	714.0	3571.0
892	A320 (30 rows - 180 seats)	S7	120	1.0m	30	rp-spread-5-groups	normal	427	427.0	0	498.0	3120.0
895	A320 (30 rows - 180 seats)	S7	120	1.0m	30	rp-steep-5-groups	normal	428	428.0	0	504.0	2716.0
894	A320 (30 rows - 180 seats)	S7	120	1.0m	30	rp-steep-4-groups	normal	438	438.0	0	631.0	3434.0
896	A320 (30 rows - 180 seats)	S7	120	1.0m	30	rp-steep-6-groups	normal	425	425.0	0	386.0	2272.0
897	A320 (30 rows - 180 seats)	S7	120	1.0m	30	rp-2-groups	normal	451	451.0	0	1474.0	5396.0
898	A320 (30 rows - 180 seats)	S7	120	1.0m	30	rp-3-groups	normal	446	446.0	0	1101.0	4104.0
899	A320 (30 rows - 180 seats)	S7	120	1.0m	30	rp-spread-4-groups	normal	435	435.0	0	604.0	3631.0
900	A320 (30 rows - 180 seats)	S7	120	1.0m	30	rp-spread-5-groups	normal	434	434.0	0	426.0	2855.0
902	A320 (30 rows - 180 seats)	S7	120	1.0m	30	rp-steep-4-groups	normal	432	433.0	0	645.0	3369.0
901	A320 (30 rows - 180 seats)	S7	120	1.0m	30	rp-spread-6-groups	normal	420	420.0	0	387.0	2635.0
903	A320 (30 rows - 180 seats)	S7	120	1.0m	30	rp-steep-5-groups	normal	423	422.0	0	458.0	2800.0
905	A320 (30 rows - 180 seats)	S7	120	1.0m	30	rp-2-groups	normal	459	460.0	0	1651.0	5134.0
904	A320 (30 rows - 180 seats)	S7	120	1.0m	30	rp-steep-6-groups	normal	422	422.0	0	316.0	2359.0
907	A320 (30 rows - 180 seats)	S7	120	1.0m	30	rp-spread-4-groups	normal	427	427.0	0	513.0	3679.0
906	A320 (30 rows - 180 seats)	S7	120	1.0m	30	rp-3-groups	normal	444	445.0	0	1035.0	4164.0
909	A320 (30 rows - 180 seats)	S7	120	1.0m	30	rp-spread-6-groups	normal	428	428.0	0	377.0	2665.0
908	A320 (30 rows - 180 seats)	S7	120	1.0m	30	rp-spread-5-groups	normal	435	435.0	0	550.0	2977.0
910	A320 (30 rows - 180 seats)	S7	120	1.0m	30	rp-steep-4-groups	normal	424	425.0	0	565.0	3564.0
912	A320 (30 rows - 180 seats)	S7	120	1.0m	30	rp-steep-6-groups	normal	427	426.0	0	341.0	2379.0
911	A320 (30 rows - 180 seats)	S7	120	1.0m	30	rp-steep-5-groups	normal	428	428.0	0	496.0	2834.0
914	A320 (30 rows - 180 seats)	S7	120	1.0m	30	rp-3-groups	normal	450	450.0	0	1109.0	3949.0
913	A320 (30 rows - 180 seats)	S7	120	1.0m	30	rp-2-groups	normal	460	460.0	0	1979.0	5436.0
916	A320 (30 rows - 180 seats)	S7	120	1.0m	30	rp-spread-5-groups	normal	424	423.0	0	400.0	3008.0
915	A320 (30 rows - 180 seats)	S7	120	1.0m	30	rp-spread-4-groups	normal	432	432.0	0	527.0	3737.0
919	A320 (30 rows - 180 seats)	S7	120	1.0m	30	rp-steep-5-groups	normal	431	431.0	0	504.0	2866.0
917	A320 (30 rows - 180 seats)	S7	120	1.0m	30	rp-spread-6-groups	normal	427	427.0	0	346.0	2621.0
918	A320 (30 rows - 180 seats)	S7	120	1.0m	30	rp-steep-4-groups	normal	435	435.0	0	527.0	3493.0
920	A320 (30 rows - 180 seats)	S7	120	1.0m	30	rp-steep-6-groups	normal	426	426.0	0	434.0	2316.0
921	A320 (30 rows - 180 seats)	S7	120	1.0m	30	rp-2-groups	normal	471	472.0	0	1965.0	5388.0
923	A320 (30 rows - 180 seats)	S7	120	1.0m	30	rp-spread-4-groups	normal	435	435.0	0	574.0	3557.0
922	A320 (30 rows - 180 seats)	S7	120	1.0m	30	rp-3-groups	normal	447	448.0	0	967.0	4186.0
924	A320 (30 rows - 180 seats)	S7	120	1.0m	30	rp-spread-5-groups	normal	425	425.0	0	554.0	3033.0
925	A320 (30 rows - 180 seats)	S7	120	1.0m	30	rp-spread-6-groups	normal	426	426.0	0	429.0	2551.0
926	A320 (30 rows - 180 seats)	S7	120	1.0m	30	rp-steep-4-groups	normal	426	427.0	0	567.0	3392.0
927	A320 (30 rows - 180 seats)	S7	120	1.0m	30	rp-steep-5-groups	normal	432	432.0	0	574.0	2766.0
929	A320 (30 rows - 180 seats)	S7	120	1.0m	30	rp-2-groups	normal	449	449.0	0	1594.0	5324.0
928	A320 (30 rows - 180 seats)	S7	120	1.0m	30	rp-steep-6-groups	normal	424	424.0	0	340.0	2364.0
930	A320 (30 rows - 180 seats)	S7	120	1.0m	30	rp-3-groups	normal	430	431.0	0	1017.0	4239.0
933	A320 (30 rows - 180 seats)	S7	120	1.0m	30	rp-spread-6-groups	normal	430	430.0	0	322.0	2737.0
932	A320 (30 rows - 180 seats)	S7	120	1.0m	30	rp-spread-5-groups	normal	424	424.0	0	458.0	3035.0
931	A320 (30 rows - 180 seats)	S7	120	1.0m	30	rp-spread-4-groups	normal	425	425.0	0	540.0	3746.0
934	A320 (30 rows - 180 seats)	S7	120	1.0m	30	rp-steep-4-groups	normal	436	436.0	0	726.0	3160.0
935	A320 (30 rows - 180 seats)	S7	120	1.0m	30	rp-steep-5-groups	normal	421	421.0	0	440.0	2883.0
936	A320 (30 rows - 180 seats)	S7	120	1.0m	30	rp-steep-6-groups	normal	417	416.0	0	297.0	2330.0
937	A320 (30 rows - 180 seats)	S7	120	1.0m	30	rp-2-groups	normal	439	439.0	0	1461.0	5444.0
938	A320 (30 rows - 180 seats)	S7	120	1.0m	30	rp-3-groups	normal	443	444.0	0	1029.0	3977.0
939	A320 (30 rows - 180 seats)	S7	120	1.0m	30	rp-spread-4-groups	normal	430	430.0	0	663.0	3627.0
940	A320 (30 rows - 180 seats)	S7	120	1.0m	30	rp-spread-5-groups	normal	420	420.0	0	476.0	3243.0
941	A320 (30 rows - 180 seats)	S7	120	1.0m	30	rp-spread-6-groups	normal	427	427.0	0	359.0	2653.0
942	A320 (30 rows - 180 seats)	S7	120	1.0m	30	rp-steep-4-groups	normal	430	430.0	0	693.0	3438.0
944	A320 (30 rows - 180 seats)	S7	120	1.0m	30	rp-steep-6-groups	normal	431	431.0	0	381.0	2375.0
943	A320 (30 rows - 180 seats)	S7	120	1.0m	30	rp-steep-5-groups	normal	426	426.0	0	514.0	2868.0
946	A320 (30 rows - 180 seats)	S7	120	1.0m	30	rp-3-groups	normal	443	444.0	0	1194.0	4231.0
945	A320 (30 rows - 180 seats)	S7	120	1.0m	30	rp-2-groups	normal	453	453.0	0	1807.0	5242.0
947	A320 (30 rows - 180 seats)	S7	120	1.0m	30	rp-spread-4-groups	normal	433	433.0	0	615.0	3585.0
951	A320 (30 rows - 180 seats)	S7	120	1.0m	30	rp-steep-5-groups	normal	422	421.0	0	460.0	2738.0
948	A320 (30 rows - 180 seats)	S7	120	1.0m	30	rp-spread-5-groups	normal	420	420.0	0	416.0	3022.0
950	A320 (30 rows - 180 seats)	S7	120	1.0m	30	rp-steep-4-groups	normal	427	427.0	0	682.0	3451.0
952	A320 (30 rows - 180 seats)	S7	120	1.0m	30	rp-steep-6-groups	normal	425	425.0	0	380.0	2424.0
953	A320 (30 rows - 180 seats)	S7	120	1.0m	30	rp-2-groups	normal	466	467.0	0	2032.0	5427.0
949	A320 (30 rows - 180 seats)	S7	120	1.0m	30	rp-spread-6-groups	normal	427	427.0	0	337.0	2678.0
955	A320 (30 rows - 180 seats)	S7	120	1.0m	30	rp-spread-4-groups	normal	433	433.0	0	721.0	3828.0
954	A320 (30 rows - 180 seats)	S7	120	1.0m	30	rp-3-groups	normal	436	437.0	0	940.0	4106.0
956	A320 (30 rows - 180 seats)	S7	120	1.0m	30	rp-spread-5-groups	normal	428	428.0	0	494.0	3125.0
957	A320 (30 rows - 180 seats)	S7	120	1.0m	30	rp-spread-6-groups	normal	422	422.0	0	355.0	2683.0
960	A320 (30 rows - 180 seats)	S7	120	1.0m	30	rp-steep-6-groups	normal	430	430.0	0	363.0	2473.0
958	A320 (30 rows - 180 seats)	S7	120	1.0m	30	rp-steep-4-groups	normal	430	430.0	0	667.0	3259.0
959	A320 (30 rows - 180 seats)	S7	120	1.0m	30	rp-steep-5-groups	normal	432	432.0	0	447.0	2932.0
962	A320 (30 rows - 180 seats)	S7	120	1.0m	30	rp-3-groups	normal	440	441.0	0	891.0	4279.0
961	A320 (30 rows - 180 seats)	S7	120	1.0m	30	rp-2-groups	normal	459	460.0	0	1937.0	5293.0
963	A320 (30 rows - 180 seats)	S7	120	1.0m	30	rp-spread-4-groups	normal	427	427.0	0	657.0	3823.0
964	A320 (30 rows - 180 seats)	S7	120	1.0m	30	rp-spread-5-groups	normal	430	430.0	0	492.0	2941.0
966	A320 (30 rows - 180 seats)	S7	120	1.0m	30	rp-steep-4-groups	normal	438	439.0	0	643.0	3314.0
965	A320 (30 rows - 180 seats)	S7	120	1.0m	30	rp-spread-6-groups	normal	428	428.0	0	375.0	2631.0
967	A320 (30 rows - 180 seats)	S7	120	1.0m	30	rp-steep-5-groups	normal	418	418.0	0	382.0	2788.0
968	A320 (30 rows - 180 seats)	S7	120	1.0m	30	rp-steep-6-groups	normal	424	424.0	0	343.0	2247.0
969	A320 (30 rows - 180 seats)	S7	120	1.0m	30	rp-2-groups	normal	451	452.0	0	1665.0	5398.0
972	A320 (30 rows - 180 seats)	S7	120	1.0m	30	rp-spread-5-groups	normal	420	420.0	0	440.0	2999.0
971	A320 (30 rows - 180 seats)	S7	120	1.0m	30	rp-spread-4-groups	normal	433	433.0	0	661.0	3683.0
970	A320 (30 rows - 180 seats)	S7	120	1.0m	30	rp-3-groups	normal	443	444.0	0	1069.0	4254.0
973	A320 (30 rows - 180 seats)	S7	120	1.0m	30	rp-spread-6-groups	normal	425	425.0	0	333.0	2677.0
975	A320 (30 rows - 180 seats)	S7	120	1.0m	30	rp-steep-5-groups	normal	419	419.0	0	456.0	2844.0
977	A320 (30 rows - 180 seats)	S7	120	1.0m	30	rp-2-groups	normal	459	460.0	0	1797.0	5513.0
974	A320 (30 rows - 180 seats)	S7	120	1.0m	30	rp-steep-4-groups	normal	433	433.0	0	668.0	3410.0
976	A320 (30 rows - 180 seats)	S7	120	1.0m	30	rp-steep-6-groups	normal	423	423.0	0	392.0	2382.0
978	A320 (30 rows - 180 seats)	S7	120	1.0m	30	rp-3-groups	normal	433	433.0	0	908.0	4224.0
979	A320 (30 rows - 180 seats)	S7	120	1.0m	30	rp-spread-4-groups	normal	434	434.0	0	556.0	3658.0
981	A320 (30 rows - 180 seats)	S7	120	1.0m	30	rp-spread-6-groups	normal	431	431.0	0	431.0	2729.0
980	A320 (30 rows - 180 seats)	S7	120	1.0m	30	rp-spread-5-groups	normal	427	427.0	0	446.0	2925.0
983	A320 (30 rows - 180 seats)	S7	120	1.0m	30	rp-steep-5-groups	normal	427	427.0	0	426.0	2750.0
982	A320 (30 rows - 180 seats)	S7	120	1.0m	30	rp-steep-4-groups	normal	432	432.0	0	605.0	3532.0
984	A320 (30 rows - 180 seats)	S7	120	1.0m	30	rp-steep-6-groups	normal	418	418.0	0	348.0	2328.0
986	A320 (30 rows - 180 seats)	S7	120	1.0m	30	rp-3-groups	normal	432	432.0	0	991.0	3972.0
985	A320 (30 rows - 180 seats)	S7	120	1.0m	30	rp-2-groups	normal	459	459.0	0	1659.0	5521.0
988	A320 (30 rows - 180 seats)	S7	120	1.0m	30	rp-spread-5-groups	normal	435	435.0	0	502.0	2861.0
987	A320 (30 rows - 180 seats)	S7	120	1.0m	30	rp-spread-4-groups	normal	431	431.0	0	680.0	3777.0
990	A320 (30 rows - 180 seats)	S7	120	1.0m	30	rp-steep-4-groups	normal	432	433.0	0	599.0	3386.0
989	A320 (30 rows - 180 seats)	S7	120	1.0m	30	rp-spread-6-groups	normal	426	426.0	0	388.0	2677.0
993	A320 (30 rows - 180 seats)	S7	120	1.0m	30	rp-2-groups	normal	453	454.0	0	1990.0	5238.0
991	A320 (30 rows - 180 seats)	S7	120	1.0m	30	rp-steep-5-groups	normal	429	428.0	0	488.0	2594.0
992	A320 (30 rows - 180 seats)	S7	120	1.0m	30	rp-steep-6-groups	normal	421	421.0	0	375.0	2358.0
994	A320 (30 rows - 180 seats)	S7	120	1.0m	30	rp-3-groups	normal	447	447.0	0	798.0	4294.0
995	A320 (30 rows - 180 seats)	S7	120	1.0m	30	rp-spread-4-groups	normal	432	431.0	0	609.0	3713.0
996	A320 (30 rows - 180 seats)	S7	120	1.0m	30	rp-spread-5-groups	normal	427	427.0	0	522.0	3024.0
997	A320 (30 rows - 180 seats)	S7	120	1.0m	30	rp-spread-6-groups	normal	423	423.0	0	422.0	2484.0
999	A320 (30 rows - 180 seats)	S7	120	1.0m	30	rp-steep-5-groups	normal	420	420.0	0	486.0	2720.0
1000	A320 (30 rows - 180 seats)	S7	120	1.0m	30	rp-steep-6-groups	normal	420	420.0	0	365.0	2442.0
1001	A320 (30 rows - 180 seats)	S7	120	1.0m	30	rp-2-groups	normal	435	435.0	0	1719.0	5469.0
998	A320 (30 rows - 180 seats)	S7	120	1.0m	30	rp-steep-4-groups	normal	436	437.0	0	673.0	3478.0
1002	A320 (30 rows - 180 seats)	S7	120	1.0m	30	rp-3-groups	normal	448	448.0	0	1019.0	4273.0
1003	A320 (30 rows - 180 seats)	S7	120	1.0m	30	rp-spread-4-groups	normal	425	425.0	0	742.0	3653.0
1005	A320 (30 rows - 180 seats)	S7	120	1.0m	30	rp-spread-6-groups	normal	428	428.0	0	395.0	2615.0
1004	A320 (30 rows - 180 seats)	S7	120	1.0m	30	rp-spread-5-groups	normal	428	428.0	0	432.0	3214.0
1006	A320 (30 rows - 180 seats)	S7	120	1.0m	30	rp-steep-4-groups	normal	432	433.0	0	581.0	3346.0
1007	A320 (30 rows - 180 seats)	S7	120	1.0m	30	rp-steep-5-groups	normal	423	422.0	0	491.0	2870.0
1008	A320 (30 rows - 180 seats)	S7	120	1.0m	30	rp-steep-6-groups	normal	427	427.0	0	335.0	2376.0
1011	A320 (30 rows - 180 seats)	S7	120	1.0m	30	rp-spread-4-groups	normal	428	427.0	0	655.0	3577.0
1010	A320 (30 rows - 180 seats)	S7	120	1.0m	30	rp-3-groups	normal	433	433.0	0	1091.0	4099.0
1009	A320 (30 rows - 180 seats)	S7	120	1.0m	30	rp-2-groups	normal	460	460.0	0	1580.0	4963.0
1012	A320 (30 rows - 180 seats)	S7	120	1.0m	30	rp-spread-5-groups	normal	419	419.0	0	434.0	3097.0
1014	A320 (30 rows - 180 seats)	S7	120	1.0m	30	rp-steep-4-groups	normal	429	429.0	0	622.0	3453.0
1013	A320 (30 rows - 180 seats)	S7	120	1.0m	30	rp-spread-6-groups	normal	422	422.0	0	335.0	2654.0
1017	A320 (30 rows - 180 seats)	S7	120	1.0m	30	rp-2-groups	normal	454	455.0	0	1583.0	5346.0
1015	A320 (30 rows - 180 seats)	S7	120	1.0m	30	rp-steep-5-groups	normal	424	424.0	0	460.0	2745.0
1016	A320 (30 rows - 180 seats)	S7	120	1.0m	30	rp-steep-6-groups	normal	416	415.0	0	313.0	2277.0
1018	A320 (30 rows - 180 seats)	S7	120	1.0m	30	rp-3-groups	normal	450	450.0	0	1106.0	4380.0
1020	A320 (30 rows - 180 seats)	S7	120	1.0m	30	rp-spread-5-groups	normal	426	426.0	0	486.0	3016.0
1021	A320 (30 rows - 180 seats)	S7	120	1.0m	30	rp-spread-6-groups	normal	430	430.0	0	419.0	2624.0
1019	A320 (30 rows - 180 seats)	S7	120	1.0m	30	rp-spread-4-groups	normal	436	436.0	0	599.0	3591.0
1022	A320 (30 rows - 180 seats)	S7	120	1.0m	30	rp-steep-4-groups	normal	428	428.0	0	633.0	3369.0
1023	A320 (30 rows - 180 seats)	S7	120	1.0m	30	rp-steep-5-groups	normal	434	434.0	0	546.0	2774.0
1024	A320 (30 rows - 180 seats)	S7	120	1.0m	30	rp-steep-6-groups	normal	416	416.0	0	315.0	2428.0
1026	A320 (30 rows - 180 seats)	S7	120	1.0m	30	rp-3-groups	normal	442	442.0	0	895.0	4189.0
1025	A320 (30 rows - 180 seats)	S7	120	1.0m	30	rp-2-groups	normal	442	443.0	0	1536.0	5488.0
1027	A320 (30 rows - 180 seats)	S7	120	1.0m	30	rp-spread-4-groups	normal	440	440.0	0	743.0	3645.0
1028	A320 (30 rows - 180 seats)	S7	120	1.0m	30	rp-spread-5-groups	normal	425	425.0	0	505.0	3002.0
1029	A320 (30 rows - 180 seats)	S7	120	1.0m	30	rp-spread-6-groups	normal	421	421.0	0	355.0	2777.0
1031	A320 (30 rows - 180 seats)	S7	120	1.0m	30	rp-steep-5-groups	normal	427	427.0	0	456.0	2822.0
1030	A320 (30 rows - 180 seats)	S7	120	1.0m	30	rp-steep-4-groups	normal	419	419.0	0	631.0	3372.0
1032	A320 (30 rows - 180 seats)	S7	120	1.0m	30	rp-steep-6-groups	normal	427	427.0	0	353.0	2540.0
1035	A320 (30 rows - 180 seats)	S7	120	1.0m	30	rp-spread-4-groups	normal	435	435.0	0	685.0	3659.0
1033	A320 (30 rows - 180 seats)	S7	120	1.0m	30	rp-2-groups	normal	465	466.0	0	1546.0	5393.0
1036	A320 (30 rows - 180 seats)	S7	120	1.0m	30	rp-spread-5-groups	normal	426	426.0	0	463.0	2921.0
1034	A320 (30 rows - 180 seats)	S7	120	1.0m	30	rp-3-groups	normal	431	432.0	0	979.0	4100.0
1038	A320 (30 rows - 180 seats)	S7	120	1.0m	30	rp-steep-4-groups	normal	432	432.0	0	524.0	3582.0
1037	A320 (30 rows - 180 seats)	S7	120	1.0m	30	rp-spread-6-groups	normal	423	423.0	0	365.0	2699.0
1041	A320 (30 rows - 180 seats)	S7	120	1.0m	30	rp-2-groups	normal	465	466.0	0	1861.0	5336.0
1039	A320 (30 rows - 180 seats)	S7	120	1.0m	30	rp-steep-5-groups	normal	430	430.0	0	434.0	2828.0
1040	A320 (30 rows - 180 seats)	S7	120	1.0m	30	rp-steep-6-groups	normal	427	427.0	0	386.0	2340.0
1043	A320 (30 rows - 180 seats)	S7	120	1.0m	30	rp-spread-4-groups	normal	435	435.0	0	629.0	3439.0
1042	A320 (30 rows - 180 seats)	S7	120	1.0m	30	rp-3-groups	normal	428	428.0	0	944.0	4166.0
1044	A320 (30 rows - 180 seats)	S7	120	1.0m	30	rp-spread-5-groups	normal	434	433.0	0	551.0	2981.0
1045	A320 (30 rows - 180 seats)	S7	120	1.0m	30	rp-spread-6-groups	normal	416	416.0	0	376.0	2666.0
1047	A320 (30 rows - 180 seats)	S7	120	1.0m	30	rp-steep-5-groups	normal	426	426.0	0	422.0	2692.0
1048	A320 (30 rows - 180 seats)	S7	120	1.0m	30	rp-steep-6-groups	normal	429	429.0	0	359.0	2274.0
1050	A320 (30 rows - 180 seats)	S7	120	1.0m	30	rp-3-groups	normal	448	449.0	0	951.0	4246.0
1049	A320 (30 rows - 180 seats)	S7	120	1.0m	30	rp-2-groups	normal	459	460.0	0	1720.0	5562.0
1051	A320 (30 rows - 180 seats)	S7	120	1.0m	30	rp-spread-4-groups	normal	433	433.0	0	627.0	3640.0
1046	A320 (30 rows - 180 seats)	S7	120	1.0m	30	rp-steep-4-groups	normal	435	435.0	0	505.0	3400.0
1052	A320 (30 rows - 180 seats)	S7	120	1.0m	30	rp-spread-5-groups	normal	422	421.0	0	484.0	3074.0
1053	A320 (30 rows - 180 seats)	S7	120	1.0m	30	rp-spread-6-groups	normal	421	421.0	0	306.0	2685.0
1054	A320 (30 rows - 180 seats)	S7	120	1.0m	30	rp-steep-4-groups	normal	440	440.0	0	709.0	3456.0
1056	A320 (30 rows - 180 seats)	S7	120	1.0m	30	rp-steep-6-groups	normal	428	428.0	0	429.0	2377.0
1057	A320 (30 rows - 180 seats)	S7	120	1.0m	30	rp-2-groups	normal	455	455.0	0	1797.0	5376.0
1058	A320 (30 rows - 180 seats)	S7	120	1.0m	30	rp-3-groups	normal	448	448.0	0	1119.0	4082.0
1055	A320 (30 rows - 180 seats)	S7	120	1.0m	30	rp-steep-5-groups	normal	425	424.0	0	494.0	2772.0
1061	A320 (30 rows - 180 seats)	S7	120	1.0m	30	rp-spread-6-groups	normal	431	431.0	0	381.0	2599.0
1059	A320 (30 rows - 180 seats)	S7	120	1.0m	30	rp-spread-4-groups	normal	429	429.0	0	715.0	3577.0
1060	A320 (30 rows - 180 seats)	S7	120	1.0m	30	rp-spread-5-groups	normal	426	426.0	0	416.0	3028.0
1062	A320 (30 rows - 180 seats)	S7	120	1.0m	30	rp-steep-4-groups	normal	431	431.0	0	583.0	3418.0
1063	A320 (30 rows - 180 seats)	S7	120	1.0m	30	rp-steep-5-groups	normal	433	432.0	0	518.0	2778.0
1064	A320 (30 rows - 180 seats)	S7	120	1.0m	30	rp-steep-6-groups	normal	429	429.0	0	397.0	2435.0
1065	A320 (30 rows - 180 seats)	S7	120	1.0m	30	rp-2-groups	normal	461	461.0	0	1746.0	5042.0
1066	A320 (30 rows - 180 seats)	S7	120	1.0m	30	rp-3-groups	normal	439	440.0	0	952.0	4299.0
1067	A320 (30 rows - 180 seats)	S7	120	1.0m	30	rp-spread-4-groups	normal	436	436.0	0	577.0	3534.0
1069	A320 (30 rows - 180 seats)	S7	120	1.0m	30	rp-spread-6-groups	normal	422	422.0	0	456.0	2581.0
1070	A320 (30 rows - 180 seats)	S7	120	1.0m	30	rp-steep-4-groups	normal	427	427.0	0	673.0	3374.0
1068	A320 (30 rows - 180 seats)	S7	120	1.0m	30	rp-spread-5-groups	normal	423	423.0	0	534.0	3029.0
1071	A320 (30 rows - 180 seats)	S7	120	1.0m	30	rp-steep-5-groups	normal	424	423.0	0	442.0	2908.0
1073	A320 (30 rows - 180 seats)	S7	120	1.0m	30	rp-2-groups	normal	470	471.0	0	1804.0	5175.0
1072	A320 (30 rows - 180 seats)	S7	120	1.0m	30	rp-steep-6-groups	normal	415	415.0	0	391.0	2477.0
1075	A320 (30 rows - 180 seats)	S7	120	1.0m	30	rp-spread-4-groups	normal	429	429.0	0	608.0	3694.0
1074	A320 (30 rows - 180 seats)	S7	120	1.0m	30	rp-3-groups	normal	435	436.0	0	895.0	3928.0
1077	A320 (30 rows - 180 seats)	S7	120	1.0m	30	rp-spread-6-groups	normal	431	431.0	0	320.0	2617.0
1076	A320 (30 rows - 180 seats)	S7	120	1.0m	30	rp-spread-5-groups	normal	424	424.0	0	429.0	3121.0
1079	A320 (30 rows - 180 seats)	S7	120	1.0m	30	rp-steep-5-groups	normal	434	434.0	0	434.0	2818.0
1078	A320 (30 rows - 180 seats)	S7	120	1.0m	30	rp-steep-4-groups	normal	418	418.0	0	626.0	3333.0
1082	A320 (30 rows - 180 seats)	S7	120	1.0m	30	rp-3-groups	normal	443	444.0	0	1081.0	4105.0
1080	A320 (30 rows - 180 seats)	S7	120	1.0m	30	rp-steep-6-groups	normal	428	428.0	0	349.0	2442.0
1081	A320 (30 rows - 180 seats)	S7	120	1.0m	30	rp-2-groups	normal	462	463.0	0	1694.0	5510.0
1084	A320 (30 rows - 180 seats)	S7	120	1.0m	30	rp-spread-5-groups	normal	421	421.0	0	457.0	3058.0
1083	A320 (30 rows - 180 seats)	S7	120	1.0m	30	rp-spread-4-groups	normal	425	425.0	0	546.0	3449.0
1086	A320 (30 rows - 180 seats)	S7	120	1.0m	30	rp-steep-4-groups	normal	436	437.0	0	639.0	3582.0
1085	A320 (30 rows - 180 seats)	S7	120	1.0m	30	rp-spread-6-groups	normal	421	421.0	0	368.0	2563.0
1088	A320 (30 rows - 180 seats)	S7	120	1.0m	30	rp-steep-6-groups	normal	423	423.0	0	417.0	2336.0
1087	A320 (30 rows - 180 seats)	S7	120	1.0m	30	rp-steep-5-groups	normal	427	427.0	0	518.0	2708.0
1089	A320 (30 rows - 180 seats)	S7	120	1.0m	30	rp-2-groups	normal	454	454.0	0	1820.0	5403.0
1091	A320 (30 rows - 180 seats)	S7	120	1.0m	30	rp-spread-4-groups	normal	434	434.0	0	623.0	3737.0
1090	A320 (30 rows - 180 seats)	S7	120	1.0m	30	rp-3-groups	normal	448	448.0	0	990.0	4155.0
1092	A320 (30 rows - 180 seats)	S7	120	1.0m	30	rp-spread-5-groups	normal	417	417.0	0	394.0	2985.0
1093	A320 (30 rows - 180 seats)	S7	120	1.0m	30	rp-spread-6-groups	normal	420	420.0	0	334.0	2667.0
1095	A320 (30 rows - 180 seats)	S7	120	1.0m	30	rp-steep-5-groups	normal	432	432.0	0	481.0	2786.0
1094	A320 (30 rows - 180 seats)	S7	120	1.0m	30	rp-steep-4-groups	normal	424	425.0	0	575.0	3305.0
1098	A320 (30 rows - 180 seats)	S7	120	1.0m	30	rp-3-groups	normal	433	434.0	0	1021.0	4315.0
1099	A320 (30 rows - 180 seats)	S7	120	1.0m	30	rp-spread-4-groups	normal	433	433.0	0	671.0	3761.0
1097	A320 (30 rows - 180 seats)	S7	120	1.0m	30	rp-2-groups	normal	458	458.0	0	1712.0	5298.0
1096	A320 (30 rows - 180 seats)	S7	120	1.0m	30	rp-steep-6-groups	normal	419	418.0	0	320.0	2263.0
1101	A320 (30 rows - 180 seats)	S7	120	1.0m	30	rp-spread-6-groups	normal	429	429.0	0	380.0	2709.0
1100	A320 (30 rows - 180 seats)	S7	120	1.0m	30	rp-spread-5-groups	normal	421	421.0	0	472.0	3100.0
1102	A320 (30 rows - 180 seats)	S7	120	1.0m	30	rp-steep-4-groups	normal	420	420.0	0	621.0	3298.0
1103	A320 (30 rows - 180 seats)	S7	120	1.0m	30	rp-steep-5-groups	normal	426	425.0	0	432.0	2974.0
1104	A320 (30 rows - 180 seats)	S7	120	1.0m	30	rp-steep-6-groups	normal	420	419.0	0	343.0	2342.0
1106	A320 (30 rows - 180 seats)	S7	120	1.0m	30	rp-3-groups	normal	433	433.0	0	948.0	4184.0
1105	A320 (30 rows - 180 seats)	S7	120	1.0m	30	rp-2-groups	normal	447	448.0	0	1584.0	5346.0
1108	A320 (30 rows - 180 seats)	S7	120	1.0m	30	rp-spread-5-groups	normal	432	432.0	0	459.0	3066.0
1107	A320 (30 rows - 180 seats)	S7	120	1.0m	30	rp-spread-4-groups	normal	433	433.0	0	705.0	3712.0
1110	A320 (30 rows - 180 seats)	S7	120	1.0m	30	rp-steep-4-groups	normal	426	426.0	0	543.0	3258.0
1109	A320 (30 rows - 180 seats)	S7	120	1.0m	30	rp-spread-6-groups	normal	420	420.0	0	358.0	2595.0
1112	A320 (30 rows - 180 seats)	S7	120	1.0m	30	rp-steep-6-groups	normal	422	422.0	0	386.0	2319.0
1111	A320 (30 rows - 180 seats)	S7	120	1.0m	30	rp-steep-5-groups	normal	426	425.0	0	414.0	2676.0
1115	A320 (30 rows - 180 seats)	S7	120	1.0m	30	rp-spread-4-groups	normal	433	433.0	0	677.0	3746.0
1113	A320 (30 rows - 180 seats)	S7	120	1.0m	30	rp-2-groups	normal	442	442.0	0	1664.0	5264.0
1114	A320 (30 rows - 180 seats)	S7	120	1.0m	30	rp-3-groups	normal	449	449.0	0	915.0	4105.0
1117	A320 (30 rows - 180 seats)	S7	120	1.0m	30	rp-spread-6-groups	normal	429	430.0	0	428.0	2599.0
1118	A320 (30 rows - 180 seats)	S7	120	1.0m	30	rp-steep-4-groups	normal	434	434.0	0	605.0	3355.0
1116	A320 (30 rows - 180 seats)	S7	120	1.0m	30	rp-spread-5-groups	normal	424	423.0	0	504.0	3085.0
1119	A320 (30 rows - 180 seats)	S7	120	1.0m	30	rp-steep-5-groups	normal	424	424.0	0	456.0	2684.0
1120	A320 (30 rows - 180 seats)	S7	120	1.0m	30	rp-steep-6-groups	normal	423	423.0	0	402.0	2404.0
1121	A320 (30 rows - 180 seats)	S7	120	1.0m	30	rp-2-groups	normal	460	460.0	0	1818.0	5328.0
1122	A320 (30 rows - 180 seats)	S7	120	1.0m	30	rp-3-groups	normal	432	432.0	0	1079.0	3929.0
1123	A320 (30 rows - 180 seats)	S7	120	1.0m	30	rp-spread-4-groups	normal	434	433.0	0	715.0	3535.0
1124	A320 (30 rows - 180 seats)	S7	120	1.0m	30	rp-spread-5-groups	normal	428	428.0	0	424.0	3050.0
1125	A320 (30 rows - 180 seats)	S7	120	1.0m	30	rp-spread-6-groups	normal	428	428.0	0	385.0	2617.0
1127	A320 (30 rows - 180 seats)	S7	120	1.0m	30	rp-steep-5-groups	normal	420	420.0	0	446.0	2756.0
1126	A320 (30 rows - 180 seats)	S7	120	1.0m	30	rp-steep-4-groups	normal	436	436.0	0	692.0	3294.0
1129	A320 (30 rows - 180 seats)	S7	120	1.0m	30	rp-2-groups	normal	454	455.0	0	1848.0	5616.0
1128	A320 (30 rows - 180 seats)	S7	120	1.0m	30	rp-steep-6-groups	normal	423	422.0	0	361.0	2397.0
1131	A320 (30 rows - 180 seats)	S7	120	1.0m	30	rp-spread-4-groups	normal	427	427.0	0	638.0	3652.0
1130	A320 (30 rows - 180 seats)	S7	120	1.0m	30	rp-3-groups	normal	436	436.0	0	959.0	4091.0
1132	A320 (30 rows - 180 seats)	S7	120	1.0m	30	rp-spread-5-groups	normal	425	425.0	0	499.0	2963.0
1134	A320 (30 rows - 180 seats)	S7	120	1.0m	30	rp-steep-4-groups	normal	426	426.0	0	553.0	3433.0
1133	A320 (30 rows - 180 seats)	S7	120	1.0m	30	rp-spread-6-groups	normal	419	419.0	0	341.0	2632.0
1136	A320 (30 rows - 180 seats)	S7	120	1.0m	30	rp-steep-6-groups	normal	423	423.0	0	331.0	2392.0
1135	A320 (30 rows - 180 seats)	S7	120	1.0m	30	rp-steep-5-groups	normal	425	424.0	0	526.0	2686.0
1137	A320 (30 rows - 180 seats)	S7	120	1.0m	30	rp-2-groups	normal	466	466.0	0	1786.0	5349.0
1139	A320 (30 rows - 180 seats)	S7	120	1.0m	30	rp-spread-4-groups	normal	436	436.0	0	589.0	3663.0
1140	A320 (30 rows - 180 seats)	S7	120	1.0m	30	rp-spread-5-groups	normal	428	428.0	0	542.0	3049.0
1138	A320 (30 rows - 180 seats)	S7	120	1.0m	30	rp-3-groups	normal	448	448.0	0	1010.0	4143.0
1141	A320 (30 rows - 180 seats)	S7	120	1.0m	30	rp-spread-6-groups	normal	427	427.0	0	387.0	2557.0
1143	A320 (30 rows - 180 seats)	S7	120	1.0m	30	rp-steep-5-groups	normal	426	426.0	0	448.0	2790.0
1142	A320 (30 rows - 180 seats)	S7	120	1.0m	30	rp-steep-4-groups	normal	435	436.0	0	635.0	3397.0
1147	A320 (30 rows - 180 seats)	S7	120	1.0m	30	rp-spread-4-groups	normal	434	434.0	0	590.0	3525.0
1145	A320 (30 rows - 180 seats)	S7	120	1.0m	30	rp-2-groups	normal	453	454.0	0	1766.0	5430.0
1146	A320 (30 rows - 180 seats)	S7	120	1.0m	30	rp-3-groups	normal	434	434.0	0	1102.0	4134.0
1144	A320 (30 rows - 180 seats)	S7	120	1.0m	30	rp-steep-6-groups	normal	420	420.0	0	352.0	2448.0
1148	A320 (30 rows - 180 seats)	S7	120	1.0m	30	rp-spread-5-groups	normal	425	425.0	0	502.0	3165.0
1149	A320 (30 rows - 180 seats)	S7	120	1.0m	30	rp-spread-6-groups	normal	422	422.0	0	403.0	2548.0
1150	A320 (30 rows - 180 seats)	S7	120	1.0m	30	rp-steep-4-groups	normal	434	435.0	0	675.0	3570.0
1151	A320 (30 rows - 180 seats)	S7	120	1.0m	30	rp-steep-5-groups	normal	434	433.0	0	504.0	2794.0
1152	A320 (30 rows - 180 seats)	S7	120	1.0m	30	rp-steep-6-groups	normal	421	421.0	0	332.0	2328.0
1154	A320 (30 rows - 180 seats)	S7	120	1.0m	30	rp-3-groups	normal	447	447.0	0	1001.0	4062.0
1153	A320 (30 rows - 180 seats)	S7	120	1.0m	30	rp-2-groups	normal	461	461.0	0	1441.0	5512.0
1156	A320 (30 rows - 180 seats)	S7	120	1.0m	30	rp-spread-5-groups	normal	425	425.0	0	392.0	3026.0
1155	A320 (30 rows - 180 seats)	S7	120	1.0m	30	rp-spread-4-groups	normal	433	433.0	0	699.0	3677.0
1157	A320 (30 rows - 180 seats)	S7	120	1.0m	30	rp-spread-6-groups	normal	428	428.0	0	453.0	2703.0
1158	A320 (30 rows - 180 seats)	S7	120	1.0m	30	rp-steep-4-groups	normal	440	441.0	0	737.0	3390.0
1159	A320 (30 rows - 180 seats)	S7	120	1.0m	30	rp-steep-5-groups	normal	431	430.0	0	466.0	2828.0
1160	A320 (30 rows - 180 seats)	S7	120	1.0m	30	rp-steep-6-groups	normal	429	429.0	0	384.0	2385.0
1161	A320 (30 rows - 180 seats)	S7	120	1.0m	30	rp-2-groups	normal	459	459.0	0	1848.0	5446.0
1163	A320 (30 rows - 180 seats)	S7	120	1.0m	30	rp-spread-4-groups	normal	434	434.0	0	639.0	3559.0
1162	A320 (30 rows - 180 seats)	S7	120	1.0m	30	rp-3-groups	normal	434	434.0	0	1127.0	4186.0
1165	A320 (30 rows - 180 seats)	S7	120	1.0m	30	rp-spread-6-groups	normal	423	423.0	0	422.0	2571.0
1166	A320 (30 rows - 180 seats)	S7	120	1.0m	30	rp-steep-4-groups	normal	434	434.0	0	678.0	3568.0
1164	A320 (30 rows - 180 seats)	S7	120	1.0m	30	rp-spread-5-groups	normal	427	427.0	0	420.0	3039.0
1167	A320 (30 rows - 180 seats)	S7	120	1.0m	30	rp-steep-5-groups	normal	422	421.0	0	464.0	2834.0
1168	A320 (30 rows - 180 seats)	S7	120	1.0m	30	rp-steep-6-groups	normal	418	418.0	0	391.0	2309.0
1169	A320 (30 rows - 180 seats)	S7	120	1.0m	30	rp-2-groups	normal	465	465.0	0	1732.0	5528.0
1172	A320 (30 rows - 180 seats)	S7	120	1.0m	30	rp-spread-5-groups	normal	421	421.0	0	438.0	2920.0
1170	A320 (30 rows - 180 seats)	S7	120	1.0m	30	rp-3-groups	normal	442	442.0	0	973.0	4247.0
1171	A320 (30 rows - 180 seats)	S7	120	1.0m	30	rp-spread-4-groups	normal	436	436.0	0	506.0	3657.0
1173	A320 (30 rows - 180 seats)	S7	120	1.0m	30	rp-spread-6-groups	normal	428	428.0	0	437.0	2616.0
1174	A320 (30 rows - 180 seats)	S7	120	1.0m	30	rp-steep-4-groups	normal	424	425.0	0	633.0	3440.0
1176	A320 (30 rows - 180 seats)	S7	120	1.0m	30	rp-steep-6-groups	normal	422	421.0	0	345.0	2298.0
1175	A320 (30 rows - 180 seats)	S7	120	1.0m	30	rp-steep-5-groups	normal	424	423.0	0	516.0	2780.0
1177	A320 (30 rows - 180 seats)	S7	120	1.0m	30	rp-2-groups	normal	461	461.0	0	1510.0	5316.0
1178	A320 (30 rows - 180 seats)	S7	120	1.0m	30	rp-3-groups	normal	444	445.0	0	1081.0	4056.0
1181	A320 (30 rows - 180 seats)	S7	120	1.0m	30	rp-spread-6-groups	normal	428	428.0	0	387.0	2609.0
1179	A320 (30 rows - 180 seats)	S7	120	1.0m	30	rp-spread-4-groups	normal	431	431.0	0	615.0	3555.0
1180	A320 (30 rows - 180 seats)	S7	120	1.0m	30	rp-spread-5-groups	normal	427	427.0	0	448.0	2929.0
1182	A320 (30 rows - 180 seats)	S7	120	1.0m	30	rp-steep-4-groups	normal	434	434.0	0	541.0	3291.0
1183	A320 (30 rows - 180 seats)	S7	120	1.0m	30	rp-steep-5-groups	normal	432	432.0	0	518.0	2678.0
1184	A320 (30 rows - 180 seats)	S7	120	1.0m	30	rp-steep-6-groups	normal	427	426.0	0	351.0	2437.0
1186	A320 (30 rows - 180 seats)	S7	120	1.0m	30	rp-3-groups	normal	431	431.0	0	973.0	4254.0
1185	A320 (30 rows - 180 seats)	S7	120	1.0m	30	rp-2-groups	normal	437	437.0	0	1639.0	5598.0
1187	A320 (30 rows - 180 seats)	S7	120	1.0m	30	rp-spread-4-groups	normal	435	435.0	0	685.0	3473.0
1188	A320 (30 rows - 180 seats)	S7	120	1.0m	30	rp-spread-5-groups	normal	431	431.0	0	491.0	2947.0
1189	A320 (30 rows - 180 seats)	S7	120	1.0m	30	rp-spread-6-groups	normal	427	427.0	0	345.0	2701.0
1191	A320 (30 rows - 180 seats)	S7	120	1.0m	30	rp-steep-5-groups	normal	423	422.0	0	506.0	2728.0
1190	A320 (30 rows - 180 seats)	S7	120	1.0m	30	rp-steep-4-groups	normal	438	438.0	0	655.0	3446.0
1192	A320 (30 rows - 180 seats)	S7	120	1.0m	30	rp-steep-6-groups	normal	427	426.0	0	406.0	2358.0
1193	A320 (30 rows - 180 seats)	S7	120	1.0m	30	rp-2-groups	normal	462	463.0	0	1949.0	5328.0
1195	A320 (30 rows - 180 seats)	S7	120	1.0m	30	rp-spread-4-groups	normal	430	430.0	0	627.0	3741.0
1194	A320 (30 rows - 180 seats)	S7	120	1.0m	30	rp-3-groups	normal	443	444.0	0	955.0	4200.0
1196	A320 (30 rows - 180 seats)	S7	120	1.0m	30	rp-spread-5-groups	normal	419	419.0	0	480.0	2891.0
1197	A320 (30 rows - 180 seats)	S7	120	1.0m	30	rp-spread-6-groups	normal	426	426.0	0	369.0	2658.0
1198	A320 (30 rows - 180 seats)	S7	120	1.0m	30	rp-steep-4-groups	normal	424	424.0	0	541.0	3450.0
1201	A320 (30 rows - 180 seats)	S7	120	1.0m	30	rp-2-groups	normal	461	462.0	0	1614.0	5480.0
1202	A320 (30 rows - 180 seats)	S7	120	1.0m	30	rp-3-groups	normal	438	438.0	0	898.0	4197.0
1200	A320 (30 rows - 180 seats)	S7	120	1.0m	30	rp-steep-6-groups	normal	424	424.0	0	288.0	2394.0
1199	A320 (30 rows - 180 seats)	S7	120	1.0m	30	rp-steep-5-groups	normal	428	427.0	0	563.0	2734.0
1203	A320 (30 rows - 180 seats)	S7	120	1.0m	30	rp-spread-4-groups	normal	425	425.0	0	627.0	3727.0
1204	A320 (30 rows - 180 seats)	S7	120	1.0m	30	rp-spread-5-groups	normal	432	432.0	0	540.0	2936.0
1205	A320 (30 rows - 180 seats)	S7	120	1.0m	30	rp-spread-6-groups	normal	422	422.0	0	376.0	2554.0
1206	A320 (30 rows - 180 seats)	S7	120	1.0m	30	rp-steep-4-groups	normal	431	432.0	0	615.0	3512.0
1207	A320 (30 rows - 180 seats)	S7	120	1.0m	30	rp-steep-5-groups	normal	423	423.0	0	484.0	2800.0
1208	A320 (30 rows - 180 seats)	S7	120	1.0m	30	rp-steep-6-groups	normal	420	420.0	0	332.0	2433.0
1209	A320 (30 rows - 180 seats)	S7	120	1.0m	30	rp-2-groups	normal	458	459.0	0	1528.0	5310.0
1211	A320 (30 rows - 180 seats)	S7	120	1.0m	30	rp-spread-4-groups	normal	434	434.0	0	645.0	3933.0
1210	A320 (30 rows - 180 seats)	S7	120	1.0m	30	rp-3-groups	normal	449	449.0	0	1002.0	4250.0
1212	A320 (30 rows - 180 seats)	S7	120	1.0m	30	rp-spread-5-groups	normal	430	430.0	0	416.0	3091.0
1214	A320 (30 rows - 180 seats)	S7	120	1.0m	30	rp-steep-4-groups	normal	431	432.0	0	651.0	3273.0
1213	A320 (30 rows - 180 seats)	S7	120	1.0m	30	rp-spread-6-groups	normal	429	429.0	0	445.0	2617.0
1215	A320 (30 rows - 180 seats)	S7	120	1.0m	30	rp-steep-5-groups	normal	427	427.0	0	511.0	2794.0
1216	A320 (30 rows - 180 seats)	S7	120	1.0m	30	rp-steep-6-groups	normal	425	424.0	0	403.0	2374.0
1218	A320 (30 rows - 180 seats)	S7	120	1.0m	30	rp-3-groups	normal	442	442.0	0	997.0	4234.0
1217	A320 (30 rows - 180 seats)	S7	120	1.0m	30	rp-2-groups	normal	457	458.0	0	1654.0	5220.0
1220	A320 (30 rows - 180 seats)	S7	120	1.0m	30	rp-spread-5-groups	normal	429	429.0	0	385.0	2975.0
1219	A320 (30 rows - 180 seats)	S7	120	1.0m	30	rp-spread-4-groups	normal	436	436.0	0	578.0	3753.0
1221	A320 (30 rows - 180 seats)	S7	120	1.0m	30	rp-spread-6-groups	normal	425	425.0	0	377.0	2622.0
1222	A320 (30 rows - 180 seats)	S7	120	1.0m	30	rp-steep-4-groups	normal	437	438.0	0	665.0	3562.0
1223	A320 (30 rows - 180 seats)	S7	120	1.0m	30	rp-steep-5-groups	normal	425	425.0	0	394.0	2855.0
1224	A320 (30 rows - 180 seats)	S7	120	1.0m	30	rp-steep-6-groups	normal	428	428.0	0	361.0	2374.0
1225	A320 (30 rows - 180 seats)	S7	120	1.0m	30	rp-2-groups	normal	450	450.0	0	2124.0	5504.0
1226	A320 (30 rows - 180 seats)	S7	120	1.0m	30	rp-3-groups	normal	450	450.0	0	935.0	4080.0
1227	A320 (30 rows - 180 seats)	S7	120	1.0m	30	rp-spread-4-groups	normal	433	433.0	0	572.0	3596.0
1229	A320 (30 rows - 180 seats)	S7	120	1.0m	30	rp-spread-6-groups	normal	431	431.0	0	417.0	2541.0
1228	A320 (30 rows - 180 seats)	S7	120	1.0m	30	rp-spread-5-groups	normal	432	432.0	0	620.0	3044.0
1231	A320 (30 rows - 180 seats)	S7	120	1.0m	30	rp-steep-5-groups	normal	431	431.0	0	510.0	2738.0
1232	A320 (30 rows - 180 seats)	S7	120	1.0m	30	rp-steep-6-groups	normal	425	425.0	0	337.0	2417.0
1230	A320 (30 rows - 180 seats)	S7	120	1.0m	30	rp-steep-4-groups	normal	427	427.0	0	599.0	3495.0
1233	A320 (30 rows - 180 seats)	S7	120	1.0m	30	rp-2-groups	normal	452	452.0	0	1536.0	5267.0
1234	A320 (30 rows - 180 seats)	S7	120	1.0m	30	rp-3-groups	normal	431	431.0	0	972.0	4206.0
1235	A320 (30 rows - 180 seats)	S7	120	1.0m	30	rp-spread-4-groups	normal	425	425.0	0	571.0	3711.0
1236	A320 (30 rows - 180 seats)	S7	120	1.0m	30	rp-spread-5-groups	normal	434	434.0	0	541.0	2911.0
1239	A320 (30 rows - 180 seats)	S7	120	1.0m	30	rp-steep-5-groups	normal	422	422.0	0	390.0	2820.0
1238	A320 (30 rows - 180 seats)	S7	120	1.0m	30	rp-steep-4-groups	normal	437	438.0	0	753.0	3378.0
1237	A320 (30 rows - 180 seats)	S7	120	1.0m	30	rp-spread-6-groups	normal	420	420.0	0	316.0	2723.0
1240	A320 (30 rows - 180 seats)	S7	120	1.0m	30	rp-steep-6-groups	normal	425	425.0	0	336.0	2368.0
1241	A320 (30 rows - 180 seats)	S7	120	1.0m	30	rp-2-groups	normal	462	463.0	0	1859.0	5355.0
1243	A320 (30 rows - 180 seats)	S7	120	1.0m	30	rp-spread-4-groups	normal	436	436.0	0	674.0	3718.0
1244	A320 (30 rows - 180 seats)	S7	120	1.0m	30	rp-spread-5-groups	normal	429	428.0	0	463.0	2978.0
1242	A320 (30 rows - 180 seats)	S7	120	1.0m	30	rp-3-groups	normal	443	444.0	0	1047.0	4057.0
1246	A320 (30 rows - 180 seats)	S7	120	1.0m	30	rp-steep-4-groups	normal	436	437.0	0	674.0	3422.0
1245	A320 (30 rows - 180 seats)	S7	120	1.0m	30	rp-spread-6-groups	normal	428	428.0	0	381.0	2599.0
1248	A320 (30 rows - 180 seats)	S7	120	1.0m	30	rp-steep-6-groups	normal	428	428.0	0	398.0	2320.0
1247	A320 (30 rows - 180 seats)	S7	120	1.0m	30	rp-steep-5-groups	normal	431	431.0	0	458.0	2760.0
1251	A320 (30 rows - 180 seats)	S7	120	1.0m	30	rp-spread-4-groups	normal	434	434.0	0	654.0	3547.0
1249	A320 (30 rows - 180 seats)	S7	120	1.0m	30	rp-2-groups	normal	444	445.0	0	1507.0	5342.0
1250	A320 (30 rows - 180 seats)	S7	120	1.0m	30	rp-3-groups	normal	423	423.0	0	856.0	4257.0
1252	A320 (30 rows - 180 seats)	S7	120	1.0m	30	rp-spread-5-groups	normal	419	419.0	0	440.0	3066.0
1254	A320 (30 rows - 180 seats)	S7	120	1.0m	30	rp-steep-4-groups	normal	431	432.0	0	585.0	3413.0
1253	A320 (30 rows - 180 seats)	S7	120	1.0m	30	rp-spread-6-groups	normal	428	428.0	0	424.0	2663.0
1255	A320 (30 rows - 180 seats)	S7	120	1.0m	30	rp-steep-5-groups	normal	429	429.0	0	496.0	2788.0
1256	A320 (30 rows - 180 seats)	S7	120	1.0m	30	rp-steep-6-groups	normal	423	422.0	0	336.0	2353.0
1257	A320 (30 rows - 180 seats)	S7	120	1.0m	30	rp-2-groups	normal	442	442.0	0	1338.0	5254.0
1258	A320 (30 rows - 180 seats)	S7	120	1.0m	30	rp-3-groups	normal	442	443.0	0	903.0	4280.0
1259	A320 (30 rows - 180 seats)	S7	120	1.0m	30	rp-spread-4-groups	normal	427	427.0	0	623.0	3643.0
1261	A320 (30 rows - 180 seats)	S7	120	1.0m	30	rp-spread-6-groups	normal	429	430.0	0	383.0	2609.0
1262	A320 (30 rows - 180 seats)	S7	120	1.0m	30	rp-steep-4-groups	normal	431	431.0	0	649.0	3416.0
1260	A320 (30 rows - 180 seats)	S7	120	1.0m	30	rp-spread-5-groups	normal	419	419.0	0	456.0	3054.0
1263	A320 (30 rows - 180 seats)	S7	120	1.0m	30	rp-steep-5-groups	normal	423	422.0	0	496.0	2758.0
1265	A320 (30 rows - 180 seats)	S7	120	1.0m	30	rp-2-groups	normal	467	467.0	0	1826.0	5375.0
1266	A320 (30 rows - 180 seats)	S7	120	1.0m	30	rp-3-groups	normal	432	433.0	0	855.0	4220.0
1264	A320 (30 rows - 180 seats)	S7	120	1.0m	30	rp-steep-6-groups	normal	428	427.0	0	314.0	2424.0
1267	A320 (30 rows - 180 seats)	S7	120	1.0m	30	rp-spread-4-groups	normal	438	438.0	0	675.0	3647.0
1268	A320 (30 rows - 180 seats)	S7	120	1.0m	30	rp-spread-5-groups	normal	427	427.0	0	488.0	3056.0
1269	A320 (30 rows - 180 seats)	S7	120	1.0m	30	rp-spread-6-groups	normal	426	426.0	0	374.0	2687.0
1270	A320 (30 rows - 180 seats)	S7	120	1.0m	30	rp-steep-4-groups	normal	435	435.0	0	667.0	3184.0
1271	A320 (30 rows - 180 seats)	S7	120	1.0m	30	rp-steep-5-groups	normal	433	433.0	0	446.0	2872.0
1272	A320 (30 rows - 180 seats)	S7	120	1.0m	30	rp-steep-6-groups	normal	423	423.0	0	340.0	2389.0
1273	A320 (30 rows - 180 seats)	S7	120	1.0m	30	rp-2-groups	normal	462	463.0	0	1982.0	5282.0
1276	A320 (30 rows - 180 seats)	S7	120	1.0m	30	rp-spread-5-groups	normal	434	434.0	0	496.0	3058.0
1275	A320 (30 rows - 180 seats)	S7	120	1.0m	30	rp-spread-4-groups	normal	435	435.0	0	539.0	3563.0
1277	A320 (30 rows - 180 seats)	S7	120	1.0m	30	rp-spread-6-groups	normal	427	427.0	0	470.0	2707.0
1274	A320 (30 rows - 180 seats)	S7	120	1.0m	30	rp-3-groups	normal	444	444.0	0	975.0	4298.0
1278	A320 (30 rows - 180 seats)	S7	120	1.0m	30	rp-steep-4-groups	normal	433	434.0	0	616.0	3550.0
1279	A320 (30 rows - 180 seats)	S7	120	1.0m	30	rp-steep-5-groups	normal	425	425.0	0	420.0	2700.0
1280	A320 (30 rows - 180 seats)	S7	120	1.0m	30	rp-steep-6-groups	normal	430	429.0	0	392.0	2344.0
1282	A320 (30 rows - 180 seats)	S7	120	1.0m	30	rp-3-groups	normal	447	447.0	0	1040.0	4054.0
1281	A320 (30 rows - 180 seats)	S7	120	1.0m	30	rp-2-groups	normal	454	455.0	0	1708.0	5505.0
1284	A320 (30 rows - 180 seats)	S7	120	1.0m	30	rp-spread-5-groups	normal	424	424.0	0	512.0	3038.0
1283	A320 (30 rows - 180 seats)	S7	120	1.0m	30	rp-spread-4-groups	normal	438	438.0	0	598.0	3717.0
1285	A320 (30 rows - 180 seats)	S7	120	1.0m	30	rp-spread-6-groups	normal	421	421.0	0	341.0	2607.0
1286	A320 (30 rows - 180 seats)	S7	120	1.0m	30	rp-steep-4-groups	normal	433	434.0	0	681.0	3371.0
1288	A320 (30 rows - 180 seats)	S7	120	1.0m	30	rp-steep-6-groups	normal	428	428.0	0	388.0	2273.0
1287	A320 (30 rows - 180 seats)	S7	120	1.0m	30	rp-steep-5-groups	normal	424	424.0	0	464.0	2662.0
1289	A320 (30 rows - 180 seats)	S7	120	1.0m	30	rp-2-groups	normal	460	460.0	0	1724.0	5218.0
1290	A320 (30 rows - 180 seats)	S7	120	1.0m	30	rp-3-groups	normal	444	444.0	0	1004.0	4038.0
1291	A320 (30 rows - 180 seats)	S7	120	1.0m	30	rp-spread-4-groups	normal	432	432.0	0	625.0	3719.0
1292	A320 (30 rows - 180 seats)	S7	120	1.0m	30	rp-spread-5-groups	normal	426	426.0	0	410.0	2970.0
1293	A320 (30 rows - 180 seats)	S7	120	1.0m	30	rp-spread-6-groups	normal	420	420.0	0	365.0	2664.0
1294	A320 (30 rows - 180 seats)	S7	120	1.0m	30	rp-steep-4-groups	normal	440	441.0	0	633.0	3362.0
1295	A320 (30 rows - 180 seats)	S7	120	1.0m	30	rp-steep-5-groups	normal	434	434.0	0	492.0	2834.0
1297	A320 (30 rows - 180 seats)	S7	120	1.0m	30	rp-2-groups	normal	461	462.0	0	1912.0	5336.0
1296	A320 (30 rows - 180 seats)	S7	120	1.0m	30	rp-steep-6-groups	normal	418	417.0	0	330.0	2442.0
1299	A320 (30 rows - 180 seats)	S7	120	1.0m	30	rp-spread-4-groups	normal	435	435.0	0	695.0	3703.0
1298	A320 (30 rows - 180 seats)	S7	120	1.0m	30	rp-3-groups	normal	446	447.0	0	1104.0	4099.0
1300	A320 (30 rows - 180 seats)	S7	120	1.0m	30	rp-spread-5-groups	normal	425	425.0	0	371.0	2921.0
1303	A320 (30 rows - 180 seats)	S7	120	1.0m	30	rp-steep-5-groups	normal	428	427.0	0	510.0	2766.0
1304	A320 (30 rows - 180 seats)	S7	120	1.0m	30	rp-steep-6-groups	normal	420	420.0	0	324.0	2316.0
1302	A320 (30 rows - 180 seats)	S7	120	1.0m	30	rp-steep-4-groups	normal	430	430.0	0	602.0	3393.0
1301	A320 (30 rows - 180 seats)	S7	120	1.0m	30	rp-spread-6-groups	normal	425	425.0	0	389.0	2627.0
1306	A320 (30 rows - 180 seats)	S7	120	1.0m	30	rp-3-groups	normal	443	443.0	0	923.0	3968.0
1307	A320 (30 rows - 180 seats)	S7	120	1.0m	30	rp-spread-4-groups	normal	430	430.0	0	622.0	3681.0
1305	A320 (30 rows - 180 seats)	S7	120	1.0m	30	rp-2-groups	normal	457	457.0	0	1741.0	5226.0
1308	A320 (30 rows - 180 seats)	S7	120	1.0m	30	rp-spread-5-groups	normal	414	414.0	0	409.0	2978.0
1309	A320 (30 rows - 180 seats)	S7	120	1.0m	30	rp-spread-6-groups	normal	427	427.0	0	399.0	2625.0
1310	A320 (30 rows - 180 seats)	S7	120	1.0m	30	rp-steep-4-groups	normal	424	424.0	0	635.0	3326.0
1311	A320 (30 rows - 180 seats)	S7	120	1.0m	30	rp-steep-5-groups	normal	420	420.0	0	414.0	2874.0
1313	A320 (30 rows - 180 seats)	S7	120	1.0m	30	rp-2-groups	normal	457	458.0	0	2008.0	5356.0
1312	A320 (30 rows - 180 seats)	S7	120	1.0m	30	rp-steep-6-groups	normal	416	415.0	0	352.0	2459.0
1314	A320 (30 rows - 180 seats)	S7	120	1.0m	30	rp-3-groups	normal	441	442.0	0	991.0	4076.0
1315	A320 (30 rows - 180 seats)	S7	120	1.0m	30	rp-spread-4-groups	normal	441	441.0	0	653.0	3473.0
1316	A320 (30 rows - 180 seats)	S7	120	1.0m	30	rp-spread-5-groups	normal	429	429.0	0	491.0	3050.0
1317	A320 (30 rows - 180 seats)	S7	120	1.0m	30	rp-spread-6-groups	normal	425	425.0	0	433.0	2729.0
1318	A320 (30 rows - 180 seats)	S7	120	1.0m	30	rp-steep-4-groups	normal	438	438.0	0	643.0	3526.0
1320	A320 (30 rows - 180 seats)	S7	120	1.0m	30	rp-steep-6-groups	normal	425	425.0	0	416.0	2288.0
1319	A320 (30 rows - 180 seats)	S7	120	1.0m	30	rp-steep-5-groups	normal	430	430.0	0	460.0	2876.0
1322	A320 (30 rows - 180 seats)	S7	120	1.0m	30	rp-3-groups	normal	433	433.0	0	884.0	4066.0
1321	A320 (30 rows - 180 seats)	S7	120	1.0m	30	rp-2-groups	normal	456	457.0	0	1892.0	5329.0
1323	A320 (30 rows - 180 seats)	S7	120	1.0m	30	rp-spread-4-groups	normal	428	427.0	0	631.0	3683.0
1324	A320 (30 rows - 180 seats)	S7	120	1.0m	30	rp-spread-5-groups	normal	418	418.0	0	336.0	2929.0
1325	A320 (30 rows - 180 seats)	S7	120	1.0m	30	rp-spread-6-groups	normal	425	425.0	0	420.0	2601.0
1326	A320 (30 rows - 180 seats)	S7	120	1.0m	30	rp-steep-4-groups	normal	437	437.0	0	759.0	3385.0
1327	A320 (30 rows - 180 seats)	S7	120	1.0m	30	rp-steep-5-groups	normal	427	427.0	0	498.0	2706.0
1328	A320 (30 rows - 180 seats)	S7	120	1.0m	30	rp-steep-6-groups	normal	431	431.0	0	375.0	2362.0
1329	A320 (30 rows - 180 seats)	S7	120	1.0m	30	rp-2-groups	normal	468	469.0	0	1670.0	5118.0
1331	A320 (30 rows - 180 seats)	S7	120	1.0m	30	rp-spread-4-groups	normal	423	423.0	0	549.0	3828.0
1333	A320 (30 rows - 180 seats)	S7	120	1.0m	30	rp-spread-6-groups	normal	429	429.0	0	407.0	2643.0
1332	A320 (30 rows - 180 seats)	S7	120	1.0m	30	rp-spread-5-groups	normal	422	422.0	0	442.0	3012.0
1330	A320 (30 rows - 180 seats)	S7	120	1.0m	30	rp-3-groups	normal	438	439.0	0	907.0	4321.0
1334	A320 (30 rows - 180 seats)	S7	120	1.0m	30	rp-steep-4-groups	normal	435	435.0	0	676.0	3431.0
1335	A320 (30 rows - 180 seats)	S7	120	1.0m	30	rp-steep-5-groups	normal	435	435.0	0	562.0	2820.0
1336	A320 (30 rows - 180 seats)	S7	120	1.0m	30	rp-steep-6-groups	normal	421	421.0	0	333.0	2338.0
1337	A320 (30 rows - 180 seats)	S7	120	1.0m	30	rp-2-groups	normal	462	463.0	0	2202.0	5454.0
1339	A320 (30 rows - 180 seats)	S7	120	1.0m	30	rp-spread-4-groups	normal	423	423.0	0	549.0	3591.0
1342	A320 (30 rows - 180 seats)	S7	120	1.0m	30	rp-steep-4-groups	normal	437	438.0	0	672.0	3467.0
1338	A320 (30 rows - 180 seats)	S7	120	1.0m	30	rp-3-groups	normal	435	436.0	0	878.0	4346.0
1340	A320 (30 rows - 180 seats)	S7	120	1.0m	30	rp-spread-5-groups	normal	426	426.0	0	422.0	3013.0
1343	A320 (30 rows - 180 seats)	S7	120	1.0m	30	rp-steep-5-groups	normal	431	430.0	0	572.0	2890.0
1341	A320 (30 rows - 180 seats)	S7	120	1.0m	30	rp-spread-6-groups	normal	417	417.0	0	357.0	2643.0
1346	A320 (30 rows - 180 seats)	S7	120	1.0m	30	rp-3-groups	normal	446	447.0	0	1081.0	4223.0
1345	A320 (30 rows - 180 seats)	S7	120	1.0m	30	rp-2-groups	normal	457	457.0	0	1873.0	5566.0
1344	A320 (30 rows - 180 seats)	S7	120	1.0m	30	rp-steep-6-groups	normal	424	424.0	0	369.0	2283.0
1347	A320 (30 rows - 180 seats)	S7	120	1.0m	30	rp-spread-4-groups	normal	428	428.0	0	605.0	3568.0
1348	A320 (30 rows - 180 seats)	S7	120	1.0m	30	rp-spread-5-groups	normal	429	429.0	0	528.0	2884.0
1349	A320 (30 rows - 180 seats)	S7	120	1.0m	30	rp-spread-6-groups	normal	425	425.0	0	405.0	2545.0
1350	A320 (30 rows - 180 seats)	S7	120	1.0m	30	rp-steep-4-groups	normal	438	439.0	0	726.0	3480.0
1351	A320 (30 rows - 180 seats)	S7	120	1.0m	30	rp-steep-5-groups	normal	425	425.0	0	458.0	2760.0
1352	A320 (30 rows - 180 seats)	S7	120	1.0m	30	rp-steep-6-groups	normal	428	428.0	0	353.0	2358.0
1355	A320 (30 rows - 180 seats)	S7	120	1.0m	30	rp-spread-4-groups	normal	440	440.0	0	587.0	3521.0
1353	A320 (30 rows - 180 seats)	S7	120	1.0m	30	rp-2-groups	normal	466	466.0	0	1630.0	5518.0
1354	A320 (30 rows - 180 seats)	S7	120	1.0m	30	rp-3-groups	normal	446	446.0	0	990.0	4170.0
1358	A320 (30 rows - 180 seats)	S7	120	1.0m	30	rp-steep-4-groups	normal	434	435.0	0	704.0	3268.0
1357	A320 (30 rows - 180 seats)	S7	120	1.0m	30	rp-spread-6-groups	normal	424	424.0	0	392.0	2567.0
1356	A320 (30 rows - 180 seats)	S7	120	1.0m	30	rp-spread-5-groups	normal	434	434.0	0	598.0	3050.0
1359	A320 (30 rows - 180 seats)	S7	120	1.0m	30	rp-steep-5-groups	normal	428	428.0	0	548.0	2709.0
1360	A320 (30 rows - 180 seats)	S7	120	1.0m	30	rp-steep-6-groups	normal	424	424.0	0	354.0	2394.0
1361	A320 (30 rows - 180 seats)	S7	120	1.0m	30	rp-2-groups	normal	455	456.0	0	1672.0	5436.0
1362	A320 (30 rows - 180 seats)	S7	120	1.0m	30	rp-3-groups	normal	443	444.0	0	995.0	4114.0
1364	A320 (30 rows - 180 seats)	S7	120	1.0m	30	rp-spread-5-groups	normal	423	423.0	0	586.0	2981.0
1363	A320 (30 rows - 180 seats)	S7	120	1.0m	30	rp-spread-4-groups	normal	432	432.0	0	569.0	3633.0
1365	A320 (30 rows - 180 seats)	S7	120	1.0m	30	rp-spread-6-groups	normal	417	417.0	0	287.0	2613.0
1366	A320 (30 rows - 180 seats)	S7	120	1.0m	30	rp-steep-4-groups	normal	432	432.0	0	741.0	3525.0
1368	A320 (30 rows - 180 seats)	S7	120	1.0m	30	rp-steep-6-groups	normal	421	421.0	0	336.0	2368.0
1369	A320 (30 rows - 180 seats)	S7	120	1.0m	30	rp-2-groups	normal	465	466.0	0	1764.0	5124.0
1367	A320 (30 rows - 180 seats)	S7	120	1.0m	30	rp-steep-5-groups	normal	420	420.0	0	478.0	2790.0
1370	A320 (30 rows - 180 seats)	S7	120	1.0m	30	rp-3-groups	normal	441	442.0	0	993.0	4414.0
1371	A320 (30 rows - 180 seats)	S7	120	1.0m	30	rp-spread-4-groups	normal	432	432.0	0	688.0	3715.0
1373	A320 (30 rows - 180 seats)	S7	120	1.0m	30	rp-spread-6-groups	normal	423	423.0	0	370.0	2643.0
1372	A320 (30 rows - 180 seats)	S7	120	1.0m	30	rp-spread-5-groups	normal	429	429.0	0	470.0	3068.0
1374	A320 (30 rows - 180 seats)	S7	120	1.0m	30	rp-steep-4-groups	normal	432	432.0	0	559.0	3298.0
1375	A320 (30 rows - 180 seats)	S7	120	1.0m	30	rp-steep-5-groups	normal	425	425.0	0	531.0	2726.0
1376	A320 (30 rows - 180 seats)	S7	120	1.0m	30	rp-steep-6-groups	normal	430	430.0	0	348.0	2326.0
1377	A320 (30 rows - 180 seats)	S7	120	1.0m	30	rp-2-groups	normal	451	451.0	0	1801.0	5392.0
1379	A320 (30 rows - 180 seats)	S7	120	1.0m	30	rp-spread-4-groups	normal	441	441.0	0	721.0	3591.0
1378	A320 (30 rows - 180 seats)	S7	120	1.0m	30	rp-3-groups	normal	433	433.0	0	989.0	3896.0
1380	A320 (30 rows - 180 seats)	S7	120	1.0m	30	rp-spread-5-groups	normal	424	424.0	0	482.0	3083.0
1381	A320 (30 rows - 180 seats)	S7	120	1.0m	30	rp-spread-6-groups	normal	431	431.0	0	323.0	2597.0
1382	A320 (30 rows - 180 seats)	S7	120	1.0m	30	rp-steep-4-groups	normal	429	429.0	0	707.0	3390.0
1383	A320 (30 rows - 180 seats)	S7	120	1.0m	30	rp-steep-5-groups	normal	419	418.0	0	484.0	2790.0
1384	A320 (30 rows - 180 seats)	S7	120	1.0m	30	rp-steep-6-groups	normal	420	420.0	0	356.0	2458.0
1386	A320 (30 rows - 180 seats)	S7	120	1.0m	30	rp-3-groups	normal	447	447.0	0	1078.0	4216.0
1385	A320 (30 rows - 180 seats)	S7	120	1.0m	30	rp-2-groups	normal	448	448.0	0	1855.0	5074.0
1387	A320 (30 rows - 180 seats)	S7	120	1.0m	30	rp-spread-4-groups	normal	427	426.0	0	695.0	3485.0
1388	A320 (30 rows - 180 seats)	S7	120	1.0m	30	rp-spread-5-groups	normal	423	423.0	0	390.0	2973.0
1389	A320 (30 rows - 180 seats)	S7	120	1.0m	30	rp-spread-6-groups	normal	430	430.0	0	382.0	2711.0
1390	A320 (30 rows - 180 seats)	S7	120	1.0m	30	rp-steep-4-groups	normal	430	430.0	0	649.0	3420.0
1391	A320 (30 rows - 180 seats)	S7	120	1.0m	30	rp-steep-5-groups	normal	419	419.0	0	488.0	2740.0
1392	A320 (30 rows - 180 seats)	S7	120	1.0m	30	rp-steep-6-groups	normal	427	426.0	0	356.0	2403.0
1393	A320 (30 rows - 180 seats)	S7	120	1.0m	30	rp-2-groups	normal	464	465.0	0	1782.0	5350.0
1395	A320 (30 rows - 180 seats)	S7	120	1.0m	30	rp-spread-4-groups	normal	432	432.0	0	585.0	3644.0
1394	A320 (30 rows - 180 seats)	S7	120	1.0m	30	rp-3-groups	normal	440	441.0	0	973.0	4054.0
1396	A320 (30 rows - 180 seats)	S7	120	1.0m	30	rp-spread-5-groups	normal	425	425.0	0	422.0	2973.0
1399	A320 (30 rows - 180 seats)	S7	120	1.0m	30	rp-steep-5-groups	normal	428	427.0	0	552.0	2792.0
1400	A320 (30 rows - 180 seats)	S7	120	1.0m	30	rp-steep-6-groups	normal	418	418.0	0	314.0	2469.0
1398	A320 (30 rows - 180 seats)	S7	120	1.0m	30	rp-steep-4-groups	normal	427	427.0	0	635.0	3400.0
1397	A320 (30 rows - 180 seats)	S7	120	1.0m	30	rp-spread-6-groups	normal	416	416.0	0	327.0	2601.0
1401	A320 (30 rows - 180 seats)	S7	120	1.0m	30	rp-2-groups	normal	442	442.0	0	1609.0	5328.0
1402	A320 (30 rows - 180 seats)	S7	120	1.0m	30	rp-3-groups	normal	440	440.0	0	1009.0	4175.0
1403	A320 (30 rows - 180 seats)	S7	120	1.0m	30	rp-spread-4-groups	normal	437	437.0	0	677.0	3619.0
1404	A320 (30 rows - 180 seats)	S7	120	1.0m	30	rp-spread-5-groups	normal	425	425.0	0	472.0	3032.0
1406	A320 (30 rows - 180 seats)	S7	120	1.0m	30	rp-steep-4-groups	normal	425	425.0	0	482.0	3353.0
1405	A320 (30 rows - 180 seats)	S7	120	1.0m	30	rp-spread-6-groups	normal	429	430.0	0	310.0	2571.0
1407	A320 (30 rows - 180 seats)	S7	120	1.0m	30	rp-steep-5-groups	normal	430	430.0	0	446.0	2738.0
1409	A320 (30 rows - 180 seats)	S7	120	1.0m	30	rp-2-groups	normal	456	457.0	0	1639.0	5313.0
1408	A320 (30 rows - 180 seats)	S7	120	1.0m	30	rp-steep-6-groups	normal	422	421.0	0	399.0	2416.0
1410	A320 (30 rows - 180 seats)	S7	120	1.0m	30	rp-3-groups	normal	439	440.0	0	995.0	4324.0
1413	A320 (30 rows - 180 seats)	S7	120	1.0m	30	rp-spread-6-groups	normal	426	426.0	0	416.0	2606.0
1414	A320 (30 rows - 180 seats)	S7	120	1.0m	30	rp-steep-4-groups	normal	433	433.0	0	637.0	3285.0
1412	A320 (30 rows - 180 seats)	S7	120	1.0m	30	rp-spread-5-groups	normal	431	431.0	0	514.0	2972.0
1411	A320 (30 rows - 180 seats)	S7	120	1.0m	30	rp-spread-4-groups	normal	437	437.0	0	641.0	3565.0
1416	A320 (30 rows - 180 seats)	S7	120	1.0m	30	rp-steep-6-groups	normal	428	427.0	0	320.0	2412.0
1415	A320 (30 rows - 180 seats)	S7	120	1.0m	30	rp-steep-5-groups	normal	433	433.0	0	556.0	2784.0
1417	A320 (30 rows - 180 seats)	S7	120	1.0m	30	rp-2-groups	normal	460	461.0	0	1825.0	5230.0
1418	A320 (30 rows - 180 seats)	S7	120	1.0m	30	rp-3-groups	normal	438	439.0	0	892.0	4047.0
1419	A320 (30 rows - 180 seats)	S7	120	1.0m	30	rp-spread-4-groups	normal	425	425.0	0	645.0	3615.0
1420	A320 (30 rows - 180 seats)	S7	120	1.0m	30	rp-spread-5-groups	normal	434	434.0	0	504.0	3059.0
1421	A320 (30 rows - 180 seats)	S7	120	1.0m	30	rp-spread-6-groups	normal	421	421.0	0	365.0	2589.0
1423	A320 (30 rows - 180 seats)	S7	120	1.0m	30	rp-steep-5-groups	normal	423	422.0	0	406.0	2709.0
1422	A320 (30 rows - 180 seats)	S7	120	1.0m	30	rp-steep-4-groups	normal	426	426.0	0	725.0	3538.0
1424	A320 (30 rows - 180 seats)	S7	120	1.0m	30	rp-steep-6-groups	normal	424	424.0	0	358.0	2336.0
1425	A320 (30 rows - 180 seats)	S7	120	1.0m	30	rp-2-groups	normal	466	467.0	0	1977.0	5434.0
1426	A320 (30 rows - 180 seats)	S7	120	1.0m	30	rp-3-groups	normal	436	437.0	0	1015.0	4228.0
1427	A320 (30 rows - 180 seats)	S7	120	1.0m	30	rp-spread-4-groups	normal	433	433.0	0	596.0	3707.0
1428	A320 (30 rows - 180 seats)	S7	120	1.0m	30	rp-spread-5-groups	normal	422	422.0	0	395.0	3185.0
1429	A320 (30 rows - 180 seats)	S7	120	1.0m	30	rp-spread-6-groups	normal	415	415.0	0	315.0	2723.0
1430	A320 (30 rows - 180 seats)	S7	120	1.0m	30	rp-steep-4-groups	normal	431	431.0	0	589.0	3382.0
1432	A320 (30 rows - 180 seats)	S7	120	1.0m	30	rp-steep-6-groups	normal	421	421.0	0	377.0	2262.0
1431	A320 (30 rows - 180 seats)	S7	120	1.0m	30	rp-steep-5-groups	normal	432	432.0	0	440.0	2854.0
1433	A320 (30 rows - 180 seats)	S7	120	1.0m	30	rp-2-groups	normal	455	455.0	0	1879.0	4964.0
1435	A320 (30 rows - 180 seats)	S7	120	1.0m	30	rp-spread-4-groups	normal	433	433.0	0	612.0	3548.0
1434	A320 (30 rows - 180 seats)	S7	120	1.0m	30	rp-3-groups	normal	433	434.0	0	1079.0	4195.0
1436	A320 (30 rows - 180 seats)	S7	120	1.0m	30	rp-spread-5-groups	normal	418	418.0	0	412.0	2901.0
1438	A320 (30 rows - 180 seats)	S7	120	1.0m	30	rp-steep-4-groups	normal	433	433.0	0	568.0	3359.0
1437	A320 (30 rows - 180 seats)	S7	120	1.0m	30	rp-spread-6-groups	normal	421	421.0	0	390.0	2756.0
1439	A320 (30 rows - 180 seats)	S7	120	1.0m	30	rp-steep-5-groups	normal	425	425.0	0	462.0	2700.0
1441	A320 (30 rows - 180 seats)	S7	120	1.0m	30	rp-2-groups	normal	463	463.0	0	1808.0	5200.0
1442	A320 (30 rows - 180 seats)	S7	120	1.0m	30	rp-3-groups	normal	445	446.0	0	1003.0	4349.0
1440	A320 (30 rows - 180 seats)	S7	120	1.0m	30	rp-steep-6-groups	normal	421	421.0	0	370.0	2322.0
1444	A320 (30 rows - 180 seats)	S7	120	1.0m	30	rp-spread-5-groups	normal	421	420.0	0	398.0	2875.0
1443	A320 (30 rows - 180 seats)	S7	120	1.0m	30	rp-spread-4-groups	normal	440	440.0	0	667.0	3445.0
1445	A320 (30 rows - 180 seats)	S7	120	1.0m	30	rp-spread-6-groups	normal	426	426.0	0	321.0	2694.0
1446	A320 (30 rows - 180 seats)	S7	120	1.0m	30	rp-steep-4-groups	normal	433	433.0	0	604.0	3455.0
1447	A320 (30 rows - 180 seats)	S7	120	1.0m	30	rp-steep-5-groups	normal	429	429.0	0	478.0	2804.0
1449	A320 (30 rows - 180 seats)	S7	120	1.0m	30	rp-2-groups	normal	440	440.0	0	1874.0	5489.0
1451	A320 (30 rows - 180 seats)	S7	120	1.0m	30	rp-spread-4-groups	normal	434	434.0	0	681.0	3689.0
1448	A320 (30 rows - 180 seats)	S7	120	1.0m	30	rp-steep-6-groups	normal	422	421.0	0	403.0	2418.0
1453	A320 (30 rows - 180 seats)	S7	120	1.0m	30	rp-spread-6-groups	normal	425	425.0	0	344.0	2731.0
1452	A320 (30 rows - 180 seats)	S7	120	1.0m	30	rp-spread-5-groups	normal	431	430.0	0	483.0	2952.0
1450	A320 (30 rows - 180 seats)	S7	120	1.0m	30	rp-3-groups	normal	434	434.0	0	871.0	4112.0
1454	A320 (30 rows - 180 seats)	S7	120	1.0m	30	rp-steep-4-groups	normal	433	434.0	0	517.0	3515.0
1456	A320 (30 rows - 180 seats)	S7	120	1.0m	30	rp-steep-6-groups	normal	431	431.0	0	429.0	2493.0
1455	A320 (30 rows - 180 seats)	S7	120	1.0m	30	rp-steep-5-groups	normal	422	421.0	0	478.0	2774.0
1457	A320 (30 rows - 180 seats)	S7	120	1.0m	30	rp-2-groups	normal	457	458.0	0	1636.0	5492.0
1459	A320 (30 rows - 180 seats)	S7	120	1.0m	30	rp-spread-4-groups	normal	427	427.0	0	592.0	3589.0
1458	A320 (30 rows - 180 seats)	S7	120	1.0m	30	rp-3-groups	normal	447	448.0	0	945.0	4184.0
1460	A320 (30 rows - 180 seats)	S7	120	1.0m	30	rp-spread-5-groups	normal	422	422.0	0	460.0	3088.0
1462	A320 (30 rows - 180 seats)	S7	120	1.0m	30	rp-steep-4-groups	normal	433	433.0	0	721.0	3485.0
1461	A320 (30 rows - 180 seats)	S7	120	1.0m	30	rp-spread-6-groups	normal	415	415.0	0	379.0	2653.0
1463	A320 (30 rows - 180 seats)	S7	120	1.0m	30	rp-steep-5-groups	normal	427	426.0	0	514.0	2706.0
1465	A320 (30 rows - 180 seats)	S7	120	1.0m	30	rp-2-groups	normal	447	447.0	0	1635.0	5226.0
1466	A320 (30 rows - 180 seats)	S7	120	1.0m	30	rp-3-groups	normal	433	433.0	0	981.0	4336.0
1464	A320 (30 rows - 180 seats)	S7	120	1.0m	30	rp-steep-6-groups	normal	420	420.0	0	339.0	2338.0
1467	A320 (30 rows - 180 seats)	S7	120	1.0m	30	rp-spread-4-groups	normal	428	427.0	0	596.0	3763.0
1468	A320 (30 rows - 180 seats)	S7	120	1.0m	30	rp-spread-5-groups	normal	429	429.0	0	560.0	3041.0
1469	A320 (30 rows - 180 seats)	S7	120	1.0m	30	rp-spread-6-groups	normal	429	429.0	0	363.0	2682.0
1470	A320 (30 rows - 180 seats)	S7	120	1.0m	30	rp-steep-4-groups	normal	429	430.0	0	599.0	3338.0
1471	A320 (30 rows - 180 seats)	S7	120	1.0m	30	rp-steep-5-groups	normal	432	432.0	0	494.0	2746.0
1472	A320 (30 rows - 180 seats)	S7	120	1.0m	30	rp-steep-6-groups	normal	419	419.0	0	352.0	2480.0
1473	A320 (30 rows - 180 seats)	S7	120	1.0m	30	rp-2-groups	normal	454	454.0	0	1821.0	5298.0
1474	A320 (30 rows - 180 seats)	S7	120	1.0m	30	rp-3-groups	normal	440	441.0	0	846.0	4158.0
1476	A320 (30 rows - 180 seats)	S7	120	1.0m	30	rp-spread-5-groups	normal	428	428.0	0	416.0	3087.0
1475	A320 (30 rows - 180 seats)	S7	120	1.0m	30	rp-spread-4-groups	normal	432	432.0	0	635.0	3469.0
1477	A320 (30 rows - 180 seats)	S7	120	1.0m	30	rp-spread-6-groups	normal	418	418.0	0	419.0	2663.0
1479	A320 (30 rows - 180 seats)	S7	120	1.0m	30	rp-steep-5-groups	normal	428	428.0	0	506.0	2720.0
1480	A320 (30 rows - 180 seats)	S7	120	1.0m	30	rp-steep-6-groups	normal	418	417.0	0	382.0	2347.0
1481	A320 (30 rows - 180 seats)	S7	120	1.0m	30	rp-2-groups	normal	467	468.0	0	1446.0	5423.0
1478	A320 (30 rows - 180 seats)	S7	120	1.0m	30	rp-steep-4-groups	normal	429	430.0	0	599.0	3384.0
1482	A320 (30 rows - 180 seats)	S7	120	1.0m	30	rp-3-groups	normal	443	443.0	0	1019.0	4078.0
1483	A320 (30 rows - 180 seats)	S7	120	1.0m	30	rp-spread-4-groups	normal	437	437.0	0	613.0	3661.0
1484	A320 (30 rows - 180 seats)	S7	120	1.0m	30	rp-spread-5-groups	normal	428	427.0	0	413.0	2982.0
1485	A320 (30 rows - 180 seats)	S7	120	1.0m	30	rp-spread-6-groups	normal	419	419.0	0	301.0	2650.0
1486	A320 (30 rows - 180 seats)	S7	120	1.0m	30	rp-steep-4-groups	normal	439	439.0	0	633.0	3498.0
1487	A320 (30 rows - 180 seats)	S7	120	1.0m	30	rp-steep-5-groups	normal	431	431.0	0	525.0	2912.0
1488	A320 (30 rows - 180 seats)	S7	120	1.0m	30	rp-steep-6-groups	normal	426	425.0	0	357.0	2338.0
1489	A320 (30 rows - 180 seats)	S7	120	1.0m	30	rp-2-groups	normal	465	466.0	0	2035.0	5660.0
1491	A320 (30 rows - 180 seats)	S7	120	1.0m	30	rp-spread-4-groups	normal	433	433.0	0	639.0	3581.0
1490	A320 (30 rows - 180 seats)	S7	120	1.0m	30	rp-3-groups	normal	433	434.0	0	991.0	3994.0
1494	A320 (30 rows - 180 seats)	S7	120	1.0m	30	rp-steep-4-groups	normal	434	434.0	0	636.0	3425.0
1492	A320 (30 rows - 180 seats)	S7	120	1.0m	30	rp-spread-5-groups	normal	428	428.0	0	436.0	3126.0
1493	A320 (30 rows - 180 seats)	S7	120	1.0m	30	rp-spread-6-groups	normal	427	427.0	0	415.0	2713.0
1495	A320 (30 rows - 180 seats)	S7	120	1.0m	30	rp-steep-5-groups	normal	426	426.0	0	576.0	2776.0
1496	A320 (30 rows - 180 seats)	S7	120	1.0m	30	rp-steep-6-groups	normal	423	422.0	0	368.0	2351.0
1497	A320 (30 rows - 180 seats)	S7	120	1.0m	30	rp-2-groups	normal	451	451.0	0	1774.0	5566.0
1498	A320 (30 rows - 180 seats)	S7	120	1.0m	30	rp-3-groups	normal	436	437.0	0	943.0	4187.0
1500	A320 (30 rows - 180 seats)	S7	120	1.0m	30	rp-spread-5-groups	normal	418	418.0	0	440.0	2900.0
1499	A320 (30 rows - 180 seats)	S7	120	1.0m	30	rp-spread-4-groups	normal	438	438.0	0	675.0	3527.0
1502	A320 (30 rows - 180 seats)	S7	120	1.0m	30	rp-steep-4-groups	normal	427	427.0	0	612.0	3380.0
1501	A320 (30 rows - 180 seats)	S7	120	1.0m	30	rp-spread-6-groups	normal	423	423.0	0	349.0	2742.0
1503	A320 (30 rows - 180 seats)	S7	120	1.0m	30	rp-steep-5-groups	normal	431	431.0	0	484.0	2640.0
1504	A320 (30 rows - 180 seats)	S7	120	1.0m	30	rp-steep-6-groups	normal	418	417.0	0	380.0	2366.0
1507	A320 (30 rows - 180 seats)	S7	120	1.0m	30	rp-spread-4-groups	normal	434	434.0	0	733.0	3611.0
1506	A320 (30 rows - 180 seats)	S7	120	1.0m	30	rp-3-groups	normal	441	441.0	0	1037.0	4354.0
1505	A320 (30 rows - 180 seats)	S7	120	1.0m	30	rp-2-groups	normal	468	469.0	0	1863.0	5296.0
1511	A320 (30 rows - 180 seats)	S7	120	1.0m	30	rp-steep-5-groups	normal	430	430.0	0	526.0	2870.0
1508	A320 (30 rows - 180 seats)	S7	120	1.0m	30	rp-spread-5-groups	normal	425	425.0	0	429.0	3051.0
1509	A320 (30 rows - 180 seats)	S7	120	1.0m	30	rp-spread-6-groups	normal	425	425.0	0	365.0	2532.0
1510	A320 (30 rows - 180 seats)	S7	120	1.0m	30	rp-steep-4-groups	normal	434	434.0	0	632.0	3474.0
1512	A320 (30 rows - 180 seats)	S7	120	1.0m	30	rp-steep-6-groups	normal	420	420.0	0	376.0	2354.0
1513	A320 (30 rows - 180 seats)	S7	120	1.0m	30	rp-2-groups	normal	460	461.0	0	1938.0	5198.0
1514	A320 (30 rows - 180 seats)	S7	120	1.0m	30	rp-3-groups	normal	437	437.0	0	968.0	4396.0
1516	A320 (30 rows - 180 seats)	S7	120	1.0m	30	rp-spread-5-groups	normal	426	426.0	0	537.0	2956.0
1518	A320 (30 rows - 180 seats)	S7	120	1.0m	30	rp-steep-4-groups	normal	431	432.0	0	634.0	3334.0
1520	A320 (30 rows - 180 seats)	S7	120	1.0m	30	rp-steep-6-groups	normal	424	424.0	0	396.0	2340.0
1517	A320 (30 rows - 180 seats)	S7	120	1.0m	30	rp-spread-6-groups	normal	422	422.0	0	368.0	2770.0
1515	A320 (30 rows - 180 seats)	S7	120	1.0m	30	rp-spread-4-groups	normal	436	436.0	0	573.0	3566.0
1519	A320 (30 rows - 180 seats)	S7	120	1.0m	30	rp-steep-5-groups	normal	424	424.0	0	462.0	2864.0
1521	A320 (30 rows - 180 seats)	S7	120	1.0m	30	rp-2-groups	normal	460	460.0	0	1670.0	5418.0
1523	A320 (30 rows - 180 seats)	S7	120	1.0m	30	rp-spread-4-groups	normal	437	437.0	0	496.0	3599.0
1522	A320 (30 rows - 180 seats)	S7	120	1.0m	30	rp-3-groups	normal	437	438.0	0	1043.0	4020.0
1525	A320 (30 rows - 180 seats)	S7	120	1.0m	30	rp-spread-6-groups	normal	422	422.0	0	350.0	2665.0
1524	A320 (30 rows - 180 seats)	S7	120	1.0m	30	rp-spread-5-groups	normal	428	428.0	0	434.0	2905.0
1526	A320 (30 rows - 180 seats)	S7	120	1.0m	30	rp-steep-4-groups	normal	439	439.0	0	665.0	3394.0
1527	A320 (30 rows - 180 seats)	S7	120	1.0m	30	rp-steep-5-groups	normal	428	428.0	0	526.0	2804.0
1528	A320 (30 rows - 180 seats)	S7	120	1.0m	30	rp-steep-6-groups	normal	424	424.0	0	332.0	2382.0
1529	A320 (30 rows - 180 seats)	S7	120	1.0m	30	rp-2-groups	normal	467	467.0	0	1629.0	5564.0
1530	A320 (30 rows - 180 seats)	S7	120	1.0m	30	rp-3-groups	normal	438	438.0	0	992.0	4203.0
1531	A320 (30 rows - 180 seats)	S7	120	1.0m	30	rp-spread-4-groups	normal	438	438.0	0	585.0	3681.0
1532	A320 (30 rows - 180 seats)	S7	120	1.0m	30	rp-spread-5-groups	normal	429	429.0	0	440.0	3006.0
1533	A320 (30 rows - 180 seats)	S7	120	1.0m	30	rp-spread-6-groups	normal	423	423.0	0	351.0	2656.0
1534	A320 (30 rows - 180 seats)	S7	120	1.0m	30	rp-steep-4-groups	normal	435	435.0	0	733.0	3279.0
1537	A320 (30 rows - 180 seats)	S7	120	1.0m	30	rp-2-groups	normal	452	452.0	0	1460.0	5446.0
1536	A320 (30 rows - 180 seats)	S7	120	1.0m	30	rp-steep-6-groups	normal	426	426.0	0	325.0	2453.0
1535	A320 (30 rows - 180 seats)	S7	120	1.0m	30	rp-steep-5-groups	normal	430	430.0	0	454.0	2788.0
1538	A320 (30 rows - 180 seats)	S7	120	1.0m	30	rp-3-groups	normal	443	444.0	0	1130.0	4318.0
1540	A320 (30 rows - 180 seats)	S7	120	1.0m	30	rp-spread-5-groups	normal	423	423.0	0	441.0	3154.0
1539	A320 (30 rows - 180 seats)	S7	120	1.0m	30	rp-spread-4-groups	normal	433	433.0	0	655.0	3612.0
1541	A320 (30 rows - 180 seats)	S7	120	1.0m	30	rp-spread-6-groups	normal	431	431.0	0	395.0	2682.0
1543	A320 (30 rows - 180 seats)	S7	120	1.0m	30	rp-steep-5-groups	normal	419	419.0	0	492.0	2615.0
1542	A320 (30 rows - 180 seats)	S7	120	1.0m	30	rp-steep-4-groups	normal	427	427.0	0	663.0	3513.0
1544	A320 (30 rows - 180 seats)	S7	120	1.0m	30	rp-steep-6-groups	normal	425	424.0	0	343.0	2396.0
1546	A320 (30 rows - 180 seats)	S7	120	1.0m	30	rp-3-groups	normal	436	437.0	0	884.0	4272.0
1545	A320 (30 rows - 180 seats)	S7	120	1.0m	30	rp-2-groups	normal	460	461.0	0	1794.0	5330.0
1547	A320 (30 rows - 180 seats)	S7	120	1.0m	30	rp-spread-4-groups	normal	439	439.0	0	691.0	3563.0
1548	A320 (30 rows - 180 seats)	S7	120	1.0m	30	rp-spread-5-groups	normal	425	425.0	0	534.0	2928.0
1550	A320 (30 rows - 180 seats)	S7	120	1.0m	30	rp-steep-4-groups	normal	434	434.0	0	694.0	3563.0
1549	A320 (30 rows - 180 seats)	S7	120	1.0m	30	rp-spread-6-groups	normal	418	418.0	0	296.0	2707.0
1551	A320 (30 rows - 180 seats)	S7	120	1.0m	30	rp-steep-5-groups	normal	432	432.0	0	494.0	2712.0
1553	A320 (30 rows - 180 seats)	S7	120	1.0m	30	rp-2-groups	normal	449	450.0	0	1759.0	5522.0
1552	A320 (30 rows - 180 seats)	S7	120	1.0m	30	rp-steep-6-groups	normal	429	429.0	0	404.0	2330.0
1555	A320 (30 rows - 180 seats)	S7	120	1.0m	30	rp-spread-4-groups	normal	434	434.0	0	593.0	3603.0
1554	A320 (30 rows - 180 seats)	S7	120	1.0m	30	rp-3-groups	normal	440	440.0	0	1138.0	4113.0
1556	A320 (30 rows - 180 seats)	S7	120	1.0m	30	rp-spread-5-groups	normal	435	435.0	0	456.0	2978.0
1557	A320 (30 rows - 180 seats)	S7	120	1.0m	30	rp-spread-6-groups	normal	428	428.0	0	423.0	2630.0
1558	A320 (30 rows - 180 seats)	S7	120	1.0m	30	rp-steep-4-groups	normal	433	433.0	0	593.0	3454.0
1560	A320 (30 rows - 180 seats)	S7	120	1.0m	30	rp-steep-6-groups	normal	424	424.0	0	422.0	2448.0
1559	A320 (30 rows - 180 seats)	S7	120	1.0m	30	rp-steep-5-groups	normal	433	433.0	0	488.0	2810.0
1561	A320 (30 rows - 180 seats)	S7	120	1.0m	30	rp-2-groups	normal	462	462.0	0	1686.0	5238.0
1562	A320 (30 rows - 180 seats)	S7	120	1.0m	30	rp-3-groups	normal	437	437.0	0	1003.0	4150.0
1564	A320 (30 rows - 180 seats)	S7	120	1.0m	30	rp-spread-5-groups	normal	421	421.0	0	450.0	3223.0
1563	A320 (30 rows - 180 seats)	S7	120	1.0m	30	rp-spread-4-groups	normal	433	433.0	0	615.0	3568.0
1565	A320 (30 rows - 180 seats)	S7	120	1.0m	30	rp-spread-6-groups	normal	423	423.0	0	355.0	2644.0
1566	A320 (30 rows - 180 seats)	S7	120	1.0m	30	rp-steep-4-groups	normal	428	428.0	0	623.0	3406.0
1567	A320 (30 rows - 180 seats)	S7	120	1.0m	30	rp-steep-5-groups	normal	426	426.0	0	537.0	2860.0
1568	A320 (30 rows - 180 seats)	S7	120	1.0m	30	rp-steep-6-groups	normal	427	427.0	0	320.0	2431.0
1570	A320 (30 rows - 180 seats)	S7	120	1.0m	30	rp-3-groups	normal	443	444.0	0	945.0	4248.0
1569	A320 (30 rows - 180 seats)	S7	120	1.0m	30	rp-2-groups	normal	441	442.0	0	1856.0	5378.0
1573	A320 (30 rows - 180 seats)	S7	120	1.0m	30	rp-spread-6-groups	normal	431	431.0	0	411.0	2719.0
1571	A320 (30 rows - 180 seats)	S7	120	1.0m	30	rp-spread-4-groups	normal	425	425.0	0	658.0	3757.0
1572	A320 (30 rows - 180 seats)	S7	120	1.0m	30	rp-spread-5-groups	normal	434	434.0	0	468.0	3017.0
1574	A320 (30 rows - 180 seats)	S7	120	1.0m	30	rp-steep-4-groups	normal	432	432.0	0	581.0	3374.0
1575	A320 (30 rows - 180 seats)	S7	120	1.0m	30	rp-steep-5-groups	normal	422	421.0	0	534.0	2840.0
1576	A320 (30 rows - 180 seats)	S7	120	1.0m	30	rp-steep-6-groups	normal	425	425.0	0	353.0	2278.0
1577	A320 (30 rows - 180 seats)	S7	120	1.0m	30	rp-2-groups	normal	458	459.0	0	1871.0	5264.0
1578	A320 (30 rows - 180 seats)	S7	120	1.0m	30	rp-3-groups	normal	439	439.0	0	1113.0	4075.0
1579	A320 (30 rows - 180 seats)	S7	120	1.0m	30	rp-spread-4-groups	normal	430	430.0	0	736.0	3501.0
1580	A320 (30 rows - 180 seats)	S7	120	1.0m	30	rp-spread-5-groups	normal	430	430.0	0	362.0	2971.0
1583	A320 (30 rows - 180 seats)	S7	120	1.0m	30	rp-steep-5-groups	normal	428	428.0	0	518.0	2862.0
1582	A320 (30 rows - 180 seats)	S7	120	1.0m	30	rp-steep-4-groups	normal	427	428.0	0	655.0	3472.0
1581	A320 (30 rows - 180 seats)	S7	120	1.0m	30	rp-spread-6-groups	normal	424	424.0	0	411.0	2674.0
1585	A320 (30 rows - 180 seats)	S7	120	1.0m	30	rp-2-groups	normal	464	465.0	0	1738.0	5388.0
1584	A320 (30 rows - 180 seats)	S7	120	1.0m	30	rp-steep-6-groups	normal	424	424.0	0	386.0	2429.0
1586	A320 (30 rows - 180 seats)	S7	120	1.0m	30	rp-3-groups	normal	441	441.0	0	880.0	3989.0
1587	A320 (30 rows - 180 seats)	S7	120	1.0m	30	rp-spread-4-groups	normal	421	421.0	0	622.0	3615.0
1588	A320 (30 rows - 180 seats)	S7	120	1.0m	30	rp-spread-5-groups	normal	429	429.0	0	424.0	2992.0
1589	A320 (30 rows - 180 seats)	S7	120	1.0m	30	rp-spread-6-groups	normal	428	428.0	0	368.0	2751.0
1590	A320 (30 rows - 180 seats)	S7	120	1.0m	30	rp-steep-4-groups	normal	425	425.0	0	702.0	3406.0
1592	A320 (30 rows - 180 seats)	S7	120	1.0m	30	rp-steep-6-groups	normal	427	427.0	0	326.0	2356.0
1591	A320 (30 rows - 180 seats)	S7	120	1.0m	30	rp-steep-5-groups	normal	427	426.0	0	420.0	2837.0
1593	A320 (30 rows - 180 seats)	S7	120	1.0m	30	rp-2-groups	normal	463	464.0	0	1978.0	5054.0
1595	A320 (30 rows - 180 seats)	S7	120	1.0m	30	rp-spread-4-groups	normal	440	440.0	0	682.0	3647.0
1594	A320 (30 rows - 180 seats)	S7	120	1.0m	30	rp-3-groups	normal	443	443.0	0	1011.0	4097.0
1597	A320 (30 rows - 180 seats)	S7	120	1.0m	30	rp-spread-6-groups	normal	427	427.0	0	351.0	2559.0
1596	A320 (30 rows - 180 seats)	S7	120	1.0m	30	rp-spread-5-groups	normal	424	423.0	0	438.0	3018.0
1599	A320 (30 rows - 180 seats)	S7	120	1.0m	30	rp-steep-5-groups	normal	429	429.0	0	478.0	2740.0
1598	A320 (30 rows - 180 seats)	S7	120	1.0m	30	rp-steep-4-groups	normal	437	437.0	0	657.0	3398.0
1602	A320 (30 rows - 180 seats)	S7	120	1.0m	30	rp-3-groups	normal	445	446.0	0	1015.0	4217.0
1600	A320 (30 rows - 180 seats)	S7	120	1.0m	30	rp-steep-6-groups	normal	419	419.0	0	380.0	2287.0
1601	A320 (30 rows - 180 seats)	S7	120	1.0m	30	rp-2-groups	normal	457	458.0	0	1663.0	5100.0
1604	A320 (30 rows - 180 seats)	S7	120	1.0m	30	rp-spread-5-groups	normal	433	433.0	0	465.0	2953.0
1603	A320 (30 rows - 180 seats)	S7	120	1.0m	30	rp-spread-4-groups	normal	438	438.0	0	650.0	3629.0
1605	A320 (30 rows - 180 seats)	S7	120	1.0m	30	rp-spread-6-groups	normal	420	420.0	0	348.0	2667.0
1606	A320 (30 rows - 180 seats)	S7	120	1.0m	30	rp-steep-4-groups	normal	431	431.0	0	683.0	3362.0
1607	A320 (30 rows - 180 seats)	S7	120	1.0m	30	rp-steep-5-groups	normal	428	427.0	0	506.0	2704.0
1608	A320 (30 rows - 180 seats)	S7	120	1.0m	30	rp-steep-6-groups	normal	419	418.0	0	306.0	2329.0
1610	A320 (30 rows - 180 seats)	S7	120	1.0m	30	rp-3-groups	normal	447	448.0	0	936.0	4173.0
1609	A320 (30 rows - 180 seats)	S7	120	1.0m	30	rp-2-groups	normal	462	462.0	0	1944.0	5558.0
1611	A320 (30 rows - 180 seats)	S7	120	1.0m	30	rp-spread-4-groups	normal	429	429.0	0	555.0	3627.0
1612	A320 (30 rows - 180 seats)	S7	120	1.0m	30	rp-spread-5-groups	normal	432	432.0	0	382.0	3070.0
1613	A320 (30 rows - 180 seats)	S7	120	1.0m	30	rp-spread-6-groups	normal	420	420.0	0	392.0	2671.0
1614	A320 (30 rows - 180 seats)	S7	120	1.0m	30	rp-steep-4-groups	normal	426	426.0	0	653.0	3502.0
1615	A320 (30 rows - 180 seats)	S7	120	1.0m	30	rp-steep-5-groups	normal	430	430.0	0	442.0	2790.0
1616	A320 (30 rows - 180 seats)	S7	120	1.0m	30	rp-steep-6-groups	normal	422	422.0	0	364.0	2431.0
1617	A320 (30 rows - 180 seats)	S7	120	1.0m	30	rp-2-groups	normal	446	446.0	0	1697.0	5498.0
1619	A320 (30 rows - 180 seats)	S7	120	1.0m	30	rp-spread-4-groups	normal	433	433.0	0	669.0	3684.0
1618	A320 (30 rows - 180 seats)	S7	120	1.0m	30	rp-3-groups	normal	434	434.0	0	853.0	4072.0
1620	A320 (30 rows - 180 seats)	S7	120	1.0m	30	rp-spread-5-groups	normal	425	425.0	0	481.0	2971.0
1621	A320 (30 rows - 180 seats)	S7	120	1.0m	30	rp-spread-6-groups	normal	423	423.0	0	335.0	2651.0
1622	A320 (30 rows - 180 seats)	S7	120	1.0m	30	rp-steep-4-groups	normal	438	439.0	0	659.0	3454.0
1623	A320 (30 rows - 180 seats)	S7	120	1.0m	30	rp-steep-5-groups	normal	430	430.0	0	410.0	2758.0
1624	A320 (30 rows - 180 seats)	S7	120	1.0m	30	rp-steep-6-groups	normal	425	424.0	0	298.0	2361.0
1626	A320 (30 rows - 180 seats)	S7	120	1.0m	30	rp-3-groups	normal	443	444.0	0	1152.0	4078.0
1625	A320 (30 rows - 180 seats)	S7	120	1.0m	30	rp-2-groups	normal	451	452.0	0	1597.0	5642.0
1629	A320 (30 rows - 180 seats)	S7	120	1.0m	30	rp-spread-6-groups	normal	423	423.0	0	326.0	2621.0
1628	A320 (30 rows - 180 seats)	S7	120	1.0m	30	rp-spread-5-groups	normal	428	428.0	0	552.0	2983.0
1627	A320 (30 rows - 180 seats)	S7	120	1.0m	30	rp-spread-4-groups	normal	420	420.0	0	589.0	3493.0
1630	A320 (30 rows - 180 seats)	S7	120	1.0m	30	rp-steep-4-groups	normal	427	427.0	0	583.0	3348.0
1632	A320 (30 rows - 180 seats)	S7	120	1.0m	30	rp-steep-6-groups	normal	423	423.0	0	378.0	2389.0
1631	A320 (30 rows - 180 seats)	S7	120	1.0m	30	rp-steep-5-groups	normal	435	434.0	0	428.0	2781.0
1633	A320 (30 rows - 180 seats)	S7	120	1.0m	30	rp-2-groups	normal	454	455.0	0	1661.0	5168.0
1634	A320 (30 rows - 180 seats)	S7	120	1.0m	30	rp-3-groups	normal	444	444.0	0	992.0	3863.0
1635	A320 (30 rows - 180 seats)	S7	120	1.0m	30	rp-spread-4-groups	normal	430	430.0	0	551.0	3547.0
1638	A320 (30 rows - 180 seats)	S7	120	1.0m	30	rp-steep-4-groups	normal	441	441.0	0	709.0	3288.0
1636	A320 (30 rows - 180 seats)	S7	120	1.0m	30	rp-spread-5-groups	normal	433	433.0	0	490.0	3049.0
1637	A320 (30 rows - 180 seats)	S7	120	1.0m	30	rp-spread-6-groups	normal	414	414.0	0	314.0	2611.0
1639	A320 (30 rows - 180 seats)	S7	120	1.0m	30	rp-steep-5-groups	normal	434	433.0	0	505.0	2778.0
1640	A320 (30 rows - 180 seats)	S7	120	1.0m	30	rp-steep-6-groups	normal	426	426.0	0	456.0	2447.0
1641	A320 (30 rows - 180 seats)	S7	120	1.0m	30	rp-2-groups	normal	435	435.0	0	1765.0	5420.0
1642	A320 (30 rows - 180 seats)	S7	120	1.0m	30	rp-3-groups	normal	440	440.0	0	906.0	4255.0
1644	A320 (30 rows - 180 seats)	S7	120	1.0m	30	rp-spread-5-groups	normal	434	434.0	0	565.0	2953.0
1643	A320 (30 rows - 180 seats)	S7	120	1.0m	30	rp-spread-4-groups	normal	435	435.0	0	560.0	3487.0
1647	A320 (30 rows - 180 seats)	S7	120	1.0m	30	rp-steep-5-groups	normal	423	423.0	0	480.0	2858.0
1645	A320 (30 rows - 180 seats)	S7	120	1.0m	30	rp-spread-6-groups	normal	428	428.0	0	366.0	2657.0
1646	A320 (30 rows - 180 seats)	S7	120	1.0m	30	rp-steep-4-groups	normal	425	425.0	0	623.0	3300.0
1648	A320 (30 rows - 180 seats)	S7	120	1.0m	30	rp-steep-6-groups	normal	424	424.0	0	344.0	2322.0
1649	A320 (30 rows - 180 seats)	S7	120	1.0m	30	rp-2-groups	normal	462	463.0	0	1760.0	5384.0
1651	A320 (30 rows - 180 seats)	S7	120	1.0m	30	rp-spread-4-groups	normal	438	437.0	0	701.0	3671.0
1650	A320 (30 rows - 180 seats)	S7	120	1.0m	30	rp-3-groups	normal	434	434.0	0	981.0	4168.0
1653	A320 (30 rows - 180 seats)	S7	120	1.0m	30	rp-spread-6-groups	normal	424	424.0	0	419.0	2563.0
1652	A320 (30 rows - 180 seats)	S7	120	1.0m	30	rp-spread-5-groups	normal	423	423.0	0	462.0	2914.0
1654	A320 (30 rows - 180 seats)	S7	120	1.0m	30	rp-steep-4-groups	normal	438	439.0	0	626.0	3543.0
1657	A320 (30 rows - 180 seats)	S7	120	1.0m	30	rp-2-groups	normal	461	461.0	0	1542.0	5504.0
1656	A320 (30 rows - 180 seats)	S7	120	1.0m	30	rp-steep-6-groups	normal	427	427.0	0	394.0	2401.0
1655	A320 (30 rows - 180 seats)	S7	120	1.0m	30	rp-steep-5-groups	normal	434	434.0	0	518.0	2800.0
1658	A320 (30 rows - 180 seats)	S7	120	1.0m	30	rp-3-groups	normal	448	449.0	0	966.0	4098.0
1659	A320 (30 rows - 180 seats)	S7	120	1.0m	30	rp-spread-4-groups	normal	430	430.0	0	599.0	3681.0
1660	A320 (30 rows - 180 seats)	S7	120	1.0m	30	rp-spread-5-groups	normal	424	424.0	0	462.0	3018.0
1661	A320 (30 rows - 180 seats)	S7	120	1.0m	30	rp-spread-6-groups	normal	426	427.0	0	422.0	2670.0
1663	A320 (30 rows - 180 seats)	S7	120	1.0m	30	rp-steep-5-groups	normal	430	430.0	0	518.0	2728.0
1662	A320 (30 rows - 180 seats)	S7	120	1.0m	30	rp-steep-4-groups	normal	437	438.0	0	702.0	3164.0
1664	A320 (30 rows - 180 seats)	S7	120	1.0m	30	rp-steep-6-groups	normal	419	418.0	0	324.0	2422.0
1665	A320 (30 rows - 180 seats)	S7	120	1.0m	30	rp-2-groups	normal	460	461.0	0	1911.0	5506.0
1666	A320 (30 rows - 180 seats)	S7	120	1.0m	30	rp-3-groups	normal	435	435.0	0	1027.0	4041.0
1668	A320 (30 rows - 180 seats)	S7	120	1.0m	30	rp-spread-5-groups	normal	434	434.0	0	478.0	3004.0
1667	A320 (30 rows - 180 seats)	S7	120	1.0m	30	rp-spread-4-groups	normal	440	440.0	0	711.0	3539.0
1669	A320 (30 rows - 180 seats)	S7	120	1.0m	30	rp-spread-6-groups	normal	423	423.0	0	381.0	2759.0
1670	A320 (30 rows - 180 seats)	S7	120	1.0m	30	rp-steep-4-groups	normal	435	436.0	0	545.0	3476.0
1671	A320 (30 rows - 180 seats)	S7	120	1.0m	30	rp-steep-5-groups	normal	423	423.0	0	462.0	2873.0
1672	A320 (30 rows - 180 seats)	S7	120	1.0m	30	rp-steep-6-groups	normal	421	421.0	0	250.0	2446.0
1674	A320 (30 rows - 180 seats)	S7	120	1.0m	30	rp-3-groups	normal	440	440.0	0	984.0	4174.0
1675	A320 (30 rows - 180 seats)	S7	120	1.0m	30	rp-spread-4-groups	normal	431	431.0	0	609.0	3621.0
1673	A320 (30 rows - 180 seats)	S7	120	1.0m	30	rp-2-groups	normal	470	470.0	0	1689.0	5420.0
1676	A320 (30 rows - 180 seats)	S7	120	1.0m	30	rp-spread-5-groups	normal	429	429.0	0	510.0	3070.0
1678	A320 (30 rows - 180 seats)	S7	120	1.0m	30	rp-steep-4-groups	normal	435	435.0	0	693.0	3308.0
1677	A320 (30 rows - 180 seats)	S7	120	1.0m	30	rp-spread-6-groups	normal	422	422.0	0	318.0	2557.0
1679	A320 (30 rows - 180 seats)	S7	120	1.0m	30	rp-steep-5-groups	normal	429	429.0	0	494.0	2776.0
1680	A320 (30 rows - 180 seats)	S7	120	1.0m	30	rp-steep-6-groups	normal	418	418.0	0	352.0	2172.0
1681	A320 (30 rows - 180 seats)	S7	120	1.0m	30	rp-2-groups	normal	458	458.0	0	1991.0	5412.0
1682	A320 (30 rows - 180 seats)	S7	120	1.0m	30	rp-3-groups	normal	440	440.0	0	966.0	4442.0
1683	A320 (30 rows - 180 seats)	S7	120	1.0m	30	rp-spread-4-groups	normal	434	434.0	0	571.0	3567.0
1684	A320 (30 rows - 180 seats)	S7	120	1.0m	30	rp-spread-5-groups	normal	431	431.0	0	498.0	2965.0
1685	A320 (30 rows - 180 seats)	S7	120	1.0m	30	rp-spread-6-groups	normal	426	426.0	0	425.0	2685.0
1686	A320 (30 rows - 180 seats)	S7	120	1.0m	30	rp-steep-4-groups	normal	430	431.0	0	615.0	3408.0
1689	A320 (30 rows - 180 seats)	S7	120	1.0m	30	rp-2-groups	normal	465	465.0	0	1740.0	5580.0
1688	A320 (30 rows - 180 seats)	S7	120	1.0m	30	rp-steep-6-groups	normal	427	427.0	0	334.0	2334.0
1687	A320 (30 rows - 180 seats)	S7	120	1.0m	30	rp-steep-5-groups	normal	427	426.0	0	536.0	2832.0
1690	A320 (30 rows - 180 seats)	S7	120	1.0m	30	rp-3-groups	normal	447	448.0	0	1082.0	4234.0
1693	A320 (30 rows - 180 seats)	S7	120	1.0m	30	rp-spread-6-groups	normal	420	420.0	0	346.0	2615.0
1692	A320 (30 rows - 180 seats)	S7	120	1.0m	30	rp-spread-5-groups	normal	427	427.0	0	582.0	2955.0
1691	A320 (30 rows - 180 seats)	S7	120	1.0m	30	rp-spread-4-groups	normal	416	416.0	0	671.0	3573.0
1694	A320 (30 rows - 180 seats)	S7	120	1.0m	30	rp-steep-4-groups	normal	435	435.0	0	661.0	3346.0
1695	A320 (30 rows - 180 seats)	S7	120	1.0m	30	rp-steep-5-groups	normal	426	426.0	0	452.0	2860.0
1696	A320 (30 rows - 180 seats)	S7	120	1.0m	30	rp-steep-6-groups	normal	422	422.0	0	370.0	2402.0
1697	A320 (30 rows - 180 seats)	S7	120	1.0m	30	rp-2-groups	normal	456	457.0	0	1936.0	5524.0
1698	A320 (30 rows - 180 seats)	S7	120	1.0m	30	rp-3-groups	normal	440	440.0	0	963.0	4154.0
1699	A320 (30 rows - 180 seats)	S7	120	1.0m	30	rp-spread-4-groups	normal	440	440.0	0	691.0	3509.0
1700	A320 (30 rows - 180 seats)	S7	120	1.0m	30	rp-spread-5-groups	normal	431	431.0	0	572.0	2966.0
1702	A320 (30 rows - 180 seats)	S7	120	1.0m	30	rp-steep-4-groups	normal	428	428.0	0	600.0	3435.0
1701	A320 (30 rows - 180 seats)	S7	120	1.0m	30	rp-spread-6-groups	normal	423	423.0	0	391.0	2718.0
1703	A320 (30 rows - 180 seats)	S7	120	1.0m	30	rp-steep-5-groups	normal	429	429.0	0	474.0	2752.0
1704	A320 (30 rows - 180 seats)	S7	120	1.0m	30	rp-steep-6-groups	normal	419	419.0	0	307.0	2334.0
1706	A320 (30 rows - 180 seats)	S7	120	1.0m	30	rp-3-groups	normal	432	432.0	0	836.0	4384.0
1705	A320 (30 rows - 180 seats)	S7	120	1.0m	30	rp-2-groups	normal	436	437.0	0	1481.0	5340.0
1707	A320 (30 rows - 180 seats)	S7	120	1.0m	30	rp-spread-4-groups	normal	435	435.0	0	714.0	3589.0
1708	A320 (30 rows - 180 seats)	S7	120	1.0m	30	rp-spread-5-groups	normal	431	431.0	0	535.0	2929.0
1711	A320 (30 rows - 180 seats)	S7	120	1.0m	30	rp-steep-5-groups	normal	427	427.0	0	502.0	2837.0
1709	A320 (30 rows - 180 seats)	S7	120	1.0m	30	rp-spread-6-groups	normal	425	425.0	0	361.0	2625.0
1710	A320 (30 rows - 180 seats)	S7	120	1.0m	30	rp-steep-4-groups	normal	435	436.0	0	540.0	3295.0
1713	A320 (30 rows - 180 seats)	S7	120	1.0m	30	rp-2-groups	normal	468	469.0	0	1904.0	5276.0
1712	A320 (30 rows - 180 seats)	S7	120	1.0m	30	rp-steep-6-groups	normal	426	425.0	0	375.0	2274.0
1714	A320 (30 rows - 180 seats)	S7	120	1.0m	30	rp-3-groups	normal	442	442.0	0	993.0	4069.0
1715	A320 (30 rows - 180 seats)	S7	120	1.0m	30	rp-spread-4-groups	normal	439	439.0	0	785.0	3579.0
1717	A320 (30 rows - 180 seats)	S7	120	1.0m	30	rp-spread-6-groups	normal	418	419.0	0	329.0	2634.0
1716	A320 (30 rows - 180 seats)	S7	120	1.0m	30	rp-spread-5-groups	normal	426	426.0	0	488.0	2953.0
1718	A320 (30 rows - 180 seats)	S7	120	1.0m	30	rp-steep-4-groups	normal	426	427.0	0	563.0	3200.0
1720	A320 (30 rows - 180 seats)	S7	120	1.0m	30	rp-steep-6-groups	normal	426	425.0	0	384.0	2317.0
1719	A320 (30 rows - 180 seats)	S7	120	1.0m	30	rp-steep-5-groups	normal	427	427.0	0	436.0	2817.0
1721	A320 (30 rows - 180 seats)	S7	120	1.0m	30	rp-2-groups	normal	463	464.0	0	1832.0	5370.0
1723	A320 (30 rows - 180 seats)	S7	120	1.0m	30	rp-spread-4-groups	normal	430	430.0	0	569.0	3689.0
1722	A320 (30 rows - 180 seats)	S7	120	1.0m	30	rp-3-groups	normal	444	444.0	0	1117.0	4010.0
1724	A320 (30 rows - 180 seats)	S7	120	1.0m	30	rp-spread-5-groups	normal	426	426.0	0	532.0	2861.0
1725	A320 (30 rows - 180 seats)	S7	120	1.0m	30	rp-spread-6-groups	normal	420	420.0	0	353.0	2592.0
1726	A320 (30 rows - 180 seats)	S7	120	1.0m	30	rp-steep-4-groups	normal	434	434.0	0	657.0	3318.0
1727	A320 (30 rows - 180 seats)	S7	120	1.0m	30	rp-steep-5-groups	normal	425	425.0	0	436.0	2802.0
1729	A320 (30 rows - 180 seats)	S7	120	1.0m	30	rp-2-groups	normal	460	460.0	0	1628.0	5195.0
1728	A320 (30 rows - 180 seats)	S7	120	1.0m	30	rp-steep-6-groups	normal	427	427.0	0	364.0	2434.0
1730	A320 (30 rows - 180 seats)	S7	120	1.0m	30	rp-3-groups	normal	437	438.0	0	781.0	4004.0
1731	A320 (30 rows - 180 seats)	S7	120	1.0m	30	rp-spread-4-groups	normal	436	436.0	0	765.0	3581.0
1732	A320 (30 rows - 180 seats)	S7	120	1.0m	30	rp-spread-5-groups	normal	429	429.0	0	498.0	2980.0
1733	A320 (30 rows - 180 seats)	S7	120	1.0m	30	rp-spread-6-groups	normal	425	425.0	0	345.0	2791.0
1735	A320 (30 rows - 180 seats)	S7	120	1.0m	30	rp-steep-5-groups	normal	435	434.0	0	510.0	2684.0
1734	A320 (30 rows - 180 seats)	S7	120	1.0m	30	rp-steep-4-groups	normal	429	430.0	0	586.0	3224.0
1738	A320 (30 rows - 180 seats)	S7	120	1.0m	30	rp-3-groups	normal	439	439.0	0	1065.0	4205.0
1736	A320 (30 rows - 180 seats)	S7	120	1.0m	30	rp-steep-6-groups	normal	425	425.0	0	331.0	2398.0
1737	A320 (30 rows - 180 seats)	S7	120	1.0m	30	rp-2-groups	normal	468	469.0	0	1849.0	5333.0
1739	A320 (30 rows - 180 seats)	S7	120	1.0m	30	rp-spread-4-groups	normal	426	426.0	0	656.0	3735.0
1740	A320 (30 rows - 180 seats)	S7	120	1.0m	30	rp-spread-5-groups	normal	428	428.0	0	538.0	3016.0
1742	A320 (30 rows - 180 seats)	S7	120	1.0m	30	rp-steep-4-groups	normal	427	427.0	0	669.0	3457.0
1741	A320 (30 rows - 180 seats)	S7	120	1.0m	30	rp-spread-6-groups	normal	426	426.0	0	385.0	2659.0
1743	A320 (30 rows - 180 seats)	S7	120	1.0m	30	rp-steep-5-groups	normal	433	433.0	0	490.0	2802.0
1745	A320 (30 rows - 180 seats)	S7	120	1.0m	30	rp-2-groups	normal	459	459.0	0	1447.0	5386.0
1744	A320 (30 rows - 180 seats)	S7	120	1.0m	30	rp-steep-6-groups	normal	427	426.0	0	373.0	2476.0
1748	A320 (30 rows - 180 seats)	S7	120	1.0m	30	rp-spread-5-groups	normal	427	427.0	0	492.0	3040.0
1747	A320 (30 rows - 180 seats)	S7	120	1.0m	30	rp-spread-4-groups	normal	432	432.0	0	674.0	3623.0
1746	A320 (30 rows - 180 seats)	S7	120	1.0m	30	rp-3-groups	normal	432	432.0	0	967.0	4285.0
1749	A320 (30 rows - 180 seats)	S7	120	1.0m	30	rp-spread-6-groups	normal	424	424.0	0	407.0	2534.0
1750	A320 (30 rows - 180 seats)	S7	120	1.0m	30	rp-steep-4-groups	normal	429	429.0	0	693.0	3424.0
1753	A320 (30 rows - 180 seats)	S7	120	1.0m	30	rp-2-groups	normal	451	451.0	0	1669.0	5602.0
1751	A320 (30 rows - 180 seats)	S7	120	1.0m	30	rp-steep-5-groups	normal	420	419.0	0	416.0	2821.0
1752	A320 (30 rows - 180 seats)	S7	120	1.0m	30	rp-steep-6-groups	normal	425	425.0	0	335.0	2310.0
1754	A320 (30 rows - 180 seats)	S7	120	1.0m	30	rp-3-groups	normal	439	440.0	0	927.0	3968.0
1755	A320 (30 rows - 180 seats)	S7	120	1.0m	30	rp-spread-4-groups	normal	434	434.0	0	705.0	3551.0
1757	A320 (30 rows - 180 seats)	S7	120	1.0m	30	rp-spread-6-groups	normal	426	426.0	0	408.0	2653.0
1756	A320 (30 rows - 180 seats)	S7	120	1.0m	30	rp-spread-5-groups	normal	431	430.0	0	538.0	3018.0
1759	A320 (30 rows - 180 seats)	S7	120	1.0m	30	rp-steep-5-groups	normal	430	430.0	0	492.0	2878.0
1758	A320 (30 rows - 180 seats)	S7	120	1.0m	30	rp-steep-4-groups	normal	435	435.0	0	673.0	3464.0
1760	A320 (30 rows - 180 seats)	S7	120	1.0m	30	rp-steep-6-groups	normal	420	419.0	0	393.0	2369.0
1761	A320 (30 rows - 180 seats)	S7	120	1.0m	30	rp-2-groups	normal	454	455.0	0	1908.0	5544.0
1762	A320 (30 rows - 180 seats)	S7	120	1.0m	30	rp-3-groups	normal	444	445.0	0	842.0	4224.0
1764	A320 (30 rows - 180 seats)	S7	120	1.0m	30	rp-spread-5-groups	normal	428	428.0	0	417.0	2941.0
1763	A320 (30 rows - 180 seats)	S7	120	1.0m	30	rp-spread-4-groups	normal	431	431.0	0	723.0	3529.0
1765	A320 (30 rows - 180 seats)	S7	120	1.0m	30	rp-spread-6-groups	normal	430	430.0	0	443.0	2593.0
1766	A320 (30 rows - 180 seats)	S7	120	1.0m	30	rp-steep-4-groups	normal	427	428.0	0	517.0	3386.0
1767	A320 (30 rows - 180 seats)	S7	120	1.0m	30	rp-steep-5-groups	normal	432	431.0	0	464.0	2527.0
1768	A320 (30 rows - 180 seats)	S7	120	1.0m	30	rp-steep-6-groups	normal	427	427.0	0	358.0	2290.0
1769	A320 (30 rows - 180 seats)	S7	120	1.0m	30	rp-2-groups	normal	459	459.0	0	1723.0	5440.0
1770	A320 (30 rows - 180 seats)	S7	120	1.0m	30	rp-3-groups	normal	435	435.0	0	919.0	4282.0
1771	A320 (30 rows - 180 seats)	S7	120	1.0m	30	rp-spread-4-groups	normal	428	428.0	0	641.0	3659.0
1772	A320 (30 rows - 180 seats)	S7	120	1.0m	30	rp-spread-5-groups	normal	426	426.0	0	482.0	2971.0
1774	A320 (30 rows - 180 seats)	S7	120	1.0m	30	rp-steep-4-groups	normal	430	431.0	0	703.0	3297.0
1773	A320 (30 rows - 180 seats)	S7	120	1.0m	30	rp-spread-6-groups	normal	420	420.0	0	360.0	2622.0
1775	A320 (30 rows - 180 seats)	S7	120	1.0m	30	rp-steep-5-groups	normal	424	424.0	0	468.0	2690.0
1776	A320 (30 rows - 180 seats)	S7	120	1.0m	30	rp-steep-6-groups	normal	428	428.0	0	302.0	2321.0
1777	A320 (30 rows - 180 seats)	S7	120	1.0m	30	rp-2-groups	normal	460	460.0	0	1763.0	5095.0
1778	A320 (30 rows - 180 seats)	S7	120	1.0m	30	rp-3-groups	normal	430	430.0	0	799.0	4057.0
1779	A320 (30 rows - 180 seats)	S7	120	1.0m	30	rp-spread-4-groups	normal	432	432.0	0	704.0	3571.0
1780	A320 (30 rows - 180 seats)	S7	120	1.0m	30	rp-spread-5-groups	normal	424	424.0	0	532.0	2989.0
1781	A320 (30 rows - 180 seats)	S7	120	1.0m	30	rp-spread-6-groups	normal	423	423.0	0	369.0	2663.0
1782	A320 (30 rows - 180 seats)	S7	120	1.0m	30	rp-steep-4-groups	normal	433	433.0	0	589.0	3328.0
1786	A320 (30 rows - 180 seats)	S7	120	1.0m	30	rp-3-groups	normal	434	435.0	0	931.0	4002.0
1784	A320 (30 rows - 180 seats)	S7	120	1.0m	30	rp-steep-6-groups	normal	422	422.0	0	386.0	2386.0
1783	A320 (30 rows - 180 seats)	S7	120	1.0m	30	rp-steep-5-groups	normal	429	429.0	0	512.0	2801.0
1787	A320 (30 rows - 180 seats)	S7	120	1.0m	30	rp-spread-4-groups	normal	433	433.0	0	644.0	3721.0
1785	A320 (30 rows - 180 seats)	S7	120	1.0m	30	rp-2-groups	normal	453	454.0	0	1760.0	5102.0
1789	A320 (30 rows - 180 seats)	S7	120	1.0m	30	rp-spread-6-groups	normal	418	418.0	0	344.0	2645.0
1788	A320 (30 rows - 180 seats)	S7	120	1.0m	30	rp-spread-5-groups	normal	435	435.0	0	392.0	3060.0
1791	A320 (30 rows - 180 seats)	S7	120	1.0m	30	rp-steep-5-groups	normal	430	430.0	0	473.0	2748.0
1794	A320 (30 rows - 180 seats)	S7	120	1.0m	30	rp-3-groups	normal	443	444.0	0	1030.0	4109.0
1792	A320 (30 rows - 180 seats)	S7	120	1.0m	30	rp-steep-6-groups	normal	424	424.0	0	389.0	2332.0
1793	A320 (30 rows - 180 seats)	S7	120	1.0m	30	rp-2-groups	normal	443	444.0	0	1725.0	5288.0
1790	A320 (30 rows - 180 seats)	S7	120	1.0m	30	rp-steep-4-groups	normal	435	436.0	0	662.0	3405.0
1795	A320 (30 rows - 180 seats)	S7	120	1.0m	30	rp-spread-4-groups	normal	432	432.0	0	647.0	3742.0
1796	A320 (30 rows - 180 seats)	S7	120	1.0m	30	rp-spread-5-groups	normal	428	428.0	0	436.0	2975.0
1797	A320 (30 rows - 180 seats)	S7	120	1.0m	30	rp-spread-6-groups	normal	421	421.0	0	352.0	2717.0
1798	A320 (30 rows - 180 seats)	S7	120	1.0m	30	rp-steep-4-groups	normal	436	437.0	0	732.0	3528.0
1799	A320 (30 rows - 180 seats)	S7	120	1.0m	30	rp-steep-5-groups	normal	427	426.0	0	472.0	2729.0
1800	A320 (30 rows - 180 seats)	S7	120	1.0m	30	rp-steep-6-groups	normal	427	427.0	0	363.0	2472.0
1803	A320 (30 rows - 180 seats)	S7	120	1.0m	30	rp-spread-4-groups	normal	437	437.0	0	637.0	3675.0
1801	A320 (30 rows - 180 seats)	S7	120	1.0m	30	rp-2-groups	normal	458	458.0	0	1599.0	5646.0
1802	A320 (30 rows - 180 seats)	S7	120	1.0m	30	rp-3-groups	normal	437	438.0	0	1038.0	4141.0
1804	A320 (30 rows - 180 seats)	S7	120	1.0m	30	rp-spread-5-groups	normal	424	424.0	0	545.0	2994.0
1806	A320 (30 rows - 180 seats)	S7	120	1.0m	30	rp-steep-4-groups	normal	430	430.0	0	762.0	3344.0
1807	A320 (30 rows - 180 seats)	S7	120	1.0m	30	rp-steep-5-groups	normal	432	431.0	0	465.0	2780.0
1805	A320 (30 rows - 180 seats)	S7	120	1.0m	30	rp-spread-6-groups	normal	418	418.0	0	344.0	2739.0
1808	A320 (30 rows - 180 seats)	S7	120	1.0m	30	rp-steep-6-groups	normal	426	426.0	0	403.0	2455.0
1809	A320 (30 rows - 180 seats)	S7	120	1.0m	30	rp-2-groups	normal	461	461.0	0	1327.0	5280.0
1810	A320 (30 rows - 180 seats)	S7	120	1.0m	30	rp-3-groups	normal	446	447.0	0	935.0	4393.0
1812	A320 (30 rows - 180 seats)	S7	120	1.0m	30	rp-spread-5-groups	normal	430	430.0	0	485.0	3001.0
1811	A320 (30 rows - 180 seats)	S7	120	1.0m	30	rp-spread-4-groups	normal	428	428.0	0	543.0	3623.0
1814	A320 (30 rows - 180 seats)	S7	120	1.0m	30	rp-steep-4-groups	normal	430	431.0	0	679.0	3353.0
1813	A320 (30 rows - 180 seats)	S7	120	1.0m	30	rp-spread-6-groups	normal	429	429.0	0	446.0	2695.0
1815	A320 (30 rows - 180 seats)	S7	120	1.0m	30	rp-steep-5-groups	normal	434	434.0	0	468.0	2687.0
1816	A320 (30 rows - 180 seats)	S7	120	1.0m	30	rp-steep-6-groups	normal	428	427.0	0	393.0	2361.0
1817	A320 (30 rows - 180 seats)	S7	120	1.0m	30	rp-2-groups	normal	466	467.0	0	1663.0	5260.0
1818	A320 (30 rows - 180 seats)	S7	120	1.0m	30	rp-3-groups	normal	444	444.0	0	948.0	3925.0
1819	A320 (30 rows - 180 seats)	S7	120	1.0m	30	rp-spread-4-groups	normal	433	433.0	0	712.0	3605.0
1820	A320 (30 rows - 180 seats)	S7	120	1.0m	30	rp-spread-5-groups	normal	424	424.0	0	482.0	3024.0
1821	A320 (30 rows - 180 seats)	S7	120	1.0m	30	rp-spread-6-groups	normal	426	426.0	0	360.0	2573.0
1822	A320 (30 rows - 180 seats)	S7	120	1.0m	30	rp-steep-4-groups	normal	425	425.0	0	615.0	3448.0
1823	A320 (30 rows - 180 seats)	S7	120	1.0m	30	rp-steep-5-groups	normal	429	429.0	0	520.0	2825.0
1825	A320 (30 rows - 180 seats)	S7	120	1.0m	30	rp-2-groups	normal	463	464.0	0	1676.0	5494.0
1824	A320 (30 rows - 180 seats)	S7	120	1.0m	30	rp-steep-6-groups	normal	418	418.0	0	378.0	2443.0
1827	A320 (30 rows - 180 seats)	S7	120	1.0m	30	rp-spread-4-groups	normal	434	434.0	0	580.0	3559.0
1826	A320 (30 rows - 180 seats)	S7	120	1.0m	30	rp-3-groups	normal	434	434.0	0	947.0	4170.0
1829	A320 (30 rows - 180 seats)	S7	120	1.0m	30	rp-spread-6-groups	normal	426	426.0	0	370.0	2658.0
1830	A320 (30 rows - 180 seats)	S7	120	1.0m	30	rp-steep-4-groups	normal	436	437.0	0	695.0	3399.0
1828	A320 (30 rows - 180 seats)	S7	120	1.0m	30	rp-spread-5-groups	normal	421	421.0	0	474.0	2994.0
1832	A320 (30 rows - 180 seats)	S7	120	1.0m	30	rp-steep-6-groups	normal	425	424.0	0	364.0	2358.0
1834	A320 (30 rows - 180 seats)	S7	120	1.0m	30	rp-3-groups	normal	440	440.0	0	746.0	4182.0
1833	A320 (30 rows - 180 seats)	S7	120	1.0m	30	rp-2-groups	normal	452	452.0	0	1486.0	5234.0
1831	A320 (30 rows - 180 seats)	S7	120	1.0m	30	rp-steep-5-groups	normal	420	420.0	0	470.0	2741.0
1835	A320 (30 rows - 180 seats)	S7	120	1.0m	30	rp-spread-4-groups	normal	428	428.0	0	683.0	3489.0
1836	A320 (30 rows - 180 seats)	S7	120	1.0m	30	rp-spread-5-groups	normal	430	430.0	0	484.0	3199.0
1837	A320 (30 rows - 180 seats)	S7	120	1.0m	30	rp-spread-6-groups	normal	421	421.0	0	302.0	2670.0
1840	A320 (30 rows - 180 seats)	S7	120	1.0m	30	rp-steep-6-groups	normal	424	424.0	0	377.0	2346.0
1839	A320 (30 rows - 180 seats)	S7	120	1.0m	30	rp-steep-5-groups	normal	432	432.0	0	590.0	2810.0
1838	A320 (30 rows - 180 seats)	S7	120	1.0m	30	rp-steep-4-groups	normal	425	426.0	0	727.0	3481.0
1841	A320 (30 rows - 180 seats)	S7	120	1.0m	30	rp-2-groups	normal	457	457.0	0	1939.0	5292.0
1842	A320 (30 rows - 180 seats)	S7	120	1.0m	30	rp-3-groups	normal	434	434.0	0	954.0	4042.0
1843	A320 (30 rows - 180 seats)	S7	120	1.0m	30	rp-spread-4-groups	normal	438	438.0	0	644.0	3626.0
1844	A320 (30 rows - 180 seats)	S7	120	1.0m	30	rp-spread-5-groups	normal	421	421.0	0	519.0	2972.0
1845	A320 (30 rows - 180 seats)	S7	120	1.0m	30	rp-spread-6-groups	normal	426	426.0	0	350.0	2511.0
1846	A320 (30 rows - 180 seats)	S7	120	1.0m	30	rp-steep-4-groups	normal	435	435.0	0	740.0	3340.0
1847	A320 (30 rows - 180 seats)	S7	120	1.0m	30	rp-steep-5-groups	normal	430	430.0	0	410.0	2818.0
1849	A320 (30 rows - 180 seats)	S7	120	1.0m	30	rp-2-groups	normal	466	467.0	0	1615.0	5142.0
1848	A320 (30 rows - 180 seats)	S7	120	1.0m	30	rp-steep-6-groups	normal	430	429.0	0	406.0	2333.0
1850	A320 (30 rows - 180 seats)	S7	120	1.0m	30	rp-3-groups	normal	438	438.0	0	1033.0	4225.0
1853	A320 (30 rows - 180 seats)	S7	120	1.0m	30	rp-spread-6-groups	normal	424	424.0	0	397.0	2652.0
1852	A320 (30 rows - 180 seats)	S7	120	1.0m	30	rp-spread-5-groups	normal	421	421.0	0	458.0	2913.0
1851	A320 (30 rows - 180 seats)	S7	120	1.0m	30	rp-spread-4-groups	normal	426	426.0	0	645.0	3529.0
1854	A320 (30 rows - 180 seats)	S7	120	1.0m	30	rp-steep-4-groups	normal	438	438.0	0	702.0	3395.0
1855	A320 (30 rows - 180 seats)	S7	120	1.0m	30	rp-steep-5-groups	normal	428	427.0	0	522.0	2700.0
1856	A320 (30 rows - 180 seats)	S7	120	1.0m	30	rp-steep-6-groups	normal	431	431.0	0	379.0	2404.0
1857	A320 (30 rows - 180 seats)	S7	120	1.0m	30	rp-2-groups	normal	447	447.0	0	1642.0	5474.0
1860	A320 (30 rows - 180 seats)	S7	120	1.0m	30	rp-spread-5-groups	normal	430	430.0	0	449.0	2986.0
1859	A320 (30 rows - 180 seats)	S7	120	1.0m	30	rp-spread-4-groups	normal	428	428.0	0	641.0	3573.0
1858	A320 (30 rows - 180 seats)	S7	120	1.0m	30	rp-3-groups	normal	436	436.0	0	957.0	4148.0
1861	A320 (30 rows - 180 seats)	S7	120	1.0m	30	rp-spread-6-groups	normal	427	427.0	0	378.0	2577.0
1862	A320 (30 rows - 180 seats)	S7	120	1.0m	30	rp-steep-4-groups	normal	427	427.0	0	661.0	3484.0
1866	A320 (30 rows - 180 seats)	S7	120	1.0m	30	rp-3-groups	normal	430	431.0	0	877.0	4366.0
1863	A320 (30 rows - 180 seats)	S7	120	1.0m	30	rp-steep-5-groups	normal	422	422.0	0	424.0	2754.0
1864	A320 (30 rows - 180 seats)	S7	120	1.0m	30	rp-steep-6-groups	normal	423	423.0	0	352.0	2332.0
1867	A320 (30 rows - 180 seats)	S7	120	1.0m	30	rp-spread-4-groups	normal	427	427.0	0	584.0	3619.0
1865	A320 (30 rows - 180 seats)	S7	120	1.0m	30	rp-2-groups	normal	470	470.0	0	1826.0	5604.0
1868	A320 (30 rows - 180 seats)	S7	120	1.0m	30	rp-spread-5-groups	normal	422	422.0	0	518.0	3075.0
1869	A320 (30 rows - 180 seats)	S7	120	1.0m	30	rp-spread-6-groups	normal	423	423.0	0	364.0	2620.0
1870	A320 (30 rows - 180 seats)	S7	120	1.0m	30	rp-steep-4-groups	normal	430	430.0	0	603.0	3537.0
1871	A320 (30 rows - 180 seats)	S7	120	1.0m	30	rp-steep-5-groups	normal	429	428.0	0	426.0	2803.0
1874	A320 (30 rows - 180 seats)	S7	120	1.0m	30	rp-3-groups	normal	447	448.0	0	827.0	4210.0
1872	A320 (30 rows - 180 seats)	S7	120	1.0m	30	rp-steep-6-groups	normal	430	430.0	0	387.0	2377.0
1873	A320 (30 rows - 180 seats)	S7	120	1.0m	30	rp-2-groups	normal	443	444.0	0	1558.0	5292.0
1875	A320 (30 rows - 180 seats)	S7	120	1.0m	30	rp-spread-4-groups	normal	435	435.0	0	736.0	3559.0
1876	A320 (30 rows - 180 seats)	S7	120	1.0m	30	rp-spread-5-groups	normal	426	426.0	0	524.0	3113.0
1877	A320 (30 rows - 180 seats)	S7	120	1.0m	30	rp-spread-6-groups	normal	424	424.0	0	345.0	2671.0
1878	A320 (30 rows - 180 seats)	S7	120	1.0m	30	rp-steep-4-groups	normal	425	426.0	0	760.0	3436.0
1879	A320 (30 rows - 180 seats)	S7	120	1.0m	30	rp-steep-5-groups	normal	431	431.0	0	494.0	2762.0
1880	A320 (30 rows - 180 seats)	S7	120	1.0m	30	rp-steep-6-groups	normal	427	427.0	0	344.0	2460.0
1881	A320 (30 rows - 180 seats)	S7	120	1.0m	30	rp-2-groups	normal	467	468.0	0	1919.0	5420.0
1882	A320 (30 rows - 180 seats)	S7	120	1.0m	30	rp-3-groups	normal	448	448.0	0	1197.0	4094.0
1885	A320 (30 rows - 180 seats)	S7	120	1.0m	30	rp-spread-6-groups	normal	423	423.0	0	375.0	2595.0
1884	A320 (30 rows - 180 seats)	S7	120	1.0m	30	rp-spread-5-groups	normal	432	432.0	0	484.0	2977.0
1883	A320 (30 rows - 180 seats)	S7	120	1.0m	30	rp-spread-4-groups	normal	436	436.0	0	674.0	3649.0
1886	A320 (30 rows - 180 seats)	S7	120	1.0m	30	rp-steep-4-groups	normal	428	428.0	0	581.0	3369.0
1887	A320 (30 rows - 180 seats)	S7	120	1.0m	30	rp-steep-5-groups	normal	428	428.0	0	551.0	2666.0
1888	A320 (30 rows - 180 seats)	S7	120	1.0m	30	rp-steep-6-groups	normal	420	420.0	0	422.0	2335.0
1889	A320 (30 rows - 180 seats)	S7	120	1.0m	30	rp-2-groups	normal	458	459.0	0	1767.0	5192.0
1890	A320 (30 rows - 180 seats)	S7	120	1.0m	30	rp-3-groups	normal	449	449.0	0	1103.0	3960.0
1891	A320 (30 rows - 180 seats)	S7	120	1.0m	30	rp-spread-4-groups	normal	437	437.0	0	653.0	3646.0
1892	A320 (30 rows - 180 seats)	S7	120	1.0m	30	rp-spread-5-groups	normal	429	429.0	0	428.0	3135.0
1893	A320 (30 rows - 180 seats)	S7	120	1.0m	30	rp-spread-6-groups	normal	430	430.0	0	313.0	2672.0
1894	A320 (30 rows - 180 seats)	S7	120	1.0m	30	rp-steep-4-groups	normal	434	434.0	0	760.0	3346.0
1895	A320 (30 rows - 180 seats)	S7	120	1.0m	30	rp-steep-5-groups	normal	427	427.0	0	442.0	2726.0
1896	A320 (30 rows - 180 seats)	S7	120	1.0m	30	rp-steep-6-groups	normal	428	427.0	0	382.0	2383.0
1897	A320 (30 rows - 180 seats)	S7	120	1.0m	30	rp-2-groups	normal	463	464.0	0	1840.0	5346.0
1898	A320 (30 rows - 180 seats)	S7	120	1.0m	30	rp-3-groups	normal	444	445.0	0	1026.0	4124.0
1899	A320 (30 rows - 180 seats)	S7	120	1.0m	30	rp-spread-4-groups	normal	439	439.0	0	566.0	3626.0
1900	A320 (30 rows - 180 seats)	S7	120	1.0m	30	rp-spread-5-groups	normal	430	430.0	0	496.0	2976.0
1902	A320 (30 rows - 180 seats)	S7	120	1.0m	30	rp-steep-4-groups	normal	431	432.0	0	591.0	3333.0
1903	A320 (30 rows - 180 seats)	S7	120	1.0m	30	rp-steep-5-groups	normal	429	429.0	0	488.0	2867.0
1901	A320 (30 rows - 180 seats)	S7	120	1.0m	30	rp-spread-6-groups	normal	428	428.0	0	395.0	2678.0
1904	A320 (30 rows - 180 seats)	S7	120	1.0m	30	rp-steep-6-groups	normal	422	421.0	0	314.0	2390.0
1905	A320 (30 rows - 180 seats)	S7	120	1.0m	30	rp-2-groups	normal	454	455.0	0	1912.0	5682.0
1906	A320 (30 rows - 180 seats)	S7	120	1.0m	30	rp-3-groups	normal	436	436.0	0	1029.0	4328.0
1907	A320 (30 rows - 180 seats)	S7	120	1.0m	30	rp-spread-4-groups	normal	430	430.0	0	652.0	3546.0
1910	A320 (30 rows - 180 seats)	S7	120	1.0m	30	rp-steep-4-groups	normal	420	420.0	0	545.0	3447.0
1909	A320 (30 rows - 180 seats)	S7	120	1.0m	30	rp-spread-6-groups	normal	428	428.0	0	396.0	2591.0
1908	A320 (30 rows - 180 seats)	S7	120	1.0m	30	rp-spread-5-groups	normal	430	430.0	0	536.0	3033.0
1912	A320 (30 rows - 180 seats)	S7	120	1.0m	30	rp-steep-6-groups	normal	419	419.0	0	298.0	2304.0
1911	A320 (30 rows - 180 seats)	S7	120	1.0m	30	rp-steep-5-groups	normal	434	434.0	0	506.0	2750.0
1913	A320 (30 rows - 180 seats)	S7	120	1.0m	30	rp-2-groups	normal	459	459.0	0	1832.0	5444.0
1914	A320 (30 rows - 180 seats)	S7	120	1.0m	30	rp-3-groups	normal	444	444.0	0	1002.0	4338.0
1916	A320 (30 rows - 180 seats)	S7	120	1.0m	30	rp-spread-5-groups	normal	430	430.0	0	471.0	3170.0
1917	A320 (30 rows - 180 seats)	S7	120	1.0m	30	rp-spread-6-groups	normal	427	427.0	0	399.0	2743.0
1915	A320 (30 rows - 180 seats)	S7	120	1.0m	30	rp-spread-4-groups	normal	435	435.0	0	823.0	3572.0
1918	A320 (30 rows - 180 seats)	S7	120	1.0m	30	rp-steep-4-groups	normal	422	422.0	0	563.0	3337.0
1919	A320 (30 rows - 180 seats)	S7	120	1.0m	30	rp-steep-5-groups	normal	429	429.0	0	448.0	2798.0
1921	A320 (30 rows - 180 seats)	S7	120	1.0m	30	rp-2-groups	normal	461	461.0	0	1759.0	5253.0
1920	A320 (30 rows - 180 seats)	S7	120	1.0m	30	rp-steep-6-groups	normal	428	428.0	0	399.0	2392.0
1922	A320 (30 rows - 180 seats)	S7	120	1.0m	30	rp-3-groups	normal	429	429.0	0	779.0	4235.0
1923	A320 (30 rows - 180 seats)	S7	120	1.0m	30	rp-spread-4-groups	normal	419	419.0	0	553.0	3631.0
1924	A320 (30 rows - 180 seats)	S7	120	1.0m	30	rp-spread-5-groups	normal	422	422.0	0	438.0	3037.0
1927	A320 (30 rows - 180 seats)	S7	120	1.0m	30	rp-steep-5-groups	normal	422	422.0	0	505.0	2768.0
1925	A320 (30 rows - 180 seats)	S7	120	1.0m	30	rp-spread-6-groups	normal	424	424.0	0	330.0	2727.0
1926	A320 (30 rows - 180 seats)	S7	120	1.0m	30	rp-steep-4-groups	normal	437	437.0	0	681.0	3405.0
1928	A320 (30 rows - 180 seats)	S7	120	1.0m	30	rp-steep-6-groups	normal	425	424.0	0	387.0	2298.0
1929	A320 (30 rows - 180 seats)	S7	120	1.0m	30	rp-2-groups	normal	464	464.0	0	1803.0	5336.0
1930	A320 (30 rows - 180 seats)	S7	120	1.0m	30	rp-3-groups	normal	434	435.0	0	887.0	4070.0
1931	A320 (30 rows - 180 seats)	S7	120	1.0m	30	rp-spread-4-groups	normal	437	437.0	0	691.0	3579.0
1932	A320 (30 rows - 180 seats)	S7	120	1.0m	30	rp-spread-5-groups	normal	429	429.0	0	440.0	2847.0
1933	A320 (30 rows - 180 seats)	S7	120	1.0m	30	rp-spread-6-groups	normal	424	424.0	0	392.0	2676.0
1934	A320 (30 rows - 180 seats)	S7	120	1.0m	30	rp-steep-4-groups	normal	441	441.0	0	709.0	3409.0
1935	A320 (30 rows - 180 seats)	S7	120	1.0m	30	rp-steep-5-groups	normal	421	420.0	0	514.0	2712.0
1936	A320 (30 rows - 180 seats)	S7	120	1.0m	30	rp-steep-6-groups	normal	428	427.0	0	386.0	2326.0
1937	A320 (30 rows - 180 seats)	S7	120	1.0m	30	rp-2-groups	normal	448	448.0	0	1714.0	5426.0
1938	A320 (30 rows - 180 seats)	S7	120	1.0m	30	rp-3-groups	normal	433	434.0	0	976.0	4098.0
1939	A320 (30 rows - 180 seats)	S7	120	1.0m	30	rp-spread-4-groups	normal	424	424.0	0	627.0	3559.0
1940	A320 (30 rows - 180 seats)	S7	120	1.0m	30	rp-spread-5-groups	normal	433	433.0	0	460.0	2894.0
1941	A320 (30 rows - 180 seats)	S7	120	1.0m	30	rp-spread-6-groups	normal	423	423.0	0	395.0	2615.0
1942	A320 (30 rows - 180 seats)	S7	120	1.0m	30	rp-steep-4-groups	normal	432	433.0	0	695.0	3194.0
1943	A320 (30 rows - 180 seats)	S7	120	1.0m	30	rp-steep-5-groups	normal	420	420.0	0	504.0	2862.0
1944	A320 (30 rows - 180 seats)	S7	120	1.0m	30	rp-steep-6-groups	normal	427	426.0	0	271.0	2444.0
1946	A320 (30 rows - 180 seats)	S7	120	1.0m	30	rp-3-groups	normal	440	441.0	0	945.0	4320.0
1947	A320 (30 rows - 180 seats)	S7	120	1.0m	30	rp-spread-4-groups	normal	433	433.0	0	589.0	3650.0
1945	A320 (30 rows - 180 seats)	S7	120	1.0m	30	rp-2-groups	normal	452	452.0	0	1832.0	5397.0
1948	A320 (30 rows - 180 seats)	S7	120	1.0m	30	rp-spread-5-groups	normal	429	429.0	0	484.0	2901.0
1949	A320 (30 rows - 180 seats)	S7	120	1.0m	30	rp-spread-6-groups	normal	428	428.0	0	373.0	2683.0
1950	A320 (30 rows - 180 seats)	S7	120	1.0m	30	rp-steep-4-groups	normal	440	440.0	0	680.0	3360.0
1951	A320 (30 rows - 180 seats)	S7	120	1.0m	30	rp-steep-5-groups	normal	430	430.0	0	508.0	2934.0
1952	A320 (30 rows - 180 seats)	S7	120	1.0m	30	rp-steep-6-groups	normal	430	430.0	0	386.0	2447.0
1954	A320 (30 rows - 180 seats)	S7	120	1.0m	30	rp-3-groups	normal	443	443.0	0	1061.0	4131.0
1953	A320 (30 rows - 180 seats)	S7	120	1.0m	30	rp-2-groups	normal	466	467.0	0	1762.0	5433.0
1957	A320 (30 rows - 180 seats)	S7	120	1.0m	30	rp-spread-6-groups	normal	422	422.0	0	339.0	2630.0
1956	A320 (30 rows - 180 seats)	S7	120	1.0m	30	rp-spread-5-groups	normal	425	425.0	0	470.0	3029.0
1955	A320 (30 rows - 180 seats)	S7	120	1.0m	30	rp-spread-4-groups	normal	434	434.0	0	666.0	3703.0
1958	A320 (30 rows - 180 seats)	S7	120	1.0m	30	rp-steep-4-groups	normal	421	422.0	0	615.0	3445.0
1959	A320 (30 rows - 180 seats)	S7	120	1.0m	30	rp-steep-5-groups	normal	419	419.0	0	402.0	2832.0
1961	A320 (30 rows - 180 seats)	S7	120	1.0m	30	rp-2-groups	normal	449	450.0	0	1851.0	5434.0
1960	A320 (30 rows - 180 seats)	S7	120	1.0m	30	rp-steep-6-groups	normal	429	429.0	0	346.0	2505.0
1962	A320 (30 rows - 180 seats)	S7	120	1.0m	30	rp-3-groups	normal	430	430.0	0	946.0	4273.0
1963	A320 (30 rows - 180 seats)	S7	120	1.0m	30	rp-spread-4-groups	normal	437	437.0	0	620.0	3609.0
1964	A320 (30 rows - 180 seats)	S7	120	1.0m	30	rp-spread-5-groups	normal	430	430.0	0	522.0	2965.0
1965	A320 (30 rows - 180 seats)	S7	120	1.0m	30	rp-spread-6-groups	normal	430	430.0	0	439.0	2606.0
1966	A320 (30 rows - 180 seats)	S7	120	1.0m	30	rp-steep-4-groups	normal	438	438.0	0	587.0	3416.0
1968	A320 (30 rows - 180 seats)	S7	120	1.0m	30	rp-steep-6-groups	normal	428	428.0	0	360.0	2471.0
1969	A320 (30 rows - 180 seats)	S7	120	1.0m	30	rp-2-groups	normal	444	444.0	0	1445.0	5088.0
1967	A320 (30 rows - 180 seats)	S7	120	1.0m	30	rp-steep-5-groups	normal	427	427.0	0	500.0	2778.0
1971	A320 (30 rows - 180 seats)	S7	120	1.0m	30	rp-spread-4-groups	normal	438	438.0	0	809.0	3689.0
1970	A320 (30 rows - 180 seats)	S7	120	1.0m	30	rp-3-groups	normal	433	433.0	0	941.0	4080.0
1972	A320 (30 rows - 180 seats)	S7	120	1.0m	30	rp-spread-5-groups	normal	435	434.0	0	471.0	3009.0
1973	A320 (30 rows - 180 seats)	S7	120	1.0m	30	rp-spread-6-groups	normal	423	423.0	0	372.0	2651.0
1975	A320 (30 rows - 180 seats)	S7	120	1.0m	30	rp-steep-5-groups	normal	421	420.0	0	538.0	2664.0
1974	A320 (30 rows - 180 seats)	S7	120	1.0m	30	rp-steep-4-groups	normal	433	433.0	0	605.0	3296.0
1978	A320 (30 rows - 180 seats)	S7	120	1.0m	30	rp-3-groups	normal	440	440.0	0	1075.0	4134.0
1976	A320 (30 rows - 180 seats)	S7	120	1.0m	30	rp-steep-6-groups	normal	429	429.0	0	338.0	2417.0
1977	A320 (30 rows - 180 seats)	S7	120	1.0m	30	rp-2-groups	normal	456	456.0	0	1656.0	5186.0
1979	A320 (30 rows - 180 seats)	S7	120	1.0m	30	rp-spread-4-groups	normal	437	437.0	0	561.0	3533.0
1980	A320 (30 rows - 180 seats)	S7	120	1.0m	30	rp-spread-5-groups	normal	431	431.0	0	508.0	2921.0
1982	A320 (30 rows - 180 seats)	S7	120	1.0m	30	rp-steep-4-groups	normal	430	431.0	0	564.0	3400.0
1981	A320 (30 rows - 180 seats)	S7	120	1.0m	30	rp-spread-6-groups	normal	425	425.0	0	378.0	2801.0
1984	A320 (30 rows - 180 seats)	S7	120	1.0m	30	rp-steep-6-groups	normal	431	430.0	0	353.0	2367.0
1983	A320 (30 rows - 180 seats)	S7	120	1.0m	30	rp-steep-5-groups	normal	430	430.0	0	468.0	2897.0
1985	A320 (30 rows - 180 seats)	S7	120	1.0m	30	rp-2-groups	normal	470	470.0	0	1961.0	5689.0
1988	A320 (30 rows - 180 seats)	S7	120	1.0m	30	rp-spread-5-groups	normal	423	423.0	0	450.0	3084.0
1986	A320 (30 rows - 180 seats)	S7	120	1.0m	30	rp-3-groups	normal	443	443.0	0	971.0	4118.0
1987	A320 (30 rows - 180 seats)	S7	120	1.0m	30	rp-spread-4-groups	normal	422	422.0	0	577.0	3637.0
1989	A320 (30 rows - 180 seats)	S7	120	1.0m	30	rp-spread-6-groups	normal	429	429.0	0	365.0	2615.0
1991	A320 (30 rows - 180 seats)	S7	120	1.0m	30	rp-steep-5-groups	normal	430	429.0	0	502.0	2802.0
1992	A320 (30 rows - 180 seats)	S7	120	1.0m	30	rp-steep-6-groups	normal	423	423.0	0	296.0	2284.0
1993	A320 (30 rows - 180 seats)	S7	120	1.0m	30	rp-2-groups	normal	441	442.0	0	1755.0	5482.0
1994	A320 (30 rows - 180 seats)	S7	120	1.0m	30	rp-3-groups	normal	448	448.0	0	955.0	4212.0
1990	A320 (30 rows - 180 seats)	S7	120	1.0m	30	rp-steep-4-groups	normal	424	424.0	0	613.0	3292.0
1995	A320 (30 rows - 180 seats)	S7	120	1.0m	30	rp-spread-4-groups	normal	430	430.0	0	709.0	3499.0
1996	A320 (30 rows - 180 seats)	S7	120	1.0m	30	rp-spread-5-groups	normal	427	427.0	0	522.0	3066.0
1997	A320 (30 rows - 180 seats)	S7	120	1.0m	30	rp-spread-6-groups	normal	428	428.0	0	431.0	2664.0
1998	A320 (30 rows - 180 seats)	S7	120	1.0m	30	rp-steep-4-groups	normal	430	431.0	0	599.0	3302.0
2001	A320 (30 rows - 180 seats)	S7	120	1.0m	30	rp-2-groups	normal	454	454.0	0	1424.0	5298.0
[truncated: 78,001 more rows]
