# Supplementary material for: Adapting the reverse pyramid airplane boarding method for social distancing in times of COVID-19
Source: PLoS One. 2020 Nov 4;15(11):e0242131. doi: 10.1371/journal.pone.0242131 (PMC7641653; doi:10.1371/journal.pone.0242131)
Supplement: S8 File — (CSV) [file pone.0242131.s024.csv]

[run number]	Airplane-model	Situation	Passenger-number	Aisle-distancing	Number-of-seat-rows	Seat-allocation-method	simulation-mode	[step]	ticks	total-extra-luggage-store-ticks	total-seating-interference-type-3-no	risk-aisle-seats	risk-window-seats
4	A320 (30 rows - 180 seats)	S1	120	2.0m	30	rp-spread-5-groups	normal	1153	1154.0	383	0	791.0	4904.0
2	A320 (30 rows - 180 seats)	S1	120	2.0m	30	rp-3-groups	normal	1189	1189.0	385	0	1447.0	6883.0
3	A320 (30 rows - 180 seats)	S1	120	2.0m	30	rp-spread-4-groups	normal	1173	1173.0	392	0	1129.0	5980.0
1	A320 (30 rows - 180 seats)	S1	120	2.0m	30	rp-2-groups	normal	1221	1219.0	390	0	3576.0	8554.0
5	A320 (30 rows - 180 seats)	S1	120	2.0m	30	rp-spread-6-groups	normal	1195	1195.0	388	0	662.0	4351.0
6	A320 (30 rows - 180 seats)	S1	120	2.0m	30	rp-steep-4-groups	normal	1176	1177.0	386	0	1136.0	5333.0
7	A320 (30 rows - 180 seats)	S1	120	2.0m	30	rp-steep-5-groups	normal	1218	1217.0	396	0	786.0	4985.0
8	A320 (30 rows - 180 seats)	S1	120	2.0m	30	rp-steep-6-groups	normal	1212	1211.0	411	0	623.0	4453.0
9	A320 (30 rows - 180 seats)	S1	120	2.0m	30	rp-2-groups	normal	1212	1209.0	402	0	2605.0	8607.0
10	A320 (30 rows - 180 seats)	S1	120	2.0m	30	rp-3-groups	normal	1196	1197.0	386	0	1369.0	6883.0
11	A320 (30 rows - 180 seats)	S1	120	2.0m	30	rp-spread-4-groups	normal	1141	1142.0	386	0	877.0	5858.0
12	A320 (30 rows - 180 seats)	S1	120	2.0m	30	rp-spread-5-groups	normal	1179	1180.0	392	0	991.0	5015.0
13	A320 (30 rows - 180 seats)	S1	120	2.0m	30	rp-spread-6-groups	normal	1168	1168.0	389	0	651.0	4500.0
14	A320 (30 rows - 180 seats)	S1	120	2.0m	30	rp-steep-4-groups	normal	1200	1201.0	402	0	1035.0	5636.0
15	A320 (30 rows - 180 seats)	S1	120	2.0m	30	rp-steep-5-groups	normal	1214	1214.0	395	0	749.0	4530.0
16	A320 (30 rows - 180 seats)	S1	120	2.0m	30	rp-steep-6-groups	normal	1193	1193.0	390	0	688.0	4238.0
18	A320 (30 rows - 180 seats)	S1	120	2.0m	30	rp-3-groups	normal	1156	1156.0	388	0	1563.0	6603.0
17	A320 (30 rows - 180 seats)	S1	120	2.0m	30	rp-2-groups	normal	1232	1230.0	389	0	2903.0	8486.0
19	A320 (30 rows - 180 seats)	S1	120	2.0m	30	rp-spread-4-groups	normal	1176	1176.0	391	0	1204.0	5821.0
20	A320 (30 rows - 180 seats)	S1	120	2.0m	30	rp-spread-5-groups	normal	1167	1168.0	398	0	806.0	5491.0
21	A320 (30 rows - 180 seats)	S1	120	2.0m	30	rp-spread-6-groups	normal	1187	1187.0	384	0	577.0	4486.0
22	A320 (30 rows - 180 seats)	S1	120	2.0m	30	rp-steep-4-groups	normal	1196	1196.0	393	0	1040.0	5642.0
23	A320 (30 rows - 180 seats)	S1	120	2.0m	30	rp-steep-5-groups	normal	1187	1187.0	402	0	909.0	4854.0
24	A320 (30 rows - 180 seats)	S1	120	2.0m	30	rp-steep-6-groups	normal	1203	1203.0	391	0	566.0	3910.0
25	A320 (30 rows - 180 seats)	S1	120	2.0m	30	rp-2-groups	normal	1251	1249.0	392	0	2794.0	9301.0
26	A320 (30 rows - 180 seats)	S1	120	2.0m	30	rp-3-groups	normal	1153	1153.0	396	0	1494.0	6872.0
27	A320 (30 rows - 180 seats)	S1	120	2.0m	30	rp-spread-4-groups	normal	1194	1194.0	396	0	1153.0	5845.0
28	A320 (30 rows - 180 seats)	S1	120	2.0m	30	rp-spread-5-groups	normal	1171	1172.0	398	0	727.0	5002.0
29	A320 (30 rows - 180 seats)	S1	120	2.0m	30	rp-spread-6-groups	normal	1178	1178.0	386	0	689.0	4644.0
30	A320 (30 rows - 180 seats)	S1	120	2.0m	30	rp-steep-4-groups	normal	1191	1192.0	392	0	1144.0	5825.0
31	A320 (30 rows - 180 seats)	S1	120	2.0m	30	rp-steep-5-groups	normal	1195	1194.0	398	0	709.0	4828.0
33	A320 (30 rows - 180 seats)	S1	120	2.0m	30	rp-2-groups	normal	1238	1236.0	392	0	2996.0	9132.0
34	A320 (30 rows - 180 seats)	S1	120	2.0m	30	rp-3-groups	normal	1187	1188.0	384	0	1603.0	6891.0
32	A320 (30 rows - 180 seats)	S1	120	2.0m	30	rp-steep-6-groups	normal	1165	1165.0	393	0	578.0	4147.0
35	A320 (30 rows - 180 seats)	S1	120	2.0m	30	rp-spread-4-groups	normal	1183	1184.0	389	0	1257.0	6251.0
36	A320 (30 rows - 180 seats)	S1	120	2.0m	30	rp-spread-5-groups	normal	1198	1199.0	395	0	1001.0	5133.0
37	A320 (30 rows - 180 seats)	S1	120	2.0m	30	rp-spread-6-groups	normal	1193	1193.0	392	0	586.0	4518.0
38	A320 (30 rows - 180 seats)	S1	120	2.0m	30	rp-steep-4-groups	normal	1187	1188.0	390	0	1286.0	5420.0
39	A320 (30 rows - 180 seats)	S1	120	2.0m	30	rp-steep-5-groups	normal	1184	1183.0	390	0	763.0	4657.0
40	A320 (30 rows - 180 seats)	S1	120	2.0m	30	rp-steep-6-groups	normal	1214	1214.0	397	0	815.0	3944.0
41	A320 (30 rows - 180 seats)	S1	120	2.0m	30	rp-2-groups	normal	1217	1214.0	398	0	2558.0	8071.0
43	A320 (30 rows - 180 seats)	S1	120	2.0m	30	rp-spread-4-groups	normal	1174	1174.0	385	0	1155.0	5962.0
42	A320 (30 rows - 180 seats)	S1	120	2.0m	30	rp-3-groups	normal	1171	1171.0	388	0	1539.0	6919.0
44	A320 (30 rows - 180 seats)	S1	120	2.0m	30	rp-spread-5-groups	normal	1165	1166.0	385	0	782.0	5160.0
45	A320 (30 rows - 180 seats)	S1	120	2.0m	30	rp-spread-6-groups	normal	1180	1180.0	395	0	641.0	4207.0
46	A320 (30 rows - 180 seats)	S1	120	2.0m	30	rp-steep-4-groups	normal	1184	1185.0	396	0	926.0	5722.0
47	A320 (30 rows - 180 seats)	S1	120	2.0m	30	rp-steep-5-groups	normal	1146	1146.0	386	0	671.0	4593.0
48	A320 (30 rows - 180 seats)	S1	120	2.0m	30	rp-steep-6-groups	normal	1161	1161.0	390	0	655.0	4173.0
49	A320 (30 rows - 180 seats)	S1	120	2.0m	30	rp-2-groups	normal	1198	1195.0	386	0	2890.0	8533.0
50	A320 (30 rows - 180 seats)	S1	120	2.0m	30	rp-3-groups	normal	1202	1202.0	391	0	1666.0	6624.0
51	A320 (30 rows - 180 seats)	S1	120	2.0m	30	rp-spread-4-groups	normal	1158	1158.0	381	0	1080.0	5881.0
52	A320 (30 rows - 180 seats)	S1	120	2.0m	30	rp-spread-5-groups	normal	1165	1166.0	387	0	851.0	4749.0
53	A320 (30 rows - 180 seats)	S1	120	2.0m	30	rp-spread-6-groups	normal	1203	1203.0	395	0	663.0	4501.0
54	A320 (30 rows - 180 seats)	S1	120	2.0m	30	rp-steep-4-groups	normal	1218	1219.0	394	0	1043.0	5768.0
55	A320 (30 rows - 180 seats)	S1	120	2.0m	30	rp-steep-5-groups	normal	1207	1207.0	399	0	731.0	4534.0
56	A320 (30 rows - 180 seats)	S1	120	2.0m	30	rp-steep-6-groups	normal	1173	1172.0	394	0	604.0	4141.0
57	A320 (30 rows - 180 seats)	S1	120	2.0m	30	rp-2-groups	normal	1225	1223.0	390	0	2550.0	8489.0
58	A320 (30 rows - 180 seats)	S1	120	2.0m	30	rp-3-groups	normal	1185	1185.0	384	0	1260.0	6461.0
59	A320 (30 rows - 180 seats)	S1	120	2.0m	30	rp-spread-4-groups	normal	1187	1188.0	397	0	1213.0	6437.0
60	A320 (30 rows - 180 seats)	S1	120	2.0m	30	rp-spread-5-groups	normal	1183	1184.0	386	0	893.0	4846.0
61	A320 (30 rows - 180 seats)	S1	120	2.0m	30	rp-spread-6-groups	normal	1231	1231.0	403	0	787.0	4747.0
62	A320 (30 rows - 180 seats)	S1	120	2.0m	30	rp-steep-4-groups	normal	1217	1218.0	392	0	994.0	5694.0
63	A320 (30 rows - 180 seats)	S1	120	2.0m	30	rp-steep-5-groups	normal	1232	1231.0	394	0	869.0	5047.0
64	A320 (30 rows - 180 seats)	S1	120	2.0m	30	rp-steep-6-groups	normal	1184	1184.0	387	0	677.0	4002.0
65	A320 (30 rows - 180 seats)	S1	120	2.0m	30	rp-2-groups	normal	1181	1179.0	400	0	2668.0	8817.0
66	A320 (30 rows - 180 seats)	S1	120	2.0m	30	rp-3-groups	normal	1162	1162.0	399	0	1685.0	6802.0
67	A320 (30 rows - 180 seats)	S1	120	2.0m	30	rp-spread-4-groups	normal	1159	1160.0	388	0	1046.0	6017.0
68	A320 (30 rows - 180 seats)	S1	120	2.0m	30	rp-spread-5-groups	normal	1188	1189.0	394	0	820.0	5028.0
69	A320 (30 rows - 180 seats)	S1	120	2.0m	30	rp-spread-6-groups	normal	1146	1146.0	391	0	664.0	4606.0
70	A320 (30 rows - 180 seats)	S1	120	2.0m	30	rp-steep-4-groups	normal	1199	1200.0	393	0	1139.0	5202.0
71	A320 (30 rows - 180 seats)	S1	120	2.0m	30	rp-steep-5-groups	normal	1140	1140.0	384	0	699.0	4633.0
72	A320 (30 rows - 180 seats)	S1	120	2.0m	30	rp-steep-6-groups	normal	1205	1204.0	392	0	701.0	3905.0
73	A320 (30 rows - 180 seats)	S1	120	2.0m	30	rp-2-groups	normal	1186	1183.0	389	0	2756.0	8362.0
74	A320 (30 rows - 180 seats)	S1	120	2.0m	30	rp-3-groups	normal	1170	1170.0	386	0	1597.0	7310.0
75	A320 (30 rows - 180 seats)	S1	120	2.0m	30	rp-spread-4-groups	normal	1154	1155.0	383	0	1057.0	5668.0
76	A320 (30 rows - 180 seats)	S1	120	2.0m	30	rp-spread-5-groups	normal	1139	1140.0	385	0	768.0	5022.0
77	A320 (30 rows - 180 seats)	S1	120	2.0m	30	rp-spread-6-groups	normal	1156	1156.0	390	0	705.0	4441.0
78	A320 (30 rows - 180 seats)	S1	120	2.0m	30	rp-steep-4-groups	normal	1156	1157.0	387	0	1052.0	5443.0
79	A320 (30 rows - 180 seats)	S1	120	2.0m	30	rp-steep-5-groups	normal	1226	1225.0	388	0	1012.0	4761.0
80	A320 (30 rows - 180 seats)	S1	120	2.0m	30	rp-steep-6-groups	normal	1156	1155.0	376	0	691.0	4042.0
81	A320 (30 rows - 180 seats)	S1	120	2.0m	30	rp-2-groups	normal	1212	1209.0	402	0	2566.0	8810.0
82	A320 (30 rows - 180 seats)	S1	120	2.0m	30	rp-3-groups	normal	1177	1177.0	393	0	1226.0	6741.0
83	A320 (30 rows - 180 seats)	S1	120	2.0m	30	rp-spread-4-groups	normal	1175	1175.0	392	0	964.0	5806.0
84	A320 (30 rows - 180 seats)	S1	120	2.0m	30	rp-spread-5-groups	normal	1192	1193.0	398	0	757.0	5128.0
85	A320 (30 rows - 180 seats)	S1	120	2.0m	30	rp-spread-6-groups	normal	1175	1175.0	397	0	663.0	4529.0
86	A320 (30 rows - 180 seats)	S1	120	2.0m	30	rp-steep-4-groups	normal	1187	1188.0	392	0	1160.0	5410.0
87	A320 (30 rows - 180 seats)	S1	120	2.0m	30	rp-steep-5-groups	normal	1217	1216.0	389	0	894.0	4510.0
88	A320 (30 rows - 180 seats)	S1	120	2.0m	30	rp-steep-6-groups	normal	1233	1232.0	405	0	652.0	4052.0
89	A320 (30 rows - 180 seats)	S1	120	2.0m	30	rp-2-groups	normal	1226	1223.0	393	0	2977.0	8377.0
90	A320 (30 rows - 180 seats)	S1	120	2.0m	30	rp-3-groups	normal	1202	1203.0	386	0	1838.0	6572.0
91	A320 (30 rows - 180 seats)	S1	120	2.0m	30	rp-spread-4-groups	normal	1180	1180.0	387	0	1041.0	6281.0
92	A320 (30 rows - 180 seats)	S1	120	2.0m	30	rp-spread-5-groups	normal	1213	1214.0	397	0	1044.0	5205.0
93	A320 (30 rows - 180 seats)	S1	120	2.0m	30	rp-spread-6-groups	normal	1190	1190.0	397	0	643.0	4760.0
94	A320 (30 rows - 180 seats)	S1	120	2.0m	30	rp-steep-4-groups	normal	1210	1211.0	403	0	1115.0	5554.0
95	A320 (30 rows - 180 seats)	S1	120	2.0m	30	rp-steep-5-groups	normal	1176	1175.0	388	0	802.0	4610.0
96	A320 (30 rows - 180 seats)	S1	120	2.0m	30	rp-steep-6-groups	normal	1163	1163.0	396	0	688.0	4079.0
97	A320 (30 rows - 180 seats)	S1	120	2.0m	30	rp-2-groups	normal	1238	1235.0	390	0	2679.0	8575.0
98	A320 (30 rows - 180 seats)	S1	120	2.0m	30	rp-3-groups	normal	1223	1223.0	396	0	1601.0	6941.0
100	A320 (30 rows - 180 seats)	S1	120	2.0m	30	rp-spread-5-groups	normal	1181	1182.0	393	0	676.0	5180.0
99	A320 (30 rows - 180 seats)	S1	120	2.0m	30	rp-spread-4-groups	normal	1164	1164.0	383	0	1096.0	5910.0
101	A320 (30 rows - 180 seats)	S1	120	2.0m	30	rp-spread-6-groups	normal	1184	1184.0	393	0	690.0	4502.0
102	A320 (30 rows - 180 seats)	S1	120	2.0m	30	rp-steep-4-groups	normal	1181	1181.0	386	0	1126.0	5525.0
103	A320 (30 rows - 180 seats)	S1	120	2.0m	30	rp-steep-5-groups	normal	1196	1195.0	390	0	820.0	4726.0
104	A320 (30 rows - 180 seats)	S1	120	2.0m	30	rp-steep-6-groups	normal	1170	1169.0	376	0	681.0	3749.0
105	A320 (30 rows - 180 seats)	S1	120	2.0m	30	rp-2-groups	normal	1193	1190.0	388	0	2593.0	7955.0
106	A320 (30 rows - 180 seats)	S1	120	2.0m	30	rp-3-groups	normal	1217	1217.0	385	0	1670.0	7011.0
107	A320 (30 rows - 180 seats)	S1	120	2.0m	30	rp-spread-4-groups	normal	1181	1182.0	398	0	1067.0	6139.0
109	A320 (30 rows - 180 seats)	S1	120	2.0m	30	rp-spread-6-groups	normal	1144	1144.0	392	0	796.0	4586.0
108	A320 (30 rows - 180 seats)	S1	120	2.0m	30	rp-spread-5-groups	normal	1155	1156.0	392	0	881.0	4773.0
110	A320 (30 rows - 180 seats)	S1	120	2.0m	30	rp-steep-4-groups	normal	1189	1189.0	401	0	1210.0	5641.0
111	A320 (30 rows - 180 seats)	S1	120	2.0m	30	rp-steep-5-groups	normal	1193	1192.0	384	0	904.0	4650.0
112	A320 (30 rows - 180 seats)	S1	120	2.0m	30	rp-steep-6-groups	normal	1153	1152.0	382	0	743.0	3896.0
113	A320 (30 rows - 180 seats)	S1	120	2.0m	30	rp-2-groups	normal	1208	1205.0	387	0	2460.0	8447.0
114	A320 (30 rows - 180 seats)	S1	120	2.0m	30	rp-3-groups	normal	1170	1170.0	390	0	1464.0	6654.0
115	A320 (30 rows - 180 seats)	S1	120	2.0m	30	rp-spread-4-groups	normal	1137	1137.0	381	0	1070.0	6141.0
116	A320 (30 rows - 180 seats)	S1	120	2.0m	30	rp-spread-5-groups	normal	1197	1198.0	406	0	866.0	5147.0
118	A320 (30 rows - 180 seats)	S1	120	2.0m	30	rp-steep-4-groups	normal	1129	1130.0	384	0	1010.0	5465.0
117	A320 (30 rows - 180 seats)	S1	120	2.0m	30	rp-spread-6-groups	normal	1180	1180.0	398	0	678.0	4807.0
119	A320 (30 rows - 180 seats)	S1	120	2.0m	30	rp-steep-5-groups	normal	1203	1202.0	392	0	820.0	4549.0
120	A320 (30 rows - 180 seats)	S1	120	2.0m	30	rp-steep-6-groups	normal	1172	1172.0	402	0	674.0	4299.0
121	A320 (30 rows - 180 seats)	S1	120	2.0m	30	rp-2-groups	normal	1173	1170.0	387	0	2923.0	8579.0
122	A320 (30 rows - 180 seats)	S1	120	2.0m	30	rp-3-groups	normal	1169	1169.0	384	0	1659.0	7067.0
123	A320 (30 rows - 180 seats)	S1	120	2.0m	30	rp-spread-4-groups	normal	1190	1191.0	382	0	1118.0	5967.0
124	A320 (30 rows - 180 seats)	S1	120	2.0m	30	rp-spread-5-groups	normal	1202	1203.0	405	0	920.0	5037.0
125	A320 (30 rows - 180 seats)	S1	120	2.0m	30	rp-spread-6-groups	normal	1158	1158.0	383	0	495.0	4528.0
126	A320 (30 rows - 180 seats)	S1	120	2.0m	30	rp-steep-4-groups	normal	1237	1237.0	394	0	1385.0	5727.0
127	A320 (30 rows - 180 seats)	S1	120	2.0m	30	rp-steep-5-groups	normal	1198	1197.0	399	0	773.0	4622.0
128	A320 (30 rows - 180 seats)	S1	120	2.0m	30	rp-steep-6-groups	normal	1204	1204.0	396	0	750.0	4100.0
129	A320 (30 rows - 180 seats)	S1	120	2.0m	30	rp-2-groups	normal	1214	1211.0	399	0	2416.0	8195.0
130	A320 (30 rows - 180 seats)	S1	120	2.0m	30	rp-3-groups	normal	1213	1213.0	385	0	1597.0	6626.0
131	A320 (30 rows - 180 seats)	S1	120	2.0m	30	rp-spread-4-groups	normal	1188	1189.0	399	0	1085.0	6376.0
132	A320 (30 rows - 180 seats)	S1	120	2.0m	30	rp-spread-5-groups	normal	1175	1176.0	397	0	893.0	5231.0
133	A320 (30 rows - 180 seats)	S1	120	2.0m	30	rp-spread-6-groups	normal	1148	1148.0	390	0	536.0	4425.0
134	A320 (30 rows - 180 seats)	S1	120	2.0m	30	rp-steep-4-groups	normal	1189	1190.0	386	0	1249.0	5335.0
135	A320 (30 rows - 180 seats)	S1	120	2.0m	30	rp-steep-5-groups	normal	1169	1168.0	382	0	914.0	4528.0
136	A320 (30 rows - 180 seats)	S1	120	2.0m	30	rp-steep-6-groups	normal	1198	1197.0	396	0	619.0	4231.0
137	A320 (30 rows - 180 seats)	S1	120	2.0m	30	rp-2-groups	normal	1158	1155.0	387	0	2769.0	8890.0
138	A320 (30 rows - 180 seats)	S1	120	2.0m	30	rp-3-groups	normal	1180	1180.0	395	0	1660.0	6678.0
139	A320 (30 rows - 180 seats)	S1	120	2.0m	30	rp-spread-4-groups	normal	1219	1220.0	402	0	1020.0	5829.0
140	A320 (30 rows - 180 seats)	S1	120	2.0m	30	rp-spread-5-groups	normal	1221	1222.0	401	0	897.0	5184.0
141	A320 (30 rows - 180 seats)	S1	120	2.0m	30	rp-spread-6-groups	normal	1152	1152.0	392	0	646.0	4736.0
142	A320 (30 rows - 180 seats)	S1	120	2.0m	30	rp-steep-4-groups	normal	1157	1158.0	387	0	1001.0	5283.0
143	A320 (30 rows - 180 seats)	S1	120	2.0m	30	rp-steep-5-groups	normal	1169	1169.0	389	0	669.0	4776.0
145	A320 (30 rows - 180 seats)	S1	120	2.0m	30	rp-2-groups	normal	1187	1184.0	382	0	3222.0	8739.0
144	A320 (30 rows - 180 seats)	S1	120	2.0m	30	rp-steep-6-groups	normal	1186	1185.0	390	0	701.0	4145.0
146	A320 (30 rows - 180 seats)	S1	120	2.0m	30	rp-3-groups	normal	1199	1199.0	386	0	1594.0	6366.0
147	A320 (30 rows - 180 seats)	S1	120	2.0m	30	rp-spread-4-groups	normal	1172	1172.0	393	0	1144.0	5975.0
148	A320 (30 rows - 180 seats)	S1	120	2.0m	30	rp-spread-5-groups	normal	1172	1173.0	387	0	862.0	5206.0
149	A320 (30 rows - 180 seats)	S1	120	2.0m	30	rp-spread-6-groups	normal	1179	1179.0	378	0	602.0	4217.0
150	A320 (30 rows - 180 seats)	S1	120	2.0m	30	rp-steep-4-groups	normal	1178	1178.0	390	0	1109.0	5856.0
151	A320 (30 rows - 180 seats)	S1	120	2.0m	30	rp-steep-5-groups	normal	1216	1215.0	400	0	867.0	4767.0
153	A320 (30 rows - 180 seats)	S1	120	2.0m	30	rp-2-groups	normal	1212	1209.0	390	0	3304.0	8808.0
152	A320 (30 rows - 180 seats)	S1	120	2.0m	30	rp-steep-6-groups	normal	1187	1186.0	393	0	620.0	3907.0
154	A320 (30 rows - 180 seats)	S1	120	2.0m	30	rp-3-groups	normal	1210	1210.0	393	0	1398.0	6920.0
155	A320 (30 rows - 180 seats)	S1	120	2.0m	30	rp-spread-4-groups	normal	1144	1144.0	387	0	1043.0	6100.0
156	A320 (30 rows - 180 seats)	S1	120	2.0m	30	rp-spread-5-groups	normal	1175	1176.0	398	0	845.0	4983.0
157	A320 (30 rows - 180 seats)	S1	120	2.0m	30	rp-spread-6-groups	normal	1151	1151.0	394	0	625.0	4625.0
158	A320 (30 rows - 180 seats)	S1	120	2.0m	30	rp-steep-4-groups	normal	1179	1179.0	383	0	1189.0	5228.0
159	A320 (30 rows - 180 seats)	S1	120	2.0m	30	rp-steep-5-groups	normal	1206	1205.0	391	0	739.0	4760.0
161	A320 (30 rows - 180 seats)	S1	120	2.0m	30	rp-2-groups	normal	1218	1215.0	383	0	3040.0	8625.0
160	A320 (30 rows - 180 seats)	S1	120	2.0m	30	rp-steep-6-groups	normal	1207	1207.0	389	0	574.0	3855.0
162	A320 (30 rows - 180 seats)	S1	120	2.0m	30	rp-3-groups	normal	1232	1232.0	403	0	1517.0	6903.0
163	A320 (30 rows - 180 seats)	S1	120	2.0m	30	rp-spread-4-groups	normal	1187	1187.0	397	0	1165.0	5909.0
164	A320 (30 rows - 180 seats)	S1	120	2.0m	30	rp-spread-5-groups	normal	1177	1178.0	387	0	818.0	4792.0
165	A320 (30 rows - 180 seats)	S1	120	2.0m	30	rp-spread-6-groups	normal	1159	1159.0	393	0	569.0	4245.0
167	A320 (30 rows - 180 seats)	S1	120	2.0m	30	rp-steep-5-groups	normal	1162	1161.0	388	0	708.0	4631.0
166	A320 (30 rows - 180 seats)	S1	120	2.0m	30	rp-steep-4-groups	normal	1211	1212.0	395	0	1051.0	5591.0
169	A320 (30 rows - 180 seats)	S1	120	2.0m	30	rp-2-groups	normal	1184	1181.0	393	0	2992.0	8338.0
168	A320 (30 rows - 180 seats)	S1	120	2.0m	30	rp-steep-6-groups	normal	1189	1189.0	388	0	664.0	4118.0
170	A320 (30 rows - 180 seats)	S1	120	2.0m	30	rp-3-groups	normal	1202	1202.0	396	0	1578.0	6778.0
171	A320 (30 rows - 180 seats)	S1	120	2.0m	30	rp-spread-4-groups	normal	1168	1168.0	382	0	1158.0	6056.0
172	A320 (30 rows - 180 seats)	S1	120	2.0m	30	rp-spread-5-groups	normal	1162	1163.0	393	0	727.0	5094.0
173	A320 (30 rows - 180 seats)	S1	120	2.0m	30	rp-spread-6-groups	normal	1190	1190.0	395	0	687.0	4483.0
174	A320 (30 rows - 180 seats)	S1	120	2.0m	30	rp-steep-4-groups	normal	1200	1201.0	395	0	1069.0	5639.0
175	A320 (30 rows - 180 seats)	S1	120	2.0m	30	rp-steep-5-groups	normal	1216	1216.0	399	0	743.0	4780.0
176	A320 (30 rows - 180 seats)	S1	120	2.0m	30	rp-steep-6-groups	normal	1199	1199.0	388	0	691.0	4175.0
177	A320 (30 rows - 180 seats)	S1	120	2.0m	30	rp-2-groups	normal	1208	1205.0	390	0	2691.0	8837.0
178	A320 (30 rows - 180 seats)	S1	120	2.0m	30	rp-3-groups	normal	1184	1184.0	389	0	1616.0	6637.0
179	A320 (30 rows - 180 seats)	S1	120	2.0m	30	rp-spread-4-groups	normal	1192	1192.0	388	0	819.0	5864.0
180	A320 (30 rows - 180 seats)	S1	120	2.0m	30	rp-spread-5-groups	normal	1163	1164.0	395	0	741.0	5199.0
181	A320 (30 rows - 180 seats)	S1	120	2.0m	30	rp-spread-6-groups	normal	1193	1193.0	394	0	512.0	4457.0
182	A320 (30 rows - 180 seats)	S1	120	2.0m	30	rp-steep-4-groups	normal	1169	1170.0	388	0	1062.0	5476.0
183	A320 (30 rows - 180 seats)	S1	120	2.0m	30	rp-steep-5-groups	normal	1226	1225.0	394	0	939.0	4328.0
184	A320 (30 rows - 180 seats)	S1	120	2.0m	30	rp-steep-6-groups	normal	1200	1200.0	394	0	730.0	3971.0
185	A320 (30 rows - 180 seats)	S1	120	2.0m	30	rp-2-groups	normal	1179	1177.0	379	0	2903.0	8196.0
186	A320 (30 rows - 180 seats)	S1	120	2.0m	30	rp-3-groups	normal	1179	1180.0	390	0	1474.0	6523.0
187	A320 (30 rows - 180 seats)	S1	120	2.0m	30	rp-spread-4-groups	normal	1179	1180.0	394	0	881.0	6165.0
188	A320 (30 rows - 180 seats)	S1	120	2.0m	30	rp-spread-5-groups	normal	1160	1161.0	399	0	816.0	5210.0
189	A320 (30 rows - 180 seats)	S1	120	2.0m	30	rp-spread-6-groups	normal	1202	1202.0	392	0	725.0	4933.0
190	A320 (30 rows - 180 seats)	S1	120	2.0m	30	rp-steep-4-groups	normal	1173	1174.0	393	0	1179.0	5742.0
191	A320 (30 rows - 180 seats)	S1	120	2.0m	30	rp-steep-5-groups	normal	1185	1185.0	394	0	881.0	4827.0
192	A320 (30 rows - 180 seats)	S1	120	2.0m	30	rp-steep-6-groups	normal	1179	1179.0	401	0	569.0	4327.0
193	A320 (30 rows - 180 seats)	S1	120	2.0m	30	rp-2-groups	normal	1202	1200.0	400	0	2838.0	8857.0
194	A320 (30 rows - 180 seats)	S1	120	2.0m	30	rp-3-groups	normal	1213	1213.0	391	0	1662.0	6763.0
195	A320 (30 rows - 180 seats)	S1	120	2.0m	30	rp-spread-4-groups	normal	1194	1194.0	394	0	981.0	6133.0
196	A320 (30 rows - 180 seats)	S1	120	2.0m	30	rp-spread-5-groups	normal	1172	1173.0	393	0	805.0	5046.0
197	A320 (30 rows - 180 seats)	S1	120	2.0m	30	rp-spread-6-groups	normal	1150	1150.0	400	0	651.0	4506.0
198	A320 (30 rows - 180 seats)	S1	120	2.0m	30	rp-steep-4-groups	normal	1204	1205.0	393	0	1134.0	5660.0
199	A320 (30 rows - 180 seats)	S1	120	2.0m	30	rp-steep-5-groups	normal	1194	1193.0	403	0	773.0	4859.0
200	A320 (30 rows - 180 seats)	S1	120	2.0m	30	rp-steep-6-groups	normal	1166	1165.0	380	0	559.0	3813.0
201	A320 (30 rows - 180 seats)	S1	120	2.0m	30	rp-2-groups	normal	1226	1223.0	399	0	2761.0	8474.0
202	A320 (30 rows - 180 seats)	S1	120	2.0m	30	rp-3-groups	normal	1165	1165.0	387	0	1352.0	6602.0
203	A320 (30 rows - 180 seats)	S1	120	2.0m	30	rp-spread-4-groups	normal	1174	1175.0	390	0	1184.0	6166.0
204	A320 (30 rows - 180 seats)	S1	120	2.0m	30	rp-spread-5-groups	normal	1176	1177.0	398	0	714.0	4757.0
205	A320 (30 rows - 180 seats)	S1	120	2.0m	30	rp-spread-6-groups	normal	1195	1195.0	396	0	633.0	4665.0
206	A320 (30 rows - 180 seats)	S1	120	2.0m	30	rp-steep-4-groups	normal	1144	1145.0	388	0	953.0	5623.0
207	A320 (30 rows - 180 seats)	S1	120	2.0m	30	rp-steep-5-groups	normal	1225	1224.0	391	0	807.0	4804.0
208	A320 (30 rows - 180 seats)	S1	120	2.0m	30	rp-steep-6-groups	normal	1232	1231.0	396	0	728.0	4353.0
209	A320 (30 rows - 180 seats)	S1	120	2.0m	30	rp-2-groups	normal	1231	1229.0	403	0	2637.0	8681.0
210	A320 (30 rows - 180 seats)	S1	120	2.0m	30	rp-3-groups	normal	1187	1187.0	393	0	1621.0	6762.0
212	A320 (30 rows - 180 seats)	S1	120	2.0m	30	rp-spread-5-groups	normal	1165	1166.0	388	0	885.0	5103.0
211	A320 (30 rows - 180 seats)	S1	120	2.0m	30	rp-spread-4-groups	normal	1181	1181.0	392	0	1070.0	5994.0
213	A320 (30 rows - 180 seats)	S1	120	2.0m	30	rp-spread-6-groups	normal	1225	1225.0	394	0	754.0	4505.0
214	A320 (30 rows - 180 seats)	S1	120	2.0m	30	rp-steep-4-groups	normal	1168	1169.0	385	0	1181.0	5328.0
215	A320 (30 rows - 180 seats)	S1	120	2.0m	30	rp-steep-5-groups	normal	1180	1179.0	397	0	768.0	4857.0
216	A320 (30 rows - 180 seats)	S1	120	2.0m	30	rp-steep-6-groups	normal	1190	1190.0	397	0	600.0	4255.0
217	A320 (30 rows - 180 seats)	S1	120	2.0m	30	rp-2-groups	normal	1175	1173.0	387	0	2471.0	8193.0
218	A320 (30 rows - 180 seats)	S1	120	2.0m	30	rp-3-groups	normal	1231	1231.0	393	0	1541.0	6496.0
219	A320 (30 rows - 180 seats)	S1	120	2.0m	30	rp-spread-4-groups	normal	1206	1207.0	400	0	1254.0	6164.0
220	A320 (30 rows - 180 seats)	S1	120	2.0m	30	rp-spread-5-groups	normal	1184	1185.0	388	0	890.0	4800.0
221	A320 (30 rows - 180 seats)	S1	120	2.0m	30	rp-spread-6-groups	normal	1175	1175.0	386	0	791.0	4573.0
222	A320 (30 rows - 180 seats)	S1	120	2.0m	30	rp-steep-4-groups	normal	1154	1155.0	386	0	946.0	5931.0
223	A320 (30 rows - 180 seats)	S1	120	2.0m	30	rp-steep-5-groups	normal	1156	1156.0	393	0	791.0	4404.0
225	A320 (30 rows - 180 seats)	S1	120	2.0m	30	rp-2-groups	normal	1159	1157.0	392	0	2257.0	8737.0
224	A320 (30 rows - 180 seats)	S1	120	2.0m	30	rp-steep-6-groups	normal	1236	1235.0	397	0	842.0	4122.0
226	A320 (30 rows - 180 seats)	S1	120	2.0m	30	rp-3-groups	normal	1210	1210.0	395	0	1608.0	6816.0
227	A320 (30 rows - 180 seats)	S1	120	2.0m	30	rp-spread-4-groups	normal	1194	1195.0	396	0	1227.0	6064.0
228	A320 (30 rows - 180 seats)	S1	120	2.0m	30	rp-spread-5-groups	normal	1165	1166.0	388	0	795.0	4799.0
229	A320 (30 rows - 180 seats)	S1	120	2.0m	30	rp-spread-6-groups	normal	1129	1129.0	381	0	608.0	4461.0
230	A320 (30 rows - 180 seats)	S1	120	2.0m	30	rp-steep-4-groups	normal	1191	1192.0	398	0	1103.0	5601.0
231	A320 (30 rows - 180 seats)	S1	120	2.0m	30	rp-steep-5-groups	normal	1198	1197.0	395	0	921.0	4990.0
232	A320 (30 rows - 180 seats)	S1	120	2.0m	30	rp-steep-6-groups	normal	1162	1162.0	381	0	601.0	3891.0
233	A320 (30 rows - 180 seats)	S1	120	2.0m	30	rp-2-groups	normal	1225	1222.0	388	0	2902.0	9051.0
234	A320 (30 rows - 180 seats)	S1	120	2.0m	30	rp-3-groups	normal	1201	1201.0	396	0	1750.0	6726.0
235	A320 (30 rows - 180 seats)	S1	120	2.0m	30	rp-spread-4-groups	normal	1207	1208.0	387	0	899.0	6125.0
236	A320 (30 rows - 180 seats)	S1	120	2.0m	30	rp-spread-5-groups	normal	1156	1157.0	383	0	932.0	4802.0
237	A320 (30 rows - 180 seats)	S1	120	2.0m	30	rp-spread-6-groups	normal	1179	1179.0	380	0	653.0	4576.0
238	A320 (30 rows - 180 seats)	S1	120	2.0m	30	rp-steep-4-groups	normal	1203	1203.0	390	0	1220.0	5485.0
239	A320 (30 rows - 180 seats)	S1	120	2.0m	30	rp-steep-5-groups	normal	1173	1172.0	387	0	891.0	4676.0
240	A320 (30 rows - 180 seats)	S1	120	2.0m	30	rp-steep-6-groups	normal	1173	1172.0	389	0	748.0	4167.0
241	A320 (30 rows - 180 seats)	S1	120	2.0m	30	rp-2-groups	normal	1200	1198.0	406	0	2485.0	8536.0
242	A320 (30 rows - 180 seats)	S1	120	2.0m	30	rp-3-groups	normal	1226	1226.0	391	0	1573.0	6794.0
243	A320 (30 rows - 180 seats)	S1	120	2.0m	30	rp-spread-4-groups	normal	1182	1182.0	395	0	959.0	6608.0
244	A320 (30 rows - 180 seats)	S1	120	2.0m	30	rp-spread-5-groups	normal	1237	1238.0	408	0	948.0	5481.0
245	A320 (30 rows - 180 seats)	S1	120	2.0m	30	rp-spread-6-groups	normal	1167	1167.0	388	0	669.0	4851.0
246	A320 (30 rows - 180 seats)	S1	120	2.0m	30	rp-steep-4-groups	normal	1179	1180.0	379	0	1092.0	5222.0
247	A320 (30 rows - 180 seats)	S1	120	2.0m	30	rp-steep-5-groups	normal	1209	1208.0	395	0	766.0	4748.0
248	A320 (30 rows - 180 seats)	S1	120	2.0m	30	rp-steep-6-groups	normal	1194	1194.0	386	0	680.0	3905.0
249	A320 (30 rows - 180 seats)	S1	120	2.0m	30	rp-2-groups	normal	1168	1166.0	397	0	3004.0	8632.0
250	A320 (30 rows - 180 seats)	S1	120	2.0m	30	rp-3-groups	normal	1178	1178.0	389	0	1475.0	6513.0
251	A320 (30 rows - 180 seats)	S1	120	2.0m	30	rp-spread-4-groups	normal	1185	1185.0	394	0	1040.0	6046.0
252	A320 (30 rows - 180 seats)	S1	120	2.0m	30	rp-spread-5-groups	normal	1167	1168.0	393	0	820.0	5038.0
253	A320 (30 rows - 180 seats)	S1	120	2.0m	30	rp-spread-6-groups	normal	1177	1177.0	384	0	683.0	4534.0
254	A320 (30 rows - 180 seats)	S1	120	2.0m	30	rp-steep-4-groups	normal	1218	1219.0	398	0	1085.0	5682.0
255	A320 (30 rows - 180 seats)	S1	120	2.0m	30	rp-steep-5-groups	normal	1153	1152.0	382	0	735.0	4519.0
256	A320 (30 rows - 180 seats)	S1	120	2.0m	30	rp-steep-6-groups	normal	1184	1183.0	377	0	687.0	4075.0
258	A320 (30 rows - 180 seats)	S1	120	2.0m	30	rp-3-groups	normal	1183	1183.0	386	0	1422.0	6876.0
257	A320 (30 rows - 180 seats)	S1	120	2.0m	30	rp-2-groups	normal	1225	1222.0	401	0	3053.0	9194.0
259	A320 (30 rows - 180 seats)	S1	120	2.0m	30	rp-spread-4-groups	normal	1177	1177.0	397	0	1249.0	6027.0
260	A320 (30 rows - 180 seats)	S1	120	2.0m	30	rp-spread-5-groups	normal	1200	1201.0	390	0	691.0	5178.0
261	A320 (30 rows - 180 seats)	S1	120	2.0m	30	rp-spread-6-groups	normal	1179	1179.0	397	0	770.0	4758.0
262	A320 (30 rows - 180 seats)	S1	120	2.0m	30	rp-steep-4-groups	normal	1209	1210.0	398	0	1156.0	5427.0
263	A320 (30 rows - 180 seats)	S1	120	2.0m	30	rp-steep-5-groups	normal	1157	1157.0	378	0	848.0	4774.0
264	A320 (30 rows - 180 seats)	S1	120	2.0m	30	rp-steep-6-groups	normal	1165	1164.0	387	0	569.0	3735.0
265	A320 (30 rows - 180 seats)	S1	120	2.0m	30	rp-2-groups	normal	1240	1237.0	400	0	2977.0	8742.0
266	A320 (30 rows - 180 seats)	S1	120	2.0m	30	rp-3-groups	normal	1181	1182.0	391	0	1320.0	6361.0
267	A320 (30 rows - 180 seats)	S1	120	2.0m	30	rp-spread-4-groups	normal	1163	1163.0	391	0	1105.0	5737.0
268	A320 (30 rows - 180 seats)	S1	120	2.0m	30	rp-spread-5-groups	normal	1205	1206.0	384	0	830.0	5049.0
269	A320 (30 rows - 180 seats)	S1	120	2.0m	30	rp-spread-6-groups	normal	1222	1222.0	399	0	640.0	4809.0
270	A320 (30 rows - 180 seats)	S1	120	2.0m	30	rp-steep-4-groups	normal	1176	1177.0	392	0	1031.0	5734.0
271	A320 (30 rows - 180 seats)	S1	120	2.0m	30	rp-steep-5-groups	normal	1217	1217.0	402	0	810.0	4838.0
272	A320 (30 rows - 180 seats)	S1	120	2.0m	30	rp-steep-6-groups	normal	1204	1204.0	394	0	779.0	4317.0
273	A320 (30 rows - 180 seats)	S1	120	2.0m	30	rp-2-groups	normal	1202	1199.0	398	0	2756.0	8652.0
274	A320 (30 rows - 180 seats)	S1	120	2.0m	30	rp-3-groups	normal	1209	1209.0	396	0	1663.0	7131.0
275	A320 (30 rows - 180 seats)	S1	120	2.0m	30	rp-spread-4-groups	normal	1237	1238.0	394	0	1201.0	5856.0
276	A320 (30 rows - 180 seats)	S1	120	2.0m	30	rp-spread-5-groups	normal	1193	1194.0	393	0	816.0	5077.0
277	A320 (30 rows - 180 seats)	S1	120	2.0m	30	rp-spread-6-groups	normal	1185	1185.0	388	0	650.0	4500.0
278	A320 (30 rows - 180 seats)	S1	120	2.0m	30	rp-steep-4-groups	normal	1183	1183.0	392	0	1113.0	5511.0
279	A320 (30 rows - 180 seats)	S1	120	2.0m	30	rp-steep-5-groups	normal	1206	1205.0	398	0	710.0	4565.0
280	A320 (30 rows - 180 seats)	S1	120	2.0m	30	rp-steep-6-groups	normal	1195	1195.0	392	0	789.0	4164.0
281	A320 (30 rows - 180 seats)	S1	120	2.0m	30	rp-2-groups	normal	1263	1260.0	400	0	3014.0	9214.0
282	A320 (30 rows - 180 seats)	S1	120	2.0m	30	rp-3-groups	normal	1202	1202.0	388	0	1315.0	6777.0
283	A320 (30 rows - 180 seats)	S1	120	2.0m	30	rp-spread-4-groups	normal	1209	1210.0	389	0	1110.0	6114.0
284	A320 (30 rows - 180 seats)	S1	120	2.0m	30	rp-spread-5-groups	normal	1183	1184.0	397	0	953.0	5323.0
285	A320 (30 rows - 180 seats)	S1	120	2.0m	30	rp-spread-6-groups	normal	1170	1170.0	394	0	640.0	4679.0
286	A320 (30 rows - 180 seats)	S1	120	2.0m	30	rp-steep-4-groups	normal	1187	1188.0	401	0	1217.0	5678.0
287	A320 (30 rows - 180 seats)	S1	120	2.0m	30	rp-steep-5-groups	normal	1193	1193.0	398	0	787.0	4558.0
288	A320 (30 rows - 180 seats)	S1	120	2.0m	30	rp-steep-6-groups	normal	1244	1244.0	397	0	668.0	3921.0
289	A320 (30 rows - 180 seats)	S1	120	2.0m	30	rp-2-groups	normal	1215	1213.0	398	0	3211.0	8762.0
290	A320 (30 rows - 180 seats)	S1	120	2.0m	30	rp-3-groups	normal	1179	1179.0	395	0	1766.0	6861.0
291	A320 (30 rows - 180 seats)	S1	120	2.0m	30	rp-spread-4-groups	normal	1208	1209.0	392	0	1194.0	6019.0
292	A320 (30 rows - 180 seats)	S1	120	2.0m	30	rp-spread-5-groups	normal	1168	1169.0	391	0	832.0	4817.0
293	A320 (30 rows - 180 seats)	S1	120	2.0m	30	rp-spread-6-groups	normal	1171	1171.0	393	0	659.0	4577.0
294	A320 (30 rows - 180 seats)	S1	120	2.0m	30	rp-steep-4-groups	normal	1170	1170.0	381	0	1240.0	5546.0
295	A320 (30 rows - 180 seats)	S1	120	2.0m	30	rp-steep-5-groups	normal	1209	1209.0	394	0	868.0	4547.0
296	A320 (30 rows - 180 seats)	S1	120	2.0m	30	rp-steep-6-groups	normal	1218	1217.0	397	0	853.0	4020.0
297	A320 (30 rows - 180 seats)	S1	120	2.0m	30	rp-2-groups	normal	1201	1199.0	385	0	2556.0	9031.0
298	A320 (30 rows - 180 seats)	S1	120	2.0m	30	rp-3-groups	normal	1219	1219.0	383	0	1472.0	6731.0
299	A320 (30 rows - 180 seats)	S1	120	2.0m	30	rp-spread-4-groups	normal	1209	1210.0	400	0	1127.0	6221.0
300	A320 (30 rows - 180 seats)	S1	120	2.0m	30	rp-spread-5-groups	normal	1147	1148.0	391	0	663.0	5097.0
301	A320 (30 rows - 180 seats)	S1	120	2.0m	30	rp-spread-6-groups	normal	1128	1128.0	375	0	573.0	4438.0
302	A320 (30 rows - 180 seats)	S1	120	2.0m	30	rp-steep-4-groups	normal	1211	1212.0	392	0	953.0	5180.0
303	A320 (30 rows - 180 seats)	S1	120	2.0m	30	rp-steep-5-groups	normal	1202	1201.0	385	0	914.0	4953.0
304	A320 (30 rows - 180 seats)	S1	120	2.0m	30	rp-steep-6-groups	normal	1174	1173.0	394	0	590.0	3933.0
305	A320 (30 rows - 180 seats)	S1	120	2.0m	30	rp-2-groups	normal	1194	1192.0	391	0	2931.0	8420.0
306	A320 (30 rows - 180 seats)	S1	120	2.0m	30	rp-3-groups	normal	1183	1183.0	384	0	1555.0	6639.0
307	A320 (30 rows - 180 seats)	S1	120	2.0m	30	rp-spread-4-groups	normal	1233	1234.0	391	0	1226.0	5838.0
309	A320 (30 rows - 180 seats)	S1	120	2.0m	30	rp-spread-6-groups	normal	1165	1165.0	387	0	665.0	4522.0
308	A320 (30 rows - 180 seats)	S1	120	2.0m	30	rp-spread-5-groups	normal	1196	1197.0	398	0	765.0	5019.0
310	A320 (30 rows - 180 seats)	S1	120	2.0m	30	rp-steep-4-groups	normal	1179	1179.0	393	0	1157.0	5470.0
311	A320 (30 rows - 180 seats)	S1	120	2.0m	30	rp-steep-5-groups	normal	1180	1179.0	402	0	772.0	4789.0
312	A320 (30 rows - 180 seats)	S1	120	2.0m	30	rp-steep-6-groups	normal	1173	1172.0	385	0	550.0	3841.0
313	A320 (30 rows - 180 seats)	S1	120	2.0m	30	rp-2-groups	normal	1202	1199.0	384	0	3003.0	8689.0
314	A320 (30 rows - 180 seats)	S1	120	2.0m	30	rp-3-groups	normal	1232	1232.0	396	0	1518.0	6827.0
315	A320 (30 rows - 180 seats)	S1	120	2.0m	30	rp-spread-4-groups	normal	1190	1191.0	390	0	1016.0	5925.0
316	A320 (30 rows - 180 seats)	S1	120	2.0m	30	rp-spread-5-groups	normal	1172	1173.0	390	0	807.0	5170.0
317	A320 (30 rows - 180 seats)	S1	120	2.0m	30	rp-spread-6-groups	normal	1232	1232.0	411	0	675.0	4745.0
318	A320 (30 rows - 180 seats)	S1	120	2.0m	30	rp-steep-4-groups	normal	1134	1134.0	379	0	901.0	5270.0
319	A320 (30 rows - 180 seats)	S1	120	2.0m	30	rp-steep-5-groups	normal	1159	1159.0	395	0	884.0	4586.0
320	A320 (30 rows - 180 seats)	S1	120	2.0m	30	rp-steep-6-groups	normal	1196	1196.0	383	0	658.0	3934.0
321	A320 (30 rows - 180 seats)	S1	120	2.0m	30	rp-2-groups	normal	1211	1208.0	393	0	2651.0	9169.0
322	A320 (30 rows - 180 seats)	S1	120	2.0m	30	rp-3-groups	normal	1166	1166.0	389	0	1427.0	6844.0
323	A320 (30 rows - 180 seats)	S1	120	2.0m	30	rp-spread-4-groups	normal	1149	1150.0	392	0	899.0	5972.0
324	A320 (30 rows - 180 seats)	S1	120	2.0m	30	rp-spread-5-groups	normal	1159	1160.0	390	0	963.0	5160.0
325	A320 (30 rows - 180 seats)	S1	120	2.0m	30	rp-spread-6-groups	normal	1178	1178.0	389	0	633.0	4418.0
326	A320 (30 rows - 180 seats)	S1	120	2.0m	30	rp-steep-4-groups	normal	1214	1214.0	396	0	1111.0	5410.0
327	A320 (30 rows - 180 seats)	S1	120	2.0m	30	rp-steep-5-groups	normal	1192	1191.0	399	0	753.0	4720.0
328	A320 (30 rows - 180 seats)	S1	120	2.0m	30	rp-steep-6-groups	normal	1216	1216.0	390	0	566.0	4158.0
329	A320 (30 rows - 180 seats)	S1	120	2.0m	30	rp-2-groups	normal	1185	1183.0	398	0	2699.0	8294.0
330	A320 (30 rows - 180 seats)	S1	120	2.0m	30	rp-3-groups	normal	1218	1218.0	380	0	1865.0	6353.0
331	A320 (30 rows - 180 seats)	S1	120	2.0m	30	rp-spread-4-groups	normal	1202	1202.0	389	0	1318.0	5967.0
332	A320 (30 rows - 180 seats)	S1	120	2.0m	30	rp-spread-5-groups	normal	1147	1148.0	385	0	896.0	4909.0
333	A320 (30 rows - 180 seats)	S1	120	2.0m	30	rp-spread-6-groups	normal	1197	1197.0	389	0	601.0	4437.0
334	A320 (30 rows - 180 seats)	S1	120	2.0m	30	rp-steep-4-groups	normal	1148	1149.0	391	0	1066.0	5473.0
335	A320 (30 rows - 180 seats)	S1	120	2.0m	30	rp-steep-5-groups	normal	1175	1174.0	384	0	809.0	4359.0
336	A320 (30 rows - 180 seats)	S1	120	2.0m	30	rp-steep-6-groups	normal	1216	1216.0	387	0	598.0	3812.0
337	A320 (30 rows - 180 seats)	S1	120	2.0m	30	rp-2-groups	normal	1129	1127.0	401	0	2664.0	8870.0
338	A320 (30 rows - 180 seats)	S1	120	2.0m	30	rp-3-groups	normal	1144	1145.0	386	0	1746.0	6715.0
339	A320 (30 rows - 180 seats)	S1	120	2.0m	30	rp-spread-4-groups	normal	1191	1191.0	392	0	992.0	6033.0
340	A320 (30 rows - 180 seats)	S1	120	2.0m	30	rp-spread-5-groups	normal	1186	1187.0	388	0	800.0	5141.0
341	A320 (30 rows - 180 seats)	S1	120	2.0m	30	rp-spread-6-groups	normal	1176	1176.0	395	0	615.0	4365.0
342	A320 (30 rows - 180 seats)	S1	120	2.0m	30	rp-steep-4-groups	normal	1164	1165.0	388	0	1090.0	5188.0
343	A320 (30 rows - 180 seats)	S1	120	2.0m	30	rp-steep-5-groups	normal	1160	1159.0	392	0	680.0	4561.0
344	A320 (30 rows - 180 seats)	S1	120	2.0m	30	rp-steep-6-groups	normal	1208	1208.0	394	0	782.0	4250.0
345	A320 (30 rows - 180 seats)	S1	120	2.0m	30	rp-2-groups	normal	1186	1184.0	388	0	2807.0	9108.0
346	A320 (30 rows - 180 seats)	S1	120	2.0m	30	rp-3-groups	normal	1185	1185.0	394	0	1783.0	6709.0
347	A320 (30 rows - 180 seats)	S1	120	2.0m	30	rp-spread-4-groups	normal	1169	1169.0	390	0	1203.0	6043.0
348	A320 (30 rows - 180 seats)	S1	120	2.0m	30	rp-spread-5-groups	normal	1203	1204.0	390	0	750.0	5057.0
349	A320 (30 rows - 180 seats)	S1	120	2.0m	30	rp-spread-6-groups	normal	1195	1195.0	392	0	730.0	4599.0
350	A320 (30 rows - 180 seats)	S1	120	2.0m	30	rp-steep-4-groups	normal	1207	1207.0	397	0	1082.0	5229.0
351	A320 (30 rows - 180 seats)	S1	120	2.0m	30	rp-steep-5-groups	normal	1182	1181.0	390	0	825.0	4674.0
352	A320 (30 rows - 180 seats)	S1	120	2.0m	30	rp-steep-6-groups	normal	1165	1165.0	382	0	635.0	4166.0
353	A320 (30 rows - 180 seats)	S1	120	2.0m	30	rp-2-groups	normal	1206	1204.0	393	0	2529.0	8274.0
354	A320 (30 rows - 180 seats)	S1	120	2.0m	30	rp-3-groups	normal	1170	1170.0	394	0	1688.0	6907.0
355	A320 (30 rows - 180 seats)	S1	120	2.0m	30	rp-spread-4-groups	normal	1233	1233.0	404	0	1205.0	6212.0
356	A320 (30 rows - 180 seats)	S1	120	2.0m	30	rp-spread-5-groups	normal	1190	1191.0	381	0	797.0	5097.0
357	A320 (30 rows - 180 seats)	S1	120	2.0m	30	rp-spread-6-groups	normal	1173	1173.0	387	0	708.0	4472.0
358	A320 (30 rows - 180 seats)	S1	120	2.0m	30	rp-steep-4-groups	normal	1157	1158.0	379	0	962.0	5148.0
359	A320 (30 rows - 180 seats)	S1	120	2.0m	30	rp-steep-5-groups	normal	1182	1181.0	399	0	849.0	4826.0
360	A320 (30 rows - 180 seats)	S1	120	2.0m	30	rp-steep-6-groups	normal	1202	1202.0	389	0	607.0	4025.0
361	A320 (30 rows - 180 seats)	S1	120	2.0m	30	rp-2-groups	normal	1226	1223.0	385	0	2860.0	8180.0
362	A320 (30 rows - 180 seats)	S1	120	2.0m	30	rp-3-groups	normal	1201	1201.0	395	0	1633.0	6722.0
363	A320 (30 rows - 180 seats)	S1	120	2.0m	30	rp-spread-4-groups	normal	1186	1187.0	401	0	1017.0	6145.0
364	A320 (30 rows - 180 seats)	S1	120	2.0m	30	rp-spread-5-groups	normal	1152	1153.0	396	0	894.0	5165.0
365	A320 (30 rows - 180 seats)	S1	120	2.0m	30	rp-spread-6-groups	normal	1150	1150.0	386	0	620.0	4541.0
366	A320 (30 rows - 180 seats)	S1	120	2.0m	30	rp-steep-4-groups	normal	1181	1182.0	396	0	1227.0	5572.0
367	A320 (30 rows - 180 seats)	S1	120	2.0m	30	rp-steep-5-groups	normal	1170	1169.0	386	0	752.0	4784.0
368	A320 (30 rows - 180 seats)	S1	120	2.0m	30	rp-steep-6-groups	normal	1192	1191.0	393	0	713.0	3728.0
369	A320 (30 rows - 180 seats)	S1	120	2.0m	30	rp-2-groups	normal	1300	1297.0	399	0	3379.0	9207.0
370	A320 (30 rows - 180 seats)	S1	120	2.0m	30	rp-3-groups	normal	1196	1196.0	383	0	1609.0	6793.0
371	A320 (30 rows - 180 seats)	S1	120	2.0m	30	rp-spread-4-groups	normal	1213	1214.0	394	0	1118.0	5940.0
372	A320 (30 rows - 180 seats)	S1	120	2.0m	30	rp-spread-5-groups	normal	1200	1201.0	401	0	932.0	5208.0
373	A320 (30 rows - 180 seats)	S1	120	2.0m	30	rp-spread-6-groups	normal	1219	1219.0	394	0	513.0	4545.0
375	A320 (30 rows - 180 seats)	S1	120	2.0m	30	rp-steep-5-groups	normal	1178	1177.0	392	0	965.0	4573.0
374	A320 (30 rows - 180 seats)	S1	120	2.0m	30	rp-steep-4-groups	normal	1211	1212.0	377	0	979.0	5452.0
376	A320 (30 rows - 180 seats)	S1	120	2.0m	30	rp-steep-6-groups	normal	1187	1186.0	393	0	619.0	3871.0
377	A320 (30 rows - 180 seats)	S1	120	2.0m	30	rp-2-groups	normal	1191	1188.0	396	0	3103.0	8721.0
378	A320 (30 rows - 180 seats)	S1	120	2.0m	30	rp-3-groups	normal	1201	1201.0	401	0	1334.0	6885.0
379	A320 (30 rows - 180 seats)	S1	120	2.0m	30	rp-spread-4-groups	normal	1207	1207.0	402	0	1108.0	6394.0
380	A320 (30 rows - 180 seats)	S1	120	2.0m	30	rp-spread-5-groups	normal	1174	1175.0	397	0	761.0	4986.0
381	A320 (30 rows - 180 seats)	S1	120	2.0m	30	rp-spread-6-groups	normal	1150	1150.0	382	0	574.0	4232.0
382	A320 (30 rows - 180 seats)	S1	120	2.0m	30	rp-steep-4-groups	normal	1204	1205.0	388	0	1254.0	5480.0
384	A320 (30 rows - 180 seats)	S1	120	2.0m	30	rp-steep-6-groups	normal	1216	1215.0	403	0	718.0	3896.0
383	A320 (30 rows - 180 seats)	S1	120	2.0m	30	rp-steep-5-groups	normal	1199	1198.0	400	0	914.0	4842.0
385	A320 (30 rows - 180 seats)	S1	120	2.0m	30	rp-2-groups	normal	1242	1240.0	391	0	2649.0	8873.0
386	A320 (30 rows - 180 seats)	S1	120	2.0m	30	rp-3-groups	normal	1214	1214.0	391	0	1722.0	6805.0
387	A320 (30 rows - 180 seats)	S1	120	2.0m	30	rp-spread-4-groups	normal	1178	1178.0	400	0	1183.0	5891.0
388	A320 (30 rows - 180 seats)	S1	120	2.0m	30	rp-spread-5-groups	normal	1179	1180.0	392	0	859.0	5044.0
389	A320 (30 rows - 180 seats)	S1	120	2.0m	30	rp-spread-6-groups	normal	1169	1169.0	388	0	871.0	4520.0
390	A320 (30 rows - 180 seats)	S1	120	2.0m	30	rp-steep-4-groups	normal	1180	1181.0	397	0	1087.0	5716.0
391	A320 (30 rows - 180 seats)	S1	120	2.0m	30	rp-steep-5-groups	normal	1150	1149.0	382	0	822.0	4542.0
392	A320 (30 rows - 180 seats)	S1	120	2.0m	30	rp-steep-6-groups	normal	1219	1219.0	393	0	616.0	4240.0
393	A320 (30 rows - 180 seats)	S1	120	2.0m	30	rp-2-groups	normal	1239	1236.0	396	0	2786.0	8695.0
394	A320 (30 rows - 180 seats)	S1	120	2.0m	30	rp-3-groups	normal	1195	1195.0	387	0	1359.0	6503.0
395	A320 (30 rows - 180 seats)	S1	120	2.0m	30	rp-spread-4-groups	normal	1210	1210.0	396	0	1070.0	6011.0
396	A320 (30 rows - 180 seats)	S1	120	2.0m	30	rp-spread-5-groups	normal	1182	1183.0	399	0	818.0	5150.0
397	A320 (30 rows - 180 seats)	S1	120	2.0m	30	rp-spread-6-groups	normal	1209	1209.0	396	0	663.0	4631.0
398	A320 (30 rows - 180 seats)	S1	120	2.0m	30	rp-steep-4-groups	normal	1178	1178.0	388	0	1058.0	5306.0
399	A320 (30 rows - 180 seats)	S1	120	2.0m	30	rp-steep-5-groups	normal	1208	1208.0	390	0	754.0	4704.0
400	A320 (30 rows - 180 seats)	S1	120	2.0m	30	rp-steep-6-groups	normal	1175	1175.0	398	0	588.0	4090.0
401	A320 (30 rows - 180 seats)	S1	120	2.0m	30	rp-2-groups	normal	1213	1210.0	385	0	2574.0	8528.0
402	A320 (30 rows - 180 seats)	S1	120	2.0m	30	rp-3-groups	normal	1151	1151.0	387	0	1421.0	6722.0
403	A320 (30 rows - 180 seats)	S1	120	2.0m	30	rp-spread-4-groups	normal	1152	1153.0	391	0	1033.0	5898.0
404	A320 (30 rows - 180 seats)	S1	120	2.0m	30	rp-spread-5-groups	normal	1163	1164.0	388	0	739.0	4961.0
405	A320 (30 rows - 180 seats)	S1	120	2.0m	30	rp-spread-6-groups	normal	1164	1164.0	390	0	663.0	4436.0
406	A320 (30 rows - 180 seats)	S1	120	2.0m	30	rp-steep-4-groups	normal	1252	1252.0	405	0	1255.0	5336.0
407	A320 (30 rows - 180 seats)	S1	120	2.0m	30	rp-steep-5-groups	normal	1180	1179.0	385	0	675.0	4403.0
409	A320 (30 rows - 180 seats)	S1	120	2.0m	30	rp-2-groups	normal	1154	1151.0	397	0	2590.0	8545.0
408	A320 (30 rows - 180 seats)	S1	120	2.0m	30	rp-steep-6-groups	normal	1190	1190.0	394	0	717.0	3949.0
410	A320 (30 rows - 180 seats)	S1	120	2.0m	30	rp-3-groups	normal	1201	1201.0	400	0	1543.0	6817.0
411	A320 (30 rows - 180 seats)	S1	120	2.0m	30	rp-spread-4-groups	normal	1167	1167.0	401	0	1142.0	5955.0
412	A320 (30 rows - 180 seats)	S1	120	2.0m	30	rp-spread-5-groups	normal	1174	1175.0	386	0	829.0	5044.0
413	A320 (30 rows - 180 seats)	S1	120	2.0m	30	rp-spread-6-groups	normal	1176	1176.0	391	0	645.0	4359.0
414	A320 (30 rows - 180 seats)	S1	120	2.0m	30	rp-steep-4-groups	normal	1202	1203.0	390	0	980.0	5283.0
415	A320 (30 rows - 180 seats)	S1	120	2.0m	30	rp-steep-5-groups	normal	1228	1228.0	389	0	875.0	4832.0
416	A320 (30 rows - 180 seats)	S1	120	2.0m	30	rp-steep-6-groups	normal	1208	1208.0	398	0	642.0	4295.0
417	A320 (30 rows - 180 seats)	S1	120	2.0m	30	rp-2-groups	normal	1178	1175.0	389	0	2950.0	8559.0
418	A320 (30 rows - 180 seats)	S1	120	2.0m	30	rp-3-groups	normal	1187	1187.0	398	0	1682.0	6786.0
419	A320 (30 rows - 180 seats)	S1	120	2.0m	30	rp-spread-4-groups	normal	1191	1191.0	398	0	1050.0	5934.0
420	A320 (30 rows - 180 seats)	S1	120	2.0m	30	rp-spread-5-groups	normal	1190	1191.0	394	0	742.0	5198.0
421	A320 (30 rows - 180 seats)	S1	120	2.0m	30	rp-spread-6-groups	normal	1206	1206.0	395	0	709.0	4591.0
422	A320 (30 rows - 180 seats)	S1	120	2.0m	30	rp-steep-4-groups	normal	1191	1192.0	395	0	986.0	5421.0
423	A320 (30 rows - 180 seats)	S1	120	2.0m	30	rp-steep-5-groups	normal	1195	1194.0	390	0	797.0	4629.0
424	A320 (30 rows - 180 seats)	S1	120	2.0m	30	rp-steep-6-groups	normal	1201	1200.0	396	0	722.0	3987.0
425	A320 (30 rows - 180 seats)	S1	120	2.0m	30	rp-2-groups	normal	1247	1244.0	411	0	2855.0	9116.0
426	A320 (30 rows - 180 seats)	S1	120	2.0m	30	rp-3-groups	normal	1202	1202.0	396	0	1761.0	6747.0
427	A320 (30 rows - 180 seats)	S1	120	2.0m	30	rp-spread-4-groups	normal	1181	1181.0	389	0	1107.0	5992.0
428	A320 (30 rows - 180 seats)	S1	120	2.0m	30	rp-spread-5-groups	normal	1159	1161.0	383	0	742.0	4777.0
429	A320 (30 rows - 180 seats)	S1	120	2.0m	30	rp-spread-6-groups	normal	1170	1170.0	392	0	667.0	4462.0
430	A320 (30 rows - 180 seats)	S1	120	2.0m	30	rp-steep-4-groups	normal	1169	1170.0	397	0	1304.0	5288.0
431	A320 (30 rows - 180 seats)	S1	120	2.0m	30	rp-steep-5-groups	normal	1169	1169.0	392	0	757.0	4480.0
432	A320 (30 rows - 180 seats)	S1	120	2.0m	30	rp-steep-6-groups	normal	1211	1211.0	395	0	757.0	4169.0
433	A320 (30 rows - 180 seats)	S1	120	2.0m	30	rp-2-groups	normal	1229	1227.0	385	0	3412.0	8270.0
434	A320 (30 rows - 180 seats)	S1	120	2.0m	30	rp-3-groups	normal	1197	1197.0	391	0	1890.0	6547.0
435	A320 (30 rows - 180 seats)	S1	120	2.0m	30	rp-spread-4-groups	normal	1185	1186.0	390	0	1261.0	5911.0
436	A320 (30 rows - 180 seats)	S1	120	2.0m	30	rp-spread-5-groups	normal	1146	1147.0	389	0	653.0	4911.0
437	A320 (30 rows - 180 seats)	S1	120	2.0m	30	rp-spread-6-groups	normal	1191	1191.0	396	0	716.0	4657.0
438	A320 (30 rows - 180 seats)	S1	120	2.0m	30	rp-steep-4-groups	normal	1164	1165.0	384	0	1084.0	5446.0
439	A320 (30 rows - 180 seats)	S1	120	2.0m	30	rp-steep-5-groups	normal	1186	1186.0	386	0	774.0	4239.0
440	A320 (30 rows - 180 seats)	S1	120	2.0m	30	rp-steep-6-groups	normal	1205	1204.0	390	0	587.0	4207.0
441	A320 (30 rows - 180 seats)	S1	120	2.0m	30	rp-2-groups	normal	1218	1215.0	388	0	2676.0	8765.0
442	A320 (30 rows - 180 seats)	S1	120	2.0m	30	rp-3-groups	normal	1165	1165.0	391	0	1650.0	6880.0
443	A320 (30 rows - 180 seats)	S1	120	2.0m	30	rp-spread-4-groups	normal	1211	1211.0	393	0	1217.0	5894.0
444	A320 (30 rows - 180 seats)	S1	120	2.0m	30	rp-spread-5-groups	normal	1165	1167.0	394	0	855.0	5255.0
445	A320 (30 rows - 180 seats)	S1	120	2.0m	30	rp-spread-6-groups	normal	1151	1151.0	389	0	590.0	4504.0
446	A320 (30 rows - 180 seats)	S1	120	2.0m	30	rp-steep-4-groups	normal	1202	1203.0	395	0	1213.0	5620.0
447	A320 (30 rows - 180 seats)	S1	120	2.0m	30	rp-steep-5-groups	normal	1193	1192.0	398	0	739.0	5090.0
448	A320 (30 rows - 180 seats)	S1	120	2.0m	30	rp-steep-6-groups	normal	1188	1187.0	384	0	591.0	3923.0
449	A320 (30 rows - 180 seats)	S1	120	2.0m	30	rp-2-groups	normal	1257	1255.0	388	0	2969.0	8408.0
450	A320 (30 rows - 180 seats)	S1	120	2.0m	30	rp-3-groups	normal	1202	1202.0	393	0	1513.0	6692.0
451	A320 (30 rows - 180 seats)	S1	120	2.0m	30	rp-spread-4-groups	normal	1215	1215.0	389	0	1148.0	5896.0
452	A320 (30 rows - 180 seats)	S1	120	2.0m	30	rp-spread-5-groups	normal	1147	1148.0	390	0	854.0	4991.0
453	A320 (30 rows - 180 seats)	S1	120	2.0m	30	rp-spread-6-groups	normal	1186	1186.0	396	0	742.0	4667.0
454	A320 (30 rows - 180 seats)	S1	120	2.0m	30	rp-steep-4-groups	normal	1163	1164.0	388	0	1162.0	5490.0
455	A320 (30 rows - 180 seats)	S1	120	2.0m	30	rp-steep-5-groups	normal	1186	1186.0	382	0	865.0	4539.0
456	A320 (30 rows - 180 seats)	S1	120	2.0m	30	rp-steep-6-groups	normal	1202	1201.0	392	0	647.0	4232.0
457	A320 (30 rows - 180 seats)	S1	120	2.0m	30	rp-2-groups	normal	1190	1187.0	391	0	2917.0	8776.0
458	A320 (30 rows - 180 seats)	S1	120	2.0m	30	rp-3-groups	normal	1179	1179.0	390	0	1591.0	7440.0
459	A320 (30 rows - 180 seats)	S1	120	2.0m	30	rp-spread-4-groups	normal	1167	1168.0	401	0	1100.0	6013.0
460	A320 (30 rows - 180 seats)	S1	120	2.0m	30	rp-spread-5-groups	normal	1203	1204.0	400	0	975.0	4997.0
461	A320 (30 rows - 180 seats)	S1	120	2.0m	30	rp-spread-6-groups	normal	1143	1143.0	389	0	623.0	4681.0
462	A320 (30 rows - 180 seats)	S1	120	2.0m	30	rp-steep-4-groups	normal	1185	1186.0	390	0	871.0	5695.0
463	A320 (30 rows - 180 seats)	S1	120	2.0m	30	rp-steep-5-groups	normal	1199	1199.0	387	0	858.0	4457.0
464	A320 (30 rows - 180 seats)	S1	120	2.0m	30	rp-steep-6-groups	normal	1165	1165.0	392	0	599.0	3995.0
465	A320 (30 rows - 180 seats)	S1	120	2.0m	30	rp-2-groups	normal	1171	1168.0	386	0	2981.0	8476.0
466	A320 (30 rows - 180 seats)	S1	120	2.0m	30	rp-3-groups	normal	1182	1182.0	386	0	1703.0	6409.0
467	A320 (30 rows - 180 seats)	S1	120	2.0m	30	rp-spread-4-groups	normal	1177	1178.0	390	0	1083.0	5878.0
468	A320 (30 rows - 180 seats)	S1	120	2.0m	30	rp-spread-5-groups	normal	1157	1158.0	390	0	804.0	5131.0
469	A320 (30 rows - 180 seats)	S1	120	2.0m	30	rp-spread-6-groups	normal	1176	1176.0	387	0	652.0	4320.0
470	A320 (30 rows - 180 seats)	S1	120	2.0m	30	rp-steep-4-groups	normal	1167	1168.0	388	0	974.0	5549.0
471	A320 (30 rows - 180 seats)	S1	120	2.0m	30	rp-steep-5-groups	normal	1175	1174.0	394	0	923.0	4800.0
472	A320 (30 rows - 180 seats)	S1	120	2.0m	30	rp-steep-6-groups	normal	1170	1170.0	387	0	748.0	4195.0
474	A320 (30 rows - 180 seats)	S1	120	2.0m	30	rp-3-groups	normal	1170	1170.0	390	0	1445.0	6870.0
473	A320 (30 rows - 180 seats)	S1	120	2.0m	30	rp-2-groups	normal	1198	1196.0	393	0	2701.0	8814.0
475	A320 (30 rows - 180 seats)	S1	120	2.0m	30	rp-spread-4-groups	normal	1175	1175.0	379	0	1264.0	5870.0
476	A320 (30 rows - 180 seats)	S1	120	2.0m	30	rp-spread-5-groups	normal	1163	1164.0	387	0	703.0	4994.0
477	A320 (30 rows - 180 seats)	S1	120	2.0m	30	rp-spread-6-groups	normal	1220	1220.0	394	0	606.0	4732.0
478	A320 (30 rows - 180 seats)	S1	120	2.0m	30	rp-steep-4-groups	normal	1159	1160.0	390	0	1131.0	5490.0
479	A320 (30 rows - 180 seats)	S1	120	2.0m	30	rp-steep-5-groups	normal	1250	1249.0	398	0	721.0	4768.0
480	A320 (30 rows - 180 seats)	S1	120	2.0m	30	rp-steep-6-groups	normal	1193	1192.0	389	0	645.0	4015.0
481	A320 (30 rows - 180 seats)	S1	120	2.0m	30	rp-2-groups	normal	1183	1181.0	392	0	2576.0	8231.0
482	A320 (30 rows - 180 seats)	S1	120	2.0m	30	rp-3-groups	normal	1174	1174.0	383	0	1622.0	6571.0
483	A320 (30 rows - 180 seats)	S1	120	2.0m	30	rp-spread-4-groups	normal	1204	1204.0	393	0	957.0	5982.0
484	A320 (30 rows - 180 seats)	S1	120	2.0m	30	rp-spread-5-groups	normal	1183	1184.0	396	0	961.0	5386.0
485	A320 (30 rows - 180 seats)	S1	120	2.0m	30	rp-spread-6-groups	normal	1169	1169.0	398	0	620.0	4690.0
487	A320 (30 rows - 180 seats)	S1	120	2.0m	30	rp-steep-5-groups	normal	1162	1161.0	394	0	869.0	4694.0
486	A320 (30 rows - 180 seats)	S1	120	2.0m	30	rp-steep-4-groups	normal	1165	1166.0	392	0	1087.0	5458.0
488	A320 (30 rows - 180 seats)	S1	120	2.0m	30	rp-steep-6-groups	normal	1181	1180.0	392	0	727.0	4035.0
489	A320 (30 rows - 180 seats)	S1	120	2.0m	30	rp-2-groups	normal	1216	1214.0	388	0	2775.0	8718.0
490	A320 (30 rows - 180 seats)	S1	120	2.0m	30	rp-3-groups	normal	1187	1187.0	391	0	1507.0	6621.0
491	A320 (30 rows - 180 seats)	S1	120	2.0m	30	rp-spread-4-groups	normal	1167	1167.0	391	0	1120.0	6045.0
492	A320 (30 rows - 180 seats)	S1	120	2.0m	30	rp-spread-5-groups	normal	1173	1174.0	384	0	771.0	4934.0
493	A320 (30 rows - 180 seats)	S1	120	2.0m	30	rp-spread-6-groups	normal	1169	1169.0	381	0	681.0	4553.0
494	A320 (30 rows - 180 seats)	S1	120	2.0m	30	rp-steep-4-groups	normal	1206	1207.0	392	0	1259.0	5882.0
495	A320 (30 rows - 180 seats)	S1	120	2.0m	30	rp-steep-5-groups	normal	1235	1234.0	395	0	909.0	4542.0
496	A320 (30 rows - 180 seats)	S1	120	2.0m	30	rp-steep-6-groups	normal	1180	1180.0	390	0	658.0	3797.0
497	A320 (30 rows - 180 seats)	S1	120	2.0m	30	rp-2-groups	normal	1203	1200.0	396	0	2983.0	8991.0
498	A320 (30 rows - 180 seats)	S1	120	2.0m	30	rp-3-groups	normal	1183	1183.0	386	0	1815.0	6705.0
499	A320 (30 rows - 180 seats)	S1	120	2.0m	30	rp-spread-4-groups	normal	1150	1150.0	394	0	992.0	6045.0
500	A320 (30 rows - 180 seats)	S1	120	2.0m	30	rp-spread-5-groups	normal	1164	1166.0	391	0	825.0	5154.0
501	A320 (30 rows - 180 seats)	S1	120	2.0m	30	rp-spread-6-groups	normal	1157	1157.0	385	0	613.0	4536.0
502	A320 (30 rows - 180 seats)	S1	120	2.0m	30	rp-steep-4-groups	normal	1185	1186.0	396	0	922.0	5845.0
503	A320 (30 rows - 180 seats)	S1	120	2.0m	30	rp-steep-5-groups	normal	1210	1209.0	400	0	541.0	4809.0
504	A320 (30 rows - 180 seats)	S1	120	2.0m	30	rp-steep-6-groups	normal	1159	1159.0	386	0	694.0	4096.0
505	A320 (30 rows - 180 seats)	S1	120	2.0m	30	rp-2-groups	normal	1220	1217.0	388	0	2793.0	8921.0
506	A320 (30 rows - 180 seats)	S1	120	2.0m	30	rp-3-groups	normal	1221	1221.0	390	0	1565.0	6233.0
507	A320 (30 rows - 180 seats)	S1	120	2.0m	30	rp-spread-4-groups	normal	1161	1162.0	388	0	986.0	5938.0
508	A320 (30 rows - 180 seats)	S1	120	2.0m	30	rp-spread-5-groups	normal	1163	1164.0	381	0	894.0	5305.0
509	A320 (30 rows - 180 seats)	S1	120	2.0m	30	rp-spread-6-groups	normal	1167	1167.0	391	0	664.0	4709.0
510	A320 (30 rows - 180 seats)	S1	120	2.0m	30	rp-steep-4-groups	normal	1166	1167.0	391	0	1275.0	5793.0
511	A320 (30 rows - 180 seats)	S1	120	2.0m	30	rp-steep-5-groups	normal	1207	1206.0	398	0	765.0	4759.0
512	A320 (30 rows - 180 seats)	S1	120	2.0m	30	rp-steep-6-groups	normal	1215	1215.0	387	0	716.0	4130.0
513	A320 (30 rows - 180 seats)	S1	120	2.0m	30	rp-2-groups	normal	1236	1233.0	391	0	2485.0	8680.0
514	A320 (30 rows - 180 seats)	S1	120	2.0m	30	rp-3-groups	normal	1200	1200.0	390	0	1816.0	6965.0
515	A320 (30 rows - 180 seats)	S1	120	2.0m	30	rp-spread-4-groups	normal	1197	1198.0	400	0	946.0	6094.0
516	A320 (30 rows - 180 seats)	S1	120	2.0m	30	rp-spread-5-groups	normal	1161	1162.0	392	0	850.0	5005.0
517	A320 (30 rows - 180 seats)	S1	120	2.0m	30	rp-spread-6-groups	normal	1183	1183.0	400	0	678.0	4627.0
518	A320 (30 rows - 180 seats)	S1	120	2.0m	30	rp-steep-4-groups	normal	1207	1208.0	397	0	1245.0	5578.0
519	A320 (30 rows - 180 seats)	S1	120	2.0m	30	rp-steep-5-groups	normal	1213	1212.0	392	0	861.0	4616.0
520	A320 (30 rows - 180 seats)	S1	120	2.0m	30	rp-steep-6-groups	normal	1178	1178.0	401	0	646.0	4161.0
522	A320 (30 rows - 180 seats)	S1	120	2.0m	30	rp-3-groups	normal	1159	1159.0	398	0	1412.0	6912.0
521	A320 (30 rows - 180 seats)	S1	120	2.0m	30	rp-2-groups	normal	1215	1213.0	394	0	2817.0	8666.0
523	A320 (30 rows - 180 seats)	S1	120	2.0m	30	rp-spread-4-groups	normal	1165	1165.0	390	0	1007.0	5857.0
524	A320 (30 rows - 180 seats)	S1	120	2.0m	30	rp-spread-5-groups	normal	1174	1175.0	397	0	744.0	5188.0
525	A320 (30 rows - 180 seats)	S1	120	2.0m	30	rp-spread-6-groups	normal	1156	1156.0	387	0	783.0	4442.0
526	A320 (30 rows - 180 seats)	S1	120	2.0m	30	rp-steep-4-groups	normal	1184	1185.0	400	0	1119.0	5654.0
527	A320 (30 rows - 180 seats)	S1	120	2.0m	30	rp-steep-5-groups	normal	1226	1226.0	398	0	952.0	4598.0
528	A320 (30 rows - 180 seats)	S1	120	2.0m	30	rp-steep-6-groups	normal	1206	1205.0	399	0	653.0	3973.0
529	A320 (30 rows - 180 seats)	S1	120	2.0m	30	rp-2-groups	normal	1213	1210.0	400	0	3005.0	8882.0
530	A320 (30 rows - 180 seats)	S1	120	2.0m	30	rp-3-groups	normal	1194	1194.0	395	0	1565.0	6975.0
531	A320 (30 rows - 180 seats)	S1	120	2.0m	30	rp-spread-4-groups	normal	1154	1154.0	390	0	1060.0	5995.0
532	A320 (30 rows - 180 seats)	S1	120	2.0m	30	rp-spread-5-groups	normal	1136	1137.0	385	0	648.0	5087.0
533	A320 (30 rows - 180 seats)	S1	120	2.0m	30	rp-spread-6-groups	normal	1182	1182.0	379	0	624.0	4441.0
534	A320 (30 rows - 180 seats)	S1	120	2.0m	30	rp-steep-4-groups	normal	1188	1189.0	400	0	1118.0	5690.0
535	A320 (30 rows - 180 seats)	S1	120	2.0m	30	rp-steep-5-groups	normal	1176	1175.0	385	0	822.0	4655.0
536	A320 (30 rows - 180 seats)	S1	120	2.0m	30	rp-steep-6-groups	normal	1180	1180.0	382	0	682.0	3977.0
537	A320 (30 rows - 180 seats)	S1	120	2.0m	30	rp-2-groups	normal	1233	1230.0	391	0	2716.0	8988.0
538	A320 (30 rows - 180 seats)	S1	120	2.0m	30	rp-3-groups	normal	1209	1209.0	394	0	1554.0	6950.0
539	A320 (30 rows - 180 seats)	S1	120	2.0m	30	rp-spread-4-groups	normal	1225	1226.0	400	0	990.0	6163.0
540	A320 (30 rows - 180 seats)	S1	120	2.0m	30	rp-spread-5-groups	normal	1191	1192.0	400	0	1005.0	5116.0
541	A320 (30 rows - 180 seats)	S1	120	2.0m	30	rp-spread-6-groups	normal	1200	1200.0	395	0	709.0	4713.0
542	A320 (30 rows - 180 seats)	S1	120	2.0m	30	rp-steep-4-groups	normal	1171	1172.0	384	0	966.0	5268.0
543	A320 (30 rows - 180 seats)	S1	120	2.0m	30	rp-steep-5-groups	normal	1196	1195.0	385	0	903.0	4745.0
544	A320 (30 rows - 180 seats)	S1	120	2.0m	30	rp-steep-6-groups	normal	1177	1176.0	394	0	624.0	4090.0
546	A320 (30 rows - 180 seats)	S1	120	2.0m	30	rp-3-groups	normal	1205	1205.0	379	0	1442.0	6544.0
545	A320 (30 rows - 180 seats)	S1	120	2.0m	30	rp-2-groups	normal	1216	1214.0	387	0	2784.0	8149.0
547	A320 (30 rows - 180 seats)	S1	120	2.0m	30	rp-spread-4-groups	normal	1177	1177.0	388	0	1131.0	5811.0
548	A320 (30 rows - 180 seats)	S1	120	2.0m	30	rp-spread-5-groups	normal	1219	1220.0	395	0	909.0	5043.0
550	A320 (30 rows - 180 seats)	S1	120	2.0m	30	rp-steep-4-groups	normal	1187	1188.0	395	0	1196.0	5716.0
549	A320 (30 rows - 180 seats)	S1	120	2.0m	30	rp-spread-6-groups	normal	1173	1173.0	397	0	623.0	4526.0
551	A320 (30 rows - 180 seats)	S1	120	2.0m	30	rp-steep-5-groups	normal	1196	1195.0	386	0	733.0	4549.0
552	A320 (30 rows - 180 seats)	S1	120	2.0m	30	rp-steep-6-groups	normal	1222	1221.0	394	0	569.0	4336.0
553	A320 (30 rows - 180 seats)	S1	120	2.0m	30	rp-2-groups	normal	1217	1215.0	392	0	2460.0	8955.0
554	A320 (30 rows - 180 seats)	S1	120	2.0m	30	rp-3-groups	normal	1220	1220.0	401	0	1419.0	7359.0
555	A320 (30 rows - 180 seats)	S1	120	2.0m	30	rp-spread-4-groups	normal	1204	1204.0	391	0	937.0	5933.0
556	A320 (30 rows - 180 seats)	S1	120	2.0m	30	rp-spread-5-groups	normal	1167	1168.0	390	0	683.0	5017.0
557	A320 (30 rows - 180 seats)	S1	120	2.0m	30	rp-spread-6-groups	normal	1204	1204.0	393	0	637.0	4660.0
558	A320 (30 rows - 180 seats)	S1	120	2.0m	30	rp-steep-4-groups	normal	1184	1185.0	389	0	1071.0	5606.0
559	A320 (30 rows - 180 seats)	S1	120	2.0m	30	rp-steep-5-groups	normal	1199	1199.0	386	0	753.0	4339.0
560	A320 (30 rows - 180 seats)	S1	120	2.0m	30	rp-steep-6-groups	normal	1159	1159.0	388	0	574.0	3907.0
561	A320 (30 rows - 180 seats)	S1	120	2.0m	30	rp-2-groups	normal	1206	1204.0	389	0	2578.0	8478.0
562	A320 (30 rows - 180 seats)	S1	120	2.0m	30	rp-3-groups	normal	1149	1149.0	390	0	1463.0	6213.0
563	A320 (30 rows - 180 seats)	S1	120	2.0m	30	rp-spread-4-groups	normal	1166	1167.0	400	0	1150.0	5861.0
564	A320 (30 rows - 180 seats)	S1	120	2.0m	30	rp-spread-5-groups	normal	1180	1181.0	392	0	664.0	5336.0
565	A320 (30 rows - 180 seats)	S1	120	2.0m	30	rp-spread-6-groups	normal	1180	1180.0	388	0	576.0	4807.0
566	A320 (30 rows - 180 seats)	S1	120	2.0m	30	rp-steep-4-groups	normal	1239	1240.0	394	0	1205.0	5948.0
568	A320 (30 rows - 180 seats)	S1	120	2.0m	30	rp-steep-6-groups	normal	1171	1171.0	391	0	662.0	4075.0
567	A320 (30 rows - 180 seats)	S1	120	2.0m	30	rp-steep-5-groups	normal	1177	1177.0	383	0	865.0	4625.0
569	A320 (30 rows - 180 seats)	S1	120	2.0m	30	rp-2-groups	normal	1242	1240.0	388	0	3310.0	8978.0
570	A320 (30 rows - 180 seats)	S1	120	2.0m	30	rp-3-groups	normal	1214	1214.0	395	0	1817.0	6539.0
571	A320 (30 rows - 180 seats)	S1	120	2.0m	30	rp-spread-4-groups	normal	1179	1180.0	393	0	1124.0	6094.0
572	A320 (30 rows - 180 seats)	S1	120	2.0m	30	rp-spread-5-groups	normal	1201	1202.0	397	0	768.0	5061.0
573	A320 (30 rows - 180 seats)	S1	120	2.0m	30	rp-spread-6-groups	normal	1169	1169.0	390	0	634.0	4583.0
574	A320 (30 rows - 180 seats)	S1	120	2.0m	30	rp-steep-4-groups	normal	1145	1146.0	386	0	871.0	5333.0
575	A320 (30 rows - 180 seats)	S1	120	2.0m	30	rp-steep-5-groups	normal	1158	1157.0	389	0	842.0	4565.0
576	A320 (30 rows - 180 seats)	S1	120	2.0m	30	rp-steep-6-groups	normal	1157	1156.0	395	0	608.0	3879.0
577	A320 (30 rows - 180 seats)	S1	120	2.0m	30	rp-2-groups	normal	1179	1176.0	383	0	2438.0	8482.0
578	A320 (30 rows - 180 seats)	S1	120	2.0m	30	rp-3-groups	normal	1206	1206.0	400	0	1396.0	6815.0
579	A320 (30 rows - 180 seats)	S1	120	2.0m	30	rp-spread-4-groups	normal	1160	1160.0	386	0	1105.0	5790.0
581	A320 (30 rows - 180 seats)	S1	120	2.0m	30	rp-spread-6-groups	normal	1162	1162.0	396	0	568.0	4410.0
580	A320 (30 rows - 180 seats)	S1	120	2.0m	30	rp-spread-5-groups	normal	1178	1180.0	391	0	760.0	4980.0
582	A320 (30 rows - 180 seats)	S1	120	2.0m	30	rp-steep-4-groups	normal	1186	1187.0	384	0	1070.0	5643.0
583	A320 (30 rows - 180 seats)	S1	120	2.0m	30	rp-steep-5-groups	normal	1178	1178.0	396	0	676.0	4515.0
584	A320 (30 rows - 180 seats)	S1	120	2.0m	30	rp-steep-6-groups	normal	1202	1201.0	393	0	644.0	3849.0
585	A320 (30 rows - 180 seats)	S1	120	2.0m	30	rp-2-groups	normal	1188	1185.0	388	0	2769.0	8529.0
586	A320 (30 rows - 180 seats)	S1	120	2.0m	30	rp-3-groups	normal	1155	1156.0	388	0	1602.0	6878.0
587	A320 (30 rows - 180 seats)	S1	120	2.0m	30	rp-spread-4-groups	normal	1135	1135.0	387	0	1051.0	5524.0
588	A320 (30 rows - 180 seats)	S1	120	2.0m	30	rp-spread-5-groups	normal	1184	1185.0	398	0	792.0	5354.0
589	A320 (30 rows - 180 seats)	S1	120	2.0m	30	rp-spread-6-groups	normal	1189	1189.0	385	0	759.0	4347.0
590	A320 (30 rows - 180 seats)	S1	120	2.0m	30	rp-steep-4-groups	normal	1215	1216.0	394	0	1243.0	5672.0
591	A320 (30 rows - 180 seats)	S1	120	2.0m	30	rp-steep-5-groups	normal	1209	1208.0	403	0	795.0	4600.0
592	A320 (30 rows - 180 seats)	S1	120	2.0m	30	rp-steep-6-groups	normal	1170	1169.0	387	0	634.0	4114.0
594	A320 (30 rows - 180 seats)	S1	120	2.0m	30	rp-3-groups	normal	1225	1225.0	410	0	1577.0	7127.0
593	A320 (30 rows - 180 seats)	S1	120	2.0m	30	rp-2-groups	normal	1194	1191.0	381	0	2730.0	8505.0
595	A320 (30 rows - 180 seats)	S1	120	2.0m	30	rp-spread-4-groups	normal	1182	1183.0	399	0	1138.0	5778.0
596	A320 (30 rows - 180 seats)	S1	120	2.0m	30	rp-spread-5-groups	normal	1151	1152.0	391	0	870.0	5120.0
597	A320 (30 rows - 180 seats)	S1	120	2.0m	30	rp-spread-6-groups	normal	1195	1195.0	389	0	599.0	4402.0
598	A320 (30 rows - 180 seats)	S1	120	2.0m	30	rp-steep-4-groups	normal	1195	1195.0	388	0	1133.0	5658.0
600	A320 (30 rows - 180 seats)	S1	120	2.0m	30	rp-steep-6-groups	normal	1191	1191.0	390	0	646.0	3962.0
599	A320 (30 rows - 180 seats)	S1	120	2.0m	30	rp-steep-5-groups	normal	1225	1224.0	401	0	858.0	5013.0
601	A320 (30 rows - 180 seats)	S1	120	2.0m	30	rp-2-groups	normal	1202	1200.0	393	0	3000.0	8913.0
602	A320 (30 rows - 180 seats)	S1	120	2.0m	30	rp-3-groups	normal	1159	1159.0	387	0	1447.0	6557.0
604	A320 (30 rows - 180 seats)	S1	120	2.0m	30	rp-spread-5-groups	normal	1153	1154.0	394	0	851.0	4996.0
603	A320 (30 rows - 180 seats)	S1	120	2.0m	30	rp-spread-4-groups	normal	1192	1192.0	398	0	907.0	6170.0
605	A320 (30 rows - 180 seats)	S1	120	2.0m	30	rp-spread-6-groups	normal	1171	1171.0	390	0	704.0	4829.0
606	A320 (30 rows - 180 seats)	S1	120	2.0m	30	rp-steep-4-groups	normal	1190	1191.0	386	0	1156.0	5372.0
608	A320 (30 rows - 180 seats)	S1	120	2.0m	30	rp-steep-6-groups	normal	1177	1177.0	381	0	684.0	4243.0
607	A320 (30 rows - 180 seats)	S1	120	2.0m	30	rp-steep-5-groups	normal	1202	1201.0	392	0	750.0	4757.0
609	A320 (30 rows - 180 seats)	S1	120	2.0m	30	rp-2-groups	normal	1229	1226.0	392	0	2715.0	8890.0
610	A320 (30 rows - 180 seats)	S1	120	2.0m	30	rp-3-groups	normal	1179	1179.0	388	0	1672.0	6580.0
611	A320 (30 rows - 180 seats)	S1	120	2.0m	30	rp-spread-4-groups	normal	1182	1182.0	387	0	1012.0	5778.0
612	A320 (30 rows - 180 seats)	S1	120	2.0m	30	rp-spread-5-groups	normal	1183	1184.0	396	0	866.0	5434.0
613	A320 (30 rows - 180 seats)	S1	120	2.0m	30	rp-spread-6-groups	normal	1182	1182.0	398	0	664.0	4886.0
614	A320 (30 rows - 180 seats)	S1	120	2.0m	30	rp-steep-4-groups	normal	1198	1199.0	398	0	1205.0	5862.0
615	A320 (30 rows - 180 seats)	S1	120	2.0m	30	rp-steep-5-groups	normal	1190	1190.0	392	0	863.0	4771.0
616	A320 (30 rows - 180 seats)	S1	120	2.0m	30	rp-steep-6-groups	normal	1193	1193.0	393	0	601.0	3989.0
617	A320 (30 rows - 180 seats)	S1	120	2.0m	30	rp-2-groups	normal	1246	1243.0	393	0	3264.0	8894.0
618	A320 (30 rows - 180 seats)	S1	120	2.0m	30	rp-3-groups	normal	1184	1184.0	390	0	1626.0	7085.0
619	A320 (30 rows - 180 seats)	S1	120	2.0m	30	rp-spread-4-groups	normal	1135	1136.0	381	0	1201.0	5783.0
620	A320 (30 rows - 180 seats)	S1	120	2.0m	30	rp-spread-5-groups	normal	1175	1176.0	393	0	811.0	5341.0
621	A320 (30 rows - 180 seats)	S1	120	2.0m	30	rp-spread-6-groups	normal	1144	1144.0	390	0	664.0	4342.0
622	A320 (30 rows - 180 seats)	S1	120	2.0m	30	rp-steep-4-groups	normal	1152	1153.0	377	0	938.0	5695.0
623	A320 (30 rows - 180 seats)	S1	120	2.0m	30	rp-steep-5-groups	normal	1189	1189.0	393	0	845.0	4902.0
624	A320 (30 rows - 180 seats)	S1	120	2.0m	30	rp-steep-6-groups	normal	1168	1168.0	390	0	694.0	3877.0
625	A320 (30 rows - 180 seats)	S1	120	2.0m	30	rp-2-groups	normal	1197	1194.0	391	0	2949.0	8373.0
626	A320 (30 rows - 180 seats)	S1	120	2.0m	30	rp-3-groups	normal	1173	1173.0	385	0	1453.0	6728.0
627	A320 (30 rows - 180 seats)	S1	120	2.0m	30	rp-spread-4-groups	normal	1198	1199.0	395	0	1077.0	6101.0
628	A320 (30 rows - 180 seats)	S1	120	2.0m	30	rp-spread-5-groups	normal	1129	1130.0	376	0	866.0	4971.0
629	A320 (30 rows - 180 seats)	S1	120	2.0m	30	rp-spread-6-groups	normal	1151	1151.0	383	0	581.0	4247.0
630	A320 (30 rows - 180 seats)	S1	120	2.0m	30	rp-steep-4-groups	normal	1182	1183.0	380	0	1172.0	5636.0
631	A320 (30 rows - 180 seats)	S1	120	2.0m	30	rp-steep-5-groups	normal	1183	1183.0	384	0	804.0	4365.0
632	A320 (30 rows - 180 seats)	S1	120	2.0m	30	rp-steep-6-groups	normal	1183	1183.0	400	0	662.0	4086.0
633	A320 (30 rows - 180 seats)	S1	120	2.0m	30	rp-2-groups	normal	1225	1223.0	383	0	2788.0	8928.0
634	A320 (30 rows - 180 seats)	S1	120	2.0m	30	rp-3-groups	normal	1186	1186.0	389	0	1486.0	6589.0
635	A320 (30 rows - 180 seats)	S1	120	2.0m	30	rp-spread-4-groups	normal	1190	1190.0	389	0	1043.0	5830.0
636	A320 (30 rows - 180 seats)	S1	120	2.0m	30	rp-spread-5-groups	normal	1178	1179.0	388	0	815.0	5091.0
637	A320 (30 rows - 180 seats)	S1	120	2.0m	30	rp-spread-6-groups	normal	1197	1197.0	399	0	657.0	4603.0
638	A320 (30 rows - 180 seats)	S1	120	2.0m	30	rp-steep-4-groups	normal	1173	1174.0	391	0	1123.0	5398.0
639	A320 (30 rows - 180 seats)	S1	120	2.0m	30	rp-steep-5-groups	normal	1150	1150.0	388	0	825.0	4510.0
640	A320 (30 rows - 180 seats)	S1	120	2.0m	30	rp-steep-6-groups	normal	1175	1174.0	389	0	674.0	3913.0
641	A320 (30 rows - 180 seats)	S1	120	2.0m	30	rp-2-groups	normal	1208	1205.0	391	0	2595.0	8146.0
642	A320 (30 rows - 180 seats)	S1	120	2.0m	30	rp-3-groups	normal	1172	1172.0	392	0	1434.0	6660.0
643	A320 (30 rows - 180 seats)	S1	120	2.0m	30	rp-spread-4-groups	normal	1149	1150.0	393	0	892.0	5777.0
644	A320 (30 rows - 180 seats)	S1	120	2.0m	30	rp-spread-5-groups	normal	1164	1165.0	390	0	746.0	5079.0
645	A320 (30 rows - 180 seats)	S1	120	2.0m	30	rp-spread-6-groups	normal	1171	1171.0	390	0	698.0	4513.0
646	A320 (30 rows - 180 seats)	S1	120	2.0m	30	rp-steep-4-groups	normal	1145	1145.0	384	0	1088.0	5546.0
647	A320 (30 rows - 180 seats)	S1	120	2.0m	30	rp-steep-5-groups	normal	1201	1200.0	401	0	867.0	4959.0
648	A320 (30 rows - 180 seats)	S1	120	2.0m	30	rp-steep-6-groups	normal	1152	1152.0	383	0	574.0	3813.0
649	A320 (30 rows - 180 seats)	S1	120	2.0m	30	rp-2-groups	normal	1184	1182.0	389	0	2155.0	8499.0
650	A320 (30 rows - 180 seats)	S1	120	2.0m	30	rp-3-groups	normal	1193	1193.0	393	0	1606.0	7068.0
651	A320 (30 rows - 180 seats)	S1	120	2.0m	30	rp-spread-4-groups	normal	1179	1180.0	400	0	1204.0	5952.0
652	A320 (30 rows - 180 seats)	S1	120	2.0m	30	rp-spread-5-groups	normal	1134	1135.0	385	0	712.0	4893.0
653	A320 (30 rows - 180 seats)	S1	120	2.0m	30	rp-spread-6-groups	normal	1186	1186.0	396	0	660.0	4751.0
654	A320 (30 rows - 180 seats)	S1	120	2.0m	30	rp-steep-4-groups	normal	1183	1184.0	397	0	1047.0	5358.0
655	A320 (30 rows - 180 seats)	S1	120	2.0m	30	rp-steep-5-groups	normal	1177	1176.0	391	0	892.0	4675.0
656	A320 (30 rows - 180 seats)	S1	120	2.0m	30	rp-steep-6-groups	normal	1195	1194.0	399	0	717.0	3999.0
657	A320 (30 rows - 180 seats)	S1	120	2.0m	30	rp-2-groups	normal	1198	1196.0	377	0	3290.0	8656.0
658	A320 (30 rows - 180 seats)	S1	120	2.0m	30	rp-3-groups	normal	1189	1189.0	393	0	1656.0	6702.0
659	A320 (30 rows - 180 seats)	S1	120	2.0m	30	rp-spread-4-groups	normal	1186	1186.0	396	0	1210.0	5865.0
660	A320 (30 rows - 180 seats)	S1	120	2.0m	30	rp-spread-5-groups	normal	1165	1167.0	382	0	892.0	4906.0
661	A320 (30 rows - 180 seats)	S1	120	2.0m	30	rp-spread-6-groups	normal	1194	1194.0	394	0	655.0	4704.0
662	A320 (30 rows - 180 seats)	S1	120	2.0m	30	rp-steep-4-groups	normal	1202	1203.0	397	0	1092.0	5321.0
663	A320 (30 rows - 180 seats)	S1	120	2.0m	30	rp-steep-5-groups	normal	1199	1198.0	394	0	774.0	4736.0
664	A320 (30 rows - 180 seats)	S1	120	2.0m	30	rp-steep-6-groups	normal	1175	1174.0	392	0	660.0	4223.0
665	A320 (30 rows - 180 seats)	S1	120	2.0m	30	rp-2-groups	normal	1154	1151.0	384	0	2429.0	8325.0
666	A320 (30 rows - 180 seats)	S1	120	2.0m	30	rp-3-groups	normal	1169	1169.0	392	0	1526.0	6889.0
667	A320 (30 rows - 180 seats)	S1	120	2.0m	30	rp-spread-4-groups	normal	1216	1217.0	399	0	1296.0	6241.0
668	A320 (30 rows - 180 seats)	S1	120	2.0m	30	rp-spread-5-groups	normal	1195	1196.0	382	0	812.0	4988.0
669	A320 (30 rows - 180 seats)	S1	120	2.0m	30	rp-spread-6-groups	normal	1156	1156.0	389	0	559.0	4542.0
670	A320 (30 rows - 180 seats)	S1	120	2.0m	30	rp-steep-4-groups	normal	1216	1217.0	403	0	1075.0	5312.0
671	A320 (30 rows - 180 seats)	S1	120	2.0m	30	rp-steep-5-groups	normal	1200	1199.0	398	0	812.0	4865.0
672	A320 (30 rows - 180 seats)	S1	120	2.0m	30	rp-steep-6-groups	normal	1199	1198.0	391	0	656.0	3994.0
673	A320 (30 rows - 180 seats)	S1	120	2.0m	30	rp-2-groups	normal	1201	1199.0	398	0	2594.0	8610.0
675	A320 (30 rows - 180 seats)	S1	120	2.0m	30	rp-spread-4-groups	normal	1156	1157.0	383	0	1038.0	5787.0
674	A320 (30 rows - 180 seats)	S1	120	2.0m	30	rp-3-groups	normal	1202	1202.0	395	0	1446.0	6664.0
676	A320 (30 rows - 180 seats)	S1	120	2.0m	30	rp-spread-5-groups	normal	1169	1170.0	392	0	862.0	4854.0
677	A320 (30 rows - 180 seats)	S1	120	2.0m	30	rp-spread-6-groups	normal	1194	1194.0	392	0	661.0	4615.0
678	A320 (30 rows - 180 seats)	S1	120	2.0m	30	rp-steep-4-groups	normal	1169	1169.0	401	0	1253.0	5538.0
679	A320 (30 rows - 180 seats)	S1	120	2.0m	30	rp-steep-5-groups	normal	1179	1178.0	398	0	883.0	4718.0
680	A320 (30 rows - 180 seats)	S1	120	2.0m	30	rp-steep-6-groups	normal	1188	1188.0	387	0	581.0	4105.0
681	A320 (30 rows - 180 seats)	S1	120	2.0m	30	rp-2-groups	normal	1222	1219.0	398	0	3144.0	8920.0
682	A320 (30 rows - 180 seats)	S1	120	2.0m	30	rp-3-groups	normal	1202	1202.0	390	0	1646.0	6892.0
683	A320 (30 rows - 180 seats)	S1	120	2.0m	30	rp-spread-4-groups	normal	1163	1163.0	389	0	998.0	5677.0
684	A320 (30 rows - 180 seats)	S1	120	2.0m	30	rp-spread-5-groups	normal	1193	1195.0	395	0	829.0	4951.0
685	A320 (30 rows - 180 seats)	S1	120	2.0m	30	rp-spread-6-groups	normal	1198	1198.0	400	0	698.0	4558.0
686	A320 (30 rows - 180 seats)	S1	120	2.0m	30	rp-steep-4-groups	normal	1187	1188.0	392	0	1161.0	5714.0
687	A320 (30 rows - 180 seats)	S1	120	2.0m	30	rp-steep-5-groups	normal	1202	1202.0	397	0	856.0	4551.0
688	A320 (30 rows - 180 seats)	S1	120	2.0m	30	rp-steep-6-groups	normal	1239	1238.0	397	0	673.0	3957.0
689	A320 (30 rows - 180 seats)	S1	120	2.0m	30	rp-2-groups	normal	1209	1206.0	389	0	2606.0	8682.0
690	A320 (30 rows - 180 seats)	S1	120	2.0m	30	rp-3-groups	normal	1185	1185.0	389	0	1708.0	6797.0
691	A320 (30 rows - 180 seats)	S1	120	2.0m	30	rp-spread-4-groups	normal	1188	1189.0	393	0	1095.0	6204.0
692	A320 (30 rows - 180 seats)	S1	120	2.0m	30	rp-spread-5-groups	normal	1167	1168.0	389	0	856.0	5098.0
693	A320 (30 rows - 180 seats)	S1	120	2.0m	30	rp-spread-6-groups	normal	1162	1162.0	382	0	605.0	4218.0
694	A320 (30 rows - 180 seats)	S1	120	2.0m	30	rp-steep-4-groups	normal	1174	1175.0	401	0	912.0	5315.0
695	A320 (30 rows - 180 seats)	S1	120	2.0m	30	rp-steep-5-groups	normal	1154	1153.0	389	0	605.0	4892.0
696	A320 (30 rows - 180 seats)	S1	120	2.0m	30	rp-steep-6-groups	normal	1182	1181.0	390	0	827.0	4150.0
697	A320 (30 rows - 180 seats)	S1	120	2.0m	30	rp-2-groups	normal	1210	1207.0	393	0	3274.0	8536.0
698	A320 (30 rows - 180 seats)	S1	120	2.0m	30	rp-3-groups	normal	1232	1232.0	395	0	1895.0	6810.0
699	A320 (30 rows - 180 seats)	S1	120	2.0m	30	rp-spread-4-groups	normal	1161	1162.0	397	0	1228.0	6088.0
700	A320 (30 rows - 180 seats)	S1	120	2.0m	30	rp-spread-5-groups	normal	1164	1165.0	388	0	832.0	5134.0
701	A320 (30 rows - 180 seats)	S1	120	2.0m	30	rp-spread-6-groups	normal	1169	1169.0	391	0	713.0	4654.0
702	A320 (30 rows - 180 seats)	S1	120	2.0m	30	rp-steep-4-groups	normal	1178	1178.0	392	0	1058.0	5792.0
703	A320 (30 rows - 180 seats)	S1	120	2.0m	30	rp-steep-5-groups	normal	1196	1196.0	402	0	801.0	4800.0
704	A320 (30 rows - 180 seats)	S1	120	2.0m	30	rp-steep-6-groups	normal	1198	1198.0	396	0	674.0	3963.0
705	A320 (30 rows - 180 seats)	S1	120	2.0m	30	rp-2-groups	normal	1200	1198.0	388	0	2846.0	8796.0
706	A320 (30 rows - 180 seats)	S1	120	2.0m	30	rp-3-groups	normal	1189	1189.0	394	0	1520.0	6852.0
707	A320 (30 rows - 180 seats)	S1	120	2.0m	30	rp-spread-4-groups	normal	1161	1162.0	386	0	809.0	5815.0
708	A320 (30 rows - 180 seats)	S1	120	2.0m	30	rp-spread-5-groups	normal	1158	1159.0	393	0	754.0	4847.0
709	A320 (30 rows - 180 seats)	S1	120	2.0m	30	rp-spread-6-groups	normal	1155	1155.0	387	0	677.0	4661.0
710	A320 (30 rows - 180 seats)	S1	120	2.0m	30	rp-steep-4-groups	normal	1189	1189.0	387	0	1118.0	5522.0
711	A320 (30 rows - 180 seats)	S1	120	2.0m	30	rp-steep-5-groups	normal	1196	1195.0	398	0	853.0	4826.0
712	A320 (30 rows - 180 seats)	S1	120	2.0m	30	rp-steep-6-groups	normal	1217	1217.0	397	0	743.0	4105.0
713	A320 (30 rows - 180 seats)	S1	120	2.0m	30	rp-2-groups	normal	1223	1220.0	389	0	3008.0	8605.0
714	A320 (30 rows - 180 seats)	S1	120	2.0m	30	rp-3-groups	normal	1219	1219.0	386	0	1537.0	6700.0
715	A320 (30 rows - 180 seats)	S1	120	2.0m	30	rp-spread-4-groups	normal	1182	1182.0	398	0	1113.0	5940.0
716	A320 (30 rows - 180 seats)	S1	120	2.0m	30	rp-spread-5-groups	normal	1169	1170.0	388	0	972.0	5139.0
717	A320 (30 rows - 180 seats)	S1	120	2.0m	30	rp-spread-6-groups	normal	1190	1190.0	394	0	646.0	4824.0
718	A320 (30 rows - 180 seats)	S1	120	2.0m	30	rp-steep-4-groups	normal	1185	1186.0	396	0	1183.0	5473.0
720	A320 (30 rows - 180 seats)	S1	120	2.0m	30	rp-steep-6-groups	normal	1218	1218.0	398	0	753.0	4139.0
719	A320 (30 rows - 180 seats)	S1	120	2.0m	30	rp-steep-5-groups	normal	1201	1200.0	395	0	780.0	4879.0
721	A320 (30 rows - 180 seats)	S1	120	2.0m	30	rp-2-groups	normal	1183	1180.0	384	0	2524.0	8613.0
722	A320 (30 rows - 180 seats)	S1	120	2.0m	30	rp-3-groups	normal	1216	1216.0	401	0	1626.0	6693.0
723	A320 (30 rows - 180 seats)	S1	120	2.0m	30	rp-spread-4-groups	normal	1165	1165.0	390	0	1115.0	5972.0
724	A320 (30 rows - 180 seats)	S1	120	2.0m	30	rp-spread-5-groups	normal	1153	1154.0	387	0	813.0	4959.0
725	A320 (30 rows - 180 seats)	S1	120	2.0m	30	rp-spread-6-groups	normal	1133	1133.0	391	0	576.0	4381.0
726	A320 (30 rows - 180 seats)	S1	120	2.0m	30	rp-steep-4-groups	normal	1169	1170.0	405	0	1018.0	5803.0
729	A320 (30 rows - 180 seats)	S1	120	2.0m	30	rp-2-groups	normal	1173	1170.0	386	0	2364.0	9000.0
728	A320 (30 rows - 180 seats)	S1	120	2.0m	30	rp-steep-6-groups	normal	1173	1172.0	376	0	612.0	4011.0
727	A320 (30 rows - 180 seats)	S1	120	2.0m	30	rp-steep-5-groups	normal	1241	1240.0	406	0	911.0	4794.0
730	A320 (30 rows - 180 seats)	S1	120	2.0m	30	rp-3-groups	normal	1161	1161.0	392	0	1637.0	6809.0
731	A320 (30 rows - 180 seats)	S1	120	2.0m	30	rp-spread-4-groups	normal	1135	1135.0	385	0	1071.0	5793.0
733	A320 (30 rows - 180 seats)	S1	120	2.0m	30	rp-spread-6-groups	normal	1182	1182.0	396	0	587.0	4542.0
732	A320 (30 rows - 180 seats)	S1	120	2.0m	30	rp-spread-5-groups	normal	1182	1183.0	388	0	752.0	5084.0
734	A320 (30 rows - 180 seats)	S1	120	2.0m	30	rp-steep-4-groups	normal	1186	1187.0	395	0	1193.0	5572.0
735	A320 (30 rows - 180 seats)	S1	120	2.0m	30	rp-steep-5-groups	normal	1162	1161.0	387	0	735.0	4282.0
736	A320 (30 rows - 180 seats)	S1	120	2.0m	30	rp-steep-6-groups	normal	1180	1180.0	394	0	674.0	3964.0
737	A320 (30 rows - 180 seats)	S1	120	2.0m	30	rp-2-groups	normal	1217	1214.0	400	0	2623.0	8558.0
738	A320 (30 rows - 180 seats)	S1	120	2.0m	30	rp-3-groups	normal	1204	1205.0	401	0	1627.0	6613.0
739	A320 (30 rows - 180 seats)	S1	120	2.0m	30	rp-spread-4-groups	normal	1197	1197.0	398	0	1149.0	5990.0
740	A320 (30 rows - 180 seats)	S1	120	2.0m	30	rp-spread-5-groups	normal	1194	1195.0	403	0	924.0	5126.0
741	A320 (30 rows - 180 seats)	S1	120	2.0m	30	rp-spread-6-groups	normal	1179	1179.0	381	0	609.0	4428.0
742	A320 (30 rows - 180 seats)	S1	120	2.0m	30	rp-steep-4-groups	normal	1168	1169.0	390	0	1032.0	5622.0
743	A320 (30 rows - 180 seats)	S1	120	2.0m	30	rp-steep-5-groups	normal	1196	1195.0	392	0	815.0	4847.0
744	A320 (30 rows - 180 seats)	S1	120	2.0m	30	rp-steep-6-groups	normal	1198	1198.0	397	0	749.0	4020.0
745	A320 (30 rows - 180 seats)	S1	120	2.0m	30	rp-2-groups	normal	1200	1197.0	399	0	2784.0	8792.0
746	A320 (30 rows - 180 seats)	S1	120	2.0m	30	rp-3-groups	normal	1201	1201.0	392	0	1721.0	6914.0
747	A320 (30 rows - 180 seats)	S1	120	2.0m	30	rp-spread-4-groups	normal	1184	1185.0	401	0	1019.0	5936.0
748	A320 (30 rows - 180 seats)	S1	120	2.0m	30	rp-spread-5-groups	normal	1141	1142.0	384	0	870.0	4820.0
749	A320 (30 rows - 180 seats)	S1	120	2.0m	30	rp-spread-6-groups	normal	1149	1149.0	389	0	738.0	4272.0
750	A320 (30 rows - 180 seats)	S1	120	2.0m	30	rp-steep-4-groups	normal	1167	1168.0	390	0	946.0	5259.0
751	A320 (30 rows - 180 seats)	S1	120	2.0m	30	rp-steep-5-groups	normal	1203	1202.0	397	0	918.0	4644.0
752	A320 (30 rows - 180 seats)	S1	120	2.0m	30	rp-steep-6-groups	normal	1201	1201.0	398	0	669.0	4197.0
753	A320 (30 rows - 180 seats)	S1	120	2.0m	30	rp-2-groups	normal	1218	1215.0	396	0	2545.0	8472.0
754	A320 (30 rows - 180 seats)	S1	120	2.0m	30	rp-3-groups	normal	1198	1198.0	399	0	1811.0	6922.0
755	A320 (30 rows - 180 seats)	S1	120	2.0m	30	rp-spread-4-groups	normal	1169	1169.0	390	0	1033.0	6133.0
756	A320 (30 rows - 180 seats)	S1	120	2.0m	30	rp-spread-5-groups	normal	1194	1195.0	394	0	767.0	5263.0
757	A320 (30 rows - 180 seats)	S1	120	2.0m	30	rp-spread-6-groups	normal	1218	1218.0	397	0	638.0	5004.0
758	A320 (30 rows - 180 seats)	S1	120	2.0m	30	rp-steep-4-groups	normal	1186	1187.0	400	0	1179.0	5645.0
759	A320 (30 rows - 180 seats)	S1	120	2.0m	30	rp-steep-5-groups	normal	1182	1181.0	392	0	984.0	4594.0
760	A320 (30 rows - 180 seats)	S1	120	2.0m	30	rp-steep-6-groups	normal	1194	1193.0	385	0	686.0	4107.0
761	A320 (30 rows - 180 seats)	S1	120	2.0m	30	rp-2-groups	normal	1181	1178.0	386	0	2631.0	8159.0
762	A320 (30 rows - 180 seats)	S1	120	2.0m	30	rp-3-groups	normal	1217	1217.0	395	0	1676.0	6615.0
763	A320 (30 rows - 180 seats)	S1	120	2.0m	30	rp-spread-4-groups	normal	1148	1148.0	386	0	943.0	5733.0
764	A320 (30 rows - 180 seats)	S1	120	2.0m	30	rp-spread-5-groups	normal	1211	1213.0	388	0	1083.0	4982.0
765	A320 (30 rows - 180 seats)	S1	120	2.0m	30	rp-spread-6-groups	normal	1170	1170.0	388	0	617.0	4699.0
766	A320 (30 rows - 180 seats)	S1	120	2.0m	30	rp-steep-4-groups	normal	1213	1214.0	393	0	975.0	5663.0
767	A320 (30 rows - 180 seats)	S1	120	2.0m	30	rp-steep-5-groups	normal	1207	1207.0	391	0	867.0	4901.0
768	A320 (30 rows - 180 seats)	S1	120	2.0m	30	rp-steep-6-groups	normal	1210	1210.0	396	0	686.0	4194.0
769	A320 (30 rows - 180 seats)	S1	120	2.0m	30	rp-2-groups	normal	1228	1225.0	395	0	2635.0	8738.0
770	A320 (30 rows - 180 seats)	S1	120	2.0m	30	rp-3-groups	normal	1185	1185.0	390	0	1690.0	6668.0
771	A320 (30 rows - 180 seats)	S1	120	2.0m	30	rp-spread-4-groups	normal	1187	1187.0	387	0	1076.0	5831.0
772	A320 (30 rows - 180 seats)	S1	120	2.0m	30	rp-spread-5-groups	normal	1200	1202.0	398	0	890.0	5098.0
773	A320 (30 rows - 180 seats)	S1	120	2.0m	30	rp-spread-6-groups	normal	1154	1154.0	393	0	598.0	4602.0
774	A320 (30 rows - 180 seats)	S1	120	2.0m	30	rp-steep-4-groups	normal	1184	1185.0	378	0	1131.0	5544.0
775	A320 (30 rows - 180 seats)	S1	120	2.0m	30	rp-steep-5-groups	normal	1192	1191.0	394	0	936.0	4548.0
776	A320 (30 rows - 180 seats)	S1	120	2.0m	30	rp-steep-6-groups	normal	1156	1155.0	378	0	638.0	3964.0
777	A320 (30 rows - 180 seats)	S1	120	2.0m	30	rp-2-groups	normal	1174	1171.0	388	0	2797.0	8554.0
778	A320 (30 rows - 180 seats)	S1	120	2.0m	30	rp-3-groups	normal	1188	1188.0	394	0	1800.0	6752.0
779	A320 (30 rows - 180 seats)	S1	120	2.0m	30	rp-spread-4-groups	normal	1167	1167.0	396	0	1163.0	5731.0
780	A320 (30 rows - 180 seats)	S1	120	2.0m	30	rp-spread-5-groups	normal	1176	1177.0	384	0	728.0	4941.0
781	A320 (30 rows - 180 seats)	S1	120	2.0m	30	rp-spread-6-groups	normal	1178	1178.0	394	0	563.0	4756.0
782	A320 (30 rows - 180 seats)	S1	120	2.0m	30	rp-steep-4-groups	normal	1199	1200.0	396	0	952.0	5523.0
783	A320 (30 rows - 180 seats)	S1	120	2.0m	30	rp-steep-5-groups	normal	1184	1183.0	395	0	783.0	4650.0
784	A320 (30 rows - 180 seats)	S1	120	2.0m	30	rp-steep-6-groups	normal	1182	1182.0	392	0	633.0	4152.0
785	A320 (30 rows - 180 seats)	S1	120	2.0m	30	rp-2-groups	normal	1186	1183.0	383	0	3013.0	8357.0
786	A320 (30 rows - 180 seats)	S1	120	2.0m	30	rp-3-groups	normal	1169	1169.0	393	0	1311.0	6653.0
787	A320 (30 rows - 180 seats)	S1	120	2.0m	30	rp-spread-4-groups	normal	1184	1184.0	393	0	1060.0	5986.0
788	A320 (30 rows - 180 seats)	S1	120	2.0m	30	rp-spread-5-groups	normal	1176	1177.0	404	0	752.0	5362.0
790	A320 (30 rows - 180 seats)	S1	120	2.0m	30	rp-steep-4-groups	normal	1167	1168.0	399	0	1133.0	5555.0
789	A320 (30 rows - 180 seats)	S1	120	2.0m	30	rp-spread-6-groups	normal	1208	1208.0	390	0	766.0	4830.0
791	A320 (30 rows - 180 seats)	S1	120	2.0m	30	rp-steep-5-groups	normal	1218	1217.0	396	0	955.0	4719.0
792	A320 (30 rows - 180 seats)	S1	120	2.0m	30	rp-steep-6-groups	normal	1188	1187.0	392	0	511.0	3932.0
793	A320 (30 rows - 180 seats)	S1	120	2.0m	30	rp-2-groups	normal	1212	1209.0	385	0	2972.0	8438.0
794	A320 (30 rows - 180 seats)	S1	120	2.0m	30	rp-3-groups	normal	1213	1213.0	393	0	1676.0	6996.0
795	A320 (30 rows - 180 seats)	S1	120	2.0m	30	rp-spread-4-groups	normal	1186	1187.0	388	0	1213.0	5504.0
796	A320 (30 rows - 180 seats)	S1	120	2.0m	30	rp-spread-5-groups	normal	1178	1179.0	397	0	811.0	4944.0
797	A320 (30 rows - 180 seats)	S1	120	2.0m	30	rp-spread-6-groups	normal	1175	1175.0	396	0	706.0	4526.0
798	A320 (30 rows - 180 seats)	S1	120	2.0m	30	rp-steep-4-groups	normal	1186	1187.0	390	0	1148.0	5330.0
799	A320 (30 rows - 180 seats)	S1	120	2.0m	30	rp-steep-5-groups	normal	1228	1228.0	402	0	903.0	4680.0
800	A320 (30 rows - 180 seats)	S1	120	2.0m	30	rp-steep-6-groups	normal	1201	1200.0	389	0	570.0	3809.0
801	A320 (30 rows - 180 seats)	S1	120	2.0m	30	rp-2-groups	normal	1179	1176.0	386	0	2768.0	8409.0
802	A320 (30 rows - 180 seats)	S1	120	2.0m	30	rp-3-groups	normal	1152	1152.0	391	0	1498.0	6747.0
803	A320 (30 rows - 180 seats)	S1	120	2.0m	30	rp-spread-4-groups	normal	1190	1190.0	403	0	1331.0	5983.0
804	A320 (30 rows - 180 seats)	S1	120	2.0m	30	rp-spread-5-groups	normal	1209	1210.0	399	0	942.0	5297.0
805	A320 (30 rows - 180 seats)	S1	120	2.0m	30	rp-spread-6-groups	normal	1206	1206.0	390	0	624.0	4608.0
806	A320 (30 rows - 180 seats)	S1	120	2.0m	30	rp-steep-4-groups	normal	1202	1203.0	390	0	926.0	5623.0
807	A320 (30 rows - 180 seats)	S1	120	2.0m	30	rp-steep-5-groups	normal	1214	1214.0	396	0	803.0	4697.0
808	A320 (30 rows - 180 seats)	S1	120	2.0m	30	rp-steep-6-groups	normal	1211	1210.0	397	0	612.0	4001.0
809	A320 (30 rows - 180 seats)	S1	120	2.0m	30	rp-2-groups	normal	1217	1214.0	395	0	2713.0	8576.0
810	A320 (30 rows - 180 seats)	S1	120	2.0m	30	rp-3-groups	normal	1211	1211.0	392	0	1512.0	6550.0
811	A320 (30 rows - 180 seats)	S1	120	2.0m	30	rp-spread-4-groups	normal	1153	1154.0	388	0	1036.0	5844.0
812	A320 (30 rows - 180 seats)	S1	120	2.0m	30	rp-spread-5-groups	normal	1192	1193.0	395	0	1040.0	4928.0
813	A320 (30 rows - 180 seats)	S1	120	2.0m	30	rp-spread-6-groups	normal	1180	1180.0	394	0	768.0	4457.0
814	A320 (30 rows - 180 seats)	S1	120	2.0m	30	rp-steep-4-groups	normal	1208	1209.0	389	0	1260.0	5576.0
815	A320 (30 rows - 180 seats)	S1	120	2.0m	30	rp-steep-5-groups	normal	1224	1224.0	402	0	775.0	4862.0
816	A320 (30 rows - 180 seats)	S1	120	2.0m	30	rp-steep-6-groups	normal	1149	1148.0	387	0	608.0	3935.0
817	A320 (30 rows - 180 seats)	S1	120	2.0m	30	rp-2-groups	normal	1233	1231.0	403	0	2644.0	8846.0
818	A320 (30 rows - 180 seats)	S1	120	2.0m	30	rp-3-groups	normal	1185	1185.0	396	0	1763.0	6957.0
819	A320 (30 rows - 180 seats)	S1	120	2.0m	30	rp-spread-4-groups	normal	1133	1133.0	391	0	863.0	6190.0
820	A320 (30 rows - 180 seats)	S1	120	2.0m	30	rp-spread-5-groups	normal	1176	1177.0	390	0	809.0	4803.0
821	A320 (30 rows - 180 seats)	S1	120	2.0m	30	rp-spread-6-groups	normal	1174	1174.0	396	0	574.0	4498.0
822	A320 (30 rows - 180 seats)	S1	120	2.0m	30	rp-steep-4-groups	normal	1170	1171.0	393	0	1144.0	5653.0
823	A320 (30 rows - 180 seats)	S1	120	2.0m	30	rp-steep-5-groups	normal	1155	1154.0	389	0	698.0	4859.0
824	A320 (30 rows - 180 seats)	S1	120	2.0m	30	rp-steep-6-groups	normal	1203	1202.0	397	0	690.0	4092.0
825	A320 (30 rows - 180 seats)	S1	120	2.0m	30	rp-2-groups	normal	1226	1223.0	397	0	3167.0	8764.0
826	A320 (30 rows - 180 seats)	S1	120	2.0m	30	rp-3-groups	normal	1186	1186.0	379	0	1905.0	7025.0
827	A320 (30 rows - 180 seats)	S1	120	2.0m	30	rp-spread-4-groups	normal	1198	1198.0	391	0	1260.0	6183.0
828	A320 (30 rows - 180 seats)	S1	120	2.0m	30	rp-spread-5-groups	normal	1218	1219.0	393	0	852.0	5171.0
829	A320 (30 rows - 180 seats)	S1	120	2.0m	30	rp-spread-6-groups	normal	1176	1176.0	395	0	617.0	4471.0
830	A320 (30 rows - 180 seats)	S1	120	2.0m	30	rp-steep-4-groups	normal	1152	1153.0	388	0	1018.0	5522.0
831	A320 (30 rows - 180 seats)	S1	120	2.0m	30	rp-steep-5-groups	normal	1171	1170.0	391	0	835.0	4488.0
832	A320 (30 rows - 180 seats)	S1	120	2.0m	30	rp-steep-6-groups	normal	1211	1210.0	388	0	721.0	4167.0
833	A320 (30 rows - 180 seats)	S1	120	2.0m	30	rp-2-groups	normal	1234	1231.0	397	0	2279.0	8729.0
834	A320 (30 rows - 180 seats)	S1	120	2.0m	30	rp-3-groups	normal	1138	1138.0	385	0	1279.0	6493.0
835	A320 (30 rows - 180 seats)	S1	120	2.0m	30	rp-spread-4-groups	normal	1175	1175.0	398	0	1083.0	5866.0
837	A320 (30 rows - 180 seats)	S1	120	2.0m	30	rp-spread-6-groups	normal	1179	1179.0	391	0	695.0	4625.0
836	A320 (30 rows - 180 seats)	S1	120	2.0m	30	rp-spread-5-groups	normal	1205	1206.0	393	0	930.0	5094.0
838	A320 (30 rows - 180 seats)	S1	120	2.0m	30	rp-steep-4-groups	normal	1168	1169.0	394	0	986.0	5800.0
839	A320 (30 rows - 180 seats)	S1	120	2.0m	30	rp-steep-5-groups	normal	1184	1183.0	389	0	843.0	4845.0
840	A320 (30 rows - 180 seats)	S1	120	2.0m	30	rp-steep-6-groups	normal	1202	1201.0	393	0	701.0	4028.0
841	A320 (30 rows - 180 seats)	S1	120	2.0m	30	rp-2-groups	normal	1206	1203.0	390	0	3064.0	8365.0
842	A320 (30 rows - 180 seats)	S1	120	2.0m	30	rp-3-groups	normal	1171	1171.0	384	0	1726.0	6601.0
843	A320 (30 rows - 180 seats)	S1	120	2.0m	30	rp-spread-4-groups	normal	1149	1149.0	390	0	1014.0	6027.0
844	A320 (30 rows - 180 seats)	S1	120	2.0m	30	rp-spread-5-groups	normal	1190	1191.0	393	0	842.0	4818.0
845	A320 (30 rows - 180 seats)	S1	120	2.0m	30	rp-spread-6-groups	normal	1205	1205.0	405	0	714.0	4632.0
846	A320 (30 rows - 180 seats)	S1	120	2.0m	30	rp-steep-4-groups	normal	1194	1194.0	386	0	1070.0	5591.0
847	A320 (30 rows - 180 seats)	S1	120	2.0m	30	rp-steep-5-groups	normal	1156	1155.0	387	0	705.0	4723.0
848	A320 (30 rows - 180 seats)	S1	120	2.0m	30	rp-steep-6-groups	normal	1222	1221.0	395	0	687.0	4219.0
849	A320 (30 rows - 180 seats)	S1	120	2.0m	30	rp-2-groups	normal	1201	1198.0	396	0	3237.0	8494.0
850	A320 (30 rows - 180 seats)	S1	120	2.0m	30	rp-3-groups	normal	1186	1186.0	393	0	1557.0	6706.0
851	A320 (30 rows - 180 seats)	S1	120	2.0m	30	rp-spread-4-groups	normal	1189	1190.0	386	0	929.0	6070.0
852	A320 (30 rows - 180 seats)	S1	120	2.0m	30	rp-spread-5-groups	normal	1194	1195.0	393	0	887.0	5088.0
853	A320 (30 rows - 180 seats)	S1	120	2.0m	30	rp-spread-6-groups	normal	1187	1187.0	397	0	729.0	4792.0
854	A320 (30 rows - 180 seats)	S1	120	2.0m	30	rp-steep-4-groups	normal	1218	1219.0	407	0	1165.0	5575.0
855	A320 (30 rows - 180 seats)	S1	120	2.0m	30	rp-steep-5-groups	normal	1167	1167.0	392	0	791.0	4432.0
856	A320 (30 rows - 180 seats)	S1	120	2.0m	30	rp-steep-6-groups	normal	1182	1181.0	389	0	610.0	3932.0
857	A320 (30 rows - 180 seats)	S1	120	2.0m	30	rp-2-groups	normal	1214	1211.0	394	0	2743.0	8308.0
858	A320 (30 rows - 180 seats)	S1	120	2.0m	30	rp-3-groups	normal	1178	1178.0	390	0	1545.0	6336.0
859	A320 (30 rows - 180 seats)	S1	120	2.0m	30	rp-spread-4-groups	normal	1191	1191.0	392	0	860.0	6312.0
860	A320 (30 rows - 180 seats)	S1	120	2.0m	30	rp-spread-5-groups	normal	1118	1119.0	387	0	738.0	5096.0
861	A320 (30 rows - 180 seats)	S1	120	2.0m	30	rp-spread-6-groups	normal	1166	1166.0	380	0	676.0	4400.0
862	A320 (30 rows - 180 seats)	S1	120	2.0m	30	rp-steep-4-groups	normal	1173	1174.0	394	0	1180.0	5787.0
863	A320 (30 rows - 180 seats)	S1	120	2.0m	30	rp-steep-5-groups	normal	1173	1172.0	392	0	884.0	4712.0
864	A320 (30 rows - 180 seats)	S1	120	2.0m	30	rp-steep-6-groups	normal	1189	1189.0	392	0	683.0	3933.0
865	A320 (30 rows - 180 seats)	S1	120	2.0m	30	rp-2-groups	normal	1269	1266.0	401	0	3397.0	8452.0
866	A320 (30 rows - 180 seats)	S1	120	2.0m	30	rp-3-groups	normal	1211	1211.0	383	0	1470.0	6849.0
867	A320 (30 rows - 180 seats)	S1	120	2.0m	30	rp-spread-4-groups	normal	1183	1184.0	388	0	1082.0	5862.0
868	A320 (30 rows - 180 seats)	S1	120	2.0m	30	rp-spread-5-groups	normal	1121	1122.0	386	0	945.0	5108.0
869	A320 (30 rows - 180 seats)	S1	120	2.0m	30	rp-spread-6-groups	normal	1160	1160.0	396	0	737.0	4478.0
870	A320 (30 rows - 180 seats)	S1	120	2.0m	30	rp-steep-4-groups	normal	1154	1155.0	393	0	1095.0	5475.0
871	A320 (30 rows - 180 seats)	S1	120	2.0m	30	rp-steep-5-groups	normal	1198	1197.0	403	0	882.0	4649.0
872	A320 (30 rows - 180 seats)	S1	120	2.0m	30	rp-steep-6-groups	normal	1214	1213.0	388	0	719.0	4235.0
873	A320 (30 rows - 180 seats)	S1	120	2.0m	30	rp-2-groups	normal	1186	1183.0	390	0	2503.0	8796.0
874	A320 (30 rows - 180 seats)	S1	120	2.0m	30	rp-3-groups	normal	1184	1184.0	385	0	1578.0	6514.0
875	A320 (30 rows - 180 seats)	S1	120	2.0m	30	rp-spread-4-groups	normal	1179	1180.0	384	0	1172.0	5713.0
876	A320 (30 rows - 180 seats)	S1	120	2.0m	30	rp-spread-5-groups	normal	1164	1165.0	394	0	897.0	5077.0
877	A320 (30 rows - 180 seats)	S1	120	2.0m	30	rp-spread-6-groups	normal	1176	1176.0	405	0	617.0	4659.0
878	A320 (30 rows - 180 seats)	S1	120	2.0m	30	rp-steep-4-groups	normal	1220	1221.0	400	0	1210.0	5778.0
879	A320 (30 rows - 180 seats)	S1	120	2.0m	30	rp-steep-5-groups	normal	1195	1194.0	394	0	886.0	4581.0
880	A320 (30 rows - 180 seats)	S1	120	2.0m	30	rp-steep-6-groups	normal	1208	1207.0	389	0	569.0	3945.0
881	A320 (30 rows - 180 seats)	S1	120	2.0m	30	rp-2-groups	normal	1218	1215.0	401	0	2952.0	8643.0
882	A320 (30 rows - 180 seats)	S1	120	2.0m	30	rp-3-groups	normal	1215	1215.0	391	0	1827.0	6873.0
883	A320 (30 rows - 180 seats)	S1	120	2.0m	30	rp-spread-4-groups	normal	1174	1175.0	386	0	1031.0	5707.0
884	A320 (30 rows - 180 seats)	S1	120	2.0m	30	rp-spread-5-groups	normal	1171	1172.0	396	0	779.0	5091.0
885	A320 (30 rows - 180 seats)	S1	120	2.0m	30	rp-spread-6-groups	normal	1204	1204.0	393	0	656.0	4741.0
886	A320 (30 rows - 180 seats)	S1	120	2.0m	30	rp-steep-4-groups	normal	1216	1216.0	397	0	1328.0	5913.0
887	A320 (30 rows - 180 seats)	S1	120	2.0m	30	rp-steep-5-groups	normal	1199	1198.0	398	0	1000.0	4560.0
888	A320 (30 rows - 180 seats)	S1	120	2.0m	30	rp-steep-6-groups	normal	1170	1170.0	387	0	539.0	3936.0
889	A320 (30 rows - 180 seats)	S1	120	2.0m	30	rp-2-groups	normal	1213	1210.0	398	0	2419.0	8469.0
890	A320 (30 rows - 180 seats)	S1	120	2.0m	30	rp-3-groups	normal	1177	1177.0	389	0	1418.0	6507.0
891	A320 (30 rows - 180 seats)	S1	120	2.0m	30	rp-spread-4-groups	normal	1147	1147.0	385	0	1289.0	6045.0
892	A320 (30 rows - 180 seats)	S1	120	2.0m	30	rp-spread-5-groups	normal	1165	1166.0	390	0	645.0	5215.0
893	A320 (30 rows - 180 seats)	S1	120	2.0m	30	rp-spread-6-groups	normal	1151	1151.0	382	0	667.0	4471.0
895	A320 (30 rows - 180 seats)	S1	120	2.0m	30	rp-steep-5-groups	normal	1174	1174.0	392	0	999.0	4653.0
894	A320 (30 rows - 180 seats)	S1	120	2.0m	30	rp-steep-4-groups	normal	1214	1215.0	393	0	963.0	5641.0
896	A320 (30 rows - 180 seats)	S1	120	2.0m	30	rp-steep-6-groups	normal	1161	1160.0	383	0	529.0	3925.0
897	A320 (30 rows - 180 seats)	S1	120	2.0m	30	rp-2-groups	normal	1211	1208.0	386	0	2619.0	8649.0
898	A320 (30 rows - 180 seats)	S1	120	2.0m	30	rp-3-groups	normal	1186	1186.0	385	0	1525.0	6841.0
899	A320 (30 rows - 180 seats)	S1	120	2.0m	30	rp-spread-4-groups	normal	1207	1208.0	394	0	1008.0	6063.0
900	A320 (30 rows - 180 seats)	S1	120	2.0m	30	rp-spread-5-groups	normal	1173	1174.0	396	0	891.0	5119.0
901	A320 (30 rows - 180 seats)	S1	120	2.0m	30	rp-spread-6-groups	normal	1150	1150.0	390	0	703.0	4624.0
902	A320 (30 rows - 180 seats)	S1	120	2.0m	30	rp-steep-4-groups	normal	1162	1163.0	389	0	934.0	5624.0
903	A320 (30 rows - 180 seats)	S1	120	2.0m	30	rp-steep-5-groups	normal	1181	1180.0	397	0	643.0	4527.0
904	A320 (30 rows - 180 seats)	S1	120	2.0m	30	rp-steep-6-groups	normal	1192	1192.0	388	0	603.0	4299.0
905	A320 (30 rows - 180 seats)	S1	120	2.0m	30	rp-2-groups	normal	1191	1188.0	394	0	2755.0	8605.0
906	A320 (30 rows - 180 seats)	S1	120	2.0m	30	rp-3-groups	normal	1207	1207.0	391	0	1562.0	6876.0
908	A320 (30 rows - 180 seats)	S1	120	2.0m	30	rp-spread-5-groups	normal	1165	1166.0	387	0	895.0	4984.0
907	A320 (30 rows - 180 seats)	S1	120	2.0m	30	rp-spread-4-groups	normal	1134	1135.0	394	0	1077.0	5899.0
909	A320 (30 rows - 180 seats)	S1	120	2.0m	30	rp-spread-6-groups	normal	1180	1180.0	391	0	647.0	4811.0
910	A320 (30 rows - 180 seats)	S1	120	2.0m	30	rp-steep-4-groups	normal	1194	1194.0	390	0	1217.0	5502.0
911	A320 (30 rows - 180 seats)	S1	120	2.0m	30	rp-steep-5-groups	normal	1144	1143.0	377	0	667.0	4354.0
912	A320 (30 rows - 180 seats)	S1	120	2.0m	30	rp-steep-6-groups	normal	1163	1163.0	393	0	685.0	3957.0
913	A320 (30 rows - 180 seats)	S1	120	2.0m	30	rp-2-groups	normal	1220	1217.0	390	0	3266.0	8315.0
914	A320 (30 rows - 180 seats)	S1	120	2.0m	30	rp-3-groups	normal	1199	1199.0	393	0	1654.0	6974.0
915	A320 (30 rows - 180 seats)	S1	120	2.0m	30	rp-spread-4-groups	normal	1186	1187.0	394	0	1286.0	6210.0
916	A320 (30 rows - 180 seats)	S1	120	2.0m	30	rp-spread-5-groups	normal	1204	1205.0	401	0	799.0	5106.0
917	A320 (30 rows - 180 seats)	S1	120	2.0m	30	rp-spread-6-groups	normal	1183	1183.0	383	0	860.0	4816.0
918	A320 (30 rows - 180 seats)	S1	120	2.0m	30	rp-steep-4-groups	normal	1198	1198.0	388	0	1351.0	5571.0
919	A320 (30 rows - 180 seats)	S1	120	2.0m	30	rp-steep-5-groups	normal	1176	1175.0	391	0	834.0	4635.0
920	A320 (30 rows - 180 seats)	S1	120	2.0m	30	rp-steep-6-groups	normal	1200	1200.0	393	0	623.0	4192.0
921	A320 (30 rows - 180 seats)	S1	120	2.0m	30	rp-2-groups	normal	1250	1248.0	397	0	3235.0	8835.0
922	A320 (30 rows - 180 seats)	S1	120	2.0m	30	rp-3-groups	normal	1201	1201.0	384	0	1537.0	6937.0
923	A320 (30 rows - 180 seats)	S1	120	2.0m	30	rp-spread-4-groups	normal	1150	1151.0	392	0	1211.0	5680.0
924	A320 (30 rows - 180 seats)	S1	120	2.0m	30	rp-spread-5-groups	normal	1178	1179.0	396	0	845.0	5226.0
925	A320 (30 rows - 180 seats)	S1	120	2.0m	30	rp-spread-6-groups	normal	1176	1176.0	396	0	600.0	4487.0
926	A320 (30 rows - 180 seats)	S1	120	2.0m	30	rp-steep-4-groups	normal	1186	1187.0	392	0	1148.0	5479.0
927	A320 (30 rows - 180 seats)	S1	120	2.0m	30	rp-steep-5-groups	normal	1226	1226.0	400	0	880.0	4879.0
928	A320 (30 rows - 180 seats)	S1	120	2.0m	30	rp-steep-6-groups	normal	1213	1212.0	395	0	848.0	4073.0
929	A320 (30 rows - 180 seats)	S1	120	2.0m	30	rp-2-groups	normal	1181	1178.0	393	0	2659.0	9020.0
930	A320 (30 rows - 180 seats)	S1	120	2.0m	30	rp-3-groups	normal	1148	1148.0	381	0	1550.0	6556.0
931	A320 (30 rows - 180 seats)	S1	120	2.0m	30	rp-spread-4-groups	normal	1168	1168.0	397	0	1002.0	6137.0
932	A320 (30 rows - 180 seats)	S1	120	2.0m	30	rp-spread-5-groups	normal	1202	1203.0	392	0	724.0	4882.0
933	A320 (30 rows - 180 seats)	S1	120	2.0m	30	rp-spread-6-groups	normal	1205	1205.0	394	0	743.0	4532.0
934	A320 (30 rows - 180 seats)	S1	120	2.0m	30	rp-steep-4-groups	normal	1181	1182.0	384	0	997.0	5485.0
935	A320 (30 rows - 180 seats)	S1	120	2.0m	30	rp-steep-5-groups	normal	1174	1174.0	388	0	884.0	4920.0
937	A320 (30 rows - 180 seats)	S1	120	2.0m	30	rp-2-groups	normal	1213	1211.0	390	0	2972.0	9031.0
936	A320 (30 rows - 180 seats)	S1	120	2.0m	30	rp-steep-6-groups	normal	1181	1181.0	391	0	649.0	3852.0
938	A320 (30 rows - 180 seats)	S1	120	2.0m	30	rp-3-groups	normal	1224	1224.0	394	0	1709.0	6811.0
939	A320 (30 rows - 180 seats)	S1	120	2.0m	30	rp-spread-4-groups	normal	1203	1204.0	396	0	1073.0	6057.0
940	A320 (30 rows - 180 seats)	S1	120	2.0m	30	rp-spread-5-groups	normal	1200	1201.0	403	0	914.0	5324.0
941	A320 (30 rows - 180 seats)	S1	120	2.0m	30	rp-spread-6-groups	normal	1179	1179.0	389	0	620.0	4696.0
942	A320 (30 rows - 180 seats)	S1	120	2.0m	30	rp-steep-4-groups	normal	1165	1166.0	390	0	1059.0	5137.0
943	A320 (30 rows - 180 seats)	S1	120	2.0m	30	rp-steep-5-groups	normal	1157	1157.0	383	0	911.0	4684.0
945	A320 (30 rows - 180 seats)	S1	120	2.0m	30	rp-2-groups	normal	1204	1201.0	381	0	2507.0	8113.0
944	A320 (30 rows - 180 seats)	S1	120	2.0m	30	rp-steep-6-groups	normal	1169	1169.0	391	0	602.0	4222.0
946	A320 (30 rows - 180 seats)	S1	120	2.0m	30	rp-3-groups	normal	1189	1189.0	389	0	1334.0	6437.0
947	A320 (30 rows - 180 seats)	S1	120	2.0m	30	rp-spread-4-groups	normal	1190	1191.0	390	0	1198.0	6131.0
949	A320 (30 rows - 180 seats)	S1	120	2.0m	30	rp-spread-6-groups	normal	1159	1159.0	390	0	672.0	4628.0
948	A320 (30 rows - 180 seats)	S1	120	2.0m	30	rp-spread-5-groups	normal	1178	1179.0	397	0	809.0	5339.0
950	A320 (30 rows - 180 seats)	S1	120	2.0m	30	rp-steep-4-groups	normal	1167	1168.0	397	0	962.0	5307.0
951	A320 (30 rows - 180 seats)	S1	120	2.0m	30	rp-steep-5-groups	normal	1173	1173.0	386	0	898.0	4519.0
952	A320 (30 rows - 180 seats)	S1	120	2.0m	30	rp-steep-6-groups	normal	1202	1201.0	386	0	609.0	3805.0
953	A320 (30 rows - 180 seats)	S1	120	2.0m	30	rp-2-groups	normal	1199	1196.0	406	0	2544.0	8581.0
954	A320 (30 rows - 180 seats)	S1	120	2.0m	30	rp-3-groups	normal	1194	1194.0	395	0	1644.0	6753.0
955	A320 (30 rows - 180 seats)	S1	120	2.0m	30	rp-spread-4-groups	normal	1212	1213.0	398	0	1194.0	6427.0
956	A320 (30 rows - 180 seats)	S1	120	2.0m	30	rp-spread-5-groups	normal	1161	1162.0	390	0	840.0	4993.0
957	A320 (30 rows - 180 seats)	S1	120	2.0m	30	rp-spread-6-groups	normal	1150	1150.0	382	0	697.0	4477.0
958	A320 (30 rows - 180 seats)	S1	120	2.0m	30	rp-steep-4-groups	normal	1183	1184.0	393	0	1187.0	5279.0
959	A320 (30 rows - 180 seats)	S1	120	2.0m	30	rp-steep-5-groups	normal	1178	1177.0	397	0	890.0	4682.0
960	A320 (30 rows - 180 seats)	S1	120	2.0m	30	rp-steep-6-groups	normal	1186	1186.0	389	0	699.0	3903.0
961	A320 (30 rows - 180 seats)	S1	120	2.0m	30	rp-2-groups	normal	1235	1233.0	400	0	3683.0	8987.0
963	A320 (30 rows - 180 seats)	S1	120	2.0m	30	rp-spread-4-groups	normal	1143	1144.0	387	0	938.0	5824.0
962	A320 (30 rows - 180 seats)	S1	120	2.0m	30	rp-3-groups	normal	1170	1170.0	385	0	1659.0	6456.0
964	A320 (30 rows - 180 seats)	S1	120	2.0m	30	rp-spread-5-groups	normal	1155	1156.0	386	0	805.0	4807.0
965	A320 (30 rows - 180 seats)	S1	120	2.0m	30	rp-spread-6-groups	normal	1150	1150.0	392	0	753.0	4614.0
966	A320 (30 rows - 180 seats)	S1	120	2.0m	30	rp-steep-4-groups	normal	1149	1150.0	394	0	1135.0	5558.0
967	A320 (30 rows - 180 seats)	S1	120	2.0m	30	rp-steep-5-groups	normal	1227	1226.0	399	0	765.0	4757.0
968	A320 (30 rows - 180 seats)	S1	120	2.0m	30	rp-steep-6-groups	normal	1182	1182.0	393	0	658.0	4124.0
969	A320 (30 rows - 180 seats)	S1	120	2.0m	30	rp-2-groups	normal	1259	1257.0	398	0	3334.0	8594.0
970	A320 (30 rows - 180 seats)	S1	120	2.0m	30	rp-3-groups	normal	1168	1168.0	386	0	1483.0	6487.0
971	A320 (30 rows - 180 seats)	S1	120	2.0m	30	rp-spread-4-groups	normal	1188	1188.0	397	0	1002.0	5846.0
972	A320 (30 rows - 180 seats)	S1	120	2.0m	30	rp-spread-5-groups	normal	1178	1179.0	388	0	822.0	4757.0
973	A320 (30 rows - 180 seats)	S1	120	2.0m	30	rp-spread-6-groups	normal	1178	1177.0	397	0	685.0	4712.0
974	A320 (30 rows - 180 seats)	S1	120	2.0m	30	rp-steep-4-groups	normal	1193	1194.0	396	0	1008.0	5554.0
975	A320 (30 rows - 180 seats)	S1	120	2.0m	30	rp-steep-5-groups	normal	1153	1152.0	382	0	662.0	4625.0
976	A320 (30 rows - 180 seats)	S1	120	2.0m	30	rp-steep-6-groups	normal	1158	1157.0	392	0	664.0	3887.0
977	A320 (30 rows - 180 seats)	S1	120	2.0m	30	rp-2-groups	normal	1215	1212.0	386	0	3115.0	8497.0
978	A320 (30 rows - 180 seats)	S1	120	2.0m	30	rp-3-groups	normal	1178	1179.0	392	0	1885.0	6773.0
979	A320 (30 rows - 180 seats)	S1	120	2.0m	30	rp-spread-4-groups	normal	1199	1199.0	390	0	1145.0	6027.0
980	A320 (30 rows - 180 seats)	S1	120	2.0m	30	rp-spread-5-groups	normal	1184	1185.0	381	0	800.0	5025.0
981	A320 (30 rows - 180 seats)	S1	120	2.0m	30	rp-spread-6-groups	normal	1166	1166.0	396	0	566.0	4563.0
982	A320 (30 rows - 180 seats)	S1	120	2.0m	30	rp-steep-4-groups	normal	1178	1178.0	392	0	1168.0	5885.0
983	A320 (30 rows - 180 seats)	S1	120	2.0m	30	rp-steep-5-groups	normal	1192	1192.0	391	0	756.0	4389.0
984	A320 (30 rows - 180 seats)	S1	120	2.0m	30	rp-steep-6-groups	normal	1159	1159.0	384	0	550.0	4200.0
985	A320 (30 rows - 180 seats)	S1	120	2.0m	30	rp-2-groups	normal	1213	1211.0	393	0	2578.0	8332.0
986	A320 (30 rows - 180 seats)	S1	120	2.0m	30	rp-3-groups	normal	1148	1148.0	385	0	1926.0	6497.0
987	A320 (30 rows - 180 seats)	S1	120	2.0m	30	rp-spread-4-groups	normal	1161	1161.0	386	0	955.0	5812.0
988	A320 (30 rows - 180 seats)	S1	120	2.0m	30	rp-spread-5-groups	normal	1154	1155.0	388	0	906.0	4990.0
989	A320 (30 rows - 180 seats)	S1	120	2.0m	30	rp-spread-6-groups	normal	1170	1170.0	394	0	636.0	4646.0
990	A320 (30 rows - 180 seats)	S1	120	2.0m	30	rp-steep-4-groups	normal	1177	1177.0	392	0	1220.0	5652.0
991	A320 (30 rows - 180 seats)	S1	120	2.0m	30	rp-steep-5-groups	normal	1196	1195.0	385	0	884.0	4555.0
992	A320 (30 rows - 180 seats)	S1	120	2.0m	30	rp-steep-6-groups	normal	1188	1188.0	391	0	652.0	3921.0
993	A320 (30 rows - 180 seats)	S1	120	2.0m	30	rp-2-groups	normal	1240	1238.0	392	0	3135.0	8885.0
994	A320 (30 rows - 180 seats)	S1	120	2.0m	30	rp-3-groups	normal	1143	1143.0	384	0	1236.0	7142.0
995	A320 (30 rows - 180 seats)	S1	120	2.0m	30	rp-spread-4-groups	normal	1176	1177.0	390	0	1139.0	6129.0
996	A320 (30 rows - 180 seats)	S1	120	2.0m	30	rp-spread-5-groups	normal	1140	1141.0	388	0	831.0	5386.0
998	A320 (30 rows - 180 seats)	S1	120	2.0m	30	rp-steep-4-groups	normal	1190	1191.0	389	0	886.0	5882.0
997	A320 (30 rows - 180 seats)	S1	120	2.0m	30	rp-spread-6-groups	normal	1198	1198.0	400	0	658.0	4743.0
999	A320 (30 rows - 180 seats)	S1	120	2.0m	30	rp-steep-5-groups	normal	1177	1177.0	391	0	831.0	4520.0
1000	A320 (30 rows - 180 seats)	S1	120	2.0m	30	rp-steep-6-groups	normal	1160	1159.0	391	0	792.0	3935.0
1001	A320 (30 rows - 180 seats)	S1	120	2.0m	30	rp-2-groups	normal	1174	1171.0	382	0	2311.0	8620.0
1002	A320 (30 rows - 180 seats)	S1	120	2.0m	30	rp-3-groups	normal	1188	1188.0	387	0	1648.0	6441.0
1003	A320 (30 rows - 180 seats)	S1	120	2.0m	30	rp-spread-4-groups	normal	1208	1208.0	398	0	1225.0	6136.0
1004	A320 (30 rows - 180 seats)	S1	120	2.0m	30	rp-spread-5-groups	normal	1202	1203.0	394	0	820.0	5081.0
1005	A320 (30 rows - 180 seats)	S1	120	2.0m	30	rp-spread-6-groups	normal	1173	1173.0	387	0	643.0	4675.0
1006	A320 (30 rows - 180 seats)	S1	120	2.0m	30	rp-steep-4-groups	normal	1189	1190.0	393	0	926.0	5744.0
1007	A320 (30 rows - 180 seats)	S1	120	2.0m	30	rp-steep-5-groups	normal	1200	1200.0	389	0	773.0	4730.0
1008	A320 (30 rows - 180 seats)	S1	120	2.0m	30	rp-steep-6-groups	normal	1162	1161.0	395	0	619.0	4131.0
1009	A320 (30 rows - 180 seats)	S1	120	2.0m	30	rp-2-groups	normal	1177	1175.0	390	0	2950.0	8481.0
1010	A320 (30 rows - 180 seats)	S1	120	2.0m	30	rp-3-groups	normal	1198	1198.0	385	0	1738.0	6400.0
1011	A320 (30 rows - 180 seats)	S1	120	2.0m	30	rp-spread-4-groups	normal	1160	1160.0	385	0	1048.0	5917.0
1012	A320 (30 rows - 180 seats)	S1	120	2.0m	30	rp-spread-5-groups	normal	1187	1188.0	399	0	979.0	4915.0
1013	A320 (30 rows - 180 seats)	S1	120	2.0m	30	rp-spread-6-groups	normal	1143	1143.0	382	0	527.0	4483.0
1014	A320 (30 rows - 180 seats)	S1	120	2.0m	30	rp-steep-4-groups	normal	1166	1167.0	383	0	1004.0	5414.0
1015	A320 (30 rows - 180 seats)	S1	120	2.0m	30	rp-steep-5-groups	normal	1197	1196.0	393	0	1015.0	4758.0
1016	A320 (30 rows - 180 seats)	S1	120	2.0m	30	rp-steep-6-groups	normal	1198	1198.0	389	0	579.0	3815.0
1017	A320 (30 rows - 180 seats)	S1	120	2.0m	30	rp-2-groups	normal	1201	1199.0	394	0	3235.0	8631.0
1018	A320 (30 rows - 180 seats)	S1	120	2.0m	30	rp-3-groups	normal	1181	1181.0	393	0	1325.0	7063.0
1019	A320 (30 rows - 180 seats)	S1	120	2.0m	30	rp-spread-4-groups	normal	1215	1215.0	390	0	995.0	5916.0
1020	A320 (30 rows - 180 seats)	S1	120	2.0m	30	rp-spread-5-groups	normal	1169	1170.0	387	0	823.0	4874.0
1021	A320 (30 rows - 180 seats)	S1	120	2.0m	30	rp-spread-6-groups	normal	1178	1178.0	400	0	720.0	4691.0
1022	A320 (30 rows - 180 seats)	S1	120	2.0m	30	rp-steep-4-groups	normal	1199	1200.0	388	0	996.0	5759.0
1023	A320 (30 rows - 180 seats)	S1	120	2.0m	30	rp-steep-5-groups	normal	1221	1220.0	393	0	747.0	4866.0
1024	A320 (30 rows - 180 seats)	S1	120	2.0m	30	rp-steep-6-groups	normal	1194	1194.0	394	0	645.0	3920.0
1025	A320 (30 rows - 180 seats)	S1	120	2.0m	30	rp-2-groups	normal	1215	1212.0	384	0	2477.0	8669.0
1026	A320 (30 rows - 180 seats)	S1	120	2.0m	30	rp-3-groups	normal	1174	1174.0	391	0	1636.0	6733.0
1027	A320 (30 rows - 180 seats)	S1	120	2.0m	30	rp-spread-4-groups	normal	1181	1182.0	397	0	965.0	5758.0
1028	A320 (30 rows - 180 seats)	S1	120	2.0m	30	rp-spread-5-groups	normal	1171	1172.0	400	0	708.0	5167.0
1029	A320 (30 rows - 180 seats)	S1	120	2.0m	30	rp-spread-6-groups	normal	1166	1166.0	383	0	627.0	4494.0
1030	A320 (30 rows - 180 seats)	S1	120	2.0m	30	rp-steep-4-groups	normal	1162	1163.0	389	0	1109.0	5662.0
1031	A320 (30 rows - 180 seats)	S1	120	2.0m	30	rp-steep-5-groups	normal	1208	1208.0	399	0	772.0	4646.0
1032	A320 (30 rows - 180 seats)	S1	120	2.0m	30	rp-steep-6-groups	normal	1195	1194.0	396	0	634.0	3888.0
1033	A320 (30 rows - 180 seats)	S1	120	2.0m	30	rp-2-groups	normal	1210	1208.0	384	0	3109.0	8267.0
1034	A320 (30 rows - 180 seats)	S1	120	2.0m	30	rp-3-groups	normal	1185	1185.0	392	0	1454.0	6873.0
1035	A320 (30 rows - 180 seats)	S1	120	2.0m	30	rp-spread-4-groups	normal	1193	1194.0	394	0	1097.0	5937.0
1036	A320 (30 rows - 180 seats)	S1	120	2.0m	30	rp-spread-5-groups	normal	1155	1156.0	391	0	839.0	5068.0
1037	A320 (30 rows - 180 seats)	S1	120	2.0m	30	rp-spread-6-groups	normal	1145	1145.0	382	0	627.0	4476.0
1038	A320 (30 rows - 180 seats)	S1	120	2.0m	30	rp-steep-4-groups	normal	1211	1212.0	397	0	1303.0	5384.0
1039	A320 (30 rows - 180 seats)	S1	120	2.0m	30	rp-steep-5-groups	normal	1202	1201.0	398	0	994.0	4699.0
1040	A320 (30 rows - 180 seats)	S1	120	2.0m	30	rp-steep-6-groups	normal	1213	1213.0	388	0	679.0	4105.0
1041	A320 (30 rows - 180 seats)	S1	120	2.0m	30	rp-2-groups	normal	1199	1196.0	395	0	2397.0	8516.0
1043	A320 (30 rows - 180 seats)	S1	120	2.0m	30	rp-spread-4-groups	normal	1182	1183.0	389	0	1062.0	6215.0
1042	A320 (30 rows - 180 seats)	S1	120	2.0m	30	rp-3-groups	normal	1234	1234.0	395	0	1652.0	7224.0
1045	A320 (30 rows - 180 seats)	S1	120	2.0m	30	rp-spread-6-groups	normal	1160	1160.0	391	0	604.0	4632.0
1044	A320 (30 rows - 180 seats)	S1	120	2.0m	30	rp-spread-5-groups	normal	1178	1179.0	396	0	790.0	4844.0
1046	A320 (30 rows - 180 seats)	S1	120	2.0m	30	rp-steep-4-groups	normal	1200	1201.0	392	0	852.0	5608.0
1047	A320 (30 rows - 180 seats)	S1	120	2.0m	30	rp-steep-5-groups	normal	1183	1182.0	400	0	895.0	4727.0
1049	A320 (30 rows - 180 seats)	S1	120	2.0m	30	rp-2-groups	normal	1199	1196.0	386	0	2856.0	8550.0
1048	A320 (30 rows - 180 seats)	S1	120	2.0m	30	rp-steep-6-groups	normal	1218	1217.0	398	0	698.0	3918.0
1050	A320 (30 rows - 180 seats)	S1	120	2.0m	30	rp-3-groups	normal	1184	1184.0	386	0	1561.0	7191.0
1051	A320 (30 rows - 180 seats)	S1	120	2.0m	30	rp-spread-4-groups	normal	1213	1213.0	395	0	1051.0	5915.0
1052	A320 (30 rows - 180 seats)	S1	120	2.0m	30	rp-spread-5-groups	normal	1187	1188.0	393	0	913.0	5007.0
1053	A320 (30 rows - 180 seats)	S1	120	2.0m	30	rp-spread-6-groups	normal	1224	1224.0	383	0	811.0	4716.0
1054	A320 (30 rows - 180 seats)	S1	120	2.0m	30	rp-steep-4-groups	normal	1174	1174.0	385	0	989.0	5375.0
1055	A320 (30 rows - 180 seats)	S1	120	2.0m	30	rp-steep-5-groups	normal	1181	1180.0	389	0	856.0	4695.0
1056	A320 (30 rows - 180 seats)	S1	120	2.0m	30	rp-steep-6-groups	normal	1173	1172.0	394	0	694.0	4115.0
1057	A320 (30 rows - 180 seats)	S1	120	2.0m	30	rp-2-groups	normal	1247	1244.0	404	0	2835.0	8935.0
1058	A320 (30 rows - 180 seats)	S1	120	2.0m	30	rp-3-groups	normal	1154	1154.0	383	0	1654.0	6571.0
1059	A320 (30 rows - 180 seats)	S1	120	2.0m	30	rp-spread-4-groups	normal	1187	1187.0	399	0	899.0	5948.0
1060	A320 (30 rows - 180 seats)	S1	120	2.0m	30	rp-spread-5-groups	normal	1164	1165.0	393	0	900.0	5005.0
1061	A320 (30 rows - 180 seats)	S1	120	2.0m	30	rp-spread-6-groups	normal	1154	1154.0	394	0	609.0	5004.0
1062	A320 (30 rows - 180 seats)	S1	120	2.0m	30	rp-steep-4-groups	normal	1194	1195.0	399	0	1195.0	5809.0
1063	A320 (30 rows - 180 seats)	S1	120	2.0m	30	rp-steep-5-groups	normal	1202	1202.0	394	0	855.0	4666.0
1064	A320 (30 rows - 180 seats)	S1	120	2.0m	30	rp-steep-6-groups	normal	1203	1202.0	393	0	764.0	4111.0
1065	A320 (30 rows - 180 seats)	S1	120	2.0m	30	rp-2-groups	normal	1243	1240.0	398	0	3145.0	8418.0
1066	A320 (30 rows - 180 seats)	S1	120	2.0m	30	rp-3-groups	normal	1233	1233.0	402	0	1802.0	7321.0
1067	A320 (30 rows - 180 seats)	S1	120	2.0m	30	rp-spread-4-groups	normal	1206	1207.0	390	0	877.0	5862.0
1068	A320 (30 rows - 180 seats)	S1	120	2.0m	30	rp-spread-5-groups	normal	1201	1202.0	395	0	976.0	5071.0
1069	A320 (30 rows - 180 seats)	S1	120	2.0m	30	rp-spread-6-groups	normal	1174	1174.0	391	0	653.0	4310.0
1070	A320 (30 rows - 180 seats)	S1	120	2.0m	30	rp-steep-4-groups	normal	1211	1212.0	389	0	1337.0	5823.0
1071	A320 (30 rows - 180 seats)	S1	120	2.0m	30	rp-steep-5-groups	normal	1187	1187.0	393	0	774.0	4483.0
1073	A320 (30 rows - 180 seats)	S1	120	2.0m	30	rp-2-groups	normal	1214	1211.0	391	0	2984.0	8794.0
1072	A320 (30 rows - 180 seats)	S1	120	2.0m	30	rp-steep-6-groups	normal	1218	1217.0	404	0	747.0	4402.0
1074	A320 (30 rows - 180 seats)	S1	120	2.0m	30	rp-3-groups	normal	1232	1232.0	389	0	1610.0	6880.0
1075	A320 (30 rows - 180 seats)	S1	120	2.0m	30	rp-spread-4-groups	normal	1177	1178.0	390	0	1138.0	5904.0
1076	A320 (30 rows - 180 seats)	S1	120	2.0m	30	rp-spread-5-groups	normal	1168	1169.0	391	0	800.0	4976.0
1077	A320 (30 rows - 180 seats)	S1	120	2.0m	30	rp-spread-6-groups	normal	1207	1207.0	401	0	780.0	4759.0
1078	A320 (30 rows - 180 seats)	S1	120	2.0m	30	rp-steep-4-groups	normal	1184	1185.0	386	0	1101.0	5496.0
1079	A320 (30 rows - 180 seats)	S1	120	2.0m	30	rp-steep-5-groups	normal	1174	1173.0	381	0	838.0	4489.0
1080	A320 (30 rows - 180 seats)	S1	120	2.0m	30	rp-steep-6-groups	normal	1176	1175.0	388	0	719.0	4223.0
1081	A320 (30 rows - 180 seats)	S1	120	2.0m	30	rp-2-groups	normal	1235	1232.0	393	0	2817.0	8732.0
1082	A320 (30 rows - 180 seats)	S1	120	2.0m	30	rp-3-groups	normal	1196	1197.0	405	0	1611.0	6931.0
1083	A320 (30 rows - 180 seats)	S1	120	2.0m	30	rp-spread-4-groups	normal	1151	1152.0	375	0	987.0	5530.0
1084	A320 (30 rows - 180 seats)	S1	120	2.0m	30	rp-spread-5-groups	normal	1180	1181.0	389	0	846.0	4765.0
1085	A320 (30 rows - 180 seats)	S1	120	2.0m	30	rp-spread-6-groups	normal	1199	1199.0	387	0	700.0	4472.0
1086	A320 (30 rows - 180 seats)	S1	120	2.0m	30	rp-steep-4-groups	normal	1221	1221.0	398	0	1027.0	5725.0
1087	A320 (30 rows - 180 seats)	S1	120	2.0m	30	rp-steep-5-groups	normal	1182	1181.0	395	0	904.0	4896.0
1089	A320 (30 rows - 180 seats)	S1	120	2.0m	30	rp-2-groups	normal	1194	1192.0	384	0	2603.0	8521.0
1088	A320 (30 rows - 180 seats)	S1	120	2.0m	30	rp-steep-6-groups	normal	1184	1184.0	383	0	752.0	3812.0
1090	A320 (30 rows - 180 seats)	S1	120	2.0m	30	rp-3-groups	normal	1205	1205.0	398	0	1490.0	7126.0
1091	A320 (30 rows - 180 seats)	S1	120	2.0m	30	rp-spread-4-groups	normal	1223	1224.0	410	0	1090.0	6258.0
1092	A320 (30 rows - 180 seats)	S1	120	2.0m	30	rp-spread-5-groups	normal	1177	1179.0	398	0	954.0	5058.0
1093	A320 (30 rows - 180 seats)	S1	120	2.0m	30	rp-spread-6-groups	normal	1148	1148.0	388	0	709.0	4658.0
1094	A320 (30 rows - 180 seats)	S1	120	2.0m	30	rp-steep-4-groups	normal	1183	1183.0	383	0	1188.0	5412.0
1095	A320 (30 rows - 180 seats)	S1	120	2.0m	30	rp-steep-5-groups	normal	1218	1218.0	388	0	790.0	4409.0
1096	A320 (30 rows - 180 seats)	S1	120	2.0m	30	rp-steep-6-groups	normal	1169	1168.0	394	0	713.0	4080.0
1097	A320 (30 rows - 180 seats)	S1	120	2.0m	30	rp-2-groups	normal	1191	1189.0	387	0	2516.0	8675.0
1098	A320 (30 rows - 180 seats)	S1	120	2.0m	30	rp-3-groups	normal	1218	1218.0	402	0	1907.0	7014.0
1100	A320 (30 rows - 180 seats)	S1	120	2.0m	30	rp-spread-5-groups	normal	1172	1173.0	395	0	755.0	5133.0
1099	A320 (30 rows - 180 seats)	S1	120	2.0m	30	rp-spread-4-groups	normal	1221	1221.0	393	0	1196.0	6050.0
1101	A320 (30 rows - 180 seats)	S1	120	2.0m	30	rp-spread-6-groups	normal	1185	1185.0	405	0	743.0	4617.0
1102	A320 (30 rows - 180 seats)	S1	120	2.0m	30	rp-steep-4-groups	normal	1229	1230.0	400	0	1238.0	5498.0
1103	A320 (30 rows - 180 seats)	S1	120	2.0m	30	rp-steep-5-groups	normal	1147	1146.0	390	0	853.0	4634.0
1104	A320 (30 rows - 180 seats)	S1	120	2.0m	30	rp-steep-6-groups	normal	1176	1176.0	394	0	695.0	4066.0
1105	A320 (30 rows - 180 seats)	S1	120	2.0m	30	rp-2-groups	normal	1245	1242.0	395	0	2745.0	8220.0
1106	A320 (30 rows - 180 seats)	S1	120	2.0m	30	rp-3-groups	normal	1213	1213.0	399	0	1618.0	6773.0
1107	A320 (30 rows - 180 seats)	S1	120	2.0m	30	rp-spread-4-groups	normal	1137	1137.0	388	0	1098.0	5437.0
1108	A320 (30 rows - 180 seats)	S1	120	2.0m	30	rp-spread-5-groups	normal	1174	1175.0	395	0	749.0	4960.0
1109	A320 (30 rows - 180 seats)	S1	120	2.0m	30	rp-spread-6-groups	normal	1159	1159.0	390	0	716.0	4501.0
1110	A320 (30 rows - 180 seats)	S1	120	2.0m	30	rp-steep-4-groups	normal	1174	1175.0	392	0	996.0	5665.0
1111	A320 (30 rows - 180 seats)	S1	120	2.0m	30	rp-steep-5-groups	normal	1188	1187.0	398	0	796.0	4751.0
1113	A320 (30 rows - 180 seats)	S1	120	2.0m	30	rp-2-groups	normal	1211	1208.0	399	0	3154.0	8764.0
1112	A320 (30 rows - 180 seats)	S1	120	2.0m	30	rp-steep-6-groups	normal	1192	1191.0	393	0	743.0	4239.0
1114	A320 (30 rows - 180 seats)	S1	120	2.0m	30	rp-3-groups	normal	1202	1202.0	395	0	1654.0	6695.0
1115	A320 (30 rows - 180 seats)	S1	120	2.0m	30	rp-spread-4-groups	normal	1180	1181.0	407	0	1195.0	6067.0
1116	A320 (30 rows - 180 seats)	S1	120	2.0m	30	rp-spread-5-groups	normal	1195	1196.0	394	0	723.0	5069.0
1117	A320 (30 rows - 180 seats)	S1	120	2.0m	30	rp-spread-6-groups	normal	1171	1171.0	396	0	700.0	4425.0
1118	A320 (30 rows - 180 seats)	S1	120	2.0m	30	rp-steep-4-groups	normal	1139	1140.0	377	0	1095.0	5610.0
1119	A320 (30 rows - 180 seats)	S1	120	2.0m	30	rp-steep-5-groups	normal	1208	1208.0	395	0	998.0	4683.0
1120	A320 (30 rows - 180 seats)	S1	120	2.0m	30	rp-steep-6-groups	normal	1162	1162.0	391	0	629.0	4336.0
1121	A320 (30 rows - 180 seats)	S1	120	2.0m	30	rp-2-groups	normal	1200	1198.0	387	0	2547.0	8716.0
1122	A320 (30 rows - 180 seats)	S1	120	2.0m	30	rp-3-groups	normal	1212	1212.0	404	0	1882.0	6867.0
1123	A320 (30 rows - 180 seats)	S1	120	2.0m	30	rp-spread-4-groups	normal	1178	1178.0	405	0	882.0	6016.0
1124	A320 (30 rows - 180 seats)	S1	120	2.0m	30	rp-spread-5-groups	normal	1181	1183.0	393	0	882.0	5295.0
1125	A320 (30 rows - 180 seats)	S1	120	2.0m	30	rp-spread-6-groups	normal	1154	1154.0	396	0	651.0	4619.0
1126	A320 (30 rows - 180 seats)	S1	120	2.0m	30	rp-steep-4-groups	normal	1196	1197.0	396	0	1207.0	5692.0
1127	A320 (30 rows - 180 seats)	S1	120	2.0m	30	rp-steep-5-groups	normal	1180	1180.0	382	0	829.0	4549.0
1128	A320 (30 rows - 180 seats)	S1	120	2.0m	30	rp-steep-6-groups	normal	1219	1218.0	399	0	655.0	4129.0
1129	A320 (30 rows - 180 seats)	S1	120	2.0m	30	rp-2-groups	normal	1206	1203.0	395	0	3481.0	8331.0
1130	A320 (30 rows - 180 seats)	S1	120	2.0m	30	rp-3-groups	normal	1174	1174.0	384	0	1401.0	6470.0
1131	A320 (30 rows - 180 seats)	S1	120	2.0m	30	rp-spread-4-groups	normal	1154	1155.0	402	0	1154.0	6009.0
1132	A320 (30 rows - 180 seats)	S1	120	2.0m	30	rp-spread-5-groups	normal	1145	1146.0	395	0	875.0	5066.0
1133	A320 (30 rows - 180 seats)	S1	120	2.0m	30	rp-spread-6-groups	normal	1196	1196.0	402	0	731.0	4643.0
1134	A320 (30 rows - 180 seats)	S1	120	2.0m	30	rp-steep-4-groups	normal	1205	1206.0	396	0	1029.0	5515.0
1135	A320 (30 rows - 180 seats)	S1	120	2.0m	30	rp-steep-5-groups	normal	1166	1165.0	393	0	713.0	4639.0
1136	A320 (30 rows - 180 seats)	S1	120	2.0m	30	rp-steep-6-groups	normal	1175	1175.0	400	0	588.0	3787.0
1137	A320 (30 rows - 180 seats)	S1	120	2.0m	30	rp-2-groups	normal	1227	1224.0	396	0	2895.0	9174.0
1138	A320 (30 rows - 180 seats)	S1	120	2.0m	30	rp-3-groups	normal	1184	1184.0	385	0	1451.0	6365.0
1140	A320 (30 rows - 180 seats)	S1	120	2.0m	30	rp-spread-5-groups	normal	1179	1180.0	391	0	969.0	5291.0
1139	A320 (30 rows - 180 seats)	S1	120	2.0m	30	rp-spread-4-groups	normal	1168	1169.0	387	0	890.0	5526.0
1141	A320 (30 rows - 180 seats)	S1	120	2.0m	30	rp-spread-6-groups	normal	1175	1175.0	393	0	678.0	4473.0
1142	A320 (30 rows - 180 seats)	S1	120	2.0m	30	rp-steep-4-groups	normal	1177	1178.0	386	0	1039.0	5306.0
1144	A320 (30 rows - 180 seats)	S1	120	2.0m	30	rp-steep-6-groups	normal	1158	1158.0	378	0	645.0	3789.0
1143	A320 (30 rows - 180 seats)	S1	120	2.0m	30	rp-steep-5-groups	normal	1201	1201.0	390	0	936.0	4652.0
1145	A320 (30 rows - 180 seats)	S1	120	2.0m	30	rp-2-groups	normal	1201	1198.0	395	0	2999.0	7881.0
1146	A320 (30 rows - 180 seats)	S1	120	2.0m	30	rp-3-groups	normal	1213	1213.0	400	0	1431.0	7021.0
1148	A320 (30 rows - 180 seats)	S1	120	2.0m	30	rp-spread-5-groups	normal	1174	1175.0	390	0	836.0	5086.0
1147	A320 (30 rows - 180 seats)	S1	120	2.0m	30	rp-spread-4-groups	normal	1165	1165.0	386	0	1164.0	5970.0
1149	A320 (30 rows - 180 seats)	S1	120	2.0m	30	rp-spread-6-groups	normal	1196	1196.0	395	0	726.0	4576.0
1150	A320 (30 rows - 180 seats)	S1	120	2.0m	30	rp-steep-4-groups	normal	1151	1152.0	389	0	998.0	5371.0
1152	A320 (30 rows - 180 seats)	S1	120	2.0m	30	rp-steep-6-groups	normal	1186	1185.0	388	0	643.0	4020.0
1151	A320 (30 rows - 180 seats)	S1	120	2.0m	30	rp-steep-5-groups	normal	1188	1188.0	389	0	900.0	4576.0
1153	A320 (30 rows - 180 seats)	S1	120	2.0m	30	rp-2-groups	normal	1218	1215.0	393	0	2645.0	8777.0
1154	A320 (30 rows - 180 seats)	S1	120	2.0m	30	rp-3-groups	normal	1212	1212.0	399	0	1545.0	6975.0
1156	A320 (30 rows - 180 seats)	S1	120	2.0m	30	rp-spread-5-groups	normal	1154	1155.0	385	0	772.0	4747.0
1155	A320 (30 rows - 180 seats)	S1	120	2.0m	30	rp-spread-4-groups	normal	1180	1180.0	398	0	905.0	6363.0
1157	A320 (30 rows - 180 seats)	S1	120	2.0m	30	rp-spread-6-groups	normal	1169	1169.0	390	0	561.0	4599.0
1158	A320 (30 rows - 180 seats)	S1	120	2.0m	30	rp-steep-4-groups	normal	1204	1204.0	387	0	1212.0	5446.0
1159	A320 (30 rows - 180 seats)	S1	120	2.0m	30	rp-steep-5-groups	normal	1172	1171.0	392	0	840.0	4529.0
1160	A320 (30 rows - 180 seats)	S1	120	2.0m	30	rp-steep-6-groups	normal	1216	1216.0	399	0	704.0	4030.0
1162	A320 (30 rows - 180 seats)	S1	120	2.0m	30	rp-3-groups	normal	1150	1150.0	393	0	1654.0	6931.0
1161	A320 (30 rows - 180 seats)	S1	120	2.0m	30	rp-2-groups	normal	1242	1239.0	396	0	2863.0	8602.0
1163	A320 (30 rows - 180 seats)	S1	120	2.0m	30	rp-spread-4-groups	normal	1222	1222.0	392	0	1048.0	5972.0
1164	A320 (30 rows - 180 seats)	S1	120	2.0m	30	rp-spread-5-groups	normal	1138	1139.0	392	0	690.0	5007.0
1165	A320 (30 rows - 180 seats)	S1	120	2.0m	30	rp-spread-6-groups	normal	1140	1140.0	378	0	572.0	4560.0
1166	A320 (30 rows - 180 seats)	S1	120	2.0m	30	rp-steep-4-groups	normal	1176	1177.0	391	0	1090.0	5516.0
1167	A320 (30 rows - 180 seats)	S1	120	2.0m	30	rp-steep-5-groups	normal	1170	1169.0	391	0	628.0	4406.0
1168	A320 (30 rows - 180 seats)	S1	120	2.0m	30	rp-steep-6-groups	normal	1186	1185.0	388	0	633.0	4032.0
1169	A320 (30 rows - 180 seats)	S1	120	2.0m	30	rp-2-groups	normal	1162	1159.0	391	0	2592.0	8257.0
1170	A320 (30 rows - 180 seats)	S1	120	2.0m	30	rp-3-groups	normal	1184	1184.0	395	0	1571.0	6937.0
1171	A320 (30 rows - 180 seats)	S1	120	2.0m	30	rp-spread-4-groups	normal	1166	1167.0	387	0	1275.0	5987.0
1172	A320 (30 rows - 180 seats)	S1	120	2.0m	30	rp-spread-5-groups	normal	1149	1150.0	395	0	700.0	4946.0
1173	A320 (30 rows - 180 seats)	S1	120	2.0m	30	rp-spread-6-groups	normal	1179	1179.0	399	0	699.0	4656.0
1174	A320 (30 rows - 180 seats)	S1	120	2.0m	30	rp-steep-4-groups	normal	1256	1257.0	409	0	1392.0	5860.0
1175	A320 (30 rows - 180 seats)	S1	120	2.0m	30	rp-steep-5-groups	normal	1212	1211.0	393	0	690.0	4574.0
1176	A320 (30 rows - 180 seats)	S1	120	2.0m	30	rp-steep-6-groups	normal	1201	1201.0	392	0	676.0	4069.0
1177	A320 (30 rows - 180 seats)	S1	120	2.0m	30	rp-2-groups	normal	1197	1194.0	382	0	2862.0	8426.0
1178	A320 (30 rows - 180 seats)	S1	120	2.0m	30	rp-3-groups	normal	1227	1228.0	397	0	1715.0	6756.0
1179	A320 (30 rows - 180 seats)	S1	120	2.0m	30	rp-spread-4-groups	normal	1153	1153.0	379	0	1173.0	5908.0
1180	A320 (30 rows - 180 seats)	S1	120	2.0m	30	rp-spread-5-groups	normal	1161	1162.0	393	0	874.0	5195.0
1181	A320 (30 rows - 180 seats)	S1	120	2.0m	30	rp-spread-6-groups	normal	1192	1192.0	394	0	681.0	4512.0
1182	A320 (30 rows - 180 seats)	S1	120	2.0m	30	rp-steep-4-groups	normal	1234	1235.0	395	0	1349.0	5879.0
1183	A320 (30 rows - 180 seats)	S1	120	2.0m	30	rp-steep-5-groups	normal	1209	1209.0	393	0	838.0	4690.0
1184	A320 (30 rows - 180 seats)	S1	120	2.0m	30	rp-steep-6-groups	normal	1186	1186.0	391	0	678.0	3991.0
1185	A320 (30 rows - 180 seats)	S1	120	2.0m	30	rp-2-groups	normal	1260	1258.0	393	0	2796.0	8861.0
1186	A320 (30 rows - 180 seats)	S1	120	2.0m	30	rp-3-groups	normal	1193	1193.0	385	0	1803.0	7042.0
1187	A320 (30 rows - 180 seats)	S1	120	2.0m	30	rp-spread-4-groups	normal	1203	1204.0	397	0	1170.0	6088.0
1188	A320 (30 rows - 180 seats)	S1	120	2.0m	30	rp-spread-5-groups	normal	1182	1183.0	402	0	853.0	4927.0
1189	A320 (30 rows - 180 seats)	S1	120	2.0m	30	rp-spread-6-groups	normal	1207	1207.0	393	0	767.0	4520.0
1190	A320 (30 rows - 180 seats)	S1	120	2.0m	30	rp-steep-4-groups	normal	1192	1193.0	390	0	1157.0	5492.0
1191	A320 (30 rows - 180 seats)	S1	120	2.0m	30	rp-steep-5-groups	normal	1192	1191.0	390	0	752.0	4914.0
1192	A320 (30 rows - 180 seats)	S1	120	2.0m	30	rp-steep-6-groups	normal	1198	1197.0	393	0	666.0	4029.0
1193	A320 (30 rows - 180 seats)	S1	120	2.0m	30	rp-2-groups	normal	1205	1203.0	398	0	3137.0	8663.0
1194	A320 (30 rows - 180 seats)	S1	120	2.0m	30	rp-3-groups	normal	1200	1200.0	394	0	1652.0	6667.0
1195	A320 (30 rows - 180 seats)	S1	120	2.0m	30	rp-spread-4-groups	normal	1174	1175.0	387	0	1208.0	5813.0
1196	A320 (30 rows - 180 seats)	S1	120	2.0m	30	rp-spread-5-groups	normal	1215	1216.0	394	0	866.0	5201.0
1197	A320 (30 rows - 180 seats)	S1	120	2.0m	30	rp-spread-6-groups	normal	1170	1170.0	396	0	784.0	4418.0
1198	A320 (30 rows - 180 seats)	S1	120	2.0m	30	rp-steep-4-groups	normal	1187	1188.0	391	0	1136.0	5670.0
1199	A320 (30 rows - 180 seats)	S1	120	2.0m	30	rp-steep-5-groups	normal	1188	1187.0	389	0	853.0	4503.0
1200	A320 (30 rows - 180 seats)	S1	120	2.0m	30	rp-steep-6-groups	normal	1204	1204.0	385	0	794.0	4045.0
1201	A320 (30 rows - 180 seats)	S1	120	2.0m	30	rp-2-groups	normal	1284	1282.0	403	0	3234.0	8408.0
1202	A320 (30 rows - 180 seats)	S1	120	2.0m	30	rp-3-groups	normal	1197	1197.0	379	0	1972.0	6526.0
1203	A320 (30 rows - 180 seats)	S1	120	2.0m	30	rp-spread-4-groups	normal	1199	1199.0	391	0	1282.0	6338.0
1204	A320 (30 rows - 180 seats)	S1	120	2.0m	30	rp-spread-5-groups	normal	1157	1158.0	396	0	874.0	5070.0
1205	A320 (30 rows - 180 seats)	S1	120	2.0m	30	rp-spread-6-groups	normal	1196	1196.0	405	0	746.0	4643.0
1206	A320 (30 rows - 180 seats)	S1	120	2.0m	30	rp-steep-4-groups	normal	1161	1162.0	387	0	1091.0	5977.0
1207	A320 (30 rows - 180 seats)	S1	120	2.0m	30	rp-steep-5-groups	normal	1178	1177.0	395	0	839.0	4633.0
1208	A320 (30 rows - 180 seats)	S1	120	2.0m	30	rp-steep-6-groups	normal	1213	1213.0	401	0	640.0	4085.0
1209	A320 (30 rows - 180 seats)	S1	120	2.0m	30	rp-2-groups	normal	1188	1185.0	381	0	2288.0	8773.0
1210	A320 (30 rows - 180 seats)	S1	120	2.0m	30	rp-3-groups	normal	1212	1212.0	399	0	1673.0	6869.0
1211	A320 (30 rows - 180 seats)	S1	120	2.0m	30	rp-spread-4-groups	normal	1191	1191.0	392	0	1292.0	6122.0
1212	A320 (30 rows - 180 seats)	S1	120	2.0m	30	rp-spread-5-groups	normal	1186	1187.0	391	0	710.0	5352.0
1213	A320 (30 rows - 180 seats)	S1	120	2.0m	30	rp-spread-6-groups	normal	1159	1159.0	388	0	680.0	4572.0
1214	A320 (30 rows - 180 seats)	S1	120	2.0m	30	rp-steep-4-groups	normal	1184	1185.0	393	0	1043.0	5645.0
1215	A320 (30 rows - 180 seats)	S1	120	2.0m	30	rp-steep-5-groups	normal	1158	1157.0	390	0	817.0	4483.0
1216	A320 (30 rows - 180 seats)	S1	120	2.0m	30	rp-steep-6-groups	normal	1182	1182.0	401	0	745.0	4134.0
1217	A320 (30 rows - 180 seats)	S1	120	2.0m	30	rp-2-groups	normal	1176	1174.0	387	0	2645.0	8806.0
1219	A320 (30 rows - 180 seats)	S1	120	2.0m	30	rp-spread-4-groups	normal	1181	1182.0	394	0	1281.0	5807.0
1218	A320 (30 rows - 180 seats)	S1	120	2.0m	30	rp-3-groups	normal	1198	1198.0	386	0	1674.0	6538.0
1220	A320 (30 rows - 180 seats)	S1	120	2.0m	30	rp-spread-5-groups	normal	1182	1183.0	402	0	872.0	5342.0
1221	A320 (30 rows - 180 seats)	S1	120	2.0m	30	rp-spread-6-groups	normal	1189	1189.0	381	0	672.0	4635.0
1222	A320 (30 rows - 180 seats)	S1	120	2.0m	30	rp-steep-4-groups	normal	1195	1195.0	389	0	1279.0	5711.0
1223	A320 (30 rows - 180 seats)	S1	120	2.0m	30	rp-steep-5-groups	normal	1195	1194.0	399	0	887.0	4617.0
1224	A320 (30 rows - 180 seats)	S1	120	2.0m	30	rp-steep-6-groups	normal	1207	1206.0	391	0	774.0	4122.0
1225	A320 (30 rows - 180 seats)	S1	120	2.0m	30	rp-2-groups	normal	1211	1209.0	395	0	2950.0	8904.0
1226	A320 (30 rows - 180 seats)	S1	120	2.0m	30	rp-3-groups	normal	1189	1189.0	400	0	1604.0	6980.0
1227	A320 (30 rows - 180 seats)	S1	120	2.0m	30	rp-spread-4-groups	normal	1184	1185.0	384	0	1229.0	5739.0
1228	A320 (30 rows - 180 seats)	S1	120	2.0m	30	rp-spread-5-groups	normal	1181	1182.0	391	0	899.0	5132.0
1229	A320 (30 rows - 180 seats)	S1	120	2.0m	30	rp-spread-6-groups	normal	1194	1194.0	391	0	800.0	4786.0
1230	A320 (30 rows - 180 seats)	S1	120	2.0m	30	rp-steep-4-groups	normal	1173	1174.0	390	0	1182.0	5743.0
1231	A320 (30 rows - 180 seats)	S1	120	2.0m	30	rp-steep-5-groups	normal	1200	1199.0	390	0	836.0	4542.0
1232	A320 (30 rows - 180 seats)	S1	120	2.0m	30	rp-steep-6-groups	normal	1182	1181.0	393	0	750.0	3934.0
1233	A320 (30 rows - 180 seats)	S1	120	2.0m	30	rp-2-groups	normal	1208	1205.0	389	0	2820.0	8709.0
1234	A320 (30 rows - 180 seats)	S1	120	2.0m	30	rp-3-groups	normal	1200	1200.0	382	0	1626.0	7053.0
1235	A320 (30 rows - 180 seats)	S1	120	2.0m	30	rp-spread-4-groups	normal	1197	1197.0	395	0	978.0	6014.0
1236	A320 (30 rows - 180 seats)	S1	120	2.0m	30	rp-spread-5-groups	normal	1225	1226.0	404	0	788.0	5050.0
1237	A320 (30 rows - 180 seats)	S1	120	2.0m	30	rp-spread-6-groups	normal	1200	1200.0	385	0	593.0	4746.0
1238	A320 (30 rows - 180 seats)	S1	120	2.0m	30	rp-steep-4-groups	normal	1190	1191.0	386	0	1072.0	5317.0
1239	A320 (30 rows - 180 seats)	S1	120	2.0m	30	rp-steep-5-groups	normal	1183	1182.0	391	0	835.0	4769.0
1240	A320 (30 rows - 180 seats)	S1	120	2.0m	30	rp-steep-6-groups	normal	1194	1193.0	397	0	663.0	4060.0
1241	A320 (30 rows - 180 seats)	S1	120	2.0m	30	rp-2-groups	normal	1282	1280.0	399	0	3712.0	8903.0
1242	A320 (30 rows - 180 seats)	S1	120	2.0m	30	rp-3-groups	normal	1196	1196.0	388	0	1714.0	7058.0
1243	A320 (30 rows - 180 seats)	S1	120	2.0m	30	rp-spread-4-groups	normal	1165	1165.0	401	0	1137.0	5954.0
1244	A320 (30 rows - 180 seats)	S1	120	2.0m	30	rp-spread-5-groups	normal	1195	1196.0	400	0	796.0	5098.0
1245	A320 (30 rows - 180 seats)	S1	120	2.0m	30	rp-spread-6-groups	normal	1174	1174.0	400	0	681.0	4634.0
1246	A320 (30 rows - 180 seats)	S1	120	2.0m	30	rp-steep-4-groups	normal	1163	1164.0	382	0	1018.0	5465.0
1247	A320 (30 rows - 180 seats)	S1	120	2.0m	30	rp-steep-5-groups	normal	1165	1164.0	394	0	826.0	4670.0
1248	A320 (30 rows - 180 seats)	S1	120	2.0m	30	rp-steep-6-groups	normal	1215	1214.0	405	0	622.0	4128.0
1249	A320 (30 rows - 180 seats)	S1	120	2.0m	30	rp-2-groups	normal	1229	1226.0	387	0	2846.0	8320.0
1250	A320 (30 rows - 180 seats)	S1	120	2.0m	30	rp-3-groups	normal	1196	1196.0	392	0	1657.0	6547.0
1251	A320 (30 rows - 180 seats)	S1	120	2.0m	30	rp-spread-4-groups	normal	1202	1202.0	390	0	1142.0	5320.0
1252	A320 (30 rows - 180 seats)	S1	120	2.0m	30	rp-spread-5-groups	normal	1182	1183.0	395	0	670.0	5077.0
1253	A320 (30 rows - 180 seats)	S1	120	2.0m	30	rp-spread-6-groups	normal	1172	1172.0	386	0	752.0	4645.0
1254	A320 (30 rows - 180 seats)	S1	120	2.0m	30	rp-steep-4-groups	normal	1175	1176.0	401	0	1037.0	5853.0
1255	A320 (30 rows - 180 seats)	S1	120	2.0m	30	rp-steep-5-groups	normal	1186	1186.0	390	0	853.0	4349.0
1256	A320 (30 rows - 180 seats)	S1	120	2.0m	30	rp-steep-6-groups	normal	1177	1176.0	390	0	664.0	3834.0
1257	A320 (30 rows - 180 seats)	S1	120	2.0m	30	rp-2-groups	normal	1201	1199.0	396	0	2408.0	8758.0
1258	A320 (30 rows - 180 seats)	S1	120	2.0m	30	rp-3-groups	normal	1189	1189.0	401	0	1557.0	6699.0
1259	A320 (30 rows - 180 seats)	S1	120	2.0m	30	rp-spread-4-groups	normal	1174	1174.0	393	0	1101.0	6121.0
1260	A320 (30 rows - 180 seats)	S1	120	2.0m	30	rp-spread-5-groups	normal	1173	1174.0	382	0	927.0	4806.0
1261	A320 (30 rows - 180 seats)	S1	120	2.0m	30	rp-spread-6-groups	normal	1168	1168.0	387	0	714.0	4878.0
1262	A320 (30 rows - 180 seats)	S1	120	2.0m	30	rp-steep-4-groups	normal	1212	1212.0	397	0	1182.0	5954.0
1263	A320 (30 rows - 180 seats)	S1	120	2.0m	30	rp-steep-5-groups	normal	1174	1173.0	389	0	810.0	4825.0
1264	A320 (30 rows - 180 seats)	S1	120	2.0m	30	rp-steep-6-groups	normal	1183	1182.0	393	0	765.0	4010.0
1265	A320 (30 rows - 180 seats)	S1	120	2.0m	30	rp-2-groups	normal	1201	1198.0	393	0	2915.0	8753.0
1266	A320 (30 rows - 180 seats)	S1	120	2.0m	30	rp-3-groups	normal	1159	1159.0	393	0	1751.0	6767.0
1267	A320 (30 rows - 180 seats)	S1	120	2.0m	30	rp-spread-4-groups	normal	1149	1150.0	391	0	1268.0	5978.0
1268	A320 (30 rows - 180 seats)	S1	120	2.0m	30	rp-spread-5-groups	normal	1179	1180.0	385	0	734.0	5017.0
1269	A320 (30 rows - 180 seats)	S1	120	2.0m	30	rp-spread-6-groups	normal	1165	1165.0	394	0	679.0	4869.0
1270	A320 (30 rows - 180 seats)	S1	120	2.0m	30	rp-steep-4-groups	normal	1207	1208.0	396	0	1187.0	5616.0
1271	A320 (30 rows - 180 seats)	S1	120	2.0m	30	rp-steep-5-groups	normal	1189	1188.0	391	0	794.0	4528.0
1272	A320 (30 rows - 180 seats)	S1	120	2.0m	30	rp-steep-6-groups	normal	1152	1152.0	379	0	590.0	3819.0
1273	A320 (30 rows - 180 seats)	S1	120	2.0m	30	rp-2-groups	normal	1182	1179.0	388	0	2865.0	8533.0
1274	A320 (30 rows - 180 seats)	S1	120	2.0m	30	rp-3-groups	normal	1201	1201.0	403	0	1747.0	6965.0
1275	A320 (30 rows - 180 seats)	S1	120	2.0m	30	rp-spread-4-groups	normal	1148	1148.0	383	0	1010.0	5819.0
1276	A320 (30 rows - 180 seats)	S1	120	2.0m	30	rp-spread-5-groups	normal	1197	1198.0	399	0	601.0	5413.0
1277	A320 (30 rows - 180 seats)	S1	120	2.0m	30	rp-spread-6-groups	normal	1151	1151.0	394	0	650.0	4597.0
1278	A320 (30 rows - 180 seats)	S1	120	2.0m	30	rp-steep-4-groups	normal	1201	1202.0	404	0	1224.0	5643.0
1279	A320 (30 rows - 180 seats)	S1	120	2.0m	30	rp-steep-5-groups	normal	1221	1220.0	395	0	765.0	4673.0
1280	A320 (30 rows - 180 seats)	S1	120	2.0m	30	rp-steep-6-groups	normal	1173	1173.0	386	0	647.0	4126.0
1281	A320 (30 rows - 180 seats)	S1	120	2.0m	30	rp-2-groups	normal	1271	1268.0	403	0	3413.0	8852.0
1282	A320 (30 rows - 180 seats)	S1	120	2.0m	30	rp-3-groups	normal	1164	1164.0	397	0	1318.0	6753.0
1284	A320 (30 rows - 180 seats)	S1	120	2.0m	30	rp-spread-5-groups	normal	1143	1144.0	383	0	776.0	5101.0
1283	A320 (30 rows - 180 seats)	S1	120	2.0m	30	rp-spread-4-groups	normal	1179	1179.0	395	0	1271.0	5851.0
1286	A320 (30 rows - 180 seats)	S1	120	2.0m	30	rp-steep-4-groups	normal	1183	1183.0	385	0	1171.0	5782.0
1285	A320 (30 rows - 180 seats)	S1	120	2.0m	30	rp-spread-6-groups	normal	1211	1211.0	395	0	613.0	4696.0
1287	A320 (30 rows - 180 seats)	S1	120	2.0m	30	rp-steep-5-groups	normal	1205	1204.0	389	0	783.0	4546.0
1288	A320 (30 rows - 180 seats)	S1	120	2.0m	30	rp-steep-6-groups	normal	1214	1214.0	398	0	779.0	4054.0
1289	A320 (30 rows - 180 seats)	S1	120	2.0m	30	rp-2-groups	normal	1178	1175.0	387	0	2745.0	8227.0
1290	A320 (30 rows - 180 seats)	S1	120	2.0m	30	rp-3-groups	normal	1150	1150.0	389	0	1329.0	6773.0
1291	A320 (30 rows - 180 seats)	S1	120	2.0m	30	rp-spread-4-groups	normal	1183	1184.0	391	0	1262.0	6090.0
1292	A320 (30 rows - 180 seats)	S1	120	2.0m	30	rp-spread-5-groups	normal	1181	1182.0	388	0	829.0	5199.0
1293	A320 (30 rows - 180 seats)	S1	120	2.0m	30	rp-spread-6-groups	normal	1164	1164.0	381	0	706.0	4445.0
1294	A320 (30 rows - 180 seats)	S1	120	2.0m	30	rp-steep-4-groups	normal	1183	1184.0	388	0	1143.0	5852.0
1295	A320 (30 rows - 180 seats)	S1	120	2.0m	30	rp-steep-5-groups	normal	1170	1169.0	389	0	848.0	4433.0
1296	A320 (30 rows - 180 seats)	S1	120	2.0m	30	rp-steep-6-groups	normal	1193	1192.0	395	0	654.0	4059.0
1297	A320 (30 rows - 180 seats)	S1	120	2.0m	30	rp-2-groups	normal	1177	1175.0	388	0	2537.0	8452.0
1298	A320 (30 rows - 180 seats)	S1	120	2.0m	30	rp-3-groups	normal	1161	1161.0	394	0	1385.0	6722.0
1299	A320 (30 rows - 180 seats)	S1	120	2.0m	30	rp-spread-4-groups	normal	1171	1172.0	393	0	1063.0	5766.0
1300	A320 (30 rows - 180 seats)	S1	120	2.0m	30	rp-spread-5-groups	normal	1164	1165.0	391	0	849.0	5015.0
1301	A320 (30 rows - 180 seats)	S1	120	2.0m	30	rp-spread-6-groups	normal	1221	1221.0	400	0	788.0	4734.0
1302	A320 (30 rows - 180 seats)	S1	120	2.0m	30	rp-steep-4-groups	normal	1206	1206.0	394	0	1016.0	5984.0
1303	A320 (30 rows - 180 seats)	S1	120	2.0m	30	rp-steep-5-groups	normal	1198	1197.0	391	0	830.0	4555.0
1304	A320 (30 rows - 180 seats)	S1	120	2.0m	30	rp-steep-6-groups	normal	1174	1174.0	383	0	726.0	3931.0
1305	A320 (30 rows - 180 seats)	S1	120	2.0m	30	rp-2-groups	normal	1242	1239.0	400	0	3511.0	9300.0
1306	A320 (30 rows - 180 seats)	S1	120	2.0m	30	rp-3-groups	normal	1214	1214.0	397	0	1678.0	6859.0
1307	A320 (30 rows - 180 seats)	S1	120	2.0m	30	rp-spread-4-groups	normal	1196	1196.0	392	0	1298.0	5754.0
1308	A320 (30 rows - 180 seats)	S1	120	2.0m	30	rp-spread-5-groups	normal	1171	1172.0	399	0	748.0	5100.0
1309	A320 (30 rows - 180 seats)	S1	120	2.0m	30	rp-spread-6-groups	normal	1176	1176.0	385	0	609.0	4470.0
1310	A320 (30 rows - 180 seats)	S1	120	2.0m	30	rp-steep-4-groups	normal	1175	1176.0	389	0	1240.0	6183.0
1311	A320 (30 rows - 180 seats)	S1	120	2.0m	30	rp-steep-5-groups	normal	1194	1193.0	396	0	1002.0	4542.0
1312	A320 (30 rows - 180 seats)	S1	120	2.0m	30	rp-steep-6-groups	normal	1207	1206.0	391	0	550.0	4077.0
1313	A320 (30 rows - 180 seats)	S1	120	2.0m	30	rp-2-groups	normal	1242	1240.0	395	0	2849.0	8522.0
1314	A320 (30 rows - 180 seats)	S1	120	2.0m	30	rp-3-groups	normal	1177	1177.0	389	0	1558.0	6969.0
1315	A320 (30 rows - 180 seats)	S1	120	2.0m	30	rp-spread-4-groups	normal	1159	1159.0	389	0	1079.0	6016.0
1317	A320 (30 rows - 180 seats)	S1	120	2.0m	30	rp-spread-6-groups	normal	1179	1179.0	397	0	652.0	4630.0
1316	A320 (30 rows - 180 seats)	S1	120	2.0m	30	rp-spread-5-groups	normal	1209	1210.0	398	0	886.0	5372.0
1318	A320 (30 rows - 180 seats)	S1	120	2.0m	30	rp-steep-4-groups	normal	1170	1171.0	388	0	1095.0	5641.0
1319	A320 (30 rows - 180 seats)	S1	120	2.0m	30	rp-steep-5-groups	normal	1159	1158.0	388	0	803.0	4691.0
1320	A320 (30 rows - 180 seats)	S1	120	2.0m	30	rp-steep-6-groups	normal	1149	1149.0	393	0	736.0	3979.0
1322	A320 (30 rows - 180 seats)	S1	120	2.0m	30	rp-3-groups	normal	1182	1182.0	394	0	1524.0	6585.0
1321	A320 (30 rows - 180 seats)	S1	120	2.0m	30	rp-2-groups	normal	1214	1211.0	389	0	2744.0	8168.0
1323	A320 (30 rows - 180 seats)	S1	120	2.0m	30	rp-spread-4-groups	normal	1208	1208.0	404	0	999.0	6468.0
1324	A320 (30 rows - 180 seats)	S1	120	2.0m	30	rp-spread-5-groups	normal	1153	1154.0	399	0	822.0	5140.0
1325	A320 (30 rows - 180 seats)	S1	120	2.0m	30	rp-spread-6-groups	normal	1179	1179.0	398	0	709.0	4645.0
1326	A320 (30 rows - 180 seats)	S1	120	2.0m	30	rp-steep-4-groups	normal	1216	1217.0	395	0	1131.0	5759.0
1327	A320 (30 rows - 180 seats)	S1	120	2.0m	30	rp-steep-5-groups	normal	1177	1176.0	394	0	911.0	4464.0
1328	A320 (30 rows - 180 seats)	S1	120	2.0m	30	rp-steep-6-groups	normal	1178	1178.0	397	0	580.0	4137.0
1329	A320 (30 rows - 180 seats)	S1	120	2.0m	30	rp-2-groups	normal	1217	1214.0	394	0	2866.0	8338.0
1330	A320 (30 rows - 180 seats)	S1	120	2.0m	30	rp-3-groups	normal	1190	1190.0	386	0	1565.0	6759.0
1331	A320 (30 rows - 180 seats)	S1	120	2.0m	30	rp-spread-4-groups	normal	1201	1202.0	388	0	1158.0	6119.0
1332	A320 (30 rows - 180 seats)	S1	120	2.0m	30	rp-spread-5-groups	normal	1185	1186.0	387	0	913.0	5067.0
1333	A320 (30 rows - 180 seats)	S1	120	2.0m	30	rp-spread-6-groups	normal	1185	1185.0	383	0	799.0	4315.0
1334	A320 (30 rows - 180 seats)	S1	120	2.0m	30	rp-steep-4-groups	normal	1176	1176.0	390	0	1184.0	5718.0
1335	A320 (30 rows - 180 seats)	S1	120	2.0m	30	rp-steep-5-groups	normal	1156	1155.0	389	0	818.0	4564.0
1336	A320 (30 rows - 180 seats)	S1	120	2.0m	30	rp-steep-6-groups	normal	1235	1234.0	399	0	841.0	4123.0
1337	A320 (30 rows - 180 seats)	S1	120	2.0m	30	rp-2-groups	normal	1154	1151.0	391	0	2675.0	8135.0
1338	A320 (30 rows - 180 seats)	S1	120	2.0m	30	rp-3-groups	normal	1191	1191.0	388	0	1236.0	6854.0
1339	A320 (30 rows - 180 seats)	S1	120	2.0m	30	rp-spread-4-groups	normal	1181	1181.0	397	0	905.0	6115.0
1340	A320 (30 rows - 180 seats)	S1	120	2.0m	30	rp-spread-5-groups	normal	1215	1216.0	392	0	932.0	5478.0
1341	A320 (30 rows - 180 seats)	S1	120	2.0m	30	rp-spread-6-groups	normal	1178	1178.0	381	0	690.0	4365.0
1342	A320 (30 rows - 180 seats)	S1	120	2.0m	30	rp-steep-4-groups	normal	1159	1159.0	380	0	895.0	5348.0
1343	A320 (30 rows - 180 seats)	S1	120	2.0m	30	rp-steep-5-groups	normal	1169	1168.0	393	0	652.0	4786.0
1344	A320 (30 rows - 180 seats)	S1	120	2.0m	30	rp-steep-6-groups	normal	1213	1212.0	391	0	610.0	4117.0
1345	A320 (30 rows - 180 seats)	S1	120	2.0m	30	rp-2-groups	normal	1260	1257.0	395	0	3415.0	9000.0
1346	A320 (30 rows - 180 seats)	S1	120	2.0m	30	rp-3-groups	normal	1202	1202.0	393	0	1229.0	7102.0
1347	A320 (30 rows - 180 seats)	S1	120	2.0m	30	rp-spread-4-groups	normal	1172	1173.0	390	0	924.0	5774.0
1348	A320 (30 rows - 180 seats)	S1	120	2.0m	30	rp-spread-5-groups	normal	1197	1198.0	405	0	827.0	5046.0
1349	A320 (30 rows - 180 seats)	S1	120	2.0m	30	rp-spread-6-groups	normal	1197	1197.0	388	0	685.0	4559.0
1350	A320 (30 rows - 180 seats)	S1	120	2.0m	30	rp-steep-4-groups	normal	1213	1213.0	397	0	1218.0	5644.0
1351	A320 (30 rows - 180 seats)	S1	120	2.0m	30	rp-steep-5-groups	normal	1173	1173.0	387	0	772.0	4665.0
1352	A320 (30 rows - 180 seats)	S1	120	2.0m	30	rp-steep-6-groups	normal	1202	1202.0	399	0	694.0	4080.0
1353	A320 (30 rows - 180 seats)	S1	120	2.0m	30	rp-2-groups	normal	1231	1229.0	396	0	3411.0	8976.0
1354	A320 (30 rows - 180 seats)	S1	120	2.0m	30	rp-3-groups	normal	1188	1188.0	390	0	1897.0	6765.0
1355	A320 (30 rows - 180 seats)	S1	120	2.0m	30	rp-spread-4-groups	normal	1213	1213.0	399	0	1039.0	6182.0
1356	A320 (30 rows - 180 seats)	S1	120	2.0m	30	rp-spread-5-groups	normal	1200	1201.0	407	0	870.0	5082.0
1357	A320 (30 rows - 180 seats)	S1	120	2.0m	30	rp-spread-6-groups	normal	1157	1157.0	392	0	632.0	4493.0
1358	A320 (30 rows - 180 seats)	S1	120	2.0m	30	rp-steep-4-groups	normal	1176	1177.0	393	0	998.0	5796.0
1359	A320 (30 rows - 180 seats)	S1	120	2.0m	30	rp-steep-5-groups	normal	1156	1155.0	392	0	731.0	4595.0
1360	A320 (30 rows - 180 seats)	S1	120	2.0m	30	rp-steep-6-groups	normal	1189	1189.0	398	0	707.0	4053.0
1361	A320 (30 rows - 180 seats)	S1	120	2.0m	30	rp-2-groups	normal	1212	1209.0	399	0	2864.0	8418.0
1363	A320 (30 rows - 180 seats)	S1	120	2.0m	30	rp-spread-4-groups	normal	1142	1143.0	389	0	930.0	6082.0
1362	A320 (30 rows - 180 seats)	S1	120	2.0m	30	rp-3-groups	normal	1172	1172.0	387	0	1509.0	6422.0
1364	A320 (30 rows - 180 seats)	S1	120	2.0m	30	rp-spread-5-groups	normal	1149	1150.0	381	0	708.0	4937.0
1365	A320 (30 rows - 180 seats)	S1	120	2.0m	30	rp-spread-6-groups	normal	1188	1188.0	374	0	612.0	4569.0
1366	A320 (30 rows - 180 seats)	S1	120	2.0m	30	rp-steep-4-groups	normal	1207	1208.0	387	0	1157.0	5724.0
1368	A320 (30 rows - 180 seats)	S1	120	2.0m	30	rp-steep-6-groups	normal	1188	1187.0	389	0	805.0	4017.0
1369	A320 (30 rows - 180 seats)	S1	120	2.0m	30	rp-2-groups	normal	1225	1222.0	395	0	2810.0	8445.0
1367	A320 (30 rows - 180 seats)	S1	120	2.0m	30	rp-steep-5-groups	normal	1152	1151.0	386	0	863.0	4509.0
1370	A320 (30 rows - 180 seats)	S1	120	2.0m	30	rp-3-groups	normal	1168	1168.0	385	0	1478.0	6200.0
1371	A320 (30 rows - 180 seats)	S1	120	2.0m	30	rp-spread-4-groups	normal	1180	1180.0	392	0	1274.0	6011.0
1372	A320 (30 rows - 180 seats)	S1	120	2.0m	30	rp-spread-5-groups	normal	1200	1201.0	393	0	918.0	5124.0
1373	A320 (30 rows - 180 seats)	S1	120	2.0m	30	rp-spread-6-groups	normal	1155	1155.0	380	0	636.0	4448.0
1374	A320 (30 rows - 180 seats)	S1	120	2.0m	30	rp-steep-4-groups	normal	1201	1202.0	395	0	1285.0	5659.0
1375	A320 (30 rows - 180 seats)	S1	120	2.0m	30	rp-steep-5-groups	normal	1165	1165.0	382	0	801.0	4451.0
1376	A320 (30 rows - 180 seats)	S1	120	2.0m	30	rp-steep-6-groups	normal	1182	1181.0	389	0	728.0	3822.0
1377	A320 (30 rows - 180 seats)	S1	120	2.0m	30	rp-2-groups	normal	1199	1196.0	389	0	2771.0	8680.0
1378	A320 (30 rows - 180 seats)	S1	120	2.0m	30	rp-3-groups	normal	1189	1189.0	391	0	1410.0	6840.0
1379	A320 (30 rows - 180 seats)	S1	120	2.0m	30	rp-spread-4-groups	normal	1189	1190.0	389	0	1133.0	5925.0
1380	A320 (30 rows - 180 seats)	S1	120	2.0m	30	rp-spread-5-groups	normal	1171	1172.0	391	0	672.0	4932.0
1381	A320 (30 rows - 180 seats)	S1	120	2.0m	30	rp-spread-6-groups	normal	1185	1185.0	387	0	644.0	4562.0
1382	A320 (30 rows - 180 seats)	S1	120	2.0m	30	rp-steep-4-groups	normal	1198	1198.0	390	0	1094.0	5675.0
1383	A320 (30 rows - 180 seats)	S1	120	2.0m	30	rp-steep-5-groups	normal	1171	1170.0	388	0	785.0	4694.0
1384	A320 (30 rows - 180 seats)	S1	120	2.0m	30	rp-steep-6-groups	normal	1141	1141.0	386	0	729.0	3831.0
1385	A320 (30 rows - 180 seats)	S1	120	2.0m	30	rp-2-groups	normal	1216	1213.0	391	0	2746.0	8642.0
1386	A320 (30 rows - 180 seats)	S1	120	2.0m	30	rp-3-groups	normal	1167	1167.0	389	0	1437.0	6651.0
1387	A320 (30 rows - 180 seats)	S1	120	2.0m	30	rp-spread-4-groups	normal	1142	1143.0	390	0	1099.0	5833.0
1388	A320 (30 rows - 180 seats)	S1	120	2.0m	30	rp-spread-5-groups	normal	1206	1207.0	395	0	903.0	5374.0
1389	A320 (30 rows - 180 seats)	S1	120	2.0m	30	rp-spread-6-groups	normal	1182	1182.0	386	0	650.0	4641.0
1391	A320 (30 rows - 180 seats)	S1	120	2.0m	30	rp-steep-5-groups	normal	1144	1144.0	381	0	850.0	4356.0
1390	A320 (30 rows - 180 seats)	S1	120	2.0m	30	rp-steep-4-groups	normal	1211	1212.0	379	0	1145.0	5336.0
1392	A320 (30 rows - 180 seats)	S1	120	2.0m	30	rp-steep-6-groups	normal	1196	1196.0	396	0	649.0	4044.0
1393	A320 (30 rows - 180 seats)	S1	120	2.0m	30	rp-2-groups	normal	1232	1229.0	399	0	2709.0	8240.0
1395	A320 (30 rows - 180 seats)	S1	120	2.0m	30	rp-spread-4-groups	normal	1153	1154.0	387	0	1045.0	5888.0
1394	A320 (30 rows - 180 seats)	S1	120	2.0m	30	rp-3-groups	normal	1215	1215.0	395	0	1849.0	6960.0
1396	A320 (30 rows - 180 seats)	S1	120	2.0m	30	rp-spread-5-groups	normal	1197	1198.0	395	0	868.0	5048.0
1398	A320 (30 rows - 180 seats)	S1	120	2.0m	30	rp-steep-4-groups	normal	1154	1154.0	384	0	1040.0	5555.0
1399	A320 (30 rows - 180 seats)	S1	120	2.0m	30	rp-steep-5-groups	normal	1207	1206.0	386	0	776.0	4836.0
1397	A320 (30 rows - 180 seats)	S1	120	2.0m	30	rp-spread-6-groups	normal	1167	1167.0	390	0	658.0	4483.0
1400	A320 (30 rows - 180 seats)	S1	120	2.0m	30	rp-steep-6-groups	normal	1205	1205.0	394	0	531.0	4252.0
1401	A320 (30 rows - 180 seats)	S1	120	2.0m	30	rp-2-groups	normal	1223	1220.0	384	0	2616.0	8466.0
1402	A320 (30 rows - 180 seats)	S1	120	2.0m	30	rp-3-groups	normal	1203	1203.0	407	0	1631.0	6608.0
1403	A320 (30 rows - 180 seats)	S1	120	2.0m	30	rp-spread-4-groups	normal	1184	1185.0	396	0	1149.0	5599.0
1404	A320 (30 rows - 180 seats)	S1	120	2.0m	30	rp-spread-5-groups	normal	1210	1211.0	400	0	891.0	5288.0
1405	A320 (30 rows - 180 seats)	S1	120	2.0m	30	rp-spread-6-groups	normal	1177	1177.0	387	0	674.0	4646.0
1406	A320 (30 rows - 180 seats)	S1	120	2.0m	30	rp-steep-4-groups	normal	1206	1207.0	403	0	1031.0	5458.0
1407	A320 (30 rows - 180 seats)	S1	120	2.0m	30	rp-steep-5-groups	normal	1165	1164.0	388	0	871.0	4631.0
1408	A320 (30 rows - 180 seats)	S1	120	2.0m	30	rp-steep-6-groups	normal	1195	1194.0	394	0	659.0	4106.0
1410	A320 (30 rows - 180 seats)	S1	120	2.0m	30	rp-3-groups	normal	1200	1200.0	403	0	1552.0	6610.0
1409	A320 (30 rows - 180 seats)	S1	120	2.0m	30	rp-2-groups	normal	1259	1256.0	394	0	2753.0	8792.0
1411	A320 (30 rows - 180 seats)	S1	120	2.0m	30	rp-spread-4-groups	normal	1170	1170.0	384	0	1024.0	5653.0
1412	A320 (30 rows - 180 seats)	S1	120	2.0m	30	rp-spread-5-groups	normal	1183	1184.0	389	0	775.0	4795.0
1413	A320 (30 rows - 180 seats)	S1	120	2.0m	30	rp-spread-6-groups	normal	1203	1203.0	406	0	565.0	4782.0
1414	A320 (30 rows - 180 seats)	S1	120	2.0m	30	rp-steep-4-groups	normal	1207	1207.0	400	0	1137.0	5666.0
1416	A320 (30 rows - 180 seats)	S1	120	2.0m	30	rp-steep-6-groups	normal	1194	1194.0	404	0	638.0	4068.0
1415	A320 (30 rows - 180 seats)	S1	120	2.0m	30	rp-steep-5-groups	normal	1172	1171.0	382	0	687.0	4469.0
1417	A320 (30 rows - 180 seats)	S1	120	2.0m	30	rp-2-groups	normal	1228	1225.0	392	0	2732.0	8722.0
1418	A320 (30 rows - 180 seats)	S1	120	2.0m	30	rp-3-groups	normal	1209	1209.0	401	0	1642.0	6776.0
1419	A320 (30 rows - 180 seats)	S1	120	2.0m	30	rp-spread-4-groups	normal	1211	1211.0	398	0	1409.0	5753.0
1420	A320 (30 rows - 180 seats)	S1	120	2.0m	30	rp-spread-5-groups	normal	1173	1174.0	393	0	869.0	5321.0
1421	A320 (30 rows - 180 seats)	S1	120	2.0m	30	rp-spread-6-groups	normal	1192	1192.0	397	0	657.0	4473.0
1422	A320 (30 rows - 180 seats)	S1	120	2.0m	30	rp-steep-4-groups	normal	1170	1171.0	388	0	1004.0	5439.0
1423	A320 (30 rows - 180 seats)	S1	120	2.0m	30	rp-steep-5-groups	normal	1185	1185.0	387	0	780.0	4474.0
1424	A320 (30 rows - 180 seats)	S1	120	2.0m	30	rp-steep-6-groups	normal	1178	1177.0	394	0	652.0	3822.0
1425	A320 (30 rows - 180 seats)	S1	120	2.0m	30	rp-2-groups	normal	1215	1212.0	392	0	3023.0	8668.0
1426	A320 (30 rows - 180 seats)	S1	120	2.0m	30	rp-3-groups	normal	1193	1194.0	395	0	1707.0	6202.0
1427	A320 (30 rows - 180 seats)	S1	120	2.0m	30	rp-spread-4-groups	normal	1189	1190.0	382	0	1113.0	5864.0
1428	A320 (30 rows - 180 seats)	S1	120	2.0m	30	rp-spread-5-groups	normal	1242	1243.0	388	0	744.0	5333.0
1429	A320 (30 rows - 180 seats)	S1	120	2.0m	30	rp-spread-6-groups	normal	1167	1167.0	395	0	783.0	4524.0
1430	A320 (30 rows - 180 seats)	S1	120	2.0m	30	rp-steep-4-groups	normal	1192	1193.0	398	0	1386.0	5607.0
1431	A320 (30 rows - 180 seats)	S1	120	2.0m	30	rp-steep-5-groups	normal	1155	1155.0	383	0	798.0	4589.0
1432	A320 (30 rows - 180 seats)	S1	120	2.0m	30	rp-steep-6-groups	normal	1192	1191.0	382	0	593.0	3963.0
1433	A320 (30 rows - 180 seats)	S1	120	2.0m	30	rp-2-groups	normal	1178	1175.0	386	0	2488.0	8755.0
1434	A320 (30 rows - 180 seats)	S1	120	2.0m	30	rp-3-groups	normal	1163	1163.0	392	0	1614.0	6885.0
1435	A320 (30 rows - 180 seats)	S1	120	2.0m	30	rp-spread-4-groups	normal	1202	1203.0	396	0	1020.0	6252.0
1436	A320 (30 rows - 180 seats)	S1	120	2.0m	30	rp-spread-5-groups	normal	1146	1147.0	381	0	907.0	4987.0
1437	A320 (30 rows - 180 seats)	S1	120	2.0m	30	rp-spread-6-groups	normal	1206	1206.0	404	0	693.0	4553.0
1438	A320 (30 rows - 180 seats)	S1	120	2.0m	30	rp-steep-4-groups	normal	1161	1162.0	390	0	918.0	5437.0
1439	A320 (30 rows - 180 seats)	S1	120	2.0m	30	rp-steep-5-groups	normal	1204	1203.0	397	0	817.0	4885.0
1440	A320 (30 rows - 180 seats)	S1	120	2.0m	30	rp-steep-6-groups	normal	1184	1184.0	390	0	746.0	4080.0
1441	A320 (30 rows - 180 seats)	S1	120	2.0m	30	rp-2-groups	normal	1192	1189.0	389	0	2860.0	8357.0
1442	A320 (30 rows - 180 seats)	S1	120	2.0m	30	rp-3-groups	normal	1197	1197.0	389	0	1398.0	6484.0
1443	A320 (30 rows - 180 seats)	S1	120	2.0m	30	rp-spread-4-groups	normal	1182	1183.0	394	0	1068.0	6249.0
1444	A320 (30 rows - 180 seats)	S1	120	2.0m	30	rp-spread-5-groups	normal	1186	1187.0	404	0	816.0	5246.0
1445	A320 (30 rows - 180 seats)	S1	120	2.0m	30	rp-spread-6-groups	normal	1157	1157.0	396	0	615.0	4651.0
1446	A320 (30 rows - 180 seats)	S1	120	2.0m	30	rp-steep-4-groups	normal	1198	1199.0	399	0	938.0	5438.0
1447	A320 (30 rows - 180 seats)	S1	120	2.0m	30	rp-steep-5-groups	normal	1242	1241.0	394	0	867.0	4702.0
1448	A320 (30 rows - 180 seats)	S1	120	2.0m	30	rp-steep-6-groups	normal	1218	1218.0	388	0	778.0	4299.0
1449	A320 (30 rows - 180 seats)	S1	120	2.0m	30	rp-2-groups	normal	1205	1203.0	387	0	3009.0	8281.0
1450	A320 (30 rows - 180 seats)	S1	120	2.0m	30	rp-3-groups	normal	1237	1237.0	394	0	1732.0	7167.0
1451	A320 (30 rows - 180 seats)	S1	120	2.0m	30	rp-spread-4-groups	normal	1146	1146.0	391	0	1075.0	5825.0
1452	A320 (30 rows - 180 seats)	S1	120	2.0m	30	rp-spread-5-groups	normal	1145	1146.0	383	0	845.0	5031.0
1453	A320 (30 rows - 180 seats)	S1	120	2.0m	30	rp-spread-6-groups	normal	1181	1181.0	388	0	664.0	4665.0
1454	A320 (30 rows - 180 seats)	S1	120	2.0m	30	rp-steep-4-groups	normal	1244	1245.0	396	0	1136.0	5540.0
1455	A320 (30 rows - 180 seats)	S1	120	2.0m	30	rp-steep-5-groups	normal	1180	1180.0	392	0	706.0	4860.0
1457	A320 (30 rows - 180 seats)	S1	120	2.0m	30	rp-2-groups	normal	1223	1220.0	393	0	2870.0	8598.0
1456	A320 (30 rows - 180 seats)	S1	120	2.0m	30	rp-steep-6-groups	normal	1241	1240.0	391	0	793.0	4240.0
1458	A320 (30 rows - 180 seats)	S1	120	2.0m	30	rp-3-groups	normal	1194	1194.0	392	0	1663.0	6432.0
1459	A320 (30 rows - 180 seats)	S1	120	2.0m	30	rp-spread-4-groups	normal	1207	1207.0	391	0	1508.0	6315.0
1460	A320 (30 rows - 180 seats)	S1	120	2.0m	30	rp-spread-5-groups	normal	1185	1186.0	394	0	939.0	5163.0
1461	A320 (30 rows - 180 seats)	S1	120	2.0m	30	rp-spread-6-groups	normal	1208	1208.0	393	0	727.0	4585.0
1462	A320 (30 rows - 180 seats)	S1	120	2.0m	30	rp-steep-4-groups	normal	1192	1193.0	390	0	945.0	5639.0
1463	A320 (30 rows - 180 seats)	S1	120	2.0m	30	rp-steep-5-groups	normal	1183	1183.0	391	0	939.0	4613.0
1464	A320 (30 rows - 180 seats)	S1	120	2.0m	30	rp-steep-6-groups	normal	1243	1242.0	401	0	687.0	4060.0
1465	A320 (30 rows - 180 seats)	S1	120	2.0m	30	rp-2-groups	normal	1163	1161.0	387	0	2794.0	8615.0
1466	A320 (30 rows - 180 seats)	S1	120	2.0m	30	rp-3-groups	normal	1188	1188.0	394	0	1553.0	6580.0
1467	A320 (30 rows - 180 seats)	S1	120	2.0m	30	rp-spread-4-groups	normal	1229	1229.0	391	0	950.0	6148.0
1468	A320 (30 rows - 180 seats)	S1	120	2.0m	30	rp-spread-5-groups	normal	1171	1172.0	396	0	839.0	4985.0
1469	A320 (30 rows - 180 seats)	S1	120	2.0m	30	rp-spread-6-groups	normal	1151	1151.0	395	0	713.0	4485.0
1470	A320 (30 rows - 180 seats)	S1	120	2.0m	30	rp-steep-4-groups	normal	1159	1159.0	382	0	1141.0	5816.0
1471	A320 (30 rows - 180 seats)	S1	120	2.0m	30	rp-steep-5-groups	normal	1199	1198.0	395	0	905.0	4671.0
1472	A320 (30 rows - 180 seats)	S1	120	2.0m	30	rp-steep-6-groups	normal	1175	1174.0	386	0	699.0	3891.0
1473	A320 (30 rows - 180 seats)	S1	120	2.0m	30	rp-2-groups	normal	1181	1178.0	390	0	2677.0	8586.0
1474	A320 (30 rows - 180 seats)	S1	120	2.0m	30	rp-3-groups	normal	1201	1201.0	393	0	1510.0	7012.0
1475	A320 (30 rows - 180 seats)	S1	120	2.0m	30	rp-spread-4-groups	normal	1188	1189.0	398	0	1059.0	6514.0
1476	A320 (30 rows - 180 seats)	S1	120	2.0m	30	rp-spread-5-groups	normal	1184	1185.0	386	0	875.0	5034.0
1478	A320 (30 rows - 180 seats)	S1	120	2.0m	30	rp-steep-4-groups	normal	1191	1192.0	393	0	1235.0	5688.0
1477	A320 (30 rows - 180 seats)	S1	120	2.0m	30	rp-spread-6-groups	normal	1226	1226.0	396	0	710.0	4500.0
1479	A320 (30 rows - 180 seats)	S1	120	2.0m	30	rp-steep-5-groups	normal	1141	1141.0	388	0	728.0	4624.0
1480	A320 (30 rows - 180 seats)	S1	120	2.0m	30	rp-steep-6-groups	normal	1196	1196.0	396	0	689.0	4048.0
1481	A320 (30 rows - 180 seats)	S1	120	2.0m	30	rp-2-groups	normal	1165	1163.0	390	0	3172.0	8631.0
1482	A320 (30 rows - 180 seats)	S1	120	2.0m	30	rp-3-groups	normal	1161	1161.0	394	0	1366.0	6304.0
1483	A320 (30 rows - 180 seats)	S1	120	2.0m	30	rp-spread-4-groups	normal	1187	1187.0	393	0	1164.0	5963.0
1484	A320 (30 rows - 180 seats)	S1	120	2.0m	30	rp-spread-5-groups	normal	1208	1209.0	391	0	743.0	5170.0
1485	A320 (30 rows - 180 seats)	S1	120	2.0m	30	rp-spread-6-groups	normal	1205	1205.0	391	0	622.0	4565.0
1486	A320 (30 rows - 180 seats)	S1	120	2.0m	30	rp-steep-4-groups	normal	1214	1215.0	396	0	1201.0	5631.0
1487	A320 (30 rows - 180 seats)	S1	120	2.0m	30	rp-steep-5-groups	normal	1220	1219.0	396	0	745.0	4710.0
1488	A320 (30 rows - 180 seats)	S1	120	2.0m	30	rp-steep-6-groups	normal	1195	1194.0	387	0	665.0	4108.0
1489	A320 (30 rows - 180 seats)	S1	120	2.0m	30	rp-2-groups	normal	1170	1168.0	396	0	2638.0	8658.0
1490	A320 (30 rows - 180 seats)	S1	120	2.0m	30	rp-3-groups	normal	1173	1173.0	392	0	1458.0	6863.0
1491	A320 (30 rows - 180 seats)	S1	120	2.0m	30	rp-spread-4-groups	normal	1178	1178.0	401	0	979.0	5876.0
1492	A320 (30 rows - 180 seats)	S1	120	2.0m	30	rp-spread-5-groups	normal	1178	1179.0	384	0	678.0	5335.0
1493	A320 (30 rows - 180 seats)	S1	120	2.0m	30	rp-spread-6-groups	normal	1205	1205.0	394	0	654.0	4859.0
1494	A320 (30 rows - 180 seats)	S1	120	2.0m	30	rp-steep-4-groups	normal	1172	1173.0	391	0	1185.0	5408.0
1495	A320 (30 rows - 180 seats)	S1	120	2.0m	30	rp-steep-5-groups	normal	1208	1207.0	391	0	672.0	4899.0
1496	A320 (30 rows - 180 seats)	S1	120	2.0m	30	rp-steep-6-groups	normal	1215	1214.0	391	0	796.0	4181.0
1497	A320 (30 rows - 180 seats)	S1	120	2.0m	30	rp-2-groups	normal	1219	1217.0	391	0	3062.0	8318.0
1498	A320 (30 rows - 180 seats)	S1	120	2.0m	30	rp-3-groups	normal	1185	1185.0	398	0	1733.0	6965.0
1499	A320 (30 rows - 180 seats)	S1	120	2.0m	30	rp-spread-4-groups	normal	1134	1134.0	391	0	1065.0	5927.0
1500	A320 (30 rows - 180 seats)	S1	120	2.0m	30	rp-spread-5-groups	normal	1169	1170.0	380	0	800.0	4936.0
1501	A320 (30 rows - 180 seats)	S1	120	2.0m	30	rp-spread-6-groups	normal	1164	1164.0	385	0	633.0	4695.0
1503	A320 (30 rows - 180 seats)	S1	120	2.0m	30	rp-steep-5-groups	normal	1194	1193.0	399	0	770.0	4602.0
1502	A320 (30 rows - 180 seats)	S1	120	2.0m	30	rp-steep-4-groups	normal	1167	1168.0	396	0	1021.0	5601.0
1504	A320 (30 rows - 180 seats)	S1	120	2.0m	30	rp-steep-6-groups	normal	1159	1158.0	388	0	753.0	4276.0
1505	A320 (30 rows - 180 seats)	S1	120	2.0m	30	rp-2-groups	normal	1223	1220.0	402	0	3320.0	8377.0
1506	A320 (30 rows - 180 seats)	S1	120	2.0m	30	rp-3-groups	normal	1181	1181.0	395	0	1534.0	6719.0
1507	A320 (30 rows - 180 seats)	S1	120	2.0m	30	rp-spread-4-groups	normal	1156	1156.0	387	0	993.0	5802.0
1508	A320 (30 rows - 180 seats)	S1	120	2.0m	30	rp-spread-5-groups	normal	1199	1200.0	402	0	854.0	5147.0
1509	A320 (30 rows - 180 seats)	S1	120	2.0m	30	rp-spread-6-groups	normal	1189	1189.0	392	0	637.0	4734.0
1510	A320 (30 rows - 180 seats)	S1	120	2.0m	30	rp-steep-4-groups	normal	1145	1145.0	390	0	957.0	5492.0
1511	A320 (30 rows - 180 seats)	S1	120	2.0m	30	rp-steep-5-groups	normal	1186	1185.0	394	0	874.0	4880.0
1512	A320 (30 rows - 180 seats)	S1	120	2.0m	30	rp-steep-6-groups	normal	1190	1189.0	392	0	632.0	3797.0
1513	A320 (30 rows - 180 seats)	S1	120	2.0m	30	rp-2-groups	normal	1249	1246.0	398	0	2701.0	8842.0
1514	A320 (30 rows - 180 seats)	S1	120	2.0m	30	rp-3-groups	normal	1183	1183.0	394	0	1298.0	6713.0
1515	A320 (30 rows - 180 seats)	S1	120	2.0m	30	rp-spread-4-groups	normal	1157	1158.0	380	0	1054.0	6004.0
1516	A320 (30 rows - 180 seats)	S1	120	2.0m	30	rp-spread-5-groups	normal	1131	1132.0	388	0	890.0	4932.0
1517	A320 (30 rows - 180 seats)	S1	120	2.0m	30	rp-spread-6-groups	normal	1188	1188.0	401	0	729.0	4518.0
1518	A320 (30 rows - 180 seats)	S1	120	2.0m	30	rp-steep-4-groups	normal	1192	1192.0	395	0	1075.0	5647.0
1519	A320 (30 rows - 180 seats)	S1	120	2.0m	30	rp-steep-5-groups	normal	1194	1194.0	390	0	855.0	4755.0
1520	A320 (30 rows - 180 seats)	S1	120	2.0m	30	rp-steep-6-groups	normal	1199	1199.0	392	0	627.0	4078.0
1521	A320 (30 rows - 180 seats)	S1	120	2.0m	30	rp-2-groups	normal	1197	1195.0	391	0	2552.0	8339.0
1522	A320 (30 rows - 180 seats)	S1	120	2.0m	30	rp-3-groups	normal	1152	1152.0	382	0	1889.0	6874.0
1523	A320 (30 rows - 180 seats)	S1	120	2.0m	30	rp-spread-4-groups	normal	1175	1175.0	387	0	1039.0	5824.0
1524	A320 (30 rows - 180 seats)	S1	120	2.0m	30	rp-spread-5-groups	normal	1153	1154.0	389	0	688.0	5004.0
1525	A320 (30 rows - 180 seats)	S1	120	2.0m	30	rp-spread-6-groups	normal	1179	1179.0	391	0	697.0	4584.0
1526	A320 (30 rows - 180 seats)	S1	120	2.0m	30	rp-steep-4-groups	normal	1154	1155.0	386	0	1171.0	5698.0
1527	A320 (30 rows - 180 seats)	S1	120	2.0m	30	rp-steep-5-groups	normal	1222	1222.0	397	0	851.0	4709.0
1528	A320 (30 rows - 180 seats)	S1	120	2.0m	30	rp-steep-6-groups	normal	1171	1171.0	381	0	698.0	3980.0
1529	A320 (30 rows - 180 seats)	S1	120	2.0m	30	rp-2-groups	normal	1230	1228.0	398	0	3196.0	9063.0
1530	A320 (30 rows - 180 seats)	S1	120	2.0m	30	rp-3-groups	normal	1188	1188.0	381	0	1617.0	6939.0
1531	A320 (30 rows - 180 seats)	S1	120	2.0m	30	rp-spread-4-groups	normal	1155	1156.0	389	0	1213.0	6060.0
1532	A320 (30 rows - 180 seats)	S1	120	2.0m	30	rp-spread-5-groups	normal	1185	1186.0	394	0	756.0	5102.0
1533	A320 (30 rows - 180 seats)	S1	120	2.0m	30	rp-spread-6-groups	normal	1183	1183.0	386	0	633.0	4514.0
1534	A320 (30 rows - 180 seats)	S1	120	2.0m	30	rp-steep-4-groups	normal	1193	1193.0	400	0	1232.0	5619.0
1536	A320 (30 rows - 180 seats)	S1	120	2.0m	30	rp-steep-6-groups	normal	1177	1177.0	392	0	589.0	4068.0
1535	A320 (30 rows - 180 seats)	S1	120	2.0m	30	rp-steep-5-groups	normal	1234	1233.0	402	0	928.0	4845.0
1537	A320 (30 rows - 180 seats)	S1	120	2.0m	30	rp-2-groups	normal	1187	1184.0	397	0	2634.0	8596.0
1538	A320 (30 rows - 180 seats)	S1	120	2.0m	30	rp-3-groups	normal	1191	1191.0	396	0	1663.0	6820.0
1539	A320 (30 rows - 180 seats)	S1	120	2.0m	30	rp-spread-4-groups	normal	1173	1174.0	399	0	1011.0	6156.0
1540	A320 (30 rows - 180 seats)	S1	120	2.0m	30	rp-spread-5-groups	normal	1209	1210.0	403	0	740.0	5354.0
1541	A320 (30 rows - 180 seats)	S1	120	2.0m	30	rp-spread-6-groups	normal	1159	1159.0	377	0	629.0	4374.0
1542	A320 (30 rows - 180 seats)	S1	120	2.0m	30	rp-steep-4-groups	normal	1147	1148.0	391	0	1208.0	5327.0
1543	A320 (30 rows - 180 seats)	S1	120	2.0m	30	rp-steep-5-groups	normal	1175	1175.0	397	0	899.0	4569.0
1544	A320 (30 rows - 180 seats)	S1	120	2.0m	30	rp-steep-6-groups	normal	1225	1225.0	387	0	549.0	4126.0
1545	A320 (30 rows - 180 seats)	S1	120	2.0m	30	rp-2-groups	normal	1222	1219.0	387	0	3436.0	7895.0
1546	A320 (30 rows - 180 seats)	S1	120	2.0m	30	rp-3-groups	normal	1211	1211.0	395	0	1672.0	6776.0
1547	A320 (30 rows - 180 seats)	S1	120	2.0m	30	rp-spread-4-groups	normal	1187	1188.0	394	0	1055.0	5980.0
1548	A320 (30 rows - 180 seats)	S1	120	2.0m	30	rp-spread-5-groups	normal	1214	1215.0	405	0	799.0	5177.0
1549	A320 (30 rows - 180 seats)	S1	120	2.0m	30	rp-spread-6-groups	normal	1205	1205.0	404	0	645.0	4709.0
1550	A320 (30 rows - 180 seats)	S1	120	2.0m	30	rp-steep-4-groups	normal	1219	1220.0	395	0	1025.0	5838.0
1551	A320 (30 rows - 180 seats)	S1	120	2.0m	30	rp-steep-5-groups	normal	1159	1159.0	387	0	750.0	4560.0
1552	A320 (30 rows - 180 seats)	S1	120	2.0m	30	rp-steep-6-groups	normal	1211	1211.0	399	0	682.0	3959.0
1553	A320 (30 rows - 180 seats)	S1	120	2.0m	30	rp-2-groups	normal	1218	1215.0	396	0	2689.0	8954.0
1554	A320 (30 rows - 180 seats)	S1	120	2.0m	30	rp-3-groups	normal	1197	1197.0	392	0	1652.0	6322.0
1555	A320 (30 rows - 180 seats)	S1	120	2.0m	30	rp-spread-4-groups	normal	1224	1225.0	391	0	1072.0	5838.0
1556	A320 (30 rows - 180 seats)	S1	120	2.0m	30	rp-spread-5-groups	normal	1175	1176.0	397	0	768.0	4826.0
1557	A320 (30 rows - 180 seats)	S1	120	2.0m	30	rp-spread-6-groups	normal	1211	1211.0	391	0	603.0	4599.0
1558	A320 (30 rows - 180 seats)	S1	120	2.0m	30	rp-steep-4-groups	normal	1218	1219.0	396	0	1028.0	5521.0
1559	A320 (30 rows - 180 seats)	S1	120	2.0m	30	rp-steep-5-groups	normal	1190	1190.0	392	0	728.0	4423.0
1560	A320 (30 rows - 180 seats)	S1	120	2.0m	30	rp-steep-6-groups	normal	1226	1225.0	391	0	815.0	4275.0
1561	A320 (30 rows - 180 seats)	S1	120	2.0m	30	rp-2-groups	normal	1220	1218.0	385	0	2645.0	8435.0
1562	A320 (30 rows - 180 seats)	S1	120	2.0m	30	rp-3-groups	normal	1149	1149.0	376	0	1463.0	6605.0
1563	A320 (30 rows - 180 seats)	S1	120	2.0m	30	rp-spread-4-groups	normal	1195	1196.0	397	0	1119.0	5803.0
1564	A320 (30 rows - 180 seats)	S1	120	2.0m	30	rp-spread-5-groups	normal	1159	1160.0	380	0	782.0	4836.0
1565	A320 (30 rows - 180 seats)	S1	120	2.0m	30	rp-spread-6-groups	normal	1159	1159.0	393	0	684.0	4606.0
1566	A320 (30 rows - 180 seats)	S1	120	2.0m	30	rp-steep-4-groups	normal	1194	1194.0	393	0	1148.0	5848.0
1567	A320 (30 rows - 180 seats)	S1	120	2.0m	30	rp-steep-5-groups	normal	1167	1166.0	389	0	785.0	4553.0
1569	A320 (30 rows - 180 seats)	S1	120	2.0m	30	rp-2-groups	normal	1212	1209.0	399	0	2720.0	9495.0
1568	A320 (30 rows - 180 seats)	S1	120	2.0m	30	rp-steep-6-groups	normal	1195	1195.0	405	0	795.0	4245.0
1570	A320 (30 rows - 180 seats)	S1	120	2.0m	30	rp-3-groups	normal	1159	1159.0	379	0	1429.0	6445.0
1571	A320 (30 rows - 180 seats)	S1	120	2.0m	30	rp-spread-4-groups	normal	1169	1169.0	386	0	1013.0	5936.0
1572	A320 (30 rows - 180 seats)	S1	120	2.0m	30	rp-spread-5-groups	normal	1160	1161.0	387	0	723.0	5166.0
1573	A320 (30 rows - 180 seats)	S1	120	2.0m	30	rp-spread-6-groups	normal	1176	1176.0	395	0	676.0	4754.0
1574	A320 (30 rows - 180 seats)	S1	120	2.0m	30	rp-steep-4-groups	normal	1189	1190.0	390	0	1052.0	5636.0
1575	A320 (30 rows - 180 seats)	S1	120	2.0m	30	rp-steep-5-groups	normal	1215	1215.0	391	0	848.0	4892.0
1576	A320 (30 rows - 180 seats)	S1	120	2.0m	30	rp-steep-6-groups	normal	1197	1197.0	398	0	732.0	3995.0
1577	A320 (30 rows - 180 seats)	S1	120	2.0m	30	rp-2-groups	normal	1233	1231.0	398	0	3148.0	8862.0
1578	A320 (30 rows - 180 seats)	S1	120	2.0m	30	rp-3-groups	normal	1208	1208.0	395	0	1470.0	7172.0
1579	A320 (30 rows - 180 seats)	S1	120	2.0m	30	rp-spread-4-groups	normal	1165	1166.0	389	0	1105.0	5900.0
1580	A320 (30 rows - 180 seats)	S1	120	2.0m	30	rp-spread-5-groups	normal	1138	1139.0	385	0	844.0	4727.0
1581	A320 (30 rows - 180 seats)	S1	120	2.0m	30	rp-spread-6-groups	normal	1162	1162.0	385	0	601.0	4607.0
1582	A320 (30 rows - 180 seats)	S1	120	2.0m	30	rp-steep-4-groups	normal	1219	1220.0	396	0	1354.0	5809.0
1583	A320 (30 rows - 180 seats)	S1	120	2.0m	30	rp-steep-5-groups	normal	1176	1175.0	390	0	851.0	4643.0
1584	A320 (30 rows - 180 seats)	S1	120	2.0m	30	rp-steep-6-groups	normal	1162	1162.0	383	0	577.0	4150.0
1585	A320 (30 rows - 180 seats)	S1	120	2.0m	30	rp-2-groups	normal	1210	1208.0	398	0	2834.0	8217.0
1586	A320 (30 rows - 180 seats)	S1	120	2.0m	30	rp-3-groups	normal	1226	1226.0	400	0	1712.0	6692.0
1587	A320 (30 rows - 180 seats)	S1	120	2.0m	30	rp-spread-4-groups	normal	1162	1163.0	392	0	1097.0	5888.0
1588	A320 (30 rows - 180 seats)	S1	120	2.0m	30	rp-spread-5-groups	normal	1208	1209.0	401	0	822.0	5181.0
1590	A320 (30 rows - 180 seats)	S1	120	2.0m	30	rp-steep-4-groups	normal	1201	1202.0	399	0	1045.0	5543.0
1589	A320 (30 rows - 180 seats)	S1	120	2.0m	30	rp-spread-6-groups	normal	1199	1199.0	407	0	591.0	4625.0
1591	A320 (30 rows - 180 seats)	S1	120	2.0m	30	rp-steep-5-groups	normal	1193	1192.0	396	0	947.0	4673.0
1592	A320 (30 rows - 180 seats)	S1	120	2.0m	30	rp-steep-6-groups	normal	1148	1147.0	394	0	703.0	3996.0
1593	A320 (30 rows - 180 seats)	S1	120	2.0m	30	rp-2-groups	normal	1219	1216.0	394	0	3075.0	8621.0
1595	A320 (30 rows - 180 seats)	S1	120	2.0m	30	rp-spread-4-groups	normal	1138	1138.0	394	0	1016.0	5911.0
1594	A320 (30 rows - 180 seats)	S1	120	2.0m	30	rp-3-groups	normal	1202	1202.0	396	0	1545.0	6602.0
1596	A320 (30 rows - 180 seats)	S1	120	2.0m	30	rp-spread-5-groups	normal	1187	1188.0	385	0	736.0	5122.0
1597	A320 (30 rows - 180 seats)	S1	120	2.0m	30	rp-spread-6-groups	normal	1178	1178.0	387	0	724.0	4526.0
1598	A320 (30 rows - 180 seats)	S1	120	2.0m	30	rp-steep-4-groups	normal	1157	1158.0	383	0	1211.0	5517.0
1599	A320 (30 rows - 180 seats)	S1	120	2.0m	30	rp-steep-5-groups	normal	1207	1206.0	392	0	879.0	4857.0
1600	A320 (30 rows - 180 seats)	S1	120	2.0m	30	rp-steep-6-groups	normal	1190	1190.0	388	0	811.0	4183.0
1601	A320 (30 rows - 180 seats)	S1	120	2.0m	30	rp-2-groups	normal	1195	1192.0	388	0	2928.0	8339.0
1602	A320 (30 rows - 180 seats)	S1	120	2.0m	30	rp-3-groups	normal	1215	1215.0	387	0	1542.0	6302.0
1603	A320 (30 rows - 180 seats)	S1	120	2.0m	30	rp-spread-4-groups	normal	1168	1169.0	398	0	921.0	5889.0
1604	A320 (30 rows - 180 seats)	S1	120	2.0m	30	rp-spread-5-groups	normal	1181	1182.0	392	0	851.0	5244.0
1605	A320 (30 rows - 180 seats)	S1	120	2.0m	30	rp-spread-6-groups	normal	1171	1171.0	405	0	832.0	4569.0
1606	A320 (30 rows - 180 seats)	S1	120	2.0m	30	rp-steep-4-groups	normal	1194	1195.0	389	0	1100.0	5889.0
1607	A320 (30 rows - 180 seats)	S1	120	2.0m	30	rp-steep-5-groups	normal	1198	1197.0	389	0	894.0	4655.0
1608	A320 (30 rows - 180 seats)	S1	120	2.0m	30	rp-steep-6-groups	normal	1193	1193.0	397	0	648.0	3903.0
1609	A320 (30 rows - 180 seats)	S1	120	2.0m	30	rp-2-groups	normal	1180	1177.0	394	0	2830.0	8169.0
1610	A320 (30 rows - 180 seats)	S1	120	2.0m	30	rp-3-groups	normal	1201	1201.0	397	0	1478.0	7076.0
1611	A320 (30 rows - 180 seats)	S1	120	2.0m	30	rp-spread-4-groups	normal	1194	1194.0	387	0	1100.0	5629.0
1612	A320 (30 rows - 180 seats)	S1	120	2.0m	30	rp-spread-5-groups	normal	1190	1191.0	401	0	819.0	5163.0
1613	A320 (30 rows - 180 seats)	S1	120	2.0m	30	rp-spread-6-groups	normal	1223	1223.0	401	0	630.0	4606.0
1614	A320 (30 rows - 180 seats)	S1	120	2.0m	30	rp-steep-4-groups	normal	1227	1228.0	396	0	1128.0	5672.0
1615	A320 (30 rows - 180 seats)	S1	120	2.0m	30	rp-steep-5-groups	normal	1159	1159.0	386	0	804.0	4563.0
1616	A320 (30 rows - 180 seats)	S1	120	2.0m	30	rp-steep-6-groups	normal	1156	1156.0	383	0	713.0	4164.0
1617	A320 (30 rows - 180 seats)	S1	120	2.0m	30	rp-2-groups	normal	1208	1205.0	392	0	3218.0	8723.0
1618	A320 (30 rows - 180 seats)	S1	120	2.0m	30	rp-3-groups	normal	1239	1239.0	399	0	1857.0	6551.0
1619	A320 (30 rows - 180 seats)	S1	120	2.0m	30	rp-spread-4-groups	normal	1141	1142.0	385	0	999.0	5850.0
1620	A320 (30 rows - 180 seats)	S1	120	2.0m	30	rp-spread-5-groups	normal	1174	1175.0	391	0	909.0	5049.0
1621	A320 (30 rows - 180 seats)	S1	120	2.0m	30	rp-spread-6-groups	normal	1159	1159.0	384	0	556.0	4495.0
1622	A320 (30 rows - 180 seats)	S1	120	2.0m	30	rp-steep-4-groups	normal	1158	1158.0	392	0	1115.0	5428.0
1623	A320 (30 rows - 180 seats)	S1	120	2.0m	30	rp-steep-5-groups	normal	1196	1196.0	401	0	881.0	4696.0
1624	A320 (30 rows - 180 seats)	S1	120	2.0m	30	rp-steep-6-groups	normal	1186	1185.0	390	0	713.0	4055.0
1625	A320 (30 rows - 180 seats)	S1	120	2.0m	30	rp-2-groups	normal	1170	1167.0	387	0	2462.0	8230.0
1626	A320 (30 rows - 180 seats)	S1	120	2.0m	30	rp-3-groups	normal	1200	1200.0	388	0	1545.0	6741.0
1627	A320 (30 rows - 180 seats)	S1	120	2.0m	30	rp-spread-4-groups	normal	1178	1179.0	389	0	1072.0	5707.0
1628	A320 (30 rows - 180 seats)	S1	120	2.0m	30	rp-spread-5-groups	normal	1168	1169.0	393	0	842.0	5064.0
1629	A320 (30 rows - 180 seats)	S1	120	2.0m	30	rp-spread-6-groups	normal	1149	1149.0	381	0	682.0	4514.0
1630	A320 (30 rows - 180 seats)	S1	120	2.0m	30	rp-steep-4-groups	normal	1198	1198.0	392	0	985.0	5393.0
1631	A320 (30 rows - 180 seats)	S1	120	2.0m	30	rp-steep-5-groups	normal	1192	1191.0	389	0	788.0	4577.0
1632	A320 (30 rows - 180 seats)	S1	120	2.0m	30	rp-steep-6-groups	normal	1189	1188.0	388	0	698.0	3929.0
1633	A320 (30 rows - 180 seats)	S1	120	2.0m	30	rp-2-groups	normal	1213	1211.0	387	0	2478.0	8641.0
1634	A320 (30 rows - 180 seats)	S1	120	2.0m	30	rp-3-groups	normal	1166	1166.0	395	0	1357.0	6551.0
1635	A320 (30 rows - 180 seats)	S1	120	2.0m	30	rp-spread-4-groups	normal	1184	1184.0	386	0	1135.0	5910.0
1636	A320 (30 rows - 180 seats)	S1	120	2.0m	30	rp-spread-5-groups	normal	1178	1179.0	389	0	882.0	4905.0
1638	A320 (30 rows - 180 seats)	S1	120	2.0m	30	rp-steep-4-groups	normal	1197	1198.0	395	0	1187.0	6030.0
1637	A320 (30 rows - 180 seats)	S1	120	2.0m	30	rp-spread-6-groups	normal	1200	1200.0	398	0	687.0	4856.0
1639	A320 (30 rows - 180 seats)	S1	120	2.0m	30	rp-steep-5-groups	normal	1182	1182.0	392	0	883.0	4667.0
1640	A320 (30 rows - 180 seats)	S1	120	2.0m	30	rp-steep-6-groups	normal	1146	1145.0	378	0	652.0	3845.0
1641	A320 (30 rows - 180 seats)	S1	120	2.0m	30	rp-2-groups	normal	1201	1198.0	387	0	2831.0	8800.0
1642	A320 (30 rows - 180 seats)	S1	120	2.0m	30	rp-3-groups	normal	1181	1181.0	393	0	1438.0	6795.0
1643	A320 (30 rows - 180 seats)	S1	120	2.0m	30	rp-spread-4-groups	normal	1185	1185.0	387	0	1076.0	5933.0
1644	A320 (30 rows - 180 seats)	S1	120	2.0m	30	rp-spread-5-groups	normal	1173	1174.0	392	0	985.0	5142.0
1645	A320 (30 rows - 180 seats)	S1	120	2.0m	30	rp-spread-6-groups	normal	1175	1175.0	395	0	622.0	4628.0
1646	A320 (30 rows - 180 seats)	S1	120	2.0m	30	rp-steep-4-groups	normal	1201	1202.0	391	0	1012.0	5689.0
1647	A320 (30 rows - 180 seats)	S1	120	2.0m	30	rp-steep-5-groups	normal	1228	1227.0	400	0	906.0	4947.0
1648	A320 (30 rows - 180 seats)	S1	120	2.0m	30	rp-steep-6-groups	normal	1180	1180.0	395	0	595.0	4109.0
1649	A320 (30 rows - 180 seats)	S1	120	2.0m	30	rp-2-groups	normal	1234	1231.0	388	0	2814.0	8852.0
1650	A320 (30 rows - 180 seats)	S1	120	2.0m	30	rp-3-groups	normal	1179	1179.0	384	0	1572.0	6616.0
1651	A320 (30 rows - 180 seats)	S1	120	2.0m	30	rp-spread-4-groups	normal	1171	1172.0	390	0	1082.0	6159.0
1652	A320 (30 rows - 180 seats)	S1	120	2.0m	30	rp-spread-5-groups	normal	1169	1170.0	400	0	839.0	5001.0
1653	A320 (30 rows - 180 seats)	S1	120	2.0m	30	rp-spread-6-groups	normal	1160	1160.0	390	0	724.0	4514.0
1654	A320 (30 rows - 180 seats)	S1	120	2.0m	30	rp-steep-4-groups	normal	1231	1231.0	398	0	1013.0	5585.0
1655	A320 (30 rows - 180 seats)	S1	120	2.0m	30	rp-steep-5-groups	normal	1166	1166.0	386	0	775.0	4328.0
1656	A320 (30 rows - 180 seats)	S1	120	2.0m	30	rp-steep-6-groups	normal	1205	1205.0	390	0	690.0	3905.0
1657	A320 (30 rows - 180 seats)	S1	120	2.0m	30	rp-2-groups	normal	1196	1193.0	389	0	2685.0	8707.0
1658	A320 (30 rows - 180 seats)	S1	120	2.0m	30	rp-3-groups	normal	1202	1202.0	392	0	1821.0	6633.0
1659	A320 (30 rows - 180 seats)	S1	120	2.0m	30	rp-spread-4-groups	normal	1121	1122.0	385	0	1107.0	5890.0
1660	A320 (30 rows - 180 seats)	S1	120	2.0m	30	rp-spread-5-groups	normal	1210	1211.0	390	0	873.0	5292.0
1661	A320 (30 rows - 180 seats)	S1	120	2.0m	30	rp-spread-6-groups	normal	1176	1176.0	386	0	680.0	4552.0
1662	A320 (30 rows - 180 seats)	S1	120	2.0m	30	rp-steep-4-groups	normal	1192	1193.0	390	0	1147.0	5819.0
1663	A320 (30 rows - 180 seats)	S1	120	2.0m	30	rp-steep-5-groups	normal	1172	1171.0	387	0	746.0	4576.0
1665	A320 (30 rows - 180 seats)	S1	120	2.0m	30	rp-2-groups	normal	1191	1188.0	391	0	2971.0	8310.0
1664	A320 (30 rows - 180 seats)	S1	120	2.0m	30	rp-steep-6-groups	normal	1177	1176.0	386	0	684.0	4057.0
1666	A320 (30 rows - 180 seats)	S1	120	2.0m	30	rp-3-groups	normal	1189	1189.0	386	0	1698.0	6826.0
1667	A320 (30 rows - 180 seats)	S1	120	2.0m	30	rp-spread-4-groups	normal	1161	1161.0	390	0	1172.0	5992.0
1668	A320 (30 rows - 180 seats)	S1	120	2.0m	30	rp-spread-5-groups	normal	1153	1154.0	404	0	736.0	5175.0
1669	A320 (30 rows - 180 seats)	S1	120	2.0m	30	rp-spread-6-groups	normal	1164	1164.0	386	0	671.0	4638.0
1670	A320 (30 rows - 180 seats)	S1	120	2.0m	30	rp-steep-4-groups	normal	1166	1167.0	390	0	948.0	5287.0
1673	A320 (30 rows - 180 seats)	S1	120	2.0m	30	rp-2-groups	normal	1163	1160.0	389	0	2428.0	8605.0
1672	A320 (30 rows - 180 seats)	S1	120	2.0m	30	rp-steep-6-groups	normal	1209	1209.0	398	0	630.0	4137.0
1671	A320 (30 rows - 180 seats)	S1	120	2.0m	30	rp-steep-5-groups	normal	1211	1210.0	396	0	766.0	4857.0
1674	A320 (30 rows - 180 seats)	S1	120	2.0m	30	rp-3-groups	normal	1209	1209.0	394	0	1561.0	6865.0
1676	A320 (30 rows - 180 seats)	S1	120	2.0m	30	rp-spread-5-groups	normal	1198	1199.0	403	0	707.0	5110.0
1675	A320 (30 rows - 180 seats)	S1	120	2.0m	30	rp-spread-4-groups	normal	1195	1195.0	398	0	1084.0	5749.0
1677	A320 (30 rows - 180 seats)	S1	120	2.0m	30	rp-spread-6-groups	normal	1128	1128.0	382	0	733.0	4466.0
1678	A320 (30 rows - 180 seats)	S1	120	2.0m	30	rp-steep-4-groups	normal	1191	1192.0	388	0	1003.0	5621.0
1679	A320 (30 rows - 180 seats)	S1	120	2.0m	30	rp-steep-5-groups	normal	1207	1207.0	393	0	825.0	4943.0
1680	A320 (30 rows - 180 seats)	S1	120	2.0m	30	rp-steep-6-groups	normal	1169	1168.0	391	0	614.0	4171.0
1681	A320 (30 rows - 180 seats)	S1	120	2.0m	30	rp-2-groups	normal	1242	1239.0	399	0	2919.0	8696.0
1682	A320 (30 rows - 180 seats)	S1	120	2.0m	30	rp-3-groups	normal	1199	1199.0	390	0	1649.0	6849.0
1683	A320 (30 rows - 180 seats)	S1	120	2.0m	30	rp-spread-4-groups	normal	1186	1186.0	389	0	981.0	6121.0
1684	A320 (30 rows - 180 seats)	S1	120	2.0m	30	rp-spread-5-groups	normal	1196	1197.0	394	0	786.0	4919.0
1685	A320 (30 rows - 180 seats)	S1	120	2.0m	30	rp-spread-6-groups	normal	1208	1208.0	392	0	598.0	4841.0
1686	A320 (30 rows - 180 seats)	S1	120	2.0m	30	rp-steep-4-groups	normal	1179	1180.0	388	0	1017.0	5378.0
1687	A320 (30 rows - 180 seats)	S1	120	2.0m	30	rp-steep-5-groups	normal	1177	1176.0	385	0	799.0	4694.0
1688	A320 (30 rows - 180 seats)	S1	120	2.0m	30	rp-steep-6-groups	normal	1195	1195.0	395	0	685.0	4067.0
1689	A320 (30 rows - 180 seats)	S1	120	2.0m	30	rp-2-groups	normal	1200	1198.0	406	0	3084.0	8704.0
1690	A320 (30 rows - 180 seats)	S1	120	2.0m	30	rp-3-groups	normal	1190	1190.0	390	0	1402.0	6614.0
1691	A320 (30 rows - 180 seats)	S1	120	2.0m	30	rp-spread-4-groups	normal	1175	1175.0	399	0	1063.0	6297.0
1692	A320 (30 rows - 180 seats)	S1	120	2.0m	30	rp-spread-5-groups	normal	1153	1154.0	388	0	839.0	4946.0
1693	A320 (30 rows - 180 seats)	S1	120	2.0m	30	rp-spread-6-groups	normal	1178	1178.0	395	0	623.0	4366.0
1694	A320 (30 rows - 180 seats)	S1	120	2.0m	30	rp-steep-4-groups	normal	1200	1201.0	385	0	1316.0	5707.0
1695	A320 (30 rows - 180 seats)	S1	120	2.0m	30	rp-steep-5-groups	normal	1201	1201.0	393	0	735.0	4401.0
1696	A320 (30 rows - 180 seats)	S1	120	2.0m	30	rp-steep-6-groups	normal	1167	1166.0	391	0	709.0	4236.0
1698	A320 (30 rows - 180 seats)	S1	120	2.0m	30	rp-3-groups	normal	1183	1183.0	392	0	1645.0	7078.0
1697	A320 (30 rows - 180 seats)	S1	120	2.0m	30	rp-2-groups	normal	1211	1208.0	394	0	3194.0	8663.0
1699	A320 (30 rows - 180 seats)	S1	120	2.0m	30	rp-spread-4-groups	normal	1160	1161.0	397	0	1091.0	6085.0
1700	A320 (30 rows - 180 seats)	S1	120	2.0m	30	rp-spread-5-groups	normal	1179	1180.0	391	0	833.0	5498.0
1701	A320 (30 rows - 180 seats)	S1	120	2.0m	30	rp-spread-6-groups	normal	1195	1195.0	397	0	707.0	4652.0
1702	A320 (30 rows - 180 seats)	S1	120	2.0m	30	rp-steep-4-groups	normal	1173	1173.0	386	0	1004.0	5717.0
1703	A320 (30 rows - 180 seats)	S1	120	2.0m	30	rp-steep-5-groups	normal	1174	1173.0	392	0	993.0	4816.0
1704	A320 (30 rows - 180 seats)	S1	120	2.0m	30	rp-steep-6-groups	normal	1170	1169.0	393	0	769.0	3912.0
1705	A320 (30 rows - 180 seats)	S1	120	2.0m	30	rp-2-groups	normal	1201	1199.0	396	0	2858.0	8570.0
1706	A320 (30 rows - 180 seats)	S1	120	2.0m	30	rp-3-groups	normal	1210	1210.0	393	0	1857.0	6621.0
1707	A320 (30 rows - 180 seats)	S1	120	2.0m	30	rp-spread-4-groups	normal	1211	1212.0	399	0	1170.0	5878.0
1708	A320 (30 rows - 180 seats)	S1	120	2.0m	30	rp-spread-5-groups	normal	1179	1180.0	391	0	842.0	5167.0
1709	A320 (30 rows - 180 seats)	S1	120	2.0m	30	rp-spread-6-groups	normal	1175	1175.0	391	0	584.0	4591.0
1710	A320 (30 rows - 180 seats)	S1	120	2.0m	30	rp-steep-4-groups	normal	1178	1179.0	384	0	1032.0	5389.0
1711	A320 (30 rows - 180 seats)	S1	120	2.0m	30	rp-steep-5-groups	normal	1214	1213.0	399	0	700.0	4550.0
1712	A320 (30 rows - 180 seats)	S1	120	2.0m	30	rp-steep-6-groups	normal	1211	1211.0	407	0	705.0	3980.0
1713	A320 (30 rows - 180 seats)	S1	120	2.0m	30	rp-2-groups	normal	1208	1206.0	390	0	2776.0	8547.0
1714	A320 (30 rows - 180 seats)	S1	120	2.0m	30	rp-3-groups	normal	1138	1138.0	375	0	1379.0	6470.0
1715	A320 (30 rows - 180 seats)	S1	120	2.0m	30	rp-spread-4-groups	normal	1215	1215.0	392	0	948.0	6401.0
1716	A320 (30 rows - 180 seats)	S1	120	2.0m	30	rp-spread-5-groups	normal	1188	1189.0	391	0	845.0	5151.0
1717	A320 (30 rows - 180 seats)	S1	120	2.0m	30	rp-spread-6-groups	normal	1171	1171.0	386	0	632.0	4392.0
1718	A320 (30 rows - 180 seats)	S1	120	2.0m	30	rp-steep-4-groups	normal	1177	1178.0	396	0	950.0	5636.0
1719	A320 (30 rows - 180 seats)	S1	120	2.0m	30	rp-steep-5-groups	normal	1202	1202.0	392	0	794.0	4399.0
1721	A320 (30 rows - 180 seats)	S1	120	2.0m	30	rp-2-groups	normal	1187	1184.0	385	0	2535.0	8492.0
1720	A320 (30 rows - 180 seats)	S1	120	2.0m	30	rp-steep-6-groups	normal	1201	1200.0	393	0	617.0	4157.0
1722	A320 (30 rows - 180 seats)	S1	120	2.0m	30	rp-3-groups	normal	1164	1164.0	382	0	1250.0	6730.0
1723	A320 (30 rows - 180 seats)	S1	120	2.0m	30	rp-spread-4-groups	normal	1195	1195.0	402	0	1235.0	6229.0
1724	A320 (30 rows - 180 seats)	S1	120	2.0m	30	rp-spread-5-groups	normal	1122	1124.0	379	0	768.0	5120.0
1725	A320 (30 rows - 180 seats)	S1	120	2.0m	30	rp-spread-6-groups	normal	1181	1181.0	396	0	684.0	4781.0
1726	A320 (30 rows - 180 seats)	S1	120	2.0m	30	rp-steep-4-groups	normal	1208	1209.0	401	0	1082.0	5710.0
1727	A320 (30 rows - 180 seats)	S1	120	2.0m	30	rp-steep-5-groups	normal	1160	1160.0	385	0	769.0	4471.0
1728	A320 (30 rows - 180 seats)	S1	120	2.0m	30	rp-steep-6-groups	normal	1199	1198.0	388	0	698.0	3979.0
1729	A320 (30 rows - 180 seats)	S1	120	2.0m	30	rp-2-groups	normal	1173	1171.0	387	0	2738.0	8781.0
1730	A320 (30 rows - 180 seats)	S1	120	2.0m	30	rp-3-groups	normal	1192	1193.0	402	0	1758.0	6680.0
1731	A320 (30 rows - 180 seats)	S1	120	2.0m	30	rp-spread-4-groups	normal	1184	1185.0	385	0	967.0	5728.0
1732	A320 (30 rows - 180 seats)	S1	120	2.0m	30	rp-spread-5-groups	normal	1156	1157.0	398	0	848.0	5038.0
1733	A320 (30 rows - 180 seats)	S1	120	2.0m	30	rp-spread-6-groups	normal	1202	1202.0	395	0	690.0	4987.0
1734	A320 (30 rows - 180 seats)	S1	120	2.0m	30	rp-steep-4-groups	normal	1183	1184.0	380	0	1283.0	5413.0
1735	A320 (30 rows - 180 seats)	S1	120	2.0m	30	rp-steep-5-groups	normal	1140	1140.0	381	0	800.0	4504.0
1736	A320 (30 rows - 180 seats)	S1	120	2.0m	30	rp-steep-6-groups	normal	1184	1183.0	399	0	612.0	4028.0
1737	A320 (30 rows - 180 seats)	S1	120	2.0m	30	rp-2-groups	normal	1214	1211.0	401	0	2780.0	8319.0
1738	A320 (30 rows - 180 seats)	S1	120	2.0m	30	rp-3-groups	normal	1158	1158.0	392	0	1769.0	6588.0
1739	A320 (30 rows - 180 seats)	S1	120	2.0m	30	rp-spread-4-groups	normal	1167	1168.0	388	0	1086.0	5978.0
1740	A320 (30 rows - 180 seats)	S1	120	2.0m	30	rp-spread-5-groups	normal	1190	1191.0	390	0	861.0	5219.0
1741	A320 (30 rows - 180 seats)	S1	120	2.0m	30	rp-spread-6-groups	normal	1172	1172.0	391	0	687.0	4657.0
1742	A320 (30 rows - 180 seats)	S1	120	2.0m	30	rp-steep-4-groups	normal	1196	1196.0	396	0	1109.0	5431.0
1743	A320 (30 rows - 180 seats)	S1	120	2.0m	30	rp-steep-5-groups	normal	1167	1166.0	391	0	679.0	4601.0
1744	A320 (30 rows - 180 seats)	S1	120	2.0m	30	rp-steep-6-groups	normal	1183	1183.0	393	0	657.0	3894.0
1745	A320 (30 rows - 180 seats)	S1	120	2.0m	30	rp-2-groups	normal	1203	1200.0	399	0	2699.0	8680.0
1746	A320 (30 rows - 180 seats)	S1	120	2.0m	30	rp-3-groups	normal	1243	1243.0	391	0	1648.0	6530.0
1747	A320 (30 rows - 180 seats)	S1	120	2.0m	30	rp-spread-4-groups	normal	1189	1189.0	396	0	1108.0	5904.0
1748	A320 (30 rows - 180 seats)	S1	120	2.0m	30	rp-spread-5-groups	normal	1163	1164.0	383	0	833.0	4885.0
1749	A320 (30 rows - 180 seats)	S1	120	2.0m	30	rp-spread-6-groups	normal	1168	1168.0	386	0	696.0	4899.0
1750	A320 (30 rows - 180 seats)	S1	120	2.0m	30	rp-steep-4-groups	normal	1163	1163.0	386	0	1160.0	5300.0
1751	A320 (30 rows - 180 seats)	S1	120	2.0m	30	rp-steep-5-groups	normal	1192	1192.0	385	0	840.0	4424.0
1752	A320 (30 rows - 180 seats)	S1	120	2.0m	30	rp-steep-6-groups	normal	1213	1213.0	390	0	726.0	4095.0
1753	A320 (30 rows - 180 seats)	S1	120	2.0m	30	rp-2-groups	normal	1242	1240.0	398	0	3095.0	8689.0
1754	A320 (30 rows - 180 seats)	S1	120	2.0m	30	rp-3-groups	normal	1210	1210.0	392	0	1448.0	6649.0
1755	A320 (30 rows - 180 seats)	S1	120	2.0m	30	rp-spread-4-groups	normal	1203	1203.0	393	0	1133.0	6144.0
1756	A320 (30 rows - 180 seats)	S1	120	2.0m	30	rp-spread-5-groups	normal	1169	1170.0	404	0	927.0	4863.0
1757	A320 (30 rows - 180 seats)	S1	120	2.0m	30	rp-spread-6-groups	normal	1163	1163.0	386	0	704.0	4679.0
1758	A320 (30 rows - 180 seats)	S1	120	2.0m	30	rp-steep-4-groups	normal	1171	1172.0	389	0	1204.0	6016.0
1759	A320 (30 rows - 180 seats)	S1	120	2.0m	30	rp-steep-5-groups	normal	1206	1206.0	396	0	838.0	4597.0
1760	A320 (30 rows - 180 seats)	S1	120	2.0m	30	rp-steep-6-groups	normal	1153	1152.0	390	0	576.0	3993.0
1761	A320 (30 rows - 180 seats)	S1	120	2.0m	30	rp-2-groups	normal	1170	1167.0	394	0	2876.0	8303.0
1762	A320 (30 rows - 180 seats)	S1	120	2.0m	30	rp-3-groups	normal	1243	1243.0	394	0	1716.0	6946.0
1763	A320 (30 rows - 180 seats)	S1	120	2.0m	30	rp-spread-4-groups	normal	1200	1201.0	388	0	911.0	5858.0
1764	A320 (30 rows - 180 seats)	S1	120	2.0m	30	rp-spread-5-groups	normal	1192	1193.0	390	0	958.0	5425.0
1765	A320 (30 rows - 180 seats)	S1	120	2.0m	30	rp-spread-6-groups	normal	1149	1149.0	389	0	647.0	4333.0
1766	A320 (30 rows - 180 seats)	S1	120	2.0m	30	rp-steep-4-groups	normal	1174	1174.0	385	0	1076.0	5536.0
1767	A320 (30 rows - 180 seats)	S1	120	2.0m	30	rp-steep-5-groups	normal	1204	1203.0	390	0	834.0	4737.0
1769	A320 (30 rows - 180 seats)	S1	120	2.0m	30	rp-2-groups	normal	1194	1192.0	389	0	2775.0	8238.0
1768	A320 (30 rows - 180 seats)	S1	120	2.0m	30	rp-steep-6-groups	normal	1209	1209.0	404	0	639.0	4360.0
1770	A320 (30 rows - 180 seats)	S1	120	2.0m	30	rp-3-groups	normal	1212	1212.0	390	0	1577.0	6625.0
1771	A320 (30 rows - 180 seats)	S1	120	2.0m	30	rp-spread-4-groups	normal	1204	1205.0	395	0	994.0	5894.0
1772	A320 (30 rows - 180 seats)	S1	120	2.0m	30	rp-spread-5-groups	normal	1147	1148.0	386	0	716.0	4947.0
1773	A320 (30 rows - 180 seats)	S1	120	2.0m	30	rp-spread-6-groups	normal	1202	1202.0	394	0	610.0	4524.0
1775	A320 (30 rows - 180 seats)	S1	120	2.0m	30	rp-steep-5-groups	normal	1188	1187.0	385	0	796.0	4633.0
1774	A320 (30 rows - 180 seats)	S1	120	2.0m	30	rp-steep-4-groups	normal	1178	1178.0	389	0	1062.0	5701.0
1776	A320 (30 rows - 180 seats)	S1	120	2.0m	30	rp-steep-6-groups	normal	1202	1201.0	403	0	592.0	4147.0
1777	A320 (30 rows - 180 seats)	S1	120	2.0m	30	rp-2-groups	normal	1154	1152.0	393	0	2544.0	8213.0
1778	A320 (30 rows - 180 seats)	S1	120	2.0m	30	rp-3-groups	normal	1243	1243.0	401	0	1703.0	7044.0
1779	A320 (30 rows - 180 seats)	S1	120	2.0m	30	rp-spread-4-groups	normal	1192	1193.0	393	0	922.0	5827.0
1780	A320 (30 rows - 180 seats)	S1	120	2.0m	30	rp-spread-5-groups	normal	1185	1186.0	397	0	973.0	5188.0
1781	A320 (30 rows - 180 seats)	S1	120	2.0m	30	rp-spread-6-groups	normal	1211	1211.0	389	0	641.0	4594.0
1782	A320 (30 rows - 180 seats)	S1	120	2.0m	30	rp-steep-4-groups	normal	1191	1192.0	394	0	996.0	5419.0
1783	A320 (30 rows - 180 seats)	S1	120	2.0m	30	rp-steep-5-groups	normal	1194	1193.0	391	0	839.0	4693.0
1784	A320 (30 rows - 180 seats)	S1	120	2.0m	30	rp-steep-6-groups	normal	1228	1228.0	401	0	615.0	4373.0
1785	A320 (30 rows - 180 seats)	S1	120	2.0m	30	rp-2-groups	normal	1228	1225.0	396	0	2396.0	8160.0
1786	A320 (30 rows - 180 seats)	S1	120	2.0m	30	rp-3-groups	normal	1194	1194.0	387	0	1561.0	6692.0
1787	A320 (30 rows - 180 seats)	S1	120	2.0m	30	rp-spread-4-groups	normal	1207	1207.0	393	0	1052.0	6200.0
1788	A320 (30 rows - 180 seats)	S1	120	2.0m	30	rp-spread-5-groups	normal	1155	1156.0	383	0	957.0	4897.0
1789	A320 (30 rows - 180 seats)	S1	120	2.0m	30	rp-spread-6-groups	normal	1154	1154.0	388	0	692.0	4412.0
1790	A320 (30 rows - 180 seats)	S1	120	2.0m	30	rp-steep-4-groups	normal	1194	1194.0	397	0	911.0	5437.0
1792	A320 (30 rows - 180 seats)	S1	120	2.0m	30	rp-steep-6-groups	normal	1164	1163.0	382	0	669.0	3913.0
1791	A320 (30 rows - 180 seats)	S1	120	2.0m	30	rp-steep-5-groups	normal	1212	1211.0	399	0	908.0	4876.0
1793	A320 (30 rows - 180 seats)	S1	120	2.0m	30	rp-2-groups	normal	1252	1249.0	392	0	2564.0	7653.0
1794	A320 (30 rows - 180 seats)	S1	120	2.0m	30	rp-3-groups	normal	1198	1198.0	400	0	1310.0	6961.0
1797	A320 (30 rows - 180 seats)	S1	120	2.0m	30	rp-spread-6-groups	normal	1169	1169.0	397	0	619.0	4535.0
1795	A320 (30 rows - 180 seats)	S1	120	2.0m	30	rp-spread-4-groups	normal	1212	1212.0	393	0	1016.0	6359.0
1796	A320 (30 rows - 180 seats)	S1	120	2.0m	30	rp-spread-5-groups	normal	1196	1197.0	392	0	720.0	5318.0
1798	A320 (30 rows - 180 seats)	S1	120	2.0m	30	rp-steep-4-groups	normal	1215	1216.0	392	0	1175.0	5738.0
1799	A320 (30 rows - 180 seats)	S1	120	2.0m	30	rp-steep-5-groups	normal	1197	1196.0	392	0	855.0	4818.0
1800	A320 (30 rows - 180 seats)	S1	120	2.0m	30	rp-steep-6-groups	normal	1187	1187.0	393	0	694.0	4115.0
1801	A320 (30 rows - 180 seats)	S1	120	2.0m	30	rp-2-groups	normal	1176	1174.0	398	0	3012.0	8553.0
1802	A320 (30 rows - 180 seats)	S1	120	2.0m	30	rp-3-groups	normal	1230	1230.0	398	0	1676.0	6695.0
1803	A320 (30 rows - 180 seats)	S1	120	2.0m	30	rp-spread-4-groups	normal	1197	1197.0	397	0	1041.0	6172.0
1804	A320 (30 rows - 180 seats)	S1	120	2.0m	30	rp-spread-5-groups	normal	1179	1180.0	388	0	856.0	4994.0
1805	A320 (30 rows - 180 seats)	S1	120	2.0m	30	rp-spread-6-groups	normal	1163	1163.0	401	0	725.0	4886.0
1806	A320 (30 rows - 180 seats)	S1	120	2.0m	30	rp-steep-4-groups	normal	1157	1158.0	383	0	1116.0	5500.0
1807	A320 (30 rows - 180 seats)	S1	120	2.0m	30	rp-steep-5-groups	normal	1205	1204.0	390	0	935.0	4433.0
1808	A320 (30 rows - 180 seats)	S1	120	2.0m	30	rp-steep-6-groups	normal	1200	1199.0	400	0	626.0	4038.0
1809	A320 (30 rows - 180 seats)	S1	120	2.0m	30	rp-2-groups	normal	1245	1243.0	401	0	2755.0	9027.0
1810	A320 (30 rows - 180 seats)	S1	120	2.0m	30	rp-3-groups	normal	1178	1178.0	394	0	1416.0	6809.0
1811	A320 (30 rows - 180 seats)	S1	120	2.0m	30	rp-spread-4-groups	normal	1157	1158.0	382	0	1201.0	6043.0
1812	A320 (30 rows - 180 seats)	S1	120	2.0m	30	rp-spread-5-groups	normal	1160	1161.0	392	0	900.0	5257.0
1813	A320 (30 rows - 180 seats)	S1	120	2.0m	30	rp-spread-6-groups	normal	1222	1222.0	393	0	639.0	4787.0
1814	A320 (30 rows - 180 seats)	S1	120	2.0m	30	rp-steep-4-groups	normal	1183	1184.0	386	0	1021.0	5432.0
1815	A320 (30 rows - 180 seats)	S1	120	2.0m	30	rp-steep-5-groups	normal	1178	1178.0	399	0	776.0	4500.0
1816	A320 (30 rows - 180 seats)	S1	120	2.0m	30	rp-steep-6-groups	normal	1164	1164.0	390	0	590.0	4156.0
1817	A320 (30 rows - 180 seats)	S1	120	2.0m	30	rp-2-groups	normal	1223	1220.0	383	0	3416.0	8516.0
1818	A320 (30 rows - 180 seats)	S1	120	2.0m	30	rp-3-groups	normal	1201	1201.0	381	0	1507.0	6752.0
1819	A320 (30 rows - 180 seats)	S1	120	2.0m	30	rp-spread-4-groups	normal	1161	1162.0	386	0	982.0	5862.0
1820	A320 (30 rows - 180 seats)	S1	120	2.0m	30	rp-spread-5-groups	normal	1167	1168.0	392	0	778.0	5140.0
1821	A320 (30 rows - 180 seats)	S1	120	2.0m	30	rp-spread-6-groups	normal	1184	1184.0	396	0	629.0	4612.0
1822	A320 (30 rows - 180 seats)	S1	120	2.0m	30	rp-steep-4-groups	normal	1153	1153.0	384	0	923.0	5360.0
1823	A320 (30 rows - 180 seats)	S1	120	2.0m	30	rp-steep-5-groups	normal	1189	1189.0	387	0	784.0	4353.0
1824	A320 (30 rows - 180 seats)	S1	120	2.0m	30	rp-steep-6-groups	normal	1190	1189.0	386	0	542.0	3895.0
1825	A320 (30 rows - 180 seats)	S1	120	2.0m	30	rp-2-groups	normal	1162	1159.0	381	0	2731.0	8396.0
1826	A320 (30 rows - 180 seats)	S1	120	2.0m	30	rp-3-groups	normal	1226	1226.0	390	0	2005.0	7290.0
1827	A320 (30 rows - 180 seats)	S1	120	2.0m	30	rp-spread-4-groups	normal	1137	1137.0	394	0	982.0	6188.0
1828	A320 (30 rows - 180 seats)	S1	120	2.0m	30	rp-spread-5-groups	normal	1191	1192.0	395	0	765.0	4935.0
1829	A320 (30 rows - 180 seats)	S1	120	2.0m	30	rp-spread-6-groups	normal	1187	1187.0	393	0	624.0	4514.0
1830	A320 (30 rows - 180 seats)	S1	120	2.0m	30	rp-steep-4-groups	normal	1194	1195.0	393	0	1128.0	5515.0
1831	A320 (30 rows - 180 seats)	S1	120	2.0m	30	rp-steep-5-groups	normal	1167	1166.0	389	0	915.0	4878.0
1832	A320 (30 rows - 180 seats)	S1	120	2.0m	30	rp-steep-6-groups	normal	1211	1211.0	396	0	592.0	4068.0
1833	A320 (30 rows - 180 seats)	S1	120	2.0m	30	rp-2-groups	normal	1222	1219.0	394	0	3285.0	8407.0
1834	A320 (30 rows - 180 seats)	S1	120	2.0m	30	rp-3-groups	normal	1198	1198.0	391	0	1707.0	6594.0
1835	A320 (30 rows - 180 seats)	S1	120	2.0m	30	rp-spread-4-groups	normal	1181	1181.0	390	0	973.0	5906.0
1836	A320 (30 rows - 180 seats)	S1	120	2.0m	30	rp-spread-5-groups	normal	1201	1202.0	389	0	936.0	5174.0
1837	A320 (30 rows - 180 seats)	S1	120	2.0m	30	rp-spread-6-groups	normal	1175	1175.0	378	0	667.0	4576.0
1838	A320 (30 rows - 180 seats)	S1	120	2.0m	30	rp-steep-4-groups	normal	1204	1205.0	392	0	1221.0	5136.0
1839	A320 (30 rows - 180 seats)	S1	120	2.0m	30	rp-steep-5-groups	normal	1217	1216.0	402	0	908.0	4502.0
1840	A320 (30 rows - 180 seats)	S1	120	2.0m	30	rp-steep-6-groups	normal	1172	1172.0	383	0	573.0	3890.0
1841	A320 (30 rows - 180 seats)	S1	120	2.0m	30	rp-2-groups	normal	1220	1217.0	397	0	3040.0	8302.0
1842	A320 (30 rows - 180 seats)	S1	120	2.0m	30	rp-3-groups	normal	1200	1200.0	380	0	1747.0	6473.0
1843	A320 (30 rows - 180 seats)	S1	120	2.0m	30	rp-spread-4-groups	normal	1162	1162.0	386	0	905.0	6125.0
1844	A320 (30 rows - 180 seats)	S1	120	2.0m	30	rp-spread-5-groups	normal	1180	1181.0	388	0	910.0	5058.0
1845	A320 (30 rows - 180 seats)	S1	120	2.0m	30	rp-spread-6-groups	normal	1172	1172.0	393	0	649.0	4642.0
1846	A320 (30 rows - 180 seats)	S1	120	2.0m	30	rp-steep-4-groups	normal	1175	1176.0	391	0	825.0	5461.0
1847	A320 (30 rows - 180 seats)	S1	120	2.0m	30	rp-steep-5-groups	normal	1199	1199.0	392	0	861.0	4585.0
1848	A320 (30 rows - 180 seats)	S1	120	2.0m	30	rp-steep-6-groups	normal	1190	1189.0	390	0	752.0	4115.0
1849	A320 (30 rows - 180 seats)	S1	120	2.0m	30	rp-2-groups	normal	1137	1134.0	383	0	2375.0	7709.0
1850	A320 (30 rows - 180 seats)	S1	120	2.0m	30	rp-3-groups	normal	1180	1180.0	388	0	1655.0	6300.0
1851	A320 (30 rows - 180 seats)	S1	120	2.0m	30	rp-spread-4-groups	normal	1209	1209.0	397	0	1178.0	5839.0
1852	A320 (30 rows - 180 seats)	S1	120	2.0m	30	rp-spread-5-groups	normal	1217	1218.0	400	0	826.0	5113.0
1853	A320 (30 rows - 180 seats)	S1	120	2.0m	30	rp-spread-6-groups	normal	1183	1183.0	397	0	723.0	4402.0
1854	A320 (30 rows - 180 seats)	S1	120	2.0m	30	rp-steep-4-groups	normal	1188	1189.0	384	0	1054.0	5420.0
1855	A320 (30 rows - 180 seats)	S1	120	2.0m	30	rp-steep-5-groups	normal	1164	1164.0	386	0	796.0	4437.0
1856	A320 (30 rows - 180 seats)	S1	120	2.0m	30	rp-steep-6-groups	normal	1167	1166.0	396	0	574.0	4018.0
1857	A320 (30 rows - 180 seats)	S1	120	2.0m	30	rp-2-groups	normal	1214	1212.0	392	0	3299.0	8473.0
1858	A320 (30 rows - 180 seats)	S1	120	2.0m	30	rp-3-groups	normal	1179	1179.0	386	0	1676.0	6697.0
1859	A320 (30 rows - 180 seats)	S1	120	2.0m	30	rp-spread-4-groups	normal	1145	1146.0	385	0	1005.0	5998.0
1860	A320 (30 rows - 180 seats)	S1	120	2.0m	30	rp-spread-5-groups	normal	1197	1198.0	400	0	865.0	5227.0
1861	A320 (30 rows - 180 seats)	S1	120	2.0m	30	rp-spread-6-groups	normal	1134	1134.0	384	0	636.0	4518.0
1862	A320 (30 rows - 180 seats)	S1	120	2.0m	30	rp-steep-4-groups	normal	1202	1203.0	391	0	1258.0	5631.0
1863	A320 (30 rows - 180 seats)	S1	120	2.0m	30	rp-steep-5-groups	normal	1202	1201.0	402	0	886.0	4496.0
1864	A320 (30 rows - 180 seats)	S1	120	2.0m	30	rp-steep-6-groups	normal	1206	1205.0	390	0	790.0	4170.0
1865	A320 (30 rows - 180 seats)	S1	120	2.0m	30	rp-2-groups	normal	1146	1144.0	392	0	2267.0	8466.0
1866	A320 (30 rows - 180 seats)	S1	120	2.0m	30	rp-3-groups	normal	1191	1191.0	390	0	1372.0	6931.0
1867	A320 (30 rows - 180 seats)	S1	120	2.0m	30	rp-spread-4-groups	normal	1199	1200.0	396	0	936.0	6287.0
1868	A320 (30 rows - 180 seats)	S1	120	2.0m	30	rp-spread-5-groups	normal	1150	1151.0	397	0	860.0	5020.0
1870	A320 (30 rows - 180 seats)	S1	120	2.0m	30	rp-steep-4-groups	normal	1163	1164.0	393	0	995.0	5859.0
1869	A320 (30 rows - 180 seats)	S1	120	2.0m	30	rp-spread-6-groups	normal	1197	1197.0	396	0	623.0	4391.0
1871	A320 (30 rows - 180 seats)	S1	120	2.0m	30	rp-steep-5-groups	normal	1173	1172.0	393	0	773.0	4953.0
1872	A320 (30 rows - 180 seats)	S1	120	2.0m	30	rp-steep-6-groups	normal	1227	1226.0	400	0	714.0	4033.0
1873	A320 (30 rows - 180 seats)	S1	120	2.0m	30	rp-2-groups	normal	1229	1227.0	396	0	2664.0	8923.0
1874	A320 (30 rows - 180 seats)	S1	120	2.0m	30	rp-3-groups	normal	1193	1193.0	387	0	1506.0	6803.0
1875	A320 (30 rows - 180 seats)	S1	120	2.0m	30	rp-spread-4-groups	normal	1189	1190.0	395	0	1011.0	6144.0
1876	A320 (30 rows - 180 seats)	S1	120	2.0m	30	rp-spread-5-groups	normal	1233	1234.0	393	0	795.0	5134.0
1877	A320 (30 rows - 180 seats)	S1	120	2.0m	30	rp-spread-6-groups	normal	1134	1134.0	386	0	590.0	4379.0
1878	A320 (30 rows - 180 seats)	S1	120	2.0m	30	rp-steep-4-groups	normal	1196	1197.0	398	0	1072.0	5970.0
1879	A320 (30 rows - 180 seats)	S1	120	2.0m	30	rp-steep-5-groups	normal	1160	1160.0	398	0	690.0	4570.0
1880	A320 (30 rows - 180 seats)	S1	120	2.0m	30	rp-steep-6-groups	normal	1188	1187.0	392	0	768.0	4024.0
1881	A320 (30 rows - 180 seats)	S1	120	2.0m	30	rp-2-groups	normal	1228	1225.0	390	0	2666.0	8444.0
1882	A320 (30 rows - 180 seats)	S1	120	2.0m	30	rp-3-groups	normal	1177	1177.0	387	0	1313.0	6439.0
1883	A320 (30 rows - 180 seats)	S1	120	2.0m	30	rp-spread-4-groups	normal	1208	1209.0	397	0	1370.0	5975.0
1884	A320 (30 rows - 180 seats)	S1	120	2.0m	30	rp-spread-5-groups	normal	1181	1182.0	396	0	903.0	5052.0
1885	A320 (30 rows - 180 seats)	S1	120	2.0m	30	rp-spread-6-groups	normal	1178	1178.0	397	0	531.0	4788.0
1886	A320 (30 rows - 180 seats)	S1	120	2.0m	30	rp-steep-4-groups	normal	1185	1185.0	386	0	1086.0	5665.0
1887	A320 (30 rows - 180 seats)	S1	120	2.0m	30	rp-steep-5-groups	normal	1122	1121.0	385	0	806.0	4502.0
1888	A320 (30 rows - 180 seats)	S1	120	2.0m	30	rp-steep-6-groups	normal	1158	1158.0	396	0	618.0	3873.0
1889	A320 (30 rows - 180 seats)	S1	120	2.0m	30	rp-2-groups	normal	1226	1223.0	396	0	3371.0	9066.0
1890	A320 (30 rows - 180 seats)	S1	120	2.0m	30	rp-3-groups	normal	1197	1197.0	389	0	1621.0	6672.0
1891	A320 (30 rows - 180 seats)	S1	120	2.0m	30	rp-spread-4-groups	normal	1182	1183.0	392	0	1187.0	6043.0
1892	A320 (30 rows - 180 seats)	S1	120	2.0m	30	rp-spread-5-groups	normal	1204	1205.0	398	0	784.0	5236.0
1893	A320 (30 rows - 180 seats)	S1	120	2.0m	30	rp-spread-6-groups	normal	1161	1161.0	392	0	714.0	4383.0
1894	A320 (30 rows - 180 seats)	S1	120	2.0m	30	rp-steep-4-groups	normal	1165	1166.0	383	0	1129.0	5293.0
1895	A320 (30 rows - 180 seats)	S1	120	2.0m	30	rp-steep-5-groups	normal	1207	1206.0	402	0	846.0	4929.0
1896	A320 (30 rows - 180 seats)	S1	120	2.0m	30	rp-steep-6-groups	normal	1222	1221.0	408	0	607.0	4182.0
1897	A320 (30 rows - 180 seats)	S1	120	2.0m	30	rp-2-groups	normal	1198	1196.0	394	0	2744.0	8545.0
1898	A320 (30 rows - 180 seats)	S1	120	2.0m	30	rp-3-groups	normal	1180	1180.0	388	0	1470.0	6988.0
1899	A320 (30 rows - 180 seats)	S1	120	2.0m	30	rp-spread-4-groups	normal	1146	1147.0	388	0	1041.0	5653.0
1900	A320 (30 rows - 180 seats)	S1	120	2.0m	30	rp-spread-5-groups	normal	1202	1203.0	403	0	756.0	5176.0
1901	A320 (30 rows - 180 seats)	S1	120	2.0m	30	rp-spread-6-groups	normal	1205	1205.0	404	0	672.0	4878.0
1903	A320 (30 rows - 180 seats)	S1	120	2.0m	30	rp-steep-5-groups	normal	1167	1167.0	392	0	731.0	4605.0
1902	A320 (30 rows - 180 seats)	S1	120	2.0m	30	rp-steep-4-groups	normal	1155	1156.0	388	0	1020.0	5627.0
1904	A320 (30 rows - 180 seats)	S1	120	2.0m	30	rp-steep-6-groups	normal	1180	1180.0	395	0	608.0	4026.0
1905	A320 (30 rows - 180 seats)	S1	120	2.0m	30	rp-2-groups	normal	1179	1176.0	388	0	2582.0	8177.0
1906	A320 (30 rows - 180 seats)	S1	120	2.0m	30	rp-3-groups	normal	1187	1187.0	396	0	1630.0	6883.0
1907	A320 (30 rows - 180 seats)	S1	120	2.0m	30	rp-spread-4-groups	normal	1184	1185.0	398	0	818.0	5775.0
1908	A320 (30 rows - 180 seats)	S1	120	2.0m	30	rp-spread-5-groups	normal	1181	1182.0	397	0	891.0	5226.0
1909	A320 (30 rows - 180 seats)	S1	120	2.0m	30	rp-spread-6-groups	normal	1200	1200.0	393	0	696.0	4678.0
1910	A320 (30 rows - 180 seats)	S1	120	2.0m	30	rp-steep-4-groups	normal	1194	1195.0	401	0	1083.0	5524.0
1911	A320 (30 rows - 180 seats)	S1	120	2.0m	30	rp-steep-5-groups	normal	1174	1173.0	397	0	714.0	4561.0
1912	A320 (30 rows - 180 seats)	S1	120	2.0m	30	rp-steep-6-groups	normal	1201	1201.0	385	0	644.0	4020.0
1913	A320 (30 rows - 180 seats)	S1	120	2.0m	30	rp-2-groups	normal	1249	1247.0	394	0	2864.0	8653.0
1914	A320 (30 rows - 180 seats)	S1	120	2.0m	30	rp-3-groups	normal	1166	1166.0	396	0	1622.0	6671.0
1915	A320 (30 rows - 180 seats)	S1	120	2.0m	30	rp-spread-4-groups	normal	1178	1179.0	383	0	1092.0	5844.0
1916	A320 (30 rows - 180 seats)	S1	120	2.0m	30	rp-spread-5-groups	normal	1182	1183.0	387	0	822.0	4942.0
1917	A320 (30 rows - 180 seats)	S1	120	2.0m	30	rp-spread-6-groups	normal	1149	1149.0	389	0	677.0	4281.0
1918	A320 (30 rows - 180 seats)	S1	120	2.0m	30	rp-steep-4-groups	normal	1157	1158.0	395	0	1110.0	5518.0
1919	A320 (30 rows - 180 seats)	S1	120	2.0m	30	rp-steep-5-groups	normal	1240	1239.0	407	0	945.0	4852.0
1920	A320 (30 rows - 180 seats)	S1	120	2.0m	30	rp-steep-6-groups	normal	1187	1187.0	387	0	633.0	3756.0
1921	A320 (30 rows - 180 seats)	S1	120	2.0m	30	rp-2-groups	normal	1175	1172.0	392	0	3296.0	8741.0
1922	A320 (30 rows - 180 seats)	S1	120	2.0m	30	rp-3-groups	normal	1187	1187.0	397	0	1591.0	6526.0
1923	A320 (30 rows - 180 seats)	S1	120	2.0m	30	rp-spread-4-groups	normal	1208	1208.0	391	0	1171.0	5902.0
1924	A320 (30 rows - 180 seats)	S1	120	2.0m	30	rp-spread-5-groups	normal	1217	1218.0	398	0	922.0	5241.0
1925	A320 (30 rows - 180 seats)	S1	120	2.0m	30	rp-spread-6-groups	normal	1180	1180.0	392	0	695.0	4712.0
1926	A320 (30 rows - 180 seats)	S1	120	2.0m	30	rp-steep-4-groups	normal	1154	1155.0	379	0	995.0	5556.0
1928	A320 (30 rows - 180 seats)	S1	120	2.0m	30	rp-steep-6-groups	normal	1169	1168.0	382	0	635.0	3975.0
1927	A320 (30 rows - 180 seats)	S1	120	2.0m	30	rp-steep-5-groups	normal	1172	1172.0	389	0	783.0	4902.0
1929	A320 (30 rows - 180 seats)	S1	120	2.0m	30	rp-2-groups	normal	1184	1181.0	396	0	2678.0	8653.0
1930	A320 (30 rows - 180 seats)	S1	120	2.0m	30	rp-3-groups	normal	1175	1175.0	383	0	1621.0	6420.0
1931	A320 (30 rows - 180 seats)	S1	120	2.0m	30	rp-spread-4-groups	normal	1194	1195.0	388	0	1004.0	5960.0
1933	A320 (30 rows - 180 seats)	S1	120	2.0m	30	rp-spread-6-groups	normal	1190	1190.0	393	0	687.0	4646.0
1932	A320 (30 rows - 180 seats)	S1	120	2.0m	30	rp-spread-5-groups	normal	1201	1202.0	397	0	766.0	5651.0
1934	A320 (30 rows - 180 seats)	S1	120	2.0m	30	rp-steep-4-groups	normal	1164	1165.0	399	0	1189.0	5739.0
1935	A320 (30 rows - 180 seats)	S1	120	2.0m	30	rp-steep-5-groups	normal	1201	1201.0	392	0	833.0	4592.0
1936	A320 (30 rows - 180 seats)	S1	120	2.0m	30	rp-steep-6-groups	normal	1155	1155.0	387	0	544.0	4195.0
1937	A320 (30 rows - 180 seats)	S1	120	2.0m	30	rp-2-groups	normal	1133	1131.0	385	0	2009.0	8651.0
1938	A320 (30 rows - 180 seats)	S1	120	2.0m	30	rp-3-groups	normal	1161	1161.0	387	0	1451.0	6727.0
1940	A320 (30 rows - 180 seats)	S1	120	2.0m	30	rp-spread-5-groups	normal	1153	1154.0	390	0	562.0	5049.0
1939	A320 (30 rows - 180 seats)	S1	120	2.0m	30	rp-spread-4-groups	normal	1173	1173.0	395	0	1053.0	5769.0
1941	A320 (30 rows - 180 seats)	S1	120	2.0m	30	rp-spread-6-groups	normal	1205	1205.0	399	0	622.0	4702.0
1942	A320 (30 rows - 180 seats)	S1	120	2.0m	30	rp-steep-4-groups	normal	1207	1208.0	392	0	1017.0	5722.0
1943	A320 (30 rows - 180 seats)	S1	120	2.0m	30	rp-steep-5-groups	normal	1130	1129.0	384	0	777.0	4554.0
1944	A320 (30 rows - 180 seats)	S1	120	2.0m	30	rp-steep-6-groups	normal	1200	1200.0	391	0	690.0	3952.0
1945	A320 (30 rows - 180 seats)	S1	120	2.0m	30	rp-2-groups	normal	1181	1178.0	393	0	2793.0	8582.0
1946	A320 (30 rows - 180 seats)	S1	120	2.0m	30	rp-3-groups	normal	1146	1146.0	399	0	1321.0	6963.0
1947	A320 (30 rows - 180 seats)	S1	120	2.0m	30	rp-spread-4-groups	normal	1183	1184.0	385	0	1127.0	6149.0
1948	A320 (30 rows - 180 seats)	S1	120	2.0m	30	rp-spread-5-groups	normal	1179	1180.0	387	0	752.0	4963.0
1949	A320 (30 rows - 180 seats)	S1	120	2.0m	30	rp-spread-6-groups	normal	1161	1161.0	390	0	650.0	4661.0
1950	A320 (30 rows - 180 seats)	S1	120	2.0m	30	rp-steep-4-groups	normal	1188	1189.0	401	0	955.0	5859.0
1951	A320 (30 rows - 180 seats)	S1	120	2.0m	30	rp-steep-5-groups	normal	1220	1220.0	398	0	678.0	4907.0
1952	A320 (30 rows - 180 seats)	S1	120	2.0m	30	rp-steep-6-groups	normal	1229	1228.0	397	0	835.0	4220.0
1953	A320 (30 rows - 180 seats)	S1	120	2.0m	30	rp-2-groups	normal	1194	1192.0	388	0	2284.0	8934.0
1954	A320 (30 rows - 180 seats)	S1	120	2.0m	30	rp-3-groups	normal	1221	1221.0	396	0	1659.0	7099.0
1955	A320 (30 rows - 180 seats)	S1	120	2.0m	30	rp-spread-4-groups	normal	1199	1200.0	400	0	989.0	6246.0
1956	A320 (30 rows - 180 seats)	S1	120	2.0m	30	rp-spread-5-groups	normal	1183	1184.0	393	0	887.0	4993.0
1957	A320 (30 rows - 180 seats)	S1	120	2.0m	30	rp-spread-6-groups	normal	1208	1208.0	387	0	787.0	4715.0
1958	A320 (30 rows - 180 seats)	S1	120	2.0m	30	rp-steep-4-groups	normal	1168	1169.0	397	0	1141.0	5642.0
1959	A320 (30 rows - 180 seats)	S1	120	2.0m	30	rp-steep-5-groups	normal	1205	1205.0	405	0	905.0	4642.0
1960	A320 (30 rows - 180 seats)	S1	120	2.0m	30	rp-steep-6-groups	normal	1195	1194.0	398	0	749.0	4250.0
1961	A320 (30 rows - 180 seats)	S1	120	2.0m	30	rp-2-groups	normal	1249	1246.0	401	0	3520.0	8587.0
1962	A320 (30 rows - 180 seats)	S1	120	2.0m	30	rp-3-groups	normal	1181	1181.0	387	0	1375.0	6883.0
1963	A320 (30 rows - 180 seats)	S1	120	2.0m	30	rp-spread-4-groups	normal	1190	1190.0	382	0	1171.0	5975.0
1964	A320 (30 rows - 180 seats)	S1	120	2.0m	30	rp-spread-5-groups	normal	1151	1153.0	390	0	846.0	5150.0
1965	A320 (30 rows - 180 seats)	S1	120	2.0m	30	rp-spread-6-groups	normal	1235	1235.0	401	0	714.0	4644.0
1966	A320 (30 rows - 180 seats)	S1	120	2.0m	30	rp-steep-4-groups	normal	1230	1231.0	392	0	1040.0	5602.0
1967	A320 (30 rows - 180 seats)	S1	120	2.0m	30	rp-steep-5-groups	normal	1207	1206.0	403	0	807.0	4735.0
1968	A320 (30 rows - 180 seats)	S1	120	2.0m	30	rp-steep-6-groups	normal	1195	1194.0	391	0	634.0	4103.0
1969	A320 (30 rows - 180 seats)	S1	120	2.0m	30	rp-2-groups	normal	1203	1200.0	401	0	2552.0	8601.0
1970	A320 (30 rows - 180 seats)	S1	120	2.0m	30	rp-3-groups	normal	1224	1224.0	401	0	1688.0	6956.0
1971	A320 (30 rows - 180 seats)	S1	120	2.0m	30	rp-spread-4-groups	normal	1172	1173.0	394	0	1044.0	5982.0
1972	A320 (30 rows - 180 seats)	S1	120	2.0m	30	rp-spread-5-groups	normal	1160	1161.0	392	0	740.0	4970.0
1973	A320 (30 rows - 180 seats)	S1	120	2.0m	30	rp-spread-6-groups	normal	1179	1179.0	391	0	642.0	4414.0
1974	A320 (30 rows - 180 seats)	S1	120	2.0m	30	rp-steep-4-groups	normal	1186	1187.0	388	0	1216.0	5518.0
1975	A320 (30 rows - 180 seats)	S1	120	2.0m	30	rp-steep-5-groups	normal	1169	1169.0	382	0	776.0	4501.0
1976	A320 (30 rows - 180 seats)	S1	120	2.0m	30	rp-steep-6-groups	normal	1207	1207.0	401	0	573.0	4170.0
1978	A320 (30 rows - 180 seats)	S1	120	2.0m	30	rp-3-groups	normal	1191	1191.0	395	0	1276.0	6409.0
1977	A320 (30 rows - 180 seats)	S1	120	2.0m	30	rp-2-groups	normal	1161	1158.0	377	0	2011.0	8405.0
1979	A320 (30 rows - 180 seats)	S1	120	2.0m	30	rp-spread-4-groups	normal	1154	1154.0	394	0	934.0	5975.0
1980	A320 (30 rows - 180 seats)	S1	120	2.0m	30	rp-spread-5-groups	normal	1179	1180.0	389	0	783.0	5293.0
1981	A320 (30 rows - 180 seats)	S1	120	2.0m	30	rp-spread-6-groups	normal	1175	1175.0	385	0	711.0	4524.0
1982	A320 (30 rows - 180 seats)	S1	120	2.0m	30	rp-steep-4-groups	normal	1193	1193.0	401	0	1079.0	5826.0
1983	A320 (30 rows - 180 seats)	S1	120	2.0m	30	rp-steep-5-groups	normal	1207	1207.0	401	0	765.0	4937.0
1984	A320 (30 rows - 180 seats)	S1	120	2.0m	30	rp-steep-6-groups	normal	1187	1187.0	397	0	660.0	4040.0
1985	A320 (30 rows - 180 seats)	S1	120	2.0m	30	rp-2-groups	normal	1260	1257.0	401	0	3368.0	8794.0
1986	A320 (30 rows - 180 seats)	S1	120	2.0m	30	rp-3-groups	normal	1204	1204.0	396	0	1668.0	7202.0
1987	A320 (30 rows - 180 seats)	S1	120	2.0m	30	rp-spread-4-groups	normal	1228	1229.0	398	0	1158.0	6030.0
1988	A320 (30 rows - 180 seats)	S1	120	2.0m	30	rp-spread-5-groups	normal	1169	1170.0	401	0	877.0	5278.0
1989	A320 (30 rows - 180 seats)	S1	120	2.0m	30	rp-spread-6-groups	normal	1141	1141.0	384	0	694.0	4682.0
1990	A320 (30 rows - 180 seats)	S1	120	2.0m	30	rp-steep-4-groups	normal	1214	1215.0	394	0	1189.0	5710.0
1991	A320 (30 rows - 180 seats)	S1	120	2.0m	30	rp-steep-5-groups	normal	1228	1227.0	393	0	1006.0	4446.0
1992	A320 (30 rows - 180 seats)	S1	120	2.0m	30	rp-steep-6-groups	normal	1207	1206.0	389	0	647.0	4013.0
1993	A320 (30 rows - 180 seats)	S1	120	2.0m	30	rp-2-groups	normal	1229	1226.0	391	0	2656.0	8812.0
1994	A320 (30 rows - 180 seats)	S1	120	2.0m	30	rp-3-groups	normal	1216	1216.0	401	0	1598.0	6705.0
1995	A320 (30 rows - 180 seats)	S1	120	2.0m	30	rp-spread-4-groups	normal	1181	1181.0	382	0	994.0	5758.0
1996	A320 (30 rows - 180 seats)	S1	120	2.0m	30	rp-spread-5-groups	normal	1195	1196.0	394	0	803.0	5336.0
1997	A320 (30 rows - 180 seats)	S1	120	2.0m	30	rp-spread-6-groups	normal	1179	1179.0	395	0	633.0	4795.0
1998	A320 (30 rows - 180 seats)	S1	120	2.0m	30	rp-steep-4-groups	normal	1188	1189.0	397	0	1114.0	5581.0
1999	A320 (30 rows - 180 seats)	S1	120	2.0m	30	rp-steep-5-groups	normal	1226	1225.0	391	0	812.0	4855.0
[truncated: 78,001 more rows]
