# Supplementary material for: Adapting the reverse pyramid airplane boarding method for social distancing in times of COVID-19
Source: PLoS One. 2020 Nov 4;15(11):e0242131. doi: 10.1371/journal.pone.0242131 (PMC7641653; doi:10.1371/journal.pone.0242131)
Supplement: S9 File — (CSV) [file pone.0242131.s025.csv]

[run number]	Airplane-model	Situation	Passenger-number	Aisle-distancing	Number-of-seat-rows	Seat-allocation-method	simulation-mode	[step]	ticks	total-seating-interference-type-3-no	risk-aisle-seats	risk-window-seats
6	A320 (30 rows - 180 seats)	S2	120	2.0m	30	rp-steep-4-groups	normal	1110	1111.0	0	1142.0	5404.0
4	A320 (30 rows - 180 seats)	S2	120	2.0m	30	rp-spread-5-groups	normal	1106	1105.0	0	902.0	4822.0
8	A320 (30 rows - 180 seats)	S2	120	2.0m	30	rp-steep-6-groups	normal	1142	1140.0	0	596.0	3715.0
3	A320 (30 rows - 180 seats)	S2	120	2.0m	30	rp-spread-4-groups	normal	1152	1150.0	0	1026.0	5863.0
2	A320 (30 rows - 180 seats)	S2	120	2.0m	30	rp-3-groups	normal	1142	1142.0	0	1512.0	6288.0
7	A320 (30 rows - 180 seats)	S2	120	2.0m	30	rp-steep-5-groups	normal	1168	1168.0	0	815.0	4308.0
5	A320 (30 rows - 180 seats)	S2	120	2.0m	30	rp-spread-6-groups	normal	1184	1186.0	0	629.0	4431.0
1	A320 (30 rows - 180 seats)	S2	120	2.0m	30	rp-2-groups	normal	1187	1190.0	0	2551.0	8036.0
9	A320 (30 rows - 180 seats)	S2	120	2.0m	30	rp-2-groups	normal	1177	1181.0	0	2737.0	8130.0
10	A320 (30 rows - 180 seats)	S2	120	2.0m	30	rp-3-groups	normal	1139	1138.0	0	2046.0	6549.0
13	A320 (30 rows - 180 seats)	S2	120	2.0m	30	rp-spread-6-groups	normal	1117	1118.0	0	629.0	4351.0
11	A320 (30 rows - 180 seats)	S2	120	2.0m	30	rp-spread-4-groups	normal	1160	1158.0	0	1023.0	5655.0
12	A320 (30 rows - 180 seats)	S2	120	2.0m	30	rp-spread-5-groups	normal	1133	1132.0	0	749.0	4584.0
15	A320 (30 rows - 180 seats)	S2	120	2.0m	30	rp-steep-5-groups	normal	1144	1144.0	0	747.0	4393.0
14	A320 (30 rows - 180 seats)	S2	120	2.0m	30	rp-steep-4-groups	normal	1151	1152.0	0	1131.0	5100.0
16	A320 (30 rows - 180 seats)	S2	120	2.0m	30	rp-steep-6-groups	normal	1155	1153.0	0	648.0	3745.0
17	A320 (30 rows - 180 seats)	S2	120	2.0m	30	rp-2-groups	normal	1226	1230.0	0	2831.0	8664.0
19	A320 (30 rows - 180 seats)	S2	120	2.0m	30	rp-spread-4-groups	normal	1152	1150.0	0	1141.0	5509.0
18	A320 (30 rows - 180 seats)	S2	120	2.0m	30	rp-3-groups	normal	1132	1131.0	0	1360.0	6235.0
20	A320 (30 rows - 180 seats)	S2	120	2.0m	30	rp-spread-5-groups	normal	1138	1137.0	0	883.0	4974.0
23	A320 (30 rows - 180 seats)	S2	120	2.0m	30	rp-steep-5-groups	normal	1141	1141.0	0	789.0	4368.0
22	A320 (30 rows - 180 seats)	S2	120	2.0m	30	rp-steep-4-groups	normal	1124	1125.0	0	1023.0	5626.0
21	A320 (30 rows - 180 seats)	S2	120	2.0m	30	rp-spread-6-groups	normal	1187	1188.0	0	701.0	4654.0
24	A320 (30 rows - 180 seats)	S2	120	2.0m	30	rp-steep-6-groups	normal	1140	1138.0	0	567.0	3907.0
26	A320 (30 rows - 180 seats)	S2	120	2.0m	30	rp-3-groups	normal	1150	1149.0	0	1635.0	6336.0
25	A320 (30 rows - 180 seats)	S2	120	2.0m	30	rp-2-groups	normal	1152	1156.0	0	2825.0	8483.0
27	A320 (30 rows - 180 seats)	S2	120	2.0m	30	rp-spread-4-groups	normal	1136	1135.0	0	1073.0	5704.0
29	A320 (30 rows - 180 seats)	S2	120	2.0m	30	rp-spread-6-groups	normal	1138	1139.0	0	628.0	4195.0
28	A320 (30 rows - 180 seats)	S2	120	2.0m	30	rp-spread-5-groups	normal	1166	1165.0	0	803.0	4891.0
30	A320 (30 rows - 180 seats)	S2	120	2.0m	30	rp-steep-4-groups	normal	1113	1115.0	0	938.0	5344.0
31	A320 (30 rows - 180 seats)	S2	120	2.0m	30	rp-steep-5-groups	normal	1150	1150.0	0	761.0	4445.0
32	A320 (30 rows - 180 seats)	S2	120	2.0m	30	rp-steep-6-groups	normal	1117	1116.0	0	520.0	3785.0
34	A320 (30 rows - 180 seats)	S2	120	2.0m	30	rp-3-groups	normal	1149	1149.0	0	1980.0	6223.0
33	A320 (30 rows - 180 seats)	S2	120	2.0m	30	rp-2-groups	normal	1158	1162.0	0	2500.0	8246.0
36	A320 (30 rows - 180 seats)	S2	120	2.0m	30	rp-spread-5-groups	normal	1089	1088.0	0	852.0	4500.0
35	A320 (30 rows - 180 seats)	S2	120	2.0m	30	rp-spread-4-groups	normal	1117	1116.0	0	1085.0	5413.0
37	A320 (30 rows - 180 seats)	S2	120	2.0m	30	rp-spread-6-groups	normal	1122	1123.0	0	661.0	4335.0
38	A320 (30 rows - 180 seats)	S2	120	2.0m	30	rp-steep-4-groups	normal	1177	1178.0	0	1155.0	5251.0
39	A320 (30 rows - 180 seats)	S2	120	2.0m	30	rp-steep-5-groups	normal	1179	1179.0	0	700.0	4291.0
40	A320 (30 rows - 180 seats)	S2	120	2.0m	30	rp-steep-6-groups	normal	1123	1121.0	0	519.0	3704.0
41	A320 (30 rows - 180 seats)	S2	120	2.0m	30	rp-2-groups	normal	1153	1157.0	0	2653.0	8519.0
42	A320 (30 rows - 180 seats)	S2	120	2.0m	30	rp-3-groups	normal	1158	1157.0	0	1405.0	5890.0
43	A320 (30 rows - 180 seats)	S2	120	2.0m	30	rp-spread-4-groups	normal	1154	1153.0	0	1151.0	5848.0
44	A320 (30 rows - 180 seats)	S2	120	2.0m	30	rp-spread-5-groups	normal	1115	1114.0	0	837.0	4858.0
45	A320 (30 rows - 180 seats)	S2	120	2.0m	30	rp-spread-6-groups	normal	1119	1120.0	0	503.0	4172.0
46	A320 (30 rows - 180 seats)	S2	120	2.0m	30	rp-steep-4-groups	normal	1161	1163.0	0	919.0	5437.0
47	A320 (30 rows - 180 seats)	S2	120	2.0m	30	rp-steep-5-groups	normal	1157	1157.0	0	780.0	4291.0
48	A320 (30 rows - 180 seats)	S2	120	2.0m	30	rp-steep-6-groups	normal	1161	1160.0	0	665.0	3892.0
49	A320 (30 rows - 180 seats)	S2	120	2.0m	30	rp-2-groups	normal	1164	1168.0	0	2779.0	8117.0
50	A320 (30 rows - 180 seats)	S2	120	2.0m	30	rp-3-groups	normal	1177	1176.0	0	1471.0	6808.0
51	A320 (30 rows - 180 seats)	S2	120	2.0m	30	rp-spread-4-groups	normal	1164	1162.0	0	1189.0	5720.0
52	A320 (30 rows - 180 seats)	S2	120	2.0m	30	rp-spread-5-groups	normal	1139	1138.0	0	751.0	4902.0
54	A320 (30 rows - 180 seats)	S2	120	2.0m	30	rp-steep-4-groups	normal	1139	1140.0	0	1174.0	5082.0
53	A320 (30 rows - 180 seats)	S2	120	2.0m	30	rp-spread-6-groups	normal	1144	1145.0	0	495.0	4174.0
55	A320 (30 rows - 180 seats)	S2	120	2.0m	30	rp-steep-5-groups	normal	1123	1123.0	0	736.0	4450.0
56	A320 (30 rows - 180 seats)	S2	120	2.0m	30	rp-steep-6-groups	normal	1182	1180.0	0	542.0	3893.0
57	A320 (30 rows - 180 seats)	S2	120	2.0m	30	rp-2-groups	normal	1141	1145.0	0	3017.0	8190.0
58	A320 (30 rows - 180 seats)	S2	120	2.0m	30	rp-3-groups	normal	1153	1152.0	0	1785.0	6391.0
59	A320 (30 rows - 180 seats)	S2	120	2.0m	30	rp-spread-4-groups	normal	1171	1170.0	0	1110.0	5586.0
60	A320 (30 rows - 180 seats)	S2	120	2.0m	30	rp-spread-5-groups	normal	1119	1118.0	0	704.0	4745.0
61	A320 (30 rows - 180 seats)	S2	120	2.0m	30	rp-spread-6-groups	normal	1123	1124.0	0	644.0	4284.0
62	A320 (30 rows - 180 seats)	S2	120	2.0m	30	rp-steep-4-groups	normal	1160	1161.0	0	1168.0	5517.0
63	A320 (30 rows - 180 seats)	S2	120	2.0m	30	rp-steep-5-groups	normal	1122	1122.0	0	591.0	4337.0
64	A320 (30 rows - 180 seats)	S2	120	2.0m	30	rp-steep-6-groups	normal	1160	1159.0	0	573.0	3902.0
65	A320 (30 rows - 180 seats)	S2	120	2.0m	30	rp-2-groups	normal	1172	1176.0	0	3132.0	8655.0
66	A320 (30 rows - 180 seats)	S2	120	2.0m	30	rp-3-groups	normal	1189	1188.0	0	1568.0	6602.0
67	A320 (30 rows - 180 seats)	S2	120	2.0m	30	rp-spread-4-groups	normal	1173	1172.0	0	1053.0	5846.0
69	A320 (30 rows - 180 seats)	S2	120	2.0m	30	rp-spread-6-groups	normal	1137	1138.0	0	674.0	4238.0
68	A320 (30 rows - 180 seats)	S2	120	2.0m	30	rp-spread-5-groups	normal	1143	1142.0	0	818.0	4744.0
70	A320 (30 rows - 180 seats)	S2	120	2.0m	30	rp-steep-4-groups	normal	1127	1128.0	0	949.0	5136.0
71	A320 (30 rows - 180 seats)	S2	120	2.0m	30	rp-steep-5-groups	normal	1138	1138.0	0	727.0	4336.0
72	A320 (30 rows - 180 seats)	S2	120	2.0m	30	rp-steep-6-groups	normal	1123	1122.0	0	612.0	3723.0
73	A320 (30 rows - 180 seats)	S2	120	2.0m	30	rp-2-groups	normal	1179	1183.0	0	2150.0	8396.0
74	A320 (30 rows - 180 seats)	S2	120	2.0m	30	rp-3-groups	normal	1139	1138.0	0	1468.0	6539.0
75	A320 (30 rows - 180 seats)	S2	120	2.0m	30	rp-spread-4-groups	normal	1148	1147.0	0	988.0	5758.0
76	A320 (30 rows - 180 seats)	S2	120	2.0m	30	rp-spread-5-groups	normal	1117	1116.0	0	672.0	4769.0
77	A320 (30 rows - 180 seats)	S2	120	2.0m	30	rp-spread-6-groups	normal	1141	1142.0	0	629.0	4232.0
78	A320 (30 rows - 180 seats)	S2	120	2.0m	30	rp-steep-4-groups	normal	1149	1150.0	0	1146.0	5586.0
79	A320 (30 rows - 180 seats)	S2	120	2.0m	30	rp-steep-5-groups	normal	1174	1174.0	0	718.0	4332.0
81	A320 (30 rows - 180 seats)	S2	120	2.0m	30	rp-2-groups	normal	1137	1141.0	0	2788.0	8358.0
80	A320 (30 rows - 180 seats)	S2	120	2.0m	30	rp-steep-6-groups	normal	1159	1157.0	0	635.0	3971.0
82	A320 (30 rows - 180 seats)	S2	120	2.0m	30	rp-3-groups	normal	1146	1145.0	0	1456.0	6389.0
83	A320 (30 rows - 180 seats)	S2	120	2.0m	30	rp-spread-4-groups	normal	1136	1134.0	0	1105.0	5647.0
84	A320 (30 rows - 180 seats)	S2	120	2.0m	30	rp-spread-5-groups	normal	1151	1150.0	0	939.0	4737.0
85	A320 (30 rows - 180 seats)	S2	120	2.0m	30	rp-spread-6-groups	normal	1139	1140.0	0	619.0	4323.0
86	A320 (30 rows - 180 seats)	S2	120	2.0m	30	rp-steep-4-groups	normal	1164	1166.0	0	1005.0	5248.0
87	A320 (30 rows - 180 seats)	S2	120	2.0m	30	rp-steep-5-groups	normal	1162	1162.0	0	866.0	4352.0
88	A320 (30 rows - 180 seats)	S2	120	2.0m	30	rp-steep-6-groups	normal	1136	1134.0	0	521.0	3585.0
89	A320 (30 rows - 180 seats)	S2	120	2.0m	30	rp-2-groups	normal	1182	1186.0	0	2584.0	8281.0
90	A320 (30 rows - 180 seats)	S2	120	2.0m	30	rp-3-groups	normal	1164	1163.0	0	1620.0	6641.0
91	A320 (30 rows - 180 seats)	S2	120	2.0m	30	rp-spread-4-groups	normal	1152	1150.0	0	863.0	5565.0
92	A320 (30 rows - 180 seats)	S2	120	2.0m	30	rp-spread-5-groups	normal	1128	1126.0	0	743.0	4944.0
93	A320 (30 rows - 180 seats)	S2	120	2.0m	30	rp-spread-6-groups	normal	1143	1145.0	0	648.0	4021.0
94	A320 (30 rows - 180 seats)	S2	120	2.0m	30	rp-steep-4-groups	normal	1180	1181.0	0	943.0	5406.0
95	A320 (30 rows - 180 seats)	S2	120	2.0m	30	rp-steep-5-groups	normal	1142	1142.0	0	839.0	4484.0
96	A320 (30 rows - 180 seats)	S2	120	2.0m	30	rp-steep-6-groups	normal	1157	1155.0	0	587.0	3558.0
98	A320 (30 rows - 180 seats)	S2	120	2.0m	30	rp-3-groups	normal	1136	1135.0	0	1446.0	6274.0
97	A320 (30 rows - 180 seats)	S2	120	2.0m	30	rp-2-groups	normal	1167	1171.0	0	2477.0	8075.0
99	A320 (30 rows - 180 seats)	S2	120	2.0m	30	rp-spread-4-groups	normal	1131	1129.0	0	1045.0	5632.0
100	A320 (30 rows - 180 seats)	S2	120	2.0m	30	rp-spread-5-groups	normal	1160	1159.0	0	688.0	4938.0
101	A320 (30 rows - 180 seats)	S2	120	2.0m	30	rp-spread-6-groups	normal	1096	1097.0	0	612.0	4232.0
102	A320 (30 rows - 180 seats)	S2	120	2.0m	30	rp-steep-4-groups	normal	1166	1167.0	0	1122.0	5158.0
103	A320 (30 rows - 180 seats)	S2	120	2.0m	30	rp-steep-5-groups	normal	1216	1216.0	0	790.0	4363.0
104	A320 (30 rows - 180 seats)	S2	120	2.0m	30	rp-steep-6-groups	normal	1141	1140.0	0	626.0	4000.0
105	A320 (30 rows - 180 seats)	S2	120	2.0m	30	rp-2-groups	normal	1204	1208.0	0	3037.0	8363.0
107	A320 (30 rows - 180 seats)	S2	120	2.0m	30	rp-spread-4-groups	normal	1178	1177.0	0	1069.0	5563.0
106	A320 (30 rows - 180 seats)	S2	120	2.0m	30	rp-3-groups	normal	1150	1149.0	0	1550.0	6682.0
108	A320 (30 rows - 180 seats)	S2	120	2.0m	30	rp-spread-5-groups	normal	1129	1128.0	0	686.0	4749.0
110	A320 (30 rows - 180 seats)	S2	120	2.0m	30	rp-steep-4-groups	normal	1129	1130.0	0	871.0	5459.0
109	A320 (30 rows - 180 seats)	S2	120	2.0m	30	rp-spread-6-groups	normal	1134	1136.0	0	573.0	4426.0
111	A320 (30 rows - 180 seats)	S2	120	2.0m	30	rp-steep-5-groups	normal	1136	1136.0	0	744.0	4262.0
112	A320 (30 rows - 180 seats)	S2	120	2.0m	30	rp-steep-6-groups	normal	1133	1131.0	0	606.0	3734.0
113	A320 (30 rows - 180 seats)	S2	120	2.0m	30	rp-2-groups	normal	1155	1159.0	0	2818.0	8423.0
114	A320 (30 rows - 180 seats)	S2	120	2.0m	30	rp-3-groups	normal	1147	1146.0	0	1610.0	6595.0
115	A320 (30 rows - 180 seats)	S2	120	2.0m	30	rp-spread-4-groups	normal	1136	1134.0	0	1123.0	5610.0
116	A320 (30 rows - 180 seats)	S2	120	2.0m	30	rp-spread-5-groups	normal	1133	1132.0	0	826.0	4969.0
117	A320 (30 rows - 180 seats)	S2	120	2.0m	30	rp-spread-6-groups	normal	1112	1114.0	0	700.0	4344.0
118	A320 (30 rows - 180 seats)	S2	120	2.0m	30	rp-steep-4-groups	normal	1152	1153.0	0	1063.0	5228.0
119	A320 (30 rows - 180 seats)	S2	120	2.0m	30	rp-steep-5-groups	normal	1172	1172.0	0	761.0	4560.0
120	A320 (30 rows - 180 seats)	S2	120	2.0m	30	rp-steep-6-groups	normal	1173	1171.0	0	659.0	3858.0
122	A320 (30 rows - 180 seats)	S2	120	2.0m	30	rp-3-groups	normal	1162	1161.0	0	1661.0	6337.0
121	A320 (30 rows - 180 seats)	S2	120	2.0m	30	rp-2-groups	normal	1215	1219.0	0	2621.0	8344.0
123	A320 (30 rows - 180 seats)	S2	120	2.0m	30	rp-spread-4-groups	normal	1137	1136.0	0	1016.0	5615.0
124	A320 (30 rows - 180 seats)	S2	120	2.0m	30	rp-spread-5-groups	normal	1107	1106.0	0	895.0	4793.0
125	A320 (30 rows - 180 seats)	S2	120	2.0m	30	rp-spread-6-groups	normal	1156	1158.0	0	607.0	4314.0
126	A320 (30 rows - 180 seats)	S2	120	2.0m	30	rp-steep-4-groups	normal	1121	1123.0	0	1075.0	5280.0
127	A320 (30 rows - 180 seats)	S2	120	2.0m	30	rp-steep-5-groups	normal	1138	1138.0	0	750.0	4494.0
128	A320 (30 rows - 180 seats)	S2	120	2.0m	30	rp-steep-6-groups	normal	1113	1112.0	0	654.0	3638.0
129	A320 (30 rows - 180 seats)	S2	120	2.0m	30	rp-2-groups	normal	1135	1138.0	0	2716.0	8661.0
130	A320 (30 rows - 180 seats)	S2	120	2.0m	30	rp-3-groups	normal	1175	1174.0	0	1883.0	6534.0
131	A320 (30 rows - 180 seats)	S2	120	2.0m	30	rp-spread-4-groups	normal	1118	1116.0	0	772.0	5174.0
132	A320 (30 rows - 180 seats)	S2	120	2.0m	30	rp-spread-5-groups	normal	1153	1152.0	0	804.0	5104.0
133	A320 (30 rows - 180 seats)	S2	120	2.0m	30	rp-spread-6-groups	normal	1111	1112.0	0	724.0	4126.0
134	A320 (30 rows - 180 seats)	S2	120	2.0m	30	rp-steep-4-groups	normal	1129	1130.0	0	931.0	5313.0
135	A320 (30 rows - 180 seats)	S2	120	2.0m	30	rp-steep-5-groups	normal	1133	1133.0	0	800.0	4100.0
136	A320 (30 rows - 180 seats)	S2	120	2.0m	30	rp-steep-6-groups	normal	1139	1138.0	0	623.0	3785.0
137	A320 (30 rows - 180 seats)	S2	120	2.0m	30	rp-2-groups	normal	1158	1162.0	0	2689.0	8191.0
138	A320 (30 rows - 180 seats)	S2	120	2.0m	30	rp-3-groups	normal	1166	1166.0	0	1375.0	6245.0
140	A320 (30 rows - 180 seats)	S2	120	2.0m	30	rp-spread-5-groups	normal	1123	1122.0	0	732.0	4629.0
139	A320 (30 rows - 180 seats)	S2	120	2.0m	30	rp-spread-4-groups	normal	1131	1130.0	0	934.0	5685.0
141	A320 (30 rows - 180 seats)	S2	120	2.0m	30	rp-spread-6-groups	normal	1164	1166.0	0	637.0	4451.0
142	A320 (30 rows - 180 seats)	S2	120	2.0m	30	rp-steep-4-groups	normal	1165	1166.0	0	880.0	5304.0
143	A320 (30 rows - 180 seats)	S2	120	2.0m	30	rp-steep-5-groups	normal	1158	1158.0	0	768.0	4230.0
145	A320 (30 rows - 180 seats)	S2	120	2.0m	30	rp-2-groups	normal	1167	1171.0	0	2503.0	7987.0
144	A320 (30 rows - 180 seats)	S2	120	2.0m	30	rp-steep-6-groups	normal	1144	1142.0	0	693.0	3803.0
146	A320 (30 rows - 180 seats)	S2	120	2.0m	30	rp-3-groups	normal	1170	1169.0	0	1435.0	6083.0
147	A320 (30 rows - 180 seats)	S2	120	2.0m	30	rp-spread-4-groups	normal	1113	1111.0	0	1272.0	5343.0
148	A320 (30 rows - 180 seats)	S2	120	2.0m	30	rp-spread-5-groups	normal	1158	1156.0	0	850.0	4818.0
149	A320 (30 rows - 180 seats)	S2	120	2.0m	30	rp-spread-6-groups	normal	1112	1114.0	0	645.0	4572.0
150	A320 (30 rows - 180 seats)	S2	120	2.0m	30	rp-steep-4-groups	normal	1140	1141.0	0	931.0	5476.0
151	A320 (30 rows - 180 seats)	S2	120	2.0m	30	rp-steep-5-groups	normal	1159	1159.0	0	815.0	4645.0
152	A320 (30 rows - 180 seats)	S2	120	2.0m	30	rp-steep-6-groups	normal	1139	1138.0	0	484.0	3749.0
153	A320 (30 rows - 180 seats)	S2	120	2.0m	30	rp-2-groups	normal	1155	1158.0	0	2458.0	8316.0
154	A320 (30 rows - 180 seats)	S2	120	2.0m	30	rp-3-groups	normal	1145	1144.0	0	1515.0	6351.0
155	A320 (30 rows - 180 seats)	S2	120	2.0m	30	rp-spread-4-groups	normal	1131	1130.0	0	1011.0	5731.0
157	A320 (30 rows - 180 seats)	S2	120	2.0m	30	rp-spread-6-groups	normal	1133	1135.0	0	620.0	4372.0
156	A320 (30 rows - 180 seats)	S2	120	2.0m	30	rp-spread-5-groups	normal	1174	1173.0	0	817.0	4827.0
158	A320 (30 rows - 180 seats)	S2	120	2.0m	30	rp-steep-4-groups	normal	1152	1153.0	0	1151.0	5477.0
159	A320 (30 rows - 180 seats)	S2	120	2.0m	30	rp-steep-5-groups	normal	1113	1113.0	0	705.0	4238.0
161	A320 (30 rows - 180 seats)	S2	120	2.0m	30	rp-2-groups	normal	1160	1164.0	0	2624.0	8466.0
160	A320 (30 rows - 180 seats)	S2	120	2.0m	30	rp-steep-6-groups	normal	1161	1159.0	0	531.0	3824.0
162	A320 (30 rows - 180 seats)	S2	120	2.0m	30	rp-3-groups	normal	1103	1102.0	0	1422.0	6175.0
163	A320 (30 rows - 180 seats)	S2	120	2.0m	30	rp-spread-4-groups	normal	1115	1113.0	0	921.0	5539.0
165	A320 (30 rows - 180 seats)	S2	120	2.0m	30	rp-spread-6-groups	normal	1125	1126.0	0	682.0	4125.0
164	A320 (30 rows - 180 seats)	S2	120	2.0m	30	rp-spread-5-groups	normal	1157	1156.0	0	747.0	4806.0
166	A320 (30 rows - 180 seats)	S2	120	2.0m	30	rp-steep-4-groups	normal	1180	1182.0	0	918.0	5351.0
167	A320 (30 rows - 180 seats)	S2	120	2.0m	30	rp-steep-5-groups	normal	1118	1118.0	0	800.0	4390.0
169	A320 (30 rows - 180 seats)	S2	120	2.0m	30	rp-2-groups	normal	1168	1172.0	0	2933.0	8598.0
168	A320 (30 rows - 180 seats)	S2	120	2.0m	30	rp-steep-6-groups	normal	1127	1125.0	0	631.0	3795.0
170	A320 (30 rows - 180 seats)	S2	120	2.0m	30	rp-3-groups	normal	1150	1149.0	0	1486.0	6519.0
171	A320 (30 rows - 180 seats)	S2	120	2.0m	30	rp-spread-4-groups	normal	1155	1154.0	0	967.0	5777.0
173	A320 (30 rows - 180 seats)	S2	120	2.0m	30	rp-spread-6-groups	normal	1133	1135.0	0	670.0	4309.0
172	A320 (30 rows - 180 seats)	S2	120	2.0m	30	rp-spread-5-groups	normal	1165	1164.0	0	882.0	4791.0
174	A320 (30 rows - 180 seats)	S2	120	2.0m	30	rp-steep-4-groups	normal	1138	1139.0	0	1060.0	5324.0
175	A320 (30 rows - 180 seats)	S2	120	2.0m	30	rp-steep-5-groups	normal	1091	1091.0	0	766.0	4356.0
177	A320 (30 rows - 180 seats)	S2	120	2.0m	30	rp-2-groups	normal	1195	1199.0	0	3030.0	8110.0
176	A320 (30 rows - 180 seats)	S2	120	2.0m	30	rp-steep-6-groups	normal	1142	1140.0	0	619.0	3608.0
178	A320 (30 rows - 180 seats)	S2	120	2.0m	30	rp-3-groups	normal	1162	1161.0	0	1366.0	6302.0
179	A320 (30 rows - 180 seats)	S2	120	2.0m	30	rp-spread-4-groups	normal	1119	1118.0	0	1100.0	5693.0
180	A320 (30 rows - 180 seats)	S2	120	2.0m	30	rp-spread-5-groups	normal	1148	1147.0	0	660.0	4758.0
182	A320 (30 rows - 180 seats)	S2	120	2.0m	30	rp-steep-4-groups	normal	1107	1108.0	0	1142.0	5252.0
181	A320 (30 rows - 180 seats)	S2	120	2.0m	30	rp-spread-6-groups	normal	1159	1160.0	0	628.0	4159.0
183	A320 (30 rows - 180 seats)	S2	120	2.0m	30	rp-steep-5-groups	normal	1157	1157.0	0	698.0	4208.0
185	A320 (30 rows - 180 seats)	S2	120	2.0m	30	rp-2-groups	normal	1182	1186.0	0	3261.0	7760.0
184	A320 (30 rows - 180 seats)	S2	120	2.0m	30	rp-steep-6-groups	normal	1166	1165.0	0	560.0	3612.0
186	A320 (30 rows - 180 seats)	S2	120	2.0m	30	rp-3-groups	normal	1162	1161.0	0	1678.0	6779.0
187	A320 (30 rows - 180 seats)	S2	120	2.0m	30	rp-spread-4-groups	normal	1115	1113.0	0	893.0	5665.0
188	A320 (30 rows - 180 seats)	S2	120	2.0m	30	rp-spread-5-groups	normal	1129	1128.0	0	809.0	4853.0
189	A320 (30 rows - 180 seats)	S2	120	2.0m	30	rp-spread-6-groups	normal	1144	1145.0	0	614.0	4402.0
190	A320 (30 rows - 180 seats)	S2	120	2.0m	30	rp-steep-4-groups	normal	1140	1142.0	0	1044.0	5247.0
191	A320 (30 rows - 180 seats)	S2	120	2.0m	30	rp-steep-5-groups	normal	1138	1138.0	0	856.0	4634.0
192	A320 (30 rows - 180 seats)	S2	120	2.0m	30	rp-steep-6-groups	normal	1137	1135.0	0	650.0	3768.0
193	A320 (30 rows - 180 seats)	S2	120	2.0m	30	rp-2-groups	normal	1163	1166.0	0	2633.0	8262.0
194	A320 (30 rows - 180 seats)	S2	120	2.0m	30	rp-3-groups	normal	1159	1158.0	0	1427.0	6332.0
195	A320 (30 rows - 180 seats)	S2	120	2.0m	30	rp-spread-4-groups	normal	1121	1120.0	0	936.0	5472.0
196	A320 (30 rows - 180 seats)	S2	120	2.0m	30	rp-spread-5-groups	normal	1112	1111.0	0	870.0	4985.0
197	A320 (30 rows - 180 seats)	S2	120	2.0m	30	rp-spread-6-groups	normal	1127	1128.0	0	662.0	4183.0
198	A320 (30 rows - 180 seats)	S2	120	2.0m	30	rp-steep-4-groups	normal	1158	1160.0	0	930.0	5350.0
199	A320 (30 rows - 180 seats)	S2	120	2.0m	30	rp-steep-5-groups	normal	1151	1151.0	0	736.0	4703.0
200	A320 (30 rows - 180 seats)	S2	120	2.0m	30	rp-steep-6-groups	normal	1141	1139.0	0	602.0	3882.0
201	A320 (30 rows - 180 seats)	S2	120	2.0m	30	rp-2-groups	normal	1175	1179.0	0	2882.0	8425.0
202	A320 (30 rows - 180 seats)	S2	120	2.0m	30	rp-3-groups	normal	1135	1134.0	0	1527.0	6359.0
203	A320 (30 rows - 180 seats)	S2	120	2.0m	30	rp-spread-4-groups	normal	1168	1166.0	0	1091.0	5935.0
204	A320 (30 rows - 180 seats)	S2	120	2.0m	30	rp-spread-5-groups	normal	1112	1111.0	0	864.0	4796.0
205	A320 (30 rows - 180 seats)	S2	120	2.0m	30	rp-spread-6-groups	normal	1155	1156.0	0	753.0	4691.0
206	A320 (30 rows - 180 seats)	S2	120	2.0m	30	rp-steep-4-groups	normal	1133	1135.0	0	853.0	5130.0
207	A320 (30 rows - 180 seats)	S2	120	2.0m	30	rp-steep-5-groups	normal	1162	1162.0	0	797.0	4462.0
208	A320 (30 rows - 180 seats)	S2	120	2.0m	30	rp-steep-6-groups	normal	1162	1160.0	0	684.0	3942.0
209	A320 (30 rows - 180 seats)	S2	120	2.0m	30	rp-2-groups	normal	1157	1161.0	0	2659.0	8621.0
210	A320 (30 rows - 180 seats)	S2	120	2.0m	30	rp-3-groups	normal	1133	1132.0	0	1196.0	6335.0
211	A320 (30 rows - 180 seats)	S2	120	2.0m	30	rp-spread-4-groups	normal	1119	1117.0	0	825.0	5479.0
212	A320 (30 rows - 180 seats)	S2	120	2.0m	30	rp-spread-5-groups	normal	1167	1166.0	0	845.0	4935.0
213	A320 (30 rows - 180 seats)	S2	120	2.0m	30	rp-spread-6-groups	normal	1179	1181.0	0	625.0	4393.0
214	A320 (30 rows - 180 seats)	S2	120	2.0m	30	rp-steep-4-groups	normal	1133	1134.0	0	929.0	5303.0
216	A320 (30 rows - 180 seats)	S2	120	2.0m	30	rp-steep-6-groups	normal	1139	1138.0	0	622.0	3777.0
215	A320 (30 rows - 180 seats)	S2	120	2.0m	30	rp-steep-5-groups	normal	1170	1170.0	0	866.0	4613.0
217	A320 (30 rows - 180 seats)	S2	120	2.0m	30	rp-2-groups	normal	1154	1157.0	0	2460.0	8488.0
218	A320 (30 rows - 180 seats)	S2	120	2.0m	30	rp-3-groups	normal	1119	1118.0	0	1439.0	6652.0
219	A320 (30 rows - 180 seats)	S2	120	2.0m	30	rp-spread-4-groups	normal	1140	1139.0	0	1002.0	5700.0
220	A320 (30 rows - 180 seats)	S2	120	2.0m	30	rp-spread-5-groups	normal	1103	1102.0	0	827.0	4805.0
221	A320 (30 rows - 180 seats)	S2	120	2.0m	30	rp-spread-6-groups	normal	1101	1102.0	0	714.0	4317.0
222	A320 (30 rows - 180 seats)	S2	120	2.0m	30	rp-steep-4-groups	normal	1143	1144.0	0	1060.0	5127.0
223	A320 (30 rows - 180 seats)	S2	120	2.0m	30	rp-steep-5-groups	normal	1140	1140.0	0	840.0	4256.0
225	A320 (30 rows - 180 seats)	S2	120	2.0m	30	rp-2-groups	normal	1179	1182.0	0	2425.0	8137.0
224	A320 (30 rows - 180 seats)	S2	120	2.0m	30	rp-steep-6-groups	normal	1154	1152.0	0	468.0	3781.0
226	A320 (30 rows - 180 seats)	S2	120	2.0m	30	rp-3-groups	normal	1123	1122.0	0	1536.0	5870.0
227	A320 (30 rows - 180 seats)	S2	120	2.0m	30	rp-spread-4-groups	normal	1147	1145.0	0	967.0	5669.0
228	A320 (30 rows - 180 seats)	S2	120	2.0m	30	rp-spread-5-groups	normal	1164	1163.0	0	765.0	4760.0
229	A320 (30 rows - 180 seats)	S2	120	2.0m	30	rp-spread-6-groups	normal	1141	1142.0	0	671.0	4385.0
231	A320 (30 rows - 180 seats)	S2	120	2.0m	30	rp-steep-5-groups	normal	1125	1125.0	0	693.0	4356.0
230	A320 (30 rows - 180 seats)	S2	120	2.0m	30	rp-steep-4-groups	normal	1161	1163.0	0	1006.0	5029.0
233	A320 (30 rows - 180 seats)	S2	120	2.0m	30	rp-2-groups	normal	1153	1157.0	0	2888.0	8243.0
232	A320 (30 rows - 180 seats)	S2	120	2.0m	30	rp-steep-6-groups	normal	1137	1136.0	0	515.0	3844.0
234	A320 (30 rows - 180 seats)	S2	120	2.0m	30	rp-3-groups	normal	1109	1108.0	0	1439.0	6428.0
235	A320 (30 rows - 180 seats)	S2	120	2.0m	30	rp-spread-4-groups	normal	1178	1176.0	0	953.0	5768.0
236	A320 (30 rows - 180 seats)	S2	120	2.0m	30	rp-spread-5-groups	normal	1147	1146.0	0	934.0	4733.0
237	A320 (30 rows - 180 seats)	S2	120	2.0m	30	rp-spread-6-groups	normal	1135	1137.0	0	707.0	4443.0
241	A320 (30 rows - 180 seats)	S2	120	2.0m	30	rp-2-groups	normal	1139	1143.0	0	2424.0	7911.0
238	A320 (30 rows - 180 seats)	S2	120	2.0m	30	rp-steep-4-groups	normal	1134	1136.0	0	1001.0	5155.0
242	A320 (30 rows - 180 seats)	S2	120	2.0m	30	rp-3-groups	normal	1125	1124.0	0	1356.0	6091.0
239	A320 (30 rows - 180 seats)	S2	120	2.0m	30	rp-steep-5-groups	normal	1132	1132.0	0	922.0	4333.0
240	A320 (30 rows - 180 seats)	S2	120	2.0m	30	rp-steep-6-groups	normal	1198	1196.0	0	626.0	3710.0
243	A320 (30 rows - 180 seats)	S2	120	2.0m	30	rp-spread-4-groups	normal	1172	1171.0	0	1037.0	5808.0
244	A320 (30 rows - 180 seats)	S2	120	2.0m	30	rp-spread-5-groups	normal	1159	1158.0	0	787.0	4695.0
245	A320 (30 rows - 180 seats)	S2	120	2.0m	30	rp-spread-6-groups	normal	1138	1140.0	0	629.0	4173.0
247	A320 (30 rows - 180 seats)	S2	120	2.0m	30	rp-steep-5-groups	normal	1171	1171.0	0	806.0	4705.0
246	A320 (30 rows - 180 seats)	S2	120	2.0m	30	rp-steep-4-groups	normal	1158	1160.0	0	1008.0	5443.0
248	A320 (30 rows - 180 seats)	S2	120	2.0m	30	rp-steep-6-groups	normal	1131	1130.0	0	790.0	3784.0
249	A320 (30 rows - 180 seats)	S2	120	2.0m	30	rp-2-groups	normal	1170	1173.0	0	2879.0	8677.0
250	A320 (30 rows - 180 seats)	S2	120	2.0m	30	rp-3-groups	normal	1169	1168.0	0	1641.0	6585.0
251	A320 (30 rows - 180 seats)	S2	120	2.0m	30	rp-spread-4-groups	normal	1151	1150.0	0	1120.0	5709.0
252	A320 (30 rows - 180 seats)	S2	120	2.0m	30	rp-spread-5-groups	normal	1130	1129.0	0	770.0	4582.0
253	A320 (30 rows - 180 seats)	S2	120	2.0m	30	rp-spread-6-groups	normal	1139	1140.0	0	647.0	4065.0
255	A320 (30 rows - 180 seats)	S2	120	2.0m	30	rp-steep-5-groups	normal	1147	1147.0	0	769.0	4508.0
256	A320 (30 rows - 180 seats)	S2	120	2.0m	30	rp-steep-6-groups	normal	1162	1160.0	0	545.0	3733.0
254	A320 (30 rows - 180 seats)	S2	120	2.0m	30	rp-steep-4-groups	normal	1157	1159.0	0	1032.0	5279.0
257	A320 (30 rows - 180 seats)	S2	120	2.0m	30	rp-2-groups	normal	1169	1173.0	0	3014.0	8615.0
258	A320 (30 rows - 180 seats)	S2	120	2.0m	30	rp-3-groups	normal	1161	1160.0	0	1777.0	6563.0
259	A320 (30 rows - 180 seats)	S2	120	2.0m	30	rp-spread-4-groups	normal	1120	1119.0	0	1016.0	5636.0
260	A320 (30 rows - 180 seats)	S2	120	2.0m	30	rp-spread-5-groups	normal	1168	1167.0	0	835.0	4809.0
261	A320 (30 rows - 180 seats)	S2	120	2.0m	30	rp-spread-6-groups	normal	1143	1144.0	0	625.0	4220.0
262	A320 (30 rows - 180 seats)	S2	120	2.0m	30	rp-steep-4-groups	normal	1173	1175.0	0	1290.0	5550.0
263	A320 (30 rows - 180 seats)	S2	120	2.0m	30	rp-steep-5-groups	normal	1153	1153.0	0	842.0	4378.0
264	A320 (30 rows - 180 seats)	S2	120	2.0m	30	rp-steep-6-groups	normal	1154	1152.0	0	714.0	3678.0
266	A320 (30 rows - 180 seats)	S2	120	2.0m	30	rp-3-groups	normal	1153	1152.0	0	1293.0	6611.0
265	A320 (30 rows - 180 seats)	S2	120	2.0m	30	rp-2-groups	normal	1187	1191.0	0	2904.0	8003.0
267	A320 (30 rows - 180 seats)	S2	120	2.0m	30	rp-spread-4-groups	normal	1146	1144.0	0	1106.0	5885.0
268	A320 (30 rows - 180 seats)	S2	120	2.0m	30	rp-spread-5-groups	normal	1163	1162.0	0	670.0	4703.0
269	A320 (30 rows - 180 seats)	S2	120	2.0m	30	rp-spread-6-groups	normal	1095	1097.0	0	499.0	4150.0
270	A320 (30 rows - 180 seats)	S2	120	2.0m	30	rp-steep-4-groups	normal	1142	1144.0	0	994.0	5539.0
271	A320 (30 rows - 180 seats)	S2	120	2.0m	30	rp-steep-5-groups	normal	1152	1152.0	0	816.0	4533.0
272	A320 (30 rows - 180 seats)	S2	120	2.0m	30	rp-steep-6-groups	normal	1143	1141.0	0	673.0	3890.0
273	A320 (30 rows - 180 seats)	S2	120	2.0m	30	rp-2-groups	normal	1181	1185.0	0	3009.0	8552.0
274	A320 (30 rows - 180 seats)	S2	120	2.0m	30	rp-3-groups	normal	1138	1137.0	0	1450.0	6519.0
275	A320 (30 rows - 180 seats)	S2	120	2.0m	30	rp-spread-4-groups	normal	1152	1151.0	0	1123.0	5825.0
276	A320 (30 rows - 180 seats)	S2	120	2.0m	30	rp-spread-5-groups	normal	1173	1172.0	0	747.0	4951.0
277	A320 (30 rows - 180 seats)	S2	120	2.0m	30	rp-spread-6-groups	normal	1152	1154.0	0	635.0	4267.0
279	A320 (30 rows - 180 seats)	S2	120	2.0m	30	rp-steep-5-groups	normal	1132	1132.0	0	712.0	4150.0
280	A320 (30 rows - 180 seats)	S2	120	2.0m	30	rp-steep-6-groups	normal	1130	1129.0	0	551.0	3964.0
278	A320 (30 rows - 180 seats)	S2	120	2.0m	30	rp-steep-4-groups	normal	1142	1143.0	0	803.0	4969.0
281	A320 (30 rows - 180 seats)	S2	120	2.0m	30	rp-2-groups	normal	1168	1172.0	0	2650.0	8042.0
282	A320 (30 rows - 180 seats)	S2	120	2.0m	30	rp-3-groups	normal	1178	1177.0	0	1587.0	6285.0
283	A320 (30 rows - 180 seats)	S2	120	2.0m	30	rp-spread-4-groups	normal	1157	1155.0	0	1032.0	5719.0
284	A320 (30 rows - 180 seats)	S2	120	2.0m	30	rp-spread-5-groups	normal	1118	1117.0	0	863.0	4778.0
285	A320 (30 rows - 180 seats)	S2	120	2.0m	30	rp-spread-6-groups	normal	1138	1139.0	0	779.0	4339.0
286	A320 (30 rows - 180 seats)	S2	120	2.0m	30	rp-steep-4-groups	normal	1149	1150.0	0	1058.0	5222.0
287	A320 (30 rows - 180 seats)	S2	120	2.0m	30	rp-steep-5-groups	normal	1143	1143.0	0	657.0	4127.0
288	A320 (30 rows - 180 seats)	S2	120	2.0m	30	rp-steep-6-groups	normal	1133	1131.0	0	720.0	3838.0
289	A320 (30 rows - 180 seats)	S2	120	2.0m	30	rp-2-groups	normal	1146	1150.0	0	2989.0	7922.0
290	A320 (30 rows - 180 seats)	S2	120	2.0m	30	rp-3-groups	normal	1132	1131.0	0	1237.0	6597.0
291	A320 (30 rows - 180 seats)	S2	120	2.0m	30	rp-spread-4-groups	normal	1178	1177.0	0	1256.0	5527.0
292	A320 (30 rows - 180 seats)	S2	120	2.0m	30	rp-spread-5-groups	normal	1114	1113.0	0	658.0	4691.0
293	A320 (30 rows - 180 seats)	S2	120	2.0m	30	rp-spread-6-groups	normal	1136	1137.0	0	724.0	4431.0
294	A320 (30 rows - 180 seats)	S2	120	2.0m	30	rp-steep-4-groups	normal	1111	1113.0	0	1063.0	5249.0
295	A320 (30 rows - 180 seats)	S2	120	2.0m	30	rp-steep-5-groups	normal	1143	1143.0	0	824.0	4459.0
297	A320 (30 rows - 180 seats)	S2	120	2.0m	30	rp-2-groups	normal	1180	1184.0	0	3131.0	8558.0
296	A320 (30 rows - 180 seats)	S2	120	2.0m	30	rp-steep-6-groups	normal	1142	1140.0	0	498.0	3801.0
299	A320 (30 rows - 180 seats)	S2	120	2.0m	30	rp-spread-4-groups	normal	1143	1142.0	0	920.0	5519.0
298	A320 (30 rows - 180 seats)	S2	120	2.0m	30	rp-3-groups	normal	1138	1137.0	0	1435.0	6339.0
300	A320 (30 rows - 180 seats)	S2	120	2.0m	30	rp-spread-5-groups	normal	1151	1150.0	0	769.0	4818.0
301	A320 (30 rows - 180 seats)	S2	120	2.0m	30	rp-spread-6-groups	normal	1121	1122.0	0	677.0	4110.0
302	A320 (30 rows - 180 seats)	S2	120	2.0m	30	rp-steep-4-groups	normal	1148	1150.0	0	1029.0	5246.0
305	A320 (30 rows - 180 seats)	S2	120	2.0m	30	rp-2-groups	normal	1131	1135.0	0	2454.0	8485.0
304	A320 (30 rows - 180 seats)	S2	120	2.0m	30	rp-steep-6-groups	normal	1112	1111.0	0	493.0	3827.0
303	A320 (30 rows - 180 seats)	S2	120	2.0m	30	rp-steep-5-groups	normal	1173	1173.0	0	736.0	4443.0
306	A320 (30 rows - 180 seats)	S2	120	2.0m	30	rp-3-groups	normal	1198	1197.0	0	1748.0	6703.0
307	A320 (30 rows - 180 seats)	S2	120	2.0m	30	rp-spread-4-groups	normal	1137	1135.0	0	894.0	5814.0
308	A320 (30 rows - 180 seats)	S2	120	2.0m	30	rp-spread-5-groups	normal	1123	1122.0	0	829.0	4664.0
309	A320 (30 rows - 180 seats)	S2	120	2.0m	30	rp-spread-6-groups	normal	1150	1151.0	0	507.0	4468.0
310	A320 (30 rows - 180 seats)	S2	120	2.0m	30	rp-steep-4-groups	normal	1123	1124.0	0	915.0	5417.0
313	A320 (30 rows - 180 seats)	S2	120	2.0m	30	rp-2-groups	normal	1130	1134.0	0	2528.0	8033.0
311	A320 (30 rows - 180 seats)	S2	120	2.0m	30	rp-steep-5-groups	normal	1185	1185.0	0	971.0	4516.0
312	A320 (30 rows - 180 seats)	S2	120	2.0m	30	rp-steep-6-groups	normal	1173	1171.0	0	598.0	4069.0
314	A320 (30 rows - 180 seats)	S2	120	2.0m	30	rp-3-groups	normal	1105	1104.0	0	1303.0	6455.0
315	A320 (30 rows - 180 seats)	S2	120	2.0m	30	rp-spread-4-groups	normal	1150	1148.0	0	867.0	5803.0
316	A320 (30 rows - 180 seats)	S2	120	2.0m	30	rp-spread-5-groups	normal	1109	1108.0	0	986.0	4812.0
317	A320 (30 rows - 180 seats)	S2	120	2.0m	30	rp-spread-6-groups	normal	1194	1196.0	0	650.0	4237.0
318	A320 (30 rows - 180 seats)	S2	120	2.0m	30	rp-steep-4-groups	normal	1170	1171.0	0	1009.0	5229.0
319	A320 (30 rows - 180 seats)	S2	120	2.0m	30	rp-steep-5-groups	normal	1133	1133.0	0	716.0	4273.0
320	A320 (30 rows - 180 seats)	S2	120	2.0m	30	rp-steep-6-groups	normal	1148	1146.0	0	696.0	3760.0
321	A320 (30 rows - 180 seats)	S2	120	2.0m	30	rp-2-groups	normal	1145	1149.0	0	2802.0	8182.0
322	A320 (30 rows - 180 seats)	S2	120	2.0m	30	rp-3-groups	normal	1152	1151.0	0	1475.0	6184.0
323	A320 (30 rows - 180 seats)	S2	120	2.0m	30	rp-spread-4-groups	normal	1131	1129.0	0	1001.0	5667.0
324	A320 (30 rows - 180 seats)	S2	120	2.0m	30	rp-spread-5-groups	normal	1127	1126.0	0	858.0	4574.0
325	A320 (30 rows - 180 seats)	S2	120	2.0m	30	rp-spread-6-groups	normal	1111	1112.0	0	647.0	4527.0
326	A320 (30 rows - 180 seats)	S2	120	2.0m	30	rp-steep-4-groups	normal	1117	1119.0	0	1073.0	5132.0
327	A320 (30 rows - 180 seats)	S2	120	2.0m	30	rp-steep-5-groups	normal	1121	1121.0	0	818.0	4247.0
329	A320 (30 rows - 180 seats)	S2	120	2.0m	30	rp-2-groups	normal	1152	1156.0	0	2768.0	8407.0
328	A320 (30 rows - 180 seats)	S2	120	2.0m	30	rp-steep-6-groups	normal	1141	1139.0	0	703.0	3534.0
330	A320 (30 rows - 180 seats)	S2	120	2.0m	30	rp-3-groups	normal	1129	1128.0	0	1432.0	6294.0
331	A320 (30 rows - 180 seats)	S2	120	2.0m	30	rp-spread-4-groups	normal	1155	1153.0	0	912.0	5667.0
332	A320 (30 rows - 180 seats)	S2	120	2.0m	30	rp-spread-5-groups	normal	1153	1152.0	0	821.0	4814.0
333	A320 (30 rows - 180 seats)	S2	120	2.0m	30	rp-spread-6-groups	normal	1176	1177.0	0	886.0	4209.0
334	A320 (30 rows - 180 seats)	S2	120	2.0m	30	rp-steep-4-groups	normal	1123	1125.0	0	978.0	5329.0
335	A320 (30 rows - 180 seats)	S2	120	2.0m	30	rp-steep-5-groups	normal	1124	1124.0	0	657.0	4406.0
337	A320 (30 rows - 180 seats)	S2	120	2.0m	30	rp-2-groups	normal	1171	1175.0	0	2793.0	8166.0
336	A320 (30 rows - 180 seats)	S2	120	2.0m	30	rp-steep-6-groups	normal	1116	1114.0	0	519.0	3717.0
338	A320 (30 rows - 180 seats)	S2	120	2.0m	30	rp-3-groups	normal	1126	1125.0	0	1335.0	6287.0
339	A320 (30 rows - 180 seats)	S2	120	2.0m	30	rp-spread-4-groups	normal	1132	1130.0	0	1145.0	5837.0
340	A320 (30 rows - 180 seats)	S2	120	2.0m	30	rp-spread-5-groups	normal	1133	1132.0	0	635.0	4821.0
341	A320 (30 rows - 180 seats)	S2	120	2.0m	30	rp-spread-6-groups	normal	1156	1157.0	0	726.0	4247.0
342	A320 (30 rows - 180 seats)	S2	120	2.0m	30	rp-steep-4-groups	normal	1138	1140.0	0	942.0	5487.0
343	A320 (30 rows - 180 seats)	S2	120	2.0m	30	rp-steep-5-groups	normal	1155	1155.0	0	726.0	4501.0
344	A320 (30 rows - 180 seats)	S2	120	2.0m	30	rp-steep-6-groups	normal	1141	1140.0	0	627.0	3763.0
345	A320 (30 rows - 180 seats)	S2	120	2.0m	30	rp-2-groups	normal	1153	1157.0	0	2948.0	8329.0
346	A320 (30 rows - 180 seats)	S2	120	2.0m	30	rp-3-groups	normal	1088	1087.0	0	1315.0	6217.0
347	A320 (30 rows - 180 seats)	S2	120	2.0m	30	rp-spread-4-groups	normal	1163	1162.0	0	1340.0	5802.0
348	A320 (30 rows - 180 seats)	S2	120	2.0m	30	rp-spread-5-groups	normal	1135	1134.0	0	859.0	5205.0
350	A320 (30 rows - 180 seats)	S2	120	2.0m	30	rp-steep-4-groups	normal	1107	1108.0	0	1000.0	5345.0
349	A320 (30 rows - 180 seats)	S2	120	2.0m	30	rp-spread-6-groups	normal	1120	1121.0	0	603.0	4240.0
351	A320 (30 rows - 180 seats)	S2	120	2.0m	30	rp-steep-5-groups	normal	1143	1143.0	0	742.0	4068.0
353	A320 (30 rows - 180 seats)	S2	120	2.0m	30	rp-2-groups	normal	1127	1131.0	0	2766.0	8422.0
352	A320 (30 rows - 180 seats)	S2	120	2.0m	30	rp-steep-6-groups	normal	1159	1157.0	0	637.0	3697.0
354	A320 (30 rows - 180 seats)	S2	120	2.0m	30	rp-3-groups	normal	1161	1160.0	0	1446.0	6428.0
356	A320 (30 rows - 180 seats)	S2	120	2.0m	30	rp-spread-5-groups	normal	1137	1136.0	0	735.0	4905.0
355	A320 (30 rows - 180 seats)	S2	120	2.0m	30	rp-spread-4-groups	normal	1135	1134.0	0	1035.0	5762.0
357	A320 (30 rows - 180 seats)	S2	120	2.0m	30	rp-spread-6-groups	normal	1138	1139.0	0	520.0	4208.0
358	A320 (30 rows - 180 seats)	S2	120	2.0m	30	rp-steep-4-groups	normal	1190	1192.0	0	1129.0	5243.0
359	A320 (30 rows - 180 seats)	S2	120	2.0m	30	rp-steep-5-groups	normal	1155	1155.0	0	751.0	4636.0
360	A320 (30 rows - 180 seats)	S2	120	2.0m	30	rp-steep-6-groups	normal	1125	1123.0	0	506.0	3790.0
361	A320 (30 rows - 180 seats)	S2	120	2.0m	30	rp-2-groups	normal	1211	1215.0	0	3093.0	8286.0
362	A320 (30 rows - 180 seats)	S2	120	2.0m	30	rp-3-groups	normal	1177	1177.0	0	1528.0	6404.0
363	A320 (30 rows - 180 seats)	S2	120	2.0m	30	rp-spread-4-groups	normal	1108	1107.0	0	984.0	5167.0
364	A320 (30 rows - 180 seats)	S2	120	2.0m	30	rp-spread-5-groups	normal	1123	1122.0	0	916.0	4578.0
365	A320 (30 rows - 180 seats)	S2	120	2.0m	30	rp-spread-6-groups	normal	1127	1128.0	0	570.0	4240.0
366	A320 (30 rows - 180 seats)	S2	120	2.0m	30	rp-steep-4-groups	normal	1164	1166.0	0	1060.0	5188.0
367	A320 (30 rows - 180 seats)	S2	120	2.0m	30	rp-steep-5-groups	normal	1128	1128.0	0	741.0	4341.0
368	A320 (30 rows - 180 seats)	S2	120	2.0m	30	rp-steep-6-groups	normal	1191	1189.0	0	771.0	3888.0
369	A320 (30 rows - 180 seats)	S2	120	2.0m	30	rp-2-groups	normal	1147	1150.0	0	2555.0	8458.0
370	A320 (30 rows - 180 seats)	S2	120	2.0m	30	rp-3-groups	normal	1155	1154.0	0	1580.0	6894.0
371	A320 (30 rows - 180 seats)	S2	120	2.0m	30	rp-spread-4-groups	normal	1101	1099.0	0	987.0	5667.0
372	A320 (30 rows - 180 seats)	S2	120	2.0m	30	rp-spread-5-groups	normal	1101	1100.0	0	668.0	4672.0
374	A320 (30 rows - 180 seats)	S2	120	2.0m	30	rp-steep-4-groups	normal	1107	1109.0	0	891.0	4893.0
373	A320 (30 rows - 180 seats)	S2	120	2.0m	30	rp-spread-6-groups	normal	1123	1125.0	0	629.0	4302.0
375	A320 (30 rows - 180 seats)	S2	120	2.0m	30	rp-steep-5-groups	normal	1151	1151.0	0	758.0	4543.0
377	A320 (30 rows - 180 seats)	S2	120	2.0m	30	rp-2-groups	normal	1188	1192.0	0	3033.0	8094.0
376	A320 (30 rows - 180 seats)	S2	120	2.0m	30	rp-steep-6-groups	normal	1130	1128.0	0	556.0	3847.0
378	A320 (30 rows - 180 seats)	S2	120	2.0m	30	rp-3-groups	normal	1143	1142.0	0	1452.0	6593.0
379	A320 (30 rows - 180 seats)	S2	120	2.0m	30	rp-spread-4-groups	normal	1138	1137.0	0	977.0	5432.0
380	A320 (30 rows - 180 seats)	S2	120	2.0m	30	rp-spread-5-groups	normal	1161	1160.0	0	751.0	4826.0
382	A320 (30 rows - 180 seats)	S2	120	2.0m	30	rp-steep-4-groups	normal	1101	1102.0	0	1025.0	5410.0
381	A320 (30 rows - 180 seats)	S2	120	2.0m	30	rp-spread-6-groups	normal	1109	1110.0	0	469.0	4271.0
383	A320 (30 rows - 180 seats)	S2	120	2.0m	30	rp-steep-5-groups	normal	1139	1139.0	0	831.0	4049.0
384	A320 (30 rows - 180 seats)	S2	120	2.0m	30	rp-steep-6-groups	normal	1141	1140.0	0	655.0	3763.0
385	A320 (30 rows - 180 seats)	S2	120	2.0m	30	rp-2-groups	normal	1147	1151.0	0	2191.0	8039.0
386	A320 (30 rows - 180 seats)	S2	120	2.0m	30	rp-3-groups	normal	1159	1159.0	0	1385.0	6904.0
387	A320 (30 rows - 180 seats)	S2	120	2.0m	30	rp-spread-4-groups	normal	1158	1157.0	0	961.0	5587.0
388	A320 (30 rows - 180 seats)	S2	120	2.0m	30	rp-spread-5-groups	normal	1128	1127.0	0	881.0	4696.0
389	A320 (30 rows - 180 seats)	S2	120	2.0m	30	rp-spread-6-groups	normal	1132	1134.0	0	656.0	4430.0
390	A320 (30 rows - 180 seats)	S2	120	2.0m	30	rp-steep-4-groups	normal	1138	1139.0	0	891.0	5662.0
391	A320 (30 rows - 180 seats)	S2	120	2.0m	30	rp-steep-5-groups	normal	1134	1134.0	0	723.0	4250.0
392	A320 (30 rows - 180 seats)	S2	120	2.0m	30	rp-steep-6-groups	normal	1167	1165.0	0	658.0	3881.0
393	A320 (30 rows - 180 seats)	S2	120	2.0m	30	rp-2-groups	normal	1194	1198.0	0	2722.0	8408.0
394	A320 (30 rows - 180 seats)	S2	120	2.0m	30	rp-3-groups	normal	1143	1142.0	0	1575.0	6345.0
395	A320 (30 rows - 180 seats)	S2	120	2.0m	30	rp-spread-4-groups	normal	1118	1116.0	0	998.0	5459.0
396	A320 (30 rows - 180 seats)	S2	120	2.0m	30	rp-spread-5-groups	normal	1108	1107.0	0	624.0	4635.0
398	A320 (30 rows - 180 seats)	S2	120	2.0m	30	rp-steep-4-groups	normal	1126	1128.0	0	1037.0	5430.0
397	A320 (30 rows - 180 seats)	S2	120	2.0m	30	rp-spread-6-groups	normal	1134	1136.0	0	558.0	4190.0
399	A320 (30 rows - 180 seats)	S2	120	2.0m	30	rp-steep-5-groups	normal	1163	1163.0	0	780.0	4389.0
400	A320 (30 rows - 180 seats)	S2	120	2.0m	30	rp-steep-6-groups	normal	1149	1147.0	0	646.0	3765.0
401	A320 (30 rows - 180 seats)	S2	120	2.0m	30	rp-2-groups	normal	1173	1176.0	0	2248.0	8384.0
402	A320 (30 rows - 180 seats)	S2	120	2.0m	30	rp-3-groups	normal	1103	1103.0	0	1614.0	6664.0
403	A320 (30 rows - 180 seats)	S2	120	2.0m	30	rp-spread-4-groups	normal	1140	1139.0	0	1027.0	5615.0
404	A320 (30 rows - 180 seats)	S2	120	2.0m	30	rp-spread-5-groups	normal	1163	1162.0	0	758.0	4869.0
406	A320 (30 rows - 180 seats)	S2	120	2.0m	30	rp-steep-4-groups	normal	1104	1106.0	0	848.0	5334.0
405	A320 (30 rows - 180 seats)	S2	120	2.0m	30	rp-spread-6-groups	normal	1135	1136.0	0	526.0	4382.0
407	A320 (30 rows - 180 seats)	S2	120	2.0m	30	rp-steep-5-groups	normal	1129	1129.0	0	683.0	4057.0
408	A320 (30 rows - 180 seats)	S2	120	2.0m	30	rp-steep-6-groups	normal	1160	1158.0	0	568.0	3818.0
409	A320 (30 rows - 180 seats)	S2	120	2.0m	30	rp-2-groups	normal	1209	1213.0	0	2835.0	8539.0
410	A320 (30 rows - 180 seats)	S2	120	2.0m	30	rp-3-groups	normal	1131	1130.0	0	1489.0	6480.0
411	A320 (30 rows - 180 seats)	S2	120	2.0m	30	rp-spread-4-groups	normal	1128	1127.0	0	974.0	5575.0
413	A320 (30 rows - 180 seats)	S2	120	2.0m	30	rp-spread-6-groups	normal	1125	1127.0	0	495.0	4215.0
412	A320 (30 rows - 180 seats)	S2	120	2.0m	30	rp-spread-5-groups	normal	1142	1141.0	0	945.0	4951.0
414	A320 (30 rows - 180 seats)	S2	120	2.0m	30	rp-steep-4-groups	normal	1149	1150.0	0	985.0	5584.0
415	A320 (30 rows - 180 seats)	S2	120	2.0m	30	rp-steep-5-groups	normal	1143	1143.0	0	820.0	4459.0
416	A320 (30 rows - 180 seats)	S2	120	2.0m	30	rp-steep-6-groups	normal	1167	1166.0	0	776.0	3825.0
417	A320 (30 rows - 180 seats)	S2	120	2.0m	30	rp-2-groups	normal	1149	1152.0	0	2655.0	8097.0
418	A320 (30 rows - 180 seats)	S2	120	2.0m	30	rp-3-groups	normal	1140	1139.0	0	1314.0	6608.0
419	A320 (30 rows - 180 seats)	S2	120	2.0m	30	rp-spread-4-groups	normal	1115	1113.0	0	1106.0	5509.0
420	A320 (30 rows - 180 seats)	S2	120	2.0m	30	rp-spread-5-groups	normal	1132	1131.0	0	737.0	4881.0
422	A320 (30 rows - 180 seats)	S2	120	2.0m	30	rp-steep-4-groups	normal	1101	1103.0	0	1101.0	5264.0
421	A320 (30 rows - 180 seats)	S2	120	2.0m	30	rp-spread-6-groups	normal	1120	1121.0	0	637.0	4485.0
423	A320 (30 rows - 180 seats)	S2	120	2.0m	30	rp-steep-5-groups	normal	1195	1195.0	0	756.0	4338.0
424	A320 (30 rows - 180 seats)	S2	120	2.0m	30	rp-steep-6-groups	normal	1160	1158.0	0	518.0	3929.0
425	A320 (30 rows - 180 seats)	S2	120	2.0m	30	rp-2-groups	normal	1145	1149.0	0	2743.0	8181.0
426	A320 (30 rows - 180 seats)	S2	120	2.0m	30	rp-3-groups	normal	1127	1126.0	0	1459.0	6393.0
427	A320 (30 rows - 180 seats)	S2	120	2.0m	30	rp-spread-4-groups	normal	1162	1161.0	0	961.0	5887.0
428	A320 (30 rows - 180 seats)	S2	120	2.0m	30	rp-spread-5-groups	normal	1135	1134.0	0	690.0	4783.0
429	A320 (30 rows - 180 seats)	S2	120	2.0m	30	rp-spread-6-groups	normal	1115	1116.0	0	542.0	4352.0
430	A320 (30 rows - 180 seats)	S2	120	2.0m	30	rp-steep-4-groups	normal	1119	1121.0	0	972.0	5315.0
431	A320 (30 rows - 180 seats)	S2	120	2.0m	30	rp-steep-5-groups	normal	1149	1149.0	0	754.0	4301.0
432	A320 (30 rows - 180 seats)	S2	120	2.0m	30	rp-steep-6-groups	normal	1150	1148.0	0	587.0	3634.0
433	A320 (30 rows - 180 seats)	S2	120	2.0m	30	rp-2-groups	normal	1177	1181.0	0	3019.0	8380.0
434	A320 (30 rows - 180 seats)	S2	120	2.0m	30	rp-3-groups	normal	1193	1192.0	0	1955.0	6384.0
435	A320 (30 rows - 180 seats)	S2	120	2.0m	30	rp-spread-4-groups	normal	1174	1172.0	0	1007.0	5706.0
436	A320 (30 rows - 180 seats)	S2	120	2.0m	30	rp-spread-5-groups	normal	1157	1156.0	0	782.0	4663.0
437	A320 (30 rows - 180 seats)	S2	120	2.0m	30	rp-spread-6-groups	normal	1173	1174.0	0	647.0	4400.0
439	A320 (30 rows - 180 seats)	S2	120	2.0m	30	rp-steep-5-groups	normal	1139	1139.0	0	715.0	4671.0
438	A320 (30 rows - 180 seats)	S2	120	2.0m	30	rp-steep-4-groups	normal	1160	1162.0	0	1068.0	5397.0
440	A320 (30 rows - 180 seats)	S2	120	2.0m	30	rp-steep-6-groups	normal	1120	1118.0	0	576.0	3794.0
441	A320 (30 rows - 180 seats)	S2	120	2.0m	30	rp-2-groups	normal	1180	1184.0	0	2959.0	8308.0
442	A320 (30 rows - 180 seats)	S2	120	2.0m	30	rp-3-groups	normal	1145	1144.0	0	1589.0	6334.0
443	A320 (30 rows - 180 seats)	S2	120	2.0m	30	rp-spread-4-groups	normal	1134	1133.0	0	1091.0	5444.0
444	A320 (30 rows - 180 seats)	S2	120	2.0m	30	rp-spread-5-groups	normal	1143	1142.0	0	796.0	4787.0
446	A320 (30 rows - 180 seats)	S2	120	2.0m	30	rp-steep-4-groups	normal	1135	1137.0	0	1168.0	5098.0
445	A320 (30 rows - 180 seats)	S2	120	2.0m	30	rp-spread-6-groups	normal	1143	1144.0	0	613.0	4232.0
448	A320 (30 rows - 180 seats)	S2	120	2.0m	30	rp-steep-6-groups	normal	1137	1136.0	0	633.0	3875.0
447	A320 (30 rows - 180 seats)	S2	120	2.0m	30	rp-steep-5-groups	normal	1151	1151.0	0	682.0	4149.0
449	A320 (30 rows - 180 seats)	S2	120	2.0m	30	rp-2-groups	normal	1174	1177.0	0	2858.0	8632.0
450	A320 (30 rows - 180 seats)	S2	120	2.0m	30	rp-3-groups	normal	1138	1137.0	0	1460.0	6457.0
451	A320 (30 rows - 180 seats)	S2	120	2.0m	30	rp-spread-4-groups	normal	1113	1111.0	0	1170.0	5651.0
452	A320 (30 rows - 180 seats)	S2	120	2.0m	30	rp-spread-5-groups	normal	1144	1143.0	0	991.0	4716.0
453	A320 (30 rows - 180 seats)	S2	120	2.0m	30	rp-spread-6-groups	normal	1106	1107.0	0	711.0	4333.0
454	A320 (30 rows - 180 seats)	S2	120	2.0m	30	rp-steep-4-groups	normal	1128	1130.0	0	1001.0	5599.0
455	A320 (30 rows - 180 seats)	S2	120	2.0m	30	rp-steep-5-groups	normal	1108	1108.0	0	865.0	4279.0
456	A320 (30 rows - 180 seats)	S2	120	2.0m	30	rp-steep-6-groups	normal	1134	1132.0	0	551.0	3817.0
457	A320 (30 rows - 180 seats)	S2	120	2.0m	30	rp-2-groups	normal	1156	1159.0	0	2899.0	8171.0
458	A320 (30 rows - 180 seats)	S2	120	2.0m	30	rp-3-groups	normal	1176	1175.0	0	1500.0	6317.0
459	A320 (30 rows - 180 seats)	S2	120	2.0m	30	rp-spread-4-groups	normal	1123	1122.0	0	917.0	5843.0
460	A320 (30 rows - 180 seats)	S2	120	2.0m	30	rp-spread-5-groups	normal	1139	1138.0	0	697.0	4543.0
461	A320 (30 rows - 180 seats)	S2	120	2.0m	30	rp-spread-6-groups	normal	1143	1144.0	0	635.0	4496.0
462	A320 (30 rows - 180 seats)	S2	120	2.0m	30	rp-steep-4-groups	normal	1171	1172.0	0	1204.0	5273.0
463	A320 (30 rows - 180 seats)	S2	120	2.0m	30	rp-steep-5-groups	normal	1106	1106.0	0	675.0	4190.0
465	A320 (30 rows - 180 seats)	S2	120	2.0m	30	rp-2-groups	normal	1187	1191.0	0	2872.0	8117.0
466	A320 (30 rows - 180 seats)	S2	120	2.0m	30	rp-3-groups	normal	1124	1123.0	0	1478.0	6109.0
464	A320 (30 rows - 180 seats)	S2	120	2.0m	30	rp-steep-6-groups	normal	1141	1139.0	0	797.0	3799.0
467	A320 (30 rows - 180 seats)	S2	120	2.0m	30	rp-spread-4-groups	normal	1127	1125.0	0	968.0	5603.0
468	A320 (30 rows - 180 seats)	S2	120	2.0m	30	rp-spread-5-groups	normal	1176	1175.0	0	777.0	5016.0
469	A320 (30 rows - 180 seats)	S2	120	2.0m	30	rp-spread-6-groups	normal	1141	1142.0	0	578.0	4280.0
471	A320 (30 rows - 180 seats)	S2	120	2.0m	30	rp-steep-5-groups	normal	1164	1164.0	0	802.0	4618.0
470	A320 (30 rows - 180 seats)	S2	120	2.0m	30	rp-steep-4-groups	normal	1134	1136.0	0	986.0	5120.0
472	A320 (30 rows - 180 seats)	S2	120	2.0m	30	rp-steep-6-groups	normal	1148	1147.0	0	666.0	3925.0
473	A320 (30 rows - 180 seats)	S2	120	2.0m	30	rp-2-groups	normal	1221	1225.0	0	2688.0	8386.0
474	A320 (30 rows - 180 seats)	S2	120	2.0m	30	rp-3-groups	normal	1145	1144.0	0	1525.0	6688.0
475	A320 (30 rows - 180 seats)	S2	120	2.0m	30	rp-spread-4-groups	normal	1128	1126.0	0	1069.0	5648.0
476	A320 (30 rows - 180 seats)	S2	120	2.0m	30	rp-spread-5-groups	normal	1152	1151.0	0	768.0	4727.0
477	A320 (30 rows - 180 seats)	S2	120	2.0m	30	rp-spread-6-groups	normal	1113	1115.0	0	688.0	4346.0
478	A320 (30 rows - 180 seats)	S2	120	2.0m	30	rp-steep-4-groups	normal	1114	1115.0	0	1013.0	5387.0
479	A320 (30 rows - 180 seats)	S2	120	2.0m	30	rp-steep-5-groups	normal	1183	1183.0	0	744.0	4393.0
480	A320 (30 rows - 180 seats)	S2	120	2.0m	30	rp-steep-6-groups	normal	1126	1124.0	0	531.0	3548.0
481	A320 (30 rows - 180 seats)	S2	120	2.0m	30	rp-2-groups	normal	1139	1143.0	0	2635.0	8104.0
482	A320 (30 rows - 180 seats)	S2	120	2.0m	30	rp-3-groups	normal	1131	1130.0	0	1395.0	6561.0
483	A320 (30 rows - 180 seats)	S2	120	2.0m	30	rp-spread-4-groups	normal	1152	1151.0	0	1094.0	5618.0
484	A320 (30 rows - 180 seats)	S2	120	2.0m	30	rp-spread-5-groups	normal	1196	1195.0	0	710.0	5020.0
485	A320 (30 rows - 180 seats)	S2	120	2.0m	30	rp-spread-6-groups	normal	1135	1136.0	0	563.0	4531.0
486	A320 (30 rows - 180 seats)	S2	120	2.0m	30	rp-steep-4-groups	normal	1137	1139.0	0	1075.0	5192.0
487	A320 (30 rows - 180 seats)	S2	120	2.0m	30	rp-steep-5-groups	normal	1133	1133.0	0	675.0	4540.0
489	A320 (30 rows - 180 seats)	S2	120	2.0m	30	rp-2-groups	normal	1152	1155.0	0	2731.0	7946.0
488	A320 (30 rows - 180 seats)	S2	120	2.0m	30	rp-steep-6-groups	normal	1140	1138.0	0	611.0	3720.0
490	A320 (30 rows - 180 seats)	S2	120	2.0m	30	rp-3-groups	normal	1142	1141.0	0	1443.0	6335.0
491	A320 (30 rows - 180 seats)	S2	120	2.0m	30	rp-spread-4-groups	normal	1154	1152.0	0	1226.0	5734.0
492	A320 (30 rows - 180 seats)	S2	120	2.0m	30	rp-spread-5-groups	normal	1151	1150.0	0	776.0	5172.0
493	A320 (30 rows - 180 seats)	S2	120	2.0m	30	rp-spread-6-groups	normal	1100	1101.0	0	618.0	4420.0
494	A320 (30 rows - 180 seats)	S2	120	2.0m	30	rp-steep-4-groups	normal	1119	1120.0	0	872.0	4849.0
495	A320 (30 rows - 180 seats)	S2	120	2.0m	30	rp-steep-5-groups	normal	1127	1127.0	0	669.0	4333.0
497	A320 (30 rows - 180 seats)	S2	120	2.0m	30	rp-2-groups	normal	1136	1139.0	0	2710.0	8021.0
496	A320 (30 rows - 180 seats)	S2	120	2.0m	30	rp-steep-6-groups	normal	1122	1121.0	0	619.0	3920.0
498	A320 (30 rows - 180 seats)	S2	120	2.0m	30	rp-3-groups	normal	1156	1155.0	0	1190.0	6441.0
499	A320 (30 rows - 180 seats)	S2	120	2.0m	30	rp-spread-4-groups	normal	1168	1166.0	0	1021.0	5375.0
501	A320 (30 rows - 180 seats)	S2	120	2.0m	30	rp-spread-6-groups	normal	1138	1139.0	0	792.0	4486.0
500	A320 (30 rows - 180 seats)	S2	120	2.0m	30	rp-spread-5-groups	normal	1118	1117.0	0	816.0	4739.0
502	A320 (30 rows - 180 seats)	S2	120	2.0m	30	rp-steep-4-groups	normal	1161	1163.0	0	1112.0	5310.0
503	A320 (30 rows - 180 seats)	S2	120	2.0m	30	rp-steep-5-groups	normal	1105	1105.0	0	813.0	4361.0
505	A320 (30 rows - 180 seats)	S2	120	2.0m	30	rp-2-groups	normal	1149	1152.0	0	2743.0	8105.0
504	A320 (30 rows - 180 seats)	S2	120	2.0m	30	rp-steep-6-groups	normal	1145	1143.0	0	616.0	3839.0
506	A320 (30 rows - 180 seats)	S2	120	2.0m	30	rp-3-groups	normal	1163	1162.0	0	1690.0	6834.0
507	A320 (30 rows - 180 seats)	S2	120	2.0m	30	rp-spread-4-groups	normal	1151	1150.0	0	1073.0	5811.0
509	A320 (30 rows - 180 seats)	S2	120	2.0m	30	rp-spread-6-groups	normal	1170	1171.0	0	662.0	4140.0
508	A320 (30 rows - 180 seats)	S2	120	2.0m	30	rp-spread-5-groups	normal	1148	1147.0	0	814.0	4851.0
510	A320 (30 rows - 180 seats)	S2	120	2.0m	30	rp-steep-4-groups	normal	1137	1139.0	0	1017.0	5301.0
512	A320 (30 rows - 180 seats)	S2	120	2.0m	30	rp-steep-6-groups	normal	1141	1139.0	0	629.0	3771.0
511	A320 (30 rows - 180 seats)	S2	120	2.0m	30	rp-steep-5-groups	normal	1156	1156.0	0	776.0	4254.0
513	A320 (30 rows - 180 seats)	S2	120	2.0m	30	rp-2-groups	normal	1174	1178.0	0	2872.0	7989.0
514	A320 (30 rows - 180 seats)	S2	120	2.0m	30	rp-3-groups	normal	1121	1120.0	0	1464.0	6464.0
515	A320 (30 rows - 180 seats)	S2	120	2.0m	30	rp-spread-4-groups	normal	1151	1150.0	0	1096.0	5761.0
516	A320 (30 rows - 180 seats)	S2	120	2.0m	30	rp-spread-5-groups	normal	1146	1145.0	0	712.0	5275.0
517	A320 (30 rows - 180 seats)	S2	120	2.0m	30	rp-spread-6-groups	normal	1114	1116.0	0	628.0	4224.0
518	A320 (30 rows - 180 seats)	S2	120	2.0m	30	rp-steep-4-groups	normal	1141	1143.0	0	1180.0	5211.0
519	A320 (30 rows - 180 seats)	S2	120	2.0m	30	rp-steep-5-groups	normal	1138	1138.0	0	791.0	4475.0
520	A320 (30 rows - 180 seats)	S2	120	2.0m	30	rp-steep-6-groups	normal	1153	1151.0	0	592.0	3840.0
521	A320 (30 rows - 180 seats)	S2	120	2.0m	30	rp-2-groups	normal	1153	1157.0	0	2541.0	8315.0
522	A320 (30 rows - 180 seats)	S2	120	2.0m	30	rp-3-groups	normal	1153	1152.0	0	1439.0	6166.0
523	A320 (30 rows - 180 seats)	S2	120	2.0m	30	rp-spread-4-groups	normal	1135	1133.0	0	1160.0	5939.0
524	A320 (30 rows - 180 seats)	S2	120	2.0m	30	rp-spread-5-groups	normal	1094	1093.0	0	842.0	4808.0
525	A320 (30 rows - 180 seats)	S2	120	2.0m	30	rp-spread-6-groups	normal	1149	1150.0	0	679.0	4531.0
526	A320 (30 rows - 180 seats)	S2	120	2.0m	30	rp-steep-4-groups	normal	1165	1166.0	0	1003.0	5271.0
527	A320 (30 rows - 180 seats)	S2	120	2.0m	30	rp-steep-5-groups	normal	1135	1135.0	0	829.0	4216.0
528	A320 (30 rows - 180 seats)	S2	120	2.0m	30	rp-steep-6-groups	normal	1155	1153.0	0	636.0	4110.0
529	A320 (30 rows - 180 seats)	S2	120	2.0m	30	rp-2-groups	normal	1150	1154.0	0	2596.0	8213.0
530	A320 (30 rows - 180 seats)	S2	120	2.0m	30	rp-3-groups	normal	1152	1151.0	0	1506.0	6127.0
531	A320 (30 rows - 180 seats)	S2	120	2.0m	30	rp-spread-4-groups	normal	1165	1163.0	0	1148.0	5795.0
533	A320 (30 rows - 180 seats)	S2	120	2.0m	30	rp-spread-6-groups	normal	1106	1107.0	0	559.0	4303.0
532	A320 (30 rows - 180 seats)	S2	120	2.0m	30	rp-spread-5-groups	normal	1202	1201.0	0	882.0	4886.0
534	A320 (30 rows - 180 seats)	S2	120	2.0m	30	rp-steep-4-groups	normal	1120	1122.0	0	938.0	5122.0
535	A320 (30 rows - 180 seats)	S2	120	2.0m	30	rp-steep-5-groups	normal	1134	1134.0	0	830.0	4481.0
537	A320 (30 rows - 180 seats)	S2	120	2.0m	30	rp-2-groups	normal	1195	1199.0	0	2850.0	8520.0
536	A320 (30 rows - 180 seats)	S2	120	2.0m	30	rp-steep-6-groups	normal	1149	1147.0	0	572.0	3592.0
538	A320 (30 rows - 180 seats)	S2	120	2.0m	30	rp-3-groups	normal	1184	1183.0	0	1500.0	6561.0
539	A320 (30 rows - 180 seats)	S2	120	2.0m	30	rp-spread-4-groups	normal	1146	1145.0	0	853.0	5519.0
540	A320 (30 rows - 180 seats)	S2	120	2.0m	30	rp-spread-5-groups	normal	1145	1144.0	0	831.0	5048.0
541	A320 (30 rows - 180 seats)	S2	120	2.0m	30	rp-spread-6-groups	normal	1139	1141.0	0	700.0	4341.0
542	A320 (30 rows - 180 seats)	S2	120	2.0m	30	rp-steep-4-groups	normal	1136	1137.0	0	1028.0	5272.0
543	A320 (30 rows - 180 seats)	S2	120	2.0m	30	rp-steep-5-groups	normal	1135	1135.0	0	911.0	4318.0
544	A320 (30 rows - 180 seats)	S2	120	2.0m	30	rp-steep-6-groups	normal	1107	1105.0	0	624.0	3660.0
545	A320 (30 rows - 180 seats)	S2	120	2.0m	30	rp-2-groups	normal	1113	1116.0	0	2504.0	8032.0
546	A320 (30 rows - 180 seats)	S2	120	2.0m	30	rp-3-groups	normal	1156	1155.0	0	1496.0	6244.0
549	A320 (30 rows - 180 seats)	S2	120	2.0m	30	rp-spread-6-groups	normal	1093	1094.0	0	627.0	4325.0
547	A320 (30 rows - 180 seats)	S2	120	2.0m	30	rp-spread-4-groups	normal	1169	1167.0	0	1095.0	5745.0
548	A320 (30 rows - 180 seats)	S2	120	2.0m	30	rp-spread-5-groups	normal	1138	1137.0	0	781.0	4851.0
550	A320 (30 rows - 180 seats)	S2	120	2.0m	30	rp-steep-4-groups	normal	1162	1164.0	0	1168.0	5108.0
551	A320 (30 rows - 180 seats)	S2	120	2.0m	30	rp-steep-5-groups	normal	1152	1152.0	0	718.0	4539.0
552	A320 (30 rows - 180 seats)	S2	120	2.0m	30	rp-steep-6-groups	normal	1144	1142.0	0	600.0	3976.0
553	A320 (30 rows - 180 seats)	S2	120	2.0m	30	rp-2-groups	normal	1156	1160.0	0	3040.0	8503.0
554	A320 (30 rows - 180 seats)	S2	120	2.0m	30	rp-3-groups	normal	1138	1137.0	0	1406.0	6681.0
555	A320 (30 rows - 180 seats)	S2	120	2.0m	30	rp-spread-4-groups	normal	1130	1129.0	0	783.0	5993.0
557	A320 (30 rows - 180 seats)	S2	120	2.0m	30	rp-spread-6-groups	normal	1142	1143.0	0	620.0	4250.0
556	A320 (30 rows - 180 seats)	S2	120	2.0m	30	rp-spread-5-groups	normal	1138	1137.0	0	786.0	4963.0
558	A320 (30 rows - 180 seats)	S2	120	2.0m	30	rp-steep-4-groups	normal	1176	1178.0	0	1097.0	5540.0
559	A320 (30 rows - 180 seats)	S2	120	2.0m	30	rp-steep-5-groups	normal	1174	1174.0	0	892.0	4409.0
560	A320 (30 rows - 180 seats)	S2	120	2.0m	30	rp-steep-6-groups	normal	1088	1087.0	0	608.0	3871.0
561	A320 (30 rows - 180 seats)	S2	120	2.0m	30	rp-2-groups	normal	1145	1149.0	0	3095.0	8431.0
563	A320 (30 rows - 180 seats)	S2	120	2.0m	30	rp-spread-4-groups	normal	1145	1144.0	0	1102.0	5825.0
562	A320 (30 rows - 180 seats)	S2	120	2.0m	30	rp-3-groups	normal	1161	1160.0	0	1677.0	6157.0
564	A320 (30 rows - 180 seats)	S2	120	2.0m	30	rp-spread-5-groups	normal	1147	1146.0	0	697.0	4798.0
565	A320 (30 rows - 180 seats)	S2	120	2.0m	30	rp-spread-6-groups	normal	1139	1140.0	0	542.0	4201.0
566	A320 (30 rows - 180 seats)	S2	120	2.0m	30	rp-steep-4-groups	normal	1096	1097.0	0	1129.0	5209.0
567	A320 (30 rows - 180 seats)	S2	120	2.0m	30	rp-steep-5-groups	normal	1126	1126.0	0	683.0	4302.0
568	A320 (30 rows - 180 seats)	S2	120	2.0m	30	rp-steep-6-groups	normal	1137	1136.0	0	505.0	3541.0
569	A320 (30 rows - 180 seats)	S2	120	2.0m	30	rp-2-groups	normal	1170	1174.0	0	2456.0	7900.0
570	A320 (30 rows - 180 seats)	S2	120	2.0m	30	rp-3-groups	normal	1143	1142.0	0	1484.0	6234.0
572	A320 (30 rows - 180 seats)	S2	120	2.0m	30	rp-spread-5-groups	normal	1125	1124.0	0	660.0	4792.0
571	A320 (30 rows - 180 seats)	S2	120	2.0m	30	rp-spread-4-groups	normal	1125	1123.0	0	920.0	5472.0
573	A320 (30 rows - 180 seats)	S2	120	2.0m	30	rp-spread-6-groups	normal	1159	1160.0	0	491.0	4402.0
574	A320 (30 rows - 180 seats)	S2	120	2.0m	30	rp-steep-4-groups	normal	1149	1150.0	0	973.0	5613.0
575	A320 (30 rows - 180 seats)	S2	120	2.0m	30	rp-steep-5-groups	normal	1140	1140.0	0	888.0	4293.0
576	A320 (30 rows - 180 seats)	S2	120	2.0m	30	rp-steep-6-groups	normal	1152	1150.0	0	639.0	3762.0
577	A320 (30 rows - 180 seats)	S2	120	2.0m	30	rp-2-groups	normal	1184	1188.0	0	2832.0	8534.0
578	A320 (30 rows - 180 seats)	S2	120	2.0m	30	rp-3-groups	normal	1135	1134.0	0	1428.0	6111.0
579	A320 (30 rows - 180 seats)	S2	120	2.0m	30	rp-spread-4-groups	normal	1175	1173.0	0	1347.0	5979.0
580	A320 (30 rows - 180 seats)	S2	120	2.0m	30	rp-spread-5-groups	normal	1112	1111.0	0	875.0	4754.0
581	A320 (30 rows - 180 seats)	S2	120	2.0m	30	rp-spread-6-groups	normal	1123	1125.0	0	687.0	4249.0
582	A320 (30 rows - 180 seats)	S2	120	2.0m	30	rp-steep-4-groups	normal	1173	1175.0	0	1012.0	5337.0
583	A320 (30 rows - 180 seats)	S2	120	2.0m	30	rp-steep-5-groups	normal	1146	1146.0	0	778.0	4360.0
584	A320 (30 rows - 180 seats)	S2	120	2.0m	30	rp-steep-6-groups	normal	1142	1140.0	0	633.0	3693.0
585	A320 (30 rows - 180 seats)	S2	120	2.0m	30	rp-2-groups	normal	1138	1141.0	0	2828.0	8362.0
586	A320 (30 rows - 180 seats)	S2	120	2.0m	30	rp-3-groups	normal	1137	1136.0	0	1549.0	6887.0
587	A320 (30 rows - 180 seats)	S2	120	2.0m	30	rp-spread-4-groups	normal	1101	1099.0	0	1035.0	5688.0
589	A320 (30 rows - 180 seats)	S2	120	2.0m	30	rp-spread-6-groups	normal	1131	1133.0	0	549.0	4396.0
588	A320 (30 rows - 180 seats)	S2	120	2.0m	30	rp-spread-5-groups	normal	1118	1117.0	0	826.0	4668.0
590	A320 (30 rows - 180 seats)	S2	120	2.0m	30	rp-steep-4-groups	normal	1116	1118.0	0	970.0	5062.0
591	A320 (30 rows - 180 seats)	S2	120	2.0m	30	rp-steep-5-groups	normal	1151	1151.0	0	765.0	4245.0
592	A320 (30 rows - 180 seats)	S2	120	2.0m	30	rp-steep-6-groups	normal	1151	1149.0	0	614.0	3662.0
593	A320 (30 rows - 180 seats)	S2	120	2.0m	30	rp-2-groups	normal	1213	1216.0	0	3123.0	8516.0
594	A320 (30 rows - 180 seats)	S2	120	2.0m	30	rp-3-groups	normal	1159	1158.0	0	1459.0	6679.0
595	A320 (30 rows - 180 seats)	S2	120	2.0m	30	rp-spread-4-groups	normal	1188	1187.0	0	1049.0	5779.0
596	A320 (30 rows - 180 seats)	S2	120	2.0m	30	rp-spread-5-groups	normal	1114	1113.0	0	702.0	4672.0
597	A320 (30 rows - 180 seats)	S2	120	2.0m	30	rp-spread-6-groups	normal	1121	1122.0	0	707.0	4148.0
598	A320 (30 rows - 180 seats)	S2	120	2.0m	30	rp-steep-4-groups	normal	1179	1181.0	0	965.0	5200.0
599	A320 (30 rows - 180 seats)	S2	120	2.0m	30	rp-steep-5-groups	normal	1146	1146.0	0	916.0	4081.0
600	A320 (30 rows - 180 seats)	S2	120	2.0m	30	rp-steep-6-groups	normal	1107	1106.0	0	553.0	3532.0
601	A320 (30 rows - 180 seats)	S2	120	2.0m	30	rp-2-groups	normal	1120	1124.0	0	2511.0	8503.0
602	A320 (30 rows - 180 seats)	S2	120	2.0m	30	rp-3-groups	normal	1156	1155.0	0	1880.0	6571.0
603	A320 (30 rows - 180 seats)	S2	120	2.0m	30	rp-spread-4-groups	normal	1156	1154.0	0	948.0	5566.0
604	A320 (30 rows - 180 seats)	S2	120	2.0m	30	rp-spread-5-groups	normal	1108	1107.0	0	776.0	4748.0
606	A320 (30 rows - 180 seats)	S2	120	2.0m	30	rp-steep-4-groups	normal	1162	1163.0	0	1019.0	5358.0
605	A320 (30 rows - 180 seats)	S2	120	2.0m	30	rp-spread-6-groups	normal	1115	1116.0	0	567.0	4178.0
607	A320 (30 rows - 180 seats)	S2	120	2.0m	30	rp-steep-5-groups	normal	1143	1143.0	0	744.0	4521.0
608	A320 (30 rows - 180 seats)	S2	120	2.0m	30	rp-steep-6-groups	normal	1118	1116.0	0	598.0	3676.0
609	A320 (30 rows - 180 seats)	S2	120	2.0m	30	rp-2-groups	normal	1187	1191.0	0	2321.0	8055.0
610	A320 (30 rows - 180 seats)	S2	120	2.0m	30	rp-3-groups	normal	1155	1154.0	0	1655.0	6661.0
611	A320 (30 rows - 180 seats)	S2	120	2.0m	30	rp-spread-4-groups	normal	1193	1192.0	0	1325.0	5963.0
612	A320 (30 rows - 180 seats)	S2	120	2.0m	30	rp-spread-5-groups	normal	1131	1130.0	0	696.0	4772.0
613	A320 (30 rows - 180 seats)	S2	120	2.0m	30	rp-spread-6-groups	normal	1116	1117.0	0	702.0	4381.0
614	A320 (30 rows - 180 seats)	S2	120	2.0m	30	rp-steep-4-groups	normal	1135	1136.0	0	1081.0	5660.0
615	A320 (30 rows - 180 seats)	S2	120	2.0m	30	rp-steep-5-groups	normal	1183	1183.0	0	854.0	4343.0
616	A320 (30 rows - 180 seats)	S2	120	2.0m	30	rp-steep-6-groups	normal	1127	1126.0	0	574.0	3871.0
617	A320 (30 rows - 180 seats)	S2	120	2.0m	30	rp-2-groups	normal	1186	1189.0	0	2828.0	7954.0
618	A320 (30 rows - 180 seats)	S2	120	2.0m	30	rp-3-groups	normal	1144	1143.0	0	1402.0	6214.0
619	A320 (30 rows - 180 seats)	S2	120	2.0m	30	rp-spread-4-groups	normal	1142	1141.0	0	1001.0	5906.0
620	A320 (30 rows - 180 seats)	S2	120	2.0m	30	rp-spread-5-groups	normal	1162	1161.0	0	706.0	4804.0
621	A320 (30 rows - 180 seats)	S2	120	2.0m	30	rp-spread-6-groups	normal	1125	1126.0	0	561.0	4276.0
622	A320 (30 rows - 180 seats)	S2	120	2.0m	30	rp-steep-4-groups	normal	1145	1146.0	0	884.0	5021.0
623	A320 (30 rows - 180 seats)	S2	120	2.0m	30	rp-steep-5-groups	normal	1157	1157.0	0	836.0	4581.0
624	A320 (30 rows - 180 seats)	S2	120	2.0m	30	rp-steep-6-groups	normal	1138	1137.0	0	574.0	3854.0
625	A320 (30 rows - 180 seats)	S2	120	2.0m	30	rp-2-groups	normal	1127	1131.0	0	2544.0	7797.0
626	A320 (30 rows - 180 seats)	S2	120	2.0m	30	rp-3-groups	normal	1117	1116.0	0	1379.0	6165.0
627	A320 (30 rows - 180 seats)	S2	120	2.0m	30	rp-spread-4-groups	normal	1155	1153.0	0	918.0	5356.0
628	A320 (30 rows - 180 seats)	S2	120	2.0m	30	rp-spread-5-groups	normal	1119	1118.0	0	707.0	4604.0
629	A320 (30 rows - 180 seats)	S2	120	2.0m	30	rp-spread-6-groups	normal	1127	1128.0	0	616.0	4379.0
630	A320 (30 rows - 180 seats)	S2	120	2.0m	30	rp-steep-4-groups	normal	1157	1159.0	0	1066.0	5111.0
631	A320 (30 rows - 180 seats)	S2	120	2.0m	30	rp-steep-5-groups	normal	1149	1149.0	0	831.0	4384.0
632	A320 (30 rows - 180 seats)	S2	120	2.0m	30	rp-steep-6-groups	normal	1177	1176.0	0	664.0	3947.0
633	A320 (30 rows - 180 seats)	S2	120	2.0m	30	rp-2-groups	normal	1152	1156.0	0	3073.0	8150.0
634	A320 (30 rows - 180 seats)	S2	120	2.0m	30	rp-3-groups	normal	1104	1103.0	0	1482.0	6097.0
635	A320 (30 rows - 180 seats)	S2	120	2.0m	30	rp-spread-4-groups	normal	1136	1135.0	0	1117.0	5664.0
636	A320 (30 rows - 180 seats)	S2	120	2.0m	30	rp-spread-5-groups	normal	1140	1139.0	0	714.0	4547.0
637	A320 (30 rows - 180 seats)	S2	120	2.0m	30	rp-spread-6-groups	normal	1122	1123.0	0	626.0	4153.0
638	A320 (30 rows - 180 seats)	S2	120	2.0m	30	rp-steep-4-groups	normal	1151	1153.0	0	928.0	5256.0
639	A320 (30 rows - 180 seats)	S2	120	2.0m	30	rp-steep-5-groups	normal	1152	1152.0	0	986.0	4468.0
641	A320 (30 rows - 180 seats)	S2	120	2.0m	30	rp-2-groups	normal	1158	1162.0	0	3076.0	8135.0
640	A320 (30 rows - 180 seats)	S2	120	2.0m	30	rp-steep-6-groups	normal	1126	1124.0	0	595.0	3994.0
642	A320 (30 rows - 180 seats)	S2	120	2.0m	30	rp-3-groups	normal	1168	1167.0	0	1611.0	6728.0
643	A320 (30 rows - 180 seats)	S2	120	2.0m	30	rp-spread-4-groups	normal	1118	1116.0	0	1050.0	5738.0
645	A320 (30 rows - 180 seats)	S2	120	2.0m	30	rp-spread-6-groups	normal	1118	1120.0	0	536.0	4371.0
644	A320 (30 rows - 180 seats)	S2	120	2.0m	30	rp-spread-5-groups	normal	1156	1155.0	0	773.0	4624.0
647	A320 (30 rows - 180 seats)	S2	120	2.0m	30	rp-steep-5-groups	normal	1170	1170.0	0	1010.0	4462.0
646	A320 (30 rows - 180 seats)	S2	120	2.0m	30	rp-steep-4-groups	normal	1177	1178.0	0	902.0	5551.0
649	A320 (30 rows - 180 seats)	S2	120	2.0m	30	rp-2-groups	normal	1159	1163.0	0	2965.0	8224.0
648	A320 (30 rows - 180 seats)	S2	120	2.0m	30	rp-steep-6-groups	normal	1157	1156.0	0	608.0	3662.0
650	A320 (30 rows - 180 seats)	S2	120	2.0m	30	rp-3-groups	normal	1161	1160.0	0	1504.0	6384.0
651	A320 (30 rows - 180 seats)	S2	120	2.0m	30	rp-spread-4-groups	normal	1178	1177.0	0	1137.0	5765.0
652	A320 (30 rows - 180 seats)	S2	120	2.0m	30	rp-spread-5-groups	normal	1126	1125.0	0	702.0	4842.0
653	A320 (30 rows - 180 seats)	S2	120	2.0m	30	rp-spread-6-groups	normal	1111	1113.0	0	585.0	4079.0
654	A320 (30 rows - 180 seats)	S2	120	2.0m	30	rp-steep-4-groups	normal	1165	1166.0	0	1115.0	5632.0
655	A320 (30 rows - 180 seats)	S2	120	2.0m	30	rp-steep-5-groups	normal	1134	1134.0	0	676.0	4389.0
657	A320 (30 rows - 180 seats)	S2	120	2.0m	30	rp-2-groups	normal	1157	1161.0	0	2761.0	8720.0
656	A320 (30 rows - 180 seats)	S2	120	2.0m	30	rp-steep-6-groups	normal	1136	1134.0	0	544.0	3876.0
658	A320 (30 rows - 180 seats)	S2	120	2.0m	30	rp-3-groups	normal	1133	1132.0	0	1452.0	6547.0
659	A320 (30 rows - 180 seats)	S2	120	2.0m	30	rp-spread-4-groups	normal	1134	1132.0	0	832.0	5785.0
660	A320 (30 rows - 180 seats)	S2	120	2.0m	30	rp-spread-5-groups	normal	1116	1115.0	0	753.0	4934.0
661	A320 (30 rows - 180 seats)	S2	120	2.0m	30	rp-spread-6-groups	normal	1116	1118.0	0	589.0	4446.0
662	A320 (30 rows - 180 seats)	S2	120	2.0m	30	rp-steep-4-groups	normal	1171	1173.0	0	994.0	5275.0
665	A320 (30 rows - 180 seats)	S2	120	2.0m	30	rp-2-groups	normal	1129	1132.0	0	2571.0	7997.0
663	A320 (30 rows - 180 seats)	S2	120	2.0m	30	rp-steep-5-groups	normal	1139	1139.0	0	752.0	4414.0
664	A320 (30 rows - 180 seats)	S2	120	2.0m	30	rp-steep-6-groups	normal	1126	1125.0	0	653.0	3864.0
666	A320 (30 rows - 180 seats)	S2	120	2.0m	30	rp-3-groups	normal	1185	1184.0	0	1383.0	6129.0
667	A320 (30 rows - 180 seats)	S2	120	2.0m	30	rp-spread-4-groups	normal	1157	1155.0	0	1103.0	5607.0
668	A320 (30 rows - 180 seats)	S2	120	2.0m	30	rp-spread-5-groups	normal	1131	1130.0	0	639.0	4872.0
669	A320 (30 rows - 180 seats)	S2	120	2.0m	30	rp-spread-6-groups	normal	1124	1126.0	0	667.0	4374.0
670	A320 (30 rows - 180 seats)	S2	120	2.0m	30	rp-steep-4-groups	normal	1162	1164.0	0	1043.0	5819.0
673	A320 (30 rows - 180 seats)	S2	120	2.0m	30	rp-2-groups	normal	1132	1136.0	0	2543.0	7844.0
671	A320 (30 rows - 180 seats)	S2	120	2.0m	30	rp-steep-5-groups	normal	1133	1133.0	0	758.0	4614.0
672	A320 (30 rows - 180 seats)	S2	120	2.0m	30	rp-steep-6-groups	normal	1148	1146.0	0	495.0	3889.0
674	A320 (30 rows - 180 seats)	S2	120	2.0m	30	rp-3-groups	normal	1172	1171.0	0	1683.0	6590.0
675	A320 (30 rows - 180 seats)	S2	120	2.0m	30	rp-spread-4-groups	normal	1156	1155.0	0	1120.0	5804.0
676	A320 (30 rows - 180 seats)	S2	120	2.0m	30	rp-spread-5-groups	normal	1139	1138.0	0	572.0	4795.0
677	A320 (30 rows - 180 seats)	S2	120	2.0m	30	rp-spread-6-groups	normal	1109	1110.0	0	593.0	4120.0
678	A320 (30 rows - 180 seats)	S2	120	2.0m	30	rp-steep-4-groups	normal	1143	1145.0	0	934.0	5235.0
679	A320 (30 rows - 180 seats)	S2	120	2.0m	30	rp-steep-5-groups	normal	1128	1128.0	0	753.0	4201.0
680	A320 (30 rows - 180 seats)	S2	120	2.0m	30	rp-steep-6-groups	normal	1179	1177.0	0	673.0	4092.0
681	A320 (30 rows - 180 seats)	S2	120	2.0m	30	rp-2-groups	normal	1192	1196.0	0	2088.0	8209.0
682	A320 (30 rows - 180 seats)	S2	120	2.0m	30	rp-3-groups	normal	1169	1168.0	0	1427.0	6551.0
683	A320 (30 rows - 180 seats)	S2	120	2.0m	30	rp-spread-4-groups	normal	1079	1078.0	0	843.0	5297.0
684	A320 (30 rows - 180 seats)	S2	120	2.0m	30	rp-spread-5-groups	normal	1147	1146.0	0	841.0	4493.0
685	A320 (30 rows - 180 seats)	S2	120	2.0m	30	rp-spread-6-groups	normal	1150	1152.0	0	737.0	4417.0
686	A320 (30 rows - 180 seats)	S2	120	2.0m	30	rp-steep-4-groups	normal	1134	1136.0	0	1156.0	5179.0
687	A320 (30 rows - 180 seats)	S2	120	2.0m	30	rp-steep-5-groups	normal	1123	1123.0	0	851.0	4312.0
688	A320 (30 rows - 180 seats)	S2	120	2.0m	30	rp-steep-6-groups	normal	1135	1134.0	0	589.0	3640.0
689	A320 (30 rows - 180 seats)	S2	120	2.0m	30	rp-2-groups	normal	1119	1122.0	0	2745.0	8830.0
690	A320 (30 rows - 180 seats)	S2	120	2.0m	30	rp-3-groups	normal	1145	1144.0	0	1676.0	6610.0
691	A320 (30 rows - 180 seats)	S2	120	2.0m	30	rp-spread-4-groups	normal	1158	1156.0	0	931.0	5856.0
692	A320 (30 rows - 180 seats)	S2	120	2.0m	30	rp-spread-5-groups	normal	1136	1135.0	0	754.0	4690.0
693	A320 (30 rows - 180 seats)	S2	120	2.0m	30	rp-spread-6-groups	normal	1128	1129.0	0	678.0	4176.0
694	A320 (30 rows - 180 seats)	S2	120	2.0m	30	rp-steep-4-groups	normal	1153	1154.0	0	1025.0	5301.0
695	A320 (30 rows - 180 seats)	S2	120	2.0m	30	rp-steep-5-groups	normal	1130	1130.0	0	678.0	4369.0
696	A320 (30 rows - 180 seats)	S2	120	2.0m	30	rp-steep-6-groups	normal	1153	1151.0	0	481.0	3800.0
697	A320 (30 rows - 180 seats)	S2	120	2.0m	30	rp-2-groups	normal	1142	1146.0	0	3163.0	8075.0
698	A320 (30 rows - 180 seats)	S2	120	2.0m	30	rp-3-groups	normal	1180	1179.0	0	1463.0	6349.0
699	A320 (30 rows - 180 seats)	S2	120	2.0m	30	rp-spread-4-groups	normal	1119	1117.0	0	1006.0	5812.0
700	A320 (30 rows - 180 seats)	S2	120	2.0m	30	rp-spread-5-groups	normal	1133	1132.0	0	937.0	4968.0
701	A320 (30 rows - 180 seats)	S2	120	2.0m	30	rp-spread-6-groups	normal	1160	1161.0	0	716.0	4384.0
702	A320 (30 rows - 180 seats)	S2	120	2.0m	30	rp-steep-4-groups	normal	1139	1141.0	0	893.0	5008.0
704	A320 (30 rows - 180 seats)	S2	120	2.0m	30	rp-steep-6-groups	normal	1138	1136.0	0	538.0	3752.0
703	A320 (30 rows - 180 seats)	S2	120	2.0m	30	rp-steep-5-groups	normal	1150	1150.0	0	738.0	4227.0
705	A320 (30 rows - 180 seats)	S2	120	2.0m	30	rp-2-groups	normal	1215	1218.0	0	2440.0	8285.0
706	A320 (30 rows - 180 seats)	S2	120	2.0m	30	rp-3-groups	normal	1153	1152.0	0	1672.0	6230.0
707	A320 (30 rows - 180 seats)	S2	120	2.0m	30	rp-spread-4-groups	normal	1131	1129.0	0	1136.0	5834.0
708	A320 (30 rows - 180 seats)	S2	120	2.0m	30	rp-spread-5-groups	normal	1127	1126.0	0	744.0	4426.0
709	A320 (30 rows - 180 seats)	S2	120	2.0m	30	rp-spread-6-groups	normal	1158	1159.0	0	608.0	4438.0
710	A320 (30 rows - 180 seats)	S2	120	2.0m	30	rp-steep-4-groups	normal	1164	1166.0	0	1131.0	5457.0
711	A320 (30 rows - 180 seats)	S2	120	2.0m	30	rp-steep-5-groups	normal	1141	1141.0	0	776.0	4266.0
712	A320 (30 rows - 180 seats)	S2	120	2.0m	30	rp-steep-6-groups	normal	1140	1138.0	0	666.0	3796.0
715	A320 (30 rows - 180 seats)	S2	120	2.0m	30	rp-spread-4-groups	normal	1125	1124.0	0	889.0	5743.0
714	A320 (30 rows - 180 seats)	S2	120	2.0m	30	rp-3-groups	normal	1188	1187.0	0	1388.0	6547.0
713	A320 (30 rows - 180 seats)	S2	120	2.0m	30	rp-2-groups	normal	1209	1213.0	0	2705.0	8614.0
716	A320 (30 rows - 180 seats)	S2	120	2.0m	30	rp-spread-5-groups	normal	1130	1129.0	0	683.0	4739.0
717	A320 (30 rows - 180 seats)	S2	120	2.0m	30	rp-spread-6-groups	normal	1137	1138.0	0	566.0	4192.0
718	A320 (30 rows - 180 seats)	S2	120	2.0m	30	rp-steep-4-groups	normal	1152	1154.0	0	1026.0	5645.0
720	A320 (30 rows - 180 seats)	S2	120	2.0m	30	rp-steep-6-groups	normal	1104	1102.0	0	561.0	3611.0
719	A320 (30 rows - 180 seats)	S2	120	2.0m	30	rp-steep-5-groups	normal	1158	1158.0	0	786.0	4598.0
721	A320 (30 rows - 180 seats)	S2	120	2.0m	30	rp-2-groups	normal	1189	1193.0	0	2692.0	8865.0
722	A320 (30 rows - 180 seats)	S2	120	2.0m	30	rp-3-groups	normal	1166	1165.0	0	1579.0	6191.0
724	A320 (30 rows - 180 seats)	S2	120	2.0m	30	rp-spread-5-groups	normal	1174	1173.0	0	848.0	5021.0
723	A320 (30 rows - 180 seats)	S2	120	2.0m	30	rp-spread-4-groups	normal	1120	1118.0	0	810.0	5467.0
725	A320 (30 rows - 180 seats)	S2	120	2.0m	30	rp-spread-6-groups	normal	1154	1155.0	0	586.0	4256.0
726	A320 (30 rows - 180 seats)	S2	120	2.0m	30	rp-steep-4-groups	normal	1167	1169.0	0	1221.0	5245.0
727	A320 (30 rows - 180 seats)	S2	120	2.0m	30	rp-steep-5-groups	normal	1172	1172.0	0	763.0	4455.0
728	A320 (30 rows - 180 seats)	S2	120	2.0m	30	rp-steep-6-groups	normal	1162	1161.0	0	558.0	3740.0
729	A320 (30 rows - 180 seats)	S2	120	2.0m	30	rp-2-groups	normal	1144	1148.0	0	2523.0	8570.0
730	A320 (30 rows - 180 seats)	S2	120	2.0m	30	rp-3-groups	normal	1155	1154.0	0	1210.0	6265.0
731	A320 (30 rows - 180 seats)	S2	120	2.0m	30	rp-spread-4-groups	normal	1107	1105.0	0	933.0	5409.0
732	A320 (30 rows - 180 seats)	S2	120	2.0m	30	rp-spread-5-groups	normal	1107	1106.0	0	950.0	4855.0
733	A320 (30 rows - 180 seats)	S2	120	2.0m	30	rp-spread-6-groups	normal	1151	1153.0	0	718.0	4292.0
734	A320 (30 rows - 180 seats)	S2	120	2.0m	30	rp-steep-4-groups	normal	1129	1130.0	0	1030.0	5263.0
735	A320 (30 rows - 180 seats)	S2	120	2.0m	30	rp-steep-5-groups	normal	1131	1131.0	0	901.0	4218.0
736	A320 (30 rows - 180 seats)	S2	120	2.0m	30	rp-steep-6-groups	normal	1141	1139.0	0	673.0	3615.0
737	A320 (30 rows - 180 seats)	S2	120	2.0m	30	rp-2-groups	normal	1176	1179.0	0	2476.0	8299.0
738	A320 (30 rows - 180 seats)	S2	120	2.0m	30	rp-3-groups	normal	1133	1132.0	0	1557.0	6231.0
739	A320 (30 rows - 180 seats)	S2	120	2.0m	30	rp-spread-4-groups	normal	1133	1132.0	0	1100.0	5399.0
740	A320 (30 rows - 180 seats)	S2	120	2.0m	30	rp-spread-5-groups	normal	1115	1114.0	0	695.0	4559.0
741	A320 (30 rows - 180 seats)	S2	120	2.0m	30	rp-spread-6-groups	normal	1138	1139.0	0	534.0	4243.0
742	A320 (30 rows - 180 seats)	S2	120	2.0m	30	rp-steep-4-groups	normal	1152	1154.0	0	1253.0	5339.0
743	A320 (30 rows - 180 seats)	S2	120	2.0m	30	rp-steep-5-groups	normal	1179	1179.0	0	903.0	4429.0
744	A320 (30 rows - 180 seats)	S2	120	2.0m	30	rp-steep-6-groups	normal	1173	1172.0	0	500.0	3646.0
745	A320 (30 rows - 180 seats)	S2	120	2.0m	30	rp-2-groups	normal	1140	1143.0	0	3000.0	7978.0
746	A320 (30 rows - 180 seats)	S2	120	2.0m	30	rp-3-groups	normal	1151	1150.0	0	1505.0	6073.0
747	A320 (30 rows - 180 seats)	S2	120	2.0m	30	rp-spread-4-groups	normal	1109	1107.0	0	962.0	5593.0
748	A320 (30 rows - 180 seats)	S2	120	2.0m	30	rp-spread-5-groups	normal	1144	1143.0	0	776.0	4961.0
749	A320 (30 rows - 180 seats)	S2	120	2.0m	30	rp-spread-6-groups	normal	1139	1140.0	0	564.0	4242.0
750	A320 (30 rows - 180 seats)	S2	120	2.0m	30	rp-steep-4-groups	normal	1123	1125.0	0	1083.0	5080.0
751	A320 (30 rows - 180 seats)	S2	120	2.0m	30	rp-steep-5-groups	normal	1140	1140.0	0	776.0	4370.0
753	A320 (30 rows - 180 seats)	S2	120	2.0m	30	rp-2-groups	normal	1146	1149.0	0	2593.0	7960.0
752	A320 (30 rows - 180 seats)	S2	120	2.0m	30	rp-steep-6-groups	normal	1143	1142.0	0	701.0	3780.0
754	A320 (30 rows - 180 seats)	S2	120	2.0m	30	rp-3-groups	normal	1168	1167.0	0	1699.0	6469.0
755	A320 (30 rows - 180 seats)	S2	120	2.0m	30	rp-spread-4-groups	normal	1137	1136.0	0	1006.0	5908.0
756	A320 (30 rows - 180 seats)	S2	120	2.0m	30	rp-spread-5-groups	normal	1138	1137.0	0	929.0	4816.0
757	A320 (30 rows - 180 seats)	S2	120	2.0m	30	rp-spread-6-groups	normal	1140	1141.0	0	717.0	4233.0
758	A320 (30 rows - 180 seats)	S2	120	2.0m	30	rp-steep-4-groups	normal	1150	1151.0	0	1111.0	5445.0
759	A320 (30 rows - 180 seats)	S2	120	2.0m	30	rp-steep-5-groups	normal	1139	1139.0	0	740.0	4608.0
761	A320 (30 rows - 180 seats)	S2	120	2.0m	30	rp-2-groups	normal	1193	1197.0	0	2209.0	8191.0
760	A320 (30 rows - 180 seats)	S2	120	2.0m	30	rp-steep-6-groups	normal	1173	1171.0	0	680.0	3963.0
762	A320 (30 rows - 180 seats)	S2	120	2.0m	30	rp-3-groups	normal	1144	1143.0	0	1412.0	6238.0
763	A320 (30 rows - 180 seats)	S2	120	2.0m	30	rp-spread-4-groups	normal	1139	1137.0	0	1073.0	5497.0
764	A320 (30 rows - 180 seats)	S2	120	2.0m	30	rp-spread-5-groups	normal	1096	1095.0	0	709.0	4831.0
765	A320 (30 rows - 180 seats)	S2	120	2.0m	30	rp-spread-6-groups	normal	1123	1124.0	0	641.0	4408.0
766	A320 (30 rows - 180 seats)	S2	120	2.0m	30	rp-steep-4-groups	normal	1138	1139.0	0	891.0	5187.0
767	A320 (30 rows - 180 seats)	S2	120	2.0m	30	rp-steep-5-groups	normal	1113	1113.0	0	779.0	4169.0
769	A320 (30 rows - 180 seats)	S2	120	2.0m	30	rp-2-groups	normal	1171	1174.0	0	2551.0	7911.0
768	A320 (30 rows - 180 seats)	S2	120	2.0m	30	rp-steep-6-groups	normal	1198	1196.0	0	671.0	3688.0
770	A320 (30 rows - 180 seats)	S2	120	2.0m	30	rp-3-groups	normal	1152	1151.0	0	1281.0	5980.0
771	A320 (30 rows - 180 seats)	S2	120	2.0m	30	rp-spread-4-groups	normal	1126	1125.0	0	1208.0	5434.0
772	A320 (30 rows - 180 seats)	S2	120	2.0m	30	rp-spread-5-groups	normal	1110	1109.0	0	748.0	4716.0
773	A320 (30 rows - 180 seats)	S2	120	2.0m	30	rp-spread-6-groups	normal	1132	1133.0	0	533.0	4479.0
774	A320 (30 rows - 180 seats)	S2	120	2.0m	30	rp-steep-4-groups	normal	1123	1125.0	0	970.0	5052.0
775	A320 (30 rows - 180 seats)	S2	120	2.0m	30	rp-steep-5-groups	normal	1127	1127.0	0	739.0	4409.0
776	A320 (30 rows - 180 seats)	S2	120	2.0m	30	rp-steep-6-groups	normal	1128	1126.0	0	651.0	3724.0
778	A320 (30 rows - 180 seats)	S2	120	2.0m	30	rp-3-groups	normal	1125	1124.0	0	1550.0	6567.0
777	A320 (30 rows - 180 seats)	S2	120	2.0m	30	rp-2-groups	normal	1181	1184.0	0	2558.0	8749.0
779	A320 (30 rows - 180 seats)	S2	120	2.0m	30	rp-spread-4-groups	normal	1131	1129.0	0	987.0	5647.0
780	A320 (30 rows - 180 seats)	S2	120	2.0m	30	rp-spread-5-groups	normal	1150	1149.0	0	854.0	4840.0
781	A320 (30 rows - 180 seats)	S2	120	2.0m	30	rp-spread-6-groups	normal	1147	1148.0	0	558.0	4324.0
782	A320 (30 rows - 180 seats)	S2	120	2.0m	30	rp-steep-4-groups	normal	1122	1124.0	0	1068.0	5194.0
783	A320 (30 rows - 180 seats)	S2	120	2.0m	30	rp-steep-5-groups	normal	1130	1130.0	0	829.0	4377.0
784	A320 (30 rows - 180 seats)	S2	120	2.0m	30	rp-steep-6-groups	normal	1125	1123.0	0	548.0	3710.0
785	A320 (30 rows - 180 seats)	S2	120	2.0m	30	rp-2-groups	normal	1195	1199.0	0	3031.0	8691.0
786	A320 (30 rows - 180 seats)	S2	120	2.0m	30	rp-3-groups	normal	1183	1182.0	0	1849.0	6757.0
787	A320 (30 rows - 180 seats)	S2	120	2.0m	30	rp-spread-4-groups	normal	1159	1158.0	0	1312.0	5788.0
788	A320 (30 rows - 180 seats)	S2	120	2.0m	30	rp-spread-5-groups	normal	1141	1140.0	0	819.0	4841.0
789	A320 (30 rows - 180 seats)	S2	120	2.0m	30	rp-spread-6-groups	normal	1145	1146.0	0	732.0	4123.0
790	A320 (30 rows - 180 seats)	S2	120	2.0m	30	rp-steep-4-groups	normal	1163	1165.0	0	1024.0	5265.0
791	A320 (30 rows - 180 seats)	S2	120	2.0m	30	rp-steep-5-groups	normal	1132	1132.0	0	789.0	4385.0
793	A320 (30 rows - 180 seats)	S2	120	2.0m	30	rp-2-groups	normal	1168	1172.0	0	3037.0	8142.0
792	A320 (30 rows - 180 seats)	S2	120	2.0m	30	rp-steep-6-groups	normal	1166	1164.0	0	730.0	3772.0
795	A320 (30 rows - 180 seats)	S2	120	2.0m	30	rp-spread-4-groups	normal	1108	1106.0	0	1032.0	5629.0
794	A320 (30 rows - 180 seats)	S2	120	2.0m	30	rp-3-groups	normal	1164	1163.0	0	1561.0	6729.0
796	A320 (30 rows - 180 seats)	S2	120	2.0m	30	rp-spread-5-groups	normal	1131	1130.0	0	644.0	4700.0
797	A320 (30 rows - 180 seats)	S2	120	2.0m	30	rp-spread-6-groups	normal	1151	1153.0	0	645.0	4418.0
798	A320 (30 rows - 180 seats)	S2	120	2.0m	30	rp-steep-4-groups	normal	1113	1115.0	0	1037.0	5537.0
801	A320 (30 rows - 180 seats)	S2	120	2.0m	30	rp-2-groups	normal	1150	1154.0	0	2932.0	8573.0
799	A320 (30 rows - 180 seats)	S2	120	2.0m	30	rp-steep-5-groups	normal	1152	1152.0	0	901.0	4407.0
800	A320 (30 rows - 180 seats)	S2	120	2.0m	30	rp-steep-6-groups	normal	1156	1154.0	0	659.0	3979.0
802	A320 (30 rows - 180 seats)	S2	120	2.0m	30	rp-3-groups	normal	1147	1146.0	0	1566.0	6344.0
803	A320 (30 rows - 180 seats)	S2	120	2.0m	30	rp-spread-4-groups	normal	1140	1138.0	0	1038.0	5480.0
804	A320 (30 rows - 180 seats)	S2	120	2.0m	30	rp-spread-5-groups	normal	1080	1079.0	0	673.0	4788.0
805	A320 (30 rows - 180 seats)	S2	120	2.0m	30	rp-spread-6-groups	normal	1121	1123.0	0	630.0	4166.0
806	A320 (30 rows - 180 seats)	S2	120	2.0m	30	rp-steep-4-groups	normal	1111	1113.0	0	849.0	5466.0
807	A320 (30 rows - 180 seats)	S2	120	2.0m	30	rp-steep-5-groups	normal	1155	1155.0	0	695.0	4437.0
809	A320 (30 rows - 180 seats)	S2	120	2.0m	30	rp-2-groups	normal	1165	1169.0	0	2447.0	8369.0
808	A320 (30 rows - 180 seats)	S2	120	2.0m	30	rp-steep-6-groups	normal	1137	1135.0	0	604.0	3767.0
810	A320 (30 rows - 180 seats)	S2	120	2.0m	30	rp-3-groups	normal	1156	1155.0	0	1292.0	6555.0
811	A320 (30 rows - 180 seats)	S2	120	2.0m	30	rp-spread-4-groups	normal	1157	1156.0	0	1138.0	5662.0
812	A320 (30 rows - 180 seats)	S2	120	2.0m	30	rp-spread-5-groups	normal	1160	1159.0	0	751.0	4975.0
813	A320 (30 rows - 180 seats)	S2	120	2.0m	30	rp-spread-6-groups	normal	1097	1098.0	0	590.0	4179.0
814	A320 (30 rows - 180 seats)	S2	120	2.0m	30	rp-steep-4-groups	normal	1115	1116.0	0	1050.0	5072.0
815	A320 (30 rows - 180 seats)	S2	120	2.0m	30	rp-steep-5-groups	normal	1110	1110.0	0	863.0	4376.0
816	A320 (30 rows - 180 seats)	S2	120	2.0m	30	rp-steep-6-groups	normal	1157	1155.0	0	739.0	3668.0
818	A320 (30 rows - 180 seats)	S2	120	2.0m	30	rp-3-groups	normal	1121	1120.0	0	1616.0	6428.0
817	A320 (30 rows - 180 seats)	S2	120	2.0m	30	rp-2-groups	normal	1231	1235.0	0	2949.0	8826.0
819	A320 (30 rows - 180 seats)	S2	120	2.0m	30	rp-spread-4-groups	normal	1180	1178.0	0	1142.0	5949.0
821	A320 (30 rows - 180 seats)	S2	120	2.0m	30	rp-spread-6-groups	normal	1127	1129.0	0	570.0	4067.0
820	A320 (30 rows - 180 seats)	S2	120	2.0m	30	rp-spread-5-groups	normal	1143	1142.0	0	767.0	4729.0
822	A320 (30 rows - 180 seats)	S2	120	2.0m	30	rp-steep-4-groups	normal	1175	1177.0	0	1042.0	5261.0
823	A320 (30 rows - 180 seats)	S2	120	2.0m	30	rp-steep-5-groups	normal	1128	1128.0	0	769.0	4259.0
825	A320 (30 rows - 180 seats)	S2	120	2.0m	30	rp-2-groups	normal	1178	1182.0	0	2556.0	8667.0
824	A320 (30 rows - 180 seats)	S2	120	2.0m	30	rp-steep-6-groups	normal	1161	1159.0	0	590.0	3723.0
826	A320 (30 rows - 180 seats)	S2	120	2.0m	30	rp-3-groups	normal	1167	1166.0	0	1501.0	6540.0
827	A320 (30 rows - 180 seats)	S2	120	2.0m	30	rp-spread-4-groups	normal	1148	1147.0	0	1201.0	5550.0
828	A320 (30 rows - 180 seats)	S2	120	2.0m	30	rp-spread-5-groups	normal	1124	1123.0	0	891.0	4768.0
829	A320 (30 rows - 180 seats)	S2	120	2.0m	30	rp-spread-6-groups	normal	1163	1164.0	0	626.0	4335.0
830	A320 (30 rows - 180 seats)	S2	120	2.0m	30	rp-steep-4-groups	normal	1153	1155.0	0	864.0	5290.0
831	A320 (30 rows - 180 seats)	S2	120	2.0m	30	rp-steep-5-groups	normal	1173	1173.0	0	870.0	4375.0
833	A320 (30 rows - 180 seats)	S2	120	2.0m	30	rp-2-groups	normal	1169	1173.0	0	2518.0	8100.0
832	A320 (30 rows - 180 seats)	S2	120	2.0m	30	rp-steep-6-groups	normal	1155	1154.0	0	664.0	4011.0
834	A320 (30 rows - 180 seats)	S2	120	2.0m	30	rp-3-groups	normal	1133	1132.0	0	1548.0	6467.0
835	A320 (30 rows - 180 seats)	S2	120	2.0m	30	rp-spread-4-groups	normal	1174	1173.0	0	832.0	5824.0
836	A320 (30 rows - 180 seats)	S2	120	2.0m	30	rp-spread-5-groups	normal	1152	1151.0	0	799.0	4800.0
838	A320 (30 rows - 180 seats)	S2	120	2.0m	30	rp-steep-4-groups	normal	1138	1140.0	0	1008.0	5491.0
837	A320 (30 rows - 180 seats)	S2	120	2.0m	30	rp-spread-6-groups	normal	1161	1162.0	0	547.0	4597.0
840	A320 (30 rows - 180 seats)	S2	120	2.0m	30	rp-steep-6-groups	normal	1131	1129.0	0	525.0	3771.0
841	A320 (30 rows - 180 seats)	S2	120	2.0m	30	rp-2-groups	normal	1170	1174.0	0	2659.0	8015.0
839	A320 (30 rows - 180 seats)	S2	120	2.0m	30	rp-steep-5-groups	normal	1161	1161.0	0	875.0	4621.0
842	A320 (30 rows - 180 seats)	S2	120	2.0m	30	rp-3-groups	normal	1133	1132.0	0	1743.0	5984.0
843	A320 (30 rows - 180 seats)	S2	120	2.0m	30	rp-spread-4-groups	normal	1135	1134.0	0	859.0	5605.0
844	A320 (30 rows - 180 seats)	S2	120	2.0m	30	rp-spread-5-groups	normal	1125	1124.0	0	638.0	4852.0
845	A320 (30 rows - 180 seats)	S2	120	2.0m	30	rp-spread-6-groups	normal	1122	1123.0	0	594.0	4409.0
846	A320 (30 rows - 180 seats)	S2	120	2.0m	30	rp-steep-4-groups	normal	1144	1145.0	0	1082.0	5466.0
849	A320 (30 rows - 180 seats)	S2	120	2.0m	30	rp-2-groups	normal	1165	1169.0	0	2726.0	8240.0
848	A320 (30 rows - 180 seats)	S2	120	2.0m	30	rp-steep-6-groups	normal	1145	1143.0	0	577.0	3703.0
847	A320 (30 rows - 180 seats)	S2	120	2.0m	30	rp-steep-5-groups	normal	1168	1168.0	0	741.0	4679.0
850	A320 (30 rows - 180 seats)	S2	120	2.0m	30	rp-3-groups	normal	1089	1088.0	0	1165.0	6353.0
851	A320 (30 rows - 180 seats)	S2	120	2.0m	30	rp-spread-4-groups	normal	1099	1098.0	0	1024.0	5619.0
852	A320 (30 rows - 180 seats)	S2	120	2.0m	30	rp-spread-5-groups	normal	1155	1154.0	0	890.0	4690.0
853	A320 (30 rows - 180 seats)	S2	120	2.0m	30	rp-spread-6-groups	normal	1141	1142.0	0	683.0	4212.0
854	A320 (30 rows - 180 seats)	S2	120	2.0m	30	rp-steep-4-groups	normal	1142	1144.0	0	930.0	5444.0
855	A320 (30 rows - 180 seats)	S2	120	2.0m	30	rp-steep-5-groups	normal	1106	1106.0	0	724.0	4160.0
857	A320 (30 rows - 180 seats)	S2	120	2.0m	30	rp-2-groups	normal	1139	1142.0	0	2900.0	8171.0
856	A320 (30 rows - 180 seats)	S2	120	2.0m	30	rp-steep-6-groups	normal	1163	1161.0	0	611.0	3906.0
858	A320 (30 rows - 180 seats)	S2	120	2.0m	30	rp-3-groups	normal	1139	1138.0	0	1767.0	6450.0
859	A320 (30 rows - 180 seats)	S2	120	2.0m	30	rp-spread-4-groups	normal	1146	1144.0	0	971.0	5611.0
860	A320 (30 rows - 180 seats)	S2	120	2.0m	30	rp-spread-5-groups	normal	1129	1128.0	0	657.0	4798.0
861	A320 (30 rows - 180 seats)	S2	120	2.0m	30	rp-spread-6-groups	normal	1146	1148.0	0	740.0	4517.0
862	A320 (30 rows - 180 seats)	S2	120	2.0m	30	rp-steep-4-groups	normal	1121	1123.0	0	924.0	5274.0
863	A320 (30 rows - 180 seats)	S2	120	2.0m	30	rp-steep-5-groups	normal	1172	1172.0	0	792.0	4446.0
865	A320 (30 rows - 180 seats)	S2	120	2.0m	30	rp-2-groups	normal	1169	1172.0	0	2970.0	8401.0
864	A320 (30 rows - 180 seats)	S2	120	2.0m	30	rp-steep-6-groups	normal	1171	1170.0	0	483.0	3673.0
866	A320 (30 rows - 180 seats)	S2	120	2.0m	30	rp-3-groups	normal	1137	1136.0	0	1198.0	6692.0
867	A320 (30 rows - 180 seats)	S2	120	2.0m	30	rp-spread-4-groups	normal	1164	1163.0	0	930.0	6164.0
869	A320 (30 rows - 180 seats)	S2	120	2.0m	30	rp-spread-6-groups	normal	1129	1130.0	0	643.0	4344.0
868	A320 (30 rows - 180 seats)	S2	120	2.0m	30	rp-spread-5-groups	normal	1139	1138.0	0	743.0	4845.0
870	A320 (30 rows - 180 seats)	S2	120	2.0m	30	rp-steep-4-groups	normal	1137	1138.0	0	1001.0	5341.0
871	A320 (30 rows - 180 seats)	S2	120	2.0m	30	rp-steep-5-groups	normal	1164	1164.0	0	837.0	4576.0
872	A320 (30 rows - 180 seats)	S2	120	2.0m	30	rp-steep-6-groups	normal	1135	1133.0	0	483.0	3997.0
873	A320 (30 rows - 180 seats)	S2	120	2.0m	30	rp-2-groups	normal	1160	1164.0	0	3040.0	8454.0
874	A320 (30 rows - 180 seats)	S2	120	2.0m	30	rp-3-groups	normal	1144	1143.0	0	1625.0	6571.0
875	A320 (30 rows - 180 seats)	S2	120	2.0m	30	rp-spread-4-groups	normal	1121	1119.0	0	975.0	5705.0
876	A320 (30 rows - 180 seats)	S2	120	2.0m	30	rp-spread-5-groups	normal	1130	1129.0	0	588.0	4789.0
877	A320 (30 rows - 180 seats)	S2	120	2.0m	30	rp-spread-6-groups	normal	1102	1103.0	0	579.0	4165.0
879	A320 (30 rows - 180 seats)	S2	120	2.0m	30	rp-steep-5-groups	normal	1160	1160.0	0	794.0	4419.0
878	A320 (30 rows - 180 seats)	S2	120	2.0m	30	rp-steep-4-groups	normal	1106	1107.0	0	787.0	5070.0
880	A320 (30 rows - 180 seats)	S2	120	2.0m	30	rp-steep-6-groups	normal	1132	1130.0	0	679.0	3861.0
881	A320 (30 rows - 180 seats)	S2	120	2.0m	30	rp-2-groups	normal	1128	1132.0	0	2153.0	8342.0
882	A320 (30 rows - 180 seats)	S2	120	2.0m	30	rp-3-groups	normal	1161	1160.0	0	1441.0	6270.0
883	A320 (30 rows - 180 seats)	S2	120	2.0m	30	rp-spread-4-groups	normal	1160	1158.0	0	1138.0	5708.0
884	A320 (30 rows - 180 seats)	S2	120	2.0m	30	rp-spread-5-groups	normal	1138	1137.0	0	773.0	4877.0
885	A320 (30 rows - 180 seats)	S2	120	2.0m	30	rp-spread-6-groups	normal	1138	1139.0	0	558.0	4329.0
886	A320 (30 rows - 180 seats)	S2	120	2.0m	30	rp-steep-4-groups	normal	1114	1116.0	0	1022.0	5473.0
889	A320 (30 rows - 180 seats)	S2	120	2.0m	30	rp-2-groups	normal	1137	1141.0	0	2432.0	8088.0
888	A320 (30 rows - 180 seats)	S2	120	2.0m	30	rp-steep-6-groups	normal	1137	1135.0	0	552.0	3813.0
887	A320 (30 rows - 180 seats)	S2	120	2.0m	30	rp-steep-5-groups	normal	1120	1120.0	0	877.0	4222.0
890	A320 (30 rows - 180 seats)	S2	120	2.0m	30	rp-3-groups	normal	1144	1143.0	0	1601.0	6264.0
891	A320 (30 rows - 180 seats)	S2	120	2.0m	30	rp-spread-4-groups	normal	1140	1139.0	0	1045.0	5747.0
892	A320 (30 rows - 180 seats)	S2	120	2.0m	30	rp-spread-5-groups	normal	1158	1157.0	0	725.0	4796.0
893	A320 (30 rows - 180 seats)	S2	120	2.0m	30	rp-spread-6-groups	normal	1133	1134.0	0	605.0	4218.0
894	A320 (30 rows - 180 seats)	S2	120	2.0m	30	rp-steep-4-groups	normal	1143	1145.0	0	1006.0	4957.0
895	A320 (30 rows - 180 seats)	S2	120	2.0m	30	rp-steep-5-groups	normal	1152	1152.0	0	842.0	4570.0
896	A320 (30 rows - 180 seats)	S2	120	2.0m	30	rp-steep-6-groups	normal	1158	1156.0	0	557.0	4128.0
897	A320 (30 rows - 180 seats)	S2	120	2.0m	30	rp-2-groups	normal	1186	1190.0	0	2508.0	8087.0
898	A320 (30 rows - 180 seats)	S2	120	2.0m	30	rp-3-groups	normal	1168	1167.0	0	1495.0	6971.0
899	A320 (30 rows - 180 seats)	S2	120	2.0m	30	rp-spread-4-groups	normal	1177	1176.0	0	949.0	6067.0
900	A320 (30 rows - 180 seats)	S2	120	2.0m	30	rp-spread-5-groups	normal	1156	1155.0	0	791.0	5147.0
901	A320 (30 rows - 180 seats)	S2	120	2.0m	30	rp-spread-6-groups	normal	1150	1151.0	0	589.0	4412.0
902	A320 (30 rows - 180 seats)	S2	120	2.0m	30	rp-steep-4-groups	normal	1155	1156.0	0	1011.0	5103.0
903	A320 (30 rows - 180 seats)	S2	120	2.0m	30	rp-steep-5-groups	normal	1118	1118.0	0	705.0	4192.0
904	A320 (30 rows - 180 seats)	S2	120	2.0m	30	rp-steep-6-groups	normal	1147	1145.0	0	582.0	3772.0
905	A320 (30 rows - 180 seats)	S2	120	2.0m	30	rp-2-groups	normal	1172	1176.0	0	2713.0	7826.0
906	A320 (30 rows - 180 seats)	S2	120	2.0m	30	rp-3-groups	normal	1147	1146.0	0	1458.0	6298.0
907	A320 (30 rows - 180 seats)	S2	120	2.0m	30	rp-spread-4-groups	normal	1141	1140.0	0	1010.0	5624.0
908	A320 (30 rows - 180 seats)	S2	120	2.0m	30	rp-spread-5-groups	normal	1141	1140.0	0	901.0	4677.0
909	A320 (30 rows - 180 seats)	S2	120	2.0m	30	rp-spread-6-groups	normal	1147	1148.0	0	617.0	4342.0
910	A320 (30 rows - 180 seats)	S2	120	2.0m	30	rp-steep-4-groups	normal	1157	1158.0	0	1189.0	5192.0
911	A320 (30 rows - 180 seats)	S2	120	2.0m	30	rp-steep-5-groups	normal	1150	1150.0	0	833.0	4463.0
912	A320 (30 rows - 180 seats)	S2	120	2.0m	30	rp-steep-6-groups	normal	1167	1165.0	0	647.0	3605.0
913	A320 (30 rows - 180 seats)	S2	120	2.0m	30	rp-2-groups	normal	1181	1185.0	0	2596.0	8539.0
914	A320 (30 rows - 180 seats)	S2	120	2.0m	30	rp-3-groups	normal	1137	1136.0	0	1378.0	6663.0
915	A320 (30 rows - 180 seats)	S2	120	2.0m	30	rp-spread-4-groups	normal	1146	1144.0	0	901.0	5449.0
916	A320 (30 rows - 180 seats)	S2	120	2.0m	30	rp-spread-5-groups	normal	1128	1127.0	0	650.0	4668.0
917	A320 (30 rows - 180 seats)	S2	120	2.0m	30	rp-spread-6-groups	normal	1120	1121.0	0	579.0	4584.0
918	A320 (30 rows - 180 seats)	S2	120	2.0m	30	rp-steep-4-groups	normal	1137	1138.0	0	887.0	5180.0
919	A320 (30 rows - 180 seats)	S2	120	2.0m	30	rp-steep-5-groups	normal	1164	1164.0	0	737.0	4495.0
920	A320 (30 rows - 180 seats)	S2	120	2.0m	30	rp-steep-6-groups	normal	1151	1150.0	0	698.0	3893.0
921	A320 (30 rows - 180 seats)	S2	120	2.0m	30	rp-2-groups	normal	1154	1158.0	0	2662.0	7466.0
922	A320 (30 rows - 180 seats)	S2	120	2.0m	30	rp-3-groups	normal	1165	1164.0	0	1727.0	6111.0
923	A320 (30 rows - 180 seats)	S2	120	2.0m	30	rp-spread-4-groups	normal	1122	1120.0	0	938.0	5549.0
924	A320 (30 rows - 180 seats)	S2	120	2.0m	30	rp-spread-5-groups	normal	1152	1151.0	0	772.0	4762.0
925	A320 (30 rows - 180 seats)	S2	120	2.0m	30	rp-spread-6-groups	normal	1124	1125.0	0	684.0	3997.0
926	A320 (30 rows - 180 seats)	S2	120	2.0m	30	rp-steep-4-groups	normal	1151	1153.0	0	988.0	5115.0
928	A320 (30 rows - 180 seats)	S2	120	2.0m	30	rp-steep-6-groups	normal	1156	1154.0	0	597.0	3789.0
927	A320 (30 rows - 180 seats)	S2	120	2.0m	30	rp-steep-5-groups	normal	1169	1169.0	0	626.0	4652.0
929	A320 (30 rows - 180 seats)	S2	120	2.0m	30	rp-2-groups	normal	1169	1172.0	0	3101.0	8142.0
930	A320 (30 rows - 180 seats)	S2	120	2.0m	30	rp-3-groups	normal	1162	1161.0	0	1319.0	6358.0
931	A320 (30 rows - 180 seats)	S2	120	2.0m	30	rp-spread-4-groups	normal	1185	1184.0	0	1096.0	5842.0
932	A320 (30 rows - 180 seats)	S2	120	2.0m	30	rp-spread-5-groups	normal	1133	1132.0	0	765.0	4793.0
933	A320 (30 rows - 180 seats)	S2	120	2.0m	30	rp-spread-6-groups	normal	1162	1163.0	0	614.0	4324.0
934	A320 (30 rows - 180 seats)	S2	120	2.0m	30	rp-steep-4-groups	normal	1121	1123.0	0	935.0	5065.0
936	A320 (30 rows - 180 seats)	S2	120	2.0m	30	rp-steep-6-groups	normal	1138	1137.0	0	527.0	3665.0
935	A320 (30 rows - 180 seats)	S2	120	2.0m	30	rp-steep-5-groups	normal	1193	1193.0	0	863.0	4540.0
937	A320 (30 rows - 180 seats)	S2	120	2.0m	30	rp-2-groups	normal	1158	1162.0	0	2661.0	8461.0
938	A320 (30 rows - 180 seats)	S2	120	2.0m	30	rp-3-groups	normal	1143	1142.0	0	1934.0	6227.0
939	A320 (30 rows - 180 seats)	S2	120	2.0m	30	rp-spread-4-groups	normal	1127	1125.0	0	862.0	5640.0
940	A320 (30 rows - 180 seats)	S2	120	2.0m	30	rp-spread-5-groups	normal	1136	1135.0	0	779.0	4864.0
941	A320 (30 rows - 180 seats)	S2	120	2.0m	30	rp-spread-6-groups	normal	1167	1168.0	0	652.0	4520.0
942	A320 (30 rows - 180 seats)	S2	120	2.0m	30	rp-steep-4-groups	normal	1134	1135.0	0	956.0	5275.0
943	A320 (30 rows - 180 seats)	S2	120	2.0m	30	rp-steep-5-groups	normal	1117	1117.0	0	797.0	4295.0
944	A320 (30 rows - 180 seats)	S2	120	2.0m	30	rp-steep-6-groups	normal	1139	1137.0	0	703.0	3797.0
946	A320 (30 rows - 180 seats)	S2	120	2.0m	30	rp-3-groups	normal	1128	1127.0	0	1520.0	6028.0
945	A320 (30 rows - 180 seats)	S2	120	2.0m	30	rp-2-groups	normal	1122	1126.0	0	2412.0	8291.0
947	A320 (30 rows - 180 seats)	S2	120	2.0m	30	rp-spread-4-groups	normal	1139	1137.0	0	848.0	5936.0
948	A320 (30 rows - 180 seats)	S2	120	2.0m	30	rp-spread-5-groups	normal	1121	1120.0	0	786.0	4812.0
949	A320 (30 rows - 180 seats)	S2	120	2.0m	30	rp-spread-6-groups	normal	1137	1138.0	0	605.0	4394.0
950	A320 (30 rows - 180 seats)	S2	120	2.0m	30	rp-steep-4-groups	normal	1175	1177.0	0	1182.0	5046.0
951	A320 (30 rows - 180 seats)	S2	120	2.0m	30	rp-steep-5-groups	normal	1132	1132.0	0	804.0	4599.0
952	A320 (30 rows - 180 seats)	S2	120	2.0m	30	rp-steep-6-groups	normal	1166	1165.0	0	730.0	4003.0
953	A320 (30 rows - 180 seats)	S2	120	2.0m	30	rp-2-groups	normal	1204	1208.0	0	2895.0	8665.0
954	A320 (30 rows - 180 seats)	S2	120	2.0m	30	rp-3-groups	normal	1144	1143.0	0	1568.0	6392.0
955	A320 (30 rows - 180 seats)	S2	120	2.0m	30	rp-spread-4-groups	normal	1157	1156.0	0	1053.0	5687.0
956	A320 (30 rows - 180 seats)	S2	120	2.0m	30	rp-spread-5-groups	normal	1147	1146.0	0	734.0	5078.0
957	A320 (30 rows - 180 seats)	S2	120	2.0m	30	rp-spread-6-groups	normal	1068	1069.0	0	623.0	3953.0
958	A320 (30 rows - 180 seats)	S2	120	2.0m	30	rp-steep-4-groups	normal	1129	1131.0	0	1271.0	5232.0
959	A320 (30 rows - 180 seats)	S2	120	2.0m	30	rp-steep-5-groups	normal	1163	1163.0	0	769.0	4471.0
960	A320 (30 rows - 180 seats)	S2	120	2.0m	30	rp-steep-6-groups	normal	1128	1126.0	0	617.0	3921.0
961	A320 (30 rows - 180 seats)	S2	120	2.0m	30	rp-2-groups	normal	1146	1150.0	0	2774.0	8233.0
963	A320 (30 rows - 180 seats)	S2	120	2.0m	30	rp-spread-4-groups	normal	1108	1107.0	0	949.0	5753.0
962	A320 (30 rows - 180 seats)	S2	120	2.0m	30	rp-3-groups	normal	1177	1176.0	0	1401.0	6316.0
964	A320 (30 rows - 180 seats)	S2	120	2.0m	30	rp-spread-5-groups	normal	1131	1130.0	0	614.0	4877.0
965	A320 (30 rows - 180 seats)	S2	120	2.0m	30	rp-spread-6-groups	normal	1139	1140.0	0	641.0	4396.0
966	A320 (30 rows - 180 seats)	S2	120	2.0m	30	rp-steep-4-groups	normal	1126	1127.0	0	1040.0	5582.0
967	A320 (30 rows - 180 seats)	S2	120	2.0m	30	rp-steep-5-groups	normal	1129	1129.0	0	867.0	4361.0
968	A320 (30 rows - 180 seats)	S2	120	2.0m	30	rp-steep-6-groups	normal	1153	1151.0	0	643.0	3842.0
969	A320 (30 rows - 180 seats)	S2	120	2.0m	30	rp-2-groups	normal	1175	1178.0	0	2785.0	8336.0
970	A320 (30 rows - 180 seats)	S2	120	2.0m	30	rp-3-groups	normal	1099	1098.0	0	1483.0	6056.0
971	A320 (30 rows - 180 seats)	S2	120	2.0m	30	rp-spread-4-groups	normal	1112	1110.0	0	829.0	5465.0
972	A320 (30 rows - 180 seats)	S2	120	2.0m	30	rp-spread-5-groups	normal	1129	1128.0	0	721.0	4795.0
973	A320 (30 rows - 180 seats)	S2	120	2.0m	30	rp-spread-6-groups	normal	1135	1136.0	0	729.0	4425.0
974	A320 (30 rows - 180 seats)	S2	120	2.0m	30	rp-steep-4-groups	normal	1126	1127.0	0	860.0	5259.0
975	A320 (30 rows - 180 seats)	S2	120	2.0m	30	rp-steep-5-groups	normal	1141	1141.0	0	734.0	4305.0
976	A320 (30 rows - 180 seats)	S2	120	2.0m	30	rp-steep-6-groups	normal	1137	1135.0	0	683.0	3635.0
978	A320 (30 rows - 180 seats)	S2	120	2.0m	30	rp-3-groups	normal	1140	1139.0	0	1502.0	6464.0
977	A320 (30 rows - 180 seats)	S2	120	2.0m	30	rp-2-groups	normal	1180	1184.0	0	3018.0	8354.0
979	A320 (30 rows - 180 seats)	S2	120	2.0m	30	rp-spread-4-groups	normal	1130	1128.0	0	1042.0	5543.0
980	A320 (30 rows - 180 seats)	S2	120	2.0m	30	rp-spread-5-groups	normal	1142	1141.0	0	822.0	4959.0
982	A320 (30 rows - 180 seats)	S2	120	2.0m	30	rp-steep-4-groups	normal	1162	1163.0	0	1015.0	5516.0
981	A320 (30 rows - 180 seats)	S2	120	2.0m	30	rp-spread-6-groups	normal	1134	1135.0	0	549.0	4236.0
983	A320 (30 rows - 180 seats)	S2	120	2.0m	30	rp-steep-5-groups	normal	1159	1159.0	0	719.0	4382.0
984	A320 (30 rows - 180 seats)	S2	120	2.0m	30	rp-steep-6-groups	normal	1132	1130.0	0	604.0	3927.0
985	A320 (30 rows - 180 seats)	S2	120	2.0m	30	rp-2-groups	normal	1177	1180.0	0	3095.0	8163.0
986	A320 (30 rows - 180 seats)	S2	120	2.0m	30	rp-3-groups	normal	1178	1177.0	0	1529.0	6220.0
987	A320 (30 rows - 180 seats)	S2	120	2.0m	30	rp-spread-4-groups	normal	1121	1120.0	0	1033.0	5512.0
988	A320 (30 rows - 180 seats)	S2	120	2.0m	30	rp-spread-5-groups	normal	1140	1139.0	0	587.0	4702.0
989	A320 (30 rows - 180 seats)	S2	120	2.0m	30	rp-spread-6-groups	normal	1156	1157.0	0	667.0	4452.0
990	A320 (30 rows - 180 seats)	S2	120	2.0m	30	rp-steep-4-groups	normal	1152	1153.0	0	1120.0	5280.0
992	A320 (30 rows - 180 seats)	S2	120	2.0m	30	rp-steep-6-groups	normal	1134	1132.0	0	591.0	3721.0
991	A320 (30 rows - 180 seats)	S2	120	2.0m	30	rp-steep-5-groups	normal	1154	1154.0	0	711.0	4431.0
993	A320 (30 rows - 180 seats)	S2	120	2.0m	30	rp-2-groups	normal	1111	1115.0	0	2736.0	8002.0
994	A320 (30 rows - 180 seats)	S2	120	2.0m	30	rp-3-groups	normal	1129	1129.0	0	1271.0	6552.0
995	A320 (30 rows - 180 seats)	S2	120	2.0m	30	rp-spread-4-groups	normal	1132	1131.0	0	1075.0	5623.0
996	A320 (30 rows - 180 seats)	S2	120	2.0m	30	rp-spread-5-groups	normal	1117	1116.0	0	865.0	4938.0
998	A320 (30 rows - 180 seats)	S2	120	2.0m	30	rp-steep-4-groups	normal	1130	1132.0	0	1014.0	5206.0
997	A320 (30 rows - 180 seats)	S2	120	2.0m	30	rp-spread-6-groups	normal	1180	1181.0	0	679.0	4465.0
999	A320 (30 rows - 180 seats)	S2	120	2.0m	30	rp-steep-5-groups	normal	1159	1159.0	0	853.0	4418.0
1000	A320 (30 rows - 180 seats)	S2	120	2.0m	30	rp-steep-6-groups	normal	1119	1117.0	0	550.0	3542.0
1001	A320 (30 rows - 180 seats)	S2	120	2.0m	30	rp-2-groups	normal	1129	1133.0	0	3035.0	8369.0
1002	A320 (30 rows - 180 seats)	S2	120	2.0m	30	rp-3-groups	normal	1153	1152.0	0	1826.0	6351.0
1003	A320 (30 rows - 180 seats)	S2	120	2.0m	30	rp-spread-4-groups	normal	1122	1121.0	0	899.0	5540.0
1004	A320 (30 rows - 180 seats)	S2	120	2.0m	30	rp-spread-5-groups	normal	1167	1166.0	0	940.0	5143.0
1006	A320 (30 rows - 180 seats)	S2	120	2.0m	30	rp-steep-4-groups	normal	1120	1121.0	0	1091.0	5206.0
1005	A320 (30 rows - 180 seats)	S2	120	2.0m	30	rp-spread-6-groups	normal	1129	1130.0	0	647.0	4207.0
1008	A320 (30 rows - 180 seats)	S2	120	2.0m	30	rp-steep-6-groups	normal	1140	1138.0	0	580.0	4048.0
1007	A320 (30 rows - 180 seats)	S2	120	2.0m	30	rp-steep-5-groups	normal	1152	1152.0	0	611.0	4534.0
1009	A320 (30 rows - 180 seats)	S2	120	2.0m	30	rp-2-groups	normal	1183	1186.0	0	3159.0	8543.0
1010	A320 (30 rows - 180 seats)	S2	120	2.0m	30	rp-3-groups	normal	1100	1099.0	0	1311.0	6645.0
1011	A320 (30 rows - 180 seats)	S2	120	2.0m	30	rp-spread-4-groups	normal	1140	1139.0	0	970.0	5444.0
1012	A320 (30 rows - 180 seats)	S2	120	2.0m	30	rp-spread-5-groups	normal	1129	1128.0	0	643.0	4575.0
1013	A320 (30 rows - 180 seats)	S2	120	2.0m	30	rp-spread-6-groups	normal	1125	1126.0	0	778.0	4408.0
1014	A320 (30 rows - 180 seats)	S2	120	2.0m	30	rp-steep-4-groups	normal	1124	1125.0	0	802.0	5264.0
1016	A320 (30 rows - 180 seats)	S2	120	2.0m	30	rp-steep-6-groups	normal	1126	1124.0	0	617.0	3865.0
1015	A320 (30 rows - 180 seats)	S2	120	2.0m	30	rp-steep-5-groups	normal	1132	1132.0	0	776.0	4393.0
1017	A320 (30 rows - 180 seats)	S2	120	2.0m	30	rp-2-groups	normal	1169	1173.0	0	2786.0	8230.0
1018	A320 (30 rows - 180 seats)	S2	120	2.0m	30	rp-3-groups	normal	1148	1147.0	0	1466.0	6540.0
1020	A320 (30 rows - 180 seats)	S2	120	2.0m	30	rp-spread-5-groups	normal	1108	1107.0	0	725.0	4675.0
1019	A320 (30 rows - 180 seats)	S2	120	2.0m	30	rp-spread-4-groups	normal	1141	1139.0	0	949.0	5820.0
1021	A320 (30 rows - 180 seats)	S2	120	2.0m	30	rp-spread-6-groups	normal	1138	1139.0	0	646.0	4310.0
1022	A320 (30 rows - 180 seats)	S2	120	2.0m	30	rp-steep-4-groups	normal	1148	1149.0	0	1049.0	5046.0
1023	A320 (30 rows - 180 seats)	S2	120	2.0m	30	rp-steep-5-groups	normal	1128	1128.0	0	860.0	4301.0
1024	A320 (30 rows - 180 seats)	S2	120	2.0m	30	rp-steep-6-groups	normal	1144	1142.0	0	629.0	3850.0
1025	A320 (30 rows - 180 seats)	S2	120	2.0m	30	rp-2-groups	normal	1201	1204.0	0	2719.0	8438.0
1026	A320 (30 rows - 180 seats)	S2	120	2.0m	30	rp-3-groups	normal	1149	1148.0	0	1363.0	6635.0
1027	A320 (30 rows - 180 seats)	S2	120	2.0m	30	rp-spread-4-groups	normal	1123	1121.0	0	1052.0	5781.0
1029	A320 (30 rows - 180 seats)	S2	120	2.0m	30	rp-spread-6-groups	normal	1114	1116.0	0	640.0	4405.0
1028	A320 (30 rows - 180 seats)	S2	120	2.0m	30	rp-spread-5-groups	normal	1125	1124.0	0	892.0	4753.0
1030	A320 (30 rows - 180 seats)	S2	120	2.0m	30	rp-steep-4-groups	normal	1123	1124.0	0	1143.0	5014.0
1031	A320 (30 rows - 180 seats)	S2	120	2.0m	30	rp-steep-5-groups	normal	1158	1158.0	0	756.0	4331.0
1032	A320 (30 rows - 180 seats)	S2	120	2.0m	30	rp-steep-6-groups	normal	1152	1150.0	0	631.0	4030.0
1033	A320 (30 rows - 180 seats)	S2	120	2.0m	30	rp-2-groups	normal	1190	1193.0	0	3046.0	8388.0
1034	A320 (30 rows - 180 seats)	S2	120	2.0m	30	rp-3-groups	normal	1175	1174.0	0	1441.0	6207.0
1035	A320 (30 rows - 180 seats)	S2	120	2.0m	30	rp-spread-4-groups	normal	1140	1138.0	0	1018.0	5861.0
1036	A320 (30 rows - 180 seats)	S2	120	2.0m	30	rp-spread-5-groups	normal	1135	1134.0	0	692.0	4877.0
1037	A320 (30 rows - 180 seats)	S2	120	2.0m	30	rp-spread-6-groups	normal	1122	1124.0	0	655.0	4171.0
1039	A320 (30 rows - 180 seats)	S2	120	2.0m	30	rp-steep-5-groups	normal	1146	1146.0	0	793.0	4402.0
1038	A320 (30 rows - 180 seats)	S2	120	2.0m	30	rp-steep-4-groups	normal	1163	1164.0	0	1046.0	5275.0
1040	A320 (30 rows - 180 seats)	S2	120	2.0m	30	rp-steep-6-groups	normal	1171	1169.0	0	640.0	3815.0
1041	A320 (30 rows - 180 seats)	S2	120	2.0m	30	rp-2-groups	normal	1158	1162.0	0	2632.0	8353.0
1042	A320 (30 rows - 180 seats)	S2	120	2.0m	30	rp-3-groups	normal	1144	1143.0	0	1366.0	6521.0
1044	A320 (30 rows - 180 seats)	S2	120	2.0m	30	rp-spread-5-groups	normal	1100	1099.0	0	741.0	4482.0
1043	A320 (30 rows - 180 seats)	S2	120	2.0m	30	rp-spread-4-groups	normal	1167	1165.0	0	1190.0	5535.0
1045	A320 (30 rows - 180 seats)	S2	120	2.0m	30	rp-spread-6-groups	normal	1111	1113.0	0	565.0	4177.0
1046	A320 (30 rows - 180 seats)	S2	120	2.0m	30	rp-steep-4-groups	normal	1147	1149.0	0	929.0	5301.0
1047	A320 (30 rows - 180 seats)	S2	120	2.0m	30	rp-steep-5-groups	normal	1155	1155.0	0	858.0	4267.0
1048	A320 (30 rows - 180 seats)	S2	120	2.0m	30	rp-steep-6-groups	normal	1130	1128.0	0	559.0	3660.0
1049	A320 (30 rows - 180 seats)	S2	120	2.0m	30	rp-2-groups	normal	1144	1148.0	0	2659.0	8558.0
1050	A320 (30 rows - 180 seats)	S2	120	2.0m	30	rp-3-groups	normal	1151	1150.0	0	1304.0	6335.0
1052	A320 (30 rows - 180 seats)	S2	120	2.0m	30	rp-spread-5-groups	normal	1143	1142.0	0	786.0	4963.0
1051	A320 (30 rows - 180 seats)	S2	120	2.0m	30	rp-spread-4-groups	normal	1135	1134.0	0	942.0	5765.0
1054	A320 (30 rows - 180 seats)	S2	120	2.0m	30	rp-steep-4-groups	normal	1139	1141.0	0	924.0	5049.0
1053	A320 (30 rows - 180 seats)	S2	120	2.0m	30	rp-spread-6-groups	normal	1184	1185.0	0	626.0	4145.0
1056	A320 (30 rows - 180 seats)	S2	120	2.0m	30	rp-steep-6-groups	normal	1148	1147.0	0	681.0	3896.0
1055	A320 (30 rows - 180 seats)	S2	120	2.0m	30	rp-steep-5-groups	normal	1183	1183.0	0	760.0	4155.0
1057	A320 (30 rows - 180 seats)	S2	120	2.0m	30	rp-2-groups	normal	1172	1176.0	0	3166.0	8161.0
1058	A320 (30 rows - 180 seats)	S2	120	2.0m	30	rp-3-groups	normal	1139	1138.0	0	1346.0	6380.0
1059	A320 (30 rows - 180 seats)	S2	120	2.0m	30	rp-spread-4-groups	normal	1157	1156.0	0	869.0	6002.0
1060	A320 (30 rows - 180 seats)	S2	120	2.0m	30	rp-spread-5-groups	normal	1172	1171.0	0	891.0	5103.0
1061	A320 (30 rows - 180 seats)	S2	120	2.0m	30	rp-spread-6-groups	normal	1118	1119.0	0	586.0	4375.0
1063	A320 (30 rows - 180 seats)	S2	120	2.0m	30	rp-steep-5-groups	normal	1142	1142.0	0	805.0	4797.0
1062	A320 (30 rows - 180 seats)	S2	120	2.0m	30	rp-steep-4-groups	normal	1144	1145.0	0	994.0	4990.0
1064	A320 (30 rows - 180 seats)	S2	120	2.0m	30	rp-steep-6-groups	normal	1130	1129.0	0	507.0	3826.0
1065	A320 (30 rows - 180 seats)	S2	120	2.0m	30	rp-2-groups	normal	1193	1197.0	0	3096.0	8713.0
1066	A320 (30 rows - 180 seats)	S2	120	2.0m	30	rp-3-groups	normal	1187	1186.0	0	1401.0	6856.0
1067	A320 (30 rows - 180 seats)	S2	120	2.0m	30	rp-spread-4-groups	normal	1115	1113.0	0	1119.0	5887.0
1068	A320 (30 rows - 180 seats)	S2	120	2.0m	30	rp-spread-5-groups	normal	1154	1153.0	0	819.0	4949.0
1069	A320 (30 rows - 180 seats)	S2	120	2.0m	30	rp-spread-6-groups	normal	1105	1107.0	0	619.0	4261.0
1070	A320 (30 rows - 180 seats)	S2	120	2.0m	30	rp-steep-4-groups	normal	1141	1143.0	0	1209.0	5481.0
1072	A320 (30 rows - 180 seats)	S2	120	2.0m	30	rp-steep-6-groups	normal	1107	1105.0	0	696.0	3926.0
1071	A320 (30 rows - 180 seats)	S2	120	2.0m	30	rp-steep-5-groups	normal	1148	1148.0	0	794.0	4445.0
1073	A320 (30 rows - 180 seats)	S2	120	2.0m	30	rp-2-groups	normal	1196	1200.0	0	3231.0	8522.0
1074	A320 (30 rows - 180 seats)	S2	120	2.0m	30	rp-3-groups	normal	1152	1151.0	0	1394.0	6091.0
1076	A320 (30 rows - 180 seats)	S2	120	2.0m	30	rp-spread-5-groups	normal	1128	1127.0	0	851.0	4494.0
1075	A320 (30 rows - 180 seats)	S2	120	2.0m	30	rp-spread-4-groups	normal	1164	1163.0	0	916.0	5644.0
1077	A320 (30 rows - 180 seats)	S2	120	2.0m	30	rp-spread-6-groups	normal	1141	1142.0	0	612.0	4547.0
1078	A320 (30 rows - 180 seats)	S2	120	2.0m	30	rp-steep-4-groups	normal	1141	1143.0	0	1045.0	5320.0
1079	A320 (30 rows - 180 seats)	S2	120	2.0m	30	rp-steep-5-groups	normal	1138	1138.0	0	842.0	4388.0
1080	A320 (30 rows - 180 seats)	S2	120	2.0m	30	rp-steep-6-groups	normal	1123	1122.0	0	684.0	3468.0
1081	A320 (30 rows - 180 seats)	S2	120	2.0m	30	rp-2-groups	normal	1162	1166.0	0	2998.0	8612.0
1082	A320 (30 rows - 180 seats)	S2	120	2.0m	30	rp-3-groups	normal	1151	1151.0	0	1296.0	6585.0
1083	A320 (30 rows - 180 seats)	S2	120	2.0m	30	rp-spread-4-groups	normal	1114	1112.0	0	833.0	5493.0
1084	A320 (30 rows - 180 seats)	S2	120	2.0m	30	rp-spread-5-groups	normal	1156	1155.0	0	749.0	4960.0
1085	A320 (30 rows - 180 seats)	S2	120	2.0m	30	rp-spread-6-groups	normal	1094	1095.0	0	570.0	4317.0
1086	A320 (30 rows - 180 seats)	S2	120	2.0m	30	rp-steep-4-groups	normal	1155	1157.0	0	1272.0	5053.0
1087	A320 (30 rows - 180 seats)	S2	120	2.0m	30	rp-steep-5-groups	normal	1169	1169.0	0	639.0	4773.0
1088	A320 (30 rows - 180 seats)	S2	120	2.0m	30	rp-steep-6-groups	normal	1126	1124.0	0	581.0	3708.0
1089	A320 (30 rows - 180 seats)	S2	120	2.0m	30	rp-2-groups	normal	1187	1191.0	0	2811.0	8091.0
1090	A320 (30 rows - 180 seats)	S2	120	2.0m	30	rp-3-groups	normal	1147	1146.0	0	1288.0	6776.0
1091	A320 (30 rows - 180 seats)	S2	120	2.0m	30	rp-spread-4-groups	normal	1131	1129.0	0	1054.0	5560.0
1092	A320 (30 rows - 180 seats)	S2	120	2.0m	30	rp-spread-5-groups	normal	1136	1135.0	0	829.0	4690.0
1093	A320 (30 rows - 180 seats)	S2	120	2.0m	30	rp-spread-6-groups	normal	1111	1113.0	0	659.0	4161.0
1094	A320 (30 rows - 180 seats)	S2	120	2.0m	30	rp-steep-4-groups	normal	1138	1140.0	0	1067.0	5255.0
1095	A320 (30 rows - 180 seats)	S2	120	2.0m	30	rp-steep-5-groups	normal	1135	1135.0	0	686.0	4177.0
1096	A320 (30 rows - 180 seats)	S2	120	2.0m	30	rp-steep-6-groups	normal	1145	1143.0	0	574.0	3632.0
1097	A320 (30 rows - 180 seats)	S2	120	2.0m	30	rp-2-groups	normal	1206	1210.0	0	2905.0	8352.0
1098	A320 (30 rows - 180 seats)	S2	120	2.0m	30	rp-3-groups	normal	1147	1147.0	0	1272.0	6243.0
1099	A320 (30 rows - 180 seats)	S2	120	2.0m	30	rp-spread-4-groups	normal	1123	1121.0	0	989.0	5931.0
1100	A320 (30 rows - 180 seats)	S2	120	2.0m	30	rp-spread-5-groups	normal	1094	1093.0	0	691.0	4633.0
1101	A320 (30 rows - 180 seats)	S2	120	2.0m	30	rp-spread-6-groups	normal	1107	1108.0	0	545.0	3964.0
1102	A320 (30 rows - 180 seats)	S2	120	2.0m	30	rp-steep-4-groups	normal	1114	1115.0	0	939.0	5156.0
1103	A320 (30 rows - 180 seats)	S2	120	2.0m	30	rp-steep-5-groups	normal	1151	1151.0	0	830.0	4143.0
1104	A320 (30 rows - 180 seats)	S2	120	2.0m	30	rp-steep-6-groups	normal	1128	1126.0	0	543.0	3480.0
1105	A320 (30 rows - 180 seats)	S2	120	2.0m	30	rp-2-groups	normal	1160	1164.0	0	2627.0	8199.0
1107	A320 (30 rows - 180 seats)	S2	120	2.0m	30	rp-spread-4-groups	normal	1123	1122.0	0	1071.0	5596.0
1106	A320 (30 rows - 180 seats)	S2	120	2.0m	30	rp-3-groups	normal	1153	1152.0	0	1289.0	6165.0
1108	A320 (30 rows - 180 seats)	S2	120	2.0m	30	rp-spread-5-groups	normal	1122	1121.0	0	854.0	4878.0
1109	A320 (30 rows - 180 seats)	S2	120	2.0m	30	rp-spread-6-groups	normal	1154	1155.0	0	574.0	4134.0
1110	A320 (30 rows - 180 seats)	S2	120	2.0m	30	rp-steep-4-groups	normal	1150	1152.0	0	1140.0	5149.0
1111	A320 (30 rows - 180 seats)	S2	120	2.0m	30	rp-steep-5-groups	normal	1123	1123.0	0	750.0	4310.0
1112	A320 (30 rows - 180 seats)	S2	120	2.0m	30	rp-steep-6-groups	normal	1167	1165.0	0	583.0	3882.0
1113	A320 (30 rows - 180 seats)	S2	120	2.0m	30	rp-2-groups	normal	1131	1135.0	0	2695.0	8506.0
1114	A320 (30 rows - 180 seats)	S2	120	2.0m	30	rp-3-groups	normal	1154	1153.0	0	1656.0	6447.0
1116	A320 (30 rows - 180 seats)	S2	120	2.0m	30	rp-spread-5-groups	normal	1097	1096.0	0	687.0	4983.0
1115	A320 (30 rows - 180 seats)	S2	120	2.0m	30	rp-spread-4-groups	normal	1158	1156.0	0	1115.0	5636.0
1117	A320 (30 rows - 180 seats)	S2	120	2.0m	30	rp-spread-6-groups	normal	1124	1126.0	0	596.0	4458.0
1118	A320 (30 rows - 180 seats)	S2	120	2.0m	30	rp-steep-4-groups	normal	1150	1152.0	0	1098.0	5308.0
1119	A320 (30 rows - 180 seats)	S2	120	2.0m	30	rp-steep-5-groups	normal	1143	1143.0	0	839.0	4340.0
1120	A320 (30 rows - 180 seats)	S2	120	2.0m	30	rp-steep-6-groups	normal	1151	1150.0	0	689.0	3675.0
1121	A320 (30 rows - 180 seats)	S2	120	2.0m	30	rp-2-groups	normal	1137	1141.0	0	2941.0	8466.0
1122	A320 (30 rows - 180 seats)	S2	120	2.0m	30	rp-3-groups	normal	1144	1143.0	0	1491.0	6220.0
1123	A320 (30 rows - 180 seats)	S2	120	2.0m	30	rp-spread-4-groups	normal	1137	1135.0	0	1064.0	5771.0
1124	A320 (30 rows - 180 seats)	S2	120	2.0m	30	rp-spread-5-groups	normal	1138	1137.0	0	882.0	5119.0
1125	A320 (30 rows - 180 seats)	S2	120	2.0m	30	rp-spread-6-groups	normal	1129	1130.0	0	709.0	4511.0
1126	A320 (30 rows - 180 seats)	S2	120	2.0m	30	rp-steep-4-groups	normal	1123	1125.0	0	1083.0	5306.0
1127	A320 (30 rows - 180 seats)	S2	120	2.0m	30	rp-steep-5-groups	normal	1140	1140.0	0	880.0	4388.0
1128	A320 (30 rows - 180 seats)	S2	120	2.0m	30	rp-steep-6-groups	normal	1130	1129.0	0	650.0	3938.0
1129	A320 (30 rows - 180 seats)	S2	120	2.0m	30	rp-2-groups	normal	1152	1155.0	0	3017.0	8117.0
1130	A320 (30 rows - 180 seats)	S2	120	2.0m	30	rp-3-groups	normal	1138	1137.0	0	1436.0	6223.0
1131	A320 (30 rows - 180 seats)	S2	120	2.0m	30	rp-spread-4-groups	normal	1154	1152.0	0	1028.0	5712.0
1132	A320 (30 rows - 180 seats)	S2	120	2.0m	30	rp-spread-5-groups	normal	1133	1132.0	0	802.0	4899.0
1133	A320 (30 rows - 180 seats)	S2	120	2.0m	30	rp-spread-6-groups	normal	1146	1148.0	0	565.0	3971.0
1134	A320 (30 rows - 180 seats)	S2	120	2.0m	30	rp-steep-4-groups	normal	1141	1142.0	0	1272.0	5254.0
1135	A320 (30 rows - 180 seats)	S2	120	2.0m	30	rp-steep-5-groups	normal	1139	1139.0	0	769.0	4137.0
1136	A320 (30 rows - 180 seats)	S2	120	2.0m	30	rp-steep-6-groups	normal	1133	1132.0	0	644.0	3837.0
1137	A320 (30 rows - 180 seats)	S2	120	2.0m	30	rp-2-groups	normal	1127	1130.0	0	2502.0	8529.0
1138	A320 (30 rows - 180 seats)	S2	120	2.0m	30	rp-3-groups	normal	1121	1120.0	0	1451.0	6279.0
1139	A320 (30 rows - 180 seats)	S2	120	2.0m	30	rp-spread-4-groups	normal	1126	1124.0	0	792.0	5290.0
1140	A320 (30 rows - 180 seats)	S2	120	2.0m	30	rp-spread-5-groups	normal	1155	1154.0	0	783.0	4866.0
1141	A320 (30 rows - 180 seats)	S2	120	2.0m	30	rp-spread-6-groups	normal	1112	1113.0	0	636.0	4240.0
1142	A320 (30 rows - 180 seats)	S2	120	2.0m	30	rp-steep-4-groups	normal	1157	1158.0	0	1109.0	5391.0
1143	A320 (30 rows - 180 seats)	S2	120	2.0m	30	rp-steep-5-groups	normal	1137	1137.0	0	678.0	4581.0
1144	A320 (30 rows - 180 seats)	S2	120	2.0m	30	rp-steep-6-groups	normal	1172	1170.0	0	580.0	3716.0
1145	A320 (30 rows - 180 seats)	S2	120	2.0m	30	rp-2-groups	normal	1159	1163.0	0	2887.0	8258.0
1146	A320 (30 rows - 180 seats)	S2	120	2.0m	30	rp-3-groups	normal	1149	1148.0	0	1876.0	6500.0
1147	A320 (30 rows - 180 seats)	S2	120	2.0m	30	rp-spread-4-groups	normal	1136	1135.0	0	1222.0	5572.0
1148	A320 (30 rows - 180 seats)	S2	120	2.0m	30	rp-spread-5-groups	normal	1150	1149.0	0	869.0	4836.0
1149	A320 (30 rows - 180 seats)	S2	120	2.0m	30	rp-spread-6-groups	normal	1156	1158.0	0	539.0	4407.0
1150	A320 (30 rows - 180 seats)	S2	120	2.0m	30	rp-steep-4-groups	normal	1110	1112.0	0	1030.0	5271.0
1151	A320 (30 rows - 180 seats)	S2	120	2.0m	30	rp-steep-5-groups	normal	1168	1168.0	0	765.0	4272.0
1152	A320 (30 rows - 180 seats)	S2	120	2.0m	30	rp-steep-6-groups	normal	1120	1118.0	0	628.0	3780.0
1154	A320 (30 rows - 180 seats)	S2	120	2.0m	30	rp-3-groups	normal	1139	1138.0	0	1545.0	6270.0
1153	A320 (30 rows - 180 seats)	S2	120	2.0m	30	rp-2-groups	normal	1186	1190.0	0	2758.0	8467.0
1155	A320 (30 rows - 180 seats)	S2	120	2.0m	30	rp-spread-4-groups	normal	1129	1128.0	0	1014.0	5682.0
1157	A320 (30 rows - 180 seats)	S2	120	2.0m	30	rp-spread-6-groups	normal	1123	1125.0	0	623.0	4069.0
1156	A320 (30 rows - 180 seats)	S2	120	2.0m	30	rp-spread-5-groups	normal	1132	1131.0	0	646.0	4698.0
1158	A320 (30 rows - 180 seats)	S2	120	2.0m	30	rp-steep-4-groups	normal	1163	1165.0	0	992.0	5368.0
1159	A320 (30 rows - 180 seats)	S2	120	2.0m	30	rp-steep-5-groups	normal	1138	1138.0	0	717.0	4181.0
1161	A320 (30 rows - 180 seats)	S2	120	2.0m	30	rp-2-groups	normal	1172	1176.0	0	2546.0	8873.0
1162	A320 (30 rows - 180 seats)	S2	120	2.0m	30	rp-3-groups	normal	1138	1137.0	0	1561.0	6609.0
1160	A320 (30 rows - 180 seats)	S2	120	2.0m	30	rp-steep-6-groups	normal	1174	1172.0	0	595.0	3787.0
1163	A320 (30 rows - 180 seats)	S2	120	2.0m	30	rp-spread-4-groups	normal	1146	1145.0	0	957.0	5470.0
1164	A320 (30 rows - 180 seats)	S2	120	2.0m	30	rp-spread-5-groups	normal	1135	1134.0	0	672.0	4685.0
1165	A320 (30 rows - 180 seats)	S2	120	2.0m	30	rp-spread-6-groups	normal	1103	1104.0	0	515.0	4097.0
1166	A320 (30 rows - 180 seats)	S2	120	2.0m	30	rp-steep-4-groups	normal	1162	1163.0	0	914.0	5565.0
1167	A320 (30 rows - 180 seats)	S2	120	2.0m	30	rp-steep-5-groups	normal	1151	1151.0	0	762.0	4451.0
1168	A320 (30 rows - 180 seats)	S2	120	2.0m	30	rp-steep-6-groups	normal	1120	1119.0	0	499.0	3742.0
1169	A320 (30 rows - 180 seats)	S2	120	2.0m	30	rp-2-groups	normal	1188	1192.0	0	3153.0	8283.0
1170	A320 (30 rows - 180 seats)	S2	120	2.0m	30	rp-3-groups	normal	1202	1201.0	0	1729.0	6533.0
1171	A320 (30 rows - 180 seats)	S2	120	2.0m	30	rp-spread-4-groups	normal	1097	1096.0	0	1113.0	5494.0
1172	A320 (30 rows - 180 seats)	S2	120	2.0m	30	rp-spread-5-groups	normal	1136	1135.0	0	810.0	4792.0
1173	A320 (30 rows - 180 seats)	S2	120	2.0m	30	rp-spread-6-groups	normal	1150	1151.0	0	689.0	4447.0
1174	A320 (30 rows - 180 seats)	S2	120	2.0m	30	rp-steep-4-groups	normal	1130	1131.0	0	973.0	5186.0
1175	A320 (30 rows - 180 seats)	S2	120	2.0m	30	rp-steep-5-groups	normal	1134	1134.0	0	953.0	4598.0
1176	A320 (30 rows - 180 seats)	S2	120	2.0m	30	rp-steep-6-groups	normal	1116	1115.0	0	618.0	3609.0
1177	A320 (30 rows - 180 seats)	S2	120	2.0m	30	rp-2-groups	normal	1179	1183.0	0	2722.0	8474.0
1179	A320 (30 rows - 180 seats)	S2	120	2.0m	30	rp-spread-4-groups	normal	1144	1143.0	0	979.0	5415.0
1178	A320 (30 rows - 180 seats)	S2	120	2.0m	30	rp-3-groups	normal	1147	1146.0	0	1395.0	6446.0
1180	A320 (30 rows - 180 seats)	S2	120	2.0m	30	rp-spread-5-groups	normal	1106	1105.0	0	770.0	4794.0
1181	A320 (30 rows - 180 seats)	S2	120	2.0m	30	rp-spread-6-groups	normal	1161	1162.0	0	620.0	4444.0
1182	A320 (30 rows - 180 seats)	S2	120	2.0m	30	rp-steep-4-groups	normal	1156	1158.0	0	996.0	5288.0
1183	A320 (30 rows - 180 seats)	S2	120	2.0m	30	rp-steep-5-groups	normal	1139	1139.0	0	749.0	4322.0
1184	A320 (30 rows - 180 seats)	S2	120	2.0m	30	rp-steep-6-groups	normal	1126	1124.0	0	548.0	3888.0
1185	A320 (30 rows - 180 seats)	S2	120	2.0m	30	rp-2-groups	normal	1149	1153.0	0	3132.0	8238.0
1186	A320 (30 rows - 180 seats)	S2	120	2.0m	30	rp-3-groups	normal	1179	1178.0	0	1702.0	6266.0
1188	A320 (30 rows - 180 seats)	S2	120	2.0m	30	rp-spread-5-groups	normal	1123	1122.0	0	710.0	4969.0
1187	A320 (30 rows - 180 seats)	S2	120	2.0m	30	rp-spread-4-groups	normal	1125	1124.0	0	1059.0	5749.0
1189	A320 (30 rows - 180 seats)	S2	120	2.0m	30	rp-spread-6-groups	normal	1138	1139.0	0	652.0	4294.0
1190	A320 (30 rows - 180 seats)	S2	120	2.0m	30	rp-steep-4-groups	normal	1164	1166.0	0	930.0	5560.0
1191	A320 (30 rows - 180 seats)	S2	120	2.0m	30	rp-steep-5-groups	normal	1179	1179.0	0	761.0	4703.0
1192	A320 (30 rows - 180 seats)	S2	120	2.0m	30	rp-steep-6-groups	normal	1148	1146.0	0	671.0	4006.0
1193	A320 (30 rows - 180 seats)	S2	120	2.0m	30	rp-2-groups	normal	1181	1185.0	0	2610.0	7749.0
1194	A320 (30 rows - 180 seats)	S2	120	2.0m	30	rp-3-groups	normal	1176	1175.0	0	1514.0	6864.0
1195	A320 (30 rows - 180 seats)	S2	120	2.0m	30	rp-spread-4-groups	normal	1129	1128.0	0	1008.0	5514.0
1196	A320 (30 rows - 180 seats)	S2	120	2.0m	30	rp-spread-5-groups	normal	1132	1131.0	0	692.0	4596.0
1197	A320 (30 rows - 180 seats)	S2	120	2.0m	30	rp-spread-6-groups	normal	1147	1148.0	0	616.0	4445.0
1198	A320 (30 rows - 180 seats)	S2	120	2.0m	30	rp-steep-4-groups	normal	1152	1153.0	0	904.0	5194.0
1199	A320 (30 rows - 180 seats)	S2	120	2.0m	30	rp-steep-5-groups	normal	1155	1155.0	0	776.0	4078.0
1200	A320 (30 rows - 180 seats)	S2	120	2.0m	30	rp-steep-6-groups	normal	1126	1124.0	0	652.0	3890.0
1201	A320 (30 rows - 180 seats)	S2	120	2.0m	30	rp-2-groups	normal	1189	1193.0	0	3166.0	8267.0
1202	A320 (30 rows - 180 seats)	S2	120	2.0m	30	rp-3-groups	normal	1137	1136.0	0	1463.0	6486.0
1203	A320 (30 rows - 180 seats)	S2	120	2.0m	30	rp-spread-4-groups	normal	1165	1163.0	0	1066.0	5682.0
1204	A320 (30 rows - 180 seats)	S2	120	2.0m	30	rp-spread-5-groups	normal	1097	1096.0	0	767.0	4892.0
1205	A320 (30 rows - 180 seats)	S2	120	2.0m	30	rp-spread-6-groups	normal	1127	1128.0	0	602.0	4201.0
1206	A320 (30 rows - 180 seats)	S2	120	2.0m	30	rp-steep-4-groups	normal	1183	1185.0	0	1078.0	5268.0
1207	A320 (30 rows - 180 seats)	S2	120	2.0m	30	rp-steep-5-groups	normal	1117	1117.0	0	679.0	4397.0
1208	A320 (30 rows - 180 seats)	S2	120	2.0m	30	rp-steep-6-groups	normal	1138	1136.0	0	655.0	3654.0
1209	A320 (30 rows - 180 seats)	S2	120	2.0m	30	rp-2-groups	normal	1170	1174.0	0	2708.0	8297.0
1210	A320 (30 rows - 180 seats)	S2	120	2.0m	30	rp-3-groups	normal	1120	1120.0	0	1463.0	6192.0
1211	A320 (30 rows - 180 seats)	S2	120	2.0m	30	rp-spread-4-groups	normal	1158	1157.0	0	1160.0	5810.0
1212	A320 (30 rows - 180 seats)	S2	120	2.0m	30	rp-spread-5-groups	normal	1140	1138.0	0	715.0	4739.0
1213	A320 (30 rows - 180 seats)	S2	120	2.0m	30	rp-spread-6-groups	normal	1173	1174.0	0	527.0	4324.0
1214	A320 (30 rows - 180 seats)	S2	120	2.0m	30	rp-steep-4-groups	normal	1150	1152.0	0	1303.0	5542.0
1215	A320 (30 rows - 180 seats)	S2	120	2.0m	30	rp-steep-5-groups	normal	1125	1125.0	0	656.0	4450.0
1216	A320 (30 rows - 180 seats)	S2	120	2.0m	30	rp-steep-6-groups	normal	1169	1167.0	0	591.0	3579.0
1218	A320 (30 rows - 180 seats)	S2	120	2.0m	30	rp-3-groups	normal	1124	1123.0	0	1617.0	6360.0
1217	A320 (30 rows - 180 seats)	S2	120	2.0m	30	rp-2-groups	normal	1137	1141.0	0	2553.0	8350.0
1219	A320 (30 rows - 180 seats)	S2	120	2.0m	30	rp-spread-4-groups	normal	1149	1147.0	0	1051.0	5763.0
1220	A320 (30 rows - 180 seats)	S2	120	2.0m	30	rp-spread-5-groups	normal	1175	1174.0	0	926.0	4971.0
1222	A320 (30 rows - 180 seats)	S2	120	2.0m	30	rp-steep-4-groups	normal	1161	1163.0	0	1179.0	5298.0
1221	A320 (30 rows - 180 seats)	S2	120	2.0m	30	rp-spread-6-groups	normal	1127	1128.0	0	551.0	4208.0
1223	A320 (30 rows - 180 seats)	S2	120	2.0m	30	rp-steep-5-groups	normal	1121	1121.0	0	716.0	4333.0
1224	A320 (30 rows - 180 seats)	S2	120	2.0m	30	rp-steep-6-groups	normal	1129	1127.0	0	596.0	3601.0
1225	A320 (30 rows - 180 seats)	S2	120	2.0m	30	rp-2-groups	normal	1180	1184.0	0	2825.0	8833.0
1227	A320 (30 rows - 180 seats)	S2	120	2.0m	30	rp-spread-4-groups	normal	1114	1113.0	0	1051.0	5496.0
1226	A320 (30 rows - 180 seats)	S2	120	2.0m	30	rp-3-groups	normal	1181	1180.0	0	1481.0	6419.0
1229	A320 (30 rows - 180 seats)	S2	120	2.0m	30	rp-spread-6-groups	normal	1147	1148.0	0	697.0	4362.0
1228	A320 (30 rows - 180 seats)	S2	120	2.0m	30	rp-spread-5-groups	normal	1169	1168.0	0	805.0	4801.0
1230	A320 (30 rows - 180 seats)	S2	120	2.0m	30	rp-steep-4-groups	normal	1159	1160.0	0	1143.0	5162.0
1231	A320 (30 rows - 180 seats)	S2	120	2.0m	30	rp-steep-5-groups	normal	1170	1170.0	0	698.0	4543.0
1232	A320 (30 rows - 180 seats)	S2	120	2.0m	30	rp-steep-6-groups	normal	1145	1143.0	0	718.0	4052.0
1233	A320 (30 rows - 180 seats)	S2	120	2.0m	30	rp-2-groups	normal	1177	1181.0	0	2656.0	8668.0
1235	A320 (30 rows - 180 seats)	S2	120	2.0m	30	rp-spread-4-groups	normal	1139	1138.0	0	1043.0	5496.0
1234	A320 (30 rows - 180 seats)	S2	120	2.0m	30	rp-3-groups	normal	1148	1147.0	0	1566.0	6177.0
1236	A320 (30 rows - 180 seats)	S2	120	2.0m	30	rp-spread-5-groups	normal	1165	1164.0	0	822.0	4995.0
1237	A320 (30 rows - 180 seats)	S2	120	2.0m	30	rp-spread-6-groups	normal	1139	1140.0	0	600.0	4285.0
1238	A320 (30 rows - 180 seats)	S2	120	2.0m	30	rp-steep-4-groups	normal	1148	1150.0	0	1129.0	5462.0
1239	A320 (30 rows - 180 seats)	S2	120	2.0m	30	rp-steep-5-groups	normal	1165	1165.0	0	693.0	4319.0
1241	A320 (30 rows - 180 seats)	S2	120	2.0m	30	rp-2-groups	normal	1142	1145.0	0	2418.0	8056.0
1240	A320 (30 rows - 180 seats)	S2	120	2.0m	30	rp-steep-6-groups	normal	1179	1178.0	0	658.0	3916.0
1242	A320 (30 rows - 180 seats)	S2	120	2.0m	30	rp-3-groups	normal	1115	1114.0	0	1531.0	6351.0
1243	A320 (30 rows - 180 seats)	S2	120	2.0m	30	rp-spread-4-groups	normal	1166	1165.0	0	1046.0	6015.0
1244	A320 (30 rows - 180 seats)	S2	120	2.0m	30	rp-spread-5-groups	normal	1116	1115.0	0	661.0	4492.0
1245	A320 (30 rows - 180 seats)	S2	120	2.0m	30	rp-spread-6-groups	normal	1131	1133.0	0	658.0	4021.0
1246	A320 (30 rows - 180 seats)	S2	120	2.0m	30	rp-steep-4-groups	normal	1151	1153.0	0	930.0	5036.0
1247	A320 (30 rows - 180 seats)	S2	120	2.0m	30	rp-steep-5-groups	normal	1163	1163.0	0	845.0	4419.0
1249	A320 (30 rows - 180 seats)	S2	120	2.0m	30	rp-2-groups	normal	1151	1154.0	0	2897.0	8035.0
1248	A320 (30 rows - 180 seats)	S2	120	2.0m	30	rp-steep-6-groups	normal	1135	1134.0	0	651.0	3754.0
1251	A320 (30 rows - 180 seats)	S2	120	2.0m	30	rp-spread-4-groups	normal	1157	1156.0	0	1212.0	6164.0
1250	A320 (30 rows - 180 seats)	S2	120	2.0m	30	rp-3-groups	normal	1144	1143.0	0	1297.0	6485.0
1252	A320 (30 rows - 180 seats)	S2	120	2.0m	30	rp-spread-5-groups	normal	1092	1091.0	0	774.0	4576.0
1253	A320 (30 rows - 180 seats)	S2	120	2.0m	30	rp-spread-6-groups	normal	1115	1117.0	0	736.0	4365.0
1254	A320 (30 rows - 180 seats)	S2	120	2.0m	30	rp-steep-4-groups	normal	1151	1153.0	0	1067.0	5014.0
1255	A320 (30 rows - 180 seats)	S2	120	2.0m	30	rp-steep-5-groups	normal	1113	1113.0	0	951.0	4309.0
1256	A320 (30 rows - 180 seats)	S2	120	2.0m	30	rp-steep-6-groups	normal	1140	1139.0	0	586.0	3787.0
1257	A320 (30 rows - 180 seats)	S2	120	2.0m	30	rp-2-groups	normal	1198	1202.0	0	3205.0	8450.0
1258	A320 (30 rows - 180 seats)	S2	120	2.0m	30	rp-3-groups	normal	1143	1142.0	0	1479.0	6272.0
1259	A320 (30 rows - 180 seats)	S2	120	2.0m	30	rp-spread-4-groups	normal	1169	1167.0	0	854.0	5470.0
1260	A320 (30 rows - 180 seats)	S2	120	2.0m	30	rp-spread-5-groups	normal	1164	1163.0	0	622.0	4676.0
1261	A320 (30 rows - 180 seats)	S2	120	2.0m	30	rp-spread-6-groups	normal	1126	1127.0	0	507.0	4225.0
1262	A320 (30 rows - 180 seats)	S2	120	2.0m	30	rp-steep-4-groups	normal	1173	1174.0	0	941.0	5616.0
1263	A320 (30 rows - 180 seats)	S2	120	2.0m	30	rp-steep-5-groups	normal	1158	1158.0	0	789.0	4479.0
1264	A320 (30 rows - 180 seats)	S2	120	2.0m	30	rp-steep-6-groups	normal	1203	1202.0	0	693.0	3872.0
1266	A320 (30 rows - 180 seats)	S2	120	2.0m	30	rp-3-groups	normal	1158	1157.0	0	1389.0	6664.0
1265	A320 (30 rows - 180 seats)	S2	120	2.0m	30	rp-2-groups	normal	1180	1183.0	0	3357.0	8291.0
1267	A320 (30 rows - 180 seats)	S2	120	2.0m	30	rp-spread-4-groups	normal	1126	1124.0	0	1266.0	5677.0
1268	A320 (30 rows - 180 seats)	S2	120	2.0m	30	rp-spread-5-groups	normal	1153	1152.0	0	775.0	4550.0
1270	A320 (30 rows - 180 seats)	S2	120	2.0m	30	rp-steep-4-groups	normal	1149	1151.0	0	988.0	5361.0
1269	A320 (30 rows - 180 seats)	S2	120	2.0m	30	rp-spread-6-groups	normal	1135	1136.0	0	485.0	4593.0
1271	A320 (30 rows - 180 seats)	S2	120	2.0m	30	rp-steep-5-groups	normal	1129	1129.0	0	739.0	4427.0
1272	A320 (30 rows - 180 seats)	S2	120	2.0m	30	rp-steep-6-groups	normal	1108	1106.0	0	547.0	3953.0
1274	A320 (30 rows - 180 seats)	S2	120	2.0m	30	rp-3-groups	normal	1180	1179.0	0	1383.0	6297.0
1273	A320 (30 rows - 180 seats)	S2	120	2.0m	30	rp-2-groups	normal	1208	1212.0	0	2678.0	8532.0
1275	A320 (30 rows - 180 seats)	S2	120	2.0m	30	rp-spread-4-groups	normal	1133	1132.0	0	1150.0	5882.0
1276	A320 (30 rows - 180 seats)	S2	120	2.0m	30	rp-spread-5-groups	normal	1164	1163.0	0	913.0	4955.0
1277	A320 (30 rows - 180 seats)	S2	120	2.0m	30	rp-spread-6-groups	normal	1124	1125.0	0	541.0	4396.0
1278	A320 (30 rows - 180 seats)	S2	120	2.0m	30	rp-steep-4-groups	normal	1140	1141.0	0	1081.0	4992.0
1279	A320 (30 rows - 180 seats)	S2	120	2.0m	30	rp-steep-5-groups	normal	1147	1147.0	0	851.0	4286.0
1282	A320 (30 rows - 180 seats)	S2	120	2.0m	30	rp-3-groups	normal	1151	1150.0	0	1708.0	6639.0
1281	A320 (30 rows - 180 seats)	S2	120	2.0m	30	rp-2-groups	normal	1154	1157.0	0	2952.0	8566.0
1280	A320 (30 rows - 180 seats)	S2	120	2.0m	30	rp-steep-6-groups	normal	1161	1159.0	0	538.0	3860.0
1283	A320 (30 rows - 180 seats)	S2	120	2.0m	30	rp-spread-4-groups	normal	1148	1147.0	0	1137.0	5595.0
1284	A320 (30 rows - 180 seats)	S2	120	2.0m	30	rp-spread-5-groups	normal	1111	1110.0	0	882.0	4705.0
1285	A320 (30 rows - 180 seats)	S2	120	2.0m	30	rp-spread-6-groups	normal	1135	1136.0	0	674.0	4174.0
1286	A320 (30 rows - 180 seats)	S2	120	2.0m	30	rp-steep-4-groups	normal	1154	1156.0	0	978.0	5176.0
1287	A320 (30 rows - 180 seats)	S2	120	2.0m	30	rp-steep-5-groups	normal	1132	1132.0	0	680.0	4284.0
1290	A320 (30 rows - 180 seats)	S2	120	2.0m	30	rp-3-groups	normal	1140	1139.0	0	1263.0	6468.0
1288	A320 (30 rows - 180 seats)	S2	120	2.0m	30	rp-steep-6-groups	normal	1125	1123.0	0	531.0	3611.0
1289	A320 (30 rows - 180 seats)	S2	120	2.0m	30	rp-2-groups	normal	1160	1164.0	0	2824.0	8025.0
1291	A320 (30 rows - 180 seats)	S2	120	2.0m	30	rp-spread-4-groups	normal	1158	1157.0	0	994.0	5850.0
1292	A320 (30 rows - 180 seats)	S2	120	2.0m	30	rp-spread-5-groups	normal	1143	1142.0	0	735.0	5065.0
1294	A320 (30 rows - 180 seats)	S2	120	2.0m	30	rp-steep-4-groups	normal	1129	1130.0	0	1150.0	5114.0
1293	A320 (30 rows - 180 seats)	S2	120	2.0m	30	rp-spread-6-groups	normal	1164	1165.0	0	629.0	4422.0
1295	A320 (30 rows - 180 seats)	S2	120	2.0m	30	rp-steep-5-groups	normal	1137	1137.0	0	766.0	4578.0
1297	A320 (30 rows - 180 seats)	S2	120	2.0m	30	rp-2-groups	normal	1134	1138.0	0	2636.0	7989.0
1296	A320 (30 rows - 180 seats)	S2	120	2.0m	30	rp-steep-6-groups	normal	1160	1158.0	0	793.0	3817.0
1298	A320 (30 rows - 180 seats)	S2	120	2.0m	30	rp-3-groups	normal	1151	1150.0	0	1418.0	6486.0
1299	A320 (30 rows - 180 seats)	S2	120	2.0m	30	rp-spread-4-groups	normal	1132	1130.0	0	940.0	5846.0
1300	A320 (30 rows - 180 seats)	S2	120	2.0m	30	rp-spread-5-groups	normal	1143	1142.0	0	909.0	4598.0
1302	A320 (30 rows - 180 seats)	S2	120	2.0m	30	rp-steep-4-groups	normal	1115	1116.0	0	1010.0	5318.0
1301	A320 (30 rows - 180 seats)	S2	120	2.0m	30	rp-spread-6-groups	normal	1121	1122.0	0	581.0	4188.0
1305	A320 (30 rows - 180 seats)	S2	120	2.0m	30	rp-2-groups	normal	1111	1114.0	0	2434.0	8086.0
1304	A320 (30 rows - 180 seats)	S2	120	2.0m	30	rp-steep-6-groups	normal	1145	1144.0	0	541.0	3566.0
1303	A320 (30 rows - 180 seats)	S2	120	2.0m	30	rp-steep-5-groups	normal	1144	1144.0	0	768.0	4660.0
1306	A320 (30 rows - 180 seats)	S2	120	2.0m	30	rp-3-groups	normal	1139	1138.0	0	1439.0	6402.0
1307	A320 (30 rows - 180 seats)	S2	120	2.0m	30	rp-spread-4-groups	normal	1134	1133.0	0	882.0	6018.0
1308	A320 (30 rows - 180 seats)	S2	120	2.0m	30	rp-spread-5-groups	normal	1143	1142.0	0	784.0	4570.0
1309	A320 (30 rows - 180 seats)	S2	120	2.0m	30	rp-spread-6-groups	normal	1147	1148.0	0	666.0	4238.0
1310	A320 (30 rows - 180 seats)	S2	120	2.0m	30	rp-steep-4-groups	normal	1145	1147.0	0	1191.0	5274.0
1311	A320 (30 rows - 180 seats)	S2	120	2.0m	30	rp-steep-5-groups	normal	1146	1146.0	0	706.0	4322.0
1312	A320 (30 rows - 180 seats)	S2	120	2.0m	30	rp-steep-6-groups	normal	1126	1125.0	0	594.0	3650.0
1313	A320 (30 rows - 180 seats)	S2	120	2.0m	30	rp-2-groups	normal	1143	1147.0	0	2972.0	8856.0
1314	A320 (30 rows - 180 seats)	S2	120	2.0m	30	rp-3-groups	normal	1190	1189.0	0	1267.0	6553.0
1315	A320 (30 rows - 180 seats)	S2	120	2.0m	30	rp-spread-4-groups	normal	1136	1135.0	0	987.0	5749.0
1316	A320 (30 rows - 180 seats)	S2	120	2.0m	30	rp-spread-5-groups	normal	1124	1123.0	0	815.0	4625.0
1317	A320 (30 rows - 180 seats)	S2	120	2.0m	30	rp-spread-6-groups	normal	1077	1078.0	0	611.0	4182.0
1318	A320 (30 rows - 180 seats)	S2	120	2.0m	30	rp-steep-4-groups	normal	1105	1106.0	0	864.0	5283.0
1320	A320 (30 rows - 180 seats)	S2	120	2.0m	30	rp-steep-6-groups	normal	1146	1145.0	0	701.0	3847.0
1319	A320 (30 rows - 180 seats)	S2	120	2.0m	30	rp-steep-5-groups	normal	1160	1160.0	0	823.0	4237.0
1321	A320 (30 rows - 180 seats)	S2	120	2.0m	30	rp-2-groups	normal	1189	1193.0	0	3057.0	8057.0
1322	A320 (30 rows - 180 seats)	S2	120	2.0m	30	rp-3-groups	normal	1157	1156.0	0	1370.0	6516.0
1323	A320 (30 rows - 180 seats)	S2	120	2.0m	30	rp-spread-4-groups	normal	1155	1154.0	0	1063.0	5657.0
1324	A320 (30 rows - 180 seats)	S2	120	2.0m	30	rp-spread-5-groups	normal	1135	1134.0	0	700.0	5172.0
1325	A320 (30 rows - 180 seats)	S2	120	2.0m	30	rp-spread-6-groups	normal	1136	1137.0	0	697.0	4207.0
1326	A320 (30 rows - 180 seats)	S2	120	2.0m	30	rp-steep-4-groups	normal	1108	1109.0	0	933.0	5318.0
1327	A320 (30 rows - 180 seats)	S2	120	2.0m	30	rp-steep-5-groups	normal	1135	1135.0	0	829.0	4240.0
1328	A320 (30 rows - 180 seats)	S2	120	2.0m	30	rp-steep-6-groups	normal	1143	1141.0	0	704.0	3721.0
1329	A320 (30 rows - 180 seats)	S2	120	2.0m	30	rp-2-groups	normal	1185	1189.0	0	2536.0	8338.0
1330	A320 (30 rows - 180 seats)	S2	120	2.0m	30	rp-3-groups	normal	1136	1135.0	0	1475.0	6384.0
1331	A320 (30 rows - 180 seats)	S2	120	2.0m	30	rp-spread-4-groups	normal	1141	1140.0	0	1116.0	5571.0
1332	A320 (30 rows - 180 seats)	S2	120	2.0m	30	rp-spread-5-groups	normal	1147	1146.0	0	767.0	4827.0
1333	A320 (30 rows - 180 seats)	S2	120	2.0m	30	rp-spread-6-groups	normal	1137	1139.0	0	576.0	4366.0
1334	A320 (30 rows - 180 seats)	S2	120	2.0m	30	rp-steep-4-groups	normal	1127	1128.0	0	1078.0	5055.0
1336	A320 (30 rows - 180 seats)	S2	120	2.0m	30	rp-steep-6-groups	normal	1117	1115.0	0	728.0	3896.0
1335	A320 (30 rows - 180 seats)	S2	120	2.0m	30	rp-steep-5-groups	normal	1162	1162.0	0	652.0	4696.0
1337	A320 (30 rows - 180 seats)	S2	120	2.0m	30	rp-2-groups	normal	1122	1125.0	0	2742.0	7920.0
1338	A320 (30 rows - 180 seats)	S2	120	2.0m	30	rp-3-groups	normal	1178	1177.0	0	1766.0	6754.0
1339	A320 (30 rows - 180 seats)	S2	120	2.0m	30	rp-spread-4-groups	normal	1145	1144.0	0	977.0	5804.0
1340	A320 (30 rows - 180 seats)	S2	120	2.0m	30	rp-spread-5-groups	normal	1101	1100.0	0	672.0	4658.0
1341	A320 (30 rows - 180 seats)	S2	120	2.0m	30	rp-spread-6-groups	normal	1135	1136.0	0	632.0	4101.0
1342	A320 (30 rows - 180 seats)	S2	120	2.0m	30	rp-steep-4-groups	normal	1160	1162.0	0	1258.0	4966.0
1343	A320 (30 rows - 180 seats)	S2	120	2.0m	30	rp-steep-5-groups	normal	1100	1100.0	0	699.0	4429.0
1344	A320 (30 rows - 180 seats)	S2	120	2.0m	30	rp-steep-6-groups	normal	1117	1115.0	0	573.0	3748.0
1345	A320 (30 rows - 180 seats)	S2	120	2.0m	30	rp-2-groups	normal	1156	1160.0	0	2462.0	8498.0
1346	A320 (30 rows - 180 seats)	S2	120	2.0m	30	rp-3-groups	normal	1174	1173.0	0	1612.0	6655.0
1348	A320 (30 rows - 180 seats)	S2	120	2.0m	30	rp-spread-5-groups	normal	1130	1129.0	0	731.0	4648.0
1347	A320 (30 rows - 180 seats)	S2	120	2.0m	30	rp-spread-4-groups	normal	1153	1151.0	0	996.0	5740.0
1349	A320 (30 rows - 180 seats)	S2	120	2.0m	30	rp-spread-6-groups	normal	1097	1098.0	0	527.0	4048.0
1350	A320 (30 rows - 180 seats)	S2	120	2.0m	30	rp-steep-4-groups	normal	1175	1177.0	0	963.0	5320.0
1351	A320 (30 rows - 180 seats)	S2	120	2.0m	30	rp-steep-5-groups	normal	1139	1139.0	0	765.0	4363.0
1352	A320 (30 rows - 180 seats)	S2	120	2.0m	30	rp-steep-6-groups	normal	1132	1130.0	0	557.0	3874.0
1353	A320 (30 rows - 180 seats)	S2	120	2.0m	30	rp-2-groups	normal	1152	1156.0	0	2397.0	7996.0
1354	A320 (30 rows - 180 seats)	S2	120	2.0m	30	rp-3-groups	normal	1134	1133.0	0	1407.0	6085.0
1355	A320 (30 rows - 180 seats)	S2	120	2.0m	30	rp-spread-4-groups	normal	1162	1160.0	0	1387.0	5934.0
1356	A320 (30 rows - 180 seats)	S2	120	2.0m	30	rp-spread-5-groups	normal	1156	1155.0	0	825.0	5042.0
1357	A320 (30 rows - 180 seats)	S2	120	2.0m	30	rp-spread-6-groups	normal	1180	1181.0	0	716.0	4382.0
1359	A320 (30 rows - 180 seats)	S2	120	2.0m	30	rp-steep-5-groups	normal	1137	1137.0	0	812.0	4381.0
1358	A320 (30 rows - 180 seats)	S2	120	2.0m	30	rp-steep-4-groups	normal	1157	1158.0	0	1002.0	5321.0
1360	A320 (30 rows - 180 seats)	S2	120	2.0m	30	rp-steep-6-groups	normal	1155	1154.0	0	658.0	3745.0
1361	A320 (30 rows - 180 seats)	S2	120	2.0m	30	rp-2-groups	normal	1203	1206.0	0	3268.0	8462.0
1362	A320 (30 rows - 180 seats)	S2	120	2.0m	30	rp-3-groups	normal	1166	1165.0	0	1437.0	6245.0
1363	A320 (30 rows - 180 seats)	S2	120	2.0m	30	rp-spread-4-groups	normal	1163	1161.0	0	1327.0	5615.0
1364	A320 (30 rows - 180 seats)	S2	120	2.0m	30	rp-spread-5-groups	normal	1146	1145.0	0	844.0	4809.0
1365	A320 (30 rows - 180 seats)	S2	120	2.0m	30	rp-spread-6-groups	normal	1144	1145.0	0	680.0	4291.0
1366	A320 (30 rows - 180 seats)	S2	120	2.0m	30	rp-steep-4-groups	normal	1167	1169.0	0	1229.0	5367.0
1368	A320 (30 rows - 180 seats)	S2	120	2.0m	30	rp-steep-6-groups	normal	1154	1153.0	0	643.0	3704.0
1367	A320 (30 rows - 180 seats)	S2	120	2.0m	30	rp-steep-5-groups	normal	1116	1116.0	0	733.0	4332.0
1369	A320 (30 rows - 180 seats)	S2	120	2.0m	30	rp-2-groups	normal	1175	1178.0	0	2680.0	8528.0
1370	A320 (30 rows - 180 seats)	S2	120	2.0m	30	rp-3-groups	normal	1143	1142.0	0	1430.0	6506.0
1371	A320 (30 rows - 180 seats)	S2	120	2.0m	30	rp-spread-4-groups	normal	1133	1131.0	0	1238.0	5595.0
1372	A320 (30 rows - 180 seats)	S2	120	2.0m	30	rp-spread-5-groups	normal	1155	1154.0	0	751.0	4822.0
1373	A320 (30 rows - 180 seats)	S2	120	2.0m	30	rp-spread-6-groups	normal	1180	1181.0	0	702.0	4574.0
1374	A320 (30 rows - 180 seats)	S2	120	2.0m	30	rp-steep-4-groups	normal	1122	1123.0	0	1040.0	5098.0
1375	A320 (30 rows - 180 seats)	S2	120	2.0m	30	rp-steep-5-groups	normal	1155	1155.0	0	787.0	4453.0
1377	A320 (30 rows - 180 seats)	S2	120	2.0m	30	rp-2-groups	normal	1112	1116.0	0	2458.0	7566.0
1378	A320 (30 rows - 180 seats)	S2	120	2.0m	30	rp-3-groups	normal	1120	1119.0	0	1447.0	6217.0
1376	A320 (30 rows - 180 seats)	S2	120	2.0m	30	rp-steep-6-groups	normal	1144	1142.0	0	695.0	3835.0
1379	A320 (30 rows - 180 seats)	S2	120	2.0m	30	rp-spread-4-groups	normal	1120	1118.0	0	964.0	5380.0
1380	A320 (30 rows - 180 seats)	S2	120	2.0m	30	rp-spread-5-groups	normal	1128	1127.0	0	958.0	4776.0
1381	A320 (30 rows - 180 seats)	S2	120	2.0m	30	rp-spread-6-groups	normal	1147	1149.0	0	656.0	4172.0
1382	A320 (30 rows - 180 seats)	S2	120	2.0m	30	rp-steep-4-groups	normal	1138	1140.0	0	968.0	5087.0
1383	A320 (30 rows - 180 seats)	S2	120	2.0m	30	rp-steep-5-groups	normal	1136	1136.0	0	663.0	4387.0
1385	A320 (30 rows - 180 seats)	S2	120	2.0m	30	rp-2-groups	normal	1165	1169.0	0	2516.0	8380.0
1384	A320 (30 rows - 180 seats)	S2	120	2.0m	30	rp-steep-6-groups	normal	1129	1128.0	0	483.0	3650.0
1386	A320 (30 rows - 180 seats)	S2	120	2.0m	30	rp-3-groups	normal	1129	1129.0	0	1423.0	6520.0
1387	A320 (30 rows - 180 seats)	S2	120	2.0m	30	rp-spread-4-groups	normal	1110	1108.0	0	1135.0	5521.0
1388	A320 (30 rows - 180 seats)	S2	120	2.0m	30	rp-spread-5-groups	normal	1144	1143.0	0	776.0	4896.0
1389	A320 (30 rows - 180 seats)	S2	120	2.0m	30	rp-spread-6-groups	normal	1137	1139.0	0	617.0	4314.0
1390	A320 (30 rows - 180 seats)	S2	120	2.0m	30	rp-steep-4-groups	normal	1138	1140.0	0	1178.0	5374.0
1391	A320 (30 rows - 180 seats)	S2	120	2.0m	30	rp-steep-5-groups	normal	1171	1171.0	0	869.0	4594.0
1392	A320 (30 rows - 180 seats)	S2	120	2.0m	30	rp-steep-6-groups	normal	1147	1145.0	0	663.0	3728.0
1393	A320 (30 rows - 180 seats)	S2	120	2.0m	30	rp-2-groups	normal	1202	1205.0	0	2844.0	8470.0
1394	A320 (30 rows - 180 seats)	S2	120	2.0m	30	rp-3-groups	normal	1178	1177.0	0	1471.0	6290.0
1395	A320 (30 rows - 180 seats)	S2	120	2.0m	30	rp-spread-4-groups	normal	1178	1177.0	0	1007.0	5849.0
1396	A320 (30 rows - 180 seats)	S2	120	2.0m	30	rp-spread-5-groups	normal	1093	1092.0	0	578.0	4566.0
1397	A320 (30 rows - 180 seats)	S2	120	2.0m	30	rp-spread-6-groups	normal	1122	1124.0	0	713.0	4254.0
1398	A320 (30 rows - 180 seats)	S2	120	2.0m	30	rp-steep-4-groups	normal	1169	1171.0	0	1086.0	5455.0
1399	A320 (30 rows - 180 seats)	S2	120	2.0m	30	rp-steep-5-groups	normal	1151	1151.0	0	785.0	4435.0
1400	A320 (30 rows - 180 seats)	S2	120	2.0m	30	rp-steep-6-groups	normal	1157	1155.0	0	652.0	4065.0
1401	A320 (30 rows - 180 seats)	S2	120	2.0m	30	rp-2-groups	normal	1172	1176.0	0	2456.0	8265.0
1402	A320 (30 rows - 180 seats)	S2	120	2.0m	30	rp-3-groups	normal	1099	1098.0	0	1538.0	6192.0
1403	A320 (30 rows - 180 seats)	S2	120	2.0m	30	rp-spread-4-groups	normal	1120	1118.0	0	978.0	5513.0
1404	A320 (30 rows - 180 seats)	S2	120	2.0m	30	rp-spread-5-groups	normal	1125	1124.0	0	709.0	4777.0
1405	A320 (30 rows - 180 seats)	S2	120	2.0m	30	rp-spread-6-groups	normal	1108	1110.0	0	548.0	4478.0
1406	A320 (30 rows - 180 seats)	S2	120	2.0m	30	rp-steep-4-groups	normal	1120	1122.0	0	957.0	5335.0
1407	A320 (30 rows - 180 seats)	S2	120	2.0m	30	rp-steep-5-groups	normal	1168	1168.0	0	778.0	4132.0
1408	A320 (30 rows - 180 seats)	S2	120	2.0m	30	rp-steep-6-groups	normal	1138	1136.0	0	536.0	3719.0
1409	A320 (30 rows - 180 seats)	S2	120	2.0m	30	rp-2-groups	normal	1230	1234.0	0	2717.0	8743.0
1411	A320 (30 rows - 180 seats)	S2	120	2.0m	30	rp-spread-4-groups	normal	1132	1130.0	0	1042.0	5815.0
1410	A320 (30 rows - 180 seats)	S2	120	2.0m	30	rp-3-groups	normal	1167	1166.0	0	1634.0	6320.0
1412	A320 (30 rows - 180 seats)	S2	120	2.0m	30	rp-spread-5-groups	normal	1167	1166.0	0	958.0	5052.0
1413	A320 (30 rows - 180 seats)	S2	120	2.0m	30	rp-spread-6-groups	normal	1122	1123.0	0	580.0	4335.0
1414	A320 (30 rows - 180 seats)	S2	120	2.0m	30	rp-steep-4-groups	normal	1120	1122.0	0	943.0	5375.0
1415	A320 (30 rows - 180 seats)	S2	120	2.0m	30	rp-steep-5-groups	normal	1131	1131.0	0	907.0	4452.0
1416	A320 (30 rows - 180 seats)	S2	120	2.0m	30	rp-steep-6-groups	normal	1152	1150.0	0	646.0	3928.0
1417	A320 (30 rows - 180 seats)	S2	120	2.0m	30	rp-2-groups	normal	1180	1184.0	0	2388.0	8187.0
1418	A320 (30 rows - 180 seats)	S2	120	2.0m	30	rp-3-groups	normal	1158	1157.0	0	1412.0	6471.0
1419	A320 (30 rows - 180 seats)	S2	120	2.0m	30	rp-spread-4-groups	normal	1149	1147.0	0	973.0	5836.0
1420	A320 (30 rows - 180 seats)	S2	120	2.0m	30	rp-spread-5-groups	normal	1108	1107.0	0	610.0	4894.0
1421	A320 (30 rows - 180 seats)	S2	120	2.0m	30	rp-spread-6-groups	normal	1145	1146.0	0	596.0	4190.0
1422	A320 (30 rows - 180 seats)	S2	120	2.0m	30	rp-steep-4-groups	normal	1151	1152.0	0	1312.0	5291.0
1423	A320 (30 rows - 180 seats)	S2	120	2.0m	30	rp-steep-5-groups	normal	1150	1150.0	0	735.0	4185.0
1424	A320 (30 rows - 180 seats)	S2	120	2.0m	30	rp-steep-6-groups	normal	1126	1124.0	0	614.0	3905.0
1426	A320 (30 rows - 180 seats)	S2	120	2.0m	30	rp-3-groups	normal	1106	1105.0	0	1289.0	5848.0
1425	A320 (30 rows - 180 seats)	S2	120	2.0m	30	rp-2-groups	normal	1165	1169.0	0	2925.0	8555.0
1427	A320 (30 rows - 180 seats)	S2	120	2.0m	30	rp-spread-4-groups	normal	1135	1133.0	0	1010.0	5962.0
1428	A320 (30 rows - 180 seats)	S2	120	2.0m	30	rp-spread-5-groups	normal	1134	1133.0	0	689.0	4714.0
1430	A320 (30 rows - 180 seats)	S2	120	2.0m	30	rp-steep-4-groups	normal	1130	1131.0	0	1292.0	5492.0
1429	A320 (30 rows - 180 seats)	S2	120	2.0m	30	rp-spread-6-groups	normal	1148	1149.0	0	558.0	4200.0
1431	A320 (30 rows - 180 seats)	S2	120	2.0m	30	rp-steep-5-groups	normal	1160	1160.0	0	941.0	4596.0
1432	A320 (30 rows - 180 seats)	S2	120	2.0m	30	rp-steep-6-groups	normal	1147	1146.0	0	699.0	3978.0
1434	A320 (30 rows - 180 seats)	S2	120	2.0m	30	rp-3-groups	normal	1131	1130.0	0	1336.0	6158.0
1433	A320 (30 rows - 180 seats)	S2	120	2.0m	30	rp-2-groups	normal	1131	1134.0	0	2370.0	8625.0
1436	A320 (30 rows - 180 seats)	S2	120	2.0m	30	rp-spread-5-groups	normal	1146	1145.0	0	839.0	4746.0
1435	A320 (30 rows - 180 seats)	S2	120	2.0m	30	rp-spread-4-groups	normal	1166	1165.0	0	1192.0	5933.0
1437	A320 (30 rows - 180 seats)	S2	120	2.0m	30	rp-spread-6-groups	normal	1111	1112.0	0	568.0	4164.0
1438	A320 (30 rows - 180 seats)	S2	120	2.0m	30	rp-steep-4-groups	normal	1126	1127.0	0	880.0	5310.0
1439	A320 (30 rows - 180 seats)	S2	120	2.0m	30	rp-steep-5-groups	normal	1149	1149.0	0	654.0	4535.0
1442	A320 (30 rows - 180 seats)	S2	120	2.0m	30	rp-3-groups	normal	1155	1154.0	0	1596.0	6422.0
1441	A320 (30 rows - 180 seats)	S2	120	2.0m	30	rp-2-groups	normal	1163	1166.0	0	3009.0	8389.0
1440	A320 (30 rows - 180 seats)	S2	120	2.0m	30	rp-steep-6-groups	normal	1161	1159.0	0	699.0	3868.0
1443	A320 (30 rows - 180 seats)	S2	120	2.0m	30	rp-spread-4-groups	normal	1170	1168.0	0	1166.0	5386.0
1444	A320 (30 rows - 180 seats)	S2	120	2.0m	30	rp-spread-5-groups	normal	1151	1150.0	0	787.0	4683.0
1445	A320 (30 rows - 180 seats)	S2	120	2.0m	30	rp-spread-6-groups	normal	1122	1123.0	0	593.0	4250.0
1446	A320 (30 rows - 180 seats)	S2	120	2.0m	30	rp-steep-4-groups	normal	1156	1158.0	0	1010.0	5639.0
1447	A320 (30 rows - 180 seats)	S2	120	2.0m	30	rp-steep-5-groups	normal	1187	1187.0	0	777.0	4497.0
1448	A320 (30 rows - 180 seats)	S2	120	2.0m	30	rp-steep-6-groups	normal	1148	1146.0	0	601.0	3683.0
1450	A320 (30 rows - 180 seats)	S2	120	2.0m	30	rp-3-groups	normal	1163	1162.0	0	1844.0	6587.0
1449	A320 (30 rows - 180 seats)	S2	120	2.0m	30	rp-2-groups	normal	1206	1210.0	0	3240.0	8253.0
1451	A320 (30 rows - 180 seats)	S2	120	2.0m	30	rp-spread-4-groups	normal	1090	1089.0	0	1048.0	5577.0
1452	A320 (30 rows - 180 seats)	S2	120	2.0m	30	rp-spread-5-groups	normal	1149	1148.0	0	614.0	5127.0
1453	A320 (30 rows - 180 seats)	S2	120	2.0m	30	rp-spread-6-groups	normal	1134	1136.0	0	727.0	4168.0
1454	A320 (30 rows - 180 seats)	S2	120	2.0m	30	rp-steep-4-groups	normal	1136	1138.0	0	1168.0	5334.0
1455	A320 (30 rows - 180 seats)	S2	120	2.0m	30	rp-steep-5-groups	normal	1109	1109.0	0	723.0	4129.0
1456	A320 (30 rows - 180 seats)	S2	120	2.0m	30	rp-steep-6-groups	normal	1136	1134.0	0	722.0	3707.0
1457	A320 (30 rows - 180 seats)	S2	120	2.0m	30	rp-2-groups	normal	1176	1180.0	0	3144.0	8315.0
1458	A320 (30 rows - 180 seats)	S2	120	2.0m	30	rp-3-groups	normal	1153	1152.0	0	1665.0	6282.0
1459	A320 (30 rows - 180 seats)	S2	120	2.0m	30	rp-spread-4-groups	normal	1178	1177.0	0	831.0	5673.0
1460	A320 (30 rows - 180 seats)	S2	120	2.0m	30	rp-spread-5-groups	normal	1103	1102.0	0	766.0	4686.0
1461	A320 (30 rows - 180 seats)	S2	120	2.0m	30	rp-spread-6-groups	normal	1101	1102.0	0	583.0	4117.0
1462	A320 (30 rows - 180 seats)	S2	120	2.0m	30	rp-steep-4-groups	normal	1114	1115.0	0	1037.0	5164.0
1465	A320 (30 rows - 180 seats)	S2	120	2.0m	30	rp-2-groups	normal	1141	1145.0	0	2381.0	8142.0
1463	A320 (30 rows - 180 seats)	S2	120	2.0m	30	rp-steep-5-groups	normal	1182	1182.0	0	904.0	4643.0
1464	A320 (30 rows - 180 seats)	S2	120	2.0m	30	rp-steep-6-groups	normal	1153	1151.0	0	577.0	3744.0
1466	A320 (30 rows - 180 seats)	S2	120	2.0m	30	rp-3-groups	normal	1186	1185.0	0	1573.0	6399.0
1467	A320 (30 rows - 180 seats)	S2	120	2.0m	30	rp-spread-4-groups	normal	1141	1140.0	0	1103.0	5881.0
1468	A320 (30 rows - 180 seats)	S2	120	2.0m	30	rp-spread-5-groups	normal	1163	1162.0	0	766.0	4869.0
1469	A320 (30 rows - 180 seats)	S2	120	2.0m	30	rp-spread-6-groups	normal	1138	1139.0	0	692.0	4335.0
1470	A320 (30 rows - 180 seats)	S2	120	2.0m	30	rp-steep-4-groups	normal	1132	1134.0	0	1085.0	5289.0
1472	A320 (30 rows - 180 seats)	S2	120	2.0m	30	rp-steep-6-groups	normal	1088	1086.0	0	658.0	3758.0
1471	A320 (30 rows - 180 seats)	S2	120	2.0m	30	rp-steep-5-groups	normal	1160	1160.0	0	784.0	4448.0
1473	A320 (30 rows - 180 seats)	S2	120	2.0m	30	rp-2-groups	normal	1153	1157.0	0	3179.0	8048.0
1474	A320 (30 rows - 180 seats)	S2	120	2.0m	30	rp-3-groups	normal	1168	1167.0	0	1790.0	6591.0
1475	A320 (30 rows - 180 seats)	S2	120	2.0m	30	rp-spread-4-groups	normal	1169	1167.0	0	1131.0	6072.0
1476	A320 (30 rows - 180 seats)	S2	120	2.0m	30	rp-spread-5-groups	normal	1090	1089.0	0	755.0	4632.0
1477	A320 (30 rows - 180 seats)	S2	120	2.0m	30	rp-spread-6-groups	normal	1080	1081.0	0	613.0	4239.0
1478	A320 (30 rows - 180 seats)	S2	120	2.0m	30	rp-steep-4-groups	normal	1131	1132.0	0	980.0	5306.0
1479	A320 (30 rows - 180 seats)	S2	120	2.0m	30	rp-steep-5-groups	normal	1141	1141.0	0	810.0	4307.0
1480	A320 (30 rows - 180 seats)	S2	120	2.0m	30	rp-steep-6-groups	normal	1145	1143.0	0	635.0	3938.0
1481	A320 (30 rows - 180 seats)	S2	120	2.0m	30	rp-2-groups	normal	1163	1167.0	0	3007.0	9000.0
1482	A320 (30 rows - 180 seats)	S2	120	2.0m	30	rp-3-groups	normal	1131	1130.0	0	1499.0	6430.0
1483	A320 (30 rows - 180 seats)	S2	120	2.0m	30	rp-spread-4-groups	normal	1132	1131.0	0	1103.0	5783.0
1484	A320 (30 rows - 180 seats)	S2	120	2.0m	30	rp-spread-5-groups	normal	1153	1152.0	0	650.0	4615.0
1485	A320 (30 rows - 180 seats)	S2	120	2.0m	30	rp-spread-6-groups	normal	1158	1159.0	0	628.0	4304.0
1486	A320 (30 rows - 180 seats)	S2	120	2.0m	30	rp-steep-4-groups	normal	1118	1120.0	0	965.0	5536.0
1487	A320 (30 rows - 180 seats)	S2	120	2.0m	30	rp-steep-5-groups	normal	1112	1112.0	0	811.0	4419.0
1488	A320 (30 rows - 180 seats)	S2	120	2.0m	30	rp-steep-6-groups	normal	1149	1148.0	0	600.0	3754.0
1489	A320 (30 rows - 180 seats)	S2	120	2.0m	30	rp-2-groups	normal	1159	1163.0	0	2614.0	8195.0
1490	A320 (30 rows - 180 seats)	S2	120	2.0m	30	rp-3-groups	normal	1128	1127.0	0	1355.0	6013.0
1491	A320 (30 rows - 180 seats)	S2	120	2.0m	30	rp-spread-4-groups	normal	1181	1179.0	0	1256.0	5787.0
1492	A320 (30 rows - 180 seats)	S2	120	2.0m	30	rp-spread-5-groups	normal	1106	1105.0	0	836.0	4476.0
1493	A320 (30 rows - 180 seats)	S2	120	2.0m	30	rp-spread-6-groups	normal	1101	1102.0	0	541.0	4220.0
1495	A320 (30 rows - 180 seats)	S2	120	2.0m	30	rp-steep-5-groups	normal	1133	1133.0	0	686.0	4177.0
1494	A320 (30 rows - 180 seats)	S2	120	2.0m	30	rp-steep-4-groups	normal	1138	1140.0	0	1086.0	5262.0
1496	A320 (30 rows - 180 seats)	S2	120	2.0m	30	rp-steep-6-groups	normal	1119	1118.0	0	628.0	3860.0
1497	A320 (30 rows - 180 seats)	S2	120	2.0m	30	rp-2-groups	normal	1208	1212.0	0	3078.0	8541.0
1498	A320 (30 rows - 180 seats)	S2	120	2.0m	30	rp-3-groups	normal	1134	1133.0	0	1459.0	6142.0
1499	A320 (30 rows - 180 seats)	S2	120	2.0m	30	rp-spread-4-groups	normal	1139	1137.0	0	1114.0	5759.0
1500	A320 (30 rows - 180 seats)	S2	120	2.0m	30	rp-spread-5-groups	normal	1135	1134.0	0	736.0	4735.0
1501	A320 (30 rows - 180 seats)	S2	120	2.0m	30	rp-spread-6-groups	normal	1131	1132.0	0	579.0	4367.0
1502	A320 (30 rows - 180 seats)	S2	120	2.0m	30	rp-steep-4-groups	normal	1143	1145.0	0	1018.0	5345.0
1505	A320 (30 rows - 180 seats)	S2	120	2.0m	30	rp-2-groups	normal	1171	1175.0	0	2814.0	8395.0
1503	A320 (30 rows - 180 seats)	S2	120	2.0m	30	rp-steep-5-groups	normal	1175	1175.0	0	732.0	4690.0
1504	A320 (30 rows - 180 seats)	S2	120	2.0m	30	rp-steep-6-groups	normal	1153	1151.0	0	587.0	3673.0
1506	A320 (30 rows - 180 seats)	S2	120	2.0m	30	rp-3-groups	normal	1115	1115.0	0	1239.0	6417.0
1507	A320 (30 rows - 180 seats)	S2	120	2.0m	30	rp-spread-4-groups	normal	1144	1142.0	0	965.0	5764.0
1508	A320 (30 rows - 180 seats)	S2	120	2.0m	30	rp-spread-5-groups	normal	1134	1133.0	0	794.0	4755.0
1509	A320 (30 rows - 180 seats)	S2	120	2.0m	30	rp-spread-6-groups	normal	1144	1145.0	0	718.0	4333.0
1510	A320 (30 rows - 180 seats)	S2	120	2.0m	30	rp-steep-4-groups	normal	1156	1158.0	0	1100.0	5549.0
1513	A320 (30 rows - 180 seats)	S2	120	2.0m	30	rp-2-groups	normal	1161	1165.0	0	3016.0	8023.0
1511	A320 (30 rows - 180 seats)	S2	120	2.0m	30	rp-steep-5-groups	normal	1120	1120.0	0	664.0	4103.0
1512	A320 (30 rows - 180 seats)	S2	120	2.0m	30	rp-steep-6-groups	normal	1158	1156.0	0	667.0	3661.0
1514	A320 (30 rows - 180 seats)	S2	120	2.0m	30	rp-3-groups	normal	1158	1157.0	0	1686.0	6655.0
1515	A320 (30 rows - 180 seats)	S2	120	2.0m	30	rp-spread-4-groups	normal	1152	1151.0	0	1088.0	5387.0
1517	A320 (30 rows - 180 seats)	S2	120	2.0m	30	rp-spread-6-groups	normal	1163	1165.0	0	646.0	4340.0
1516	A320 (30 rows - 180 seats)	S2	120	2.0m	30	rp-spread-5-groups	normal	1111	1110.0	0	652.0	4675.0
1518	A320 (30 rows - 180 seats)	S2	120	2.0m	30	rp-steep-4-groups	normal	1132	1133.0	0	931.0	5411.0
1519	A320 (30 rows - 180 seats)	S2	120	2.0m	30	rp-steep-5-groups	normal	1144	1144.0	0	890.0	4541.0
1520	A320 (30 rows - 180 seats)	S2	120	2.0m	30	rp-steep-6-groups	normal	1149	1147.0	0	681.0	3753.0
1521	A320 (30 rows - 180 seats)	S2	120	2.0m	30	rp-2-groups	normal	1144	1147.0	0	2418.0	8595.0
1522	A320 (30 rows - 180 seats)	S2	120	2.0m	30	rp-3-groups	normal	1169	1169.0	0	1413.0	6416.0
1523	A320 (30 rows - 180 seats)	S2	120	2.0m	30	rp-spread-4-groups	normal	1135	1134.0	0	870.0	5810.0
1524	A320 (30 rows - 180 seats)	S2	120	2.0m	30	rp-spread-5-groups	normal	1104	1103.0	0	675.0	4669.0
1525	A320 (30 rows - 180 seats)	S2	120	2.0m	30	rp-spread-6-groups	normal	1147	1148.0	0	652.0	4334.0
1526	A320 (30 rows - 180 seats)	S2	120	2.0m	30	rp-steep-4-groups	normal	1169	1171.0	0	1098.0	5204.0
1527	A320 (30 rows - 180 seats)	S2	120	2.0m	30	rp-steep-5-groups	normal	1165	1165.0	0	795.0	4470.0
1528	A320 (30 rows - 180 seats)	S2	120	2.0m	30	rp-steep-6-groups	normal	1132	1130.0	0	536.0	3847.0
1529	A320 (30 rows - 180 seats)	S2	120	2.0m	30	rp-2-groups	normal	1152	1156.0	0	3397.0	8303.0
1530	A320 (30 rows - 180 seats)	S2	120	2.0m	30	rp-3-groups	normal	1137	1136.0	0	1519.0	6493.0
1531	A320 (30 rows - 180 seats)	S2	120	2.0m	30	rp-spread-4-groups	normal	1138	1136.0	0	1024.0	5722.0
1532	A320 (30 rows - 180 seats)	S2	120	2.0m	30	rp-spread-5-groups	normal	1130	1129.0	0	730.0	4829.0
1533	A320 (30 rows - 180 seats)	S2	120	2.0m	30	rp-spread-6-groups	normal	1130	1131.0	0	640.0	4270.0
1534	A320 (30 rows - 180 seats)	S2	120	2.0m	30	rp-steep-4-groups	normal	1132	1133.0	0	1025.0	5074.0
1536	A320 (30 rows - 180 seats)	S2	120	2.0m	30	rp-steep-6-groups	normal	1132	1130.0	0	584.0	3825.0
1535	A320 (30 rows - 180 seats)	S2	120	2.0m	30	rp-steep-5-groups	normal	1201	1201.0	0	783.0	4732.0
1537	A320 (30 rows - 180 seats)	S2	120	2.0m	30	rp-2-groups	normal	1138	1142.0	0	2893.0	8399.0
1538	A320 (30 rows - 180 seats)	S2	120	2.0m	30	rp-3-groups	normal	1133	1132.0	0	1691.0	6467.0
1539	A320 (30 rows - 180 seats)	S2	120	2.0m	30	rp-spread-4-groups	normal	1117	1116.0	0	900.0	5786.0
1540	A320 (30 rows - 180 seats)	S2	120	2.0m	30	rp-spread-5-groups	normal	1120	1119.0	0	836.0	5052.0
1542	A320 (30 rows - 180 seats)	S2	120	2.0m	30	rp-steep-4-groups	normal	1172	1174.0	0	1089.0	5418.0
1541	A320 (30 rows - 180 seats)	S2	120	2.0m	30	rp-spread-6-groups	normal	1133	1135.0	0	650.0	4536.0
1544	A320 (30 rows - 180 seats)	S2	120	2.0m	30	rp-steep-6-groups	normal	1144	1142.0	0	648.0	3709.0
1545	A320 (30 rows - 180 seats)	S2	120	2.0m	30	rp-2-groups	normal	1161	1165.0	0	3233.0	8562.0
1543	A320 (30 rows - 180 seats)	S2	120	2.0m	30	rp-steep-5-groups	normal	1172	1172.0	0	719.0	4103.0
1546	A320 (30 rows - 180 seats)	S2	120	2.0m	30	rp-3-groups	normal	1111	1110.0	0	1666.0	6233.0
1547	A320 (30 rows - 180 seats)	S2	120	2.0m	30	rp-spread-4-groups	normal	1149	1148.0	0	1121.0	5857.0
1548	A320 (30 rows - 180 seats)	S2	120	2.0m	30	rp-spread-5-groups	normal	1145	1144.0	0	818.0	4668.0
1549	A320 (30 rows - 180 seats)	S2	120	2.0m	30	rp-spread-6-groups	normal	1130	1131.0	0	571.0	4265.0
1550	A320 (30 rows - 180 seats)	S2	120	2.0m	30	rp-steep-4-groups	normal	1164	1165.0	0	1075.0	5474.0
1553	A320 (30 rows - 180 seats)	S2	120	2.0m	30	rp-2-groups	normal	1165	1169.0	0	2856.0	8321.0
1551	A320 (30 rows - 180 seats)	S2	120	2.0m	30	rp-steep-5-groups	normal	1154	1154.0	0	782.0	4585.0
1552	A320 (30 rows - 180 seats)	S2	120	2.0m	30	rp-steep-6-groups	normal	1150	1148.0	0	525.0	3895.0
1554	A320 (30 rows - 180 seats)	S2	120	2.0m	30	rp-3-groups	normal	1125	1125.0	0	1598.0	6328.0
1555	A320 (30 rows - 180 seats)	S2	120	2.0m	30	rp-spread-4-groups	normal	1166	1165.0	0	1314.0	5655.0
1556	A320 (30 rows - 180 seats)	S2	120	2.0m	30	rp-spread-5-groups	normal	1153	1152.0	0	685.0	4894.0
1557	A320 (30 rows - 180 seats)	S2	120	2.0m	30	rp-spread-6-groups	normal	1109	1111.0	0	505.0	4337.0
1558	A320 (30 rows - 180 seats)	S2	120	2.0m	30	rp-steep-4-groups	normal	1133	1134.0	0	1005.0	5252.0
1559	A320 (30 rows - 180 seats)	S2	120	2.0m	30	rp-steep-5-groups	normal	1104	1104.0	0	885.0	4110.0
1560	A320 (30 rows - 180 seats)	S2	120	2.0m	30	rp-steep-6-groups	normal	1136	1134.0	0	632.0	3721.0
1561	A320 (30 rows - 180 seats)	S2	120	2.0m	30	rp-2-groups	normal	1165	1169.0	0	2391.0	8532.0
1562	A320 (30 rows - 180 seats)	S2	120	2.0m	30	rp-3-groups	normal	1143	1142.0	0	1468.0	6626.0
1563	A320 (30 rows - 180 seats)	S2	120	2.0m	30	rp-spread-4-groups	normal	1161	1160.0	0	1018.0	5755.0
1564	A320 (30 rows - 180 seats)	S2	120	2.0m	30	rp-spread-5-groups	normal	1145	1144.0	0	870.0	4879.0
1565	A320 (30 rows - 180 seats)	S2	120	2.0m	30	rp-spread-6-groups	normal	1137	1138.0	0	700.0	4367.0
1566	A320 (30 rows - 180 seats)	S2	120	2.0m	30	rp-steep-4-groups	normal	1121	1123.0	0	885.0	5220.0
1567	A320 (30 rows - 180 seats)	S2	120	2.0m	30	rp-steep-5-groups	normal	1191	1191.0	0	875.0	4502.0
1568	A320 (30 rows - 180 seats)	S2	120	2.0m	30	rp-steep-6-groups	normal	1166	1164.0	0	728.0	3813.0
1569	A320 (30 rows - 180 seats)	S2	120	2.0m	30	rp-2-groups	normal	1167	1171.0	0	2969.0	8035.0
1570	A320 (30 rows - 180 seats)	S2	120	2.0m	30	rp-3-groups	normal	1128	1128.0	0	1464.0	6222.0
1571	A320 (30 rows - 180 seats)	S2	120	2.0m	30	rp-spread-4-groups	normal	1124	1123.0	0	1105.0	5711.0
1572	A320 (30 rows - 180 seats)	S2	120	2.0m	30	rp-spread-5-groups	normal	1124	1123.0	0	810.0	4791.0
1573	A320 (30 rows - 180 seats)	S2	120	2.0m	30	rp-spread-6-groups	normal	1127	1128.0	0	611.0	4255.0
1574	A320 (30 rows - 180 seats)	S2	120	2.0m	30	rp-steep-4-groups	normal	1138	1139.0	0	987.0	5099.0
1575	A320 (30 rows - 180 seats)	S2	120	2.0m	30	rp-steep-5-groups	normal	1149	1149.0	0	769.0	4442.0
1576	A320 (30 rows - 180 seats)	S2	120	2.0m	30	rp-steep-6-groups	normal	1140	1138.0	0	573.0	3949.0
1577	A320 (30 rows - 180 seats)	S2	120	2.0m	30	rp-2-groups	normal	1186	1190.0	0	2945.0	8336.0
1578	A320 (30 rows - 180 seats)	S2	120	2.0m	30	rp-3-groups	normal	1128	1127.0	0	1525.0	6143.0
1579	A320 (30 rows - 180 seats)	S2	120	2.0m	30	rp-spread-4-groups	normal	1142	1141.0	0	975.0	5483.0
1580	A320 (30 rows - 180 seats)	S2	120	2.0m	30	rp-spread-5-groups	normal	1126	1125.0	0	735.0	4957.0
1581	A320 (30 rows - 180 seats)	S2	120	2.0m	30	rp-spread-6-groups	normal	1139	1141.0	0	677.0	4197.0
1583	A320 (30 rows - 180 seats)	S2	120	2.0m	30	rp-steep-5-groups	normal	1133	1133.0	0	832.0	4469.0
1584	A320 (30 rows - 180 seats)	S2	120	2.0m	30	rp-steep-6-groups	normal	1131	1130.0	0	674.0	3741.0
1582	A320 (30 rows - 180 seats)	S2	120	2.0m	30	rp-steep-4-groups	normal	1154	1155.0	0	928.0	5346.0
1585	A320 (30 rows - 180 seats)	S2	120	2.0m	30	rp-2-groups	normal	1182	1186.0	0	2745.0	8038.0
1586	A320 (30 rows - 180 seats)	S2	120	2.0m	30	rp-3-groups	normal	1142	1141.0	0	1259.0	6506.0
1587	A320 (30 rows - 180 seats)	S2	120	2.0m	30	rp-spread-4-groups	normal	1113	1111.0	0	1102.0	5290.0
1588	A320 (30 rows - 180 seats)	S2	120	2.0m	30	rp-spread-5-groups	normal	1176	1175.0	0	710.0	4882.0
1589	A320 (30 rows - 180 seats)	S2	120	2.0m	30	rp-spread-6-groups	normal	1109	1110.0	0	714.0	4308.0
1590	A320 (30 rows - 180 seats)	S2	120	2.0m	30	rp-steep-4-groups	normal	1163	1165.0	0	1151.0	5252.0
1591	A320 (30 rows - 180 seats)	S2	120	2.0m	30	rp-steep-5-groups	normal	1162	1162.0	0	834.0	4573.0
1593	A320 (30 rows - 180 seats)	S2	120	2.0m	30	rp-2-groups	normal	1147	1150.0	0	2839.0	8470.0
1592	A320 (30 rows - 180 seats)	S2	120	2.0m	30	rp-steep-6-groups	normal	1171	1170.0	0	666.0	3838.0
1594	A320 (30 rows - 180 seats)	S2	120	2.0m	30	rp-3-groups	normal	1153	1153.0	0	1500.0	6190.0
1595	A320 (30 rows - 180 seats)	S2	120	2.0m	30	rp-spread-4-groups	normal	1126	1125.0	0	1070.0	5704.0
1596	A320 (30 rows - 180 seats)	S2	120	2.0m	30	rp-spread-5-groups	normal	1135	1134.0	0	857.0	4986.0
1597	A320 (30 rows - 180 seats)	S2	120	2.0m	30	rp-spread-6-groups	normal	1160	1161.0	0	688.0	4347.0
1598	A320 (30 rows - 180 seats)	S2	120	2.0m	30	rp-steep-4-groups	normal	1136	1138.0	0	1066.0	5488.0
1599	A320 (30 rows - 180 seats)	S2	120	2.0m	30	rp-steep-5-groups	normal	1103	1103.0	0	622.0	4321.0
1600	A320 (30 rows - 180 seats)	S2	120	2.0m	30	rp-steep-6-groups	normal	1130	1129.0	0	578.0	3711.0
1601	A320 (30 rows - 180 seats)	S2	120	2.0m	30	rp-2-groups	normal	1159	1163.0	0	3025.0	8380.0
1602	A320 (30 rows - 180 seats)	S2	120	2.0m	30	rp-3-groups	normal	1116	1115.0	0	1590.0	6312.0
1603	A320 (30 rows - 180 seats)	S2	120	2.0m	30	rp-spread-4-groups	normal	1129	1127.0	0	979.0	6026.0
1604	A320 (30 rows - 180 seats)	S2	120	2.0m	30	rp-spread-5-groups	normal	1110	1109.0	0	798.0	4676.0
1605	A320 (30 rows - 180 seats)	S2	120	2.0m	30	rp-spread-6-groups	normal	1132	1133.0	0	686.0	4264.0
1606	A320 (30 rows - 180 seats)	S2	120	2.0m	30	rp-steep-4-groups	normal	1162	1163.0	0	1087.0	5156.0
1607	A320 (30 rows - 180 seats)	S2	120	2.0m	30	rp-steep-5-groups	normal	1153	1153.0	0	764.0	4430.0
1608	A320 (30 rows - 180 seats)	S2	120	2.0m	30	rp-steep-6-groups	normal	1122	1120.0	0	733.0	3894.0
1610	A320 (30 rows - 180 seats)	S2	120	2.0m	30	rp-3-groups	normal	1141	1140.0	0	1768.0	6111.0
1609	A320 (30 rows - 180 seats)	S2	120	2.0m	30	rp-2-groups	normal	1171	1174.0	0	3126.0	7855.0
1611	A320 (30 rows - 180 seats)	S2	120	2.0m	30	rp-spread-4-groups	normal	1142	1141.0	0	1053.0	5528.0
1612	A320 (30 rows - 180 seats)	S2	120	2.0m	30	rp-spread-5-groups	normal	1114	1113.0	0	740.0	4611.0
1613	A320 (30 rows - 180 seats)	S2	120	2.0m	30	rp-spread-6-groups	normal	1127	1128.0	0	531.0	4198.0
1614	A320 (30 rows - 180 seats)	S2	120	2.0m	30	rp-steep-4-groups	normal	1187	1189.0	0	1072.0	5447.0
1615	A320 (30 rows - 180 seats)	S2	120	2.0m	30	rp-steep-5-groups	normal	1140	1140.0	0	708.0	4320.0
1616	A320 (30 rows - 180 seats)	S2	120	2.0m	30	rp-steep-6-groups	normal	1158	1157.0	0	507.0	4006.0
1617	A320 (30 rows - 180 seats)	S2	120	2.0m	30	rp-2-groups	normal	1181	1185.0	0	2580.0	8191.0
1618	A320 (30 rows - 180 seats)	S2	120	2.0m	30	rp-3-groups	normal	1145	1144.0	0	1450.0	5836.0
1619	A320 (30 rows - 180 seats)	S2	120	2.0m	30	rp-spread-4-groups	normal	1143	1142.0	0	897.0	5435.0
1620	A320 (30 rows - 180 seats)	S2	120	2.0m	30	rp-spread-5-groups	normal	1141	1140.0	0	791.0	4844.0
1621	A320 (30 rows - 180 seats)	S2	120	2.0m	30	rp-spread-6-groups	normal	1119	1120.0	0	641.0	4148.0
1622	A320 (30 rows - 180 seats)	S2	120	2.0m	30	rp-steep-4-groups	normal	1164	1166.0	0	930.0	5144.0
1623	A320 (30 rows - 180 seats)	S2	120	2.0m	30	rp-steep-5-groups	normal	1159	1159.0	0	871.0	4279.0
1625	A320 (30 rows - 180 seats)	S2	120	2.0m	30	rp-2-groups	normal	1203	1207.0	0	2858.0	8536.0
1624	A320 (30 rows - 180 seats)	S2	120	2.0m	30	rp-steep-6-groups	normal	1179	1177.0	0	611.0	3616.0
1626	A320 (30 rows - 180 seats)	S2	120	2.0m	30	rp-3-groups	normal	1166	1165.0	0	1340.0	6601.0
1627	A320 (30 rows - 180 seats)	S2	120	2.0m	30	rp-spread-4-groups	normal	1140	1138.0	0	870.0	6152.0
1628	A320 (30 rows - 180 seats)	S2	120	2.0m	30	rp-spread-5-groups	normal	1114	1113.0	0	674.0	4867.0
1629	A320 (30 rows - 180 seats)	S2	120	2.0m	30	rp-spread-6-groups	normal	1121	1122.0	0	511.0	3970.0
1630	A320 (30 rows - 180 seats)	S2	120	2.0m	30	rp-steep-4-groups	normal	1155	1157.0	0	960.0	5204.0
1631	A320 (30 rows - 180 seats)	S2	120	2.0m	30	rp-steep-5-groups	normal	1130	1130.0	0	680.0	4248.0
1632	A320 (30 rows - 180 seats)	S2	120	2.0m	30	rp-steep-6-groups	normal	1173	1172.0	0	640.0	3728.0
1633	A320 (30 rows - 180 seats)	S2	120	2.0m	30	rp-2-groups	normal	1192	1196.0	0	2556.0	8502.0
1634	A320 (30 rows - 180 seats)	S2	120	2.0m	30	rp-3-groups	normal	1154	1153.0	0	1081.0	6422.0
1635	A320 (30 rows - 180 seats)	S2	120	2.0m	30	rp-spread-4-groups	normal	1153	1151.0	0	1031.0	5667.0
1636	A320 (30 rows - 180 seats)	S2	120	2.0m	30	rp-spread-5-groups	normal	1151	1150.0	0	771.0	4656.0
1637	A320 (30 rows - 180 seats)	S2	120	2.0m	30	rp-spread-6-groups	normal	1178	1179.0	0	630.0	4161.0
1638	A320 (30 rows - 180 seats)	S2	120	2.0m	30	rp-steep-4-groups	normal	1138	1140.0	0	911.0	5573.0
1639	A320 (30 rows - 180 seats)	S2	120	2.0m	30	rp-steep-5-groups	normal	1167	1167.0	0	807.0	4410.0
1641	A320 (30 rows - 180 seats)	S2	120	2.0m	30	rp-2-groups	normal	1167	1171.0	0	2644.0	8124.0
1640	A320 (30 rows - 180 seats)	S2	120	2.0m	30	rp-steep-6-groups	normal	1120	1119.0	0	611.0	3968.0
1642	A320 (30 rows - 180 seats)	S2	120	2.0m	30	rp-3-groups	normal	1130	1129.0	0	1311.0	6296.0
1643	A320 (30 rows - 180 seats)	S2	120	2.0m	30	rp-spread-4-groups	normal	1125	1123.0	0	828.0	5775.0
1644	A320 (30 rows - 180 seats)	S2	120	2.0m	30	rp-spread-5-groups	normal	1145	1144.0	0	638.0	4779.0
1645	A320 (30 rows - 180 seats)	S2	120	2.0m	30	rp-spread-6-groups	normal	1142	1144.0	0	574.0	4466.0
1647	A320 (30 rows - 180 seats)	S2	120	2.0m	30	rp-steep-5-groups	normal	1111	1111.0	0	818.0	4416.0
1646	A320 (30 rows - 180 seats)	S2	120	2.0m	30	rp-steep-4-groups	normal	1153	1154.0	0	1209.0	5718.0
1649	A320 (30 rows - 180 seats)	S2	120	2.0m	30	rp-2-groups	normal	1151	1154.0	0	2791.0	8053.0
1648	A320 (30 rows - 180 seats)	S2	120	2.0m	30	rp-steep-6-groups	normal	1111	1110.0	0	570.0	3610.0
1650	A320 (30 rows - 180 seats)	S2	120	2.0m	30	rp-3-groups	normal	1158	1157.0	0	1666.0	6437.0
1651	A320 (30 rows - 180 seats)	S2	120	2.0m	30	rp-spread-4-groups	normal	1147	1145.0	0	1049.0	5899.0
1652	A320 (30 rows - 180 seats)	S2	120	2.0m	30	rp-spread-5-groups	normal	1105	1104.0	0	781.0	4697.0
1653	A320 (30 rows - 180 seats)	S2	120	2.0m	30	rp-spread-6-groups	normal	1137	1139.0	0	703.0	4221.0
1654	A320 (30 rows - 180 seats)	S2	120	2.0m	30	rp-steep-4-groups	normal	1101	1102.0	0	983.0	5338.0
1655	A320 (30 rows - 180 seats)	S2	120	2.0m	30	rp-steep-5-groups	normal	1162	1162.0	0	734.0	4456.0
1657	A320 (30 rows - 180 seats)	S2	120	2.0m	30	rp-2-groups	normal	1143	1147.0	0	2487.0	8621.0
1656	A320 (30 rows - 180 seats)	S2	120	2.0m	30	rp-steep-6-groups	normal	1149	1148.0	0	705.0	3805.0
1658	A320 (30 rows - 180 seats)	S2	120	2.0m	30	rp-3-groups	normal	1161	1160.0	0	1215.0	7006.0
1660	A320 (30 rows - 180 seats)	S2	120	2.0m	30	rp-spread-5-groups	normal	1118	1117.0	0	797.0	4594.0
1659	A320 (30 rows - 180 seats)	S2	120	2.0m	30	rp-spread-4-groups	normal	1143	1142.0	0	1198.0	5966.0
1661	A320 (30 rows - 180 seats)	S2	120	2.0m	30	rp-spread-6-groups	normal	1156	1157.0	0	586.0	4184.0
1662	A320 (30 rows - 180 seats)	S2	120	2.0m	30	rp-steep-4-groups	normal	1144	1145.0	0	967.0	5457.0
1663	A320 (30 rows - 180 seats)	S2	120	2.0m	30	rp-steep-5-groups	normal	1127	1127.0	0	780.0	4636.0
1665	A320 (30 rows - 180 seats)	S2	120	2.0m	30	rp-2-groups	normal	1180	1184.0	0	3601.0	8264.0
1664	A320 (30 rows - 180 seats)	S2	120	2.0m	30	rp-steep-6-groups	normal	1164	1163.0	0	687.0	3780.0
1666	A320 (30 rows - 180 seats)	S2	120	2.0m	30	rp-3-groups	normal	1176	1175.0	0	1476.0	6628.0
1667	A320 (30 rows - 180 seats)	S2	120	2.0m	30	rp-spread-4-groups	normal	1121	1120.0	0	1026.0	5373.0
1668	A320 (30 rows - 180 seats)	S2	120	2.0m	30	rp-spread-5-groups	normal	1141	1140.0	0	834.0	5036.0
1669	A320 (30 rows - 180 seats)	S2	120	2.0m	30	rp-spread-6-groups	normal	1116	1117.0	0	634.0	4157.0
1670	A320 (30 rows - 180 seats)	S2	120	2.0m	30	rp-steep-4-groups	normal	1118	1119.0	0	1061.0	5127.0
1671	A320 (30 rows - 180 seats)	S2	120	2.0m	30	rp-steep-5-groups	normal	1113	1113.0	0	715.0	4431.0
1672	A320 (30 rows - 180 seats)	S2	120	2.0m	30	rp-steep-6-groups	normal	1136	1134.0	0	514.0	3986.0
1673	A320 (30 rows - 180 seats)	S2	120	2.0m	30	rp-2-groups	normal	1163	1166.0	0	2859.0	8512.0
1674	A320 (30 rows - 180 seats)	S2	120	2.0m	30	rp-3-groups	normal	1120	1119.0	0	1443.0	6263.0
1675	A320 (30 rows - 180 seats)	S2	120	2.0m	30	rp-spread-4-groups	normal	1144	1142.0	0	1065.0	5972.0
1676	A320 (30 rows - 180 seats)	S2	120	2.0m	30	rp-spread-5-groups	normal	1140	1139.0	0	616.0	4847.0
1677	A320 (30 rows - 180 seats)	S2	120	2.0m	30	rp-spread-6-groups	normal	1119	1121.0	0	624.0	4352.0
1678	A320 (30 rows - 180 seats)	S2	120	2.0m	30	rp-steep-4-groups	normal	1136	1137.0	0	1360.0	5114.0
1679	A320 (30 rows - 180 seats)	S2	120	2.0m	30	rp-steep-5-groups	normal	1128	1128.0	0	722.0	4486.0
1681	A320 (30 rows - 180 seats)	S2	120	2.0m	30	rp-2-groups	normal	1169	1173.0	0	2406.0	8607.0
1680	A320 (30 rows - 180 seats)	S2	120	2.0m	30	rp-steep-6-groups	normal	1163	1161.0	0	523.0	3805.0
1682	A320 (30 rows - 180 seats)	S2	120	2.0m	30	rp-3-groups	normal	1185	1184.0	0	1442.0	6501.0
1683	A320 (30 rows - 180 seats)	S2	120	2.0m	30	rp-spread-4-groups	normal	1162	1161.0	0	924.0	6063.0
1684	A320 (30 rows - 180 seats)	S2	120	2.0m	30	rp-spread-5-groups	normal	1124	1123.0	0	666.0	4540.0
1685	A320 (30 rows - 180 seats)	S2	120	2.0m	30	rp-spread-6-groups	normal	1143	1144.0	0	611.0	4541.0
1686	A320 (30 rows - 180 seats)	S2	120	2.0m	30	rp-steep-4-groups	normal	1148	1149.0	0	1313.0	5782.0
1687	A320 (30 rows - 180 seats)	S2	120	2.0m	30	rp-steep-5-groups	normal	1151	1151.0	0	732.0	4497.0
1688	A320 (30 rows - 180 seats)	S2	120	2.0m	30	rp-steep-6-groups	normal	1120	1118.0	0	630.0	3619.0
1689	A320 (30 rows - 180 seats)	S2	120	2.0m	30	rp-2-groups	normal	1141	1145.0	0	2639.0	8236.0
1691	A320 (30 rows - 180 seats)	S2	120	2.0m	30	rp-spread-4-groups	normal	1121	1119.0	0	1057.0	5696.0
1690	A320 (30 rows - 180 seats)	S2	120	2.0m	30	rp-3-groups	normal	1125	1124.0	0	1439.0	6375.0
1692	A320 (30 rows - 180 seats)	S2	120	2.0m	30	rp-spread-5-groups	normal	1142	1141.0	0	746.0	4937.0
1693	A320 (30 rows - 180 seats)	S2	120	2.0m	30	rp-spread-6-groups	normal	1150	1151.0	0	712.0	4401.0
1694	A320 (30 rows - 180 seats)	S2	120	2.0m	30	rp-steep-4-groups	normal	1144	1145.0	0	1140.0	5206.0
1695	A320 (30 rows - 180 seats)	S2	120	2.0m	30	rp-steep-5-groups	normal	1120	1120.0	0	888.0	4377.0
1696	A320 (30 rows - 180 seats)	S2	120	2.0m	30	rp-steep-6-groups	normal	1170	1169.0	0	705.0	3757.0
1697	A320 (30 rows - 180 seats)	S2	120	2.0m	30	rp-2-groups	normal	1184	1188.0	0	2690.0	8274.0
1699	A320 (30 rows - 180 seats)	S2	120	2.0m	30	rp-spread-4-groups	normal	1100	1099.0	0	1214.0	5751.0
1698	A320 (30 rows - 180 seats)	S2	120	2.0m	30	rp-3-groups	normal	1148	1147.0	0	1632.0	6509.0
1700	A320 (30 rows - 180 seats)	S2	120	2.0m	30	rp-spread-5-groups	normal	1122	1121.0	0	766.0	4777.0
1701	A320 (30 rows - 180 seats)	S2	120	2.0m	30	rp-spread-6-groups	normal	1103	1105.0	0	770.0	4177.0
1702	A320 (30 rows - 180 seats)	S2	120	2.0m	30	rp-steep-4-groups	normal	1150	1152.0	0	941.0	5098.0
1703	A320 (30 rows - 180 seats)	S2	120	2.0m	30	rp-steep-5-groups	normal	1162	1162.0	0	858.0	4241.0
1704	A320 (30 rows - 180 seats)	S2	120	2.0m	30	rp-steep-6-groups	normal	1134	1132.0	0	644.0	3612.0
1705	A320 (30 rows - 180 seats)	S2	120	2.0m	30	rp-2-groups	normal	1177	1181.0	0	2514.0	8350.0
1707	A320 (30 rows - 180 seats)	S2	120	2.0m	30	rp-spread-4-groups	normal	1145	1144.0	0	1130.0	5729.0
1706	A320 (30 rows - 180 seats)	S2	120	2.0m	30	rp-3-groups	normal	1148	1147.0	0	1397.0	6329.0
1708	A320 (30 rows - 180 seats)	S2	120	2.0m	30	rp-spread-5-groups	normal	1112	1111.0	0	842.0	4735.0
1709	A320 (30 rows - 180 seats)	S2	120	2.0m	30	rp-spread-6-groups	normal	1102	1103.0	0	624.0	4096.0
1710	A320 (30 rows - 180 seats)	S2	120	2.0m	30	rp-steep-4-groups	normal	1116	1117.0	0	942.0	5309.0
1711	A320 (30 rows - 180 seats)	S2	120	2.0m	30	rp-steep-5-groups	normal	1172	1172.0	0	855.0	4761.0
1712	A320 (30 rows - 180 seats)	S2	120	2.0m	30	rp-steep-6-groups	normal	1148	1147.0	0	685.0	3789.0
1714	A320 (30 rows - 180 seats)	S2	120	2.0m	30	rp-3-groups	normal	1149	1148.0	0	1663.0	6294.0
1713	A320 (30 rows - 180 seats)	S2	120	2.0m	30	rp-2-groups	normal	1181	1185.0	0	2466.0	7955.0
1715	A320 (30 rows - 180 seats)	S2	120	2.0m	30	rp-spread-4-groups	normal	1159	1158.0	0	984.0	5961.0
1716	A320 (30 rows - 180 seats)	S2	120	2.0m	30	rp-spread-5-groups	normal	1161	1160.0	0	726.0	4816.0
1717	A320 (30 rows - 180 seats)	S2	120	2.0m	30	rp-spread-6-groups	normal	1113	1114.0	0	468.0	4409.0
1718	A320 (30 rows - 180 seats)	S2	120	2.0m	30	rp-steep-4-groups	normal	1153	1155.0	0	909.0	5329.0
1719	A320 (30 rows - 180 seats)	S2	120	2.0m	30	rp-steep-5-groups	normal	1168	1168.0	0	853.0	4431.0
1720	A320 (30 rows - 180 seats)	S2	120	2.0m	30	rp-steep-6-groups	normal	1121	1119.0	0	628.0	3629.0
1721	A320 (30 rows - 180 seats)	S2	120	2.0m	30	rp-2-groups	normal	1174	1178.0	0	2842.0	8575.0
1722	A320 (30 rows - 180 seats)	S2	120	2.0m	30	rp-3-groups	normal	1167	1166.0	0	1528.0	6394.0
1723	A320 (30 rows - 180 seats)	S2	120	2.0m	30	rp-spread-4-groups	normal	1102	1100.0	0	1079.0	5540.0
1724	A320 (30 rows - 180 seats)	S2	120	2.0m	30	rp-spread-5-groups	normal	1133	1132.0	0	790.0	4817.0
1725	A320 (30 rows - 180 seats)	S2	120	2.0m	30	rp-spread-6-groups	normal	1139	1141.0	0	602.0	4186.0
1726	A320 (30 rows - 180 seats)	S2	120	2.0m	30	rp-steep-4-groups	normal	1170	1171.0	0	1016.0	5184.0
1727	A320 (30 rows - 180 seats)	S2	120	2.0m	30	rp-steep-5-groups	normal	1153	1153.0	0	771.0	4411.0
1728	A320 (30 rows - 180 seats)	S2	120	2.0m	30	rp-steep-6-groups	normal	1132	1130.0	0	626.0	3477.0
1729	A320 (30 rows - 180 seats)	S2	120	2.0m	30	rp-2-groups	normal	1200	1203.0	0	2648.0	8330.0
1730	A320 (30 rows - 180 seats)	S2	120	2.0m	30	rp-3-groups	normal	1154	1153.0	0	1803.0	6936.0
1731	A320 (30 rows - 180 seats)	S2	120	2.0m	30	rp-spread-4-groups	normal	1135	1134.0	0	1046.0	5429.0
1732	A320 (30 rows - 180 seats)	S2	120	2.0m	30	rp-spread-5-groups	normal	1168	1167.0	0	887.0	4708.0
1733	A320 (30 rows - 180 seats)	S2	120	2.0m	30	rp-spread-6-groups	normal	1152	1153.0	0	607.0	4331.0
1734	A320 (30 rows - 180 seats)	S2	120	2.0m	30	rp-steep-4-groups	normal	1150	1151.0	0	1100.0	5270.0
1735	A320 (30 rows - 180 seats)	S2	120	2.0m	30	rp-steep-5-groups	normal	1114	1114.0	0	823.0	4255.0
1737	A320 (30 rows - 180 seats)	S2	120	2.0m	30	rp-2-groups	normal	1119	1122.0	0	2713.0	8334.0
1736	A320 (30 rows - 180 seats)	S2	120	2.0m	30	rp-steep-6-groups	normal	1133	1131.0	0	497.0	3700.0
1738	A320 (30 rows - 180 seats)	S2	120	2.0m	30	rp-3-groups	normal	1166	1165.0	0	1333.0	6367.0
1739	A320 (30 rows - 180 seats)	S2	120	2.0m	30	rp-spread-4-groups	normal	1122	1120.0	0	832.0	5704.0
1740	A320 (30 rows - 180 seats)	S2	120	2.0m	30	rp-spread-5-groups	normal	1131	1130.0	0	656.0	4749.0
1741	A320 (30 rows - 180 seats)	S2	120	2.0m	30	rp-spread-6-groups	normal	1160	1161.0	0	597.0	4359.0
1742	A320 (30 rows - 180 seats)	S2	120	2.0m	30	rp-steep-4-groups	normal	1187	1189.0	0	884.0	5587.0
1743	A320 (30 rows - 180 seats)	S2	120	2.0m	30	rp-steep-5-groups	normal	1149	1149.0	0	847.0	4599.0
1744	A320 (30 rows - 180 seats)	S2	120	2.0m	30	rp-steep-6-groups	normal	1144	1142.0	0	577.0	3702.0
1745	A320 (30 rows - 180 seats)	S2	120	2.0m	30	rp-2-groups	normal	1174	1178.0	0	2659.0	8679.0
1746	A320 (30 rows - 180 seats)	S2	120	2.0m	30	rp-3-groups	normal	1127	1126.0	0	1400.0	6370.0
1747	A320 (30 rows - 180 seats)	S2	120	2.0m	30	rp-spread-4-groups	normal	1116	1115.0	0	951.0	5595.0
1748	A320 (30 rows - 180 seats)	S2	120	2.0m	30	rp-spread-5-groups	normal	1165	1164.0	0	799.0	4602.0
1749	A320 (30 rows - 180 seats)	S2	120	2.0m	30	rp-spread-6-groups	normal	1106	1107.0	0	643.0	4131.0
1751	A320 (30 rows - 180 seats)	S2	120	2.0m	30	rp-steep-5-groups	normal	1134	1134.0	0	794.0	4261.0
1750	A320 (30 rows - 180 seats)	S2	120	2.0m	30	rp-steep-4-groups	normal	1154	1155.0	0	963.0	5521.0
1752	A320 (30 rows - 180 seats)	S2	120	2.0m	30	rp-steep-6-groups	normal	1116	1114.0	0	658.0	3771.0
1753	A320 (30 rows - 180 seats)	S2	120	2.0m	30	rp-2-groups	normal	1141	1145.0	0	2839.0	7536.0
1754	A320 (30 rows - 180 seats)	S2	120	2.0m	30	rp-3-groups	normal	1169	1168.0	0	1360.0	6232.0
1756	A320 (30 rows - 180 seats)	S2	120	2.0m	30	rp-spread-5-groups	normal	1108	1107.0	0	851.0	4766.0
1755	A320 (30 rows - 180 seats)	S2	120	2.0m	30	rp-spread-4-groups	normal	1157	1155.0	0	1119.0	5904.0
1757	A320 (30 rows - 180 seats)	S2	120	2.0m	30	rp-spread-6-groups	normal	1162	1163.0	0	782.0	4394.0
1758	A320 (30 rows - 180 seats)	S2	120	2.0m	30	rp-steep-4-groups	normal	1132	1133.0	0	1065.0	5186.0
1759	A320 (30 rows - 180 seats)	S2	120	2.0m	30	rp-steep-5-groups	normal	1153	1153.0	0	626.0	4326.0
1760	A320 (30 rows - 180 seats)	S2	120	2.0m	30	rp-steep-6-groups	normal	1178	1176.0	0	620.0	3715.0
1761	A320 (30 rows - 180 seats)	S2	120	2.0m	30	rp-2-groups	normal	1140	1144.0	0	2758.0	7974.0
1762	A320 (30 rows - 180 seats)	S2	120	2.0m	30	rp-3-groups	normal	1196	1195.0	0	1478.0	6121.0
1763	A320 (30 rows - 180 seats)	S2	120	2.0m	30	rp-spread-4-groups	normal	1113	1112.0	0	1139.0	5504.0
1764	A320 (30 rows - 180 seats)	S2	120	2.0m	30	rp-spread-5-groups	normal	1145	1144.0	0	749.0	4656.0
1765	A320 (30 rows - 180 seats)	S2	120	2.0m	30	rp-spread-6-groups	normal	1122	1123.0	0	574.0	4578.0
1766	A320 (30 rows - 180 seats)	S2	120	2.0m	30	rp-steep-4-groups	normal	1160	1162.0	0	1081.0	5053.0
1767	A320 (30 rows - 180 seats)	S2	120	2.0m	30	rp-steep-5-groups	normal	1163	1163.0	0	800.0	4540.0
1768	A320 (30 rows - 180 seats)	S2	120	2.0m	30	rp-steep-6-groups	normal	1145	1143.0	0	637.0	3730.0
1769	A320 (30 rows - 180 seats)	S2	120	2.0m	30	rp-2-groups	normal	1128	1131.0	0	2269.0	8020.0
1770	A320 (30 rows - 180 seats)	S2	120	2.0m	30	rp-3-groups	normal	1127	1126.0	0	1392.0	6196.0
1771	A320 (30 rows - 180 seats)	S2	120	2.0m	30	rp-spread-4-groups	normal	1161	1160.0	0	923.0	5776.0
1772	A320 (30 rows - 180 seats)	S2	120	2.0m	30	rp-spread-5-groups	normal	1145	1144.0	0	854.0	4518.0
1773	A320 (30 rows - 180 seats)	S2	120	2.0m	30	rp-spread-6-groups	normal	1125	1126.0	0	732.0	4087.0
1774	A320 (30 rows - 180 seats)	S2	120	2.0m	30	rp-steep-4-groups	normal	1112	1114.0	0	978.0	5263.0
1775	A320 (30 rows - 180 seats)	S2	120	2.0m	30	rp-steep-5-groups	normal	1127	1127.0	0	872.0	4446.0
1776	A320 (30 rows - 180 seats)	S2	120	2.0m	30	rp-steep-6-groups	normal	1130	1128.0	0	520.0	3615.0
1777	A320 (30 rows - 180 seats)	S2	120	2.0m	30	rp-2-groups	normal	1154	1158.0	0	2801.0	7948.0
1778	A320 (30 rows - 180 seats)	S2	120	2.0m	30	rp-3-groups	normal	1147	1146.0	0	1710.0	6121.0
1779	A320 (30 rows - 180 seats)	S2	120	2.0m	30	rp-spread-4-groups	normal	1136	1134.0	0	1001.0	5538.0
1781	A320 (30 rows - 180 seats)	S2	120	2.0m	30	rp-spread-6-groups	normal	1129	1130.0	0	614.0	4032.0
1780	A320 (30 rows - 180 seats)	S2	120	2.0m	30	rp-spread-5-groups	normal	1157	1156.0	0	717.0	5021.0
1782	A320 (30 rows - 180 seats)	S2	120	2.0m	30	rp-steep-4-groups	normal	1120	1121.0	0	911.0	5360.0
1783	A320 (30 rows - 180 seats)	S2	120	2.0m	30	rp-steep-5-groups	normal	1158	1158.0	0	689.0	4216.0
1784	A320 (30 rows - 180 seats)	S2	120	2.0m	30	rp-steep-6-groups	normal	1133	1131.0	0	503.0	3598.0
1785	A320 (30 rows - 180 seats)	S2	120	2.0m	30	rp-2-groups	normal	1134	1137.0	0	2902.0	7864.0
1786	A320 (30 rows - 180 seats)	S2	120	2.0m	30	rp-3-groups	normal	1138	1137.0	0	1435.0	6469.0
1787	A320 (30 rows - 180 seats)	S2	120	2.0m	30	rp-spread-4-groups	normal	1135	1133.0	0	1032.0	5767.0
1788	A320 (30 rows - 180 seats)	S2	120	2.0m	30	rp-spread-5-groups	normal	1126	1125.0	0	712.0	4592.0
1789	A320 (30 rows - 180 seats)	S2	120	2.0m	30	rp-spread-6-groups	normal	1142	1143.0	0	671.0	4356.0
1790	A320 (30 rows - 180 seats)	S2	120	2.0m	30	rp-steep-4-groups	normal	1150	1152.0	0	1041.0	5243.0
1791	A320 (30 rows - 180 seats)	S2	120	2.0m	30	rp-steep-5-groups	normal	1122	1122.0	0	726.0	4495.0
1792	A320 (30 rows - 180 seats)	S2	120	2.0m	30	rp-steep-6-groups	normal	1116	1115.0	0	537.0	3869.0
1793	A320 (30 rows - 180 seats)	S2	120	2.0m	30	rp-2-groups	normal	1178	1182.0	0	2705.0	8215.0
1794	A320 (30 rows - 180 seats)	S2	120	2.0m	30	rp-3-groups	normal	1135	1134.0	0	1709.0	6421.0
1796	A320 (30 rows - 180 seats)	S2	120	2.0m	30	rp-spread-5-groups	normal	1096	1095.0	0	621.0	4783.0
1795	A320 (30 rows - 180 seats)	S2	120	2.0m	30	rp-spread-4-groups	normal	1156	1155.0	0	1049.0	5744.0
1797	A320 (30 rows - 180 seats)	S2	120	2.0m	30	rp-spread-6-groups	normal	1120	1121.0	0	649.0	4249.0
1798	A320 (30 rows - 180 seats)	S2	120	2.0m	30	rp-steep-4-groups	normal	1174	1175.0	0	848.0	5276.0
1799	A320 (30 rows - 180 seats)	S2	120	2.0m	30	rp-steep-5-groups	normal	1144	1144.0	0	823.0	4285.0
1800	A320 (30 rows - 180 seats)	S2	120	2.0m	30	rp-steep-6-groups	normal	1115	1113.0	0	576.0	3755.0
1801	A320 (30 rows - 180 seats)	S2	120	2.0m	30	rp-2-groups	normal	1212	1216.0	0	2942.0	8367.0
1802	A320 (30 rows - 180 seats)	S2	120	2.0m	30	rp-3-groups	normal	1137	1136.0	0	1229.0	6162.0
1803	A320 (30 rows - 180 seats)	S2	120	2.0m	30	rp-spread-4-groups	normal	1106	1104.0	0	987.0	5545.0
1804	A320 (30 rows - 180 seats)	S2	120	2.0m	30	rp-spread-5-groups	normal	1126	1125.0	0	769.0	4594.0
1805	A320 (30 rows - 180 seats)	S2	120	2.0m	30	rp-spread-6-groups	normal	1070	1071.0	0	528.0	4280.0
1806	A320 (30 rows - 180 seats)	S2	120	2.0m	30	rp-steep-4-groups	normal	1155	1156.0	0	1008.0	5426.0
1807	A320 (30 rows - 180 seats)	S2	120	2.0m	30	rp-steep-5-groups	normal	1143	1143.0	0	719.0	4245.0
1808	A320 (30 rows - 180 seats)	S2	120	2.0m	30	rp-steep-6-groups	normal	1160	1159.0	0	709.0	3946.0
1809	A320 (30 rows - 180 seats)	S2	120	2.0m	30	rp-2-groups	normal	1135	1139.0	0	2586.0	7826.0
1810	A320 (30 rows - 180 seats)	S2	120	2.0m	30	rp-3-groups	normal	1144	1143.0	0	1283.0	6266.0
1811	A320 (30 rows - 180 seats)	S2	120	2.0m	30	rp-spread-4-groups	normal	1157	1156.0	0	1050.0	5904.0
1812	A320 (30 rows - 180 seats)	S2	120	2.0m	30	rp-spread-5-groups	normal	1120	1119.0	0	670.0	4821.0
1813	A320 (30 rows - 180 seats)	S2	120	2.0m	30	rp-spread-6-groups	normal	1125	1126.0	0	660.0	4382.0
1814	A320 (30 rows - 180 seats)	S2	120	2.0m	30	rp-steep-4-groups	normal	1137	1139.0	0	1028.0	5363.0
1815	A320 (30 rows - 180 seats)	S2	120	2.0m	30	rp-steep-5-groups	normal	1149	1149.0	0	844.0	4365.0
1816	A320 (30 rows - 180 seats)	S2	120	2.0m	30	rp-steep-6-groups	normal	1141	1139.0	0	657.0	3515.0
1817	A320 (30 rows - 180 seats)	S2	120	2.0m	30	rp-2-groups	normal	1098	1102.0	0	2577.0	7833.0
1818	A320 (30 rows - 180 seats)	S2	120	2.0m	30	rp-3-groups	normal	1121	1120.0	0	1380.0	6578.0
1819	A320 (30 rows - 180 seats)	S2	120	2.0m	30	rp-spread-4-groups	normal	1141	1140.0	0	1161.0	5591.0
1820	A320 (30 rows - 180 seats)	S2	120	2.0m	30	rp-spread-5-groups	normal	1147	1146.0	0	727.0	4769.0
1822	A320 (30 rows - 180 seats)	S2	120	2.0m	30	rp-steep-4-groups	normal	1153	1155.0	0	992.0	5348.0
1821	A320 (30 rows - 180 seats)	S2	120	2.0m	30	rp-spread-6-groups	normal	1173	1174.0	0	527.0	4354.0
1823	A320 (30 rows - 180 seats)	S2	120	2.0m	30	rp-steep-5-groups	normal	1159	1159.0	0	941.0	4383.0
1824	A320 (30 rows - 180 seats)	S2	120	2.0m	30	rp-steep-6-groups	normal	1144	1143.0	0	463.0	4047.0
1825	A320 (30 rows - 180 seats)	S2	120	2.0m	30	rp-2-groups	normal	1196	1200.0	0	3482.0	8632.0
1826	A320 (30 rows - 180 seats)	S2	120	2.0m	30	rp-3-groups	normal	1131	1131.0	0	1602.0	6559.0
1827	A320 (30 rows - 180 seats)	S2	120	2.0m	30	rp-spread-4-groups	normal	1181	1180.0	0	976.0	5976.0
1828	A320 (30 rows - 180 seats)	S2	120	2.0m	30	rp-spread-5-groups	normal	1126	1125.0	0	763.0	4542.0
1829	A320 (30 rows - 180 seats)	S2	120	2.0m	30	rp-spread-6-groups	normal	1150	1151.0	0	872.0	4338.0
1830	A320 (30 rows - 180 seats)	S2	120	2.0m	30	rp-steep-4-groups	normal	1162	1164.0	0	929.0	5411.0
1831	A320 (30 rows - 180 seats)	S2	120	2.0m	30	rp-steep-5-groups	normal	1144	1144.0	0	823.0	4131.0
1832	A320 (30 rows - 180 seats)	S2	120	2.0m	30	rp-steep-6-groups	normal	1124	1122.0	0	666.0	3579.0
1833	A320 (30 rows - 180 seats)	S2	120	2.0m	30	rp-2-groups	normal	1207	1211.0	0	3010.0	8764.0
1834	A320 (30 rows - 180 seats)	S2	120	2.0m	30	rp-3-groups	normal	1195	1195.0	0	1389.0	6596.0
1835	A320 (30 rows - 180 seats)	S2	120	2.0m	30	rp-spread-4-groups	normal	1140	1139.0	0	858.0	5747.0
1836	A320 (30 rows - 180 seats)	S2	120	2.0m	30	rp-spread-5-groups	normal	1164	1163.0	0	704.0	4833.0
1837	A320 (30 rows - 180 seats)	S2	120	2.0m	30	rp-spread-6-groups	normal	1133	1134.0	0	606.0	4224.0
1838	A320 (30 rows - 180 seats)	S2	120	2.0m	30	rp-steep-4-groups	normal	1141	1142.0	0	777.0	5123.0
1839	A320 (30 rows - 180 seats)	S2	120	2.0m	30	rp-steep-5-groups	normal	1111	1111.0	0	874.0	4396.0
1840	A320 (30 rows - 180 seats)	S2	120	2.0m	30	rp-steep-6-groups	normal	1162	1161.0	0	637.0	4003.0
1841	A320 (30 rows - 180 seats)	S2	120	2.0m	30	rp-2-groups	normal	1139	1143.0	0	2634.0	8164.0
1843	A320 (30 rows - 180 seats)	S2	120	2.0m	30	rp-spread-4-groups	normal	1107	1105.0	0	1176.0	5307.0
1842	A320 (30 rows - 180 seats)	S2	120	2.0m	30	rp-3-groups	normal	1091	1090.0	0	1577.0	7043.0
1844	A320 (30 rows - 180 seats)	S2	120	2.0m	30	rp-spread-5-groups	normal	1116	1115.0	0	786.0	4828.0
1845	A320 (30 rows - 180 seats)	S2	120	2.0m	30	rp-spread-6-groups	normal	1129	1131.0	0	634.0	4286.0
1846	A320 (30 rows - 180 seats)	S2	120	2.0m	30	rp-steep-4-groups	normal	1151	1152.0	0	1026.0	5261.0
1847	A320 (30 rows - 180 seats)	S2	120	2.0m	30	rp-steep-5-groups	normal	1104	1104.0	0	803.0	4302.0
1848	A320 (30 rows - 180 seats)	S2	120	2.0m	30	rp-steep-6-groups	normal	1113	1111.0	0	485.0	3625.0
1849	A320 (30 rows - 180 seats)	S2	120	2.0m	30	rp-2-groups	normal	1160	1163.0	0	3276.0	8378.0
1850	A320 (30 rows - 180 seats)	S2	120	2.0m	30	rp-3-groups	normal	1173	1172.0	0	1729.0	6880.0
1851	A320 (30 rows - 180 seats)	S2	120	2.0m	30	rp-spread-4-groups	normal	1150	1148.0	0	1076.0	5619.0
1852	A320 (30 rows - 180 seats)	S2	120	2.0m	30	rp-spread-5-groups	normal	1122	1121.0	0	865.0	4630.0
1853	A320 (30 rows - 180 seats)	S2	120	2.0m	30	rp-spread-6-groups	normal	1148	1149.0	0	542.0	4279.0
1854	A320 (30 rows - 180 seats)	S2	120	2.0m	30	rp-steep-4-groups	normal	1140	1142.0	0	1028.0	5217.0
1855	A320 (30 rows - 180 seats)	S2	120	2.0m	30	rp-steep-5-groups	normal	1158	1158.0	0	737.0	4231.0
1856	A320 (30 rows - 180 seats)	S2	120	2.0m	30	rp-steep-6-groups	normal	1131	1129.0	0	558.0	3623.0
1857	A320 (30 rows - 180 seats)	S2	120	2.0m	30	rp-2-groups	normal	1128	1132.0	0	2612.0	8197.0
1858	A320 (30 rows - 180 seats)	S2	120	2.0m	30	rp-3-groups	normal	1142	1141.0	0	1899.0	6696.0
1859	A320 (30 rows - 180 seats)	S2	120	2.0m	30	rp-spread-4-groups	normal	1153	1152.0	0	1208.0	5569.0
1860	A320 (30 rows - 180 seats)	S2	120	2.0m	30	rp-spread-5-groups	normal	1139	1138.0	0	818.0	4578.0
1861	A320 (30 rows - 180 seats)	S2	120	2.0m	30	rp-spread-6-groups	normal	1135	1136.0	0	721.0	4155.0
1863	A320 (30 rows - 180 seats)	S2	120	2.0m	30	rp-steep-5-groups	normal	1136	1136.0	0	751.0	4442.0
1862	A320 (30 rows - 180 seats)	S2	120	2.0m	30	rp-steep-4-groups	normal	1166	1167.0	0	1129.0	5245.0
1865	A320 (30 rows - 180 seats)	S2	120	2.0m	30	rp-2-groups	normal	1108	1112.0	0	2164.0	7991.0
1864	A320 (30 rows - 180 seats)	S2	120	2.0m	30	rp-steep-6-groups	normal	1145	1144.0	0	662.0	3993.0
1866	A320 (30 rows - 180 seats)	S2	120	2.0m	30	rp-3-groups	normal	1136	1136.0	0	1695.0	6472.0
1868	A320 (30 rows - 180 seats)	S2	120	2.0m	30	rp-spread-5-groups	normal	1098	1097.0	0	779.0	4747.0
1867	A320 (30 rows - 180 seats)	S2	120	2.0m	30	rp-spread-4-groups	normal	1137	1135.0	0	909.0	5826.0
1869	A320 (30 rows - 180 seats)	S2	120	2.0m	30	rp-spread-6-groups	normal	1147	1148.0	0	611.0	4145.0
1870	A320 (30 rows - 180 seats)	S2	120	2.0m	30	rp-steep-4-groups	normal	1143	1145.0	0	999.0	5413.0
1871	A320 (30 rows - 180 seats)	S2	120	2.0m	30	rp-steep-5-groups	normal	1137	1137.0	0	592.0	4345.0
1873	A320 (30 rows - 180 seats)	S2	120	2.0m	30	rp-2-groups	normal	1144	1148.0	0	2566.0	8129.0
1872	A320 (30 rows - 180 seats)	S2	120	2.0m	30	rp-steep-6-groups	normal	1128	1126.0	0	583.0	3601.0
1874	A320 (30 rows - 180 seats)	S2	120	2.0m	30	rp-3-groups	normal	1178	1177.0	0	1652.0	6601.0
1876	A320 (30 rows - 180 seats)	S2	120	2.0m	30	rp-spread-5-groups	normal	1142	1141.0	0	708.0	4624.0
1875	A320 (30 rows - 180 seats)	S2	120	2.0m	30	rp-spread-4-groups	normal	1170	1168.0	0	1037.0	5862.0
1877	A320 (30 rows - 180 seats)	S2	120	2.0m	30	rp-spread-6-groups	normal	1115	1117.0	0	561.0	4345.0
1878	A320 (30 rows - 180 seats)	S2	120	2.0m	30	rp-steep-4-groups	normal	1175	1177.0	0	1092.0	5547.0
1879	A320 (30 rows - 180 seats)	S2	120	2.0m	30	rp-steep-5-groups	normal	1152	1152.0	0	725.0	4269.0
1881	A320 (30 rows - 180 seats)	S2	120	2.0m	30	rp-2-groups	normal	1114	1118.0	0	2598.0	8133.0
1880	A320 (30 rows - 180 seats)	S2	120	2.0m	30	rp-steep-6-groups	normal	1162	1160.0	0	624.0	3752.0
1882	A320 (30 rows - 180 seats)	S2	120	2.0m	30	rp-3-groups	normal	1160	1160.0	0	1347.0	6348.0
1884	A320 (30 rows - 180 seats)	S2	120	2.0m	30	rp-spread-5-groups	normal	1101	1100.0	0	848.0	4615.0
1883	A320 (30 rows - 180 seats)	S2	120	2.0m	30	rp-spread-4-groups	normal	1127	1125.0	0	968.0	5798.0
1885	A320 (30 rows - 180 seats)	S2	120	2.0m	30	rp-spread-6-groups	normal	1123	1124.0	0	486.0	4381.0
1886	A320 (30 rows - 180 seats)	S2	120	2.0m	30	rp-steep-4-groups	normal	1165	1166.0	0	1181.0	5310.0
1887	A320 (30 rows - 180 seats)	S2	120	2.0m	30	rp-steep-5-groups	normal	1162	1162.0	0	694.0	4158.0
1889	A320 (30 rows - 180 seats)	S2	120	2.0m	30	rp-2-groups	normal	1168	1172.0	0	2995.0	8352.0
1888	A320 (30 rows - 180 seats)	S2	120	2.0m	30	rp-steep-6-groups	normal	1172	1171.0	0	635.0	3905.0
1890	A320 (30 rows - 180 seats)	S2	120	2.0m	30	rp-3-groups	normal	1170	1169.0	0	1732.0	6557.0
1891	A320 (30 rows - 180 seats)	S2	120	2.0m	30	rp-spread-4-groups	normal	1140	1139.0	0	1093.0	5520.0
1892	A320 (30 rows - 180 seats)	S2	120	2.0m	30	rp-spread-5-groups	normal	1111	1110.0	0	612.0	4924.0
1893	A320 (30 rows - 180 seats)	S2	120	2.0m	30	rp-spread-6-groups	normal	1164	1165.0	0	651.0	4273.0
1894	A320 (30 rows - 180 seats)	S2	120	2.0m	30	rp-steep-4-groups	normal	1147	1148.0	0	1030.0	5082.0
1897	A320 (30 rows - 180 seats)	S2	120	2.0m	30	rp-2-groups	normal	1180	1184.0	0	2943.0	8276.0
1895	A320 (30 rows - 180 seats)	S2	120	2.0m	30	rp-steep-5-groups	normal	1191	1191.0	0	940.0	4626.0
1896	A320 (30 rows - 180 seats)	S2	120	2.0m	30	rp-steep-6-groups	normal	1155	1153.0	0	659.0	3751.0
1898	A320 (30 rows - 180 seats)	S2	120	2.0m	30	rp-3-groups	normal	1150	1150.0	0	1453.0	6553.0
1899	A320 (30 rows - 180 seats)	S2	120	2.0m	30	rp-spread-4-groups	normal	1147	1146.0	0	1007.0	5634.0
1900	A320 (30 rows - 180 seats)	S2	120	2.0m	30	rp-spread-5-groups	normal	1132	1131.0	0	690.0	4598.0
1901	A320 (30 rows - 180 seats)	S2	120	2.0m	30	rp-spread-6-groups	normal	1128	1130.0	0	640.0	4282.0
1902	A320 (30 rows - 180 seats)	S2	120	2.0m	30	rp-steep-4-groups	normal	1154	1155.0	0	1097.0	5301.0
1905	A320 (30 rows - 180 seats)	S2	120	2.0m	30	rp-2-groups	normal	1148	1152.0	0	2562.0	8560.0
1903	A320 (30 rows - 180 seats)	S2	120	2.0m	30	rp-steep-5-groups	normal	1164	1164.0	0	872.0	4344.0
1904	A320 (30 rows - 180 seats)	S2	120	2.0m	30	rp-steep-6-groups	normal	1148	1147.0	0	706.0	3938.0
1906	A320 (30 rows - 180 seats)	S2	120	2.0m	30	rp-3-groups	normal	1161	1160.0	0	1454.0	6402.0
1907	A320 (30 rows - 180 seats)	S2	120	2.0m	30	rp-spread-4-groups	normal	1153	1151.0	0	962.0	5439.0
1908	A320 (30 rows - 180 seats)	S2	120	2.0m	30	rp-spread-5-groups	normal	1170	1169.0	0	682.0	4984.0
1909	A320 (30 rows - 180 seats)	S2	120	2.0m	30	rp-spread-6-groups	normal	1156	1158.0	0	590.0	4579.0
1910	A320 (30 rows - 180 seats)	S2	120	2.0m	30	rp-steep-4-groups	normal	1155	1156.0	0	1044.0	5425.0
1911	A320 (30 rows - 180 seats)	S2	120	2.0m	30	rp-steep-5-groups	normal	1193	1193.0	0	904.0	4415.0
1913	A320 (30 rows - 180 seats)	S2	120	2.0m	30	rp-2-groups	normal	1134	1138.0	0	2389.0	7978.0
1912	A320 (30 rows - 180 seats)	S2	120	2.0m	30	rp-steep-6-groups	normal	1165	1164.0	0	671.0	3812.0
1914	A320 (30 rows - 180 seats)	S2	120	2.0m	30	rp-3-groups	normal	1178	1177.0	0	1699.0	6197.0
1915	A320 (30 rows - 180 seats)	S2	120	2.0m	30	rp-spread-4-groups	normal	1136	1135.0	0	1211.0	5520.0
1916	A320 (30 rows - 180 seats)	S2	120	2.0m	30	rp-spread-5-groups	normal	1108	1107.0	0	767.0	4688.0
1917	A320 (30 rows - 180 seats)	S2	120	2.0m	30	rp-spread-6-groups	normal	1109	1111.0	0	605.0	4099.0
1918	A320 (30 rows - 180 seats)	S2	120	2.0m	30	rp-steep-4-groups	normal	1131	1132.0	0	983.0	5385.0
1919	A320 (30 rows - 180 seats)	S2	120	2.0m	30	rp-steep-5-groups	normal	1126	1126.0	0	589.0	4462.0
1921	A320 (30 rows - 180 seats)	S2	120	2.0m	30	rp-2-groups	normal	1170	1174.0	0	2509.0	8368.0
1920	A320 (30 rows - 180 seats)	S2	120	2.0m	30	rp-steep-6-groups	normal	1170	1168.0	0	797.0	3915.0
1922	A320 (30 rows - 180 seats)	S2	120	2.0m	30	rp-3-groups	normal	1152	1151.0	0	1499.0	6604.0
1923	A320 (30 rows - 180 seats)	S2	120	2.0m	30	rp-spread-4-groups	normal	1117	1116.0	0	1175.0	5389.0
1924	A320 (30 rows - 180 seats)	S2	120	2.0m	30	rp-spread-5-groups	normal	1140	1139.0	0	707.0	4937.0
1925	A320 (30 rows - 180 seats)	S2	120	2.0m	30	rp-spread-6-groups	normal	1121	1122.0	0	764.0	4290.0
1926	A320 (30 rows - 180 seats)	S2	120	2.0m	30	rp-steep-4-groups	normal	1119	1120.0	0	1096.0	5307.0
1927	A320 (30 rows - 180 seats)	S2	120	2.0m	30	rp-steep-5-groups	normal	1149	1149.0	0	678.0	4415.0
1928	A320 (30 rows - 180 seats)	S2	120	2.0m	30	rp-steep-6-groups	normal	1121	1119.0	0	614.0	3851.0
1930	A320 (30 rows - 180 seats)	S2	120	2.0m	30	rp-3-groups	normal	1160	1159.0	0	1328.0	6806.0
1929	A320 (30 rows - 180 seats)	S2	120	2.0m	30	rp-2-groups	normal	1166	1170.0	0	3583.0	8512.0
1931	A320 (30 rows - 180 seats)	S2	120	2.0m	30	rp-spread-4-groups	normal	1124	1122.0	0	957.0	5602.0
1932	A320 (30 rows - 180 seats)	S2	120	2.0m	30	rp-spread-5-groups	normal	1117	1116.0	0	625.0	4767.0
1933	A320 (30 rows - 180 seats)	S2	120	2.0m	30	rp-spread-6-groups	normal	1129	1130.0	0	725.0	4207.0
1934	A320 (30 rows - 180 seats)	S2	120	2.0m	30	rp-steep-4-groups	normal	1147	1149.0	0	923.0	4937.0
1935	A320 (30 rows - 180 seats)	S2	120	2.0m	30	rp-steep-5-groups	normal	1137	1137.0	0	836.0	4410.0
1936	A320 (30 rows - 180 seats)	S2	120	2.0m	30	rp-steep-6-groups	normal	1182	1180.0	0	648.0	3919.0
1937	A320 (30 rows - 180 seats)	S2	120	2.0m	30	rp-2-groups	normal	1170	1174.0	0	3025.0	8278.0
1938	A320 (30 rows - 180 seats)	S2	120	2.0m	30	rp-3-groups	normal	1166	1165.0	0	1395.0	6566.0
1940	A320 (30 rows - 180 seats)	S2	120	2.0m	30	rp-spread-5-groups	normal	1138	1137.0	0	688.0	4731.0
1939	A320 (30 rows - 180 seats)	S2	120	2.0m	30	rp-spread-4-groups	normal	1169	1168.0	0	1117.0	5760.0
1941	A320 (30 rows - 180 seats)	S2	120	2.0m	30	rp-spread-6-groups	normal	1185	1186.0	0	731.0	4462.0
1942	A320 (30 rows - 180 seats)	S2	120	2.0m	30	rp-steep-4-groups	normal	1141	1143.0	0	1175.0	5411.0
1943	A320 (30 rows - 180 seats)	S2	120	2.0m	30	rp-steep-5-groups	normal	1147	1147.0	0	632.0	4455.0
1944	A320 (30 rows - 180 seats)	S2	120	2.0m	30	rp-steep-6-groups	normal	1151	1149.0	0	520.0	3856.0
1945	A320 (30 rows - 180 seats)	S2	120	2.0m	30	rp-2-groups	normal	1204	1208.0	0	3374.0	8556.0
1946	A320 (30 rows - 180 seats)	S2	120	2.0m	30	rp-3-groups	normal	1162	1161.0	0	1215.0	6452.0
1948	A320 (30 rows - 180 seats)	S2	120	2.0m	30	rp-spread-5-groups	normal	1145	1144.0	0	905.0	4876.0
1947	A320 (30 rows - 180 seats)	S2	120	2.0m	30	rp-spread-4-groups	normal	1154	1153.0	0	1111.0	5688.0
1949	A320 (30 rows - 180 seats)	S2	120	2.0m	30	rp-spread-6-groups	normal	1123	1124.0	0	580.0	4265.0
1950	A320 (30 rows - 180 seats)	S2	120	2.0m	30	rp-steep-4-groups	normal	1135	1137.0	0	1048.0	5100.0
1951	A320 (30 rows - 180 seats)	S2	120	2.0m	30	rp-steep-5-groups	normal	1147	1147.0	0	795.0	4341.0
1952	A320 (30 rows - 180 seats)	S2	120	2.0m	30	rp-steep-6-groups	normal	1118	1117.0	0	584.0	3783.0
1953	A320 (30 rows - 180 seats)	S2	120	2.0m	30	rp-2-groups	normal	1183	1187.0	0	3171.0	8097.0
1954	A320 (30 rows - 180 seats)	S2	120	2.0m	30	rp-3-groups	normal	1147	1146.0	0	1445.0	6497.0
1956	A320 (30 rows - 180 seats)	S2	120	2.0m	30	rp-spread-5-groups	normal	1126	1125.0	0	703.0	4689.0
1955	A320 (30 rows - 180 seats)	S2	120	2.0m	30	rp-spread-4-groups	normal	1171	1170.0	0	987.0	5409.0
1957	A320 (30 rows - 180 seats)	S2	120	2.0m	30	rp-spread-6-groups	normal	1135	1137.0	0	630.0	4274.0
1958	A320 (30 rows - 180 seats)	S2	120	2.0m	30	rp-steep-4-groups	normal	1138	1139.0	0	946.0	5332.0
1959	A320 (30 rows - 180 seats)	S2	120	2.0m	30	rp-steep-5-groups	normal	1147	1147.0	0	666.0	4188.0
1961	A320 (30 rows - 180 seats)	S2	120	2.0m	30	rp-2-groups	normal	1119	1122.0	0	2431.0	8191.0
1960	A320 (30 rows - 180 seats)	S2	120	2.0m	30	rp-steep-6-groups	normal	1142	1140.0	0	598.0	3604.0
1962	A320 (30 rows - 180 seats)	S2	120	2.0m	30	rp-3-groups	normal	1141	1140.0	0	1347.0	6434.0
1963	A320 (30 rows - 180 seats)	S2	120	2.0m	30	rp-spread-4-groups	normal	1142	1140.0	0	882.0	5778.0
1964	A320 (30 rows - 180 seats)	S2	120	2.0m	30	rp-spread-5-groups	normal	1141	1140.0	0	741.0	4906.0
1965	A320 (30 rows - 180 seats)	S2	120	2.0m	30	rp-spread-6-groups	normal	1137	1138.0	0	578.0	4253.0
1966	A320 (30 rows - 180 seats)	S2	120	2.0m	30	rp-steep-4-groups	normal	1097	1099.0	0	907.0	5168.0
1967	A320 (30 rows - 180 seats)	S2	120	2.0m	30	rp-steep-5-groups	normal	1147	1147.0	0	688.0	4557.0
1969	A320 (30 rows - 180 seats)	S2	120	2.0m	30	rp-2-groups	normal	1145	1149.0	0	2653.0	7835.0
1968	A320 (30 rows - 180 seats)	S2	120	2.0m	30	rp-steep-6-groups	normal	1144	1142.0	0	611.0	3677.0
1970	A320 (30 rows - 180 seats)	S2	120	2.0m	30	rp-3-groups	normal	1161	1160.0	0	1801.0	6218.0
1972	A320 (30 rows - 180 seats)	S2	120	2.0m	30	rp-spread-5-groups	normal	1118	1117.0	0	691.0	4659.0
1971	A320 (30 rows - 180 seats)	S2	120	2.0m	30	rp-spread-4-groups	normal	1151	1150.0	0	943.0	5772.0
1973	A320 (30 rows - 180 seats)	S2	120	2.0m	30	rp-spread-6-groups	normal	1133	1134.0	0	714.0	4053.0
1974	A320 (30 rows - 180 seats)	S2	120	2.0m	30	rp-steep-4-groups	normal	1129	1130.0	0	875.0	5377.0
1975	A320 (30 rows - 180 seats)	S2	120	2.0m	30	rp-steep-5-groups	normal	1122	1122.0	0	529.0	4108.0
1977	A320 (30 rows - 180 seats)	S2	120	2.0m	30	rp-2-groups	normal	1172	1175.0	0	2569.0	8258.0
1976	A320 (30 rows - 180 seats)	S2	120	2.0m	30	rp-steep-6-groups	normal	1152	1150.0	0	705.0	3883.0
1979	A320 (30 rows - 180 seats)	S2	120	2.0m	30	rp-spread-4-groups	normal	1108	1107.0	0	1154.0	5548.0
1978	A320 (30 rows - 180 seats)	S2	120	2.0m	30	rp-3-groups	normal	1142	1141.0	0	1728.0	6463.0
1980	A320 (30 rows - 180 seats)	S2	120	2.0m	30	rp-spread-5-groups	normal	1128	1127.0	0	667.0	4582.0
1981	A320 (30 rows - 180 seats)	S2	120	2.0m	30	rp-spread-6-groups	normal	1142	1143.0	0	606.0	4268.0
1982	A320 (30 rows - 180 seats)	S2	120	2.0m	30	rp-steep-4-groups	normal	1171	1173.0	0	1143.0	5410.0
1983	A320 (30 rows - 180 seats)	S2	120	2.0m	30	rp-steep-5-groups	normal	1111	1111.0	0	667.0	4270.0
1984	A320 (30 rows - 180 seats)	S2	120	2.0m	30	rp-steep-6-groups	normal	1115	1113.0	0	678.0	3816.0
1985	A320 (30 rows - 180 seats)	S2	120	2.0m	30	rp-2-groups	normal	1173	1177.0	0	2854.0	8048.0
1986	A320 (30 rows - 180 seats)	S2	120	2.0m	30	rp-3-groups	normal	1137	1136.0	0	1321.0	6487.0
1988	A320 (30 rows - 180 seats)	S2	120	2.0m	30	rp-spread-5-groups	normal	1136	1135.0	0	696.0	4720.0
1987	A320 (30 rows - 180 seats)	S2	120	2.0m	30	rp-spread-4-groups	normal	1144	1142.0	0	1070.0	5507.0
1989	A320 (30 rows - 180 seats)	S2	120	2.0m	30	rp-spread-6-groups	normal	1139	1140.0	0	718.0	4159.0
1990	A320 (30 rows - 180 seats)	S2	120	2.0m	30	rp-steep-4-groups	normal	1144	1146.0	0	964.0	5215.0
1991	A320 (30 rows - 180 seats)	S2	120	2.0m	30	rp-steep-5-groups	normal	1134	1134.0	0	969.0	4371.0
1992	A320 (30 rows - 180 seats)	S2	120	2.0m	30	rp-steep-6-groups	normal	1110	1108.0	0	674.0	3726.0
1993	A320 (30 rows - 180 seats)	S2	120	2.0m	30	rp-2-groups	normal	1153	1157.0	0	2291.0	8390.0
1994	A320 (30 rows - 180 seats)	S2	120	2.0m	30	rp-3-groups	normal	1165	1164.0	0	1799.0	6278.0
1995	A320 (30 rows - 180 seats)	S2	120	2.0m	30	rp-spread-4-groups	normal	1144	1142.0	0	1086.0	5717.0
1996	A320 (30 rows - 180 seats)	S2	120	2.0m	30	rp-spread-5-groups	normal	1156	1155.0	0	771.0	4920.0
1997	A320 (30 rows - 180 seats)	S2	120	2.0m	30	rp-spread-6-groups	normal	1118	1119.0	0	599.0	4146.0
1998	A320 (30 rows - 180 seats)	S2	120	2.0m	30	rp-steep-4-groups	normal	1117	1119.0	0	1061.0	5155.0
1999	A320 (30 rows - 180 seats)	S2	120	2.0m	30	rp-steep-5-groups	normal	1143	1143.0	0	967.0	3968.0
[truncated: 78,001 more rows]
