# Supplementary material for: Adapting the reverse pyramid airplane boarding method for social distancing in times of COVID-19
Source: PLoS One. 2020 Nov 4;15(11):e0242131. doi: 10.1371/journal.pone.0242131 (PMC7641653; doi:10.1371/journal.pone.0242131)
Supplement: S10 File — (CSV) [file pone.0242131.s026.csv]

[run number]	Airplane-model	Situation	Passenger-number	Aisle-distancing	Number-of-seat-rows	Seat-allocation-method	simulation-mode	[step]	ticks	total-seating-interference-type-3-no	risk-aisle-seats	risk-window-seats
5	A320 (30 rows - 180 seats)	S3	120	2.0m	30	rp-spread-6-groups	normal	1081	1081.0	0	600.0	3969.0
7	A320 (30 rows - 180 seats)	S3	120	2.0m	30	rp-steep-5-groups	normal	1079	1079.0	0	763.0	3975.0
4	A320 (30 rows - 180 seats)	S3	120	2.0m	30	rp-spread-5-groups	normal	1092	1093.0	0	892.0	4627.0
6	A320 (30 rows - 180 seats)	S3	120	2.0m	30	rp-steep-4-groups	normal	1094	1093.0	0	979.0	4659.0
8	A320 (30 rows - 180 seats)	S3	120	2.0m	30	rp-steep-6-groups	normal	1085	1086.0	0	542.0	3495.0
2	A320 (30 rows - 180 seats)	S3	120	2.0m	30	rp-3-groups	normal	1126	1126.0	0	1363.0	6135.0
3	A320 (30 rows - 180 seats)	S3	120	2.0m	30	rp-spread-4-groups	normal	1088	1087.0	0	1000.0	5403.0
1	A320 (30 rows - 180 seats)	S3	120	2.0m	30	rp-2-groups	normal	1088	1087.0	0	2505.0	7935.0
10	A320 (30 rows - 180 seats)	S3	120	2.0m	30	rp-3-groups	normal	1093	1092.0	0	1365.0	5858.0
11	A320 (30 rows - 180 seats)	S3	120	2.0m	30	rp-spread-4-groups	normal	1087	1085.0	0	785.0	5374.0
12	A320 (30 rows - 180 seats)	S3	120	2.0m	30	rp-spread-5-groups	normal	1081	1082.0	0	816.0	4619.0
14	A320 (30 rows - 180 seats)	S3	120	2.0m	30	rp-steep-4-groups	normal	1071	1070.0	0	925.0	4809.0
9	A320 (30 rows - 180 seats)	S3	120	2.0m	30	rp-2-groups	normal	1144	1143.0	0	2600.0	7966.0
13	A320 (30 rows - 180 seats)	S3	120	2.0m	30	rp-spread-6-groups	normal	1072	1072.0	0	557.0	3882.0
15	A320 (30 rows - 180 seats)	S3	120	2.0m	30	rp-steep-5-groups	normal	1092	1092.0	0	603.0	4128.0
16	A320 (30 rows - 180 seats)	S3	120	2.0m	30	rp-steep-6-groups	normal	1117	1118.0	0	607.0	3575.0
17	A320 (30 rows - 180 seats)	S3	120	2.0m	30	rp-2-groups	normal	1070	1069.0	0	2317.0	7675.0
18	A320 (30 rows - 180 seats)	S3	120	2.0m	30	rp-3-groups	normal	1139	1138.0	0	1570.0	5915.0
20	A320 (30 rows - 180 seats)	S3	120	2.0m	30	rp-spread-5-groups	normal	1105	1107.0	0	794.0	4681.0
19	A320 (30 rows - 180 seats)	S3	120	2.0m	30	rp-spread-4-groups	normal	1088	1086.0	0	914.0	5780.0
23	A320 (30 rows - 180 seats)	S3	120	2.0m	30	rp-steep-5-groups	normal	1071	1071.0	0	657.0	3966.0
22	A320 (30 rows - 180 seats)	S3	120	2.0m	30	rp-steep-4-groups	normal	1102	1101.0	0	944.0	4952.0
21	A320 (30 rows - 180 seats)	S3	120	2.0m	30	rp-spread-6-groups	normal	1097	1098.0	0	535.0	3940.0
24	A320 (30 rows - 180 seats)	S3	120	2.0m	30	rp-steep-6-groups	normal	1093	1094.0	0	541.0	3320.0
25	A320 (30 rows - 180 seats)	S3	120	2.0m	30	rp-2-groups	normal	1082	1081.0	0	2290.0	7660.0
26	A320 (30 rows - 180 seats)	S3	120	2.0m	30	rp-3-groups	normal	1121	1120.0	0	1490.0	5778.0
27	A320 (30 rows - 180 seats)	S3	120	2.0m	30	rp-spread-4-groups	normal	1120	1118.0	0	979.0	5706.0
30	A320 (30 rows - 180 seats)	S3	120	2.0m	30	rp-steep-4-groups	normal	1103	1102.0	0	1099.0	4978.0
31	A320 (30 rows - 180 seats)	S3	120	2.0m	30	rp-steep-5-groups	normal	1082	1082.0	0	614.0	4188.0
29	A320 (30 rows - 180 seats)	S3	120	2.0m	30	rp-spread-6-groups	normal	1092	1092.0	0	497.0	3915.0
28	A320 (30 rows - 180 seats)	S3	120	2.0m	30	rp-spread-5-groups	normal	1129	1131.0	0	723.0	4555.0
32	A320 (30 rows - 180 seats)	S3	120	2.0m	30	rp-steep-6-groups	normal	1095	1096.0	0	629.0	3430.0
33	A320 (30 rows - 180 seats)	S3	120	2.0m	30	rp-2-groups	normal	1125	1124.0	0	2579.0	7715.0
34	A320 (30 rows - 180 seats)	S3	120	2.0m	30	rp-3-groups	normal	1074	1073.0	0	1297.0	5836.0
35	A320 (30 rows - 180 seats)	S3	120	2.0m	30	rp-spread-4-groups	normal	1076	1075.0	0	781.0	5249.0
36	A320 (30 rows - 180 seats)	S3	120	2.0m	30	rp-spread-5-groups	normal	1086	1087.0	0	656.0	4628.0
38	A320 (30 rows - 180 seats)	S3	120	2.0m	30	rp-steep-4-groups	normal	1101	1100.0	0	1003.0	4742.0
39	A320 (30 rows - 180 seats)	S3	120	2.0m	30	rp-steep-5-groups	normal	1083	1083.0	0	772.0	3988.0
37	A320 (30 rows - 180 seats)	S3	120	2.0m	30	rp-spread-6-groups	normal	1092	1092.0	0	581.0	4062.0
40	A320 (30 rows - 180 seats)	S3	120	2.0m	30	rp-steep-6-groups	normal	1071	1072.0	0	517.0	3431.0
41	A320 (30 rows - 180 seats)	S3	120	2.0m	30	rp-2-groups	normal	1084	1083.0	0	2125.0	7673.0
42	A320 (30 rows - 180 seats)	S3	120	2.0m	30	rp-3-groups	normal	1143	1143.0	0	1720.0	6505.0
43	A320 (30 rows - 180 seats)	S3	120	2.0m	30	rp-spread-4-groups	normal	1116	1115.0	0	1013.0	5272.0
44	A320 (30 rows - 180 seats)	S3	120	2.0m	30	rp-spread-5-groups	normal	1056	1057.0	0	692.0	4176.0
45	A320 (30 rows - 180 seats)	S3	120	2.0m	30	rp-spread-6-groups	normal	1096	1097.0	0	630.0	4080.0
46	A320 (30 rows - 180 seats)	S3	120	2.0m	30	rp-steep-4-groups	normal	1098	1097.0	0	1032.0	4915.0
47	A320 (30 rows - 180 seats)	S3	120	2.0m	30	rp-steep-5-groups	normal	1114	1114.0	0	712.0	4110.0
48	A320 (30 rows - 180 seats)	S3	120	2.0m	30	rp-steep-6-groups	normal	1115	1116.0	0	612.0	3532.0
49	A320 (30 rows - 180 seats)	S3	120	2.0m	30	rp-2-groups	normal	1109	1108.0	0	2667.0	7665.0
50	A320 (30 rows - 180 seats)	S3	120	2.0m	30	rp-3-groups	normal	1092	1092.0	0	1281.0	5997.0
51	A320 (30 rows - 180 seats)	S3	120	2.0m	30	rp-spread-4-groups	normal	1083	1082.0	0	894.0	5472.0
52	A320 (30 rows - 180 seats)	S3	120	2.0m	30	rp-spread-5-groups	normal	1113	1115.0	0	803.0	4354.0
53	A320 (30 rows - 180 seats)	S3	120	2.0m	30	rp-spread-6-groups	normal	1071	1072.0	0	511.0	3904.0
55	A320 (30 rows - 180 seats)	S3	120	2.0m	30	rp-steep-5-groups	normal	1089	1089.0	0	572.0	3959.0
54	A320 (30 rows - 180 seats)	S3	120	2.0m	30	rp-steep-4-groups	normal	1122	1120.0	0	913.0	4947.0
56	A320 (30 rows - 180 seats)	S3	120	2.0m	30	rp-steep-6-groups	normal	1101	1102.0	0	517.0	3709.0
57	A320 (30 rows - 180 seats)	S3	120	2.0m	30	rp-2-groups	normal	1088	1087.0	0	1971.0	7978.0
59	A320 (30 rows - 180 seats)	S3	120	2.0m	30	rp-spread-4-groups	normal	1080	1079.0	0	829.0	5394.0
58	A320 (30 rows - 180 seats)	S3	120	2.0m	30	rp-3-groups	normal	1115	1115.0	0	1351.0	5897.0
60	A320 (30 rows - 180 seats)	S3	120	2.0m	30	rp-spread-5-groups	normal	1082	1083.0	0	691.0	4730.0
61	A320 (30 rows - 180 seats)	S3	120	2.0m	30	rp-spread-6-groups	normal	1085	1085.0	0	570.0	4061.0
63	A320 (30 rows - 180 seats)	S3	120	2.0m	30	rp-steep-5-groups	normal	1095	1096.0	0	843.0	4164.0
62	A320 (30 rows - 180 seats)	S3	120	2.0m	30	rp-steep-4-groups	normal	1099	1098.0	0	1020.0	5349.0
64	A320 (30 rows - 180 seats)	S3	120	2.0m	30	rp-steep-6-groups	normal	1129	1129.0	0	598.0	3535.0
65	A320 (30 rows - 180 seats)	S3	120	2.0m	30	rp-2-groups	normal	1139	1138.0	0	2642.0	7746.0
66	A320 (30 rows - 180 seats)	S3	120	2.0m	30	rp-3-groups	normal	1105	1105.0	0	1392.0	6080.0
67	A320 (30 rows - 180 seats)	S3	120	2.0m	30	rp-spread-4-groups	normal	1069	1068.0	0	790.0	5185.0
68	A320 (30 rows - 180 seats)	S3	120	2.0m	30	rp-spread-5-groups	normal	1092	1094.0	0	709.0	4499.0
69	A320 (30 rows - 180 seats)	S3	120	2.0m	30	rp-spread-6-groups	normal	1119	1119.0	0	575.0	4281.0
70	A320 (30 rows - 180 seats)	S3	120	2.0m	30	rp-steep-4-groups	normal	1118	1117.0	0	1011.0	4697.0
71	A320 (30 rows - 180 seats)	S3	120	2.0m	30	rp-steep-5-groups	normal	1112	1112.0	0	769.0	4002.0
73	A320 (30 rows - 180 seats)	S3	120	2.0m	30	rp-2-groups	normal	1112	1110.0	0	2644.0	7373.0
72	A320 (30 rows - 180 seats)	S3	120	2.0m	30	rp-steep-6-groups	normal	1097	1098.0	0	418.0	3457.0
75	A320 (30 rows - 180 seats)	S3	120	2.0m	30	rp-spread-4-groups	normal	1029	1028.0	0	935.0	5142.0
74	A320 (30 rows - 180 seats)	S3	120	2.0m	30	rp-3-groups	normal	1083	1083.0	0	1207.0	6402.0
76	A320 (30 rows - 180 seats)	S3	120	2.0m	30	rp-spread-5-groups	normal	1074	1075.0	0	808.0	4780.0
77	A320 (30 rows - 180 seats)	S3	120	2.0m	30	rp-spread-6-groups	normal	1078	1079.0	0	591.0	3986.0
78	A320 (30 rows - 180 seats)	S3	120	2.0m	30	rp-steep-4-groups	normal	1062	1061.0	0	858.0	4905.0
79	A320 (30 rows - 180 seats)	S3	120	2.0m	30	rp-steep-5-groups	normal	1095	1095.0	0	759.0	4236.0
80	A320 (30 rows - 180 seats)	S3	120	2.0m	30	rp-steep-6-groups	normal	1103	1104.0	0	603.0	3580.0
82	A320 (30 rows - 180 seats)	S3	120	2.0m	30	rp-3-groups	normal	1138	1137.0	0	1368.0	6033.0
81	A320 (30 rows - 180 seats)	S3	120	2.0m	30	rp-2-groups	normal	1147	1146.0	0	2182.0	7673.0
83	A320 (30 rows - 180 seats)	S3	120	2.0m	30	rp-spread-4-groups	normal	1099	1097.0	0	976.0	5496.0
84	A320 (30 rows - 180 seats)	S3	120	2.0m	30	rp-spread-5-groups	normal	1098	1099.0	0	660.0	4734.0
85	A320 (30 rows - 180 seats)	S3	120	2.0m	30	rp-spread-6-groups	normal	1099	1099.0	0	622.0	3907.0
86	A320 (30 rows - 180 seats)	S3	120	2.0m	30	rp-steep-4-groups	normal	1120	1119.0	0	1037.0	5143.0
87	A320 (30 rows - 180 seats)	S3	120	2.0m	30	rp-steep-5-groups	normal	1081	1082.0	0	664.0	4255.0
89	A320 (30 rows - 180 seats)	S3	120	2.0m	30	rp-2-groups	normal	1085	1084.0	0	2457.0	7545.0
88	A320 (30 rows - 180 seats)	S3	120	2.0m	30	rp-steep-6-groups	normal	1107	1108.0	0	628.0	3550.0
91	A320 (30 rows - 180 seats)	S3	120	2.0m	30	rp-spread-4-groups	normal	1096	1095.0	0	850.0	5535.0
92	A320 (30 rows - 180 seats)	S3	120	2.0m	30	rp-spread-5-groups	normal	1085	1086.0	0	722.0	4601.0
90	A320 (30 rows - 180 seats)	S3	120	2.0m	30	rp-3-groups	normal	1075	1075.0	0	1246.0	6095.0
94	A320 (30 rows - 180 seats)	S3	120	2.0m	30	rp-steep-4-groups	normal	1099	1098.0	0	909.0	4960.0
93	A320 (30 rows - 180 seats)	S3	120	2.0m	30	rp-spread-6-groups	normal	1095	1095.0	0	458.0	4162.0
95	A320 (30 rows - 180 seats)	S3	120	2.0m	30	rp-steep-5-groups	normal	1060	1060.0	0	736.0	4251.0
97	A320 (30 rows - 180 seats)	S3	120	2.0m	30	rp-2-groups	normal	1094	1093.0	0	2339.0	8148.0
96	A320 (30 rows - 180 seats)	S3	120	2.0m	30	rp-steep-6-groups	normal	1138	1139.0	0	580.0	3685.0
98	A320 (30 rows - 180 seats)	S3	120	2.0m	30	rp-3-groups	normal	1080	1080.0	0	1412.0	6171.0
99	A320 (30 rows - 180 seats)	S3	120	2.0m	30	rp-spread-4-groups	normal	1085	1083.0	0	1050.0	5278.0
100	A320 (30 rows - 180 seats)	S3	120	2.0m	30	rp-spread-5-groups	normal	1088	1090.0	0	730.0	4254.0
102	A320 (30 rows - 180 seats)	S3	120	2.0m	30	rp-steep-4-groups	normal	1087	1085.0	0	961.0	4764.0
101	A320 (30 rows - 180 seats)	S3	120	2.0m	30	rp-spread-6-groups	normal	1108	1108.0	0	550.0	4104.0
103	A320 (30 rows - 180 seats)	S3	120	2.0m	30	rp-steep-5-groups	normal	1099	1099.0	0	770.0	4425.0
105	A320 (30 rows - 180 seats)	S3	120	2.0m	30	rp-2-groups	normal	1093	1092.0	0	2519.0	7315.0
104	A320 (30 rows - 180 seats)	S3	120	2.0m	30	rp-steep-6-groups	normal	1070	1071.0	0	556.0	3688.0
106	A320 (30 rows - 180 seats)	S3	120	2.0m	30	rp-3-groups	normal	1084	1084.0	0	1403.0	5811.0
107	A320 (30 rows - 180 seats)	S3	120	2.0m	30	rp-spread-4-groups	normal	1113	1112.0	0	1031.0	5334.0
111	A320 (30 rows - 180 seats)	S3	120	2.0m	30	rp-steep-5-groups	normal	1076	1077.0	0	704.0	4221.0
109	A320 (30 rows - 180 seats)	S3	120	2.0m	30	rp-spread-6-groups	normal	1097	1098.0	0	461.0	4138.0
110	A320 (30 rows - 180 seats)	S3	120	2.0m	30	rp-steep-4-groups	normal	1102	1101.0	0	949.0	4959.0
108	A320 (30 rows - 180 seats)	S3	120	2.0m	30	rp-spread-5-groups	normal	1105	1107.0	0	652.0	4512.0
113	A320 (30 rows - 180 seats)	S3	120	2.0m	30	rp-2-groups	normal	1097	1095.0	0	2525.0	7518.0
112	A320 (30 rows - 180 seats)	S3	120	2.0m	30	rp-steep-6-groups	normal	1139	1140.0	0	578.0	3646.0
114	A320 (30 rows - 180 seats)	S3	120	2.0m	30	rp-3-groups	normal	1077	1077.0	0	1308.0	5961.0
115	A320 (30 rows - 180 seats)	S3	120	2.0m	30	rp-spread-4-groups	normal	1118	1117.0	0	1101.0	5219.0
116	A320 (30 rows - 180 seats)	S3	120	2.0m	30	rp-spread-5-groups	normal	1097	1098.0	0	755.0	4464.0
118	A320 (30 rows - 180 seats)	S3	120	2.0m	30	rp-steep-4-groups	normal	1116	1115.0	0	1125.0	4759.0
117	A320 (30 rows - 180 seats)	S3	120	2.0m	30	rp-spread-6-groups	normal	1082	1083.0	0	662.0	3832.0
119	A320 (30 rows - 180 seats)	S3	120	2.0m	30	rp-steep-5-groups	normal	1141	1141.0	0	714.0	4001.0
120	A320 (30 rows - 180 seats)	S3	120	2.0m	30	rp-steep-6-groups	normal	1108	1109.0	0	529.0	3601.0
121	A320 (30 rows - 180 seats)	S3	120	2.0m	30	rp-2-groups	normal	1106	1105.0	0	2361.0	7718.0
122	A320 (30 rows - 180 seats)	S3	120	2.0m	30	rp-3-groups	normal	1086	1086.0	0	1375.0	6177.0
123	A320 (30 rows - 180 seats)	S3	120	2.0m	30	rp-spread-4-groups	normal	1124	1123.0	0	921.0	5563.0
126	A320 (30 rows - 180 seats)	S3	120	2.0m	30	rp-steep-4-groups	normal	1110	1109.0	0	944.0	5059.0
124	A320 (30 rows - 180 seats)	S3	120	2.0m	30	rp-spread-5-groups	normal	1094	1095.0	0	691.0	4558.0
125	A320 (30 rows - 180 seats)	S3	120	2.0m	30	rp-spread-6-groups	normal	1092	1092.0	0	572.0	3966.0
127	A320 (30 rows - 180 seats)	S3	120	2.0m	30	rp-steep-5-groups	normal	1111	1111.0	0	710.0	4051.0
128	A320 (30 rows - 180 seats)	S3	120	2.0m	30	rp-steep-6-groups	normal	1085	1086.0	0	663.0	3615.0
129	A320 (30 rows - 180 seats)	S3	120	2.0m	30	rp-2-groups	normal	1132	1131.0	0	2532.0	7466.0
130	A320 (30 rows - 180 seats)	S3	120	2.0m	30	rp-3-groups	normal	1114	1114.0	0	1333.0	6117.0
131	A320 (30 rows - 180 seats)	S3	120	2.0m	30	rp-spread-4-groups	normal	1133	1132.0	0	1072.0	5656.0
132	A320 (30 rows - 180 seats)	S3	120	2.0m	30	rp-spread-5-groups	normal	1113	1115.0	0	740.0	4482.0
133	A320 (30 rows - 180 seats)	S3	120	2.0m	30	rp-spread-6-groups	normal	1113	1114.0	0	461.0	3857.0
134	A320 (30 rows - 180 seats)	S3	120	2.0m	30	rp-steep-4-groups	normal	1091	1090.0	0	963.0	4788.0
135	A320 (30 rows - 180 seats)	S3	120	2.0m	30	rp-steep-5-groups	normal	1110	1110.0	0	764.0	3982.0
137	A320 (30 rows - 180 seats)	S3	120	2.0m	30	rp-2-groups	normal	1117	1116.0	0	2425.0	8089.0
136	A320 (30 rows - 180 seats)	S3	120	2.0m	30	rp-steep-6-groups	normal	1105	1106.0	0	578.0	3611.0
138	A320 (30 rows - 180 seats)	S3	120	2.0m	30	rp-3-groups	normal	1169	1168.0	0	1522.0	6349.0
139	A320 (30 rows - 180 seats)	S3	120	2.0m	30	rp-spread-4-groups	normal	1065	1064.0	0	951.0	5463.0
140	A320 (30 rows - 180 seats)	S3	120	2.0m	30	rp-spread-5-groups	normal	1103	1105.0	0	706.0	4527.0
141	A320 (30 rows - 180 seats)	S3	120	2.0m	30	rp-spread-6-groups	normal	1108	1109.0	0	568.0	4124.0
142	A320 (30 rows - 180 seats)	S3	120	2.0m	30	rp-steep-4-groups	normal	1084	1083.0	0	930.0	4822.0
143	A320 (30 rows - 180 seats)	S3	120	2.0m	30	rp-steep-5-groups	normal	1105	1105.0	0	633.0	4157.0
145	A320 (30 rows - 180 seats)	S3	120	2.0m	30	rp-2-groups	normal	1101	1100.0	0	2531.0	8016.0
144	A320 (30 rows - 180 seats)	S3	120	2.0m	30	rp-steep-6-groups	normal	1109	1110.0	0	539.0	3231.0
146	A320 (30 rows - 180 seats)	S3	120	2.0m	30	rp-3-groups	normal	1104	1104.0	0	1220.0	6443.0
147	A320 (30 rows - 180 seats)	S3	120	2.0m	30	rp-spread-4-groups	normal	1064	1062.0	0	1067.0	5294.0
148	A320 (30 rows - 180 seats)	S3	120	2.0m	30	rp-spread-5-groups	normal	1124	1126.0	0	752.0	4279.0
149	A320 (30 rows - 180 seats)	S3	120	2.0m	30	rp-spread-6-groups	normal	1077	1077.0	0	579.0	3832.0
150	A320 (30 rows - 180 seats)	S3	120	2.0m	30	rp-steep-4-groups	normal	1083	1082.0	0	744.0	4856.0
151	A320 (30 rows - 180 seats)	S3	120	2.0m	30	rp-steep-5-groups	normal	1096	1096.0	0	710.0	3949.0
153	A320 (30 rows - 180 seats)	S3	120	2.0m	30	rp-2-groups	normal	1104	1103.0	0	2659.0	7463.0
152	A320 (30 rows - 180 seats)	S3	120	2.0m	30	rp-steep-6-groups	normal	1089	1089.0	0	549.0	3510.0
154	A320 (30 rows - 180 seats)	S3	120	2.0m	30	rp-3-groups	normal	1088	1087.0	0	1453.0	5692.0
155	A320 (30 rows - 180 seats)	S3	120	2.0m	30	rp-spread-4-groups	normal	1073	1072.0	0	1025.0	5381.0
157	A320 (30 rows - 180 seats)	S3	120	2.0m	30	rp-spread-6-groups	normal	1069	1069.0	0	635.0	4015.0
156	A320 (30 rows - 180 seats)	S3	120	2.0m	30	rp-spread-5-groups	normal	1090	1092.0	0	624.0	4504.0
158	A320 (30 rows - 180 seats)	S3	120	2.0m	30	rp-steep-4-groups	normal	1106	1105.0	0	1011.0	4824.0
159	A320 (30 rows - 180 seats)	S3	120	2.0m	30	rp-steep-5-groups	normal	1122	1122.0	0	877.0	3895.0
160	A320 (30 rows - 180 seats)	S3	120	2.0m	30	rp-steep-6-groups	normal	1077	1078.0	0	566.0	3529.0
161	A320 (30 rows - 180 seats)	S3	120	2.0m	30	rp-2-groups	normal	1113	1112.0	0	2186.0	8508.0
162	A320 (30 rows - 180 seats)	S3	120	2.0m	30	rp-3-groups	normal	1099	1099.0	0	1234.0	6397.0
163	A320 (30 rows - 180 seats)	S3	120	2.0m	30	rp-spread-4-groups	normal	1088	1087.0	0	1042.0	5241.0
164	A320 (30 rows - 180 seats)	S3	120	2.0m	30	rp-spread-5-groups	normal	1125	1127.0	0	739.0	4590.0
166	A320 (30 rows - 180 seats)	S3	120	2.0m	30	rp-steep-4-groups	normal	1082	1081.0	0	914.0	5127.0
165	A320 (30 rows - 180 seats)	S3	120	2.0m	30	rp-spread-6-groups	normal	1129	1130.0	0	589.0	4066.0
169	A320 (30 rows - 180 seats)	S3	120	2.0m	30	rp-2-groups	normal	1141	1140.0	0	2621.0	7978.0
167	A320 (30 rows - 180 seats)	S3	120	2.0m	30	rp-steep-5-groups	normal	1145	1145.0	0	739.0	4123.0
168	A320 (30 rows - 180 seats)	S3	120	2.0m	30	rp-steep-6-groups	normal	1116	1117.0	0	544.0	3466.0
170	A320 (30 rows - 180 seats)	S3	120	2.0m	30	rp-3-groups	normal	1087	1087.0	0	1328.0	5817.0
171	A320 (30 rows - 180 seats)	S3	120	2.0m	30	rp-spread-4-groups	normal	1063	1062.0	0	802.0	5520.0
172	A320 (30 rows - 180 seats)	S3	120	2.0m	30	rp-spread-5-groups	normal	1043	1045.0	0	769.0	4541.0
174	A320 (30 rows - 180 seats)	S3	120	2.0m	30	rp-steep-4-groups	normal	1117	1116.0	0	862.0	4841.0
173	A320 (30 rows - 180 seats)	S3	120	2.0m	30	rp-spread-6-groups	normal	1122	1122.0	0	643.0	4180.0
177	A320 (30 rows - 180 seats)	S3	120	2.0m	30	rp-2-groups	normal	1097	1096.0	0	2364.0	7518.0
175	A320 (30 rows - 180 seats)	S3	120	2.0m	30	rp-steep-5-groups	normal	1085	1085.0	0	855.0	4066.0
176	A320 (30 rows - 180 seats)	S3	120	2.0m	30	rp-steep-6-groups	normal	1066	1066.0	0	614.0	3605.0
178	A320 (30 rows - 180 seats)	S3	120	2.0m	30	rp-3-groups	normal	1082	1082.0	0	1487.0	6018.0
179	A320 (30 rows - 180 seats)	S3	120	2.0m	30	rp-spread-4-groups	normal	1055	1054.0	0	933.0	5209.0
180	A320 (30 rows - 180 seats)	S3	120	2.0m	30	rp-spread-5-groups	normal	1109	1111.0	0	703.0	4674.0
182	A320 (30 rows - 180 seats)	S3	120	2.0m	30	rp-steep-4-groups	normal	1121	1120.0	0	920.0	4836.0
181	A320 (30 rows - 180 seats)	S3	120	2.0m	30	rp-spread-6-groups	normal	1112	1112.0	0	613.0	3872.0
183	A320 (30 rows - 180 seats)	S3	120	2.0m	30	rp-steep-5-groups	normal	1084	1084.0	0	709.0	3875.0
184	A320 (30 rows - 180 seats)	S3	120	2.0m	30	rp-steep-6-groups	normal	1097	1098.0	0	574.0	3521.0
185	A320 (30 rows - 180 seats)	S3	120	2.0m	30	rp-2-groups	normal	1113	1112.0	0	2900.0	7712.0
186	A320 (30 rows - 180 seats)	S3	120	2.0m	30	rp-3-groups	normal	1131	1130.0	0	1519.0	5874.0
187	A320 (30 rows - 180 seats)	S3	120	2.0m	30	rp-spread-4-groups	normal	1107	1106.0	0	903.0	5403.0
188	A320 (30 rows - 180 seats)	S3	120	2.0m	30	rp-spread-5-groups	normal	1085	1086.0	0	728.0	4689.0
190	A320 (30 rows - 180 seats)	S3	120	2.0m	30	rp-steep-4-groups	normal	1118	1117.0	0	1098.0	4666.0
189	A320 (30 rows - 180 seats)	S3	120	2.0m	30	rp-spread-6-groups	normal	1101	1101.0	0	693.0	3902.0
191	A320 (30 rows - 180 seats)	S3	120	2.0m	30	rp-steep-5-groups	normal	1091	1091.0	0	741.0	4126.0
192	A320 (30 rows - 180 seats)	S3	120	2.0m	30	rp-steep-6-groups	normal	1074	1075.0	0	663.0	3426.0
194	A320 (30 rows - 180 seats)	S3	120	2.0m	30	rp-3-groups	normal	1096	1096.0	0	1458.0	6058.0
193	A320 (30 rows - 180 seats)	S3	120	2.0m	30	rp-2-groups	normal	1080	1079.0	0	2436.0	7612.0
195	A320 (30 rows - 180 seats)	S3	120	2.0m	30	rp-spread-4-groups	normal	1070	1068.0	0	884.0	5429.0
196	A320 (30 rows - 180 seats)	S3	120	2.0m	30	rp-spread-5-groups	normal	1064	1066.0	0	655.0	4531.0
197	A320 (30 rows - 180 seats)	S3	120	2.0m	30	rp-spread-6-groups	normal	1097	1097.0	0	555.0	4216.0
198	A320 (30 rows - 180 seats)	S3	120	2.0m	30	rp-steep-4-groups	normal	1106	1105.0	0	889.0	5058.0
199	A320 (30 rows - 180 seats)	S3	120	2.0m	30	rp-steep-5-groups	normal	1072	1072.0	0	635.0	3903.0
200	A320 (30 rows - 180 seats)	S3	120	2.0m	30	rp-steep-6-groups	normal	1064	1065.0	0	492.0	3389.0
203	A320 (30 rows - 180 seats)	S3	120	2.0m	30	rp-spread-4-groups	normal	1087	1085.0	0	871.0	5257.0
201	A320 (30 rows - 180 seats)	S3	120	2.0m	30	rp-2-groups	normal	1156	1155.0	0	2935.0	8506.0
202	A320 (30 rows - 180 seats)	S3	120	2.0m	30	rp-3-groups	normal	1069	1069.0	0	1312.0	5778.0
204	A320 (30 rows - 180 seats)	S3	120	2.0m	30	rp-spread-5-groups	normal	1117	1119.0	0	855.0	4572.0
205	A320 (30 rows - 180 seats)	S3	120	2.0m	30	rp-spread-6-groups	normal	1083	1084.0	0	602.0	4024.0
206	A320 (30 rows - 180 seats)	S3	120	2.0m	30	rp-steep-4-groups	normal	1102	1101.0	0	889.0	4938.0
207	A320 (30 rows - 180 seats)	S3	120	2.0m	30	rp-steep-5-groups	normal	1064	1064.0	0	691.0	4167.0
208	A320 (30 rows - 180 seats)	S3	120	2.0m	30	rp-steep-6-groups	normal	1060	1060.0	0	462.0	3444.0
209	A320 (30 rows - 180 seats)	S3	120	2.0m	30	rp-2-groups	normal	1113	1112.0	0	2562.0	7938.0
210	A320 (30 rows - 180 seats)	S3	120	2.0m	30	rp-3-groups	normal	1084	1084.0	0	1418.0	6007.0
211	A320 (30 rows - 180 seats)	S3	120	2.0m	30	rp-spread-4-groups	normal	1091	1090.0	0	919.0	5442.0
212	A320 (30 rows - 180 seats)	S3	120	2.0m	30	rp-spread-5-groups	normal	1108	1110.0	0	627.0	4561.0
213	A320 (30 rows - 180 seats)	S3	120	2.0m	30	rp-spread-6-groups	normal	1087	1087.0	0	585.0	4092.0
214	A320 (30 rows - 180 seats)	S3	120	2.0m	30	rp-steep-4-groups	normal	1119	1118.0	0	1171.0	4912.0
215	A320 (30 rows - 180 seats)	S3	120	2.0m	30	rp-steep-5-groups	normal	1123	1123.0	0	671.0	4150.0
216	A320 (30 rows - 180 seats)	S3	120	2.0m	30	rp-steep-6-groups	normal	1114	1115.0	0	628.0	3644.0
217	A320 (30 rows - 180 seats)	S3	120	2.0m	30	rp-2-groups	normal	1118	1117.0	0	2296.0	8095.0
218	A320 (30 rows - 180 seats)	S3	120	2.0m	30	rp-3-groups	normal	1112	1112.0	0	1452.0	6204.0
219	A320 (30 rows - 180 seats)	S3	120	2.0m	30	rp-spread-4-groups	normal	1093	1092.0	0	901.0	5167.0
220	A320 (30 rows - 180 seats)	S3	120	2.0m	30	rp-spread-5-groups	normal	1091	1092.0	0	682.0	4425.0
221	A320 (30 rows - 180 seats)	S3	120	2.0m	30	rp-spread-6-groups	normal	1079	1080.0	0	461.0	3992.0
222	A320 (30 rows - 180 seats)	S3	120	2.0m	30	rp-steep-4-groups	normal	1108	1107.0	0	815.0	4997.0
223	A320 (30 rows - 180 seats)	S3	120	2.0m	30	rp-steep-5-groups	normal	1105	1105.0	0	824.0	3978.0
225	A320 (30 rows - 180 seats)	S3	120	2.0m	30	rp-2-groups	normal	1137	1136.0	0	2487.0	8129.0
224	A320 (30 rows - 180 seats)	S3	120	2.0m	30	rp-steep-6-groups	normal	1117	1118.0	0	529.0	3713.0
226	A320 (30 rows - 180 seats)	S3	120	2.0m	30	rp-3-groups	normal	1125	1124.0	0	1390.0	6176.0
227	A320 (30 rows - 180 seats)	S3	120	2.0m	30	rp-spread-4-groups	normal	1087	1086.0	0	970.0	5303.0
228	A320 (30 rows - 180 seats)	S3	120	2.0m	30	rp-spread-5-groups	normal	1093	1095.0	0	655.0	4594.0
229	A320 (30 rows - 180 seats)	S3	120	2.0m	30	rp-spread-6-groups	normal	1096	1096.0	0	614.0	4205.0
230	A320 (30 rows - 180 seats)	S3	120	2.0m	30	rp-steep-4-groups	normal	1127	1126.0	0	976.0	4968.0
231	A320 (30 rows - 180 seats)	S3	120	2.0m	30	rp-steep-5-groups	normal	1079	1079.0	0	717.0	4035.0
232	A320 (30 rows - 180 seats)	S3	120	2.0m	30	rp-steep-6-groups	normal	1100	1100.0	0	564.0	3472.0
233	A320 (30 rows - 180 seats)	S3	120	2.0m	30	rp-2-groups	normal	1134	1133.0	0	2354.0	7559.0
234	A320 (30 rows - 180 seats)	S3	120	2.0m	30	rp-3-groups	normal	1068	1067.0	0	1491.0	6305.0
236	A320 (30 rows - 180 seats)	S3	120	2.0m	30	rp-spread-5-groups	normal	1107	1109.0	0	725.0	4819.0
235	A320 (30 rows - 180 seats)	S3	120	2.0m	30	rp-spread-4-groups	normal	1082	1080.0	0	1028.0	5270.0
237	A320 (30 rows - 180 seats)	S3	120	2.0m	30	rp-spread-6-groups	normal	1068	1068.0	0	516.0	3999.0
238	A320 (30 rows - 180 seats)	S3	120	2.0m	30	rp-steep-4-groups	normal	1104	1103.0	0	877.0	4717.0
239	A320 (30 rows - 180 seats)	S3	120	2.0m	30	rp-steep-5-groups	normal	1115	1115.0	0	724.0	3948.0
241	A320 (30 rows - 180 seats)	S3	120	2.0m	30	rp-2-groups	normal	1115	1114.0	0	2687.0	7735.0
240	A320 (30 rows - 180 seats)	S3	120	2.0m	30	rp-steep-6-groups	normal	1094	1095.0	0	529.0	3312.0
242	A320 (30 rows - 180 seats)	S3	120	2.0m	30	rp-3-groups	normal	1128	1127.0	0	1444.0	5954.0
245	A320 (30 rows - 180 seats)	S3	120	2.0m	30	rp-spread-6-groups	normal	1100	1101.0	0	607.0	4181.0
243	A320 (30 rows - 180 seats)	S3	120	2.0m	30	rp-spread-4-groups	normal	1117	1116.0	0	931.0	5388.0
244	A320 (30 rows - 180 seats)	S3	120	2.0m	30	rp-spread-5-groups	normal	1092	1094.0	0	679.0	4493.0
246	A320 (30 rows - 180 seats)	S3	120	2.0m	30	rp-steep-4-groups	normal	1111	1110.0	0	849.0	5131.0
249	A320 (30 rows - 180 seats)	S3	120	2.0m	30	rp-2-groups	normal	1104	1103.0	0	2764.0	7882.0
248	A320 (30 rows - 180 seats)	S3	120	2.0m	30	rp-steep-6-groups	normal	1087	1088.0	0	558.0	3478.0
247	A320 (30 rows - 180 seats)	S3	120	2.0m	30	rp-steep-5-groups	normal	1101	1101.0	0	650.0	4105.0
250	A320 (30 rows - 180 seats)	S3	120	2.0m	30	rp-3-groups	normal	1106	1106.0	0	1419.0	6146.0
251	A320 (30 rows - 180 seats)	S3	120	2.0m	30	rp-spread-4-groups	normal	1073	1072.0	0	1031.0	5143.0
252	A320 (30 rows - 180 seats)	S3	120	2.0m	30	rp-spread-5-groups	normal	1074	1076.0	0	637.0	4530.0
253	A320 (30 rows - 180 seats)	S3	120	2.0m	30	rp-spread-6-groups	normal	1053	1054.0	0	471.0	3733.0
254	A320 (30 rows - 180 seats)	S3	120	2.0m	30	rp-steep-4-groups	normal	1102	1101.0	0	926.0	4888.0
257	A320 (30 rows - 180 seats)	S3	120	2.0m	30	rp-2-groups	normal	1060	1059.0	0	2465.0	7938.0
255	A320 (30 rows - 180 seats)	S3	120	2.0m	30	rp-steep-5-groups	normal	1137	1137.0	0	589.0	4384.0
256	A320 (30 rows - 180 seats)	S3	120	2.0m	30	rp-steep-6-groups	normal	1129	1130.0	0	583.0	3424.0
258	A320 (30 rows - 180 seats)	S3	120	2.0m	30	rp-3-groups	normal	1118	1118.0	0	1500.0	6064.0
260	A320 (30 rows - 180 seats)	S3	120	2.0m	30	rp-spread-5-groups	normal	1075	1077.0	0	775.0	4694.0
259	A320 (30 rows - 180 seats)	S3	120	2.0m	30	rp-spread-4-groups	normal	1102	1101.0	0	1093.0	5394.0
261	A320 (30 rows - 180 seats)	S3	120	2.0m	30	rp-spread-6-groups	normal	1087	1088.0	0	538.0	3961.0
262	A320 (30 rows - 180 seats)	S3	120	2.0m	30	rp-steep-4-groups	normal	1108	1107.0	0	804.0	5169.0
263	A320 (30 rows - 180 seats)	S3	120	2.0m	30	rp-steep-5-groups	normal	1085	1085.0	0	767.0	3701.0
264	A320 (30 rows - 180 seats)	S3	120	2.0m	30	rp-steep-6-groups	normal	1109	1110.0	0	680.0	3490.0
265	A320 (30 rows - 180 seats)	S3	120	2.0m	30	rp-2-groups	normal	1104	1103.0	0	2257.0	7891.0
266	A320 (30 rows - 180 seats)	S3	120	2.0m	30	rp-3-groups	normal	1103	1103.0	0	1474.0	5868.0
267	A320 (30 rows - 180 seats)	S3	120	2.0m	30	rp-spread-4-groups	normal	1098	1097.0	0	1254.0	5340.0
268	A320 (30 rows - 180 seats)	S3	120	2.0m	30	rp-spread-5-groups	normal	1102	1103.0	0	685.0	4592.0
270	A320 (30 rows - 180 seats)	S3	120	2.0m	30	rp-steep-4-groups	normal	1120	1119.0	0	990.0	4979.0
269	A320 (30 rows - 180 seats)	S3	120	2.0m	30	rp-spread-6-groups	normal	1118	1119.0	0	535.0	4077.0
271	A320 (30 rows - 180 seats)	S3	120	2.0m	30	rp-steep-5-groups	normal	1123	1123.0	0	614.0	4021.0
272	A320 (30 rows - 180 seats)	S3	120	2.0m	30	rp-steep-6-groups	normal	1080	1081.0	0	512.0	3565.0
274	A320 (30 rows - 180 seats)	S3	120	2.0m	30	rp-3-groups	normal	1100	1100.0	0	1672.0	5885.0
273	A320 (30 rows - 180 seats)	S3	120	2.0m	30	rp-2-groups	normal	1133	1132.0	0	2383.0	7774.0
275	A320 (30 rows - 180 seats)	S3	120	2.0m	30	rp-spread-4-groups	normal	1075	1074.0	0	1003.0	5314.0
276	A320 (30 rows - 180 seats)	S3	120	2.0m	30	rp-spread-5-groups	normal	1082	1084.0	0	663.0	4538.0
277	A320 (30 rows - 180 seats)	S3	120	2.0m	30	rp-spread-6-groups	normal	1080	1081.0	0	547.0	4161.0
278	A320 (30 rows - 180 seats)	S3	120	2.0m	30	rp-steep-4-groups	normal	1088	1087.0	0	997.0	4693.0
279	A320 (30 rows - 180 seats)	S3	120	2.0m	30	rp-steep-5-groups	normal	1064	1064.0	0	648.0	4111.0
280	A320 (30 rows - 180 seats)	S3	120	2.0m	30	rp-steep-6-groups	normal	1082	1083.0	0	435.0	3584.0
281	A320 (30 rows - 180 seats)	S3	120	2.0m	30	rp-2-groups	normal	1077	1076.0	0	2754.0	8178.0
282	A320 (30 rows - 180 seats)	S3	120	2.0m	30	rp-3-groups	normal	1090	1090.0	0	1315.0	6516.0
283	A320 (30 rows - 180 seats)	S3	120	2.0m	30	rp-spread-4-groups	normal	1119	1118.0	0	1042.0	5290.0
284	A320 (30 rows - 180 seats)	S3	120	2.0m	30	rp-spread-5-groups	normal	1070	1072.0	0	676.0	4510.0
285	A320 (30 rows - 180 seats)	S3	120	2.0m	30	rp-spread-6-groups	normal	1097	1097.0	0	518.0	4007.0
286	A320 (30 rows - 180 seats)	S3	120	2.0m	30	rp-steep-4-groups	normal	1104	1103.0	0	966.0	4971.0
288	A320 (30 rows - 180 seats)	S3	120	2.0m	30	rp-steep-6-groups	normal	1083	1084.0	0	698.0	3655.0
287	A320 (30 rows - 180 seats)	S3	120	2.0m	30	rp-steep-5-groups	normal	1094	1094.0	0	652.0	4054.0
289	A320 (30 rows - 180 seats)	S3	120	2.0m	30	rp-2-groups	normal	1124	1123.0	0	2257.0	7678.0
290	A320 (30 rows - 180 seats)	S3	120	2.0m	30	rp-3-groups	normal	1086	1085.0	0	1571.0	6166.0
291	A320 (30 rows - 180 seats)	S3	120	2.0m	30	rp-spread-4-groups	normal	1082	1081.0	0	916.0	5089.0
292	A320 (30 rows - 180 seats)	S3	120	2.0m	30	rp-spread-5-groups	normal	1092	1093.0	0	651.0	4535.0
293	A320 (30 rows - 180 seats)	S3	120	2.0m	30	rp-spread-6-groups	normal	1098	1099.0	0	566.0	4082.0
294	A320 (30 rows - 180 seats)	S3	120	2.0m	30	rp-steep-4-groups	normal	1100	1099.0	0	1093.0	5038.0
295	A320 (30 rows - 180 seats)	S3	120	2.0m	30	rp-steep-5-groups	normal	1070	1070.0	0	655.0	4202.0
297	A320 (30 rows - 180 seats)	S3	120	2.0m	30	rp-2-groups	normal	1103	1102.0	0	2224.0	7585.0
296	A320 (30 rows - 180 seats)	S3	120	2.0m	30	rp-steep-6-groups	normal	1146	1146.0	0	508.0	3633.0
298	A320 (30 rows - 180 seats)	S3	120	2.0m	30	rp-3-groups	normal	1108	1108.0	0	1538.0	5986.0
300	A320 (30 rows - 180 seats)	S3	120	2.0m	30	rp-spread-5-groups	normal	1049	1051.0	0	730.0	4543.0
299	A320 (30 rows - 180 seats)	S3	120	2.0m	30	rp-spread-4-groups	normal	1086	1085.0	0	945.0	5341.0
301	A320 (30 rows - 180 seats)	S3	120	2.0m	30	rp-spread-6-groups	normal	1095	1095.0	0	577.0	3957.0
302	A320 (30 rows - 180 seats)	S3	120	2.0m	30	rp-steep-4-groups	normal	1086	1085.0	0	988.0	5278.0
304	A320 (30 rows - 180 seats)	S3	120	2.0m	30	rp-steep-6-groups	normal	1094	1095.0	0	493.0	3374.0
305	A320 (30 rows - 180 seats)	S3	120	2.0m	30	rp-2-groups	normal	1117	1116.0	0	2579.0	7296.0
303	A320 (30 rows - 180 seats)	S3	120	2.0m	30	rp-steep-5-groups	normal	1128	1128.0	0	637.0	4036.0
306	A320 (30 rows - 180 seats)	S3	120	2.0m	30	rp-3-groups	normal	1123	1123.0	0	1324.0	6088.0
308	A320 (30 rows - 180 seats)	S3	120	2.0m	30	rp-spread-5-groups	normal	1057	1058.0	0	656.0	4767.0
307	A320 (30 rows - 180 seats)	S3	120	2.0m	30	rp-spread-4-groups	normal	1100	1099.0	0	990.0	5231.0
309	A320 (30 rows - 180 seats)	S3	120	2.0m	30	rp-spread-6-groups	normal	1118	1119.0	0	509.0	4183.0
310	A320 (30 rows - 180 seats)	S3	120	2.0m	30	rp-steep-4-groups	normal	1099	1097.0	0	970.0	4891.0
311	A320 (30 rows - 180 seats)	S3	120	2.0m	30	rp-steep-5-groups	normal	1078	1079.0	0	810.0	4113.0
313	A320 (30 rows - 180 seats)	S3	120	2.0m	30	rp-2-groups	normal	1106	1105.0	0	2326.0	8023.0
312	A320 (30 rows - 180 seats)	S3	120	2.0m	30	rp-steep-6-groups	normal	1108	1109.0	0	611.0	3438.0
314	A320 (30 rows - 180 seats)	S3	120	2.0m	30	rp-3-groups	normal	1132	1132.0	0	1594.0	6013.0
315	A320 (30 rows - 180 seats)	S3	120	2.0m	30	rp-spread-4-groups	normal	1119	1118.0	0	1065.0	5166.0
316	A320 (30 rows - 180 seats)	S3	120	2.0m	30	rp-spread-5-groups	normal	1082	1084.0	0	801.0	4499.0
317	A320 (30 rows - 180 seats)	S3	120	2.0m	30	rp-spread-6-groups	normal	1070	1070.0	0	502.0	3717.0
318	A320 (30 rows - 180 seats)	S3	120	2.0m	30	rp-steep-4-groups	normal	1087	1086.0	0	875.0	4850.0
321	A320 (30 rows - 180 seats)	S3	120	2.0m	30	rp-2-groups	normal	1139	1138.0	0	2744.0	8143.0
319	A320 (30 rows - 180 seats)	S3	120	2.0m	30	rp-steep-5-groups	normal	1115	1115.0	0	804.0	4001.0
320	A320 (30 rows - 180 seats)	S3	120	2.0m	30	rp-steep-6-groups	normal	1112	1113.0	0	603.0	3575.0
322	A320 (30 rows - 180 seats)	S3	120	2.0m	30	rp-3-groups	normal	1111	1111.0	0	1448.0	6292.0
324	A320 (30 rows - 180 seats)	S3	120	2.0m	30	rp-spread-5-groups	normal	1076	1078.0	0	686.0	4602.0
323	A320 (30 rows - 180 seats)	S3	120	2.0m	30	rp-spread-4-groups	normal	1100	1098.0	0	965.0	5197.0
325	A320 (30 rows - 180 seats)	S3	120	2.0m	30	rp-spread-6-groups	normal	1105	1106.0	0	621.0	3932.0
326	A320 (30 rows - 180 seats)	S3	120	2.0m	30	rp-steep-4-groups	normal	1062	1061.0	0	841.0	4775.0
328	A320 (30 rows - 180 seats)	S3	120	2.0m	30	rp-steep-6-groups	normal	1083	1084.0	0	520.0	3562.0
327	A320 (30 rows - 180 seats)	S3	120	2.0m	30	rp-steep-5-groups	normal	1102	1102.0	0	758.0	4234.0
329	A320 (30 rows - 180 seats)	S3	120	2.0m	30	rp-2-groups	normal	1139	1138.0	0	2579.0	7999.0
330	A320 (30 rows - 180 seats)	S3	120	2.0m	30	rp-3-groups	normal	1092	1092.0	0	1451.0	6190.0
331	A320 (30 rows - 180 seats)	S3	120	2.0m	30	rp-spread-4-groups	normal	1065	1064.0	0	833.0	5294.0
332	A320 (30 rows - 180 seats)	S3	120	2.0m	30	rp-spread-5-groups	normal	1099	1101.0	0	737.0	4318.0
333	A320 (30 rows - 180 seats)	S3	120	2.0m	30	rp-spread-6-groups	normal	1051	1052.0	0	479.0	3902.0
334	A320 (30 rows - 180 seats)	S3	120	2.0m	30	rp-steep-4-groups	normal	1099	1098.0	0	1017.0	5053.0
335	A320 (30 rows - 180 seats)	S3	120	2.0m	30	rp-steep-5-groups	normal	1074	1074.0	0	635.0	4009.0
337	A320 (30 rows - 180 seats)	S3	120	2.0m	30	rp-2-groups	normal	1094	1093.0	0	2556.0	7661.0
336	A320 (30 rows - 180 seats)	S3	120	2.0m	30	rp-steep-6-groups	normal	1085	1085.0	0	675.0	3413.0
338	A320 (30 rows - 180 seats)	S3	120	2.0m	30	rp-3-groups	normal	1091	1091.0	0	1757.0	6057.0
340	A320 (30 rows - 180 seats)	S3	120	2.0m	30	rp-spread-5-groups	normal	1078	1080.0	0	645.0	4489.0
339	A320 (30 rows - 180 seats)	S3	120	2.0m	30	rp-spread-4-groups	normal	1109	1108.0	0	947.0	5561.0
341	A320 (30 rows - 180 seats)	S3	120	2.0m	30	rp-spread-6-groups	normal	1111	1112.0	0	601.0	3992.0
345	A320 (30 rows - 180 seats)	S3	120	2.0m	30	rp-2-groups	normal	1082	1081.0	0	2254.0	8025.0
343	A320 (30 rows - 180 seats)	S3	120	2.0m	30	rp-steep-5-groups	normal	1083	1083.0	0	595.0	3818.0
344	A320 (30 rows - 180 seats)	S3	120	2.0m	30	rp-steep-6-groups	normal	1081	1082.0	0	522.0	3319.0
342	A320 (30 rows - 180 seats)	S3	120	2.0m	30	rp-steep-4-groups	normal	1089	1088.0	0	999.0	4685.0
346	A320 (30 rows - 180 seats)	S3	120	2.0m	30	rp-3-groups	normal	1105	1105.0	0	1541.0	6291.0
347	A320 (30 rows - 180 seats)	S3	120	2.0m	30	rp-spread-4-groups	normal	1098	1097.0	0	914.0	5147.0
348	A320 (30 rows - 180 seats)	S3	120	2.0m	30	rp-spread-5-groups	normal	1081	1083.0	0	694.0	4366.0
349	A320 (30 rows - 180 seats)	S3	120	2.0m	30	rp-spread-6-groups	normal	1089	1090.0	0	477.0	3955.0
350	A320 (30 rows - 180 seats)	S3	120	2.0m	30	rp-steep-4-groups	normal	1083	1082.0	0	878.0	4839.0
354	A320 (30 rows - 180 seats)	S3	120	2.0m	30	rp-3-groups	normal	1071	1070.0	0	1290.0	5732.0
351	A320 (30 rows - 180 seats)	S3	120	2.0m	30	rp-steep-5-groups	normal	1121	1121.0	0	681.0	4291.0
352	A320 (30 rows - 180 seats)	S3	120	2.0m	30	rp-steep-6-groups	normal	1142	1143.0	0	590.0	3695.0
353	A320 (30 rows - 180 seats)	S3	120	2.0m	30	rp-2-groups	normal	1097	1096.0	0	2441.0	8105.0
356	A320 (30 rows - 180 seats)	S3	120	2.0m	30	rp-spread-5-groups	normal	1074	1076.0	0	694.0	4238.0
355	A320 (30 rows - 180 seats)	S3	120	2.0m	30	rp-spread-4-groups	normal	1082	1081.0	0	1048.0	5233.0
357	A320 (30 rows - 180 seats)	S3	120	2.0m	30	rp-spread-6-groups	normal	1074	1074.0	0	698.0	3781.0
358	A320 (30 rows - 180 seats)	S3	120	2.0m	30	rp-steep-4-groups	normal	1098	1097.0	0	884.0	4884.0
359	A320 (30 rows - 180 seats)	S3	120	2.0m	30	rp-steep-5-groups	normal	1113	1114.0	0	678.0	4047.0
361	A320 (30 rows - 180 seats)	S3	120	2.0m	30	rp-2-groups	normal	1147	1146.0	0	2301.0	8215.0
360	A320 (30 rows - 180 seats)	S3	120	2.0m	30	rp-steep-6-groups	normal	1121	1122.0	0	604.0	3565.0
362	A320 (30 rows - 180 seats)	S3	120	2.0m	30	rp-3-groups	normal	1103	1103.0	0	1758.0	6226.0
363	A320 (30 rows - 180 seats)	S3	120	2.0m	30	rp-spread-4-groups	normal	1126	1125.0	0	1114.0	5624.0
364	A320 (30 rows - 180 seats)	S3	120	2.0m	30	rp-spread-5-groups	normal	1117	1118.0	0	682.0	4584.0
365	A320 (30 rows - 180 seats)	S3	120	2.0m	30	rp-spread-6-groups	normal	1130	1131.0	0	640.0	4005.0
366	A320 (30 rows - 180 seats)	S3	120	2.0m	30	rp-steep-4-groups	normal	1099	1098.0	0	756.0	4956.0
369	A320 (30 rows - 180 seats)	S3	120	2.0m	30	rp-2-groups	normal	1071	1070.0	0	2765.0	7817.0
367	A320 (30 rows - 180 seats)	S3	120	2.0m	30	rp-steep-5-groups	normal	1075	1075.0	0	628.0	3968.0
368	A320 (30 rows - 180 seats)	S3	120	2.0m	30	rp-steep-6-groups	normal	1112	1113.0	0	563.0	3330.0
370	A320 (30 rows - 180 seats)	S3	120	2.0m	30	rp-3-groups	normal	1108	1108.0	0	1458.0	5951.0
372	A320 (30 rows - 180 seats)	S3	120	2.0m	30	rp-spread-5-groups	normal	1053	1055.0	0	791.0	4523.0
371	A320 (30 rows - 180 seats)	S3	120	2.0m	30	rp-spread-4-groups	normal	1095	1093.0	0	931.0	5431.0
373	A320 (30 rows - 180 seats)	S3	120	2.0m	30	rp-spread-6-groups	normal	1088	1088.0	0	531.0	4101.0
374	A320 (30 rows - 180 seats)	S3	120	2.0m	30	rp-steep-4-groups	normal	1093	1092.0	0	950.0	4735.0
375	A320 (30 rows - 180 seats)	S3	120	2.0m	30	rp-steep-5-groups	normal	1089	1089.0	0	677.0	4108.0
377	A320 (30 rows - 180 seats)	S3	120	2.0m	30	rp-2-groups	normal	1138	1137.0	0	2667.0	7635.0
376	A320 (30 rows - 180 seats)	S3	120	2.0m	30	rp-steep-6-groups	normal	1094	1095.0	0	578.0	3499.0
378	A320 (30 rows - 180 seats)	S3	120	2.0m	30	rp-3-groups	normal	1068	1068.0	0	1393.0	5971.0
379	A320 (30 rows - 180 seats)	S3	120	2.0m	30	rp-spread-4-groups	normal	1129	1127.0	0	1196.0	5298.0
380	A320 (30 rows - 180 seats)	S3	120	2.0m	30	rp-spread-5-groups	normal	1086	1088.0	0	794.0	4479.0
381	A320 (30 rows - 180 seats)	S3	120	2.0m	30	rp-spread-6-groups	normal	1097	1098.0	0	576.0	4012.0
382	A320 (30 rows - 180 seats)	S3	120	2.0m	30	rp-steep-4-groups	normal	1113	1112.0	0	882.0	4696.0
383	A320 (30 rows - 180 seats)	S3	120	2.0m	30	rp-steep-5-groups	normal	1092	1092.0	0	789.0	3971.0
384	A320 (30 rows - 180 seats)	S3	120	2.0m	30	rp-steep-6-groups	normal	1106	1107.0	0	520.0	3386.0
385	A320 (30 rows - 180 seats)	S3	120	2.0m	30	rp-2-groups	normal	1129	1127.0	0	2645.0	7970.0
386	A320 (30 rows - 180 seats)	S3	120	2.0m	30	rp-3-groups	normal	1105	1105.0	0	1324.0	6345.0
388	A320 (30 rows - 180 seats)	S3	120	2.0m	30	rp-spread-5-groups	normal	1113	1114.0	0	735.0	4465.0
387	A320 (30 rows - 180 seats)	S3	120	2.0m	30	rp-spread-4-groups	normal	1114	1112.0	0	853.0	5379.0
389	A320 (30 rows - 180 seats)	S3	120	2.0m	30	rp-spread-6-groups	normal	1052	1053.0	0	568.0	4195.0
390	A320 (30 rows - 180 seats)	S3	120	2.0m	30	rp-steep-4-groups	normal	1100	1099.0	0	899.0	4958.0
391	A320 (30 rows - 180 seats)	S3	120	2.0m	30	rp-steep-5-groups	normal	1066	1066.0	0	687.0	3986.0
393	A320 (30 rows - 180 seats)	S3	120	2.0m	30	rp-2-groups	normal	1108	1107.0	0	2387.0	7579.0
392	A320 (30 rows - 180 seats)	S3	120	2.0m	30	rp-steep-6-groups	normal	1128	1128.0	0	553.0	3817.0
395	A320 (30 rows - 180 seats)	S3	120	2.0m	30	rp-spread-4-groups	normal	1084	1083.0	0	824.0	5145.0
396	A320 (30 rows - 180 seats)	S3	120	2.0m	30	rp-spread-5-groups	normal	1097	1099.0	0	678.0	4711.0
394	A320 (30 rows - 180 seats)	S3	120	2.0m	30	rp-3-groups	normal	1109	1109.0	0	1531.0	5817.0
397	A320 (30 rows - 180 seats)	S3	120	2.0m	30	rp-spread-6-groups	normal	1103	1103.0	0	454.0	3935.0
398	A320 (30 rows - 180 seats)	S3	120	2.0m	30	rp-steep-4-groups	normal	1116	1115.0	0	1047.0	5064.0
399	A320 (30 rows - 180 seats)	S3	120	2.0m	30	rp-steep-5-groups	normal	1122	1123.0	0	872.0	4264.0
400	A320 (30 rows - 180 seats)	S3	120	2.0m	30	rp-steep-6-groups	normal	1116	1117.0	0	620.0	3616.0
401	A320 (30 rows - 180 seats)	S3	120	2.0m	30	rp-2-groups	normal	1123	1122.0	0	2257.0	8088.0
403	A320 (30 rows - 180 seats)	S3	120	2.0m	30	rp-spread-4-groups	normal	1075	1073.0	0	928.0	5446.0
402	A320 (30 rows - 180 seats)	S3	120	2.0m	30	rp-3-groups	normal	1098	1098.0	0	1210.0	6151.0
404	A320 (30 rows - 180 seats)	S3	120	2.0m	30	rp-spread-5-groups	normal	1075	1076.0	0	783.0	4507.0
405	A320 (30 rows - 180 seats)	S3	120	2.0m	30	rp-spread-6-groups	normal	1081	1081.0	0	697.0	4154.0
406	A320 (30 rows - 180 seats)	S3	120	2.0m	30	rp-steep-4-groups	normal	1118	1117.0	0	912.0	5220.0
407	A320 (30 rows - 180 seats)	S3	120	2.0m	30	rp-steep-5-groups	normal	1118	1118.0	0	799.0	4174.0
409	A320 (30 rows - 180 seats)	S3	120	2.0m	30	rp-2-groups	normal	1127	1126.0	0	2562.0	7986.0
408	A320 (30 rows - 180 seats)	S3	120	2.0m	30	rp-steep-6-groups	normal	1093	1094.0	0	590.0	3587.0
410	A320 (30 rows - 180 seats)	S3	120	2.0m	30	rp-3-groups	normal	1109	1109.0	0	1249.0	6111.0
411	A320 (30 rows - 180 seats)	S3	120	2.0m	30	rp-spread-4-groups	normal	1085	1084.0	0	948.0	5592.0
412	A320 (30 rows - 180 seats)	S3	120	2.0m	30	rp-spread-5-groups	normal	1067	1068.0	0	656.0	4740.0
413	A320 (30 rows - 180 seats)	S3	120	2.0m	30	rp-spread-6-groups	normal	1099	1099.0	0	548.0	3933.0
414	A320 (30 rows - 180 seats)	S3	120	2.0m	30	rp-steep-4-groups	normal	1121	1120.0	0	998.0	4847.0
417	A320 (30 rows - 180 seats)	S3	120	2.0m	30	rp-2-groups	normal	1100	1099.0	0	2181.0	7967.0
415	A320 (30 rows - 180 seats)	S3	120	2.0m	30	rp-steep-5-groups	normal	1099	1099.0	0	723.0	4196.0
416	A320 (30 rows - 180 seats)	S3	120	2.0m	30	rp-steep-6-groups	normal	1109	1110.0	0	615.0	3458.0
418	A320 (30 rows - 180 seats)	S3	120	2.0m	30	rp-3-groups	normal	1118	1118.0	0	1390.0	6190.0
419	A320 (30 rows - 180 seats)	S3	120	2.0m	30	rp-spread-4-groups	normal	1102	1101.0	0	982.0	5151.0
420	A320 (30 rows - 180 seats)	S3	120	2.0m	30	rp-spread-5-groups	normal	1098	1100.0	0	656.0	4345.0
421	A320 (30 rows - 180 seats)	S3	120	2.0m	30	rp-spread-6-groups	normal	1075	1075.0	0	488.0	3947.0
422	A320 (30 rows - 180 seats)	S3	120	2.0m	30	rp-steep-4-groups	normal	1060	1059.0	0	892.0	4698.0
425	A320 (30 rows - 180 seats)	S3	120	2.0m	30	rp-2-groups	normal	1096	1095.0	0	2124.0	7780.0
423	A320 (30 rows - 180 seats)	S3	120	2.0m	30	rp-steep-5-groups	normal	1109	1109.0	0	735.0	4130.0
424	A320 (30 rows - 180 seats)	S3	120	2.0m	30	rp-steep-6-groups	normal	1092	1093.0	0	522.0	3522.0
426	A320 (30 rows - 180 seats)	S3	120	2.0m	30	rp-3-groups	normal	1106	1106.0	0	1444.0	5901.0
427	A320 (30 rows - 180 seats)	S3	120	2.0m	30	rp-spread-4-groups	normal	1100	1099.0	0	900.0	5571.0
428	A320 (30 rows - 180 seats)	S3	120	2.0m	30	rp-spread-5-groups	normal	1114	1116.0	0	690.0	4447.0
429	A320 (30 rows - 180 seats)	S3	120	2.0m	30	rp-spread-6-groups	normal	1124	1124.0	0	620.0	4179.0
430	A320 (30 rows - 180 seats)	S3	120	2.0m	30	rp-steep-4-groups	normal	1122	1121.0	0	882.0	4931.0
431	A320 (30 rows - 180 seats)	S3	120	2.0m	30	rp-steep-5-groups	normal	1103	1103.0	0	710.0	3964.0
432	A320 (30 rows - 180 seats)	S3	120	2.0m	30	rp-steep-6-groups	normal	1110	1110.0	0	696.0	3635.0
433	A320 (30 rows - 180 seats)	S3	120	2.0m	30	rp-2-groups	normal	1104	1103.0	0	2700.0	7511.0
434	A320 (30 rows - 180 seats)	S3	120	2.0m	30	rp-3-groups	normal	1073	1073.0	0	1074.0	5918.0
435	A320 (30 rows - 180 seats)	S3	120	2.0m	30	rp-spread-4-groups	normal	1102	1101.0	0	1028.0	5376.0
437	A320 (30 rows - 180 seats)	S3	120	2.0m	30	rp-spread-6-groups	normal	1084	1084.0	0	665.0	4044.0
436	A320 (30 rows - 180 seats)	S3	120	2.0m	30	rp-spread-5-groups	normal	1099	1101.0	0	853.0	4586.0
438	A320 (30 rows - 180 seats)	S3	120	2.0m	30	rp-steep-4-groups	normal	1104	1103.0	0	806.0	4865.0
441	A320 (30 rows - 180 seats)	S3	120	2.0m	30	rp-2-groups	normal	1109	1107.0	0	2486.0	7691.0
439	A320 (30 rows - 180 seats)	S3	120	2.0m	30	rp-steep-5-groups	normal	1115	1115.0	0	856.0	4296.0
440	A320 (30 rows - 180 seats)	S3	120	2.0m	30	rp-steep-6-groups	normal	1107	1108.0	0	507.0	3504.0
442	A320 (30 rows - 180 seats)	S3	120	2.0m	30	rp-3-groups	normal	1117	1116.0	0	1539.0	6050.0
443	A320 (30 rows - 180 seats)	S3	120	2.0m	30	rp-spread-4-groups	normal	1089	1088.0	0	811.0	5088.0
444	A320 (30 rows - 180 seats)	S3	120	2.0m	30	rp-spread-5-groups	normal	1091	1092.0	0	759.0	4582.0
445	A320 (30 rows - 180 seats)	S3	120	2.0m	30	rp-spread-6-groups	normal	1112	1113.0	0	514.0	3947.0
446	A320 (30 rows - 180 seats)	S3	120	2.0m	30	rp-steep-4-groups	normal	1106	1105.0	0	827.0	4757.0
448	A320 (30 rows - 180 seats)	S3	120	2.0m	30	rp-steep-6-groups	normal	1076	1077.0	0	501.0	3319.0
447	A320 (30 rows - 180 seats)	S3	120	2.0m	30	rp-steep-5-groups	normal	1097	1097.0	0	671.0	4208.0
449	A320 (30 rows - 180 seats)	S3	120	2.0m	30	rp-2-groups	normal	1104	1103.0	0	2522.0	7908.0
450	A320 (30 rows - 180 seats)	S3	120	2.0m	30	rp-3-groups	normal	1088	1087.0	0	1423.0	5975.0
451	A320 (30 rows - 180 seats)	S3	120	2.0m	30	rp-spread-4-groups	normal	1059	1057.0	0	945.0	5551.0
452	A320 (30 rows - 180 seats)	S3	120	2.0m	30	rp-spread-5-groups	normal	1079	1081.0	0	735.0	4449.0
453	A320 (30 rows - 180 seats)	S3	120	2.0m	30	rp-spread-6-groups	normal	1113	1114.0	0	555.0	4070.0
457	A320 (30 rows - 180 seats)	S3	120	2.0m	30	rp-2-groups	normal	1108	1107.0	0	2671.0	8098.0
454	A320 (30 rows - 180 seats)	S3	120	2.0m	30	rp-steep-4-groups	normal	1104	1103.0	0	1047.0	5077.0
455	A320 (30 rows - 180 seats)	S3	120	2.0m	30	rp-steep-5-groups	normal	1101	1101.0	0	787.0	3977.0
456	A320 (30 rows - 180 seats)	S3	120	2.0m	30	rp-steep-6-groups	normal	1108	1108.0	0	554.0	3543.0
458	A320 (30 rows - 180 seats)	S3	120	2.0m	30	rp-3-groups	normal	1106	1106.0	0	1343.0	5853.0
459	A320 (30 rows - 180 seats)	S3	120	2.0m	30	rp-spread-4-groups	normal	1130	1129.0	0	1079.0	5136.0
460	A320 (30 rows - 180 seats)	S3	120	2.0m	30	rp-spread-5-groups	normal	1057	1058.0	0	564.0	4190.0
461	A320 (30 rows - 180 seats)	S3	120	2.0m	30	rp-spread-6-groups	normal	1080	1080.0	0	558.0	4073.0
462	A320 (30 rows - 180 seats)	S3	120	2.0m	30	rp-steep-4-groups	normal	1112	1111.0	0	928.0	5518.0
463	A320 (30 rows - 180 seats)	S3	120	2.0m	30	rp-steep-5-groups	normal	1094	1094.0	0	664.0	3885.0
464	A320 (30 rows - 180 seats)	S3	120	2.0m	30	rp-steep-6-groups	normal	1076	1077.0	0	513.0	3520.0
465	A320 (30 rows - 180 seats)	S3	120	2.0m	30	rp-2-groups	normal	1172	1171.0	0	2414.0	7930.0
466	A320 (30 rows - 180 seats)	S3	120	2.0m	30	rp-3-groups	normal	1099	1098.0	0	1230.0	6071.0
467	A320 (30 rows - 180 seats)	S3	120	2.0m	30	rp-spread-4-groups	normal	1111	1110.0	0	869.0	5361.0
468	A320 (30 rows - 180 seats)	S3	120	2.0m	30	rp-spread-5-groups	normal	1109	1110.0	0	685.0	4449.0
470	A320 (30 rows - 180 seats)	S3	120	2.0m	30	rp-steep-4-groups	normal	1080	1079.0	0	798.0	4682.0
469	A320 (30 rows - 180 seats)	S3	120	2.0m	30	rp-spread-6-groups	normal	1105	1105.0	0	425.0	4043.0
471	A320 (30 rows - 180 seats)	S3	120	2.0m	30	rp-steep-5-groups	normal	1090	1090.0	0	737.0	4150.0
472	A320 (30 rows - 180 seats)	S3	120	2.0m	30	rp-steep-6-groups	normal	1109	1110.0	0	534.0	3512.0
473	A320 (30 rows - 180 seats)	S3	120	2.0m	30	rp-2-groups	normal	1098	1097.0	0	3038.0	7982.0
474	A320 (30 rows - 180 seats)	S3	120	2.0m	30	rp-3-groups	normal	1090	1090.0	0	1518.0	6158.0
475	A320 (30 rows - 180 seats)	S3	120	2.0m	30	rp-spread-4-groups	normal	1093	1092.0	0	1018.0	5356.0
476	A320 (30 rows - 180 seats)	S3	120	2.0m	30	rp-spread-5-groups	normal	1071	1072.0	0	752.0	4697.0
477	A320 (30 rows - 180 seats)	S3	120	2.0m	30	rp-spread-6-groups	normal	1111	1111.0	0	543.0	3919.0
479	A320 (30 rows - 180 seats)	S3	120	2.0m	30	rp-steep-5-groups	normal	1101	1102.0	0	667.0	3941.0
478	A320 (30 rows - 180 seats)	S3	120	2.0m	30	rp-steep-4-groups	normal	1090	1089.0	0	932.0	4826.0
481	A320 (30 rows - 180 seats)	S3	120	2.0m	30	rp-2-groups	normal	1131	1130.0	0	2747.0	8106.0
480	A320 (30 rows - 180 seats)	S3	120	2.0m	30	rp-steep-6-groups	normal	1130	1130.0	0	532.0	3620.0
482	A320 (30 rows - 180 seats)	S3	120	2.0m	30	rp-3-groups	normal	1126	1126.0	0	1342.0	6430.0
483	A320 (30 rows - 180 seats)	S3	120	2.0m	30	rp-spread-4-groups	normal	1095	1094.0	0	893.0	5243.0
484	A320 (30 rows - 180 seats)	S3	120	2.0m	30	rp-spread-5-groups	normal	1115	1116.0	0	631.0	4637.0
485	A320 (30 rows - 180 seats)	S3	120	2.0m	30	rp-spread-6-groups	normal	1092	1092.0	0	481.0	3856.0
486	A320 (30 rows - 180 seats)	S3	120	2.0m	30	rp-steep-4-groups	normal	1094	1092.0	0	793.0	5187.0
489	A320 (30 rows - 180 seats)	S3	120	2.0m	30	rp-2-groups	normal	1158	1157.0	0	2685.0	7726.0
488	A320 (30 rows - 180 seats)	S3	120	2.0m	30	rp-steep-6-groups	normal	1106	1107.0	0	532.0	3540.0
487	A320 (30 rows - 180 seats)	S3	120	2.0m	30	rp-steep-5-groups	normal	1092	1092.0	0	502.0	4050.0
490	A320 (30 rows - 180 seats)	S3	120	2.0m	30	rp-3-groups	normal	1126	1126.0	0	1406.0	6026.0
491	A320 (30 rows - 180 seats)	S3	120	2.0m	30	rp-spread-4-groups	normal	1062	1061.0	0	974.0	5237.0
492	A320 (30 rows - 180 seats)	S3	120	2.0m	30	rp-spread-5-groups	normal	1106	1108.0	0	778.0	4836.0
494	A320 (30 rows - 180 seats)	S3	120	2.0m	30	rp-steep-4-groups	normal	1112	1111.0	0	991.0	4884.0
493	A320 (30 rows - 180 seats)	S3	120	2.0m	30	rp-spread-6-groups	normal	1097	1098.0	0	656.0	4065.0
495	A320 (30 rows - 180 seats)	S3	120	2.0m	30	rp-steep-5-groups	normal	1125	1125.0	0	651.0	4031.0
496	A320 (30 rows - 180 seats)	S3	120	2.0m	30	rp-steep-6-groups	normal	1109	1110.0	0	648.0	3818.0
497	A320 (30 rows - 180 seats)	S3	120	2.0m	30	rp-2-groups	normal	1149	1148.0	0	2253.0	7974.0
498	A320 (30 rows - 180 seats)	S3	120	2.0m	30	rp-3-groups	normal	1153	1152.0	0	1570.0	6499.0
499	A320 (30 rows - 180 seats)	S3	120	2.0m	30	rp-spread-4-groups	normal	1088	1087.0	0	1050.0	5357.0
500	A320 (30 rows - 180 seats)	S3	120	2.0m	30	rp-spread-5-groups	normal	1071	1073.0	0	681.0	4503.0
501	A320 (30 rows - 180 seats)	S3	120	2.0m	30	rp-spread-6-groups	normal	1116	1117.0	0	586.0	3827.0
502	A320 (30 rows - 180 seats)	S3	120	2.0m	30	rp-steep-4-groups	normal	1115	1114.0	0	911.0	4674.0
503	A320 (30 rows - 180 seats)	S3	120	2.0m	30	rp-steep-5-groups	normal	1116	1116.0	0	816.0	4291.0
504	A320 (30 rows - 180 seats)	S3	120	2.0m	30	rp-steep-6-groups	normal	1099	1099.0	0	596.0	3260.0
505	A320 (30 rows - 180 seats)	S3	120	2.0m	30	rp-2-groups	normal	1115	1114.0	0	2317.0	7693.0
506	A320 (30 rows - 180 seats)	S3	120	2.0m	30	rp-3-groups	normal	1094	1094.0	0	1325.0	6172.0
507	A320 (30 rows - 180 seats)	S3	120	2.0m	30	rp-spread-4-groups	normal	1074	1073.0	0	875.0	5389.0
508	A320 (30 rows - 180 seats)	S3	120	2.0m	30	rp-spread-5-groups	normal	1102	1103.0	0	721.0	4544.0
510	A320 (30 rows - 180 seats)	S3	120	2.0m	30	rp-steep-4-groups	normal	1075	1074.0	0	929.0	4890.0
509	A320 (30 rows - 180 seats)	S3	120	2.0m	30	rp-spread-6-groups	normal	1076	1076.0	0	519.0	4056.0
512	A320 (30 rows - 180 seats)	S3	120	2.0m	30	rp-steep-6-groups	normal	1091	1092.0	0	513.0	3627.0
511	A320 (30 rows - 180 seats)	S3	120	2.0m	30	rp-steep-5-groups	normal	1110	1110.0	0	648.0	4025.0
513	A320 (30 rows - 180 seats)	S3	120	2.0m	30	rp-2-groups	normal	1102	1101.0	0	2868.0	7989.0
514	A320 (30 rows - 180 seats)	S3	120	2.0m	30	rp-3-groups	normal	1110	1110.0	0	1578.0	5984.0
515	A320 (30 rows - 180 seats)	S3	120	2.0m	30	rp-spread-4-groups	normal	1100	1098.0	0	888.0	5456.0
516	A320 (30 rows - 180 seats)	S3	120	2.0m	30	rp-spread-5-groups	normal	1052	1054.0	0	553.0	4360.0
518	A320 (30 rows - 180 seats)	S3	120	2.0m	30	rp-steep-4-groups	normal	1087	1086.0	0	1127.0	4974.0
517	A320 (30 rows - 180 seats)	S3	120	2.0m	30	rp-spread-6-groups	normal	1101	1101.0	0	705.0	3889.0
519	A320 (30 rows - 180 seats)	S3	120	2.0m	30	rp-steep-5-groups	normal	1111	1111.0	0	768.0	3942.0
520	A320 (30 rows - 180 seats)	S3	120	2.0m	30	rp-steep-6-groups	normal	1110	1111.0	0	538.0	3297.0
522	A320 (30 rows - 180 seats)	S3	120	2.0m	30	rp-3-groups	normal	1099	1099.0	0	1365.0	6096.0
521	A320 (30 rows - 180 seats)	S3	120	2.0m	30	rp-2-groups	normal	1114	1113.0	0	2642.0	7790.0
523	A320 (30 rows - 180 seats)	S3	120	2.0m	30	rp-spread-4-groups	normal	1066	1065.0	0	864.0	5179.0
524	A320 (30 rows - 180 seats)	S3	120	2.0m	30	rp-spread-5-groups	normal	1092	1093.0	0	702.0	4443.0
526	A320 (30 rows - 180 seats)	S3	120	2.0m	30	rp-steep-4-groups	normal	1093	1091.0	0	942.0	4862.0
525	A320 (30 rows - 180 seats)	S3	120	2.0m	30	rp-spread-6-groups	normal	1114	1115.0	0	684.0	4076.0
529	A320 (30 rows - 180 seats)	S3	120	2.0m	30	rp-2-groups	normal	1122	1121.0	0	2726.0	7536.0
527	A320 (30 rows - 180 seats)	S3	120	2.0m	30	rp-steep-5-groups	normal	1104	1104.0	0	742.0	4004.0
528	A320 (30 rows - 180 seats)	S3	120	2.0m	30	rp-steep-6-groups	normal	1110	1111.0	0	665.0	3626.0
530	A320 (30 rows - 180 seats)	S3	120	2.0m	30	rp-3-groups	normal	1110	1110.0	0	1605.0	6204.0
531	A320 (30 rows - 180 seats)	S3	120	2.0m	30	rp-spread-4-groups	normal	1068	1067.0	0	1080.0	5688.0
532	A320 (30 rows - 180 seats)	S3	120	2.0m	30	rp-spread-5-groups	normal	1078	1079.0	0	627.0	4445.0
533	A320 (30 rows - 180 seats)	S3	120	2.0m	30	rp-spread-6-groups	normal	1071	1072.0	0	504.0	4036.0
534	A320 (30 rows - 180 seats)	S3	120	2.0m	30	rp-steep-4-groups	normal	1106	1105.0	0	1027.0	4663.0
536	A320 (30 rows - 180 seats)	S3	120	2.0m	30	rp-steep-6-groups	normal	1077	1078.0	0	633.0	3296.0
535	A320 (30 rows - 180 seats)	S3	120	2.0m	30	rp-steep-5-groups	normal	1111	1111.0	0	740.0	4154.0
537	A320 (30 rows - 180 seats)	S3	120	2.0m	30	rp-2-groups	normal	1146	1145.0	0	3008.0	8249.0
538	A320 (30 rows - 180 seats)	S3	120	2.0m	30	rp-3-groups	normal	1116	1116.0	0	1550.0	5848.0
539	A320 (30 rows - 180 seats)	S3	120	2.0m	30	rp-spread-4-groups	normal	1129	1127.0	0	1017.0	5365.0
540	A320 (30 rows - 180 seats)	S3	120	2.0m	30	rp-spread-5-groups	normal	1102	1104.0	0	647.0	4554.0
541	A320 (30 rows - 180 seats)	S3	120	2.0m	30	rp-spread-6-groups	normal	1058	1059.0	0	544.0	3891.0
542	A320 (30 rows - 180 seats)	S3	120	2.0m	30	rp-steep-4-groups	normal	1088	1087.0	0	871.0	4861.0
545	A320 (30 rows - 180 seats)	S3	120	2.0m	30	rp-2-groups	normal	1135	1134.0	0	2623.0	7951.0
543	A320 (30 rows - 180 seats)	S3	120	2.0m	30	rp-steep-5-groups	normal	1100	1100.0	0	758.0	4381.0
544	A320 (30 rows - 180 seats)	S3	120	2.0m	30	rp-steep-6-groups	normal	1077	1078.0	0	540.0	3528.0
547	A320 (30 rows - 180 seats)	S3	120	2.0m	30	rp-spread-4-groups	normal	1122	1121.0	0	1162.0	5126.0
546	A320 (30 rows - 180 seats)	S3	120	2.0m	30	rp-3-groups	normal	1088	1088.0	0	1234.0	6497.0
548	A320 (30 rows - 180 seats)	S3	120	2.0m	30	rp-spread-5-groups	normal	1133	1134.0	0	729.0	4816.0
549	A320 (30 rows - 180 seats)	S3	120	2.0m	30	rp-spread-6-groups	normal	1095	1096.0	0	574.0	3808.0
550	A320 (30 rows - 180 seats)	S3	120	2.0m	30	rp-steep-4-groups	normal	1153	1151.0	0	988.0	5022.0
553	A320 (30 rows - 180 seats)	S3	120	2.0m	30	rp-2-groups	normal	1100	1099.0	0	2925.0	7512.0
551	A320 (30 rows - 180 seats)	S3	120	2.0m	30	rp-steep-5-groups	normal	1105	1105.0	0	739.0	4235.0
552	A320 (30 rows - 180 seats)	S3	120	2.0m	30	rp-steep-6-groups	normal	1133	1134.0	0	554.0	3585.0
554	A320 (30 rows - 180 seats)	S3	120	2.0m	30	rp-3-groups	normal	1101	1101.0	0	1469.0	5733.0
555	A320 (30 rows - 180 seats)	S3	120	2.0m	30	rp-spread-4-groups	normal	1080	1078.0	0	895.0	5355.0
556	A320 (30 rows - 180 seats)	S3	120	2.0m	30	rp-spread-5-groups	normal	1113	1115.0	0	607.0	4691.0
557	A320 (30 rows - 180 seats)	S3	120	2.0m	30	rp-spread-6-groups	normal	1057	1058.0	0	593.0	3846.0
558	A320 (30 rows - 180 seats)	S3	120	2.0m	30	rp-steep-4-groups	normal	1143	1142.0	0	999.0	4948.0
559	A320 (30 rows - 180 seats)	S3	120	2.0m	30	rp-steep-5-groups	normal	1108	1109.0	0	684.0	4137.0
560	A320 (30 rows - 180 seats)	S3	120	2.0m	30	rp-steep-6-groups	normal	1085	1086.0	0	494.0	3595.0
561	A320 (30 rows - 180 seats)	S3	120	2.0m	30	rp-2-groups	normal	1064	1063.0	0	2248.0	8088.0
562	A320 (30 rows - 180 seats)	S3	120	2.0m	30	rp-3-groups	normal	1075	1075.0	0	1432.0	5922.0
564	A320 (30 rows - 180 seats)	S3	120	2.0m	30	rp-spread-5-groups	normal	1077	1078.0	0	729.0	4646.0
563	A320 (30 rows - 180 seats)	S3	120	2.0m	30	rp-spread-4-groups	normal	1031	1030.0	0	880.0	5350.0
566	A320 (30 rows - 180 seats)	S3	120	2.0m	30	rp-steep-4-groups	normal	1130	1129.0	0	935.0	5004.0
565	A320 (30 rows - 180 seats)	S3	120	2.0m	30	rp-spread-6-groups	normal	1087	1087.0	0	571.0	3949.0
567	A320 (30 rows - 180 seats)	S3	120	2.0m	30	rp-steep-5-groups	normal	1089	1089.0	0	700.0	4177.0
568	A320 (30 rows - 180 seats)	S3	120	2.0m	30	rp-steep-6-groups	normal	1075	1076.0	0	539.0	3462.0
569	A320 (30 rows - 180 seats)	S3	120	2.0m	30	rp-2-groups	normal	1128	1127.0	0	2592.0	7797.0
570	A320 (30 rows - 180 seats)	S3	120	2.0m	30	rp-3-groups	normal	1095	1095.0	0	1333.0	6309.0
571	A320 (30 rows - 180 seats)	S3	120	2.0m	30	rp-spread-4-groups	normal	1138	1136.0	0	923.0	5375.0
572	A320 (30 rows - 180 seats)	S3	120	2.0m	30	rp-spread-5-groups	normal	1065	1066.0	0	630.0	4567.0
573	A320 (30 rows - 180 seats)	S3	120	2.0m	30	rp-spread-6-groups	normal	1083	1084.0	0	544.0	3954.0
574	A320 (30 rows - 180 seats)	S3	120	2.0m	30	rp-steep-4-groups	normal	1111	1110.0	0	1089.0	4829.0
577	A320 (30 rows - 180 seats)	S3	120	2.0m	30	rp-2-groups	normal	1094	1093.0	0	2187.0	7856.0
575	A320 (30 rows - 180 seats)	S3	120	2.0m	30	rp-steep-5-groups	normal	1064	1064.0	0	706.0	3952.0
576	A320 (30 rows - 180 seats)	S3	120	2.0m	30	rp-steep-6-groups	normal	1127	1128.0	0	586.0	3453.0
578	A320 (30 rows - 180 seats)	S3	120	2.0m	30	rp-3-groups	normal	1110	1109.0	0	1202.0	6288.0
579	A320 (30 rows - 180 seats)	S3	120	2.0m	30	rp-spread-4-groups	normal	1098	1096.0	0	820.0	5275.0
581	A320 (30 rows - 180 seats)	S3	120	2.0m	30	rp-spread-6-groups	normal	1089	1090.0	0	707.0	3979.0
580	A320 (30 rows - 180 seats)	S3	120	2.0m	30	rp-spread-5-groups	normal	1091	1093.0	0	756.0	4353.0
582	A320 (30 rows - 180 seats)	S3	120	2.0m	30	rp-steep-4-groups	normal	1120	1119.0	0	972.0	5237.0
584	A320 (30 rows - 180 seats)	S3	120	2.0m	30	rp-steep-6-groups	normal	1107	1108.0	0	590.0	3729.0
583	A320 (30 rows - 180 seats)	S3	120	2.0m	30	rp-steep-5-groups	normal	1104	1104.0	0	691.0	4317.0
585	A320 (30 rows - 180 seats)	S3	120	2.0m	30	rp-2-groups	normal	1129	1128.0	0	2567.0	7246.0
586	A320 (30 rows - 180 seats)	S3	120	2.0m	30	rp-3-groups	normal	1091	1090.0	0	1178.0	5889.0
587	A320 (30 rows - 180 seats)	S3	120	2.0m	30	rp-spread-4-groups	normal	1091	1090.0	0	1020.0	5464.0
588	A320 (30 rows - 180 seats)	S3	120	2.0m	30	rp-spread-5-groups	normal	1119	1121.0	0	591.0	4513.0
590	A320 (30 rows - 180 seats)	S3	120	2.0m	30	rp-steep-4-groups	normal	1096	1095.0	0	890.0	4875.0
589	A320 (30 rows - 180 seats)	S3	120	2.0m	30	rp-spread-6-groups	normal	1079	1079.0	0	466.0	3985.0
591	A320 (30 rows - 180 seats)	S3	120	2.0m	30	rp-steep-5-groups	normal	1067	1068.0	0	699.0	4030.0
593	A320 (30 rows - 180 seats)	S3	120	2.0m	30	rp-2-groups	normal	1150	1149.0	0	2297.0	7661.0
592	A320 (30 rows - 180 seats)	S3	120	2.0m	30	rp-steep-6-groups	normal	1066	1067.0	0	432.0	3496.0
594	A320 (30 rows - 180 seats)	S3	120	2.0m	30	rp-3-groups	normal	1104	1104.0	0	1408.0	5889.0
595	A320 (30 rows - 180 seats)	S3	120	2.0m	30	rp-spread-4-groups	normal	1135	1133.0	0	1113.0	5341.0
596	A320 (30 rows - 180 seats)	S3	120	2.0m	30	rp-spread-5-groups	normal	1067	1069.0	0	558.0	4676.0
597	A320 (30 rows - 180 seats)	S3	120	2.0m	30	rp-spread-6-groups	normal	1100	1101.0	0	557.0	3997.0
601	A320 (30 rows - 180 seats)	S3	120	2.0m	30	rp-2-groups	normal	1119	1118.0	0	2466.0	7812.0
599	A320 (30 rows - 180 seats)	S3	120	2.0m	30	rp-steep-5-groups	normal	1097	1097.0	0	675.0	4028.0
600	A320 (30 rows - 180 seats)	S3	120	2.0m	30	rp-steep-6-groups	normal	1084	1085.0	0	490.0	3463.0
598	A320 (30 rows - 180 seats)	S3	120	2.0m	30	rp-steep-4-groups	normal	1115	1114.0	0	1102.0	4580.0
602	A320 (30 rows - 180 seats)	S3	120	2.0m	30	rp-3-groups	normal	1101	1100.0	0	1553.0	6464.0
603	A320 (30 rows - 180 seats)	S3	120	2.0m	30	rp-spread-4-groups	normal	1090	1089.0	0	873.0	5373.0
604	A320 (30 rows - 180 seats)	S3	120	2.0m	30	rp-spread-5-groups	normal	1097	1099.0	0	757.0	4679.0
605	A320 (30 rows - 180 seats)	S3	120	2.0m	30	rp-spread-6-groups	normal	1102	1102.0	0	504.0	4159.0
607	A320 (30 rows - 180 seats)	S3	120	2.0m	30	rp-steep-5-groups	normal	1085	1085.0	0	737.0	4150.0
606	A320 (30 rows - 180 seats)	S3	120	2.0m	30	rp-steep-4-groups	normal	1124	1123.0	0	920.0	5220.0
608	A320 (30 rows - 180 seats)	S3	120	2.0m	30	rp-steep-6-groups	normal	1100	1101.0	0	563.0	3569.0
610	A320 (30 rows - 180 seats)	S3	120	2.0m	30	rp-3-groups	normal	1106	1105.0	0	1615.0	6216.0
609	A320 (30 rows - 180 seats)	S3	120	2.0m	30	rp-2-groups	normal	1125	1124.0	0	2787.0	7978.0
611	A320 (30 rows - 180 seats)	S3	120	2.0m	30	rp-spread-4-groups	normal	1095	1093.0	0	770.0	5542.0
612	A320 (30 rows - 180 seats)	S3	120	2.0m	30	rp-spread-5-groups	normal	1101	1103.0	0	705.0	4763.0
613	A320 (30 rows - 180 seats)	S3	120	2.0m	30	rp-spread-6-groups	normal	1126	1126.0	0	636.0	4069.0
614	A320 (30 rows - 180 seats)	S3	120	2.0m	30	rp-steep-4-groups	normal	1109	1108.0	0	751.0	5169.0
615	A320 (30 rows - 180 seats)	S3	120	2.0m	30	rp-steep-5-groups	normal	1118	1118.0	0	911.0	4283.0
616	A320 (30 rows - 180 seats)	S3	120	2.0m	30	rp-steep-6-groups	normal	1121	1122.0	0	527.0	3528.0
617	A320 (30 rows - 180 seats)	S3	120	2.0m	30	rp-2-groups	normal	1156	1155.0	0	2553.0	8133.0
618	A320 (30 rows - 180 seats)	S3	120	2.0m	30	rp-3-groups	normal	1139	1139.0	0	1578.0	6195.0
619	A320 (30 rows - 180 seats)	S3	120	2.0m	30	rp-spread-4-groups	normal	1061	1060.0	0	902.0	5599.0
620	A320 (30 rows - 180 seats)	S3	120	2.0m	30	rp-spread-5-groups	normal	1113	1115.0	0	698.0	4570.0
621	A320 (30 rows - 180 seats)	S3	120	2.0m	30	rp-spread-6-groups	normal	1105	1105.0	0	561.0	3850.0
622	A320 (30 rows - 180 seats)	S3	120	2.0m	30	rp-steep-4-groups	normal	1105	1104.0	0	1013.0	4746.0
624	A320 (30 rows - 180 seats)	S3	120	2.0m	30	rp-steep-6-groups	normal	1101	1102.0	0	552.0	3670.0
623	A320 (30 rows - 180 seats)	S3	120	2.0m	30	rp-steep-5-groups	normal	1135	1135.0	0	683.0	4162.0
625	A320 (30 rows - 180 seats)	S3	120	2.0m	30	rp-2-groups	normal	1103	1102.0	0	2337.0	7887.0
626	A320 (30 rows - 180 seats)	S3	120	2.0m	30	rp-3-groups	normal	1117	1117.0	0	1561.0	6024.0
627	A320 (30 rows - 180 seats)	S3	120	2.0m	30	rp-spread-4-groups	normal	1059	1058.0	0	887.0	5203.0
628	A320 (30 rows - 180 seats)	S3	120	2.0m	30	rp-spread-5-groups	normal	1079	1081.0	0	694.0	4390.0
630	A320 (30 rows - 180 seats)	S3	120	2.0m	30	rp-steep-4-groups	normal	1109	1108.0	0	1087.0	4973.0
629	A320 (30 rows - 180 seats)	S3	120	2.0m	30	rp-spread-6-groups	normal	1079	1079.0	0	675.0	4268.0
631	A320 (30 rows - 180 seats)	S3	120	2.0m	30	rp-steep-5-groups	normal	1080	1080.0	0	695.0	4254.0
633	A320 (30 rows - 180 seats)	S3	120	2.0m	30	rp-2-groups	normal	1085	1084.0	0	2370.0	7677.0
632	A320 (30 rows - 180 seats)	S3	120	2.0m	30	rp-steep-6-groups	normal	1097	1097.0	0	554.0	3682.0
634	A320 (30 rows - 180 seats)	S3	120	2.0m	30	rp-3-groups	normal	1116	1116.0	0	1234.0	6007.0
635	A320 (30 rows - 180 seats)	S3	120	2.0m	30	rp-spread-4-groups	normal	1109	1107.0	0	1019.0	5346.0
636	A320 (30 rows - 180 seats)	S3	120	2.0m	30	rp-spread-5-groups	normal	1102	1103.0	0	897.0	4612.0
637	A320 (30 rows - 180 seats)	S3	120	2.0m	30	rp-spread-6-groups	normal	1078	1079.0	0	550.0	3867.0
638	A320 (30 rows - 180 seats)	S3	120	2.0m	30	rp-steep-4-groups	normal	1105	1103.0	0	938.0	4663.0
639	A320 (30 rows - 180 seats)	S3	120	2.0m	30	rp-steep-5-groups	normal	1083	1083.0	0	758.0	3963.0
641	A320 (30 rows - 180 seats)	S3	120	2.0m	30	rp-2-groups	normal	1097	1096.0	0	2516.0	8099.0
640	A320 (30 rows - 180 seats)	S3	120	2.0m	30	rp-steep-6-groups	normal	1100	1101.0	0	439.0	3560.0
643	A320 (30 rows - 180 seats)	S3	120	2.0m	30	rp-spread-4-groups	normal	1073	1072.0	0	989.0	5518.0
642	A320 (30 rows - 180 seats)	S3	120	2.0m	30	rp-3-groups	normal	1098	1097.0	0	1165.0	6191.0
644	A320 (30 rows - 180 seats)	S3	120	2.0m	30	rp-spread-5-groups	normal	1080	1082.0	0	737.0	4428.0
645	A320 (30 rows - 180 seats)	S3	120	2.0m	30	rp-spread-6-groups	normal	1069	1069.0	0	558.0	3911.0
646	A320 (30 rows - 180 seats)	S3	120	2.0m	30	rp-steep-4-groups	normal	1108	1107.0	0	999.0	4950.0
648	A320 (30 rows - 180 seats)	S3	120	2.0m	30	rp-steep-6-groups	normal	1069	1070.0	0	527.0	3380.0
647	A320 (30 rows - 180 seats)	S3	120	2.0m	30	rp-steep-5-groups	normal	1086	1086.0	0	655.0	3859.0
649	A320 (30 rows - 180 seats)	S3	120	2.0m	30	rp-2-groups	normal	1145	1144.0	0	2099.0	8058.0
650	A320 (30 rows - 180 seats)	S3	120	2.0m	30	rp-3-groups	normal	1135	1135.0	0	1494.0	6248.0
651	A320 (30 rows - 180 seats)	S3	120	2.0m	30	rp-spread-4-groups	normal	1087	1085.0	0	1009.0	5028.0
652	A320 (30 rows - 180 seats)	S3	120	2.0m	30	rp-spread-5-groups	normal	1113	1114.0	0	754.0	4639.0
653	A320 (30 rows - 180 seats)	S3	120	2.0m	30	rp-spread-6-groups	normal	1081	1082.0	0	563.0	3978.0
656	A320 (30 rows - 180 seats)	S3	120	2.0m	30	rp-steep-6-groups	normal	1083	1084.0	0	567.0	3566.0
657	A320 (30 rows - 180 seats)	S3	120	2.0m	30	rp-2-groups	normal	1091	1090.0	0	2658.0	7270.0
654	A320 (30 rows - 180 seats)	S3	120	2.0m	30	rp-steep-4-groups	normal	1097	1096.0	0	1030.0	5061.0
655	A320 (30 rows - 180 seats)	S3	120	2.0m	30	rp-steep-5-groups	normal	1112	1112.0	0	809.0	4185.0
658	A320 (30 rows - 180 seats)	S3	120	2.0m	30	rp-3-groups	normal	1098	1098.0	0	1312.0	6916.0
659	A320 (30 rows - 180 seats)	S3	120	2.0m	30	rp-spread-4-groups	normal	1078	1077.0	0	872.0	5436.0
660	A320 (30 rows - 180 seats)	S3	120	2.0m	30	rp-spread-5-groups	normal	1094	1095.0	0	742.0	4443.0
661	A320 (30 rows - 180 seats)	S3	120	2.0m	30	rp-spread-6-groups	normal	1113	1113.0	0	612.0	4067.0
663	A320 (30 rows - 180 seats)	S3	120	2.0m	30	rp-steep-5-groups	normal	1088	1088.0	0	715.0	3972.0
665	A320 (30 rows - 180 seats)	S3	120	2.0m	30	rp-2-groups	normal	1124	1123.0	0	2365.0	7797.0
664	A320 (30 rows - 180 seats)	S3	120	2.0m	30	rp-steep-6-groups	normal	1081	1081.0	0	557.0	3529.0
662	A320 (30 rows - 180 seats)	S3	120	2.0m	30	rp-steep-4-groups	normal	1137	1136.0	0	1068.0	4762.0
666	A320 (30 rows - 180 seats)	S3	120	2.0m	30	rp-3-groups	normal	1107	1107.0	0	1621.0	6016.0
667	A320 (30 rows - 180 seats)	S3	120	2.0m	30	rp-spread-4-groups	normal	1089	1087.0	0	890.0	5376.0
668	A320 (30 rows - 180 seats)	S3	120	2.0m	30	rp-spread-5-groups	normal	1114	1116.0	0	662.0	4570.0
669	A320 (30 rows - 180 seats)	S3	120	2.0m	30	rp-spread-6-groups	normal	1036	1036.0	0	578.0	4235.0
670	A320 (30 rows - 180 seats)	S3	120	2.0m	30	rp-steep-4-groups	normal	1070	1069.0	0	1009.0	5051.0
673	A320 (30 rows - 180 seats)	S3	120	2.0m	30	rp-2-groups	normal	1121	1120.0	0	2569.0	7970.0
671	A320 (30 rows - 180 seats)	S3	120	2.0m	30	rp-steep-5-groups	normal	1100	1100.0	0	799.0	3930.0
672	A320 (30 rows - 180 seats)	S3	120	2.0m	30	rp-steep-6-groups	normal	1110	1111.0	0	626.0	3409.0
674	A320 (30 rows - 180 seats)	S3	120	2.0m	30	rp-3-groups	normal	1089	1088.0	0	1336.0	5874.0
675	A320 (30 rows - 180 seats)	S3	120	2.0m	30	rp-spread-4-groups	normal	1079	1077.0	0	842.0	5196.0
676	A320 (30 rows - 180 seats)	S3	120	2.0m	30	rp-spread-5-groups	normal	1098	1099.0	0	816.0	4646.0
677	A320 (30 rows - 180 seats)	S3	120	2.0m	30	rp-spread-6-groups	normal	1064	1064.0	0	588.0	4160.0
678	A320 (30 rows - 180 seats)	S3	120	2.0m	30	rp-steep-4-groups	normal	1069	1068.0	0	902.0	4865.0
681	A320 (30 rows - 180 seats)	S3	120	2.0m	30	rp-2-groups	normal	1136	1135.0	0	2674.0	8071.0
680	A320 (30 rows - 180 seats)	S3	120	2.0m	30	rp-steep-6-groups	normal	1105	1106.0	0	616.0	3538.0
679	A320 (30 rows - 180 seats)	S3	120	2.0m	30	rp-steep-5-groups	normal	1127	1128.0	0	707.0	4266.0
682	A320 (30 rows - 180 seats)	S3	120	2.0m	30	rp-3-groups	normal	1031	1031.0	0	1273.0	5991.0
683	A320 (30 rows - 180 seats)	S3	120	2.0m	30	rp-spread-4-groups	normal	1075	1073.0	0	1146.0	5251.0
684	A320 (30 rows - 180 seats)	S3	120	2.0m	30	rp-spread-5-groups	normal	1091	1093.0	0	779.0	4579.0
685	A320 (30 rows - 180 seats)	S3	120	2.0m	30	rp-spread-6-groups	normal	1081	1081.0	0	506.0	3918.0
686	A320 (30 rows - 180 seats)	S3	120	2.0m	30	rp-steep-4-groups	normal	1108	1107.0	0	986.0	4878.0
687	A320 (30 rows - 180 seats)	S3	120	2.0m	30	rp-steep-5-groups	normal	1093	1093.0	0	676.0	4166.0
688	A320 (30 rows - 180 seats)	S3	120	2.0m	30	rp-steep-6-groups	normal	1085	1086.0	0	614.0	3486.0
689	A320 (30 rows - 180 seats)	S3	120	2.0m	30	rp-2-groups	normal	1156	1155.0	0	2496.0	7697.0
690	A320 (30 rows - 180 seats)	S3	120	2.0m	30	rp-3-groups	normal	1080	1079.0	0	1211.0	6038.0
692	A320 (30 rows - 180 seats)	S3	120	2.0m	30	rp-spread-5-groups	normal	1107	1108.0	0	749.0	4453.0
691	A320 (30 rows - 180 seats)	S3	120	2.0m	30	rp-spread-4-groups	normal	1076	1075.0	0	980.0	5222.0
693	A320 (30 rows - 180 seats)	S3	120	2.0m	30	rp-spread-6-groups	normal	1123	1124.0	0	527.0	4138.0
694	A320 (30 rows - 180 seats)	S3	120	2.0m	30	rp-steep-4-groups	normal	1056	1055.0	0	1089.0	5094.0
695	A320 (30 rows - 180 seats)	S3	120	2.0m	30	rp-steep-5-groups	normal	1099	1099.0	0	742.0	4256.0
696	A320 (30 rows - 180 seats)	S3	120	2.0m	30	rp-steep-6-groups	normal	1088	1089.0	0	561.0	3660.0
697	A320 (30 rows - 180 seats)	S3	120	2.0m	30	rp-2-groups	normal	1201	1199.0	0	2674.0	7896.0
698	A320 (30 rows - 180 seats)	S3	120	2.0m	30	rp-3-groups	normal	1091	1090.0	0	1303.0	5888.0
699	A320 (30 rows - 180 seats)	S3	120	2.0m	30	rp-spread-4-groups	normal	1102	1101.0	0	923.0	5201.0
701	A320 (30 rows - 180 seats)	S3	120	2.0m	30	rp-spread-6-groups	normal	1087	1088.0	0	681.0	4290.0
702	A320 (30 rows - 180 seats)	S3	120	2.0m	30	rp-steep-4-groups	normal	1071	1070.0	0	1017.0	4883.0
700	A320 (30 rows - 180 seats)	S3	120	2.0m	30	rp-spread-5-groups	normal	1073	1075.0	0	695.0	4377.0
703	A320 (30 rows - 180 seats)	S3	120	2.0m	30	rp-steep-5-groups	normal	1089	1089.0	0	720.0	4412.0
705	A320 (30 rows - 180 seats)	S3	120	2.0m	30	rp-2-groups	normal	1109	1108.0	0	2380.0	7688.0
704	A320 (30 rows - 180 seats)	S3	120	2.0m	30	rp-steep-6-groups	normal	1084	1084.0	0	577.0	3473.0
706	A320 (30 rows - 180 seats)	S3	120	2.0m	30	rp-3-groups	normal	1081	1080.0	0	1239.0	6014.0
707	A320 (30 rows - 180 seats)	S3	120	2.0m	30	rp-spread-4-groups	normal	1106	1104.0	0	1170.0	5726.0
708	A320 (30 rows - 180 seats)	S3	120	2.0m	30	rp-spread-5-groups	normal	1073	1075.0	0	662.0	4607.0
709	A320 (30 rows - 180 seats)	S3	120	2.0m	30	rp-spread-6-groups	normal	1119	1120.0	0	545.0	4073.0
712	A320 (30 rows - 180 seats)	S3	120	2.0m	30	rp-steep-6-groups	normal	1068	1069.0	0	615.0	3510.0
711	A320 (30 rows - 180 seats)	S3	120	2.0m	30	rp-steep-5-groups	normal	1122	1122.0	0	611.0	4028.0
713	A320 (30 rows - 180 seats)	S3	120	2.0m	30	rp-2-groups	normal	1112	1111.0	0	2447.0	7404.0
710	A320 (30 rows - 180 seats)	S3	120	2.0m	30	rp-steep-4-groups	normal	1102	1101.0	0	997.0	5378.0
714	A320 (30 rows - 180 seats)	S3	120	2.0m	30	rp-3-groups	normal	1056	1055.0	0	1523.0	5623.0
715	A320 (30 rows - 180 seats)	S3	120	2.0m	30	rp-spread-4-groups	normal	1088	1087.0	0	830.0	5318.0
716	A320 (30 rows - 180 seats)	S3	120	2.0m	30	rp-spread-5-groups	normal	1096	1097.0	0	892.0	4415.0
717	A320 (30 rows - 180 seats)	S3	120	2.0m	30	rp-spread-6-groups	normal	1090	1091.0	0	420.0	3957.0
718	A320 (30 rows - 180 seats)	S3	120	2.0m	30	rp-steep-4-groups	normal	1097	1096.0	0	1046.0	4860.0
720	A320 (30 rows - 180 seats)	S3	120	2.0m	30	rp-steep-6-groups	normal	1069	1070.0	0	440.0	3464.0
719	A320 (30 rows - 180 seats)	S3	120	2.0m	30	rp-steep-5-groups	normal	1115	1115.0	0	641.0	3983.0
721	A320 (30 rows - 180 seats)	S3	120	2.0m	30	rp-2-groups	normal	1138	1137.0	0	2378.0	7501.0
722	A320 (30 rows - 180 seats)	S3	120	2.0m	30	rp-3-groups	normal	1137	1137.0	0	1210.0	6430.0
724	A320 (30 rows - 180 seats)	S3	120	2.0m	30	rp-spread-5-groups	normal	1074	1076.0	0	859.0	4420.0
723	A320 (30 rows - 180 seats)	S3	120	2.0m	30	rp-spread-4-groups	normal	1059	1057.0	0	867.0	5229.0
725	A320 (30 rows - 180 seats)	S3	120	2.0m	30	rp-spread-6-groups	normal	1095	1095.0	0	544.0	3861.0
726	A320 (30 rows - 180 seats)	S3	120	2.0m	30	rp-steep-4-groups	normal	1075	1074.0	0	948.0	4649.0
727	A320 (30 rows - 180 seats)	S3	120	2.0m	30	rp-steep-5-groups	normal	1113	1113.0	0	796.0	4045.0
728	A320 (30 rows - 180 seats)	S3	120	2.0m	30	rp-steep-6-groups	normal	1132	1133.0	0	570.0	3530.0
729	A320 (30 rows - 180 seats)	S3	120	2.0m	30	rp-2-groups	normal	1108	1107.0	0	2341.0	8260.0
730	A320 (30 rows - 180 seats)	S3	120	2.0m	30	rp-3-groups	normal	1089	1089.0	0	1469.0	5771.0
731	A320 (30 rows - 180 seats)	S3	120	2.0m	30	rp-spread-4-groups	normal	1095	1094.0	0	948.0	5484.0
732	A320 (30 rows - 180 seats)	S3	120	2.0m	30	rp-spread-5-groups	normal	1060	1062.0	0	708.0	4484.0
733	A320 (30 rows - 180 seats)	S3	120	2.0m	30	rp-spread-6-groups	normal	1110	1110.0	0	645.0	4243.0
734	A320 (30 rows - 180 seats)	S3	120	2.0m	30	rp-steep-4-groups	normal	1059	1058.0	0	983.0	4880.0
735	A320 (30 rows - 180 seats)	S3	120	2.0m	30	rp-steep-5-groups	normal	1059	1059.0	0	709.0	4218.0
736	A320 (30 rows - 180 seats)	S3	120	2.0m	30	rp-steep-6-groups	normal	1104	1105.0	0	586.0	3479.0
737	A320 (30 rows - 180 seats)	S3	120	2.0m	30	rp-2-groups	normal	1110	1109.0	0	2463.0	7951.0
738	A320 (30 rows - 180 seats)	S3	120	2.0m	30	rp-3-groups	normal	1105	1104.0	0	1444.0	6030.0
740	A320 (30 rows - 180 seats)	S3	120	2.0m	30	rp-spread-5-groups	normal	1069	1071.0	0	814.0	4788.0
739	A320 (30 rows - 180 seats)	S3	120	2.0m	30	rp-spread-4-groups	normal	1111	1109.0	0	1001.0	5271.0
742	A320 (30 rows - 180 seats)	S3	120	2.0m	30	rp-steep-4-groups	normal	1062	1061.0	0	767.0	4917.0
741	A320 (30 rows - 180 seats)	S3	120	2.0m	30	rp-spread-6-groups	normal	1083	1084.0	0	605.0	4254.0
743	A320 (30 rows - 180 seats)	S3	120	2.0m	30	rp-steep-5-groups	normal	1058	1058.0	0	717.0	3973.0
744	A320 (30 rows - 180 seats)	S3	120	2.0m	30	rp-steep-6-groups	normal	1089	1090.0	0	509.0	3326.0
745	A320 (30 rows - 180 seats)	S3	120	2.0m	30	rp-2-groups	normal	1125	1124.0	0	2897.0	7586.0
746	A320 (30 rows - 180 seats)	S3	120	2.0m	30	rp-3-groups	normal	1146	1145.0	0	1302.0	6158.0
747	A320 (30 rows - 180 seats)	S3	120	2.0m	30	rp-spread-4-groups	normal	1104	1103.0	0	925.0	5066.0
748	A320 (30 rows - 180 seats)	S3	120	2.0m	30	rp-spread-5-groups	normal	1101	1103.0	0	655.0	4508.0
750	A320 (30 rows - 180 seats)	S3	120	2.0m	30	rp-steep-4-groups	normal	1109	1108.0	0	899.0	5138.0
749	A320 (30 rows - 180 seats)	S3	120	2.0m	30	rp-spread-6-groups	normal	1104	1105.0	0	595.0	3973.0
751	A320 (30 rows - 180 seats)	S3	120	2.0m	30	rp-steep-5-groups	normal	1086	1086.0	0	774.0	3967.0
752	A320 (30 rows - 180 seats)	S3	120	2.0m	30	rp-steep-6-groups	normal	1099	1100.0	0	590.0	3767.0
753	A320 (30 rows - 180 seats)	S3	120	2.0m	30	rp-2-groups	normal	1105	1104.0	0	2612.0	7445.0
754	A320 (30 rows - 180 seats)	S3	120	2.0m	30	rp-3-groups	normal	1118	1118.0	0	1313.0	6203.0
755	A320 (30 rows - 180 seats)	S3	120	2.0m	30	rp-spread-4-groups	normal	1090	1088.0	0	1033.0	5024.0
756	A320 (30 rows - 180 seats)	S3	120	2.0m	30	rp-spread-5-groups	normal	1095	1097.0	0	662.0	4500.0
758	A320 (30 rows - 180 seats)	S3	120	2.0m	30	rp-steep-4-groups	normal	1085	1084.0	0	887.0	4728.0
757	A320 (30 rows - 180 seats)	S3	120	2.0m	30	rp-spread-6-groups	normal	1077	1078.0	0	623.0	4163.0
759	A320 (30 rows - 180 seats)	S3	120	2.0m	30	rp-steep-5-groups	normal	1096	1096.0	0	663.0	4311.0
760	A320 (30 rows - 180 seats)	S3	120	2.0m	30	rp-steep-6-groups	normal	1116	1117.0	0	520.0	3569.0
762	A320 (30 rows - 180 seats)	S3	120	2.0m	30	rp-3-groups	normal	1071	1071.0	0	1524.0	5811.0
761	A320 (30 rows - 180 seats)	S3	120	2.0m	30	rp-2-groups	normal	1095	1094.0	0	2567.0	7688.0
763	A320 (30 rows - 180 seats)	S3	120	2.0m	30	rp-spread-4-groups	normal	1065	1063.0	0	794.0	5348.0
764	A320 (30 rows - 180 seats)	S3	120	2.0m	30	rp-spread-5-groups	normal	1115	1116.0	0	753.0	4591.0
765	A320 (30 rows - 180 seats)	S3	120	2.0m	30	rp-spread-6-groups	normal	1108	1108.0	0	614.0	3819.0
766	A320 (30 rows - 180 seats)	S3	120	2.0m	30	rp-steep-4-groups	normal	1121	1119.0	0	996.0	4997.0
767	A320 (30 rows - 180 seats)	S3	120	2.0m	30	rp-steep-5-groups	normal	1087	1087.0	0	740.0	4188.0
768	A320 (30 rows - 180 seats)	S3	120	2.0m	30	rp-steep-6-groups	normal	1076	1077.0	0	606.0	3515.0
769	A320 (30 rows - 180 seats)	S3	120	2.0m	30	rp-2-groups	normal	1165	1164.0	0	3099.0	8016.0
770	A320 (30 rows - 180 seats)	S3	120	2.0m	30	rp-3-groups	normal	1084	1084.0	0	1268.0	6351.0
771	A320 (30 rows - 180 seats)	S3	120	2.0m	30	rp-spread-4-groups	normal	1130	1129.0	0	1027.0	5139.0
772	A320 (30 rows - 180 seats)	S3	120	2.0m	30	rp-spread-5-groups	normal	1098	1099.0	0	757.0	4361.0
774	A320 (30 rows - 180 seats)	S3	120	2.0m	30	rp-steep-4-groups	normal	1104	1103.0	0	930.0	4716.0
773	A320 (30 rows - 180 seats)	S3	120	2.0m	30	rp-spread-6-groups	normal	1129	1129.0	0	611.0	4208.0
775	A320 (30 rows - 180 seats)	S3	120	2.0m	30	rp-steep-5-groups	normal	1098	1098.0	0	792.0	4038.0
776	A320 (30 rows - 180 seats)	S3	120	2.0m	30	rp-steep-6-groups	normal	1083	1084.0	0	644.0	3369.0
777	A320 (30 rows - 180 seats)	S3	120	2.0m	30	rp-2-groups	normal	1103	1102.0	0	2052.0	8170.0
778	A320 (30 rows - 180 seats)	S3	120	2.0m	30	rp-3-groups	normal	1103	1103.0	0	1293.0	6230.0
780	A320 (30 rows - 180 seats)	S3	120	2.0m	30	rp-spread-5-groups	normal	1075	1077.0	0	809.0	4449.0
779	A320 (30 rows - 180 seats)	S3	120	2.0m	30	rp-spread-4-groups	normal	1117	1116.0	0	1183.0	5621.0
781	A320 (30 rows - 180 seats)	S3	120	2.0m	30	rp-spread-6-groups	normal	1092	1093.0	0	567.0	4064.0
782	A320 (30 rows - 180 seats)	S3	120	2.0m	30	rp-steep-4-groups	normal	1097	1096.0	0	986.0	4981.0
783	A320 (30 rows - 180 seats)	S3	120	2.0m	30	rp-steep-5-groups	normal	1064	1064.0	0	827.0	4092.0
784	A320 (30 rows - 180 seats)	S3	120	2.0m	30	rp-steep-6-groups	normal	1086	1087.0	0	649.0	3740.0
785	A320 (30 rows - 180 seats)	S3	120	2.0m	30	rp-2-groups	normal	1076	1075.0	0	2117.0	7741.0
786	A320 (30 rows - 180 seats)	S3	120	2.0m	30	rp-3-groups	normal	1113	1113.0	0	1366.0	5712.0
787	A320 (30 rows - 180 seats)	S3	120	2.0m	30	rp-spread-4-groups	normal	1070	1069.0	0	821.0	4990.0
788	A320 (30 rows - 180 seats)	S3	120	2.0m	30	rp-spread-5-groups	normal	1074	1076.0	0	678.0	4284.0
789	A320 (30 rows - 180 seats)	S3	120	2.0m	30	rp-spread-6-groups	normal	1064	1065.0	0	668.0	4053.0
790	A320 (30 rows - 180 seats)	S3	120	2.0m	30	rp-steep-4-groups	normal	1090	1089.0	0	911.0	4649.0
791	A320 (30 rows - 180 seats)	S3	120	2.0m	30	rp-steep-5-groups	normal	1091	1091.0	0	747.0	3965.0
792	A320 (30 rows - 180 seats)	S3	120	2.0m	30	rp-steep-6-groups	normal	1116	1117.0	0	641.0	3494.0
793	A320 (30 rows - 180 seats)	S3	120	2.0m	30	rp-2-groups	normal	1098	1097.0	0	2553.0	7983.0
796	A320 (30 rows - 180 seats)	S3	120	2.0m	30	rp-spread-5-groups	normal	1088	1090.0	0	706.0	4538.0
795	A320 (30 rows - 180 seats)	S3	120	2.0m	30	rp-spread-4-groups	normal	1113	1111.0	0	1158.0	5192.0
794	A320 (30 rows - 180 seats)	S3	120	2.0m	30	rp-3-groups	normal	1104	1103.0	0	1369.0	6122.0
798	A320 (30 rows - 180 seats)	S3	120	2.0m	30	rp-steep-4-groups	normal	1069	1068.0	0	878.0	4768.0
797	A320 (30 rows - 180 seats)	S3	120	2.0m	30	rp-spread-6-groups	normal	1090	1091.0	0	564.0	3811.0
799	A320 (30 rows - 180 seats)	S3	120	2.0m	30	rp-steep-5-groups	normal	1093	1093.0	0	712.0	4127.0
800	A320 (30 rows - 180 seats)	S3	120	2.0m	30	rp-steep-6-groups	normal	1110	1110.0	0	492.0	3518.0
801	A320 (30 rows - 180 seats)	S3	120	2.0m	30	rp-2-groups	normal	1125	1124.0	0	2827.0	8378.0
802	A320 (30 rows - 180 seats)	S3	120	2.0m	30	rp-3-groups	normal	1115	1114.0	0	1500.0	6312.0
803	A320 (30 rows - 180 seats)	S3	120	2.0m	30	rp-spread-4-groups	normal	1084	1083.0	0	954.0	5391.0
805	A320 (30 rows - 180 seats)	S3	120	2.0m	30	rp-spread-6-groups	normal	1088	1089.0	0	622.0	3952.0
806	A320 (30 rows - 180 seats)	S3	120	2.0m	30	rp-steep-4-groups	normal	1083	1082.0	0	824.0	4878.0
804	A320 (30 rows - 180 seats)	S3	120	2.0m	30	rp-spread-5-groups	normal	1109	1111.0	0	707.0	4654.0
807	A320 (30 rows - 180 seats)	S3	120	2.0m	30	rp-steep-5-groups	normal	1080	1080.0	0	727.0	4008.0
808	A320 (30 rows - 180 seats)	S3	120	2.0m	30	rp-steep-6-groups	normal	1111	1112.0	0	547.0	3423.0
809	A320 (30 rows - 180 seats)	S3	120	2.0m	30	rp-2-groups	normal	1150	1149.0	0	2643.0	8460.0
810	A320 (30 rows - 180 seats)	S3	120	2.0m	30	rp-3-groups	normal	1026	1026.0	0	1348.0	5674.0
811	A320 (30 rows - 180 seats)	S3	120	2.0m	30	rp-spread-4-groups	normal	1120	1118.0	0	883.0	5329.0
812	A320 (30 rows - 180 seats)	S3	120	2.0m	30	rp-spread-5-groups	normal	1062	1063.0	0	640.0	4498.0
813	A320 (30 rows - 180 seats)	S3	120	2.0m	30	rp-spread-6-groups	normal	1058	1058.0	0	619.0	3876.0
814	A320 (30 rows - 180 seats)	S3	120	2.0m	30	rp-steep-4-groups	normal	1061	1060.0	0	832.0	4808.0
815	A320 (30 rows - 180 seats)	S3	120	2.0m	30	rp-steep-5-groups	normal	1094	1094.0	0	756.0	4259.0
817	A320 (30 rows - 180 seats)	S3	120	2.0m	30	rp-2-groups	normal	1151	1150.0	0	2617.0	7218.0
816	A320 (30 rows - 180 seats)	S3	120	2.0m	30	rp-steep-6-groups	normal	1118	1119.0	0	518.0	3619.0
818	A320 (30 rows - 180 seats)	S3	120	2.0m	30	rp-3-groups	normal	1119	1118.0	0	1374.0	6338.0
819	A320 (30 rows - 180 seats)	S3	120	2.0m	30	rp-spread-4-groups	normal	1118	1116.0	0	1090.0	5298.0
821	A320 (30 rows - 180 seats)	S3	120	2.0m	30	rp-spread-6-groups	normal	1049	1049.0	0	611.0	3973.0
820	A320 (30 rows - 180 seats)	S3	120	2.0m	30	rp-spread-5-groups	normal	1089	1091.0	0	690.0	4575.0
822	A320 (30 rows - 180 seats)	S3	120	2.0m	30	rp-steep-4-groups	normal	1080	1079.0	0	985.0	5042.0
823	A320 (30 rows - 180 seats)	S3	120	2.0m	30	rp-steep-5-groups	normal	1077	1077.0	0	710.0	3996.0
824	A320 (30 rows - 180 seats)	S3	120	2.0m	30	rp-steep-6-groups	normal	1099	1100.0	0	514.0	3495.0
825	A320 (30 rows - 180 seats)	S3	120	2.0m	30	rp-2-groups	normal	1127	1126.0	0	2376.0	7476.0
826	A320 (30 rows - 180 seats)	S3	120	2.0m	30	rp-3-groups	normal	1120	1120.0	0	1258.0	6235.0
827	A320 (30 rows - 180 seats)	S3	120	2.0m	30	rp-spread-4-groups	normal	1134	1133.0	0	885.0	5621.0
829	A320 (30 rows - 180 seats)	S3	120	2.0m	30	rp-spread-6-groups	normal	1097	1097.0	0	556.0	3970.0
828	A320 (30 rows - 180 seats)	S3	120	2.0m	30	rp-spread-5-groups	normal	1079	1080.0	0	701.0	4351.0
830	A320 (30 rows - 180 seats)	S3	120	2.0m	30	rp-steep-4-groups	normal	1091	1090.0	0	1005.0	5127.0
831	A320 (30 rows - 180 seats)	S3	120	2.0m	30	rp-steep-5-groups	normal	1110	1110.0	0	766.0	4372.0
833	A320 (30 rows - 180 seats)	S3	120	2.0m	30	rp-2-groups	normal	1136	1135.0	0	2705.0	7973.0
832	A320 (30 rows - 180 seats)	S3	120	2.0m	30	rp-steep-6-groups	normal	1084	1085.0	0	526.0	3380.0
834	A320 (30 rows - 180 seats)	S3	120	2.0m	30	rp-3-groups	normal	1074	1074.0	0	1396.0	5996.0
835	A320 (30 rows - 180 seats)	S3	120	2.0m	30	rp-spread-4-groups	normal	1089	1087.0	0	813.0	5215.0
837	A320 (30 rows - 180 seats)	S3	120	2.0m	30	rp-spread-6-groups	normal	1093	1094.0	0	513.0	3957.0
836	A320 (30 rows - 180 seats)	S3	120	2.0m	30	rp-spread-5-groups	normal	1129	1131.0	0	630.0	4546.0
839	A320 (30 rows - 180 seats)	S3	120	2.0m	30	rp-steep-5-groups	normal	1070	1070.0	0	734.0	4040.0
838	A320 (30 rows - 180 seats)	S3	120	2.0m	30	rp-steep-4-groups	normal	1092	1091.0	0	1016.0	4803.0
840	A320 (30 rows - 180 seats)	S3	120	2.0m	30	rp-steep-6-groups	normal	1073	1074.0	0	565.0	3518.0
841	A320 (30 rows - 180 seats)	S3	120	2.0m	30	rp-2-groups	normal	1147	1146.0	0	2551.0	7810.0
842	A320 (30 rows - 180 seats)	S3	120	2.0m	30	rp-3-groups	normal	1129	1129.0	0	1658.0	6349.0
843	A320 (30 rows - 180 seats)	S3	120	2.0m	30	rp-spread-4-groups	normal	1080	1078.0	0	935.0	5252.0
844	A320 (30 rows - 180 seats)	S3	120	2.0m	30	rp-spread-5-groups	normal	1058	1060.0	0	780.0	4407.0
845	A320 (30 rows - 180 seats)	S3	120	2.0m	30	rp-spread-6-groups	normal	1085	1086.0	0	553.0	4109.0
846	A320 (30 rows - 180 seats)	S3	120	2.0m	30	rp-steep-4-groups	normal	1106	1105.0	0	799.0	4780.0
847	A320 (30 rows - 180 seats)	S3	120	2.0m	30	rp-steep-5-groups	normal	1071	1071.0	0	689.0	3937.0
848	A320 (30 rows - 180 seats)	S3	120	2.0m	30	rp-steep-6-groups	normal	1095	1096.0	0	544.0	3444.0
849	A320 (30 rows - 180 seats)	S3	120	2.0m	30	rp-2-groups	normal	1141	1140.0	0	2984.0	7875.0
850	A320 (30 rows - 180 seats)	S3	120	2.0m	30	rp-3-groups	normal	1120	1120.0	0	1461.0	5800.0
851	A320 (30 rows - 180 seats)	S3	120	2.0m	30	rp-spread-4-groups	normal	1124	1122.0	0	872.0	5890.0
853	A320 (30 rows - 180 seats)	S3	120	2.0m	30	rp-spread-6-groups	normal	1119	1120.0	0	545.0	4118.0
852	A320 (30 rows - 180 seats)	S3	120	2.0m	30	rp-spread-5-groups	normal	1106	1108.0	0	763.0	4604.0
854	A320 (30 rows - 180 seats)	S3	120	2.0m	30	rp-steep-4-groups	normal	1075	1074.0	0	1039.0	4935.0
856	A320 (30 rows - 180 seats)	S3	120	2.0m	30	rp-steep-6-groups	normal	1102	1102.0	0	637.0	3712.0
857	A320 (30 rows - 180 seats)	S3	120	2.0m	30	rp-2-groups	normal	1163	1162.0	0	2852.0	7951.0
855	A320 (30 rows - 180 seats)	S3	120	2.0m	30	rp-steep-5-groups	normal	1120	1120.0	0	844.0	4198.0
858	A320 (30 rows - 180 seats)	S3	120	2.0m	30	rp-3-groups	normal	1078	1078.0	0	1402.0	6258.0
859	A320 (30 rows - 180 seats)	S3	120	2.0m	30	rp-spread-4-groups	normal	1099	1098.0	0	856.0	5488.0
860	A320 (30 rows - 180 seats)	S3	120	2.0m	30	rp-spread-5-groups	normal	1097	1099.0	0	777.0	4404.0
861	A320 (30 rows - 180 seats)	S3	120	2.0m	30	rp-spread-6-groups	normal	1125	1126.0	0	581.0	4102.0
862	A320 (30 rows - 180 seats)	S3	120	2.0m	30	rp-steep-4-groups	normal	1095	1094.0	0	1014.0	4886.0
863	A320 (30 rows - 180 seats)	S3	120	2.0m	30	rp-steep-5-groups	normal	1052	1052.0	0	635.0	3905.0
864	A320 (30 rows - 180 seats)	S3	120	2.0m	30	rp-steep-6-groups	normal	1096	1097.0	0	578.0	3491.0
866	A320 (30 rows - 180 seats)	S3	120	2.0m	30	rp-3-groups	normal	1067	1067.0	0	1286.0	6161.0
865	A320 (30 rows - 180 seats)	S3	120	2.0m	30	rp-2-groups	normal	1119	1118.0	0	2430.0	7752.0
867	A320 (30 rows - 180 seats)	S3	120	2.0m	30	rp-spread-4-groups	normal	1119	1118.0	0	908.0	5343.0
868	A320 (30 rows - 180 seats)	S3	120	2.0m	30	rp-spread-5-groups	normal	1075	1077.0	0	746.0	4528.0
869	A320 (30 rows - 180 seats)	S3	120	2.0m	30	rp-spread-6-groups	normal	1075	1076.0	0	554.0	4200.0
870	A320 (30 rows - 180 seats)	S3	120	2.0m	30	rp-steep-4-groups	normal	1103	1102.0	0	938.0	4960.0
871	A320 (30 rows - 180 seats)	S3	120	2.0m	30	rp-steep-5-groups	normal	1094	1094.0	0	598.0	3954.0
872	A320 (30 rows - 180 seats)	S3	120	2.0m	30	rp-steep-6-groups	normal	1084	1085.0	0	499.0	3536.0
873	A320 (30 rows - 180 seats)	S3	120	2.0m	30	rp-2-groups	normal	1121	1120.0	0	2893.0	7655.0
874	A320 (30 rows - 180 seats)	S3	120	2.0m	30	rp-3-groups	normal	1139	1139.0	0	1485.0	6002.0
876	A320 (30 rows - 180 seats)	S3	120	2.0m	30	rp-spread-5-groups	normal	1070	1072.0	0	756.0	4461.0
875	A320 (30 rows - 180 seats)	S3	120	2.0m	30	rp-spread-4-groups	normal	1126	1125.0	0	1003.0	5586.0
877	A320 (30 rows - 180 seats)	S3	120	2.0m	30	rp-spread-6-groups	normal	1104	1104.0	0	530.0	4099.0
878	A320 (30 rows - 180 seats)	S3	120	2.0m	30	rp-steep-4-groups	normal	1096	1095.0	0	876.0	4945.0
879	A320 (30 rows - 180 seats)	S3	120	2.0m	30	rp-steep-5-groups	normal	1113	1113.0	0	689.0	4310.0
880	A320 (30 rows - 180 seats)	S3	120	2.0m	30	rp-steep-6-groups	normal	1084	1085.0	0	517.0	3288.0
881	A320 (30 rows - 180 seats)	S3	120	2.0m	30	rp-2-groups	normal	1133	1132.0	0	2945.0	7920.0
882	A320 (30 rows - 180 seats)	S3	120	2.0m	30	rp-3-groups	normal	1147	1147.0	0	1430.0	5933.0
883	A320 (30 rows - 180 seats)	S3	120	2.0m	30	rp-spread-4-groups	normal	1122	1121.0	0	921.0	5310.0
884	A320 (30 rows - 180 seats)	S3	120	2.0m	30	rp-spread-5-groups	normal	1093	1094.0	0	595.0	4403.0
885	A320 (30 rows - 180 seats)	S3	120	2.0m	30	rp-spread-6-groups	normal	1121	1121.0	0	717.0	4299.0
886	A320 (30 rows - 180 seats)	S3	120	2.0m	30	rp-steep-4-groups	normal	1104	1103.0	0	902.0	4956.0
887	A320 (30 rows - 180 seats)	S3	120	2.0m	30	rp-steep-5-groups	normal	1097	1097.0	0	733.0	4130.0
888	A320 (30 rows - 180 seats)	S3	120	2.0m	30	rp-steep-6-groups	normal	1112	1113.0	0	647.0	3590.0
889	A320 (30 rows - 180 seats)	S3	120	2.0m	30	rp-2-groups	normal	1150	1149.0	0	2477.0	7522.0
890	A320 (30 rows - 180 seats)	S3	120	2.0m	30	rp-3-groups	normal	1094	1094.0	0	1357.0	5997.0
891	A320 (30 rows - 180 seats)	S3	120	2.0m	30	rp-spread-4-groups	normal	1071	1069.0	0	840.0	5264.0
892	A320 (30 rows - 180 seats)	S3	120	2.0m	30	rp-spread-5-groups	normal	1103	1105.0	0	603.0	4748.0
893	A320 (30 rows - 180 seats)	S3	120	2.0m	30	rp-spread-6-groups	normal	1108	1109.0	0	547.0	4204.0
894	A320 (30 rows - 180 seats)	S3	120	2.0m	30	rp-steep-4-groups	normal	1126	1124.0	0	1013.0	5192.0
895	A320 (30 rows - 180 seats)	S3	120	2.0m	30	rp-steep-5-groups	normal	1100	1100.0	0	829.0	4038.0
896	A320 (30 rows - 180 seats)	S3	120	2.0m	30	rp-steep-6-groups	normal	1113	1113.0	0	611.0	3594.0
897	A320 (30 rows - 180 seats)	S3	120	2.0m	30	rp-2-groups	normal	1117	1116.0	0	2430.0	7958.0
899	A320 (30 rows - 180 seats)	S3	120	2.0m	30	rp-spread-4-groups	normal	1089	1088.0	0	922.0	5329.0
900	A320 (30 rows - 180 seats)	S3	120	2.0m	30	rp-spread-5-groups	normal	1083	1085.0	0	727.0	4346.0
898	A320 (30 rows - 180 seats)	S3	120	2.0m	30	rp-3-groups	normal	1113	1113.0	0	1428.0	6088.0
901	A320 (30 rows - 180 seats)	S3	120	2.0m	30	rp-spread-6-groups	normal	1053	1054.0	0	538.0	3880.0
902	A320 (30 rows - 180 seats)	S3	120	2.0m	30	rp-steep-4-groups	normal	1095	1094.0	0	765.0	4977.0
904	A320 (30 rows - 180 seats)	S3	120	2.0m	30	rp-steep-6-groups	normal	1102	1103.0	0	563.0	3634.0
903	A320 (30 rows - 180 seats)	S3	120	2.0m	30	rp-steep-5-groups	normal	1096	1096.0	0	539.0	3961.0
905	A320 (30 rows - 180 seats)	S3	120	2.0m	30	rp-2-groups	normal	1090	1089.0	0	2440.0	7687.0
906	A320 (30 rows - 180 seats)	S3	120	2.0m	30	rp-3-groups	normal	1113	1112.0	0	1677.0	6355.0
907	A320 (30 rows - 180 seats)	S3	120	2.0m	30	rp-spread-4-groups	normal	1151	1149.0	0	974.0	5443.0
908	A320 (30 rows - 180 seats)	S3	120	2.0m	30	rp-spread-5-groups	normal	1108	1110.0	0	682.0	4608.0
909	A320 (30 rows - 180 seats)	S3	120	2.0m	30	rp-spread-6-groups	normal	1063	1063.0	0	630.0	4007.0
910	A320 (30 rows - 180 seats)	S3	120	2.0m	30	rp-steep-4-groups	normal	1082	1081.0	0	751.0	4536.0
911	A320 (30 rows - 180 seats)	S3	120	2.0m	30	rp-steep-5-groups	normal	1140	1140.0	0	829.0	4257.0
912	A320 (30 rows - 180 seats)	S3	120	2.0m	30	rp-steep-6-groups	normal	1134	1134.0	0	557.0	3561.0
913	A320 (30 rows - 180 seats)	S3	120	2.0m	30	rp-2-groups	normal	1126	1125.0	0	2689.0	7928.0
914	A320 (30 rows - 180 seats)	S3	120	2.0m	30	rp-3-groups	normal	1069	1069.0	0	1243.0	5868.0
915	A320 (30 rows - 180 seats)	S3	120	2.0m	30	rp-spread-4-groups	normal	1120	1118.0	0	938.0	5596.0
917	A320 (30 rows - 180 seats)	S3	120	2.0m	30	rp-spread-6-groups	normal	1079	1080.0	0	474.0	4003.0
916	A320 (30 rows - 180 seats)	S3	120	2.0m	30	rp-spread-5-groups	normal	1105	1107.0	0	766.0	4539.0
918	A320 (30 rows - 180 seats)	S3	120	2.0m	30	rp-steep-4-groups	normal	1121	1120.0	0	1010.0	4787.0
920	A320 (30 rows - 180 seats)	S3	120	2.0m	30	rp-steep-6-groups	normal	1094	1095.0	0	543.0	3686.0
919	A320 (30 rows - 180 seats)	S3	120	2.0m	30	rp-steep-5-groups	normal	1139	1139.0	0	723.0	4220.0
921	A320 (30 rows - 180 seats)	S3	120	2.0m	30	rp-2-groups	normal	1082	1081.0	0	2431.0	7645.0
922	A320 (30 rows - 180 seats)	S3	120	2.0m	30	rp-3-groups	normal	1064	1063.0	0	1489.0	6107.0
923	A320 (30 rows - 180 seats)	S3	120	2.0m	30	rp-spread-4-groups	normal	1084	1082.0	0	721.0	5227.0
924	A320 (30 rows - 180 seats)	S3	120	2.0m	30	rp-spread-5-groups	normal	1075	1077.0	0	896.0	4351.0
925	A320 (30 rows - 180 seats)	S3	120	2.0m	30	rp-spread-6-groups	normal	1100	1100.0	0	575.0	4168.0
926	A320 (30 rows - 180 seats)	S3	120	2.0m	30	rp-steep-4-groups	normal	1116	1114.0	0	912.0	5043.0
929	A320 (30 rows - 180 seats)	S3	120	2.0m	30	rp-2-groups	normal	1103	1102.0	0	3222.0	8071.0
927	A320 (30 rows - 180 seats)	S3	120	2.0m	30	rp-steep-5-groups	normal	1082	1082.0	0	611.0	3999.0
928	A320 (30 rows - 180 seats)	S3	120	2.0m	30	rp-steep-6-groups	normal	1115	1116.0	0	583.0	3458.0
930	A320 (30 rows - 180 seats)	S3	120	2.0m	30	rp-3-groups	normal	1133	1132.0	0	1372.0	5891.0
931	A320 (30 rows - 180 seats)	S3	120	2.0m	30	rp-spread-4-groups	normal	1102	1101.0	0	1070.0	5219.0
932	A320 (30 rows - 180 seats)	S3	120	2.0m	30	rp-spread-5-groups	normal	1120	1122.0	0	670.0	4772.0
933	A320 (30 rows - 180 seats)	S3	120	2.0m	30	rp-spread-6-groups	normal	1092	1092.0	0	445.0	4061.0
934	A320 (30 rows - 180 seats)	S3	120	2.0m	30	rp-steep-4-groups	normal	1092	1091.0	0	892.0	5165.0
935	A320 (30 rows - 180 seats)	S3	120	2.0m	30	rp-steep-5-groups	normal	1106	1106.0	0	613.0	4153.0
937	A320 (30 rows - 180 seats)	S3	120	2.0m	30	rp-2-groups	normal	1099	1098.0	0	2763.0	7838.0
936	A320 (30 rows - 180 seats)	S3	120	2.0m	30	rp-steep-6-groups	normal	1102	1103.0	0	563.0	3707.0
938	A320 (30 rows - 180 seats)	S3	120	2.0m	30	rp-3-groups	normal	1082	1082.0	0	1365.0	6249.0
939	A320 (30 rows - 180 seats)	S3	120	2.0m	30	rp-spread-4-groups	normal	1089	1087.0	0	703.0	5318.0
940	A320 (30 rows - 180 seats)	S3	120	2.0m	30	rp-spread-5-groups	normal	1068	1070.0	0	764.0	4387.0
942	A320 (30 rows - 180 seats)	S3	120	2.0m	30	rp-steep-4-groups	normal	1113	1112.0	0	1071.0	4914.0
941	A320 (30 rows - 180 seats)	S3	120	2.0m	30	rp-spread-6-groups	normal	1109	1109.0	0	361.0	3984.0
943	A320 (30 rows - 180 seats)	S3	120	2.0m	30	rp-steep-5-groups	normal	1071	1071.0	0	764.0	3986.0
945	A320 (30 rows - 180 seats)	S3	120	2.0m	30	rp-2-groups	normal	1140	1139.0	0	2851.0	8039.0
944	A320 (30 rows - 180 seats)	S3	120	2.0m	30	rp-steep-6-groups	normal	1083	1084.0	0	575.0	3540.0
946	A320 (30 rows - 180 seats)	S3	120	2.0m	30	rp-3-groups	normal	1117	1117.0	0	1639.0	6161.0
947	A320 (30 rows - 180 seats)	S3	120	2.0m	30	rp-spread-4-groups	normal	1082	1081.0	0	1167.0	5604.0
948	A320 (30 rows - 180 seats)	S3	120	2.0m	30	rp-spread-5-groups	normal	1120	1122.0	0	656.0	4507.0
949	A320 (30 rows - 180 seats)	S3	120	2.0m	30	rp-spread-6-groups	normal	1073	1074.0	0	605.0	4052.0
950	A320 (30 rows - 180 seats)	S3	120	2.0m	30	rp-steep-4-groups	normal	1151	1150.0	0	977.0	5220.0
952	A320 (30 rows - 180 seats)	S3	120	2.0m	30	rp-steep-6-groups	normal	1071	1072.0	0	600.0	3385.0
951	A320 (30 rows - 180 seats)	S3	120	2.0m	30	rp-steep-5-groups	normal	1107	1107.0	0	683.0	4084.0
953	A320 (30 rows - 180 seats)	S3	120	2.0m	30	rp-2-groups	normal	1092	1091.0	0	2523.0	7637.0
954	A320 (30 rows - 180 seats)	S3	120	2.0m	30	rp-3-groups	normal	1102	1101.0	0	1420.0	6429.0
955	A320 (30 rows - 180 seats)	S3	120	2.0m	30	rp-spread-4-groups	normal	1122	1121.0	0	801.0	5562.0
956	A320 (30 rows - 180 seats)	S3	120	2.0m	30	rp-spread-5-groups	normal	1094	1095.0	0	829.0	4504.0
957	A320 (30 rows - 180 seats)	S3	120	2.0m	30	rp-spread-6-groups	normal	1115	1115.0	0	602.0	4078.0
960	A320 (30 rows - 180 seats)	S3	120	2.0m	30	rp-steep-6-groups	normal	1057	1057.0	0	603.0	3463.0
958	A320 (30 rows - 180 seats)	S3	120	2.0m	30	rp-steep-4-groups	normal	1081	1079.0	0	876.0	5141.0
961	A320 (30 rows - 180 seats)	S3	120	2.0m	30	rp-2-groups	normal	1132	1131.0	0	2707.0	7690.0
959	A320 (30 rows - 180 seats)	S3	120	2.0m	30	rp-steep-5-groups	normal	1114	1114.0	0	720.0	4442.0
962	A320 (30 rows - 180 seats)	S3	120	2.0m	30	rp-3-groups	normal	1075	1075.0	0	1307.0	5893.0
963	A320 (30 rows - 180 seats)	S3	120	2.0m	30	rp-spread-4-groups	normal	1072	1071.0	0	864.0	5214.0
964	A320 (30 rows - 180 seats)	S3	120	2.0m	30	rp-spread-5-groups	normal	1103	1105.0	0	687.0	4461.0
965	A320 (30 rows - 180 seats)	S3	120	2.0m	30	rp-spread-6-groups	normal	1091	1091.0	0	566.0	4067.0
966	A320 (30 rows - 180 seats)	S3	120	2.0m	30	rp-steep-4-groups	normal	1117	1116.0	0	1262.0	5051.0
968	A320 (30 rows - 180 seats)	S3	120	2.0m	30	rp-steep-6-groups	normal	1085	1086.0	0	578.0	3513.0
969	A320 (30 rows - 180 seats)	S3	120	2.0m	30	rp-2-groups	normal	1106	1105.0	0	2974.0	7844.0
967	A320 (30 rows - 180 seats)	S3	120	2.0m	30	rp-steep-5-groups	normal	1067	1067.0	0	668.0	4032.0
970	A320 (30 rows - 180 seats)	S3	120	2.0m	30	rp-3-groups	normal	1107	1106.0	0	1689.0	6032.0
971	A320 (30 rows - 180 seats)	S3	120	2.0m	30	rp-spread-4-groups	normal	1111	1110.0	0	1213.0	5545.0
972	A320 (30 rows - 180 seats)	S3	120	2.0m	30	rp-spread-5-groups	normal	1111	1113.0	0	745.0	4642.0
973	A320 (30 rows - 180 seats)	S3	120	2.0m	30	rp-spread-6-groups	normal	1090	1090.0	0	498.0	4129.0
974	A320 (30 rows - 180 seats)	S3	120	2.0m	30	rp-steep-4-groups	normal	1065	1064.0	0	1077.0	4803.0
975	A320 (30 rows - 180 seats)	S3	120	2.0m	30	rp-steep-5-groups	normal	1071	1071.0	0	721.0	4151.0
976	A320 (30 rows - 180 seats)	S3	120	2.0m	30	rp-steep-6-groups	normal	1091	1092.0	0	555.0	3452.0
977	A320 (30 rows - 180 seats)	S3	120	2.0m	30	rp-2-groups	normal	1132	1131.0	0	2722.0	7829.0
978	A320 (30 rows - 180 seats)	S3	120	2.0m	30	rp-3-groups	normal	1126	1126.0	0	1272.0	6104.0
979	A320 (30 rows - 180 seats)	S3	120	2.0m	30	rp-spread-4-groups	normal	1073	1071.0	0	1015.0	5253.0
980	A320 (30 rows - 180 seats)	S3	120	2.0m	30	rp-spread-5-groups	normal	1091	1092.0	0	773.0	4415.0
981	A320 (30 rows - 180 seats)	S3	120	2.0m	30	rp-spread-6-groups	normal	1079	1079.0	0	556.0	3893.0
982	A320 (30 rows - 180 seats)	S3	120	2.0m	30	rp-steep-4-groups	normal	1119	1117.0	0	829.0	5103.0
983	A320 (30 rows - 180 seats)	S3	120	2.0m	30	rp-steep-5-groups	normal	1104	1104.0	0	765.0	4216.0
984	A320 (30 rows - 180 seats)	S3	120	2.0m	30	rp-steep-6-groups	normal	1086	1087.0	0	508.0	3506.0
985	A320 (30 rows - 180 seats)	S3	120	2.0m	30	rp-2-groups	normal	1108	1107.0	0	2839.0	7414.0
986	A320 (30 rows - 180 seats)	S3	120	2.0m	30	rp-3-groups	normal	1070	1070.0	0	1240.0	5742.0
987	A320 (30 rows - 180 seats)	S3	120	2.0m	30	rp-spread-4-groups	normal	1107	1105.0	0	977.0	5582.0
988	A320 (30 rows - 180 seats)	S3	120	2.0m	30	rp-spread-5-groups	normal	1090	1091.0	0	779.0	4542.0
989	A320 (30 rows - 180 seats)	S3	120	2.0m	30	rp-spread-6-groups	normal	1100	1100.0	0	596.0	4308.0
991	A320 (30 rows - 180 seats)	S3	120	2.0m	30	rp-steep-5-groups	normal	1090	1090.0	0	685.0	3981.0
990	A320 (30 rows - 180 seats)	S3	120	2.0m	30	rp-steep-4-groups	normal	1100	1099.0	0	990.0	4748.0
992	A320 (30 rows - 180 seats)	S3	120	2.0m	30	rp-steep-6-groups	normal	1083	1083.0	0	554.0	3597.0
993	A320 (30 rows - 180 seats)	S3	120	2.0m	30	rp-2-groups	normal	1119	1118.0	0	2585.0	8256.0
994	A320 (30 rows - 180 seats)	S3	120	2.0m	30	rp-3-groups	normal	1068	1068.0	0	1609.0	6423.0
995	A320 (30 rows - 180 seats)	S3	120	2.0m	30	rp-spread-4-groups	normal	1095	1094.0	0	1071.0	5202.0
996	A320 (30 rows - 180 seats)	S3	120	2.0m	30	rp-spread-5-groups	normal	1065	1067.0	0	676.0	4570.0
997	A320 (30 rows - 180 seats)	S3	120	2.0m	30	rp-spread-6-groups	normal	1124	1125.0	0	670.0	4194.0
998	A320 (30 rows - 180 seats)	S3	120	2.0m	30	rp-steep-4-groups	normal	1098	1097.0	0	983.0	4856.0
999	A320 (30 rows - 180 seats)	S3	120	2.0m	30	rp-steep-5-groups	normal	1101	1101.0	0	839.0	4266.0
1000	A320 (30 rows - 180 seats)	S3	120	2.0m	30	rp-steep-6-groups	normal	1080	1081.0	0	558.0	3508.0
1001	A320 (30 rows - 180 seats)	S3	120	2.0m	30	rp-2-groups	normal	1111	1110.0	0	2536.0	8066.0
1002	A320 (30 rows - 180 seats)	S3	120	2.0m	30	rp-3-groups	normal	1113	1113.0	0	1261.0	6418.0
1003	A320 (30 rows - 180 seats)	S3	120	2.0m	30	rp-spread-4-groups	normal	1082	1081.0	0	932.0	5286.0
1004	A320 (30 rows - 180 seats)	S3	120	2.0m	30	rp-spread-5-groups	normal	1088	1089.0	0	643.0	4475.0
1005	A320 (30 rows - 180 seats)	S3	120	2.0m	30	rp-spread-6-groups	normal	1030	1031.0	0	539.0	4080.0
1006	A320 (30 rows - 180 seats)	S3	120	2.0m	30	rp-steep-4-groups	normal	1118	1116.0	0	906.0	4807.0
1007	A320 (30 rows - 180 seats)	S3	120	2.0m	30	rp-steep-5-groups	normal	1111	1111.0	0	674.0	4471.0
1008	A320 (30 rows - 180 seats)	S3	120	2.0m	30	rp-steep-6-groups	normal	1139	1140.0	0	675.0	3400.0
1009	A320 (30 rows - 180 seats)	S3	120	2.0m	30	rp-2-groups	normal	1103	1102.0	0	2941.0	7644.0
1010	A320 (30 rows - 180 seats)	S3	120	2.0m	30	rp-3-groups	normal	1084	1084.0	0	1243.0	6103.0
1011	A320 (30 rows - 180 seats)	S3	120	2.0m	30	rp-spread-4-groups	normal	1088	1086.0	0	963.0	5319.0
1012	A320 (30 rows - 180 seats)	S3	120	2.0m	30	rp-spread-5-groups	normal	1058	1060.0	0	640.0	4346.0
1013	A320 (30 rows - 180 seats)	S3	120	2.0m	30	rp-spread-6-groups	normal	1076	1076.0	0	635.0	3900.0
1014	A320 (30 rows - 180 seats)	S3	120	2.0m	30	rp-steep-4-groups	normal	1114	1113.0	0	966.0	5235.0
1015	A320 (30 rows - 180 seats)	S3	120	2.0m	30	rp-steep-5-groups	normal	1103	1103.0	0	725.0	4041.0
1016	A320 (30 rows - 180 seats)	S3	120	2.0m	30	rp-steep-6-groups	normal	1106	1107.0	0	646.0	3558.0
1018	A320 (30 rows - 180 seats)	S3	120	2.0m	30	rp-3-groups	normal	1103	1103.0	0	1411.0	6136.0
1017	A320 (30 rows - 180 seats)	S3	120	2.0m	30	rp-2-groups	normal	1156	1154.0	0	2430.0	7664.0
1019	A320 (30 rows - 180 seats)	S3	120	2.0m	30	rp-spread-4-groups	normal	1059	1058.0	0	863.0	5208.0
1020	A320 (30 rows - 180 seats)	S3	120	2.0m	30	rp-spread-5-groups	normal	1082	1083.0	0	718.0	4536.0
1021	A320 (30 rows - 180 seats)	S3	120	2.0m	30	rp-spread-6-groups	normal	1139	1140.0	0	644.0	3943.0
1023	A320 (30 rows - 180 seats)	S3	120	2.0m	30	rp-steep-5-groups	normal	1100	1100.0	0	768.0	3816.0
1022	A320 (30 rows - 180 seats)	S3	120	2.0m	30	rp-steep-4-groups	normal	1134	1133.0	0	885.0	5134.0
1024	A320 (30 rows - 180 seats)	S3	120	2.0m	30	rp-steep-6-groups	normal	1127	1128.0	0	662.0	3395.0
1025	A320 (30 rows - 180 seats)	S3	120	2.0m	30	rp-2-groups	normal	1135	1134.0	0	3002.0	8034.0
1027	A320 (30 rows - 180 seats)	S3	120	2.0m	30	rp-spread-4-groups	normal	1092	1091.0	0	1035.0	5311.0
1026	A320 (30 rows - 180 seats)	S3	120	2.0m	30	rp-3-groups	normal	1139	1139.0	0	1388.0	5847.0
1028	A320 (30 rows - 180 seats)	S3	120	2.0m	30	rp-spread-5-groups	normal	1090	1092.0	0	669.0	4432.0
1029	A320 (30 rows - 180 seats)	S3	120	2.0m	30	rp-spread-6-groups	normal	1072	1073.0	0	527.0	4095.0
1030	A320 (30 rows - 180 seats)	S3	120	2.0m	30	rp-steep-4-groups	normal	1102	1101.0	0	818.0	5042.0
1031	A320 (30 rows - 180 seats)	S3	120	2.0m	30	rp-steep-5-groups	normal	1118	1118.0	0	781.0	4129.0
1032	A320 (30 rows - 180 seats)	S3	120	2.0m	30	rp-steep-6-groups	normal	1141	1142.0	0	600.0	3553.0
1033	A320 (30 rows - 180 seats)	S3	120	2.0m	30	rp-2-groups	normal	1156	1155.0	0	2812.0	7788.0
1034	A320 (30 rows - 180 seats)	S3	120	2.0m	30	rp-3-groups	normal	1084	1084.0	0	1359.0	5951.0
1035	A320 (30 rows - 180 seats)	S3	120	2.0m	30	rp-spread-4-groups	normal	1091	1090.0	0	958.0	5051.0
1036	A320 (30 rows - 180 seats)	S3	120	2.0m	30	rp-spread-5-groups	normal	1096	1098.0	0	868.0	4554.0
1037	A320 (30 rows - 180 seats)	S3	120	2.0m	30	rp-spread-6-groups	normal	1092	1093.0	0	471.0	4289.0
1038	A320 (30 rows - 180 seats)	S3	120	2.0m	30	rp-steep-4-groups	normal	1087	1086.0	0	1211.0	5191.0
1039	A320 (30 rows - 180 seats)	S3	120	2.0m	30	rp-steep-5-groups	normal	1092	1093.0	0	633.0	4116.0
1040	A320 (30 rows - 180 seats)	S3	120	2.0m	30	rp-steep-6-groups	normal	1125	1126.0	0	540.0	3513.0
1041	A320 (30 rows - 180 seats)	S3	120	2.0m	30	rp-2-groups	normal	1112	1111.0	0	2996.0	7809.0
1042	A320 (30 rows - 180 seats)	S3	120	2.0m	30	rp-3-groups	normal	1109	1109.0	0	1680.0	6062.0
1044	A320 (30 rows - 180 seats)	S3	120	2.0m	30	rp-spread-5-groups	normal	1078	1080.0	0	744.0	4350.0
1043	A320 (30 rows - 180 seats)	S3	120	2.0m	30	rp-spread-4-groups	normal	1089	1088.0	0	956.0	5793.0
1045	A320 (30 rows - 180 seats)	S3	120	2.0m	30	rp-spread-6-groups	normal	1113	1113.0	0	641.0	3903.0
1046	A320 (30 rows - 180 seats)	S3	120	2.0m	30	rp-steep-4-groups	normal	1058	1057.0	0	864.0	4760.0
1047	A320 (30 rows - 180 seats)	S3	120	2.0m	30	rp-steep-5-groups	normal	1085	1085.0	0	765.0	4221.0
1048	A320 (30 rows - 180 seats)	S3	120	2.0m	30	rp-steep-6-groups	normal	1104	1105.0	0	591.0	3543.0
1049	A320 (30 rows - 180 seats)	S3	120	2.0m	30	rp-2-groups	normal	1089	1088.0	0	2635.0	7449.0
1050	A320 (30 rows - 180 seats)	S3	120	2.0m	30	rp-3-groups	normal	1091	1091.0	0	1146.0	6536.0
1051	A320 (30 rows - 180 seats)	S3	120	2.0m	30	rp-spread-4-groups	normal	1113	1112.0	0	912.0	5296.0
1052	A320 (30 rows - 180 seats)	S3	120	2.0m	30	rp-spread-5-groups	normal	1080	1082.0	0	845.0	4519.0
1053	A320 (30 rows - 180 seats)	S3	120	2.0m	30	rp-spread-6-groups	normal	1062	1062.0	0	615.0	3919.0
1054	A320 (30 rows - 180 seats)	S3	120	2.0m	30	rp-steep-4-groups	normal	1118	1117.0	0	871.0	5257.0
1055	A320 (30 rows - 180 seats)	S3	120	2.0m	30	rp-steep-5-groups	normal	1103	1103.0	0	737.0	4013.0
1056	A320 (30 rows - 180 seats)	S3	120	2.0m	30	rp-steep-6-groups	normal	1142	1143.0	0	507.0	3468.0
1057	A320 (30 rows - 180 seats)	S3	120	2.0m	30	rp-2-groups	normal	1134	1133.0	0	2896.0	7818.0
1058	A320 (30 rows - 180 seats)	S3	120	2.0m	30	rp-3-groups	normal	1108	1107.0	0	1565.0	6480.0
1059	A320 (30 rows - 180 seats)	S3	120	2.0m	30	rp-spread-4-groups	normal	1077	1076.0	0	919.0	5371.0
1060	A320 (30 rows - 180 seats)	S3	120	2.0m	30	rp-spread-5-groups	normal	1065	1067.0	0	901.0	4708.0
1061	A320 (30 rows - 180 seats)	S3	120	2.0m	30	rp-spread-6-groups	normal	1106	1107.0	0	436.0	3974.0
1062	A320 (30 rows - 180 seats)	S3	120	2.0m	30	rp-steep-4-groups	normal	1107	1106.0	0	977.0	4666.0
1063	A320 (30 rows - 180 seats)	S3	120	2.0m	30	rp-steep-5-groups	normal	1097	1097.0	0	735.0	4275.0
1065	A320 (30 rows - 180 seats)	S3	120	2.0m	30	rp-2-groups	normal	1148	1147.0	0	3037.0	8095.0
1064	A320 (30 rows - 180 seats)	S3	120	2.0m	30	rp-steep-6-groups	normal	1099	1100.0	0	597.0	3500.0
1066	A320 (30 rows - 180 seats)	S3	120	2.0m	30	rp-3-groups	normal	1175	1175.0	0	1507.0	6602.0
1067	A320 (30 rows - 180 seats)	S3	120	2.0m	30	rp-spread-4-groups	normal	1125	1124.0	0	1033.0	5652.0
1068	A320 (30 rows - 180 seats)	S3	120	2.0m	30	rp-spread-5-groups	normal	1099	1100.0	0	661.0	4422.0
1069	A320 (30 rows - 180 seats)	S3	120	2.0m	30	rp-spread-6-groups	normal	1055	1056.0	0	540.0	3978.0
1070	A320 (30 rows - 180 seats)	S3	120	2.0m	30	rp-steep-4-groups	normal	1088	1087.0	0	1061.0	4764.0
1071	A320 (30 rows - 180 seats)	S3	120	2.0m	30	rp-steep-5-groups	normal	1083	1083.0	0	668.0	3842.0
1073	A320 (30 rows - 180 seats)	S3	120	2.0m	30	rp-2-groups	normal	1144	1142.0	0	2916.0	8101.0
1072	A320 (30 rows - 180 seats)	S3	120	2.0m	30	rp-steep-6-groups	normal	1103	1104.0	0	518.0	3508.0
1074	A320 (30 rows - 180 seats)	S3	120	2.0m	30	rp-3-groups	normal	1124	1124.0	0	1361.0	6397.0
1075	A320 (30 rows - 180 seats)	S3	120	2.0m	30	rp-spread-4-groups	normal	1075	1074.0	0	981.0	5349.0
1077	A320 (30 rows - 180 seats)	S3	120	2.0m	30	rp-spread-6-groups	normal	1079	1079.0	0	584.0	4123.0
1076	A320 (30 rows - 180 seats)	S3	120	2.0m	30	rp-spread-5-groups	normal	1082	1084.0	0	716.0	4428.0
1078	A320 (30 rows - 180 seats)	S3	120	2.0m	30	rp-steep-4-groups	normal	1071	1070.0	0	761.0	4872.0
1079	A320 (30 rows - 180 seats)	S3	120	2.0m	30	rp-steep-5-groups	normal	1098	1098.0	0	684.0	4236.0
1081	A320 (30 rows - 180 seats)	S3	120	2.0m	30	rp-2-groups	normal	1105	1104.0	0	2924.0	8174.0
1080	A320 (30 rows - 180 seats)	S3	120	2.0m	30	rp-steep-6-groups	normal	1073	1074.0	0	568.0	3355.0
1082	A320 (30 rows - 180 seats)	S3	120	2.0m	30	rp-3-groups	normal	1117	1117.0	0	1400.0	6050.0
1083	A320 (30 rows - 180 seats)	S3	120	2.0m	30	rp-spread-4-groups	normal	1112	1111.0	0	633.0	5240.0
1084	A320 (30 rows - 180 seats)	S3	120	2.0m	30	rp-spread-5-groups	normal	1093	1094.0	0	804.0	4449.0
1086	A320 (30 rows - 180 seats)	S3	120	2.0m	30	rp-steep-4-groups	normal	1098	1097.0	0	862.0	5102.0
1085	A320 (30 rows - 180 seats)	S3	120	2.0m	30	rp-spread-6-groups	normal	1074	1075.0	0	556.0	3994.0
1087	A320 (30 rows - 180 seats)	S3	120	2.0m	30	rp-steep-5-groups	normal	1132	1132.0	0	686.0	4390.0
1089	A320 (30 rows - 180 seats)	S3	120	2.0m	30	rp-2-groups	normal	1094	1093.0	0	2312.0	7344.0
1088	A320 (30 rows - 180 seats)	S3	120	2.0m	30	rp-steep-6-groups	normal	1091	1092.0	0	600.0	3656.0
1090	A320 (30 rows - 180 seats)	S3	120	2.0m	30	rp-3-groups	normal	1103	1103.0	0	1100.0	5997.0
1091	A320 (30 rows - 180 seats)	S3	120	2.0m	30	rp-spread-4-groups	normal	1042	1041.0	0	970.0	5499.0
1092	A320 (30 rows - 180 seats)	S3	120	2.0m	30	rp-spread-5-groups	normal	1077	1079.0	0	600.0	4423.0
1093	A320 (30 rows - 180 seats)	S3	120	2.0m	30	rp-spread-6-groups	normal	1097	1098.0	0	583.0	4081.0
1094	A320 (30 rows - 180 seats)	S3	120	2.0m	30	rp-steep-4-groups	normal	1127	1126.0	0	917.0	5112.0
1095	A320 (30 rows - 180 seats)	S3	120	2.0m	30	rp-steep-5-groups	normal	1090	1090.0	0	801.0	4014.0
1097	A320 (30 rows - 180 seats)	S3	120	2.0m	30	rp-2-groups	normal	1115	1114.0	0	2206.0	7949.0
1096	A320 (30 rows - 180 seats)	S3	120	2.0m	30	rp-steep-6-groups	normal	1093	1094.0	0	571.0	3305.0
1098	A320 (30 rows - 180 seats)	S3	120	2.0m	30	rp-3-groups	normal	1114	1113.0	0	1490.0	6241.0
1099	A320 (30 rows - 180 seats)	S3	120	2.0m	30	rp-spread-4-groups	normal	1075	1073.0	0	959.0	5317.0
1100	A320 (30 rows - 180 seats)	S3	120	2.0m	30	rp-spread-5-groups	normal	1073	1074.0	0	668.0	4629.0
1101	A320 (30 rows - 180 seats)	S3	120	2.0m	30	rp-spread-6-groups	normal	1072	1072.0	0	537.0	3982.0
1102	A320 (30 rows - 180 seats)	S3	120	2.0m	30	rp-steep-4-groups	normal	1085	1084.0	0	744.0	4829.0
1103	A320 (30 rows - 180 seats)	S3	120	2.0m	30	rp-steep-5-groups	normal	1086	1086.0	0	682.0	3990.0
1105	A320 (30 rows - 180 seats)	S3	120	2.0m	30	rp-2-groups	normal	1072	1071.0	0	2759.0	7483.0
1104	A320 (30 rows - 180 seats)	S3	120	2.0m	30	rp-steep-6-groups	normal	1113	1114.0	0	420.0	3372.0
1106	A320 (30 rows - 180 seats)	S3	120	2.0m	30	rp-3-groups	normal	1083	1083.0	0	1730.0	5878.0
1107	A320 (30 rows - 180 seats)	S3	120	2.0m	30	rp-spread-4-groups	normal	1075	1074.0	0	912.0	5202.0
1108	A320 (30 rows - 180 seats)	S3	120	2.0m	30	rp-spread-5-groups	normal	1093	1095.0	0	643.0	4759.0
1109	A320 (30 rows - 180 seats)	S3	120	2.0m	30	rp-spread-6-groups	normal	1086	1087.0	0	512.0	3960.0
1111	A320 (30 rows - 180 seats)	S3	120	2.0m	30	rp-steep-5-groups	normal	1095	1095.0	0	695.0	4190.0
1110	A320 (30 rows - 180 seats)	S3	120	2.0m	30	rp-steep-4-groups	normal	1124	1123.0	0	894.0	5082.0
1112	A320 (30 rows - 180 seats)	S3	120	2.0m	30	rp-steep-6-groups	normal	1070	1071.0	0	610.0	3336.0
1113	A320 (30 rows - 180 seats)	S3	120	2.0m	30	rp-2-groups	normal	1146	1145.0	0	2501.0	8134.0
1114	A320 (30 rows - 180 seats)	S3	120	2.0m	30	rp-3-groups	normal	1092	1092.0	0	1400.0	6393.0
1115	A320 (30 rows - 180 seats)	S3	120	2.0m	30	rp-spread-4-groups	normal	1121	1120.0	0	1010.0	5432.0
1116	A320 (30 rows - 180 seats)	S3	120	2.0m	30	rp-spread-5-groups	normal	1068	1070.0	0	679.0	4506.0
1117	A320 (30 rows - 180 seats)	S3	120	2.0m	30	rp-spread-6-groups	normal	1123	1123.0	0	531.0	3968.0
1118	A320 (30 rows - 180 seats)	S3	120	2.0m	30	rp-steep-4-groups	normal	1129	1128.0	0	969.0	4904.0
1119	A320 (30 rows - 180 seats)	S3	120	2.0m	30	rp-steep-5-groups	normal	1088	1088.0	0	689.0	4138.0
1121	A320 (30 rows - 180 seats)	S3	120	2.0m	30	rp-2-groups	normal	1131	1129.0	0	2497.0	7784.0
1120	A320 (30 rows - 180 seats)	S3	120	2.0m	30	rp-steep-6-groups	normal	1092	1093.0	0	480.0	3655.0
1122	A320 (30 rows - 180 seats)	S3	120	2.0m	30	rp-3-groups	normal	1099	1098.0	0	1487.0	6016.0
1123	A320 (30 rows - 180 seats)	S3	120	2.0m	30	rp-spread-4-groups	normal	1078	1076.0	0	1014.0	5273.0
1124	A320 (30 rows - 180 seats)	S3	120	2.0m	30	rp-spread-5-groups	normal	1071	1073.0	0	746.0	4816.0
1125	A320 (30 rows - 180 seats)	S3	120	2.0m	30	rp-spread-6-groups	normal	1071	1072.0	0	575.0	4049.0
1126	A320 (30 rows - 180 seats)	S3	120	2.0m	30	rp-steep-4-groups	normal	1111	1110.0	0	826.0	5285.0
1127	A320 (30 rows - 180 seats)	S3	120	2.0m	30	rp-steep-5-groups	normal	1100	1100.0	0	703.0	4348.0
1129	A320 (30 rows - 180 seats)	S3	120	2.0m	30	rp-2-groups	normal	1110	1109.0	0	2481.0	7621.0
1128	A320 (30 rows - 180 seats)	S3	120	2.0m	30	rp-steep-6-groups	normal	1131	1131.0	0	533.0	3674.0
1130	A320 (30 rows - 180 seats)	S3	120	2.0m	30	rp-3-groups	normal	1116	1116.0	0	1527.0	6262.0
1131	A320 (30 rows - 180 seats)	S3	120	2.0m	30	rp-spread-4-groups	normal	1113	1111.0	0	864.0	5388.0
1132	A320 (30 rows - 180 seats)	S3	120	2.0m	30	rp-spread-5-groups	normal	1057	1059.0	0	740.0	4577.0
1133	A320 (30 rows - 180 seats)	S3	120	2.0m	30	rp-spread-6-groups	normal	1076	1077.0	0	518.0	3909.0
1134	A320 (30 rows - 180 seats)	S3	120	2.0m	30	rp-steep-4-groups	normal	1078	1077.0	0	1011.0	5114.0
1137	A320 (30 rows - 180 seats)	S3	120	2.0m	30	rp-2-groups	normal	1092	1091.0	0	2460.0	7473.0
1136	A320 (30 rows - 180 seats)	S3	120	2.0m	30	rp-steep-6-groups	normal	1086	1087.0	0	529.0	3424.0
1135	A320 (30 rows - 180 seats)	S3	120	2.0m	30	rp-steep-5-groups	normal	1104	1104.0	0	581.0	4171.0
1138	A320 (30 rows - 180 seats)	S3	120	2.0m	30	rp-3-groups	normal	1101	1101.0	0	1363.0	6078.0
1139	A320 (30 rows - 180 seats)	S3	120	2.0m	30	rp-spread-4-groups	normal	1057	1056.0	0	906.0	5208.0
1140	A320 (30 rows - 180 seats)	S3	120	2.0m	30	rp-spread-5-groups	normal	1105	1107.0	0	624.0	4377.0
1141	A320 (30 rows - 180 seats)	S3	120	2.0m	30	rp-spread-6-groups	normal	1112	1112.0	0	648.0	4053.0
1142	A320 (30 rows - 180 seats)	S3	120	2.0m	30	rp-steep-4-groups	normal	1102	1101.0	0	953.0	5006.0
1143	A320 (30 rows - 180 seats)	S3	120	2.0m	30	rp-steep-5-groups	normal	1088	1088.0	0	721.0	3811.0
1144	A320 (30 rows - 180 seats)	S3	120	2.0m	30	rp-steep-6-groups	normal	1094	1095.0	0	589.0	3789.0
1145	A320 (30 rows - 180 seats)	S3	120	2.0m	30	rp-2-groups	normal	1144	1143.0	0	2488.0	8183.0
1146	A320 (30 rows - 180 seats)	S3	120	2.0m	30	rp-3-groups	normal	1078	1078.0	0	1362.0	6130.0
1147	A320 (30 rows - 180 seats)	S3	120	2.0m	30	rp-spread-4-groups	normal	1081	1079.0	0	1091.0	5496.0
1148	A320 (30 rows - 180 seats)	S3	120	2.0m	30	rp-spread-5-groups	normal	1104	1105.0	0	681.0	4490.0
1149	A320 (30 rows - 180 seats)	S3	120	2.0m	30	rp-spread-6-groups	normal	1125	1125.0	0	580.0	4050.0
1150	A320 (30 rows - 180 seats)	S3	120	2.0m	30	rp-steep-4-groups	normal	1097	1096.0	0	842.0	5198.0
1151	A320 (30 rows - 180 seats)	S3	120	2.0m	30	rp-steep-5-groups	normal	1115	1115.0	0	780.0	4133.0
1152	A320 (30 rows - 180 seats)	S3	120	2.0m	30	rp-steep-6-groups	normal	1120	1121.0	0	517.0	3436.0
1154	A320 (30 rows - 180 seats)	S3	120	2.0m	30	rp-3-groups	normal	1101	1101.0	0	1558.0	5740.0
1153	A320 (30 rows - 180 seats)	S3	120	2.0m	30	rp-2-groups	normal	1102	1100.0	0	2704.0	7479.0
1155	A320 (30 rows - 180 seats)	S3	120	2.0m	30	rp-spread-4-groups	normal	1140	1139.0	0	928.0	5661.0
1156	A320 (30 rows - 180 seats)	S3	120	2.0m	30	rp-spread-5-groups	normal	1090	1092.0	0	712.0	4341.0
1157	A320 (30 rows - 180 seats)	S3	120	2.0m	30	rp-spread-6-groups	normal	1108	1108.0	0	513.0	4040.0
1158	A320 (30 rows - 180 seats)	S3	120	2.0m	30	rp-steep-4-groups	normal	1103	1101.0	0	935.0	4923.0
1159	A320 (30 rows - 180 seats)	S3	120	2.0m	30	rp-steep-5-groups	normal	1103	1103.0	0	667.0	4003.0
1160	A320 (30 rows - 180 seats)	S3	120	2.0m	30	rp-steep-6-groups	normal	1128	1128.0	0	498.0	3688.0
1161	A320 (30 rows - 180 seats)	S3	120	2.0m	30	rp-2-groups	normal	1144	1143.0	0	2599.0	8003.0
1162	A320 (30 rows - 180 seats)	S3	120	2.0m	30	rp-3-groups	normal	1061	1061.0	0	1363.0	6082.0
1163	A320 (30 rows - 180 seats)	S3	120	2.0m	30	rp-spread-4-groups	normal	1063	1061.0	0	811.0	5423.0
1164	A320 (30 rows - 180 seats)	S3	120	2.0m	30	rp-spread-5-groups	normal	1092	1094.0	0	787.0	4541.0
1165	A320 (30 rows - 180 seats)	S3	120	2.0m	30	rp-spread-6-groups	normal	1138	1138.0	0	650.0	4129.0
1166	A320 (30 rows - 180 seats)	S3	120	2.0m	30	rp-steep-4-groups	normal	1110	1109.0	0	893.0	5028.0
1167	A320 (30 rows - 180 seats)	S3	120	2.0m	30	rp-steep-5-groups	normal	1075	1075.0	0	772.0	3973.0
1169	A320 (30 rows - 180 seats)	S3	120	2.0m	30	rp-2-groups	normal	1096	1095.0	0	2498.0	8015.0
1168	A320 (30 rows - 180 seats)	S3	120	2.0m	30	rp-steep-6-groups	normal	1144	1145.0	0	594.0	3457.0
1170	A320 (30 rows - 180 seats)	S3	120	2.0m	30	rp-3-groups	normal	1079	1079.0	0	1408.0	5987.0
1171	A320 (30 rows - 180 seats)	S3	120	2.0m	30	rp-spread-4-groups	normal	1101	1100.0	0	872.0	5267.0
1172	A320 (30 rows - 180 seats)	S3	120	2.0m	30	rp-spread-5-groups	normal	1042	1044.0	0	670.0	4390.0
1173	A320 (30 rows - 180 seats)	S3	120	2.0m	30	rp-spread-6-groups	normal	1114	1115.0	0	580.0	3961.0
1174	A320 (30 rows - 180 seats)	S3	120	2.0m	30	rp-steep-4-groups	normal	1063	1062.0	0	947.0	4754.0
1175	A320 (30 rows - 180 seats)	S3	120	2.0m	30	rp-steep-5-groups	normal	1108	1108.0	0	647.0	4053.0
1176	A320 (30 rows - 180 seats)	S3	120	2.0m	30	rp-steep-6-groups	normal	1111	1111.0	0	498.0	3266.0
1177	A320 (30 rows - 180 seats)	S3	120	2.0m	30	rp-2-groups	normal	1154	1153.0	0	2780.0	7845.0
1179	A320 (30 rows - 180 seats)	S3	120	2.0m	30	rp-spread-4-groups	normal	1102	1101.0	0	980.0	5302.0
1178	A320 (30 rows - 180 seats)	S3	120	2.0m	30	rp-3-groups	normal	1089	1088.0	0	1218.0	5816.0
1180	A320 (30 rows - 180 seats)	S3	120	2.0m	30	rp-spread-5-groups	normal	1086	1088.0	0	807.0	4572.0
1181	A320 (30 rows - 180 seats)	S3	120	2.0m	30	rp-spread-6-groups	normal	1075	1075.0	0	506.0	4044.0
1182	A320 (30 rows - 180 seats)	S3	120	2.0m	30	rp-steep-4-groups	normal	1108	1107.0	0	1033.0	5094.0
1183	A320 (30 rows - 180 seats)	S3	120	2.0m	30	rp-steep-5-groups	normal	1079	1079.0	0	618.0	4256.0
1184	A320 (30 rows - 180 seats)	S3	120	2.0m	30	rp-steep-6-groups	normal	1115	1116.0	0	658.0	3710.0
1185	A320 (30 rows - 180 seats)	S3	120	2.0m	30	rp-2-groups	normal	1084	1083.0	0	2353.0	7976.0
1186	A320 (30 rows - 180 seats)	S3	120	2.0m	30	rp-3-groups	normal	1119	1119.0	0	1470.0	5937.0
1187	A320 (30 rows - 180 seats)	S3	120	2.0m	30	rp-spread-4-groups	normal	1120	1119.0	0	1069.0	5457.0
1188	A320 (30 rows - 180 seats)	S3	120	2.0m	30	rp-spread-5-groups	normal	1079	1080.0	0	588.0	4533.0
1189	A320 (30 rows - 180 seats)	S3	120	2.0m	30	rp-spread-6-groups	normal	1076	1077.0	0	579.0	3983.0
1190	A320 (30 rows - 180 seats)	S3	120	2.0m	30	rp-steep-4-groups	normal	1124	1123.0	0	974.0	4721.0
1191	A320 (30 rows - 180 seats)	S3	120	2.0m	30	rp-steep-5-groups	normal	1073	1073.0	0	724.0	4170.0
1193	A320 (30 rows - 180 seats)	S3	120	2.0m	30	rp-2-groups	normal	1094	1093.0	0	2612.0	7535.0
1192	A320 (30 rows - 180 seats)	S3	120	2.0m	30	rp-steep-6-groups	normal	1110	1111.0	0	603.0	3655.0
1194	A320 (30 rows - 180 seats)	S3	120	2.0m	30	rp-3-groups	normal	1088	1087.0	0	1605.0	5931.0
1195	A320 (30 rows - 180 seats)	S3	120	2.0m	30	rp-spread-4-groups	normal	1066	1064.0	0	900.0	5472.0
1196	A320 (30 rows - 180 seats)	S3	120	2.0m	30	rp-spread-5-groups	normal	1121	1123.0	0	839.0	4491.0
1197	A320 (30 rows - 180 seats)	S3	120	2.0m	30	rp-spread-6-groups	normal	1114	1114.0	0	626.0	3857.0
1198	A320 (30 rows - 180 seats)	S3	120	2.0m	30	rp-steep-4-groups	normal	1107	1106.0	0	1065.0	5309.0
1199	A320 (30 rows - 180 seats)	S3	120	2.0m	30	rp-steep-5-groups	normal	1095	1095.0	0	681.0	3927.0
1201	A320 (30 rows - 180 seats)	S3	120	2.0m	30	rp-2-groups	normal	1115	1113.0	0	2429.0	7889.0
1200	A320 (30 rows - 180 seats)	S3	120	2.0m	30	rp-steep-6-groups	normal	1100	1101.0	0	570.0	3403.0
1202	A320 (30 rows - 180 seats)	S3	120	2.0m	30	rp-3-groups	normal	1083	1083.0	0	1390.0	6182.0
1203	A320 (30 rows - 180 seats)	S3	120	2.0m	30	rp-spread-4-groups	normal	1064	1063.0	0	971.0	5491.0
1204	A320 (30 rows - 180 seats)	S3	120	2.0m	30	rp-spread-5-groups	normal	1093	1094.0	0	762.0	4627.0
1205	A320 (30 rows - 180 seats)	S3	120	2.0m	30	rp-spread-6-groups	normal	1077	1078.0	0	455.0	4079.0
1206	A320 (30 rows - 180 seats)	S3	120	2.0m	30	rp-steep-4-groups	normal	1102	1101.0	0	1039.0	4919.0
1207	A320 (30 rows - 180 seats)	S3	120	2.0m	30	rp-steep-5-groups	normal	1099	1099.0	0	787.0	4312.0
1208	A320 (30 rows - 180 seats)	S3	120	2.0m	30	rp-steep-6-groups	normal	1058	1058.0	0	573.0	3458.0
1209	A320 (30 rows - 180 seats)	S3	120	2.0m	30	rp-2-groups	normal	1102	1101.0	0	2233.0	8007.0
1210	A320 (30 rows - 180 seats)	S3	120	2.0m	30	rp-3-groups	normal	1098	1097.0	0	1435.0	6200.0
1211	A320 (30 rows - 180 seats)	S3	120	2.0m	30	rp-spread-4-groups	normal	1112	1111.0	0	985.0	5436.0
1212	A320 (30 rows - 180 seats)	S3	120	2.0m	30	rp-spread-5-groups	normal	1078	1080.0	0	601.0	4545.0
1213	A320 (30 rows - 180 seats)	S3	120	2.0m	30	rp-spread-6-groups	normal	1094	1094.0	0	608.0	3838.0
1214	A320 (30 rows - 180 seats)	S3	120	2.0m	30	rp-steep-4-groups	normal	1099	1098.0	0	991.0	4757.0
1215	A320 (30 rows - 180 seats)	S3	120	2.0m	30	rp-steep-5-groups	normal	1094	1094.0	0	729.0	4146.0
1216	A320 (30 rows - 180 seats)	S3	120	2.0m	30	rp-steep-6-groups	normal	1021	1022.0	0	620.0	3328.0
1217	A320 (30 rows - 180 seats)	S3	120	2.0m	30	rp-2-groups	normal	1112	1111.0	0	2367.0	7556.0
1218	A320 (30 rows - 180 seats)	S3	120	2.0m	30	rp-3-groups	normal	1064	1064.0	0	1258.0	6019.0
1219	A320 (30 rows - 180 seats)	S3	120	2.0m	30	rp-spread-4-groups	normal	1083	1081.0	0	1058.0	5299.0
1220	A320 (30 rows - 180 seats)	S3	120	2.0m	30	rp-spread-5-groups	normal	1092	1094.0	0	694.0	4538.0
1221	A320 (30 rows - 180 seats)	S3	120	2.0m	30	rp-spread-6-groups	normal	1103	1104.0	0	467.0	4111.0
1222	A320 (30 rows - 180 seats)	S3	120	2.0m	30	rp-steep-4-groups	normal	1107	1106.0	0	786.0	4948.0
1223	A320 (30 rows - 180 seats)	S3	120	2.0m	30	rp-steep-5-groups	normal	1098	1098.0	0	735.0	4160.0
1224	A320 (30 rows - 180 seats)	S3	120	2.0m	30	rp-steep-6-groups	normal	1101	1102.0	0	615.0	3428.0
1225	A320 (30 rows - 180 seats)	S3	120	2.0m	30	rp-2-groups	normal	1078	1077.0	0	2453.0	7928.0
1226	A320 (30 rows - 180 seats)	S3	120	2.0m	30	rp-3-groups	normal	1091	1091.0	0	1400.0	6103.0
1227	A320 (30 rows - 180 seats)	S3	120	2.0m	30	rp-spread-4-groups	normal	1107	1106.0	0	993.0	5581.0
1228	A320 (30 rows - 180 seats)	S3	120	2.0m	30	rp-spread-5-groups	normal	1078	1080.0	0	624.0	4518.0
1229	A320 (30 rows - 180 seats)	S3	120	2.0m	30	rp-spread-6-groups	normal	1128	1128.0	0	610.0	4301.0
1230	A320 (30 rows - 180 seats)	S3	120	2.0m	30	rp-steep-4-groups	normal	1070	1069.0	0	895.0	4923.0
1231	A320 (30 rows - 180 seats)	S3	120	2.0m	30	rp-steep-5-groups	normal	1095	1095.0	0	681.0	3974.0
1232	A320 (30 rows - 180 seats)	S3	120	2.0m	30	rp-steep-6-groups	normal	1116	1117.0	0	628.0	3495.0
1233	A320 (30 rows - 180 seats)	S3	120	2.0m	30	rp-2-groups	normal	1103	1102.0	0	2281.0	7453.0
1234	A320 (30 rows - 180 seats)	S3	120	2.0m	30	rp-3-groups	normal	1112	1112.0	0	1328.0	6178.0
1236	A320 (30 rows - 180 seats)	S3	120	2.0m	30	rp-spread-5-groups	normal	1082	1083.0	0	688.0	4586.0
1235	A320 (30 rows - 180 seats)	S3	120	2.0m	30	rp-spread-4-groups	normal	1089	1088.0	0	781.0	5531.0
1237	A320 (30 rows - 180 seats)	S3	120	2.0m	30	rp-spread-6-groups	normal	1082	1083.0	0	639.0	3861.0
1238	A320 (30 rows - 180 seats)	S3	120	2.0m	30	rp-steep-4-groups	normal	1100	1099.0	0	995.0	4691.0
1239	A320 (30 rows - 180 seats)	S3	120	2.0m	30	rp-steep-5-groups	normal	1107	1107.0	0	749.0	3915.0
1240	A320 (30 rows - 180 seats)	S3	120	2.0m	30	rp-steep-6-groups	normal	1115	1116.0	0	588.0	3476.0
1241	A320 (30 rows - 180 seats)	S3	120	2.0m	30	rp-2-groups	normal	1142	1141.0	0	2435.0	8044.0
1242	A320 (30 rows - 180 seats)	S3	120	2.0m	30	rp-3-groups	normal	1090	1090.0	0	1639.0	6017.0
1245	A320 (30 rows - 180 seats)	S3	120	2.0m	30	rp-spread-6-groups	normal	1069	1069.0	0	615.0	4102.0
1243	A320 (30 rows - 180 seats)	S3	120	2.0m	30	rp-spread-4-groups	normal	1107	1105.0	0	921.0	5549.0
1244	A320 (30 rows - 180 seats)	S3	120	2.0m	30	rp-spread-5-groups	normal	1140	1142.0	0	793.0	4780.0
1246	A320 (30 rows - 180 seats)	S3	120	2.0m	30	rp-steep-4-groups	normal	1105	1104.0	0	900.0	4945.0
1247	A320 (30 rows - 180 seats)	S3	120	2.0m	30	rp-steep-5-groups	normal	1074	1074.0	0	723.0	4050.0
1248	A320 (30 rows - 180 seats)	S3	120	2.0m	30	rp-steep-6-groups	normal	1082	1083.0	0	615.0	3554.0
1249	A320 (30 rows - 180 seats)	S3	120	2.0m	30	rp-2-groups	normal	1081	1080.0	0	2433.0	7223.0
1250	A320 (30 rows - 180 seats)	S3	120	2.0m	30	rp-3-groups	normal	1135	1135.0	0	1410.0	5986.0
1252	A320 (30 rows - 180 seats)	S3	120	2.0m	30	rp-spread-5-groups	normal	1061	1063.0	0	837.0	4780.0
1251	A320 (30 rows - 180 seats)	S3	120	2.0m	30	rp-spread-4-groups	normal	1084	1083.0	0	923.0	5421.0
1253	A320 (30 rows - 180 seats)	S3	120	2.0m	30	rp-spread-6-groups	normal	1131	1132.0	0	656.0	4066.0
1254	A320 (30 rows - 180 seats)	S3	120	2.0m	30	rp-steep-4-groups	normal	1122	1121.0	0	844.0	5126.0
1257	A320 (30 rows - 180 seats)	S3	120	2.0m	30	rp-2-groups	normal	1094	1093.0	0	2619.0	7625.0
1255	A320 (30 rows - 180 seats)	S3	120	2.0m	30	rp-steep-5-groups	normal	1110	1110.0	0	714.0	4237.0
1256	A320 (30 rows - 180 seats)	S3	120	2.0m	30	rp-steep-6-groups	normal	1101	1101.0	0	590.0	3615.0
1258	A320 (30 rows - 180 seats)	S3	120	2.0m	30	rp-3-groups	normal	1098	1098.0	0	1303.0	6529.0
1259	A320 (30 rows - 180 seats)	S3	120	2.0m	30	rp-spread-4-groups	normal	1117	1116.0	0	878.0	5410.0
1260	A320 (30 rows - 180 seats)	S3	120	2.0m	30	rp-spread-5-groups	normal	1071	1073.0	0	633.0	4258.0
1262	A320 (30 rows - 180 seats)	S3	120	2.0m	30	rp-steep-4-groups	normal	1079	1078.0	0	895.0	4843.0
1261	A320 (30 rows - 180 seats)	S3	120	2.0m	30	rp-spread-6-groups	normal	1071	1072.0	0	511.0	3916.0
1264	A320 (30 rows - 180 seats)	S3	120	2.0m	30	rp-steep-6-groups	normal	1104	1105.0	0	613.0	3686.0
1263	A320 (30 rows - 180 seats)	S3	120	2.0m	30	rp-steep-5-groups	normal	1084	1084.0	0	748.0	3810.0
1265	A320 (30 rows - 180 seats)	S3	120	2.0m	30	rp-2-groups	normal	1101	1100.0	0	2429.0	7611.0
1266	A320 (30 rows - 180 seats)	S3	120	2.0m	30	rp-3-groups	normal	1085	1085.0	0	1200.0	6188.0
1267	A320 (30 rows - 180 seats)	S3	120	2.0m	30	rp-spread-4-groups	normal	1030	1028.0	0	979.0	5021.0
1268	A320 (30 rows - 180 seats)	S3	120	2.0m	30	rp-spread-5-groups	normal	1065	1067.0	0	695.0	4238.0
1269	A320 (30 rows - 180 seats)	S3	120	2.0m	30	rp-spread-6-groups	normal	1088	1089.0	0	569.0	3958.0
1270	A320 (30 rows - 180 seats)	S3	120	2.0m	30	rp-steep-4-groups	normal	1123	1122.0	0	1025.0	5194.0
1274	A320 (30 rows - 180 seats)	S3	120	2.0m	30	rp-3-groups	normal	1043	1043.0	0	1292.0	6183.0
1271	A320 (30 rows - 180 seats)	S3	120	2.0m	30	rp-steep-5-groups	normal	1116	1116.0	0	782.0	3995.0
1272	A320 (30 rows - 180 seats)	S3	120	2.0m	30	rp-steep-6-groups	normal	1100	1101.0	0	498.0	3626.0
1273	A320 (30 rows - 180 seats)	S3	120	2.0m	30	rp-2-groups	normal	1139	1138.0	0	2894.0	7869.0
1276	A320 (30 rows - 180 seats)	S3	120	2.0m	30	rp-spread-5-groups	normal	1096	1098.0	0	672.0	4689.0
1275	A320 (30 rows - 180 seats)	S3	120	2.0m	30	rp-spread-4-groups	normal	1117	1116.0	0	1163.0	5778.0
1277	A320 (30 rows - 180 seats)	S3	120	2.0m	30	rp-spread-6-groups	normal	1071	1071.0	0	613.0	3947.0
1278	A320 (30 rows - 180 seats)	S3	120	2.0m	30	rp-steep-4-groups	normal	1132	1131.0	0	937.0	4905.0
1282	A320 (30 rows - 180 seats)	S3	120	2.0m	30	rp-3-groups	normal	1042	1042.0	0	1488.0	5880.0
1279	A320 (30 rows - 180 seats)	S3	120	2.0m	30	rp-steep-5-groups	normal	1103	1103.0	0	813.0	4285.0
1281	A320 (30 rows - 180 seats)	S3	120	2.0m	30	rp-2-groups	normal	1124	1123.0	0	2593.0	7803.0
1280	A320 (30 rows - 180 seats)	S3	120	2.0m	30	rp-steep-6-groups	normal	1101	1101.0	0	531.0	3699.0
1283	A320 (30 rows - 180 seats)	S3	120	2.0m	30	rp-spread-4-groups	normal	1055	1053.0	0	1053.0	4958.0
1284	A320 (30 rows - 180 seats)	S3	120	2.0m	30	rp-spread-5-groups	normal	1137	1139.0	0	829.0	4831.0
1285	A320 (30 rows - 180 seats)	S3	120	2.0m	30	rp-spread-6-groups	normal	1101	1102.0	0	553.0	4055.0
1287	A320 (30 rows - 180 seats)	S3	120	2.0m	30	rp-steep-5-groups	normal	1129	1129.0	0	875.0	4234.0
1288	A320 (30 rows - 180 seats)	S3	120	2.0m	30	rp-steep-6-groups	normal	1097	1098.0	0	620.0	3751.0
1289	A320 (30 rows - 180 seats)	S3	120	2.0m	30	rp-2-groups	normal	1092	1091.0	0	2251.0	7824.0
1286	A320 (30 rows - 180 seats)	S3	120	2.0m	30	rp-steep-4-groups	normal	1111	1109.0	0	827.0	4851.0
1290	A320 (30 rows - 180 seats)	S3	120	2.0m	30	rp-3-groups	normal	1147	1147.0	0	1572.0	5732.0
1291	A320 (30 rows - 180 seats)	S3	120	2.0m	30	rp-spread-4-groups	normal	1104	1103.0	0	899.0	5305.0
1292	A320 (30 rows - 180 seats)	S3	120	2.0m	30	rp-spread-5-groups	normal	1075	1077.0	0	550.0	4480.0
1293	A320 (30 rows - 180 seats)	S3	120	2.0m	30	rp-spread-6-groups	normal	1081	1081.0	0	581.0	4209.0
1294	A320 (30 rows - 180 seats)	S3	120	2.0m	30	rp-steep-4-groups	normal	1066	1065.0	0	943.0	4644.0
1296	A320 (30 rows - 180 seats)	S3	120	2.0m	30	rp-steep-6-groups	normal	1062	1063.0	0	645.0	3505.0
1295	A320 (30 rows - 180 seats)	S3	120	2.0m	30	rp-steep-5-groups	normal	1125	1125.0	0	753.0	4147.0
1297	A320 (30 rows - 180 seats)	S3	120	2.0m	30	rp-2-groups	normal	1077	1076.0	0	2771.0	7639.0
1298	A320 (30 rows - 180 seats)	S3	120	2.0m	30	rp-3-groups	normal	1136	1136.0	0	1516.0	6063.0
1299	A320 (30 rows - 180 seats)	S3	120	2.0m	30	rp-spread-4-groups	normal	1129	1128.0	0	904.0	5386.0
1300	A320 (30 rows - 180 seats)	S3	120	2.0m	30	rp-spread-5-groups	normal	1129	1131.0	0	731.0	4740.0
1301	A320 (30 rows - 180 seats)	S3	120	2.0m	30	rp-spread-6-groups	normal	1119	1119.0	0	608.0	4161.0
1302	A320 (30 rows - 180 seats)	S3	120	2.0m	30	rp-steep-4-groups	normal	1089	1088.0	0	819.0	4842.0
1304	A320 (30 rows - 180 seats)	S3	120	2.0m	30	rp-steep-6-groups	normal	1082	1083.0	0	590.0	3530.0
1303	A320 (30 rows - 180 seats)	S3	120	2.0m	30	rp-steep-5-groups	normal	1121	1121.0	0	701.0	4059.0
1306	A320 (30 rows - 180 seats)	S3	120	2.0m	30	rp-3-groups	normal	1095	1095.0	0	1559.0	5890.0
1305	A320 (30 rows - 180 seats)	S3	120	2.0m	30	rp-2-groups	normal	1113	1112.0	0	2639.0	7437.0
1307	A320 (30 rows - 180 seats)	S3	120	2.0m	30	rp-spread-4-groups	normal	1091	1089.0	0	1068.0	5205.0
1308	A320 (30 rows - 180 seats)	S3	120	2.0m	30	rp-spread-5-groups	normal	1092	1094.0	0	729.0	4473.0
1309	A320 (30 rows - 180 seats)	S3	120	2.0m	30	rp-spread-6-groups	normal	1067	1068.0	0	620.0	4160.0
1310	A320 (30 rows - 180 seats)	S3	120	2.0m	30	rp-steep-4-groups	normal	1130	1129.0	0	1053.0	4810.0
1311	A320 (30 rows - 180 seats)	S3	120	2.0m	30	rp-steep-5-groups	normal	1100	1100.0	0	760.0	4102.0
1313	A320 (30 rows - 180 seats)	S3	120	2.0m	30	rp-2-groups	normal	1122	1121.0	0	2759.0	7960.0
1312	A320 (30 rows - 180 seats)	S3	120	2.0m	30	rp-steep-6-groups	normal	1131	1132.0	0	466.0	3491.0
1314	A320 (30 rows - 180 seats)	S3	120	2.0m	30	rp-3-groups	normal	1118	1117.0	0	1294.0	5853.0
1315	A320 (30 rows - 180 seats)	S3	120	2.0m	30	rp-spread-4-groups	normal	1079	1077.0	0	993.0	4938.0
1316	A320 (30 rows - 180 seats)	S3	120	2.0m	30	rp-spread-5-groups	normal	1069	1071.0	0	718.0	4515.0
1317	A320 (30 rows - 180 seats)	S3	120	2.0m	30	rp-spread-6-groups	normal	1104	1105.0	0	554.0	4096.0
1319	A320 (30 rows - 180 seats)	S3	120	2.0m	30	rp-steep-5-groups	normal	1078	1078.0	0	721.0	4053.0
1318	A320 (30 rows - 180 seats)	S3	120	2.0m	30	rp-steep-4-groups	normal	1102	1101.0	0	823.0	4763.0
1321	A320 (30 rows - 180 seats)	S3	120	2.0m	30	rp-2-groups	normal	1070	1069.0	0	2598.0	7584.0
1320	A320 (30 rows - 180 seats)	S3	120	2.0m	30	rp-steep-6-groups	normal	1100	1101.0	0	571.0	3769.0
1322	A320 (30 rows - 180 seats)	S3	120	2.0m	30	rp-3-groups	normal	1086	1086.0	0	1604.0	5868.0
1323	A320 (30 rows - 180 seats)	S3	120	2.0m	30	rp-spread-4-groups	normal	1067	1066.0	0	839.0	5398.0
1324	A320 (30 rows - 180 seats)	S3	120	2.0m	30	rp-spread-5-groups	normal	1110	1112.0	0	763.0	4451.0
1325	A320 (30 rows - 180 seats)	S3	120	2.0m	30	rp-spread-6-groups	normal	1093	1094.0	0	585.0	3879.0
1329	A320 (30 rows - 180 seats)	S3	120	2.0m	30	rp-2-groups	normal	1058	1057.0	0	2262.0	7188.0
1326	A320 (30 rows - 180 seats)	S3	120	2.0m	30	rp-steep-4-groups	normal	1104	1103.0	0	923.0	5222.0
1327	A320 (30 rows - 180 seats)	S3	120	2.0m	30	rp-steep-5-groups	normal	1070	1070.0	0	654.0	3995.0
1328	A320 (30 rows - 180 seats)	S3	120	2.0m	30	rp-steep-6-groups	normal	1116	1117.0	0	548.0	3654.0
1330	A320 (30 rows - 180 seats)	S3	120	2.0m	30	rp-3-groups	normal	1091	1091.0	0	1749.0	5831.0
1331	A320 (30 rows - 180 seats)	S3	120	2.0m	30	rp-spread-4-groups	normal	1104	1103.0	0	909.0	5458.0
1332	A320 (30 rows - 180 seats)	S3	120	2.0m	30	rp-spread-5-groups	normal	1120	1122.0	0	616.0	4402.0
1333	A320 (30 rows - 180 seats)	S3	120	2.0m	30	rp-spread-6-groups	normal	1113	1114.0	0	513.0	3830.0
1334	A320 (30 rows - 180 seats)	S3	120	2.0m	30	rp-steep-4-groups	normal	1076	1075.0	0	939.0	4903.0
1335	A320 (30 rows - 180 seats)	S3	120	2.0m	30	rp-steep-5-groups	normal	1090	1090.0	0	746.0	3760.0
1337	A320 (30 rows - 180 seats)	S3	120	2.0m	30	rp-2-groups	normal	1088	1087.0	0	2621.0	7445.0
1336	A320 (30 rows - 180 seats)	S3	120	2.0m	30	rp-steep-6-groups	normal	1097	1098.0	0	488.0	3428.0
1338	A320 (30 rows - 180 seats)	S3	120	2.0m	30	rp-3-groups	normal	1086	1085.0	0	1310.0	6025.0
1339	A320 (30 rows - 180 seats)	S3	120	2.0m	30	rp-spread-4-groups	normal	1090	1088.0	0	835.0	5404.0
1340	A320 (30 rows - 180 seats)	S3	120	2.0m	30	rp-spread-5-groups	normal	1084	1085.0	0	567.0	4459.0
1341	A320 (30 rows - 180 seats)	S3	120	2.0m	30	rp-spread-6-groups	normal	1108	1108.0	0	518.0	4033.0
1342	A320 (30 rows - 180 seats)	S3	120	2.0m	30	rp-steep-4-groups	normal	1099	1098.0	0	878.0	5044.0
1343	A320 (30 rows - 180 seats)	S3	120	2.0m	30	rp-steep-5-groups	normal	1105	1105.0	0	760.0	4177.0
1345	A320 (30 rows - 180 seats)	S3	120	2.0m	30	rp-2-groups	normal	1105	1104.0	0	2402.0	8230.0
1344	A320 (30 rows - 180 seats)	S3	120	2.0m	30	rp-steep-6-groups	normal	1105	1106.0	0	511.0	3700.0
1346	A320 (30 rows - 180 seats)	S3	120	2.0m	30	rp-3-groups	normal	1102	1102.0	0	1313.0	6187.0
1347	A320 (30 rows - 180 seats)	S3	120	2.0m	30	rp-spread-4-groups	normal	1086	1084.0	0	875.0	5165.0
1348	A320 (30 rows - 180 seats)	S3	120	2.0m	30	rp-spread-5-groups	normal	1075	1077.0	0	728.0	4595.0
1349	A320 (30 rows - 180 seats)	S3	120	2.0m	30	rp-spread-6-groups	normal	1118	1118.0	0	626.0	3978.0
1350	A320 (30 rows - 180 seats)	S3	120	2.0m	30	rp-steep-4-groups	normal	1109	1108.0	0	999.0	5015.0
1351	A320 (30 rows - 180 seats)	S3	120	2.0m	30	rp-steep-5-groups	normal	1116	1116.0	0	796.0	4310.0
1352	A320 (30 rows - 180 seats)	S3	120	2.0m	30	rp-steep-6-groups	normal	1094	1094.0	0	662.0	3506.0
1353	A320 (30 rows - 180 seats)	S3	120	2.0m	30	rp-2-groups	normal	1136	1135.0	0	3150.0	7785.0
1354	A320 (30 rows - 180 seats)	S3	120	2.0m	30	rp-3-groups	normal	1121	1121.0	0	1500.0	6192.0
1355	A320 (30 rows - 180 seats)	S3	120	2.0m	30	rp-spread-4-groups	normal	1128	1126.0	0	989.0	5312.0
1356	A320 (30 rows - 180 seats)	S3	120	2.0m	30	rp-spread-5-groups	normal	1089	1091.0	0	773.0	4740.0
1358	A320 (30 rows - 180 seats)	S3	120	2.0m	30	rp-steep-4-groups	normal	1100	1098.0	0	908.0	4992.0
1357	A320 (30 rows - 180 seats)	S3	120	2.0m	30	rp-spread-6-groups	normal	1092	1092.0	0	516.0	3938.0
1360	A320 (30 rows - 180 seats)	S3	120	2.0m	30	rp-steep-6-groups	normal	1075	1076.0	0	546.0	3348.0
1361	A320 (30 rows - 180 seats)	S3	120	2.0m	30	rp-2-groups	normal	1100	1098.0	0	2674.0	7635.0
1359	A320 (30 rows - 180 seats)	S3	120	2.0m	30	rp-steep-5-groups	normal	1109	1109.0	0	682.0	4169.0
1363	A320 (30 rows - 180 seats)	S3	120	2.0m	30	rp-spread-4-groups	normal	1094	1093.0	0	952.0	5304.0
1362	A320 (30 rows - 180 seats)	S3	120	2.0m	30	rp-3-groups	normal	1076	1076.0	0	1341.0	5688.0
1364	A320 (30 rows - 180 seats)	S3	120	2.0m	30	rp-spread-5-groups	normal	1111	1113.0	0	806.0	4643.0
1366	A320 (30 rows - 180 seats)	S3	120	2.0m	30	rp-steep-4-groups	normal	1087	1086.0	0	947.0	4998.0
1369	A320 (30 rows - 180 seats)	S3	120	2.0m	30	rp-2-groups	normal	1101	1100.0	0	2553.0	7853.0
1365	A320 (30 rows - 180 seats)	S3	120	2.0m	30	rp-spread-6-groups	normal	1110	1110.0	0	544.0	4279.0
1367	A320 (30 rows - 180 seats)	S3	120	2.0m	30	rp-steep-5-groups	normal	1112	1112.0	0	703.0	4403.0
1368	A320 (30 rows - 180 seats)	S3	120	2.0m	30	rp-steep-6-groups	normal	1099	1100.0	0	593.0	3399.0
1370	A320 (30 rows - 180 seats)	S3	120	2.0m	30	rp-3-groups	normal	1141	1141.0	0	1689.0	6633.0
1371	A320 (30 rows - 180 seats)	S3	120	2.0m	30	rp-spread-4-groups	normal	1093	1092.0	0	885.0	5251.0
1372	A320 (30 rows - 180 seats)	S3	120	2.0m	30	rp-spread-5-groups	normal	1104	1106.0	0	753.0	4553.0
1373	A320 (30 rows - 180 seats)	S3	120	2.0m	30	rp-spread-6-groups	normal	1069	1069.0	0	496.0	3792.0
1375	A320 (30 rows - 180 seats)	S3	120	2.0m	30	rp-steep-5-groups	normal	1079	1079.0	0	846.0	4183.0
1374	A320 (30 rows - 180 seats)	S3	120	2.0m	30	rp-steep-4-groups	normal	1105	1104.0	0	808.0	4612.0
1376	A320 (30 rows - 180 seats)	S3	120	2.0m	30	rp-steep-6-groups	normal	1091	1092.0	0	623.0	3437.0
1377	A320 (30 rows - 180 seats)	S3	120	2.0m	30	rp-2-groups	normal	1112	1111.0	0	2207.0	7816.0
1378	A320 (30 rows - 180 seats)	S3	120	2.0m	30	rp-3-groups	normal	1124	1124.0	0	1472.0	5937.0
1379	A320 (30 rows - 180 seats)	S3	120	2.0m	30	rp-spread-4-groups	normal	1087	1086.0	0	982.0	5213.0
1380	A320 (30 rows - 180 seats)	S3	120	2.0m	30	rp-spread-5-groups	normal	1063	1064.0	0	692.0	4419.0
1382	A320 (30 rows - 180 seats)	S3	120	2.0m	30	rp-steep-4-groups	normal	1084	1083.0	0	993.0	4837.0
1381	A320 (30 rows - 180 seats)	S3	120	2.0m	30	rp-spread-6-groups	normal	1107	1108.0	0	457.0	3923.0
1383	A320 (30 rows - 180 seats)	S3	120	2.0m	30	rp-steep-5-groups	normal	1101	1101.0	0	832.0	4319.0
1384	A320 (30 rows - 180 seats)	S3	120	2.0m	30	rp-steep-6-groups	normal	1115	1116.0	0	603.0	3457.0
1385	A320 (30 rows - 180 seats)	S3	120	2.0m	30	rp-2-groups	normal	1150	1149.0	0	2932.0	8135.0
1386	A320 (30 rows - 180 seats)	S3	120	2.0m	30	rp-3-groups	normal	1095	1095.0	0	1206.0	6451.0
1388	A320 (30 rows - 180 seats)	S3	120	2.0m	30	rp-spread-5-groups	normal	1101	1103.0	0	743.0	4683.0
1387	A320 (30 rows - 180 seats)	S3	120	2.0m	30	rp-spread-4-groups	normal	1100	1099.0	0	960.0	5018.0
1389	A320 (30 rows - 180 seats)	S3	120	2.0m	30	rp-spread-6-groups	normal	1060	1060.0	0	517.0	4040.0
1391	A320 (30 rows - 180 seats)	S3	120	2.0m	30	rp-steep-5-groups	normal	1072	1072.0	0	675.0	4272.0
1390	A320 (30 rows - 180 seats)	S3	120	2.0m	30	rp-steep-4-groups	normal	1104	1103.0	0	1019.0	5013.0
1392	A320 (30 rows - 180 seats)	S3	120	2.0m	30	rp-steep-6-groups	normal	1099	1100.0	0	542.0	3564.0
1393	A320 (30 rows - 180 seats)	S3	120	2.0m	30	rp-2-groups	normal	1168	1167.0	0	2850.0	8010.0
1394	A320 (30 rows - 180 seats)	S3	120	2.0m	30	rp-3-groups	normal	1100	1099.0	0	1598.0	6152.0
1395	A320 (30 rows - 180 seats)	S3	120	2.0m	30	rp-spread-4-groups	normal	1092	1091.0	0	1199.0	5787.0
1396	A320 (30 rows - 180 seats)	S3	120	2.0m	30	rp-spread-5-groups	normal	1103	1105.0	0	788.0	4362.0
1397	A320 (30 rows - 180 seats)	S3	120	2.0m	30	rp-spread-6-groups	normal	1083	1083.0	0	597.0	3966.0
1399	A320 (30 rows - 180 seats)	S3	120	2.0m	30	rp-steep-5-groups	normal	1121	1121.0	0	795.0	3839.0
1398	A320 (30 rows - 180 seats)	S3	120	2.0m	30	rp-steep-4-groups	normal	1106	1105.0	0	878.0	5139.0
1401	A320 (30 rows - 180 seats)	S3	120	2.0m	30	rp-2-groups	normal	1127	1126.0	0	2340.0	8005.0
1400	A320 (30 rows - 180 seats)	S3	120	2.0m	30	rp-steep-6-groups	normal	1107	1107.0	0	605.0	3557.0
1402	A320 (30 rows - 180 seats)	S3	120	2.0m	30	rp-3-groups	normal	1093	1093.0	0	1204.0	6247.0
1403	A320 (30 rows - 180 seats)	S3	120	2.0m	30	rp-spread-4-groups	normal	1117	1116.0	0	971.0	5307.0
1404	A320 (30 rows - 180 seats)	S3	120	2.0m	30	rp-spread-5-groups	normal	1086	1087.0	0	787.0	4719.0
1405	A320 (30 rows - 180 seats)	S3	120	2.0m	30	rp-spread-6-groups	normal	1106	1106.0	0	646.0	4052.0
1406	A320 (30 rows - 180 seats)	S3	120	2.0m	30	rp-steep-4-groups	normal	1063	1062.0	0	943.0	4925.0
1407	A320 (30 rows - 180 seats)	S3	120	2.0m	30	rp-steep-5-groups	normal	1099	1099.0	0	729.0	4211.0
1408	A320 (30 rows - 180 seats)	S3	120	2.0m	30	rp-steep-6-groups	normal	1077	1077.0	0	538.0	3452.0
1409	A320 (30 rows - 180 seats)	S3	120	2.0m	30	rp-2-groups	normal	1088	1087.0	0	2806.0	7609.0
1410	A320 (30 rows - 180 seats)	S3	120	2.0m	30	rp-3-groups	normal	1117	1117.0	0	1350.0	6189.0
1411	A320 (30 rows - 180 seats)	S3	120	2.0m	30	rp-spread-4-groups	normal	1087	1085.0	0	897.0	5612.0
1412	A320 (30 rows - 180 seats)	S3	120	2.0m	30	rp-spread-5-groups	normal	1086	1087.0	0	630.0	4383.0
1413	A320 (30 rows - 180 seats)	S3	120	2.0m	30	rp-spread-6-groups	normal	1085	1086.0	0	562.0	3783.0
1414	A320 (30 rows - 180 seats)	S3	120	2.0m	30	rp-steep-4-groups	normal	1099	1097.0	0	1203.0	4702.0
1415	A320 (30 rows - 180 seats)	S3	120	2.0m	30	rp-steep-5-groups	normal	1090	1090.0	0	764.0	4219.0
1416	A320 (30 rows - 180 seats)	S3	120	2.0m	30	rp-steep-6-groups	normal	1096	1097.0	0	519.0	3551.0
1417	A320 (30 rows - 180 seats)	S3	120	2.0m	30	rp-2-groups	normal	1129	1128.0	0	2964.0	8317.0
1418	A320 (30 rows - 180 seats)	S3	120	2.0m	30	rp-3-groups	normal	1124	1124.0	0	1738.0	6482.0
1419	A320 (30 rows - 180 seats)	S3	120	2.0m	30	rp-spread-4-groups	normal	1106	1105.0	0	1020.0	5493.0
1420	A320 (30 rows - 180 seats)	S3	120	2.0m	30	rp-spread-5-groups	normal	1085	1087.0	0	713.0	4467.0
1421	A320 (30 rows - 180 seats)	S3	120	2.0m	30	rp-spread-6-groups	normal	1086	1087.0	0	589.0	4050.0
1422	A320 (30 rows - 180 seats)	S3	120	2.0m	30	rp-steep-4-groups	normal	1071	1070.0	0	885.0	4851.0
1423	A320 (30 rows - 180 seats)	S3	120	2.0m	30	rp-steep-5-groups	normal	1120	1121.0	0	704.0	4131.0
1424	A320 (30 rows - 180 seats)	S3	120	2.0m	30	rp-steep-6-groups	normal	1108	1109.0	0	653.0	3520.0
1425	A320 (30 rows - 180 seats)	S3	120	2.0m	30	rp-2-groups	normal	1150	1149.0	0	2322.0	7543.0
1426	A320 (30 rows - 180 seats)	S3	120	2.0m	30	rp-3-groups	normal	1086	1085.0	0	1536.0	5937.0
1427	A320 (30 rows - 180 seats)	S3	120	2.0m	30	rp-spread-4-groups	normal	1128	1127.0	0	842.0	5728.0
1428	A320 (30 rows - 180 seats)	S3	120	2.0m	30	rp-spread-5-groups	normal	1073	1074.0	0	829.0	4314.0
1429	A320 (30 rows - 180 seats)	S3	120	2.0m	30	rp-spread-6-groups	normal	1088	1088.0	0	531.0	3996.0
1430	A320 (30 rows - 180 seats)	S3	120	2.0m	30	rp-steep-4-groups	normal	1112	1111.0	0	1096.0	4768.0
1431	A320 (30 rows - 180 seats)	S3	120	2.0m	30	rp-steep-5-groups	normal	1083	1083.0	0	770.0	4025.0
1433	A320 (30 rows - 180 seats)	S3	120	2.0m	30	rp-2-groups	normal	1131	1130.0	0	3078.0	8073.0
1432	A320 (30 rows - 180 seats)	S3	120	2.0m	30	rp-steep-6-groups	normal	1097	1098.0	0	589.0	3656.0
1434	A320 (30 rows - 180 seats)	S3	120	2.0m	30	rp-3-groups	normal	1107	1107.0	0	1530.0	5947.0
1435	A320 (30 rows - 180 seats)	S3	120	2.0m	30	rp-spread-4-groups	normal	1072	1071.0	0	954.0	5171.0
1437	A320 (30 rows - 180 seats)	S3	120	2.0m	30	rp-spread-6-groups	normal	1076	1076.0	0	558.0	4066.0
1436	A320 (30 rows - 180 seats)	S3	120	2.0m	30	rp-spread-5-groups	normal	1117	1119.0	0	728.0	4692.0
1438	A320 (30 rows - 180 seats)	S3	120	2.0m	30	rp-steep-4-groups	normal	1113	1112.0	0	876.0	4905.0
1439	A320 (30 rows - 180 seats)	S3	120	2.0m	30	rp-steep-5-groups	normal	1116	1116.0	0	698.0	3980.0
1440	A320 (30 rows - 180 seats)	S3	120	2.0m	30	rp-steep-6-groups	normal	1099	1099.0	0	599.0	3709.0
1441	A320 (30 rows - 180 seats)	S3	120	2.0m	30	rp-2-groups	normal	1148	1147.0	0	2559.0	7819.0
1442	A320 (30 rows - 180 seats)	S3	120	2.0m	30	rp-3-groups	normal	1072	1072.0	0	1431.0	5912.0
1443	A320 (30 rows - 180 seats)	S3	120	2.0m	30	rp-spread-4-groups	normal	1099	1097.0	0	1058.0	5247.0
1444	A320 (30 rows - 180 seats)	S3	120	2.0m	30	rp-spread-5-groups	normal	1073	1074.0	0	702.0	4657.0
1446	A320 (30 rows - 180 seats)	S3	120	2.0m	30	rp-steep-4-groups	normal	1076	1074.0	0	1024.0	4975.0
1445	A320 (30 rows - 180 seats)	S3	120	2.0m	30	rp-spread-6-groups	normal	1084	1084.0	0	538.0	4027.0
1447	A320 (30 rows - 180 seats)	S3	120	2.0m	30	rp-steep-5-groups	normal	1101	1101.0	0	703.0	4339.0
1449	A320 (30 rows - 180 seats)	S3	120	2.0m	30	rp-2-groups	normal	1103	1102.0	0	2304.0	7863.0
1448	A320 (30 rows - 180 seats)	S3	120	2.0m	30	rp-steep-6-groups	normal	1112	1113.0	0	665.0	3517.0
1450	A320 (30 rows - 180 seats)	S3	120	2.0m	30	rp-3-groups	normal	1073	1073.0	0	1349.0	5771.0
1451	A320 (30 rows - 180 seats)	S3	120	2.0m	30	rp-spread-4-groups	normal	1169	1167.0	0	870.0	5609.0
1452	A320 (30 rows - 180 seats)	S3	120	2.0m	30	rp-spread-5-groups	normal	1065	1067.0	0	719.0	4438.0
1453	A320 (30 rows - 180 seats)	S3	120	2.0m	30	rp-spread-6-groups	normal	1099	1099.0	0	581.0	4001.0
1454	A320 (30 rows - 180 seats)	S3	120	2.0m	30	rp-steep-4-groups	normal	1096	1095.0	0	1022.0	5353.0
1455	A320 (30 rows - 180 seats)	S3	120	2.0m	30	rp-steep-5-groups	normal	1098	1098.0	0	785.0	4053.0
1456	A320 (30 rows - 180 seats)	S3	120	2.0m	30	rp-steep-6-groups	normal	1122	1123.0	0	501.0	3312.0
1457	A320 (30 rows - 180 seats)	S3	120	2.0m	30	rp-2-groups	normal	1145	1144.0	0	2578.0	7826.0
1458	A320 (30 rows - 180 seats)	S3	120	2.0m	30	rp-3-groups	normal	1102	1102.0	0	1370.0	5988.0
1459	A320 (30 rows - 180 seats)	S3	120	2.0m	30	rp-spread-4-groups	normal	1067	1066.0	0	916.0	5434.0
1460	A320 (30 rows - 180 seats)	S3	120	2.0m	30	rp-spread-5-groups	normal	1100	1102.0	0	650.0	4315.0
1461	A320 (30 rows - 180 seats)	S3	120	2.0m	30	rp-spread-6-groups	normal	1065	1065.0	0	570.0	3831.0
1463	A320 (30 rows - 180 seats)	S3	120	2.0m	30	rp-steep-5-groups	normal	1096	1096.0	0	794.0	4115.0
1462	A320 (30 rows - 180 seats)	S3	120	2.0m	30	rp-steep-4-groups	normal	1127	1126.0	0	1078.0	5096.0
1464	A320 (30 rows - 180 seats)	S3	120	2.0m	30	rp-steep-6-groups	normal	1071	1071.0	0	435.0	3387.0
1465	A320 (30 rows - 180 seats)	S3	120	2.0m	30	rp-2-groups	normal	1127	1126.0	0	2367.0	7687.0
1466	A320 (30 rows - 180 seats)	S3	120	2.0m	30	rp-3-groups	normal	1124	1124.0	0	1439.0	6282.0
1467	A320 (30 rows - 180 seats)	S3	120	2.0m	30	rp-spread-4-groups	normal	1089	1087.0	0	824.0	5322.0
1468	A320 (30 rows - 180 seats)	S3	120	2.0m	30	rp-spread-5-groups	normal	1098	1100.0	0	728.0	4590.0
1469	A320 (30 rows - 180 seats)	S3	120	2.0m	30	rp-spread-6-groups	normal	1085	1086.0	0	595.0	3897.0
1470	A320 (30 rows - 180 seats)	S3	120	2.0m	30	rp-steep-4-groups	normal	1086	1084.0	0	887.0	5171.0
1473	A320 (30 rows - 180 seats)	S3	120	2.0m	30	rp-2-groups	normal	1107	1106.0	0	2232.0	7525.0
1471	A320 (30 rows - 180 seats)	S3	120	2.0m	30	rp-steep-5-groups	normal	1061	1061.0	0	768.0	4315.0
1472	A320 (30 rows - 180 seats)	S3	120	2.0m	30	rp-steep-6-groups	normal	1109	1110.0	0	616.0	3396.0
1474	A320 (30 rows - 180 seats)	S3	120	2.0m	30	rp-3-groups	normal	1124	1124.0	0	1335.0	6195.0
1475	A320 (30 rows - 180 seats)	S3	120	2.0m	30	rp-spread-4-groups	normal	1078	1077.0	0	938.0	5335.0
1476	A320 (30 rows - 180 seats)	S3	120	2.0m	30	rp-spread-5-groups	normal	1092	1094.0	0	775.0	4463.0
1477	A320 (30 rows - 180 seats)	S3	120	2.0m	30	rp-spread-6-groups	normal	1099	1099.0	0	567.0	4114.0
1478	A320 (30 rows - 180 seats)	S3	120	2.0m	30	rp-steep-4-groups	normal	1093	1091.0	0	1016.0	4912.0
1479	A320 (30 rows - 180 seats)	S3	120	2.0m	30	rp-steep-5-groups	normal	1088	1088.0	0	718.0	3899.0
1481	A320 (30 rows - 180 seats)	S3	120	2.0m	30	rp-2-groups	normal	1113	1112.0	0	2695.0	7593.0
1480	A320 (30 rows - 180 seats)	S3	120	2.0m	30	rp-steep-6-groups	normal	1110	1110.0	0	620.0	3454.0
1482	A320 (30 rows - 180 seats)	S3	120	2.0m	30	rp-3-groups	normal	1089	1089.0	0	1491.0	5984.0
1483	A320 (30 rows - 180 seats)	S3	120	2.0m	30	rp-spread-4-groups	normal	1120	1119.0	0	927.0	5492.0
1485	A320 (30 rows - 180 seats)	S3	120	2.0m	30	rp-spread-6-groups	normal	1073	1074.0	0	510.0	3895.0
1484	A320 (30 rows - 180 seats)	S3	120	2.0m	30	rp-spread-5-groups	normal	1112	1114.0	0	707.0	4605.0
1486	A320 (30 rows - 180 seats)	S3	120	2.0m	30	rp-steep-4-groups	normal	1101	1100.0	0	880.0	5093.0
1487	A320 (30 rows - 180 seats)	S3	120	2.0m	30	rp-steep-5-groups	normal	1109	1109.0	0	683.0	4183.0
1488	A320 (30 rows - 180 seats)	S3	120	2.0m	30	rp-steep-6-groups	normal	1093	1094.0	0	610.0	3562.0
1489	A320 (30 rows - 180 seats)	S3	120	2.0m	30	rp-2-groups	normal	1135	1134.0	0	2904.0	7715.0
1490	A320 (30 rows - 180 seats)	S3	120	2.0m	30	rp-3-groups	normal	1082	1082.0	0	1275.0	5883.0
1491	A320 (30 rows - 180 seats)	S3	120	2.0m	30	rp-spread-4-groups	normal	1077	1075.0	0	957.0	4997.0
1493	A320 (30 rows - 180 seats)	S3	120	2.0m	30	rp-spread-6-groups	normal	1107	1107.0	0	550.0	4062.0
1492	A320 (30 rows - 180 seats)	S3	120	2.0m	30	rp-spread-5-groups	normal	1119	1121.0	0	856.0	4647.0
1494	A320 (30 rows - 180 seats)	S3	120	2.0m	30	rp-steep-4-groups	normal	1097	1096.0	0	1052.0	4791.0
1495	A320 (30 rows - 180 seats)	S3	120	2.0m	30	rp-steep-5-groups	normal	1098	1098.0	0	669.0	3921.0
1496	A320 (30 rows - 180 seats)	S3	120	2.0m	30	rp-steep-6-groups	normal	1103	1104.0	0	444.0	3331.0
1497	A320 (30 rows - 180 seats)	S3	120	2.0m	30	rp-2-groups	normal	1096	1095.0	0	2298.0	7561.0
1498	A320 (30 rows - 180 seats)	S3	120	2.0m	30	rp-3-groups	normal	1073	1072.0	0	1198.0	5874.0
1499	A320 (30 rows - 180 seats)	S3	120	2.0m	30	rp-spread-4-groups	normal	1104	1103.0	0	942.0	5366.0
1501	A320 (30 rows - 180 seats)	S3	120	2.0m	30	rp-spread-6-groups	normal	1064	1065.0	0	594.0	3933.0
1500	A320 (30 rows - 180 seats)	S3	120	2.0m	30	rp-spread-5-groups	normal	1060	1062.0	0	571.0	4330.0
1502	A320 (30 rows - 180 seats)	S3	120	2.0m	30	rp-steep-4-groups	normal	1143	1142.0	0	1149.0	5278.0
1503	A320 (30 rows - 180 seats)	S3	120	2.0m	30	rp-steep-5-groups	normal	1086	1086.0	0	698.0	3796.0
1504	A320 (30 rows - 180 seats)	S3	120	2.0m	30	rp-steep-6-groups	normal	1121	1121.0	0	628.0	3752.0
1505	A320 (30 rows - 180 seats)	S3	120	2.0m	30	rp-2-groups	normal	1095	1094.0	0	3139.0	7976.0
1506	A320 (30 rows - 180 seats)	S3	120	2.0m	30	rp-3-groups	normal	1093	1093.0	0	1458.0	5984.0
1507	A320 (30 rows - 180 seats)	S3	120	2.0m	30	rp-spread-4-groups	normal	1112	1111.0	0	1004.0	5587.0
1508	A320 (30 rows - 180 seats)	S3	120	2.0m	30	rp-spread-5-groups	normal	1118	1120.0	0	706.0	4501.0
1509	A320 (30 rows - 180 seats)	S3	120	2.0m	30	rp-spread-6-groups	normal	1109	1109.0	0	413.0	4098.0
1510	A320 (30 rows - 180 seats)	S3	120	2.0m	30	rp-steep-4-groups	normal	1076	1075.0	0	987.0	5023.0
1511	A320 (30 rows - 180 seats)	S3	120	2.0m	30	rp-steep-5-groups	normal	1093	1093.0	0	756.0	3898.0
1512	A320 (30 rows - 180 seats)	S3	120	2.0m	30	rp-steep-6-groups	normal	1108	1108.0	0	534.0	3479.0
1514	A320 (30 rows - 180 seats)	S3	120	2.0m	30	rp-3-groups	normal	1090	1090.0	0	1236.0	6423.0
1513	A320 (30 rows - 180 seats)	S3	120	2.0m	30	rp-2-groups	normal	1090	1089.0	0	2226.0	7798.0
1515	A320 (30 rows - 180 seats)	S3	120	2.0m	30	rp-spread-4-groups	normal	1086	1084.0	0	1052.0	5603.0
1516	A320 (30 rows - 180 seats)	S3	120	2.0m	30	rp-spread-5-groups	normal	1099	1100.0	0	606.0	4444.0
1517	A320 (30 rows - 180 seats)	S3	120	2.0m	30	rp-spread-6-groups	normal	1091	1091.0	0	515.0	3987.0
1519	A320 (30 rows - 180 seats)	S3	120	2.0m	30	rp-steep-5-groups	normal	1061	1061.0	0	831.0	4024.0
1518	A320 (30 rows - 180 seats)	S3	120	2.0m	30	rp-steep-4-groups	normal	1096	1095.0	0	878.0	5154.0
1520	A320 (30 rows - 180 seats)	S3	120	2.0m	30	rp-steep-6-groups	normal	1102	1103.0	0	625.0	3538.0
1521	A320 (30 rows - 180 seats)	S3	120	2.0m	30	rp-2-groups	normal	1137	1136.0	0	2841.0	7702.0
1522	A320 (30 rows - 180 seats)	S3	120	2.0m	30	rp-3-groups	normal	1070	1069.0	0	1312.0	6060.0
1523	A320 (30 rows - 180 seats)	S3	120	2.0m	30	rp-spread-4-groups	normal	1086	1085.0	0	862.0	5203.0
1525	A320 (30 rows - 180 seats)	S3	120	2.0m	30	rp-spread-6-groups	normal	1086	1086.0	0	578.0	4063.0
1524	A320 (30 rows - 180 seats)	S3	120	2.0m	30	rp-spread-5-groups	normal	1075	1077.0	0	729.0	4383.0
1526	A320 (30 rows - 180 seats)	S3	120	2.0m	30	rp-steep-4-groups	normal	1075	1074.0	0	881.0	4918.0
1527	A320 (30 rows - 180 seats)	S3	120	2.0m	30	rp-steep-5-groups	normal	1081	1081.0	0	684.0	4195.0
1528	A320 (30 rows - 180 seats)	S3	120	2.0m	30	rp-steep-6-groups	normal	1089	1090.0	0	633.0	3563.0
1529	A320 (30 rows - 180 seats)	S3	120	2.0m	30	rp-2-groups	normal	1114	1113.0	0	2390.0	7801.0
1530	A320 (30 rows - 180 seats)	S3	120	2.0m	30	rp-3-groups	normal	1111	1111.0	0	1333.0	6350.0
1531	A320 (30 rows - 180 seats)	S3	120	2.0m	30	rp-spread-4-groups	normal	1096	1094.0	0	1018.0	5476.0
1533	A320 (30 rows - 180 seats)	S3	120	2.0m	30	rp-spread-6-groups	normal	1065	1066.0	0	476.0	3782.0
1532	A320 (30 rows - 180 seats)	S3	120	2.0m	30	rp-spread-5-groups	normal	1107	1109.0	0	790.0	4446.0
1535	A320 (30 rows - 180 seats)	S3	120	2.0m	30	rp-steep-5-groups	normal	1086	1086.0	0	636.0	4089.0
1534	A320 (30 rows - 180 seats)	S3	120	2.0m	30	rp-steep-4-groups	normal	1079	1078.0	0	858.0	5090.0
1536	A320 (30 rows - 180 seats)	S3	120	2.0m	30	rp-steep-6-groups	normal	1110	1111.0	0	513.0	3535.0
1537	A320 (30 rows - 180 seats)	S3	120	2.0m	30	rp-2-groups	normal	1126	1124.0	0	2584.0	8262.0
1538	A320 (30 rows - 180 seats)	S3	120	2.0m	30	rp-3-groups	normal	1077	1077.0	0	1385.0	6358.0
1539	A320 (30 rows - 180 seats)	S3	120	2.0m	30	rp-spread-4-groups	normal	1110	1108.0	0	996.0	5294.0
1541	A320 (30 rows - 180 seats)	S3	120	2.0m	30	rp-spread-6-groups	normal	1071	1071.0	0	637.0	4122.0
1540	A320 (30 rows - 180 seats)	S3	120	2.0m	30	rp-spread-5-groups	normal	1075	1076.0	0	646.0	4281.0
1543	A320 (30 rows - 180 seats)	S3	120	2.0m	30	rp-steep-5-groups	normal	1090	1090.0	0	668.0	3929.0
1542	A320 (30 rows - 180 seats)	S3	120	2.0m	30	rp-steep-4-groups	normal	1100	1099.0	0	846.0	4646.0
1544	A320 (30 rows - 180 seats)	S3	120	2.0m	30	rp-steep-6-groups	normal	1114	1115.0	0	643.0	3565.0
1545	A320 (30 rows - 180 seats)	S3	120	2.0m	30	rp-2-groups	normal	1144	1143.0	0	2551.0	7635.0
1546	A320 (30 rows - 180 seats)	S3	120	2.0m	30	rp-3-groups	normal	1115	1115.0	0	1524.0	6231.0
1547	A320 (30 rows - 180 seats)	S3	120	2.0m	30	rp-spread-4-groups	normal	1098	1097.0	0	1027.0	5520.0
1549	A320 (30 rows - 180 seats)	S3	120	2.0m	30	rp-spread-6-groups	normal	1088	1088.0	0	572.0	4027.0
1548	A320 (30 rows - 180 seats)	S3	120	2.0m	30	rp-spread-5-groups	normal	1123	1125.0	0	757.0	4672.0
1550	A320 (30 rows - 180 seats)	S3	120	2.0m	30	rp-steep-4-groups	normal	1117	1116.0	0	954.0	4866.0
1551	A320 (30 rows - 180 seats)	S3	120	2.0m	30	rp-steep-5-groups	normal	1077	1077.0	0	732.0	4268.0
1552	A320 (30 rows - 180 seats)	S3	120	2.0m	30	rp-steep-6-groups	normal	1106	1107.0	0	594.0	3639.0
1553	A320 (30 rows - 180 seats)	S3	120	2.0m	30	rp-2-groups	normal	1168	1167.0	0	2671.0	7600.0
1555	A320 (30 rows - 180 seats)	S3	120	2.0m	30	rp-spread-4-groups	normal	1073	1071.0	0	857.0	5267.0
1554	A320 (30 rows - 180 seats)	S3	120	2.0m	30	rp-3-groups	normal	1105	1105.0	0	1416.0	6250.0
1556	A320 (30 rows - 180 seats)	S3	120	2.0m	30	rp-spread-5-groups	normal	1082	1084.0	0	591.0	4672.0
1557	A320 (30 rows - 180 seats)	S3	120	2.0m	30	rp-spread-6-groups	normal	1069	1070.0	0	612.0	3989.0
1558	A320 (30 rows - 180 seats)	S3	120	2.0m	30	rp-steep-4-groups	normal	1114	1113.0	0	991.0	5106.0
1559	A320 (30 rows - 180 seats)	S3	120	2.0m	30	rp-steep-5-groups	normal	1088	1088.0	0	663.0	4272.0
1561	A320 (30 rows - 180 seats)	S3	120	2.0m	30	rp-2-groups	normal	1095	1094.0	0	2708.0	7651.0
1560	A320 (30 rows - 180 seats)	S3	120	2.0m	30	rp-steep-6-groups	normal	1117	1117.0	0	627.0	3500.0
1562	A320 (30 rows - 180 seats)	S3	120	2.0m	30	rp-3-groups	normal	1121	1121.0	0	1552.0	6200.0
1563	A320 (30 rows - 180 seats)	S3	120	2.0m	30	rp-spread-4-groups	normal	1099	1097.0	0	792.0	5466.0
1565	A320 (30 rows - 180 seats)	S3	120	2.0m	30	rp-spread-6-groups	normal	1078	1079.0	0	550.0	3963.0
1564	A320 (30 rows - 180 seats)	S3	120	2.0m	30	rp-spread-5-groups	normal	1106	1107.0	0	607.0	4568.0
1566	A320 (30 rows - 180 seats)	S3	120	2.0m	30	rp-steep-4-groups	normal	1076	1075.0	0	887.0	4809.0
1567	A320 (30 rows - 180 seats)	S3	120	2.0m	30	rp-steep-5-groups	normal	1107	1107.0	0	655.0	3940.0
1569	A320 (30 rows - 180 seats)	S3	120	2.0m	30	rp-2-groups	normal	1133	1132.0	0	2467.0	7765.0
1568	A320 (30 rows - 180 seats)	S3	120	2.0m	30	rp-steep-6-groups	normal	1102	1103.0	0	550.0	3595.0
1570	A320 (30 rows - 180 seats)	S3	120	2.0m	30	rp-3-groups	normal	1140	1140.0	0	1562.0	6172.0
1571	A320 (30 rows - 180 seats)	S3	120	2.0m	30	rp-spread-4-groups	normal	1080	1079.0	0	851.0	5587.0
1572	A320 (30 rows - 180 seats)	S3	120	2.0m	30	rp-spread-5-groups	normal	1110	1112.0	0	675.0	4387.0
1573	A320 (30 rows - 180 seats)	S3	120	2.0m	30	rp-spread-6-groups	normal	1068	1069.0	0	559.0	3891.0
1574	A320 (30 rows - 180 seats)	S3	120	2.0m	30	rp-steep-4-groups	normal	1066	1064.0	0	811.0	4914.0
1575	A320 (30 rows - 180 seats)	S3	120	2.0m	30	rp-steep-5-groups	normal	1062	1062.0	0	739.0	3991.0
1577	A320 (30 rows - 180 seats)	S3	120	2.0m	30	rp-2-groups	normal	1088	1086.0	0	2221.0	7499.0
1576	A320 (30 rows - 180 seats)	S3	120	2.0m	30	rp-steep-6-groups	normal	1091	1092.0	0	522.0	3583.0
1578	A320 (30 rows - 180 seats)	S3	120	2.0m	30	rp-3-groups	normal	1159	1158.0	0	1465.0	6284.0
1579	A320 (30 rows - 180 seats)	S3	120	2.0m	30	rp-spread-4-groups	normal	1118	1116.0	0	1104.0	5561.0
1580	A320 (30 rows - 180 seats)	S3	120	2.0m	30	rp-spread-5-groups	normal	1090	1092.0	0	763.0	4535.0
1582	A320 (30 rows - 180 seats)	S3	120	2.0m	30	rp-steep-4-groups	normal	1124	1123.0	0	1019.0	4828.0
1581	A320 (30 rows - 180 seats)	S3	120	2.0m	30	rp-spread-6-groups	normal	1112	1112.0	0	539.0	4046.0
1583	A320 (30 rows - 180 seats)	S3	120	2.0m	30	rp-steep-5-groups	normal	1099	1099.0	0	560.0	4002.0
1584	A320 (30 rows - 180 seats)	S3	120	2.0m	30	rp-steep-6-groups	normal	1138	1138.0	0	569.0	3580.0
1585	A320 (30 rows - 180 seats)	S3	120	2.0m	30	rp-2-groups	normal	1086	1084.0	0	2258.0	7311.0
1586	A320 (30 rows - 180 seats)	S3	120	2.0m	30	rp-3-groups	normal	1139	1139.0	0	1264.0	6327.0
1587	A320 (30 rows - 180 seats)	S3	120	2.0m	30	rp-spread-4-groups	normal	1102	1101.0	0	1061.0	5361.0
1589	A320 (30 rows - 180 seats)	S3	120	2.0m	30	rp-spread-6-groups	normal	1115	1116.0	0	528.0	3870.0
1590	A320 (30 rows - 180 seats)	S3	120	2.0m	30	rp-steep-4-groups	normal	1095	1094.0	0	931.0	5038.0
1588	A320 (30 rows - 180 seats)	S3	120	2.0m	30	rp-spread-5-groups	normal	1084	1086.0	0	634.0	4432.0
1591	A320 (30 rows - 180 seats)	S3	120	2.0m	30	rp-steep-5-groups	normal	1046	1046.0	0	680.0	3882.0
1592	A320 (30 rows - 180 seats)	S3	120	2.0m	30	rp-steep-6-groups	normal	1077	1078.0	0	527.0	3463.0
1593	A320 (30 rows - 180 seats)	S3	120	2.0m	30	rp-2-groups	normal	1164	1163.0	0	2596.0	7596.0
1594	A320 (30 rows - 180 seats)	S3	120	2.0m	30	rp-3-groups	normal	1105	1105.0	0	1249.0	5841.0
1595	A320 (30 rows - 180 seats)	S3	120	2.0m	30	rp-spread-4-groups	normal	1110	1109.0	0	962.0	5684.0
1596	A320 (30 rows - 180 seats)	S3	120	2.0m	30	rp-spread-5-groups	normal	1070	1072.0	0	761.0	4577.0
1597	A320 (30 rows - 180 seats)	S3	120	2.0m	30	rp-spread-6-groups	normal	1096	1097.0	0	524.0	4130.0
1599	A320 (30 rows - 180 seats)	S3	120	2.0m	30	rp-steep-5-groups	normal	1093	1093.0	0	723.0	4180.0
1598	A320 (30 rows - 180 seats)	S3	120	2.0m	30	rp-steep-4-groups	normal	1105	1104.0	0	922.0	5122.0
1600	A320 (30 rows - 180 seats)	S3	120	2.0m	30	rp-steep-6-groups	normal	1102	1103.0	0	530.0	3604.0
1601	A320 (30 rows - 180 seats)	S3	120	2.0m	30	rp-2-groups	normal	1161	1160.0	0	2807.0	8251.0
1602	A320 (30 rows - 180 seats)	S3	120	2.0m	30	rp-3-groups	normal	1111	1110.0	0	1418.0	6675.0
1604	A320 (30 rows - 180 seats)	S3	120	2.0m	30	rp-spread-5-groups	normal	1080	1082.0	0	714.0	4452.0
1605	A320 (30 rows - 180 seats)	S3	120	2.0m	30	rp-spread-6-groups	normal	1065	1066.0	0	469.0	4001.0
1603	A320 (30 rows - 180 seats)	S3	120	2.0m	30	rp-spread-4-groups	normal	1113	1112.0	0	841.0	5205.0
1607	A320 (30 rows - 180 seats)	S3	120	2.0m	30	rp-steep-5-groups	normal	1107	1107.0	0	679.0	4110.0
1606	A320 (30 rows - 180 seats)	S3	120	2.0m	30	rp-steep-4-groups	normal	1085	1084.0	0	976.0	4933.0
1609	A320 (30 rows - 180 seats)	S3	120	2.0m	30	rp-2-groups	normal	1120	1119.0	0	2990.0	8136.0
1608	A320 (30 rows - 180 seats)	S3	120	2.0m	30	rp-steep-6-groups	normal	1101	1102.0	0	601.0	3750.0
1610	A320 (30 rows - 180 seats)	S3	120	2.0m	30	rp-3-groups	normal	1116	1116.0	0	1459.0	6201.0
1611	A320 (30 rows - 180 seats)	S3	120	2.0m	30	rp-spread-4-groups	normal	1098	1097.0	0	959.0	5162.0
1612	A320 (30 rows - 180 seats)	S3	120	2.0m	30	rp-spread-5-groups	normal	1078	1080.0	0	667.0	4583.0
1614	A320 (30 rows - 180 seats)	S3	120	2.0m	30	rp-steep-4-groups	normal	1084	1083.0	0	981.0	5162.0
1615	A320 (30 rows - 180 seats)	S3	120	2.0m	30	rp-steep-5-groups	normal	1106	1106.0	0	634.0	4046.0
1613	A320 (30 rows - 180 seats)	S3	120	2.0m	30	rp-spread-6-groups	normal	1072	1072.0	0	509.0	3880.0
1616	A320 (30 rows - 180 seats)	S3	120	2.0m	30	rp-steep-6-groups	normal	1099	1100.0	0	566.0	3482.0
1617	A320 (30 rows - 180 seats)	S3	120	2.0m	30	rp-2-groups	normal	1135	1134.0	0	2761.0	7942.0
1618	A320 (30 rows - 180 seats)	S3	120	2.0m	30	rp-3-groups	normal	1113	1112.0	0	1540.0	6111.0
1620	A320 (30 rows - 180 seats)	S3	120	2.0m	30	rp-spread-5-groups	normal	1058	1060.0	0	670.0	4716.0
1621	A320 (30 rows - 180 seats)	S3	120	2.0m	30	rp-spread-6-groups	normal	1073	1074.0	0	554.0	4145.0
1619	A320 (30 rows - 180 seats)	S3	120	2.0m	30	rp-spread-4-groups	normal	1098	1096.0	0	1075.0	5585.0
1622	A320 (30 rows - 180 seats)	S3	120	2.0m	30	rp-steep-4-groups	normal	1113	1112.0	0	1095.0	4826.0
1623	A320 (30 rows - 180 seats)	S3	120	2.0m	30	rp-steep-5-groups	normal	1123	1123.0	0	896.0	4113.0
1625	A320 (30 rows - 180 seats)	S3	120	2.0m	30	rp-2-groups	normal	1118	1117.0	0	2741.0	7773.0
1624	A320 (30 rows - 180 seats)	S3	120	2.0m	30	rp-steep-6-groups	normal	1119	1120.0	0	550.0	3338.0
1626	A320 (30 rows - 180 seats)	S3	120	2.0m	30	rp-3-groups	normal	1134	1133.0	0	1217.0	5715.0
1628	A320 (30 rows - 180 seats)	S3	120	2.0m	30	rp-spread-5-groups	normal	1073	1075.0	0	660.0	4560.0
1627	A320 (30 rows - 180 seats)	S3	120	2.0m	30	rp-spread-4-groups	normal	1103	1102.0	0	1036.0	5290.0
1629	A320 (30 rows - 180 seats)	S3	120	2.0m	30	rp-spread-6-groups	normal	1080	1080.0	0	521.0	3991.0
1630	A320 (30 rows - 180 seats)	S3	120	2.0m	30	rp-steep-4-groups	normal	1098	1097.0	0	987.0	5020.0
1631	A320 (30 rows - 180 seats)	S3	120	2.0m	30	rp-steep-5-groups	normal	1083	1083.0	0	620.0	3910.0
1632	A320 (30 rows - 180 seats)	S3	120	2.0m	30	rp-steep-6-groups	normal	1108	1109.0	0	538.0	3696.0
1633	A320 (30 rows - 180 seats)	S3	120	2.0m	30	rp-2-groups	normal	1129	1128.0	0	2355.0	7783.0
1634	A320 (30 rows - 180 seats)	S3	120	2.0m	30	rp-3-groups	normal	1099	1099.0	0	1416.0	5822.0
1635	A320 (30 rows - 180 seats)	S3	120	2.0m	30	rp-spread-4-groups	normal	1091	1090.0	0	1043.0	5300.0
1636	A320 (30 rows - 180 seats)	S3	120	2.0m	30	rp-spread-5-groups	normal	1081	1083.0	0	687.0	4493.0
1637	A320 (30 rows - 180 seats)	S3	120	2.0m	30	rp-spread-6-groups	normal	1104	1105.0	0	516.0	3953.0
1638	A320 (30 rows - 180 seats)	S3	120	2.0m	30	rp-steep-4-groups	normal	1120	1119.0	0	1094.0	4870.0
1639	A320 (30 rows - 180 seats)	S3	120	2.0m	30	rp-steep-5-groups	normal	1138	1138.0	0	702.0	4228.0
1641	A320 (30 rows - 180 seats)	S3	120	2.0m	30	rp-2-groups	normal	1089	1088.0	0	2318.0	8234.0
1640	A320 (30 rows - 180 seats)	S3	120	2.0m	30	rp-steep-6-groups	normal	1092	1093.0	0	539.0	3495.0
1642	A320 (30 rows - 180 seats)	S3	120	2.0m	30	rp-3-groups	normal	1086	1086.0	0	1506.0	6203.0
1643	A320 (30 rows - 180 seats)	S3	120	2.0m	30	rp-spread-4-groups	normal	1081	1080.0	0	904.0	5520.0
1644	A320 (30 rows - 180 seats)	S3	120	2.0m	30	rp-spread-5-groups	normal	1117	1119.0	0	703.0	4572.0
1645	A320 (30 rows - 180 seats)	S3	120	2.0m	30	rp-spread-6-groups	normal	1129	1129.0	0	491.0	4079.0
1646	A320 (30 rows - 180 seats)	S3	120	2.0m	30	rp-steep-4-groups	normal	1075	1074.0	0	983.0	5194.0
1647	A320 (30 rows - 180 seats)	S3	120	2.0m	30	rp-steep-5-groups	normal	1066	1066.0	0	734.0	3784.0
1649	A320 (30 rows - 180 seats)	S3	120	2.0m	30	rp-2-groups	normal	1102	1101.0	0	2455.0	7753.0
1648	A320 (30 rows - 180 seats)	S3	120	2.0m	30	rp-steep-6-groups	normal	1103	1103.0	0	637.0	3710.0
1650	A320 (30 rows - 180 seats)	S3	120	2.0m	30	rp-3-groups	normal	1059	1058.0	0	1335.0	5826.0
1651	A320 (30 rows - 180 seats)	S3	120	2.0m	30	rp-spread-4-groups	normal	1101	1100.0	0	950.0	5112.0
1652	A320 (30 rows - 180 seats)	S3	120	2.0m	30	rp-spread-5-groups	normal	1102	1104.0	0	769.0	4679.0
1654	A320 (30 rows - 180 seats)	S3	120	2.0m	30	rp-steep-4-groups	normal	1116	1115.0	0	993.0	5093.0
1653	A320 (30 rows - 180 seats)	S3	120	2.0m	30	rp-spread-6-groups	normal	1133	1134.0	0	646.0	4194.0
1657	A320 (30 rows - 180 seats)	S3	120	2.0m	30	rp-2-groups	normal	1091	1090.0	0	2299.0	8071.0
1655	A320 (30 rows - 180 seats)	S3	120	2.0m	30	rp-steep-5-groups	normal	1115	1115.0	0	701.0	4210.0
1656	A320 (30 rows - 180 seats)	S3	120	2.0m	30	rp-steep-6-groups	normal	1119	1120.0	0	579.0	3558.0
1658	A320 (30 rows - 180 seats)	S3	120	2.0m	30	rp-3-groups	normal	1104	1104.0	0	1486.0	6055.0
1659	A320 (30 rows - 180 seats)	S3	120	2.0m	30	rp-spread-4-groups	normal	1083	1081.0	0	938.0	5577.0
1660	A320 (30 rows - 180 seats)	S3	120	2.0m	30	rp-spread-5-groups	normal	1064	1065.0	0	635.0	4354.0
1661	A320 (30 rows - 180 seats)	S3	120	2.0m	30	rp-spread-6-groups	normal	1066	1067.0	0	572.0	3957.0
1662	A320 (30 rows - 180 seats)	S3	120	2.0m	30	rp-steep-4-groups	normal	1095	1093.0	0	1052.0	4808.0
1663	A320 (30 rows - 180 seats)	S3	120	2.0m	30	rp-steep-5-groups	normal	1100	1100.0	0	780.0	4492.0
1665	A320 (30 rows - 180 seats)	S3	120	2.0m	30	rp-2-groups	normal	1087	1086.0	0	2048.0	7594.0
1664	A320 (30 rows - 180 seats)	S3	120	2.0m	30	rp-steep-6-groups	normal	1109	1110.0	0	603.0	3502.0
1666	A320 (30 rows - 180 seats)	S3	120	2.0m	30	rp-3-groups	normal	1122	1122.0	0	1517.0	5945.0
1667	A320 (30 rows - 180 seats)	S3	120	2.0m	30	rp-spread-4-groups	normal	1074	1073.0	0	1065.0	5432.0
1668	A320 (30 rows - 180 seats)	S3	120	2.0m	30	rp-spread-5-groups	normal	1087	1089.0	0	881.0	4837.0
1669	A320 (30 rows - 180 seats)	S3	120	2.0m	30	rp-spread-6-groups	normal	1103	1104.0	0	576.0	3945.0
1670	A320 (30 rows - 180 seats)	S3	120	2.0m	30	rp-steep-4-groups	normal	1067	1066.0	0	872.0	5046.0
1671	A320 (30 rows - 180 seats)	S3	120	2.0m	30	rp-steep-5-groups	normal	1112	1112.0	0	706.0	4339.0
1672	A320 (30 rows - 180 seats)	S3	120	2.0m	30	rp-steep-6-groups	normal	1081	1082.0	0	559.0	3495.0
1673	A320 (30 rows - 180 seats)	S3	120	2.0m	30	rp-2-groups	normal	1085	1083.0	0	2545.0	7751.0
1674	A320 (30 rows - 180 seats)	S3	120	2.0m	30	rp-3-groups	normal	1044	1044.0	0	1223.0	5671.0
1675	A320 (30 rows - 180 seats)	S3	120	2.0m	30	rp-spread-4-groups	normal	1090	1089.0	0	1084.0	5352.0
1676	A320 (30 rows - 180 seats)	S3	120	2.0m	30	rp-spread-5-groups	normal	1116	1117.0	0	667.0	4618.0
1678	A320 (30 rows - 180 seats)	S3	120	2.0m	30	rp-steep-4-groups	normal	1103	1102.0	0	898.0	4781.0
1677	A320 (30 rows - 180 seats)	S3	120	2.0m	30	rp-spread-6-groups	normal	1091	1091.0	0	562.0	4037.0
1680	A320 (30 rows - 180 seats)	S3	120	2.0m	30	rp-steep-6-groups	normal	1082	1083.0	0	555.0	3657.0
1679	A320 (30 rows - 180 seats)	S3	120	2.0m	30	rp-steep-5-groups	normal	1135	1135.0	0	583.0	4193.0
1681	A320 (30 rows - 180 seats)	S3	120	2.0m	30	rp-2-groups	normal	1084	1083.0	0	2399.0	7841.0
1682	A320 (30 rows - 180 seats)	S3	120	2.0m	30	rp-3-groups	normal	1100	1100.0	0	1349.0	6050.0
1683	A320 (30 rows - 180 seats)	S3	120	2.0m	30	rp-spread-4-groups	normal	1089	1088.0	0	982.0	5231.0
1684	A320 (30 rows - 180 seats)	S3	120	2.0m	30	rp-spread-5-groups	normal	1093	1095.0	0	622.0	4519.0
1686	A320 (30 rows - 180 seats)	S3	120	2.0m	30	rp-steep-4-groups	normal	1057	1056.0	0	801.0	4879.0
1685	A320 (30 rows - 180 seats)	S3	120	2.0m	30	rp-spread-6-groups	normal	1092	1093.0	0	486.0	4007.0
1687	A320 (30 rows - 180 seats)	S3	120	2.0m	30	rp-steep-5-groups	normal	1089	1089.0	0	556.0	4243.0
1688	A320 (30 rows - 180 seats)	S3	120	2.0m	30	rp-steep-6-groups	normal	1093	1094.0	0	594.0	3422.0
1689	A320 (30 rows - 180 seats)	S3	120	2.0m	30	rp-2-groups	normal	1063	1062.0	0	2323.0	7356.0
1690	A320 (30 rows - 180 seats)	S3	120	2.0m	30	rp-3-groups	normal	1120	1119.0	0	1389.0	6311.0
1691	A320 (30 rows - 180 seats)	S3	120	2.0m	30	rp-spread-4-groups	normal	1077	1075.0	0	1019.0	5615.0
1692	A320 (30 rows - 180 seats)	S3	120	2.0m	30	rp-spread-5-groups	normal	1073	1074.0	0	663.0	4326.0
1693	A320 (30 rows - 180 seats)	S3	120	2.0m	30	rp-spread-6-groups	normal	1067	1067.0	0	595.0	3917.0
1694	A320 (30 rows - 180 seats)	S3	120	2.0m	30	rp-steep-4-groups	normal	1123	1122.0	0	995.0	5402.0
1695	A320 (30 rows - 180 seats)	S3	120	2.0m	30	rp-steep-5-groups	normal	1105	1105.0	0	611.0	4019.0
1696	A320 (30 rows - 180 seats)	S3	120	2.0m	30	rp-steep-6-groups	normal	1116	1117.0	0	417.0	3552.0
1697	A320 (30 rows - 180 seats)	S3	120	2.0m	30	rp-2-groups	normal	1083	1082.0	0	2740.0	7563.0
1698	A320 (30 rows - 180 seats)	S3	120	2.0m	30	rp-3-groups	normal	1092	1092.0	0	1739.0	5869.0
1699	A320 (30 rows - 180 seats)	S3	120	2.0m	30	rp-spread-4-groups	normal	1084	1082.0	0	969.0	5486.0
1700	A320 (30 rows - 180 seats)	S3	120	2.0m	30	rp-spread-5-groups	normal	1086	1088.0	0	711.0	4543.0
1701	A320 (30 rows - 180 seats)	S3	120	2.0m	30	rp-spread-6-groups	normal	1125	1126.0	0	619.0	4090.0
1702	A320 (30 rows - 180 seats)	S3	120	2.0m	30	rp-steep-4-groups	normal	1095	1094.0	0	1067.0	4903.0
1703	A320 (30 rows - 180 seats)	S3	120	2.0m	30	rp-steep-5-groups	normal	1109	1109.0	0	680.0	4269.0
1704	A320 (30 rows - 180 seats)	S3	120	2.0m	30	rp-steep-6-groups	normal	1095	1096.0	0	509.0	3518.0
1705	A320 (30 rows - 180 seats)	S3	120	2.0m	30	rp-2-groups	normal	1079	1078.0	0	2506.0	7562.0
1706	A320 (30 rows - 180 seats)	S3	120	2.0m	30	rp-3-groups	normal	1087	1087.0	0	1351.0	6092.0
1707	A320 (30 rows - 180 seats)	S3	120	2.0m	30	rp-spread-4-groups	normal	1088	1087.0	0	964.0	5481.0
1708	A320 (30 rows - 180 seats)	S3	120	2.0m	30	rp-spread-5-groups	normal	1053	1054.0	0	620.0	4342.0
1710	A320 (30 rows - 180 seats)	S3	120	2.0m	30	rp-steep-4-groups	normal	1050	1049.0	0	1027.0	4702.0
1709	A320 (30 rows - 180 seats)	S3	120	2.0m	30	rp-spread-6-groups	normal	1118	1119.0	0	542.0	4008.0
1711	A320 (30 rows - 180 seats)	S3	120	2.0m	30	rp-steep-5-groups	normal	1075	1075.0	0	591.0	3976.0
1712	A320 (30 rows - 180 seats)	S3	120	2.0m	30	rp-steep-6-groups	normal	1081	1082.0	0	399.0	3283.0
1713	A320 (30 rows - 180 seats)	S3	120	2.0m	30	rp-2-groups	normal	1078	1077.0	0	2367.0	7607.0
1714	A320 (30 rows - 180 seats)	S3	120	2.0m	30	rp-3-groups	normal	1117	1117.0	0	1286.0	5981.0
1715	A320 (30 rows - 180 seats)	S3	120	2.0m	30	rp-spread-4-groups	normal	1079	1078.0	0	858.0	5368.0
1716	A320 (30 rows - 180 seats)	S3	120	2.0m	30	rp-spread-5-groups	normal	1104	1106.0	0	818.0	4813.0
1717	A320 (30 rows - 180 seats)	S3	120	2.0m	30	rp-spread-6-groups	normal	1079	1080.0	0	564.0	4155.0
1718	A320 (30 rows - 180 seats)	S3	120	2.0m	30	rp-steep-4-groups	normal	1089	1087.0	0	905.0	5028.0
1719	A320 (30 rows - 180 seats)	S3	120	2.0m	30	rp-steep-5-groups	normal	1068	1068.0	0	745.0	4078.0
1720	A320 (30 rows - 180 seats)	S3	120	2.0m	30	rp-steep-6-groups	normal	1119	1120.0	0	648.0	3599.0
1722	A320 (30 rows - 180 seats)	S3	120	2.0m	30	rp-3-groups	normal	1092	1092.0	0	1464.0	5821.0
1721	A320 (30 rows - 180 seats)	S3	120	2.0m	30	rp-2-groups	normal	1125	1124.0	0	2235.0	7327.0
1723	A320 (30 rows - 180 seats)	S3	120	2.0m	30	rp-spread-4-groups	normal	1053	1052.0	0	1002.0	5514.0
1724	A320 (30 rows - 180 seats)	S3	120	2.0m	30	rp-spread-5-groups	normal	1071	1072.0	0	669.0	4312.0
1726	A320 (30 rows - 180 seats)	S3	120	2.0m	30	rp-steep-4-groups	normal	1038	1037.0	0	965.0	4840.0
1725	A320 (30 rows - 180 seats)	S3	120	2.0m	30	rp-spread-6-groups	normal	1089	1090.0	0	561.0	3873.0
1727	A320 (30 rows - 180 seats)	S3	120	2.0m	30	rp-steep-5-groups	normal	1148	1148.0	0	876.0	4359.0
1728	A320 (30 rows - 180 seats)	S3	120	2.0m	30	rp-steep-6-groups	normal	1144	1145.0	0	508.0	3643.0
1729	A320 (30 rows - 180 seats)	S3	120	2.0m	30	rp-2-groups	normal	1142	1141.0	0	2555.0	7593.0
1730	A320 (30 rows - 180 seats)	S3	120	2.0m	30	rp-3-groups	normal	1124	1123.0	0	1687.0	6155.0
1731	A320 (30 rows - 180 seats)	S3	120	2.0m	30	rp-spread-4-groups	normal	1107	1106.0	0	916.0	5384.0
1732	A320 (30 rows - 180 seats)	S3	120	2.0m	30	rp-spread-5-groups	normal	1074	1076.0	0	818.0	4331.0
1733	A320 (30 rows - 180 seats)	S3	120	2.0m	30	rp-spread-6-groups	normal	1087	1087.0	0	526.0	3886.0
1734	A320 (30 rows - 180 seats)	S3	120	2.0m	30	rp-steep-4-groups	normal	1102	1101.0	0	892.0	5089.0
1735	A320 (30 rows - 180 seats)	S3	120	2.0m	30	rp-steep-5-groups	normal	1103	1103.0	0	724.0	4086.0
1736	A320 (30 rows - 180 seats)	S3	120	2.0m	30	rp-steep-6-groups	normal	1098	1099.0	0	682.0	3566.0
1737	A320 (30 rows - 180 seats)	S3	120	2.0m	30	rp-2-groups	normal	1127	1126.0	0	2340.0	7944.0
1738	A320 (30 rows - 180 seats)	S3	120	2.0m	30	rp-3-groups	normal	1124	1124.0	0	1296.0	6171.0
1739	A320 (30 rows - 180 seats)	S3	120	2.0m	30	rp-spread-4-groups	normal	1100	1098.0	0	985.0	5655.0
1740	A320 (30 rows - 180 seats)	S3	120	2.0m	30	rp-spread-5-groups	normal	1094	1096.0	0	701.0	4760.0
1741	A320 (30 rows - 180 seats)	S3	120	2.0m	30	rp-spread-6-groups	normal	1096	1096.0	0	564.0	3910.0
1742	A320 (30 rows - 180 seats)	S3	120	2.0m	30	rp-steep-4-groups	normal	1090	1089.0	0	827.0	4821.0
1743	A320 (30 rows - 180 seats)	S3	120	2.0m	30	rp-steep-5-groups	normal	1062	1062.0	0	567.0	4169.0
1744	A320 (30 rows - 180 seats)	S3	120	2.0m	30	rp-steep-6-groups	normal	1130	1131.0	0	591.0	3485.0
1745	A320 (30 rows - 180 seats)	S3	120	2.0m	30	rp-2-groups	normal	1094	1093.0	0	2792.0	7678.0
1746	A320 (30 rows - 180 seats)	S3	120	2.0m	30	rp-3-groups	normal	1096	1095.0	0	1451.0	6290.0
1747	A320 (30 rows - 180 seats)	S3	120	2.0m	30	rp-spread-4-groups	normal	1122	1120.0	0	1035.0	5519.0
1748	A320 (30 rows - 180 seats)	S3	120	2.0m	30	rp-spread-5-groups	normal	1106	1108.0	0	831.0	4667.0
1750	A320 (30 rows - 180 seats)	S3	120	2.0m	30	rp-steep-4-groups	normal	1087	1086.0	0	860.0	4878.0
1749	A320 (30 rows - 180 seats)	S3	120	2.0m	30	rp-spread-6-groups	normal	1091	1091.0	0	484.0	4002.0
1751	A320 (30 rows - 180 seats)	S3	120	2.0m	30	rp-steep-5-groups	normal	1116	1116.0	0	694.0	4267.0
1752	A320 (30 rows - 180 seats)	S3	120	2.0m	30	rp-steep-6-groups	normal	1107	1108.0	0	635.0	3457.0
1753	A320 (30 rows - 180 seats)	S3	120	2.0m	30	rp-2-groups	normal	1136	1135.0	0	2378.0	7711.0
1754	A320 (30 rows - 180 seats)	S3	120	2.0m	30	rp-3-groups	normal	1113	1112.0	0	1381.0	6043.0
1756	A320 (30 rows - 180 seats)	S3	120	2.0m	30	rp-spread-5-groups	normal	1056	1057.0	0	670.0	4432.0
1755	A320 (30 rows - 180 seats)	S3	120	2.0m	30	rp-spread-4-groups	normal	1084	1082.0	0	1058.0	5298.0
1757	A320 (30 rows - 180 seats)	S3	120	2.0m	30	rp-spread-6-groups	normal	1089	1089.0	0	703.0	4136.0
1758	A320 (30 rows - 180 seats)	S3	120	2.0m	30	rp-steep-4-groups	normal	1112	1111.0	0	891.0	5057.0
1759	A320 (30 rows - 180 seats)	S3	120	2.0m	30	rp-steep-5-groups	normal	1050	1050.0	0	555.0	4079.0
1761	A320 (30 rows - 180 seats)	S3	120	2.0m	30	rp-2-groups	normal	1117	1116.0	0	2878.0	7550.0
1760	A320 (30 rows - 180 seats)	S3	120	2.0m	30	rp-steep-6-groups	normal	1098	1099.0	0	598.0	3366.0
1764	A320 (30 rows - 180 seats)	S3	120	2.0m	30	rp-spread-5-groups	normal	1047	1048.0	0	665.0	4629.0
1763	A320 (30 rows - 180 seats)	S3	120	2.0m	30	rp-spread-4-groups	normal	1136	1135.0	0	1137.0	5388.0
1762	A320 (30 rows - 180 seats)	S3	120	2.0m	30	rp-3-groups	normal	1136	1136.0	0	1251.0	6440.0
1765	A320 (30 rows - 180 seats)	S3	120	2.0m	30	rp-spread-6-groups	normal	1099	1099.0	0	513.0	4094.0
1766	A320 (30 rows - 180 seats)	S3	120	2.0m	30	rp-steep-4-groups	normal	1086	1085.0	0	889.0	4885.0
1767	A320 (30 rows - 180 seats)	S3	120	2.0m	30	rp-steep-5-groups	normal	1120	1120.0	0	710.0	4121.0
1768	A320 (30 rows - 180 seats)	S3	120	2.0m	30	rp-steep-6-groups	normal	1060	1060.0	0	413.0	3404.0
1769	A320 (30 rows - 180 seats)	S3	120	2.0m	30	rp-2-groups	normal	1126	1125.0	0	2385.0	7346.0
1770	A320 (30 rows - 180 seats)	S3	120	2.0m	30	rp-3-groups	normal	1078	1078.0	0	1387.0	6176.0
1771	A320 (30 rows - 180 seats)	S3	120	2.0m	30	rp-spread-4-groups	normal	1106	1104.0	0	1014.0	5190.0
1772	A320 (30 rows - 180 seats)	S3	120	2.0m	30	rp-spread-5-groups	normal	1082	1084.0	0	631.0	4427.0
1774	A320 (30 rows - 180 seats)	S3	120	2.0m	30	rp-steep-4-groups	normal	1085	1084.0	0	1056.0	5031.0
1773	A320 (30 rows - 180 seats)	S3	120	2.0m	30	rp-spread-6-groups	normal	1138	1139.0	0	457.0	4037.0
1775	A320 (30 rows - 180 seats)	S3	120	2.0m	30	rp-steep-5-groups	normal	1102	1102.0	0	707.0	4236.0
1776	A320 (30 rows - 180 seats)	S3	120	2.0m	30	rp-steep-6-groups	normal	1087	1088.0	0	593.0	3590.0
1777	A320 (30 rows - 180 seats)	S3	120	2.0m	30	rp-2-groups	normal	1151	1150.0	0	2826.0	7242.0
1778	A320 (30 rows - 180 seats)	S3	120	2.0m	30	rp-3-groups	normal	1127	1127.0	0	1465.0	6254.0
1779	A320 (30 rows - 180 seats)	S3	120	2.0m	30	rp-spread-4-groups	normal	1077	1075.0	0	881.0	5369.0
1780	A320 (30 rows - 180 seats)	S3	120	2.0m	30	rp-spread-5-groups	normal	1077	1079.0	0	803.0	4563.0
1781	A320 (30 rows - 180 seats)	S3	120	2.0m	30	rp-spread-6-groups	normal	1105	1105.0	0	591.0	4069.0
1782	A320 (30 rows - 180 seats)	S3	120	2.0m	30	rp-steep-4-groups	normal	1109	1108.0	0	1070.0	4808.0
1783	A320 (30 rows - 180 seats)	S3	120	2.0m	30	rp-steep-5-groups	normal	1101	1101.0	0	761.0	4126.0
1785	A320 (30 rows - 180 seats)	S3	120	2.0m	30	rp-2-groups	normal	1115	1114.0	0	2251.0	7543.0
1784	A320 (30 rows - 180 seats)	S3	120	2.0m	30	rp-steep-6-groups	normal	1120	1121.0	0	571.0	3470.0
1786	A320 (30 rows - 180 seats)	S3	120	2.0m	30	rp-3-groups	normal	1102	1102.0	0	1191.0	6166.0
1787	A320 (30 rows - 180 seats)	S3	120	2.0m	30	rp-spread-4-groups	normal	1116	1114.0	0	928.0	5365.0
1789	A320 (30 rows - 180 seats)	S3	120	2.0m	30	rp-spread-6-groups	normal	1078	1079.0	0	539.0	3896.0
1790	A320 (30 rows - 180 seats)	S3	120	2.0m	30	rp-steep-4-groups	normal	1101	1100.0	0	824.0	4690.0
1788	A320 (30 rows - 180 seats)	S3	120	2.0m	30	rp-spread-5-groups	normal	1087	1089.0	0	693.0	4464.0
1791	A320 (30 rows - 180 seats)	S3	120	2.0m	30	rp-steep-5-groups	normal	1095	1096.0	0	748.0	4290.0
1792	A320 (30 rows - 180 seats)	S3	120	2.0m	30	rp-steep-6-groups	normal	1079	1080.0	0	570.0	3527.0
1793	A320 (30 rows - 180 seats)	S3	120	2.0m	30	rp-2-groups	normal	1127	1126.0	0	2539.0	7946.0
1794	A320 (30 rows - 180 seats)	S3	120	2.0m	30	rp-3-groups	normal	1081	1081.0	0	1324.0	6199.0
1795	A320 (30 rows - 180 seats)	S3	120	2.0m	30	rp-spread-4-groups	normal	1075	1074.0	0	1102.0	5466.0
1796	A320 (30 rows - 180 seats)	S3	120	2.0m	30	rp-spread-5-groups	normal	1090	1092.0	0	721.0	4661.0
1797	A320 (30 rows - 180 seats)	S3	120	2.0m	30	rp-spread-6-groups	normal	1098	1099.0	0	560.0	4038.0
1798	A320 (30 rows - 180 seats)	S3	120	2.0m	30	rp-steep-4-groups	normal	1109	1108.0	0	888.0	5194.0
1799	A320 (30 rows - 180 seats)	S3	120	2.0m	30	rp-steep-5-groups	normal	1091	1091.0	0	772.0	4384.0
1801	A320 (30 rows - 180 seats)	S3	120	2.0m	30	rp-2-groups	normal	1100	1099.0	0	2341.0	7804.0
1800	A320 (30 rows - 180 seats)	S3	120	2.0m	30	rp-steep-6-groups	normal	1132	1133.0	0	581.0	3547.0
1802	A320 (30 rows - 180 seats)	S3	120	2.0m	30	rp-3-groups	normal	1094	1093.0	0	1383.0	6515.0
1803	A320 (30 rows - 180 seats)	S3	120	2.0m	30	rp-spread-4-groups	normal	1108	1107.0	0	1059.0	5006.0
1804	A320 (30 rows - 180 seats)	S3	120	2.0m	30	rp-spread-5-groups	normal	1093	1095.0	0	688.0	4421.0
1805	A320 (30 rows - 180 seats)	S3	120	2.0m	30	rp-spread-6-groups	normal	1107	1107.0	0	639.0	4157.0
1806	A320 (30 rows - 180 seats)	S3	120	2.0m	30	rp-steep-4-groups	normal	1109	1108.0	0	956.0	4704.0
1807	A320 (30 rows - 180 seats)	S3	120	2.0m	30	rp-steep-5-groups	normal	1079	1079.0	0	737.0	4096.0
1809	A320 (30 rows - 180 seats)	S3	120	2.0m	30	rp-2-groups	normal	1109	1108.0	0	2534.0	7380.0
1808	A320 (30 rows - 180 seats)	S3	120	2.0m	30	rp-steep-6-groups	normal	1092	1093.0	0	474.0	3446.0
1810	A320 (30 rows - 180 seats)	S3	120	2.0m	30	rp-3-groups	normal	1110	1109.0	0	1238.0	5932.0
1811	A320 (30 rows - 180 seats)	S3	120	2.0m	30	rp-spread-4-groups	normal	1111	1109.0	0	936.0	5362.0
1812	A320 (30 rows - 180 seats)	S3	120	2.0m	30	rp-spread-5-groups	normal	1086	1088.0	0	793.0	4479.0
1813	A320 (30 rows - 180 seats)	S3	120	2.0m	30	rp-spread-6-groups	normal	1100	1100.0	0	535.0	3973.0
1814	A320 (30 rows - 180 seats)	S3	120	2.0m	30	rp-steep-4-groups	normal	1132	1131.0	0	918.0	5106.0
1815	A320 (30 rows - 180 seats)	S3	120	2.0m	30	rp-steep-5-groups	normal	1073	1073.0	0	736.0	4023.0
1817	A320 (30 rows - 180 seats)	S3	120	2.0m	30	rp-2-groups	normal	1142	1141.0	0	2264.0	8083.0
1816	A320 (30 rows - 180 seats)	S3	120	2.0m	30	rp-steep-6-groups	normal	1076	1077.0	0	566.0	3442.0
1818	A320 (30 rows - 180 seats)	S3	120	2.0m	30	rp-3-groups	normal	1101	1101.0	0	1571.0	5944.0
1819	A320 (30 rows - 180 seats)	S3	120	2.0m	30	rp-spread-4-groups	normal	1131	1130.0	0	905.0	5209.0
1820	A320 (30 rows - 180 seats)	S3	120	2.0m	30	rp-spread-5-groups	normal	1080	1081.0	0	727.0	4473.0
1821	A320 (30 rows - 180 seats)	S3	120	2.0m	30	rp-spread-6-groups	normal	1077	1077.0	0	472.0	4177.0
1822	A320 (30 rows - 180 seats)	S3	120	2.0m	30	rp-steep-4-groups	normal	1081	1080.0	0	834.0	4866.0
1823	A320 (30 rows - 180 seats)	S3	120	2.0m	30	rp-steep-5-groups	normal	1095	1095.0	0	672.0	4036.0
1824	A320 (30 rows - 180 seats)	S3	120	2.0m	30	rp-steep-6-groups	normal	1108	1109.0	0	726.0	3651.0
1825	A320 (30 rows - 180 seats)	S3	120	2.0m	30	rp-2-groups	normal	1116	1115.0	0	2162.0	8139.0
1826	A320 (30 rows - 180 seats)	S3	120	2.0m	30	rp-3-groups	normal	1105	1105.0	0	1505.0	6046.0
1827	A320 (30 rows - 180 seats)	S3	120	2.0m	30	rp-spread-4-groups	normal	1149	1147.0	0	958.0	5642.0
1828	A320 (30 rows - 180 seats)	S3	120	2.0m	30	rp-spread-5-groups	normal	1120	1122.0	0	721.0	4610.0
1829	A320 (30 rows - 180 seats)	S3	120	2.0m	30	rp-spread-6-groups	normal	1072	1072.0	0	629.0	4127.0
1831	A320 (30 rows - 180 seats)	S3	120	2.0m	30	rp-steep-5-groups	normal	1116	1116.0	0	910.0	4377.0
1830	A320 (30 rows - 180 seats)	S3	120	2.0m	30	rp-steep-4-groups	normal	1086	1085.0	0	1186.0	4923.0
1833	A320 (30 rows - 180 seats)	S3	120	2.0m	30	rp-2-groups	normal	1122	1121.0	0	2509.0	7614.0
1832	A320 (30 rows - 180 seats)	S3	120	2.0m	30	rp-steep-6-groups	normal	1082	1083.0	0	512.0	3498.0
1834	A320 (30 rows - 180 seats)	S3	120	2.0m	30	rp-3-groups	normal	1118	1118.0	0	1337.0	5905.0
1835	A320 (30 rows - 180 seats)	S3	120	2.0m	30	rp-spread-4-groups	normal	1099	1097.0	0	1054.0	5282.0
1836	A320 (30 rows - 180 seats)	S3	120	2.0m	30	rp-spread-5-groups	normal	1117	1119.0	0	793.0	4508.0
1837	A320 (30 rows - 180 seats)	S3	120	2.0m	30	rp-spread-6-groups	normal	1074	1075.0	0	651.0	3764.0
1838	A320 (30 rows - 180 seats)	S3	120	2.0m	30	rp-steep-4-groups	normal	1099	1098.0	0	996.0	5143.0
1839	A320 (30 rows - 180 seats)	S3	120	2.0m	30	rp-steep-5-groups	normal	1090	1090.0	0	682.0	4200.0
1841	A320 (30 rows - 180 seats)	S3	120	2.0m	30	rp-2-groups	normal	1152	1151.0	0	2524.0	7806.0
1840	A320 (30 rows - 180 seats)	S3	120	2.0m	30	rp-steep-6-groups	normal	1102	1103.0	0	603.0	3588.0
1842	A320 (30 rows - 180 seats)	S3	120	2.0m	30	rp-3-groups	normal	1099	1099.0	0	1168.0	5660.0
1843	A320 (30 rows - 180 seats)	S3	120	2.0m	30	rp-spread-4-groups	normal	1058	1057.0	0	847.0	5298.0
1844	A320 (30 rows - 180 seats)	S3	120	2.0m	30	rp-spread-5-groups	normal	1093	1095.0	0	635.0	4469.0
1845	A320 (30 rows - 180 seats)	S3	120	2.0m	30	rp-spread-6-groups	normal	1107	1108.0	0	597.0	4043.0
1846	A320 (30 rows - 180 seats)	S3	120	2.0m	30	rp-steep-4-groups	normal	1119	1118.0	0	1279.0	4917.0
1847	A320 (30 rows - 180 seats)	S3	120	2.0m	30	rp-steep-5-groups	normal	1122	1122.0	0	724.0	4143.0
1849	A320 (30 rows - 180 seats)	S3	120	2.0m	30	rp-2-groups	normal	1130	1129.0	0	2643.0	8427.0
1848	A320 (30 rows - 180 seats)	S3	120	2.0m	30	rp-steep-6-groups	normal	1098	1098.0	0	522.0	3340.0
1850	A320 (30 rows - 180 seats)	S3	120	2.0m	30	rp-3-groups	normal	1121	1120.0	0	1683.0	6062.0
1851	A320 (30 rows - 180 seats)	S3	120	2.0m	30	rp-spread-4-groups	normal	1076	1074.0	0	1067.0	5399.0
1852	A320 (30 rows - 180 seats)	S3	120	2.0m	30	rp-spread-5-groups	normal	1158	1159.0	0	822.0	4770.0
1853	A320 (30 rows - 180 seats)	S3	120	2.0m	30	rp-spread-6-groups	normal	1068	1069.0	0	530.0	4006.0
1854	A320 (30 rows - 180 seats)	S3	120	2.0m	30	rp-steep-4-groups	normal	1090	1089.0	0	887.0	4892.0
1855	A320 (30 rows - 180 seats)	S3	120	2.0m	30	rp-steep-5-groups	normal	1107	1107.0	0	706.0	4139.0
1857	A320 (30 rows - 180 seats)	S3	120	2.0m	30	rp-2-groups	normal	1155	1154.0	0	2665.0	8061.0
1856	A320 (30 rows - 180 seats)	S3	120	2.0m	30	rp-steep-6-groups	normal	1099	1100.0	0	666.0	3513.0
1858	A320 (30 rows - 180 seats)	S3	120	2.0m	30	rp-3-groups	normal	1082	1082.0	0	1251.0	6010.0
1859	A320 (30 rows - 180 seats)	S3	120	2.0m	30	rp-spread-4-groups	normal	1114	1113.0	0	1042.0	5283.0
1860	A320 (30 rows - 180 seats)	S3	120	2.0m	30	rp-spread-5-groups	normal	1081	1082.0	0	669.0	4350.0
1861	A320 (30 rows - 180 seats)	S3	120	2.0m	30	rp-spread-6-groups	normal	1108	1109.0	0	661.0	4093.0
1862	A320 (30 rows - 180 seats)	S3	120	2.0m	30	rp-steep-4-groups	normal	1103	1102.0	0	959.0	4993.0
1864	A320 (30 rows - 180 seats)	S3	120	2.0m	30	rp-steep-6-groups	normal	1135	1135.0	0	660.0	3688.0
1863	A320 (30 rows - 180 seats)	S3	120	2.0m	30	rp-steep-5-groups	normal	1082	1082.0	0	599.0	4138.0
1865	A320 (30 rows - 180 seats)	S3	120	2.0m	30	rp-2-groups	normal	1155	1154.0	0	3167.0	7724.0
1866	A320 (30 rows - 180 seats)	S3	120	2.0m	30	rp-3-groups	normal	1104	1103.0	0	1365.0	6220.0
1867	A320 (30 rows - 180 seats)	S3	120	2.0m	30	rp-spread-4-groups	normal	1138	1136.0	0	1133.0	5690.0
1868	A320 (30 rows - 180 seats)	S3	120	2.0m	30	rp-spread-5-groups	normal	1091	1092.0	0	825.0	4282.0
1869	A320 (30 rows - 180 seats)	S3	120	2.0m	30	rp-spread-6-groups	normal	1105	1106.0	0	544.0	4157.0
1870	A320 (30 rows - 180 seats)	S3	120	2.0m	30	rp-steep-4-groups	normal	1096	1095.0	0	959.0	4954.0
1873	A320 (30 rows - 180 seats)	S3	120	2.0m	30	rp-2-groups	normal	1079	1078.0	0	2362.0	8016.0
1871	A320 (30 rows - 180 seats)	S3	120	2.0m	30	rp-steep-5-groups	normal	1128	1128.0	0	835.0	4047.0
1874	A320 (30 rows - 180 seats)	S3	120	2.0m	30	rp-3-groups	normal	1081	1080.0	0	1465.0	6219.0
1872	A320 (30 rows - 180 seats)	S3	120	2.0m	30	rp-steep-6-groups	normal	1082	1082.0	0	538.0	3462.0
1875	A320 (30 rows - 180 seats)	S3	120	2.0m	30	rp-spread-4-groups	normal	1090	1088.0	0	1068.0	5361.0
1876	A320 (30 rows - 180 seats)	S3	120	2.0m	30	rp-spread-5-groups	normal	1082	1084.0	0	825.0	4284.0
1877	A320 (30 rows - 180 seats)	S3	120	2.0m	30	rp-spread-6-groups	normal	1084	1084.0	0	543.0	4159.0
1878	A320 (30 rows - 180 seats)	S3	120	2.0m	30	rp-steep-4-groups	normal	1117	1116.0	0	856.0	5149.0
1880	A320 (30 rows - 180 seats)	S3	120	2.0m	30	rp-steep-6-groups	normal	1093	1094.0	0	581.0	3520.0
1879	A320 (30 rows - 180 seats)	S3	120	2.0m	30	rp-steep-5-groups	normal	1097	1097.0	0	798.0	4135.0
1881	A320 (30 rows - 180 seats)	S3	120	2.0m	30	rp-2-groups	normal	1110	1109.0	0	2667.0	8226.0
1882	A320 (30 rows - 180 seats)	S3	120	2.0m	30	rp-3-groups	normal	1083	1083.0	0	1543.0	5684.0
1883	A320 (30 rows - 180 seats)	S3	120	2.0m	30	rp-spread-4-groups	normal	1083	1082.0	0	876.0	5289.0
1884	A320 (30 rows - 180 seats)	S3	120	2.0m	30	rp-spread-5-groups	normal	1082	1083.0	0	804.0	4652.0
1885	A320 (30 rows - 180 seats)	S3	120	2.0m	30	rp-spread-6-groups	normal	1104	1105.0	0	578.0	3854.0
1886	A320 (30 rows - 180 seats)	S3	120	2.0m	30	rp-steep-4-groups	normal	1144	1143.0	0	1081.0	5214.0
1887	A320 (30 rows - 180 seats)	S3	120	2.0m	30	rp-steep-5-groups	normal	1113	1114.0	0	765.0	4194.0
1888	A320 (30 rows - 180 seats)	S3	120	2.0m	30	rp-steep-6-groups	normal	1064	1064.0	0	599.0	3631.0
1889	A320 (30 rows - 180 seats)	S3	120	2.0m	30	rp-2-groups	normal	1086	1085.0	0	2430.0	7719.0
1890	A320 (30 rows - 180 seats)	S3	120	2.0m	30	rp-3-groups	normal	1129	1128.0	0	1225.0	5889.0
1891	A320 (30 rows - 180 seats)	S3	120	2.0m	30	rp-spread-4-groups	normal	1114	1113.0	0	874.0	5513.0
1892	A320 (30 rows - 180 seats)	S3	120	2.0m	30	rp-spread-5-groups	normal	1080	1082.0	0	803.0	4469.0
1893	A320 (30 rows - 180 seats)	S3	120	2.0m	30	rp-spread-6-groups	normal	1109	1110.0	0	616.0	3975.0
1894	A320 (30 rows - 180 seats)	S3	120	2.0m	30	rp-steep-4-groups	normal	1094	1093.0	0	906.0	4928.0
1895	A320 (30 rows - 180 seats)	S3	120	2.0m	30	rp-steep-5-groups	normal	1066	1066.0	0	602.0	4037.0
1896	A320 (30 rows - 180 seats)	S3	120	2.0m	30	rp-steep-6-groups	normal	1070	1071.0	0	533.0	3405.0
1897	A320 (30 rows - 180 seats)	S3	120	2.0m	30	rp-2-groups	normal	1125	1124.0	0	2672.0	7779.0
1898	A320 (30 rows - 180 seats)	S3	120	2.0m	30	rp-3-groups	normal	1104	1103.0	0	1484.0	6458.0
1899	A320 (30 rows - 180 seats)	S3	120	2.0m	30	rp-spread-4-groups	normal	1068	1067.0	0	870.0	5250.0
1900	A320 (30 rows - 180 seats)	S3	120	2.0m	30	rp-spread-5-groups	normal	1092	1094.0	0	645.0	4804.0
1901	A320 (30 rows - 180 seats)	S3	120	2.0m	30	rp-spread-6-groups	normal	1055	1055.0	0	474.0	3933.0
1902	A320 (30 rows - 180 seats)	S3	120	2.0m	30	rp-steep-4-groups	normal	1104	1103.0	0	957.0	4842.0
1905	A320 (30 rows - 180 seats)	S3	120	2.0m	30	rp-2-groups	normal	1092	1091.0	0	2333.0	7678.0
1903	A320 (30 rows - 180 seats)	S3	120	2.0m	30	rp-steep-5-groups	normal	1128	1128.0	0	697.0	4394.0
1904	A320 (30 rows - 180 seats)	S3	120	2.0m	30	rp-steep-6-groups	normal	1102	1103.0	0	626.0	3581.0
1906	A320 (30 rows - 180 seats)	S3	120	2.0m	30	rp-3-groups	normal	1081	1081.0	0	1473.0	6023.0
1907	A320 (30 rows - 180 seats)	S3	120	2.0m	30	rp-spread-4-groups	normal	1113	1112.0	0	744.0	5162.0
1908	A320 (30 rows - 180 seats)	S3	120	2.0m	30	rp-spread-5-groups	normal	1091	1093.0	0	768.0	4416.0
1909	A320 (30 rows - 180 seats)	S3	120	2.0m	30	rp-spread-6-groups	normal	1086	1086.0	0	568.0	3943.0
1910	A320 (30 rows - 180 seats)	S3	120	2.0m	30	rp-steep-4-groups	normal	1139	1138.0	0	1185.0	5138.0
1913	A320 (30 rows - 180 seats)	S3	120	2.0m	30	rp-2-groups	normal	1099	1098.0	0	2492.0	7522.0
1912	A320 (30 rows - 180 seats)	S3	120	2.0m	30	rp-steep-6-groups	normal	1077	1078.0	0	608.0	3431.0
1911	A320 (30 rows - 180 seats)	S3	120	2.0m	30	rp-steep-5-groups	normal	1109	1109.0	0	717.0	3915.0
1914	A320 (30 rows - 180 seats)	S3	120	2.0m	30	rp-3-groups	normal	1065	1065.0	0	1323.0	6148.0
1915	A320 (30 rows - 180 seats)	S3	120	2.0m	30	rp-spread-4-groups	normal	1117	1115.0	0	1102.0	5380.0
1916	A320 (30 rows - 180 seats)	S3	120	2.0m	30	rp-spread-5-groups	normal	1065	1067.0	0	708.0	4307.0
1917	A320 (30 rows - 180 seats)	S3	120	2.0m	30	rp-spread-6-groups	normal	1119	1119.0	0	528.0	4150.0
1918	A320 (30 rows - 180 seats)	S3	120	2.0m	30	rp-steep-4-groups	normal	1125	1124.0	0	945.0	4827.0
1919	A320 (30 rows - 180 seats)	S3	120	2.0m	30	rp-steep-5-groups	normal	1065	1065.0	0	678.0	4480.0
1921	A320 (30 rows - 180 seats)	S3	120	2.0m	30	rp-2-groups	normal	1127	1125.0	0	2910.0	8140.0
1920	A320 (30 rows - 180 seats)	S3	120	2.0m	30	rp-steep-6-groups	normal	1085	1085.0	0	560.0	3377.0
1922	A320 (30 rows - 180 seats)	S3	120	2.0m	30	rp-3-groups	normal	1122	1122.0	0	1481.0	6425.0
1923	A320 (30 rows - 180 seats)	S3	120	2.0m	30	rp-spread-4-groups	normal	1108	1107.0	0	953.0	5253.0
1924	A320 (30 rows - 180 seats)	S3	120	2.0m	30	rp-spread-5-groups	normal	1075	1077.0	0	772.0	4463.0
1925	A320 (30 rows - 180 seats)	S3	120	2.0m	30	rp-spread-6-groups	normal	1114	1114.0	0	597.0	4140.0
1926	A320 (30 rows - 180 seats)	S3	120	2.0m	30	rp-steep-4-groups	normal	1084	1083.0	0	848.0	4645.0
1929	A320 (30 rows - 180 seats)	S3	120	2.0m	30	rp-2-groups	normal	1154	1153.0	0	2648.0	8111.0
1927	A320 (30 rows - 180 seats)	S3	120	2.0m	30	rp-steep-5-groups	normal	1098	1098.0	0	687.0	4020.0
1928	A320 (30 rows - 180 seats)	S3	120	2.0m	30	rp-steep-6-groups	normal	1099	1100.0	0	619.0	3514.0
1932	A320 (30 rows - 180 seats)	S3	120	2.0m	30	rp-spread-5-groups	normal	1072	1074.0	0	643.0	4469.0
1931	A320 (30 rows - 180 seats)	S3	120	2.0m	30	rp-spread-4-groups	normal	1100	1098.0	0	1010.0	5008.0
1930	A320 (30 rows - 180 seats)	S3	120	2.0m	30	rp-3-groups	normal	1096	1096.0	0	1360.0	6335.0
1933	A320 (30 rows - 180 seats)	S3	120	2.0m	30	rp-spread-6-groups	normal	1123	1123.0	0	576.0	4050.0
1934	A320 (30 rows - 180 seats)	S3	120	2.0m	30	rp-steep-4-groups	normal	1102	1101.0	0	994.0	4948.0
1937	A320 (30 rows - 180 seats)	S3	120	2.0m	30	rp-2-groups	normal	1118	1117.0	0	2440.0	7896.0
1935	A320 (30 rows - 180 seats)	S3	120	2.0m	30	rp-steep-5-groups	normal	1134	1134.0	0	776.0	3999.0
1936	A320 (30 rows - 180 seats)	S3	120	2.0m	30	rp-steep-6-groups	normal	1134	1135.0	0	556.0	3745.0
1938	A320 (30 rows - 180 seats)	S3	120	2.0m	30	rp-3-groups	normal	1074	1074.0	0	1291.0	5840.0
1939	A320 (30 rows - 180 seats)	S3	120	2.0m	30	rp-spread-4-groups	normal	1086	1084.0	0	952.0	5327.0
1940	A320 (30 rows - 180 seats)	S3	120	2.0m	30	rp-spread-5-groups	normal	1121	1123.0	0	661.0	4401.0
1941	A320 (30 rows - 180 seats)	S3	120	2.0m	30	rp-spread-6-groups	normal	1083	1083.0	0	549.0	4132.0
1942	A320 (30 rows - 180 seats)	S3	120	2.0m	30	rp-steep-4-groups	normal	1073	1072.0	0	820.0	4787.0
1944	A320 (30 rows - 180 seats)	S3	120	2.0m	30	rp-steep-6-groups	normal	1078	1079.0	0	617.0	3560.0
1943	A320 (30 rows - 180 seats)	S3	120	2.0m	30	rp-steep-5-groups	normal	1124	1124.0	0	787.0	4263.0
1945	A320 (30 rows - 180 seats)	S3	120	2.0m	30	rp-2-groups	normal	1100	1099.0	0	2659.0	8540.0
1946	A320 (30 rows - 180 seats)	S3	120	2.0m	30	rp-3-groups	normal	1073	1073.0	0	1456.0	5862.0
1947	A320 (30 rows - 180 seats)	S3	120	2.0m	30	rp-spread-4-groups	normal	1094	1092.0	0	887.0	5089.0
1948	A320 (30 rows - 180 seats)	S3	120	2.0m	30	rp-spread-5-groups	normal	1084	1085.0	0	638.0	4299.0
1949	A320 (30 rows - 180 seats)	S3	120	2.0m	30	rp-spread-6-groups	normal	1068	1069.0	0	544.0	4036.0
1950	A320 (30 rows - 180 seats)	S3	120	2.0m	30	rp-steep-4-groups	normal	1093	1092.0	0	907.0	4674.0
1951	A320 (30 rows - 180 seats)	S3	120	2.0m	30	rp-steep-5-groups	normal	1099	1099.0	0	670.0	4150.0
1952	A320 (30 rows - 180 seats)	S3	120	2.0m	30	rp-steep-6-groups	normal	1116	1117.0	0	461.0	3662.0
1953	A320 (30 rows - 180 seats)	S3	120	2.0m	30	rp-2-groups	normal	1143	1142.0	0	2401.0	8239.0
1954	A320 (30 rows - 180 seats)	S3	120	2.0m	30	rp-3-groups	normal	1136	1136.0	0	1708.0	6178.0
1955	A320 (30 rows - 180 seats)	S3	120	2.0m	30	rp-spread-4-groups	normal	1076	1075.0	0	940.0	5301.0
1956	A320 (30 rows - 180 seats)	S3	120	2.0m	30	rp-spread-5-groups	normal	1117	1119.0	0	682.0	4402.0
1957	A320 (30 rows - 180 seats)	S3	120	2.0m	30	rp-spread-6-groups	normal	1065	1065.0	0	498.0	4147.0
1958	A320 (30 rows - 180 seats)	S3	120	2.0m	30	rp-steep-4-groups	normal	1092	1090.0	0	1024.0	4925.0
1960	A320 (30 rows - 180 seats)	S3	120	2.0m	30	rp-steep-6-groups	normal	1107	1107.0	0	546.0	3545.0
1959	A320 (30 rows - 180 seats)	S3	120	2.0m	30	rp-steep-5-groups	normal	1107	1107.0	0	622.0	4077.0
1961	A320 (30 rows - 180 seats)	S3	120	2.0m	30	rp-2-groups	normal	1153	1151.0	0	2496.0	7907.0
1963	A320 (30 rows - 180 seats)	S3	120	2.0m	30	rp-spread-4-groups	normal	1124	1123.0	0	976.0	5511.0
1962	A320 (30 rows - 180 seats)	S3	120	2.0m	30	rp-3-groups	normal	1115	1114.0	0	1456.0	5870.0
1965	A320 (30 rows - 180 seats)	S3	120	2.0m	30	rp-spread-6-groups	normal	1087	1088.0	0	597.0	4113.0
1964	A320 (30 rows - 180 seats)	S3	120	2.0m	30	rp-spread-5-groups	normal	1098	1100.0	0	631.0	4627.0
1966	A320 (30 rows - 180 seats)	S3	120	2.0m	30	rp-steep-4-groups	normal	1099	1098.0	0	1020.0	5034.0
1969	A320 (30 rows - 180 seats)	S3	120	2.0m	30	rp-2-groups	normal	1073	1072.0	0	2362.0	8186.0
1967	A320 (30 rows - 180 seats)	S3	120	2.0m	30	rp-steep-5-groups	normal	1092	1092.0	0	662.0	4127.0
1968	A320 (30 rows - 180 seats)	S3	120	2.0m	30	rp-steep-6-groups	normal	1091	1092.0	0	479.0	3491.0
1970	A320 (30 rows - 180 seats)	S3	120	2.0m	30	rp-3-groups	normal	1103	1103.0	0	1580.0	5919.0
1971	A320 (30 rows - 180 seats)	S3	120	2.0m	30	rp-spread-4-groups	normal	1062	1060.0	0	943.0	5252.0
1972	A320 (30 rows - 180 seats)	S3	120	2.0m	30	rp-spread-5-groups	normal	1106	1107.0	0	721.0	4666.0
1973	A320 (30 rows - 180 seats)	S3	120	2.0m	30	rp-spread-6-groups	normal	1077	1078.0	0	543.0	3993.0
1974	A320 (30 rows - 180 seats)	S3	120	2.0m	30	rp-steep-4-groups	normal	1101	1100.0	0	751.0	4946.0
1977	A320 (30 rows - 180 seats)	S3	120	2.0m	30	rp-2-groups	normal	1094	1093.0	0	2140.0	7880.0
1975	A320 (30 rows - 180 seats)	S3	120	2.0m	30	rp-steep-5-groups	normal	1096	1096.0	0	743.0	4002.0
1976	A320 (30 rows - 180 seats)	S3	120	2.0m	30	rp-steep-6-groups	normal	1091	1092.0	0	525.0	3427.0
1978	A320 (30 rows - 180 seats)	S3	120	2.0m	30	rp-3-groups	normal	1099	1099.0	0	1244.0	5882.0
1979	A320 (30 rows - 180 seats)	S3	120	2.0m	30	rp-spread-4-groups	normal	1097	1095.0	0	865.0	5378.0
1980	A320 (30 rows - 180 seats)	S3	120	2.0m	30	rp-spread-5-groups	normal	1093	1095.0	0	560.0	4524.0
1981	A320 (30 rows - 180 seats)	S3	120	2.0m	30	rp-spread-6-groups	normal	1065	1065.0	0	580.0	4025.0
1982	A320 (30 rows - 180 seats)	S3	120	2.0m	30	rp-steep-4-groups	normal	1123	1121.0	0	1014.0	4900.0
1984	A320 (30 rows - 180 seats)	S3	120	2.0m	30	rp-steep-6-groups	normal	1081	1082.0	0	594.0	3595.0
1983	A320 (30 rows - 180 seats)	S3	120	2.0m	30	rp-steep-5-groups	normal	1097	1097.0	0	471.0	3933.0
1985	A320 (30 rows - 180 seats)	S3	120	2.0m	30	rp-2-groups	normal	1117	1116.0	0	2786.0	8053.0
1986	A320 (30 rows - 180 seats)	S3	120	2.0m	30	rp-3-groups	normal	1099	1099.0	0	1578.0	6496.0
1987	A320 (30 rows - 180 seats)	S3	120	2.0m	30	rp-spread-4-groups	normal	1121	1119.0	0	950.0	5242.0
1988	A320 (30 rows - 180 seats)	S3	120	2.0m	30	rp-spread-5-groups	normal	1100	1102.0	0	718.0	4465.0
1989	A320 (30 rows - 180 seats)	S3	120	2.0m	30	rp-spread-6-groups	normal	1075	1075.0	0	554.0	3851.0
1990	A320 (30 rows - 180 seats)	S3	120	2.0m	30	rp-steep-4-groups	normal	1111	1110.0	0	941.0	4779.0
1993	A320 (30 rows - 180 seats)	S3	120	2.0m	30	rp-2-groups	normal	1078	1077.0	0	2265.0	7435.0
1991	A320 (30 rows - 180 seats)	S3	120	2.0m	30	rp-steep-5-groups	normal	1117	1117.0	0	757.0	4004.0
1992	A320 (30 rows - 180 seats)	S3	120	2.0m	30	rp-steep-6-groups	normal	1118	1118.0	0	550.0	3745.0
1995	A320 (30 rows - 180 seats)	S3	120	2.0m	30	rp-spread-4-groups	normal	1081	1079.0	0	775.0	5605.0
1994	A320 (30 rows - 180 seats)	S3	120	2.0m	30	rp-3-groups	normal	1124	1124.0	0	1539.0	6412.0
1996	A320 (30 rows - 180 seats)	S3	120	2.0m	30	rp-spread-5-groups	normal	1099	1100.0	0	747.0	4393.0
1998	A320 (30 rows - 180 seats)	S3	120	2.0m	30	rp-steep-4-groups	normal	1129	1128.0	0	1007.0	4890.0
1997	A320 (30 rows - 180 seats)	S3	120	2.0m	30	rp-spread-6-groups	normal	1093	1094.0	0	562.0	3925.0
1999	A320 (30 rows - 180 seats)	S3	120	2.0m	30	rp-steep-5-groups	normal	1096	1096.0	0	634.0	4164.0
[truncated: 78,001 more rows]
