# Supplementary material for: Adapting the reverse pyramid airplane boarding method for social distancing in times of COVID-19
Source: PLoS One. 2020 Nov 4;15(11):e0242131. doi: 10.1371/journal.pone.0242131 (PMC7641653; doi:10.1371/journal.pone.0242131)
Supplement: S11 File — (CSV) [file pone.0242131.s027.csv]

[run number]	Airplane-model	Situation	Passenger-number	Aisle-distancing	Number-of-seat-rows	Seat-allocation-method	simulation-mode	[step]	ticks	total-seating-interference-type-3-no	risk-aisle-seats	risk-window-seats
8	A320 (30 rows - 180 seats)	S4	120	2.0m	30	rp-steep-6-groups	normal	1047	1048.0	0	615.0	3110.0
4	A320 (30 rows - 180 seats)	S4	120	2.0m	30	rp-spread-5-groups	normal	1047	1046.0	0	595.0	4149.0
5	A320 (30 rows - 180 seats)	S4	120	2.0m	30	rp-spread-6-groups	normal	1042	1043.0	0	485.0	3641.0
2	A320 (30 rows - 180 seats)	S4	120	2.0m	30	rp-3-groups	normal	1065	1065.0	0	1149.0	5663.0
7	A320 (30 rows - 180 seats)	S4	120	2.0m	30	rp-steep-5-groups	normal	1021	1019.0	0	552.0	3806.0
3	A320 (30 rows - 180 seats)	S4	120	2.0m	30	rp-spread-4-groups	normal	1035	1035.0	0	979.0	5038.0
6	A320 (30 rows - 180 seats)	S4	120	2.0m	30	rp-steep-4-groups	normal	1041	1041.0	0	1004.0	4704.0
1	A320 (30 rows - 180 seats)	S4	120	2.0m	30	rp-2-groups	normal	1049	1054.0	0	2774.0	7092.0
9	A320 (30 rows - 180 seats)	S4	120	2.0m	30	rp-2-groups	normal	1040	1045.0	0	2517.0	7221.0
11	A320 (30 rows - 180 seats)	S4	120	2.0m	30	rp-spread-4-groups	normal	1054	1054.0	0	979.0	5081.0
10	A320 (30 rows - 180 seats)	S4	120	2.0m	30	rp-3-groups	normal	1118	1118.0	0	1439.0	5830.0
13	A320 (30 rows - 180 seats)	S4	120	2.0m	30	rp-spread-6-groups	normal	1032	1032.0	0	617.0	3713.0
12	A320 (30 rows - 180 seats)	S4	120	2.0m	30	rp-spread-5-groups	normal	1074	1072.0	0	660.0	4183.0
15	A320 (30 rows - 180 seats)	S4	120	2.0m	30	rp-steep-5-groups	normal	1019	1017.0	0	637.0	3859.0
14	A320 (30 rows - 180 seats)	S4	120	2.0m	30	rp-steep-4-groups	normal	1056	1056.0	0	947.0	4971.0
16	A320 (30 rows - 180 seats)	S4	120	2.0m	30	rp-steep-6-groups	normal	1027	1029.0	0	488.0	3194.0
17	A320 (30 rows - 180 seats)	S4	120	2.0m	30	rp-2-groups	normal	1071	1076.0	0	2475.0	7694.0
18	A320 (30 rows - 180 seats)	S4	120	2.0m	30	rp-3-groups	normal	1018	1018.0	0	1419.0	5805.0
19	A320 (30 rows - 180 seats)	S4	120	2.0m	30	rp-spread-4-groups	normal	1087	1087.0	0	809.0	5044.0
20	A320 (30 rows - 180 seats)	S4	120	2.0m	30	rp-spread-5-groups	normal	1024	1023.0	0	660.0	4094.0
21	A320 (30 rows - 180 seats)	S4	120	2.0m	30	rp-spread-6-groups	normal	1025	1025.0	0	421.0	3824.0
22	A320 (30 rows - 180 seats)	S4	120	2.0m	30	rp-steep-4-groups	normal	1050	1050.0	0	801.0	4781.0
23	A320 (30 rows - 180 seats)	S4	120	2.0m	30	rp-steep-5-groups	normal	1061	1060.0	0	667.0	3617.0
24	A320 (30 rows - 180 seats)	S4	120	2.0m	30	rp-steep-6-groups	normal	1053	1055.0	0	549.0	3308.0
25	A320 (30 rows - 180 seats)	S4	120	2.0m	30	rp-2-groups	normal	1089	1094.0	0	3091.0	7658.0
26	A320 (30 rows - 180 seats)	S4	120	2.0m	30	rp-3-groups	normal	1035	1035.0	0	1302.0	5531.0
27	A320 (30 rows - 180 seats)	S4	120	2.0m	30	rp-spread-4-groups	normal	1051	1051.0	0	982.0	5274.0
28	A320 (30 rows - 180 seats)	S4	120	2.0m	30	rp-spread-5-groups	normal	1047	1046.0	0	588.0	4106.0
29	A320 (30 rows - 180 seats)	S4	120	2.0m	30	rp-spread-6-groups	normal	1053	1053.0	0	628.0	3633.0
31	A320 (30 rows - 180 seats)	S4	120	2.0m	30	rp-steep-5-groups	normal	1053	1052.0	0	721.0	3813.0
30	A320 (30 rows - 180 seats)	S4	120	2.0m	30	rp-steep-4-groups	normal	1052	1051.0	0	897.0	4618.0
32	A320 (30 rows - 180 seats)	S4	120	2.0m	30	rp-steep-6-groups	normal	1053	1055.0	0	479.0	3366.0
33	A320 (30 rows - 180 seats)	S4	120	2.0m	30	rp-2-groups	normal	1059	1064.0	0	2608.0	7745.0
34	A320 (30 rows - 180 seats)	S4	120	2.0m	30	rp-3-groups	normal	1081	1080.0	0	1467.0	5786.0
35	A320 (30 rows - 180 seats)	S4	120	2.0m	30	rp-spread-4-groups	normal	1041	1041.0	0	817.0	4926.0
36	A320 (30 rows - 180 seats)	S4	120	2.0m	30	rp-spread-5-groups	normal	1045	1044.0	0	629.0	4298.0
37	A320 (30 rows - 180 seats)	S4	120	2.0m	30	rp-spread-6-groups	normal	1072	1072.0	0	548.0	3828.0
38	A320 (30 rows - 180 seats)	S4	120	2.0m	30	rp-steep-4-groups	normal	1044	1044.0	0	957.0	4766.0
39	A320 (30 rows - 180 seats)	S4	120	2.0m	30	rp-steep-5-groups	normal	1073	1071.0	0	616.0	3807.0
41	A320 (30 rows - 180 seats)	S4	120	2.0m	30	rp-2-groups	normal	1076	1080.0	0	2485.0	7195.0
42	A320 (30 rows - 180 seats)	S4	120	2.0m	30	rp-3-groups	normal	1003	1002.0	0	1348.0	5511.0
40	A320 (30 rows - 180 seats)	S4	120	2.0m	30	rp-steep-6-groups	normal	1055	1057.0	0	557.0	3394.0
43	A320 (30 rows - 180 seats)	S4	120	2.0m	30	rp-spread-4-groups	normal	1043	1044.0	0	949.0	4820.0
45	A320 (30 rows - 180 seats)	S4	120	2.0m	30	rp-spread-6-groups	normal	1041	1041.0	0	568.0	3840.0
44	A320 (30 rows - 180 seats)	S4	120	2.0m	30	rp-spread-5-groups	normal	1066	1064.0	0	675.0	3895.0
46	A320 (30 rows - 180 seats)	S4	120	2.0m	30	rp-steep-4-groups	normal	1066	1065.0	0	937.0	4697.0
47	A320 (30 rows - 180 seats)	S4	120	2.0m	30	rp-steep-5-groups	normal	1067	1066.0	0	590.0	3863.0
48	A320 (30 rows - 180 seats)	S4	120	2.0m	30	rp-steep-6-groups	normal	1035	1037.0	0	527.0	3268.0
49	A320 (30 rows - 180 seats)	S4	120	2.0m	30	rp-2-groups	normal	1077	1081.0	0	2363.0	7685.0
51	A320 (30 rows - 180 seats)	S4	120	2.0m	30	rp-spread-4-groups	normal	1033	1033.0	0	890.0	5215.0
50	A320 (30 rows - 180 seats)	S4	120	2.0m	30	rp-3-groups	normal	1072	1072.0	0	1350.0	5779.0
52	A320 (30 rows - 180 seats)	S4	120	2.0m	30	rp-spread-5-groups	normal	1059	1057.0	0	723.0	4358.0
53	A320 (30 rows - 180 seats)	S4	120	2.0m	30	rp-spread-6-groups	normal	1064	1064.0	0	573.0	4017.0
54	A320 (30 rows - 180 seats)	S4	120	2.0m	30	rp-steep-4-groups	normal	1035	1035.0	0	910.0	4743.0
55	A320 (30 rows - 180 seats)	S4	120	2.0m	30	rp-steep-5-groups	normal	1041	1040.0	0	778.0	3802.0
57	A320 (30 rows - 180 seats)	S4	120	2.0m	30	rp-2-groups	normal	1062	1066.0	0	2187.0	7318.0
56	A320 (30 rows - 180 seats)	S4	120	2.0m	30	rp-steep-6-groups	normal	1098	1099.0	0	528.0	3257.0
58	A320 (30 rows - 180 seats)	S4	120	2.0m	30	rp-3-groups	normal	1017	1016.0	0	1335.0	5740.0
60	A320 (30 rows - 180 seats)	S4	120	2.0m	30	rp-spread-5-groups	normal	1093	1092.0	0	725.0	4428.0
61	A320 (30 rows - 180 seats)	S4	120	2.0m	30	rp-spread-6-groups	normal	1071	1072.0	0	514.0	3705.0
59	A320 (30 rows - 180 seats)	S4	120	2.0m	30	rp-spread-4-groups	normal	1043	1043.0	0	695.0	4970.0
62	A320 (30 rows - 180 seats)	S4	120	2.0m	30	rp-steep-4-groups	normal	1052	1052.0	0	857.0	4729.0
63	A320 (30 rows - 180 seats)	S4	120	2.0m	30	rp-steep-5-groups	normal	1025	1024.0	0	853.0	3780.0
64	A320 (30 rows - 180 seats)	S4	120	2.0m	30	rp-steep-6-groups	normal	1034	1036.0	0	453.0	3239.0
65	A320 (30 rows - 180 seats)	S4	120	2.0m	30	rp-2-groups	normal	1099	1104.0	0	2873.0	7581.0
66	A320 (30 rows - 180 seats)	S4	120	2.0m	30	rp-3-groups	normal	1084	1083.0	0	1392.0	6019.0
67	A320 (30 rows - 180 seats)	S4	120	2.0m	30	rp-spread-4-groups	normal	1077	1077.0	0	809.0	4943.0
68	A320 (30 rows - 180 seats)	S4	120	2.0m	30	rp-spread-5-groups	normal	1063	1061.0	0	656.0	4083.0
70	A320 (30 rows - 180 seats)	S4	120	2.0m	30	rp-steep-4-groups	normal	1062	1061.0	0	665.0	4428.0
69	A320 (30 rows - 180 seats)	S4	120	2.0m	30	rp-spread-6-groups	normal	1072	1072.0	0	481.0	3663.0
71	A320 (30 rows - 180 seats)	S4	120	2.0m	30	rp-steep-5-groups	normal	1068	1066.0	0	645.0	3852.0
73	A320 (30 rows - 180 seats)	S4	120	2.0m	30	rp-2-groups	normal	1046	1050.0	0	2388.0	7293.0
72	A320 (30 rows - 180 seats)	S4	120	2.0m	30	rp-steep-6-groups	normal	1052	1053.0	0	539.0	3372.0
74	A320 (30 rows - 180 seats)	S4	120	2.0m	30	rp-3-groups	normal	1037	1037.0	0	1586.0	5680.0
75	A320 (30 rows - 180 seats)	S4	120	2.0m	30	rp-spread-4-groups	normal	1039	1039.0	0	827.0	5024.0
76	A320 (30 rows - 180 seats)	S4	120	2.0m	30	rp-spread-5-groups	normal	1047	1045.0	0	664.0	4390.0
77	A320 (30 rows - 180 seats)	S4	120	2.0m	30	rp-spread-6-groups	normal	1013	1013.0	0	598.0	3658.0
78	A320 (30 rows - 180 seats)	S4	120	2.0m	30	rp-steep-4-groups	normal	1064	1064.0	0	787.0	4798.0
79	A320 (30 rows - 180 seats)	S4	120	2.0m	30	rp-steep-5-groups	normal	1049	1047.0	0	615.0	4166.0
81	A320 (30 rows - 180 seats)	S4	120	2.0m	30	rp-2-groups	normal	1048	1052.0	0	2484.0	7608.0
80	A320 (30 rows - 180 seats)	S4	120	2.0m	30	rp-steep-6-groups	normal	1058	1059.0	0	554.0	3340.0
82	A320 (30 rows - 180 seats)	S4	120	2.0m	30	rp-3-groups	normal	1042	1042.0	0	1402.0	6078.0
83	A320 (30 rows - 180 seats)	S4	120	2.0m	30	rp-spread-4-groups	normal	1044	1044.0	0	766.0	5078.0
84	A320 (30 rows - 180 seats)	S4	120	2.0m	30	rp-spread-5-groups	normal	1026	1024.0	0	634.0	4149.0
85	A320 (30 rows - 180 seats)	S4	120	2.0m	30	rp-spread-6-groups	normal	1048	1048.0	0	505.0	3755.0
87	A320 (30 rows - 180 seats)	S4	120	2.0m	30	rp-steep-5-groups	normal	1039	1038.0	0	717.0	3829.0
86	A320 (30 rows - 180 seats)	S4	120	2.0m	30	rp-steep-4-groups	normal	1062	1062.0	0	934.0	4965.0
88	A320 (30 rows - 180 seats)	S4	120	2.0m	30	rp-steep-6-groups	normal	1043	1044.0	0	515.0	3276.0
89	A320 (30 rows - 180 seats)	S4	120	2.0m	30	rp-2-groups	normal	1070	1074.0	0	2529.0	7572.0
90	A320 (30 rows - 180 seats)	S4	120	2.0m	30	rp-3-groups	normal	1082	1082.0	0	1567.0	5669.0
91	A320 (30 rows - 180 seats)	S4	120	2.0m	30	rp-spread-4-groups	normal	1065	1065.0	0	964.0	4712.0
92	A320 (30 rows - 180 seats)	S4	120	2.0m	30	rp-spread-5-groups	normal	1045	1043.0	0	646.0	3914.0
93	A320 (30 rows - 180 seats)	S4	120	2.0m	30	rp-spread-6-groups	normal	1053	1054.0	0	416.0	3640.0
94	A320 (30 rows - 180 seats)	S4	120	2.0m	30	rp-steep-4-groups	normal	1053	1052.0	0	960.0	4813.0
95	A320 (30 rows - 180 seats)	S4	120	2.0m	30	rp-steep-5-groups	normal	1049	1048.0	0	614.0	3889.0
96	A320 (30 rows - 180 seats)	S4	120	2.0m	30	rp-steep-6-groups	normal	1044	1045.0	0	605.0	3218.0
97	A320 (30 rows - 180 seats)	S4	120	2.0m	30	rp-2-groups	normal	1080	1084.0	0	1858.0	7878.0
98	A320 (30 rows - 180 seats)	S4	120	2.0m	30	rp-3-groups	normal	1055	1055.0	0	1206.0	5662.0
99	A320 (30 rows - 180 seats)	S4	120	2.0m	30	rp-spread-4-groups	normal	1045	1045.0	0	794.0	4768.0
100	A320 (30 rows - 180 seats)	S4	120	2.0m	30	rp-spread-5-groups	normal	1046	1044.0	0	602.0	4189.0
101	A320 (30 rows - 180 seats)	S4	120	2.0m	30	rp-spread-6-groups	normal	1021	1021.0	0	538.0	3660.0
102	A320 (30 rows - 180 seats)	S4	120	2.0m	30	rp-steep-4-groups	normal	1012	1012.0	0	890.0	4452.0
105	A320 (30 rows - 180 seats)	S4	120	2.0m	30	rp-2-groups	normal	1054	1058.0	0	2476.0	7307.0
104	A320 (30 rows - 180 seats)	S4	120	2.0m	30	rp-steep-6-groups	normal	1054	1055.0	0	477.0	3337.0
103	A320 (30 rows - 180 seats)	S4	120	2.0m	30	rp-steep-5-groups	normal	1064	1063.0	0	706.0	3799.0
106	A320 (30 rows - 180 seats)	S4	120	2.0m	30	rp-3-groups	normal	1052	1052.0	0	1174.0	6135.0
107	A320 (30 rows - 180 seats)	S4	120	2.0m	30	rp-spread-4-groups	normal	1037	1038.0	0	975.0	5109.0
108	A320 (30 rows - 180 seats)	S4	120	2.0m	30	rp-spread-5-groups	normal	1021	1019.0	0	723.0	4166.0
109	A320 (30 rows - 180 seats)	S4	120	2.0m	30	rp-spread-6-groups	normal	1042	1042.0	0	532.0	3832.0
110	A320 (30 rows - 180 seats)	S4	120	2.0m	30	rp-steep-4-groups	normal	1014	1014.0	0	945.0	4722.0
112	A320 (30 rows - 180 seats)	S4	120	2.0m	30	rp-steep-6-groups	normal	1049	1050.0	0	535.0	3214.0
111	A320 (30 rows - 180 seats)	S4	120	2.0m	30	rp-steep-5-groups	normal	1072	1071.0	0	906.0	3862.0
113	A320 (30 rows - 180 seats)	S4	120	2.0m	30	rp-2-groups	normal	1042	1046.0	0	2090.0	7131.0
114	A320 (30 rows - 180 seats)	S4	120	2.0m	30	rp-3-groups	normal	1065	1064.0	0	1319.0	5874.0
115	A320 (30 rows - 180 seats)	S4	120	2.0m	30	rp-spread-4-groups	normal	1027	1027.0	0	1062.0	5414.0
116	A320 (30 rows - 180 seats)	S4	120	2.0m	30	rp-spread-5-groups	normal	1013	1011.0	0	717.0	4036.0
117	A320 (30 rows - 180 seats)	S4	120	2.0m	30	rp-spread-6-groups	normal	1048	1048.0	0	530.0	3676.0
118	A320 (30 rows - 180 seats)	S4	120	2.0m	30	rp-steep-4-groups	normal	1059	1059.0	0	907.0	4459.0
119	A320 (30 rows - 180 seats)	S4	120	2.0m	30	rp-steep-5-groups	normal	1040	1039.0	0	703.0	3994.0
120	A320 (30 rows - 180 seats)	S4	120	2.0m	30	rp-steep-6-groups	normal	1037	1038.0	0	577.0	3432.0
122	A320 (30 rows - 180 seats)	S4	120	2.0m	30	rp-3-groups	normal	1080	1080.0	0	1386.0	5988.0
121	A320 (30 rows - 180 seats)	S4	120	2.0m	30	rp-2-groups	normal	1048	1052.0	0	2112.0	7584.0
123	A320 (30 rows - 180 seats)	S4	120	2.0m	30	rp-spread-4-groups	normal	1013	1013.0	0	867.0	5284.0
124	A320 (30 rows - 180 seats)	S4	120	2.0m	30	rp-spread-5-groups	normal	1039	1038.0	0	591.0	4295.0
125	A320 (30 rows - 180 seats)	S4	120	2.0m	30	rp-spread-6-groups	normal	1070	1070.0	0	493.0	3518.0
126	A320 (30 rows - 180 seats)	S4	120	2.0m	30	rp-steep-4-groups	normal	1088	1088.0	0	1018.0	4459.0
127	A320 (30 rows - 180 seats)	S4	120	2.0m	30	rp-steep-5-groups	normal	1039	1037.0	0	546.0	3763.0
128	A320 (30 rows - 180 seats)	S4	120	2.0m	30	rp-steep-6-groups	normal	1048	1049.0	0	496.0	3243.0
129	A320 (30 rows - 180 seats)	S4	120	2.0m	30	rp-2-groups	normal	1109	1113.0	0	2453.0	7176.0
130	A320 (30 rows - 180 seats)	S4	120	2.0m	30	rp-3-groups	normal	1033	1033.0	0	1213.0	5575.0
131	A320 (30 rows - 180 seats)	S4	120	2.0m	30	rp-spread-4-groups	normal	1090	1090.0	0	910.0	5183.0
132	A320 (30 rows - 180 seats)	S4	120	2.0m	30	rp-spread-5-groups	normal	1011	1010.0	0	718.0	4046.0
133	A320 (30 rows - 180 seats)	S4	120	2.0m	30	rp-spread-6-groups	normal	1035	1035.0	0	492.0	3680.0
134	A320 (30 rows - 180 seats)	S4	120	2.0m	30	rp-steep-4-groups	normal	1068	1068.0	0	973.0	4635.0
135	A320 (30 rows - 180 seats)	S4	120	2.0m	30	rp-steep-5-groups	normal	1052	1051.0	0	615.0	3732.0
136	A320 (30 rows - 180 seats)	S4	120	2.0m	30	rp-steep-6-groups	normal	1086	1087.0	0	558.0	3336.0
137	A320 (30 rows - 180 seats)	S4	120	2.0m	30	rp-2-groups	normal	1079	1083.0	0	2606.0	7498.0
139	A320 (30 rows - 180 seats)	S4	120	2.0m	30	rp-spread-4-groups	normal	1032	1032.0	0	1029.0	4931.0
140	A320 (30 rows - 180 seats)	S4	120	2.0m	30	rp-spread-5-groups	normal	1054	1052.0	0	622.0	4066.0
141	A320 (30 rows - 180 seats)	S4	120	2.0m	30	rp-spread-6-groups	normal	1051	1051.0	0	511.0	3824.0
138	A320 (30 rows - 180 seats)	S4	120	2.0m	30	rp-3-groups	normal	1062	1061.0	0	1231.0	6269.0
143	A320 (30 rows - 180 seats)	S4	120	2.0m	30	rp-steep-5-groups	normal	1059	1057.0	0	593.0	3637.0
142	A320 (30 rows - 180 seats)	S4	120	2.0m	30	rp-steep-4-groups	normal	1059	1059.0	0	811.0	4758.0
144	A320 (30 rows - 180 seats)	S4	120	2.0m	30	rp-steep-6-groups	normal	1079	1080.0	0	489.0	3238.0
145	A320 (30 rows - 180 seats)	S4	120	2.0m	30	rp-2-groups	normal	1115	1119.0	0	2441.0	7379.0
146	A320 (30 rows - 180 seats)	S4	120	2.0m	30	rp-3-groups	normal	1041	1040.0	0	1249.0	5813.0
147	A320 (30 rows - 180 seats)	S4	120	2.0m	30	rp-spread-4-groups	normal	1038	1038.0	0	933.0	4908.0
148	A320 (30 rows - 180 seats)	S4	120	2.0m	30	rp-spread-5-groups	normal	1035	1033.0	0	635.0	4161.0
149	A320 (30 rows - 180 seats)	S4	120	2.0m	30	rp-spread-6-groups	normal	1048	1048.0	0	545.0	3847.0
150	A320 (30 rows - 180 seats)	S4	120	2.0m	30	rp-steep-4-groups	normal	1050	1049.0	0	932.0	4468.0
152	A320 (30 rows - 180 seats)	S4	120	2.0m	30	rp-steep-6-groups	normal	1052	1054.0	0	510.0	3076.0
151	A320 (30 rows - 180 seats)	S4	120	2.0m	30	rp-steep-5-groups	normal	1055	1054.0	0	694.0	4135.0
153	A320 (30 rows - 180 seats)	S4	120	2.0m	30	rp-2-groups	normal	1087	1092.0	0	2709.0	7379.0
154	A320 (30 rows - 180 seats)	S4	120	2.0m	30	rp-3-groups	normal	1055	1054.0	0	1290.0	5512.0
155	A320 (30 rows - 180 seats)	S4	120	2.0m	30	rp-spread-4-groups	normal	1042	1042.0	0	998.0	5156.0
156	A320 (30 rows - 180 seats)	S4	120	2.0m	30	rp-spread-5-groups	normal	1014	1012.0	0	610.0	4148.0
158	A320 (30 rows - 180 seats)	S4	120	2.0m	30	rp-steep-4-groups	normal	1018	1017.0	0	844.0	4469.0
157	A320 (30 rows - 180 seats)	S4	120	2.0m	30	rp-spread-6-groups	normal	1056	1056.0	0	488.0	3597.0
159	A320 (30 rows - 180 seats)	S4	120	2.0m	30	rp-steep-5-groups	normal	1039	1037.0	0	695.0	4022.0
161	A320 (30 rows - 180 seats)	S4	120	2.0m	30	rp-2-groups	normal	1078	1082.0	0	2362.0	7587.0
160	A320 (30 rows - 180 seats)	S4	120	2.0m	30	rp-steep-6-groups	normal	1040	1041.0	0	435.0	3107.0
162	A320 (30 rows - 180 seats)	S4	120	2.0m	30	rp-3-groups	normal	1061	1061.0	0	1378.0	5601.0
163	A320 (30 rows - 180 seats)	S4	120	2.0m	30	rp-spread-4-groups	normal	1038	1038.0	0	690.0	5149.0
164	A320 (30 rows - 180 seats)	S4	120	2.0m	30	rp-spread-5-groups	normal	1052	1051.0	0	624.0	4196.0
165	A320 (30 rows - 180 seats)	S4	120	2.0m	30	rp-spread-6-groups	normal	1045	1045.0	0	474.0	3802.0
168	A320 (30 rows - 180 seats)	S4	120	2.0m	30	rp-steep-6-groups	normal	1037	1039.0	0	587.0	3119.0
169	A320 (30 rows - 180 seats)	S4	120	2.0m	30	rp-2-groups	normal	1031	1036.0	0	2374.0	7596.0
166	A320 (30 rows - 180 seats)	S4	120	2.0m	30	rp-steep-4-groups	normal	1021	1020.0	0	903.0	4996.0
167	A320 (30 rows - 180 seats)	S4	120	2.0m	30	rp-steep-5-groups	normal	1056	1054.0	0	569.0	3773.0
170	A320 (30 rows - 180 seats)	S4	120	2.0m	30	rp-3-groups	normal	1033	1033.0	0	1458.0	5477.0
171	A320 (30 rows - 180 seats)	S4	120	2.0m	30	rp-spread-4-groups	normal	1032	1033.0	0	806.0	5119.0
172	A320 (30 rows - 180 seats)	S4	120	2.0m	30	rp-spread-5-groups	normal	1038	1036.0	0	748.0	4197.0
173	A320 (30 rows - 180 seats)	S4	120	2.0m	30	rp-spread-6-groups	normal	1050	1050.0	0	491.0	3821.0
174	A320 (30 rows - 180 seats)	S4	120	2.0m	30	rp-steep-4-groups	normal	1089	1089.0	0	985.0	4690.0
175	A320 (30 rows - 180 seats)	S4	120	2.0m	30	rp-steep-5-groups	normal	1078	1077.0	0	683.0	3722.0
177	A320 (30 rows - 180 seats)	S4	120	2.0m	30	rp-2-groups	normal	1094	1099.0	0	2604.0	7426.0
176	A320 (30 rows - 180 seats)	S4	120	2.0m	30	rp-steep-6-groups	normal	1066	1068.0	0	523.0	3285.0
178	A320 (30 rows - 180 seats)	S4	120	2.0m	30	rp-3-groups	normal	1093	1093.0	0	1495.0	6148.0
179	A320 (30 rows - 180 seats)	S4	120	2.0m	30	rp-spread-4-groups	normal	1070	1071.0	0	999.0	5124.0
180	A320 (30 rows - 180 seats)	S4	120	2.0m	30	rp-spread-5-groups	normal	1045	1043.0	0	526.0	4109.0
181	A320 (30 rows - 180 seats)	S4	120	2.0m	30	rp-spread-6-groups	normal	1045	1045.0	0	584.0	3899.0
184	A320 (30 rows - 180 seats)	S4	120	2.0m	30	rp-steep-6-groups	normal	1024	1026.0	0	517.0	3339.0
182	A320 (30 rows - 180 seats)	S4	120	2.0m	30	rp-steep-4-groups	normal	1019	1018.0	0	909.0	4483.0
183	A320 (30 rows - 180 seats)	S4	120	2.0m	30	rp-steep-5-groups	normal	1056	1055.0	0	706.0	3896.0
185	A320 (30 rows - 180 seats)	S4	120	2.0m	30	rp-2-groups	normal	1084	1088.0	0	2551.0	7658.0
186	A320 (30 rows - 180 seats)	S4	120	2.0m	30	rp-3-groups	normal	1056	1056.0	0	1397.0	6283.0
187	A320 (30 rows - 180 seats)	S4	120	2.0m	30	rp-spread-4-groups	normal	1067	1067.0	0	805.0	5084.0
188	A320 (30 rows - 180 seats)	S4	120	2.0m	30	rp-spread-5-groups	normal	1009	1007.0	0	739.0	4099.0
189	A320 (30 rows - 180 seats)	S4	120	2.0m	30	rp-spread-6-groups	normal	1014	1014.0	0	476.0	3471.0
190	A320 (30 rows - 180 seats)	S4	120	2.0m	30	rp-steep-4-groups	normal	1048	1047.0	0	1087.0	4623.0
191	A320 (30 rows - 180 seats)	S4	120	2.0m	30	rp-steep-5-groups	normal	1066	1065.0	0	589.0	3747.0
192	A320 (30 rows - 180 seats)	S4	120	2.0m	30	rp-steep-6-groups	normal	1050	1052.0	0	487.0	3372.0
193	A320 (30 rows - 180 seats)	S4	120	2.0m	30	rp-2-groups	normal	1082	1087.0	0	2354.0	7767.0
194	A320 (30 rows - 180 seats)	S4	120	2.0m	30	rp-3-groups	normal	1076	1076.0	0	1018.0	6095.0
195	A320 (30 rows - 180 seats)	S4	120	2.0m	30	rp-spread-4-groups	normal	1033	1033.0	0	942.0	5152.0
196	A320 (30 rows - 180 seats)	S4	120	2.0m	30	rp-spread-5-groups	normal	1063	1061.0	0	632.0	4417.0
197	A320 (30 rows - 180 seats)	S4	120	2.0m	30	rp-spread-6-groups	normal	1065	1065.0	0	562.0	3468.0
198	A320 (30 rows - 180 seats)	S4	120	2.0m	30	rp-steep-4-groups	normal	1019	1019.0	0	738.0	4780.0
199	A320 (30 rows - 180 seats)	S4	120	2.0m	30	rp-steep-5-groups	normal	1045	1044.0	0	578.0	3971.0
200	A320 (30 rows - 180 seats)	S4	120	2.0m	30	rp-steep-6-groups	normal	1062	1064.0	0	575.0	3094.0
201	A320 (30 rows - 180 seats)	S4	120	2.0m	30	rp-2-groups	normal	1062	1067.0	0	2820.0	7196.0
202	A320 (30 rows - 180 seats)	S4	120	2.0m	30	rp-3-groups	normal	1081	1081.0	0	1263.0	6075.0
203	A320 (30 rows - 180 seats)	S4	120	2.0m	30	rp-spread-4-groups	normal	1063	1064.0	0	860.0	5177.0
204	A320 (30 rows - 180 seats)	S4	120	2.0m	30	rp-spread-5-groups	normal	1054	1052.0	0	711.0	4269.0
205	A320 (30 rows - 180 seats)	S4	120	2.0m	30	rp-spread-6-groups	normal	1042	1042.0	0	395.0	3504.0
206	A320 (30 rows - 180 seats)	S4	120	2.0m	30	rp-steep-4-groups	normal	1009	1009.0	0	826.0	4697.0
207	A320 (30 rows - 180 seats)	S4	120	2.0m	30	rp-steep-5-groups	normal	1045	1043.0	0	731.0	3709.0
208	A320 (30 rows - 180 seats)	S4	120	2.0m	30	rp-steep-6-groups	normal	1038	1040.0	0	479.0	3195.0
210	A320 (30 rows - 180 seats)	S4	120	2.0m	30	rp-3-groups	normal	1076	1076.0	0	1292.0	6146.0
211	A320 (30 rows - 180 seats)	S4	120	2.0m	30	rp-spread-4-groups	normal	1054	1055.0	0	896.0	5055.0
212	A320 (30 rows - 180 seats)	S4	120	2.0m	30	rp-spread-5-groups	normal	1065	1064.0	0	700.0	4204.0
209	A320 (30 rows - 180 seats)	S4	120	2.0m	30	rp-2-groups	normal	1065	1069.0	0	2411.0	7300.0
213	A320 (30 rows - 180 seats)	S4	120	2.0m	30	rp-spread-6-groups	normal	1063	1063.0	0	545.0	4016.0
214	A320 (30 rows - 180 seats)	S4	120	2.0m	30	rp-steep-4-groups	normal	1019	1019.0	0	846.0	4440.0
215	A320 (30 rows - 180 seats)	S4	120	2.0m	30	rp-steep-5-groups	normal	1044	1043.0	0	714.0	3892.0
216	A320 (30 rows - 180 seats)	S4	120	2.0m	30	rp-steep-6-groups	normal	1045	1046.0	0	423.0	3359.0
217	A320 (30 rows - 180 seats)	S4	120	2.0m	30	rp-2-groups	normal	1110	1115.0	0	2519.0	7729.0
218	A320 (30 rows - 180 seats)	S4	120	2.0m	30	rp-3-groups	normal	1092	1092.0	0	1484.0	6125.0
219	A320 (30 rows - 180 seats)	S4	120	2.0m	30	rp-spread-4-groups	normal	1058	1058.0	0	958.0	5277.0
220	A320 (30 rows - 180 seats)	S4	120	2.0m	30	rp-spread-5-groups	normal	1040	1038.0	0	647.0	4316.0
221	A320 (30 rows - 180 seats)	S4	120	2.0m	30	rp-spread-6-groups	normal	1052	1052.0	0	508.0	3808.0
222	A320 (30 rows - 180 seats)	S4	120	2.0m	30	rp-steep-4-groups	normal	1040	1039.0	0	834.0	4647.0
223	A320 (30 rows - 180 seats)	S4	120	2.0m	30	rp-steep-5-groups	normal	1060	1058.0	0	553.0	3634.0
224	A320 (30 rows - 180 seats)	S4	120	2.0m	30	rp-steep-6-groups	normal	1052	1053.0	0	502.0	3204.0
225	A320 (30 rows - 180 seats)	S4	120	2.0m	30	rp-2-groups	normal	1109	1113.0	0	2454.0	7493.0
226	A320 (30 rows - 180 seats)	S4	120	2.0m	30	rp-3-groups	normal	1049	1049.0	0	1313.0	5444.0
227	A320 (30 rows - 180 seats)	S4	120	2.0m	30	rp-spread-4-groups	normal	1045	1045.0	0	876.0	5164.0
229	A320 (30 rows - 180 seats)	S4	120	2.0m	30	rp-spread-6-groups	normal	1069	1069.0	0	570.0	3948.0
228	A320 (30 rows - 180 seats)	S4	120	2.0m	30	rp-spread-5-groups	normal	1063	1062.0	0	772.0	4339.0
230	A320 (30 rows - 180 seats)	S4	120	2.0m	30	rp-steep-4-groups	normal	1054	1054.0	0	832.0	4854.0
231	A320 (30 rows - 180 seats)	S4	120	2.0m	30	rp-steep-5-groups	normal	1033	1032.0	0	733.0	3822.0
232	A320 (30 rows - 180 seats)	S4	120	2.0m	30	rp-steep-6-groups	normal	1050	1051.0	0	588.0	3228.0
233	A320 (30 rows - 180 seats)	S4	120	2.0m	30	rp-2-groups	normal	1078	1083.0	0	2472.0	7623.0
235	A320 (30 rows - 180 seats)	S4	120	2.0m	30	rp-spread-4-groups	normal	1021	1021.0	0	736.0	5103.0
234	A320 (30 rows - 180 seats)	S4	120	2.0m	30	rp-3-groups	normal	1072	1071.0	0	1201.0	5943.0
236	A320 (30 rows - 180 seats)	S4	120	2.0m	30	rp-spread-5-groups	normal	1071	1070.0	0	695.0	4249.0
237	A320 (30 rows - 180 seats)	S4	120	2.0m	30	rp-spread-6-groups	normal	1040	1040.0	0	458.0	3691.0
238	A320 (30 rows - 180 seats)	S4	120	2.0m	30	rp-steep-4-groups	normal	1022	1021.0	0	867.0	4606.0
239	A320 (30 rows - 180 seats)	S4	120	2.0m	30	rp-steep-5-groups	normal	1094	1093.0	0	869.0	3898.0
240	A320 (30 rows - 180 seats)	S4	120	2.0m	30	rp-steep-6-groups	normal	1017	1018.0	0	458.0	3095.0
241	A320 (30 rows - 180 seats)	S4	120	2.0m	30	rp-2-groups	normal	1046	1050.0	0	2237.0	7279.0
242	A320 (30 rows - 180 seats)	S4	120	2.0m	30	rp-3-groups	normal	1016	1016.0	0	1138.0	5753.0
243	A320 (30 rows - 180 seats)	S4	120	2.0m	30	rp-spread-4-groups	normal	1057	1057.0	0	920.0	5110.0
244	A320 (30 rows - 180 seats)	S4	120	2.0m	30	rp-spread-5-groups	normal	1082	1080.0	0	589.0	4397.0
246	A320 (30 rows - 180 seats)	S4	120	2.0m	30	rp-steep-4-groups	normal	1061	1060.0	0	861.0	4876.0
245	A320 (30 rows - 180 seats)	S4	120	2.0m	30	rp-spread-6-groups	normal	1059	1060.0	0	416.0	3965.0
247	A320 (30 rows - 180 seats)	S4	120	2.0m	30	rp-steep-5-groups	normal	1048	1046.0	0	697.0	3693.0
249	A320 (30 rows - 180 seats)	S4	120	2.0m	30	rp-2-groups	normal	1060	1065.0	0	2159.0	7076.0
248	A320 (30 rows - 180 seats)	S4	120	2.0m	30	rp-steep-6-groups	normal	1054	1055.0	0	482.0	3346.0
250	A320 (30 rows - 180 seats)	S4	120	2.0m	30	rp-3-groups	normal	1057	1057.0	0	1575.0	5917.0
251	A320 (30 rows - 180 seats)	S4	120	2.0m	30	rp-spread-4-groups	normal	1030	1030.0	0	834.0	5173.0
252	A320 (30 rows - 180 seats)	S4	120	2.0m	30	rp-spread-5-groups	normal	1029	1028.0	0	506.0	4058.0
253	A320 (30 rows - 180 seats)	S4	120	2.0m	30	rp-spread-6-groups	normal	1028	1029.0	0	521.0	3616.0
255	A320 (30 rows - 180 seats)	S4	120	2.0m	30	rp-steep-5-groups	normal	1057	1056.0	0	590.0	3806.0
254	A320 (30 rows - 180 seats)	S4	120	2.0m	30	rp-steep-4-groups	normal	1065	1064.0	0	949.0	4552.0
257	A320 (30 rows - 180 seats)	S4	120	2.0m	30	rp-2-groups	normal	1085	1089.0	0	2720.0	7766.0
256	A320 (30 rows - 180 seats)	S4	120	2.0m	30	rp-steep-6-groups	normal	1070	1071.0	0	457.0	3492.0
258	A320 (30 rows - 180 seats)	S4	120	2.0m	30	rp-3-groups	normal	1045	1045.0	0	1354.0	5490.0
259	A320 (30 rows - 180 seats)	S4	120	2.0m	30	rp-spread-4-groups	normal	1076	1076.0	0	853.0	5316.0
260	A320 (30 rows - 180 seats)	S4	120	2.0m	30	rp-spread-5-groups	normal	1040	1039.0	0	642.0	3873.0
261	A320 (30 rows - 180 seats)	S4	120	2.0m	30	rp-spread-6-groups	normal	1046	1046.0	0	425.0	3835.0
262	A320 (30 rows - 180 seats)	S4	120	2.0m	30	rp-steep-4-groups	normal	1035	1034.0	0	793.0	4716.0
263	A320 (30 rows - 180 seats)	S4	120	2.0m	30	rp-steep-5-groups	normal	1022	1021.0	0	675.0	3813.0
265	A320 (30 rows - 180 seats)	S4	120	2.0m	30	rp-2-groups	normal	1032	1036.0	0	2703.0	7564.0
264	A320 (30 rows - 180 seats)	S4	120	2.0m	30	rp-steep-6-groups	normal	1045	1046.0	0	574.0	3317.0
266	A320 (30 rows - 180 seats)	S4	120	2.0m	30	rp-3-groups	normal	1026	1026.0	0	1442.0	5749.0
267	A320 (30 rows - 180 seats)	S4	120	2.0m	30	rp-spread-4-groups	normal	1073	1073.0	0	1081.0	4859.0
268	A320 (30 rows - 180 seats)	S4	120	2.0m	30	rp-spread-5-groups	normal	1073	1071.0	0	671.0	4263.0
269	A320 (30 rows - 180 seats)	S4	120	2.0m	30	rp-spread-6-groups	normal	1021	1021.0	0	527.0	3617.0
270	A320 (30 rows - 180 seats)	S4	120	2.0m	30	rp-steep-4-groups	normal	1040	1039.0	0	635.0	4347.0
273	A320 (30 rows - 180 seats)	S4	120	2.0m	30	rp-2-groups	normal	1051	1056.0	0	2207.0	7224.0
272	A320 (30 rows - 180 seats)	S4	120	2.0m	30	rp-steep-6-groups	normal	1076	1078.0	0	536.0	3300.0
274	A320 (30 rows - 180 seats)	S4	120	2.0m	30	rp-3-groups	normal	1069	1069.0	0	1206.0	5968.0
271	A320 (30 rows - 180 seats)	S4	120	2.0m	30	rp-steep-5-groups	normal	1071	1070.0	0	618.0	3807.0
275	A320 (30 rows - 180 seats)	S4	120	2.0m	30	rp-spread-4-groups	normal	1080	1080.0	0	920.0	5137.0
276	A320 (30 rows - 180 seats)	S4	120	2.0m	30	rp-spread-5-groups	normal	1038	1037.0	0	648.0	4003.0
277	A320 (30 rows - 180 seats)	S4	120	2.0m	30	rp-spread-6-groups	normal	1056	1056.0	0	461.0	3769.0
278	A320 (30 rows - 180 seats)	S4	120	2.0m	30	rp-steep-4-groups	normal	1038	1037.0	0	874.0	4738.0
281	A320 (30 rows - 180 seats)	S4	120	2.0m	30	rp-2-groups	normal	1086	1090.0	0	2219.0	7592.0
280	A320 (30 rows - 180 seats)	S4	120	2.0m	30	rp-steep-6-groups	normal	1038	1040.0	0	504.0	3349.0
279	A320 (30 rows - 180 seats)	S4	120	2.0m	30	rp-steep-5-groups	normal	1074	1072.0	0	656.0	4039.0
282	A320 (30 rows - 180 seats)	S4	120	2.0m	30	rp-3-groups	normal	1087	1086.0	0	1396.0	5901.0
283	A320 (30 rows - 180 seats)	S4	120	2.0m	30	rp-spread-4-groups	normal	1055	1055.0	0	740.0	4834.0
284	A320 (30 rows - 180 seats)	S4	120	2.0m	30	rp-spread-5-groups	normal	1071	1069.0	0	673.0	4035.0
285	A320 (30 rows - 180 seats)	S4	120	2.0m	30	rp-spread-6-groups	normal	1063	1063.0	0	513.0	3928.0
286	A320 (30 rows - 180 seats)	S4	120	2.0m	30	rp-steep-4-groups	normal	1037	1037.0	0	917.0	4559.0
287	A320 (30 rows - 180 seats)	S4	120	2.0m	30	rp-steep-5-groups	normal	1051	1049.0	0	752.0	3835.0
288	A320 (30 rows - 180 seats)	S4	120	2.0m	30	rp-steep-6-groups	normal	1069	1070.0	0	479.0	3215.0
289	A320 (30 rows - 180 seats)	S4	120	2.0m	30	rp-2-groups	normal	1075	1079.0	0	2631.0	8176.0
292	A320 (30 rows - 180 seats)	S4	120	2.0m	30	rp-spread-5-groups	normal	1031	1029.0	0	599.0	4071.0
291	A320 (30 rows - 180 seats)	S4	120	2.0m	30	rp-spread-4-groups	normal	1049	1049.0	0	953.0	5055.0
290	A320 (30 rows - 180 seats)	S4	120	2.0m	30	rp-3-groups	normal	1050	1050.0	0	1394.0	5714.0
293	A320 (30 rows - 180 seats)	S4	120	2.0m	30	rp-spread-6-groups	normal	1057	1057.0	0	460.0	3509.0
294	A320 (30 rows - 180 seats)	S4	120	2.0m	30	rp-steep-4-groups	normal	1039	1039.0	0	809.0	4291.0
295	A320 (30 rows - 180 seats)	S4	120	2.0m	30	rp-steep-5-groups	normal	1031	1030.0	0	767.0	3768.0
297	A320 (30 rows - 180 seats)	S4	120	2.0m	30	rp-2-groups	normal	1041	1046.0	0	2427.0	7097.0
296	A320 (30 rows - 180 seats)	S4	120	2.0m	30	rp-steep-6-groups	normal	1069	1070.0	0	504.0	3135.0
298	A320 (30 rows - 180 seats)	S4	120	2.0m	30	rp-3-groups	normal	1028	1027.0	0	1339.0	5723.0
299	A320 (30 rows - 180 seats)	S4	120	2.0m	30	rp-spread-4-groups	normal	1078	1078.0	0	796.0	5113.0
300	A320 (30 rows - 180 seats)	S4	120	2.0m	30	rp-spread-5-groups	normal	1061	1059.0	0	733.0	4372.0
301	A320 (30 rows - 180 seats)	S4	120	2.0m	30	rp-spread-6-groups	normal	1049	1049.0	0	431.0	3611.0
302	A320 (30 rows - 180 seats)	S4	120	2.0m	30	rp-steep-4-groups	normal	1059	1058.0	0	1036.0	4772.0
303	A320 (30 rows - 180 seats)	S4	120	2.0m	30	rp-steep-5-groups	normal	1074	1073.0	0	698.0	3957.0
305	A320 (30 rows - 180 seats)	S4	120	2.0m	30	rp-2-groups	normal	1062	1066.0	0	2664.0	7518.0
306	A320 (30 rows - 180 seats)	S4	120	2.0m	30	rp-3-groups	normal	1064	1064.0	0	1184.0	5926.0
304	A320 (30 rows - 180 seats)	S4	120	2.0m	30	rp-steep-6-groups	normal	1062	1064.0	0	431.0	3276.0
307	A320 (30 rows - 180 seats)	S4	120	2.0m	30	rp-spread-4-groups	normal	1060	1060.0	0	990.0	5335.0
310	A320 (30 rows - 180 seats)	S4	120	2.0m	30	rp-steep-4-groups	normal	1048	1048.0	0	877.0	4795.0
309	A320 (30 rows - 180 seats)	S4	120	2.0m	30	rp-spread-6-groups	normal	1019	1019.0	0	534.0	3800.0
313	A320 (30 rows - 180 seats)	S4	120	2.0m	30	rp-2-groups	normal	1101	1106.0	0	2564.0	7476.0
311	A320 (30 rows - 180 seats)	S4	120	2.0m	30	rp-steep-5-groups	normal	1055	1054.0	0	575.0	3845.0
308	A320 (30 rows - 180 seats)	S4	120	2.0m	30	rp-spread-5-groups	normal	1053	1051.0	0	609.0	4261.0
312	A320 (30 rows - 180 seats)	S4	120	2.0m	30	rp-steep-6-groups	normal	1030	1031.0	0	495.0	3149.0
314	A320 (30 rows - 180 seats)	S4	120	2.0m	30	rp-3-groups	normal	1057	1057.0	0	1153.0	5849.0
315	A320 (30 rows - 180 seats)	S4	120	2.0m	30	rp-spread-4-groups	normal	1056	1056.0	0	814.0	4956.0
317	A320 (30 rows - 180 seats)	S4	120	2.0m	30	rp-spread-6-groups	normal	1034	1034.0	0	535.0	3706.0
316	A320 (30 rows - 180 seats)	S4	120	2.0m	30	rp-spread-5-groups	normal	1049	1047.0	0	635.0	4080.0
318	A320 (30 rows - 180 seats)	S4	120	2.0m	30	rp-steep-4-groups	normal	1057	1056.0	0	813.0	4476.0
319	A320 (30 rows - 180 seats)	S4	120	2.0m	30	rp-steep-5-groups	normal	1049	1047.0	0	615.0	4200.0
321	A320 (30 rows - 180 seats)	S4	120	2.0m	30	rp-2-groups	normal	1066	1071.0	0	2055.0	7696.0
322	A320 (30 rows - 180 seats)	S4	120	2.0m	30	rp-3-groups	normal	1049	1049.0	0	1219.0	5880.0
323	A320 (30 rows - 180 seats)	S4	120	2.0m	30	rp-spread-4-groups	normal	1054	1054.0	0	907.0	4718.0
320	A320 (30 rows - 180 seats)	S4	120	2.0m	30	rp-steep-6-groups	normal	1051	1052.0	0	520.0	3205.0
325	A320 (30 rows - 180 seats)	S4	120	2.0m	30	rp-spread-6-groups	normal	1023	1023.0	0	443.0	3633.0
324	A320 (30 rows - 180 seats)	S4	120	2.0m	30	rp-spread-5-groups	normal	1037	1035.0	0	671.0	4046.0
326	A320 (30 rows - 180 seats)	S4	120	2.0m	30	rp-steep-4-groups	normal	1055	1054.0	0	674.0	4698.0
327	A320 (30 rows - 180 seats)	S4	120	2.0m	30	rp-steep-5-groups	normal	1047	1045.0	0	590.0	3726.0
328	A320 (30 rows - 180 seats)	S4	120	2.0m	30	rp-steep-6-groups	normal	1043	1045.0	0	505.0	3284.0
329	A320 (30 rows - 180 seats)	S4	120	2.0m	30	rp-2-groups	normal	1093	1097.0	0	2571.0	7501.0
330	A320 (30 rows - 180 seats)	S4	120	2.0m	30	rp-3-groups	normal	1075	1075.0	0	1351.0	6012.0
331	A320 (30 rows - 180 seats)	S4	120	2.0m	30	rp-spread-4-groups	normal	1026	1026.0	0	787.0	4768.0
332	A320 (30 rows - 180 seats)	S4	120	2.0m	30	rp-spread-5-groups	normal	1054	1052.0	0	656.0	4240.0
333	A320 (30 rows - 180 seats)	S4	120	2.0m	30	rp-spread-6-groups	normal	1033	1034.0	0	523.0	3728.0
334	A320 (30 rows - 180 seats)	S4	120	2.0m	30	rp-steep-4-groups	normal	1054	1054.0	0	937.0	4843.0
335	A320 (30 rows - 180 seats)	S4	120	2.0m	30	rp-steep-5-groups	normal	1049	1048.0	0	655.0	3718.0
336	A320 (30 rows - 180 seats)	S4	120	2.0m	30	rp-steep-6-groups	normal	1046	1047.0	0	458.0	3179.0
337	A320 (30 rows - 180 seats)	S4	120	2.0m	30	rp-2-groups	normal	1079	1084.0	0	2658.0	7572.0
338	A320 (30 rows - 180 seats)	S4	120	2.0m	30	rp-3-groups	normal	1013	1012.0	0	1521.0	5459.0
339	A320 (30 rows - 180 seats)	S4	120	2.0m	30	rp-spread-4-groups	normal	1040	1040.0	0	886.0	4925.0
341	A320 (30 rows - 180 seats)	S4	120	2.0m	30	rp-spread-6-groups	normal	1047	1047.0	0	539.0	3814.0
340	A320 (30 rows - 180 seats)	S4	120	2.0m	30	rp-spread-5-groups	normal	1069	1067.0	0	652.0	4033.0
342	A320 (30 rows - 180 seats)	S4	120	2.0m	30	rp-steep-4-groups	normal	1053	1053.0	0	888.0	4758.0
343	A320 (30 rows - 180 seats)	S4	120	2.0m	30	rp-steep-5-groups	normal	1042	1041.0	0	600.0	3654.0
344	A320 (30 rows - 180 seats)	S4	120	2.0m	30	rp-steep-6-groups	normal	1063	1064.0	0	507.0	3264.0
345	A320 (30 rows - 180 seats)	S4	120	2.0m	30	rp-2-groups	normal	1060	1065.0	0	2478.0	7207.0
346	A320 (30 rows - 180 seats)	S4	120	2.0m	30	rp-3-groups	normal	1047	1046.0	0	1251.0	5446.0
347	A320 (30 rows - 180 seats)	S4	120	2.0m	30	rp-spread-4-groups	normal	1066	1066.0	0	956.0	4966.0
348	A320 (30 rows - 180 seats)	S4	120	2.0m	30	rp-spread-5-groups	normal	1012	1010.0	0	619.0	4166.0
349	A320 (30 rows - 180 seats)	S4	120	2.0m	30	rp-spread-6-groups	normal	1077	1077.0	0	564.0	3919.0
350	A320 (30 rows - 180 seats)	S4	120	2.0m	30	rp-steep-4-groups	normal	1030	1030.0	0	889.0	4625.0
351	A320 (30 rows - 180 seats)	S4	120	2.0m	30	rp-steep-5-groups	normal	1062	1061.0	0	721.0	3833.0
352	A320 (30 rows - 180 seats)	S4	120	2.0m	30	rp-steep-6-groups	normal	1034	1035.0	0	507.0	3272.0
353	A320 (30 rows - 180 seats)	S4	120	2.0m	30	rp-2-groups	normal	1091	1095.0	0	2396.0	7821.0
354	A320 (30 rows - 180 seats)	S4	120	2.0m	30	rp-3-groups	normal	1065	1065.0	0	1287.0	6177.0
356	A320 (30 rows - 180 seats)	S4	120	2.0m	30	rp-spread-5-groups	normal	1047	1046.0	0	633.0	4335.0
357	A320 (30 rows - 180 seats)	S4	120	2.0m	30	rp-spread-6-groups	normal	1058	1058.0	0	429.0	3943.0
355	A320 (30 rows - 180 seats)	S4	120	2.0m	30	rp-spread-4-groups	normal	1027	1027.0	0	793.0	5024.0
358	A320 (30 rows - 180 seats)	S4	120	2.0m	30	rp-steep-4-groups	normal	1042	1041.0	0	904.0	4617.0
359	A320 (30 rows - 180 seats)	S4	120	2.0m	30	rp-steep-5-groups	normal	1070	1068.0	0	519.0	3845.0
360	A320 (30 rows - 180 seats)	S4	120	2.0m	30	rp-steep-6-groups	normal	1046	1047.0	0	520.0	3207.0
361	A320 (30 rows - 180 seats)	S4	120	2.0m	30	rp-2-groups	normal	1011	1016.0	0	1960.0	7520.0
362	A320 (30 rows - 180 seats)	S4	120	2.0m	30	rp-3-groups	normal	1089	1089.0	0	1410.0	6198.0
363	A320 (30 rows - 180 seats)	S4	120	2.0m	30	rp-spread-4-groups	normal	1053	1053.0	0	1142.0	4974.0
364	A320 (30 rows - 180 seats)	S4	120	2.0m	30	rp-spread-5-groups	normal	1067	1066.0	0	631.0	4203.0
366	A320 (30 rows - 180 seats)	S4	120	2.0m	30	rp-steep-4-groups	normal	1074	1073.0	0	939.0	4864.0
365	A320 (30 rows - 180 seats)	S4	120	2.0m	30	rp-spread-6-groups	normal	1035	1035.0	0	435.0	3765.0
367	A320 (30 rows - 180 seats)	S4	120	2.0m	30	rp-steep-5-groups	normal	1064	1063.0	0	646.0	3754.0
368	A320 (30 rows - 180 seats)	S4	120	2.0m	30	rp-steep-6-groups	normal	1070	1071.0	0	476.0	3235.0
369	A320 (30 rows - 180 seats)	S4	120	2.0m	30	rp-2-groups	normal	1037	1042.0	0	2731.0	7575.0
370	A320 (30 rows - 180 seats)	S4	120	2.0m	30	rp-3-groups	normal	1082	1082.0	0	1303.0	5392.0
371	A320 (30 rows - 180 seats)	S4	120	2.0m	30	rp-spread-4-groups	normal	1036	1036.0	0	910.0	5166.0
372	A320 (30 rows - 180 seats)	S4	120	2.0m	30	rp-spread-5-groups	normal	1055	1053.0	0	559.0	4106.0
373	A320 (30 rows - 180 seats)	S4	120	2.0m	30	rp-spread-6-groups	normal	1051	1051.0	0	494.0	3783.0
377	A320 (30 rows - 180 seats)	S4	120	2.0m	30	rp-2-groups	normal	1056	1060.0	0	2959.0	7559.0
375	A320 (30 rows - 180 seats)	S4	120	2.0m	30	rp-steep-5-groups	normal	1075	1073.0	0	672.0	4054.0
376	A320 (30 rows - 180 seats)	S4	120	2.0m	30	rp-steep-6-groups	normal	1047	1049.0	0	522.0	3205.0
378	A320 (30 rows - 180 seats)	S4	120	2.0m	30	rp-3-groups	normal	1068	1068.0	0	1302.0	6007.0
374	A320 (30 rows - 180 seats)	S4	120	2.0m	30	rp-steep-4-groups	normal	1072	1071.0	0	886.0	4796.0
379	A320 (30 rows - 180 seats)	S4	120	2.0m	30	rp-spread-4-groups	normal	1046	1046.0	0	953.0	4853.0
380	A320 (30 rows - 180 seats)	S4	120	2.0m	30	rp-spread-5-groups	normal	1034	1033.0	0	708.0	3961.0
381	A320 (30 rows - 180 seats)	S4	120	2.0m	30	rp-spread-6-groups	normal	1052	1052.0	0	525.0	3901.0
383	A320 (30 rows - 180 seats)	S4	120	2.0m	30	rp-steep-5-groups	normal	1019	1017.0	0	723.0	3563.0
384	A320 (30 rows - 180 seats)	S4	120	2.0m	30	rp-steep-6-groups	normal	1019	1021.0	0	520.0	3132.0
382	A320 (30 rows - 180 seats)	S4	120	2.0m	30	rp-steep-4-groups	normal	1037	1036.0	0	859.0	4614.0
385	A320 (30 rows - 180 seats)	S4	120	2.0m	30	rp-2-groups	normal	1065	1069.0	0	2719.0	7526.0
386	A320 (30 rows - 180 seats)	S4	120	2.0m	30	rp-3-groups	normal	1056	1056.0	0	1202.0	5699.0
387	A320 (30 rows - 180 seats)	S4	120	2.0m	30	rp-spread-4-groups	normal	1053	1053.0	0	892.0	4897.0
388	A320 (30 rows - 180 seats)	S4	120	2.0m	30	rp-spread-5-groups	normal	1016	1014.0	0	649.0	4149.0
389	A320 (30 rows - 180 seats)	S4	120	2.0m	30	rp-spread-6-groups	normal	1033	1034.0	0	495.0	3506.0
390	A320 (30 rows - 180 seats)	S4	120	2.0m	30	rp-steep-4-groups	normal	1057	1056.0	0	782.0	4473.0
391	A320 (30 rows - 180 seats)	S4	120	2.0m	30	rp-steep-5-groups	normal	1054	1052.0	0	648.0	3898.0
392	A320 (30 rows - 180 seats)	S4	120	2.0m	30	rp-steep-6-groups	normal	1073	1075.0	0	539.0	3380.0
393	A320 (30 rows - 180 seats)	S4	120	2.0m	30	rp-2-groups	normal	1077	1081.0	0	2682.0	6904.0
394	A320 (30 rows - 180 seats)	S4	120	2.0m	30	rp-3-groups	normal	1057	1057.0	0	1328.0	6181.0
395	A320 (30 rows - 180 seats)	S4	120	2.0m	30	rp-spread-4-groups	normal	1044	1044.0	0	812.0	5233.0
396	A320 (30 rows - 180 seats)	S4	120	2.0m	30	rp-spread-5-groups	normal	1026	1025.0	0	535.0	4396.0
397	A320 (30 rows - 180 seats)	S4	120	2.0m	30	rp-spread-6-groups	normal	1051	1051.0	0	461.0	3701.0
399	A320 (30 rows - 180 seats)	S4	120	2.0m	30	rp-steep-5-groups	normal	1025	1024.0	0	618.0	3608.0
398	A320 (30 rows - 180 seats)	S4	120	2.0m	30	rp-steep-4-groups	normal	1083	1083.0	0	956.0	5044.0
401	A320 (30 rows - 180 seats)	S4	120	2.0m	30	rp-2-groups	normal	1029	1034.0	0	2430.0	7215.0
400	A320 (30 rows - 180 seats)	S4	120	2.0m	30	rp-steep-6-groups	normal	1054	1056.0	0	499.0	3268.0
402	A320 (30 rows - 180 seats)	S4	120	2.0m	30	rp-3-groups	normal	1075	1075.0	0	1238.0	5909.0
403	A320 (30 rows - 180 seats)	S4	120	2.0m	30	rp-spread-4-groups	normal	1006	1007.0	0	820.0	5007.0
404	A320 (30 rows - 180 seats)	S4	120	2.0m	30	rp-spread-5-groups	normal	1043	1042.0	0	507.0	4006.0
405	A320 (30 rows - 180 seats)	S4	120	2.0m	30	rp-spread-6-groups	normal	1042	1042.0	0	504.0	4039.0
407	A320 (30 rows - 180 seats)	S4	120	2.0m	30	rp-steep-5-groups	normal	1047	1046.0	0	576.0	3786.0
406	A320 (30 rows - 180 seats)	S4	120	2.0m	30	rp-steep-4-groups	normal	1077	1077.0	0	1009.0	4963.0
408	A320 (30 rows - 180 seats)	S4	120	2.0m	30	rp-steep-6-groups	normal	1061	1063.0	0	498.0	3360.0
409	A320 (30 rows - 180 seats)	S4	120	2.0m	30	rp-2-groups	normal	1032	1037.0	0	2330.0	7793.0
411	A320 (30 rows - 180 seats)	S4	120	2.0m	30	rp-spread-4-groups	normal	1068	1068.0	0	636.0	5155.0
410	A320 (30 rows - 180 seats)	S4	120	2.0m	30	rp-3-groups	normal	1082	1082.0	0	1306.0	5828.0
412	A320 (30 rows - 180 seats)	S4	120	2.0m	30	rp-spread-5-groups	normal	1039	1037.0	0	699.0	4114.0
413	A320 (30 rows - 180 seats)	S4	120	2.0m	30	rp-spread-6-groups	normal	1066	1066.0	0	564.0	3724.0
414	A320 (30 rows - 180 seats)	S4	120	2.0m	30	rp-steep-4-groups	normal	1033	1032.0	0	763.0	4675.0
415	A320 (30 rows - 180 seats)	S4	120	2.0m	30	rp-steep-5-groups	normal	1062	1061.0	0	666.0	3807.0
416	A320 (30 rows - 180 seats)	S4	120	2.0m	30	rp-steep-6-groups	normal	1044	1046.0	0	523.0	3286.0
417	A320 (30 rows - 180 seats)	S4	120	2.0m	30	rp-2-groups	normal	1100	1105.0	0	2325.0	7655.0
418	A320 (30 rows - 180 seats)	S4	120	2.0m	30	rp-3-groups	normal	1051	1051.0	0	1449.0	5949.0
420	A320 (30 rows - 180 seats)	S4	120	2.0m	30	rp-spread-5-groups	normal	1088	1087.0	0	706.0	4219.0
419	A320 (30 rows - 180 seats)	S4	120	2.0m	30	rp-spread-4-groups	normal	1076	1076.0	0	788.0	5502.0
421	A320 (30 rows - 180 seats)	S4	120	2.0m	30	rp-spread-6-groups	normal	1006	1007.0	0	580.0	3888.0
422	A320 (30 rows - 180 seats)	S4	120	2.0m	30	rp-steep-4-groups	normal	1061	1061.0	0	977.0	4647.0
423	A320 (30 rows - 180 seats)	S4	120	2.0m	30	rp-steep-5-groups	normal	1053	1052.0	0	597.0	3688.0
424	A320 (30 rows - 180 seats)	S4	120	2.0m	30	rp-steep-6-groups	normal	1041	1043.0	0	565.0	3340.0
425	A320 (30 rows - 180 seats)	S4	120	2.0m	30	rp-2-groups	normal	1074	1079.0	0	2823.0	7494.0
426	A320 (30 rows - 180 seats)	S4	120	2.0m	30	rp-3-groups	normal	1027	1027.0	0	1296.0	5865.0
427	A320 (30 rows - 180 seats)	S4	120	2.0m	30	rp-spread-4-groups	normal	1022	1022.0	0	778.0	5359.0
429	A320 (30 rows - 180 seats)	S4	120	2.0m	30	rp-spread-6-groups	normal	1029	1030.0	0	411.0	3540.0
428	A320 (30 rows - 180 seats)	S4	120	2.0m	30	rp-spread-5-groups	normal	1058	1057.0	0	636.0	4164.0
430	A320 (30 rows - 180 seats)	S4	120	2.0m	30	rp-steep-4-groups	normal	1065	1064.0	0	777.0	4854.0
431	A320 (30 rows - 180 seats)	S4	120	2.0m	30	rp-steep-5-groups	normal	1027	1026.0	0	683.0	3781.0
433	A320 (30 rows - 180 seats)	S4	120	2.0m	30	rp-2-groups	normal	1079	1084.0	0	2140.0	6872.0
432	A320 (30 rows - 180 seats)	S4	120	2.0m	30	rp-steep-6-groups	normal	1064	1065.0	0	573.0	3263.0
434	A320 (30 rows - 180 seats)	S4	120	2.0m	30	rp-3-groups	normal	1063	1062.0	0	1677.0	5661.0
435	A320 (30 rows - 180 seats)	S4	120	2.0m	30	rp-spread-4-groups	normal	1067	1068.0	0	887.0	5125.0
436	A320 (30 rows - 180 seats)	S4	120	2.0m	30	rp-spread-5-groups	normal	1056	1055.0	0	570.0	4123.0
437	A320 (30 rows - 180 seats)	S4	120	2.0m	30	rp-spread-6-groups	normal	1044	1044.0	0	433.0	3725.0
438	A320 (30 rows - 180 seats)	S4	120	2.0m	30	rp-steep-4-groups	normal	1069	1068.0	0	978.0	4823.0
439	A320 (30 rows - 180 seats)	S4	120	2.0m	30	rp-steep-5-groups	normal	1051	1050.0	0	583.0	3818.0
441	A320 (30 rows - 180 seats)	S4	120	2.0m	30	rp-2-groups	normal	1066	1070.0	0	2631.0	7212.0
440	A320 (30 rows - 180 seats)	S4	120	2.0m	30	rp-steep-6-groups	normal	1088	1089.0	0	613.0	3339.0
442	A320 (30 rows - 180 seats)	S4	120	2.0m	30	rp-3-groups	normal	1012	1012.0	0	1313.0	5633.0
443	A320 (30 rows - 180 seats)	S4	120	2.0m	30	rp-spread-4-groups	normal	1030	1030.0	0	947.0	5214.0
444	A320 (30 rows - 180 seats)	S4	120	2.0m	30	rp-spread-5-groups	normal	1039	1037.0	0	663.0	4224.0
446	A320 (30 rows - 180 seats)	S4	120	2.0m	30	rp-steep-4-groups	normal	1037	1037.0	0	733.0	4986.0
447	A320 (30 rows - 180 seats)	S4	120	2.0m	30	rp-steep-5-groups	normal	1073	1072.0	0	702.0	3736.0
448	A320 (30 rows - 180 seats)	S4	120	2.0m	30	rp-steep-6-groups	normal	1036	1037.0	0	608.0	3178.0
445	A320 (30 rows - 180 seats)	S4	120	2.0m	30	rp-spread-6-groups	normal	1076	1076.0	0	491.0	3524.0
449	A320 (30 rows - 180 seats)	S4	120	2.0m	30	rp-2-groups	normal	1065	1069.0	0	2441.0	7287.0
450	A320 (30 rows - 180 seats)	S4	120	2.0m	30	rp-3-groups	normal	1016	1016.0	0	1300.0	5840.0
451	A320 (30 rows - 180 seats)	S4	120	2.0m	30	rp-spread-4-groups	normal	1016	1017.0	0	889.0	5119.0
452	A320 (30 rows - 180 seats)	S4	120	2.0m	30	rp-spread-5-groups	normal	1022	1021.0	0	602.0	4278.0
453	A320 (30 rows - 180 seats)	S4	120	2.0m	30	rp-spread-6-groups	normal	999	999.0	0	509.0	3600.0
454	A320 (30 rows - 180 seats)	S4	120	2.0m	30	rp-steep-4-groups	normal	1070	1069.0	0	1005.0	4709.0
455	A320 (30 rows - 180 seats)	S4	120	2.0m	30	rp-steep-5-groups	normal	1047	1046.0	0	642.0	3821.0
457	A320 (30 rows - 180 seats)	S4	120	2.0m	30	rp-2-groups	normal	1099	1103.0	0	2406.0	7564.0
456	A320 (30 rows - 180 seats)	S4	120	2.0m	30	rp-steep-6-groups	normal	1107	1109.0	0	549.0	3432.0
458	A320 (30 rows - 180 seats)	S4	120	2.0m	30	rp-3-groups	normal	1031	1031.0	0	1456.0	5538.0
459	A320 (30 rows - 180 seats)	S4	120	2.0m	30	rp-spread-4-groups	normal	1043	1043.0	0	845.0	4750.0
460	A320 (30 rows - 180 seats)	S4	120	2.0m	30	rp-spread-5-groups	normal	1077	1076.0	0	702.0	4257.0
461	A320 (30 rows - 180 seats)	S4	120	2.0m	30	rp-spread-6-groups	normal	1058	1058.0	0	535.0	3857.0
462	A320 (30 rows - 180 seats)	S4	120	2.0m	30	rp-steep-4-groups	normal	1071	1071.0	0	950.0	4822.0
463	A320 (30 rows - 180 seats)	S4	120	2.0m	30	rp-steep-5-groups	normal	1080	1079.0	0	825.0	4059.0
464	A320 (30 rows - 180 seats)	S4	120	2.0m	30	rp-steep-6-groups	normal	1034	1035.0	0	400.0	3116.0
465	A320 (30 rows - 180 seats)	S4	120	2.0m	30	rp-2-groups	normal	1077	1081.0	0	2432.0	8037.0
466	A320 (30 rows - 180 seats)	S4	120	2.0m	30	rp-3-groups	normal	1072	1071.0	0	1322.0	5422.0
467	A320 (30 rows - 180 seats)	S4	120	2.0m	30	rp-spread-4-groups	normal	1060	1060.0	0	1003.0	5459.0
468	A320 (30 rows - 180 seats)	S4	120	2.0m	30	rp-spread-5-groups	normal	1056	1054.0	0	650.0	4349.0
469	A320 (30 rows - 180 seats)	S4	120	2.0m	30	rp-spread-6-groups	normal	1046	1046.0	0	499.0	3819.0
471	A320 (30 rows - 180 seats)	S4	120	2.0m	30	rp-steep-5-groups	normal	1040	1038.0	0	679.0	3836.0
470	A320 (30 rows - 180 seats)	S4	120	2.0m	30	rp-steep-4-groups	normal	1045	1045.0	0	760.0	4842.0
472	A320 (30 rows - 180 seats)	S4	120	2.0m	30	rp-steep-6-groups	normal	1036	1037.0	0	550.0	3070.0
474	A320 (30 rows - 180 seats)	S4	120	2.0m	30	rp-3-groups	normal	1063	1063.0	0	1234.0	5751.0
473	A320 (30 rows - 180 seats)	S4	120	2.0m	30	rp-2-groups	normal	1073	1077.0	0	2949.0	8112.0
475	A320 (30 rows - 180 seats)	S4	120	2.0m	30	rp-spread-4-groups	normal	1054	1054.0	0	913.0	5087.0
476	A320 (30 rows - 180 seats)	S4	120	2.0m	30	rp-spread-5-groups	normal	1072	1071.0	0	718.0	4436.0
477	A320 (30 rows - 180 seats)	S4	120	2.0m	30	rp-spread-6-groups	normal	1038	1038.0	0	469.0	3432.0
478	A320 (30 rows - 180 seats)	S4	120	2.0m	30	rp-steep-4-groups	normal	1048	1047.0	0	793.0	4475.0
479	A320 (30 rows - 180 seats)	S4	120	2.0m	30	rp-steep-5-groups	normal	1059	1058.0	0	662.0	3687.0
481	A320 (30 rows - 180 seats)	S4	120	2.0m	30	rp-2-groups	normal	1055	1059.0	0	2390.0	7685.0
480	A320 (30 rows - 180 seats)	S4	120	2.0m	30	rp-steep-6-groups	normal	1059	1061.0	0	513.0	3224.0
483	A320 (30 rows - 180 seats)	S4	120	2.0m	30	rp-spread-4-groups	normal	1051	1051.0	0	998.0	4898.0
482	A320 (30 rows - 180 seats)	S4	120	2.0m	30	rp-3-groups	normal	1074	1074.0	0	1327.0	5738.0
484	A320 (30 rows - 180 seats)	S4	120	2.0m	30	rp-spread-5-groups	normal	1082	1080.0	0	670.0	4180.0
485	A320 (30 rows - 180 seats)	S4	120	2.0m	30	rp-spread-6-groups	normal	1056	1056.0	0	632.0	3643.0
486	A320 (30 rows - 180 seats)	S4	120	2.0m	30	rp-steep-4-groups	normal	1066	1066.0	0	785.0	4675.0
487	A320 (30 rows - 180 seats)	S4	120	2.0m	30	rp-steep-5-groups	normal	1041	1039.0	0	638.0	3634.0
489	A320 (30 rows - 180 seats)	S4	120	2.0m	30	rp-2-groups	normal	1063	1068.0	0	2781.0	7130.0
488	A320 (30 rows - 180 seats)	S4	120	2.0m	30	rp-steep-6-groups	normal	1055	1057.0	0	557.0	3281.0
490	A320 (30 rows - 180 seats)	S4	120	2.0m	30	rp-3-groups	normal	1060	1060.0	0	1224.0	5493.0
491	A320 (30 rows - 180 seats)	S4	120	2.0m	30	rp-spread-4-groups	normal	1052	1052.0	0	708.0	5016.0
492	A320 (30 rows - 180 seats)	S4	120	2.0m	30	rp-spread-5-groups	normal	1036	1034.0	0	731.0	4340.0
493	A320 (30 rows - 180 seats)	S4	120	2.0m	30	rp-spread-6-groups	normal	1035	1035.0	0	409.0	3593.0
494	A320 (30 rows - 180 seats)	S4	120	2.0m	30	rp-steep-4-groups	normal	1055	1055.0	0	801.0	4662.0
495	A320 (30 rows - 180 seats)	S4	120	2.0m	30	rp-steep-5-groups	normal	1014	1012.0	0	515.0	3675.0
497	A320 (30 rows - 180 seats)	S4	120	2.0m	30	rp-2-groups	normal	1077	1081.0	0	2418.0	6900.0
496	A320 (30 rows - 180 seats)	S4	120	2.0m	30	rp-steep-6-groups	normal	1064	1066.0	0	516.0	3501.0
498	A320 (30 rows - 180 seats)	S4	120	2.0m	30	rp-3-groups	normal	1074	1074.0	0	1429.0	5475.0
500	A320 (30 rows - 180 seats)	S4	120	2.0m	30	rp-spread-5-groups	normal	1019	1018.0	0	679.0	4150.0
499	A320 (30 rows - 180 seats)	S4	120	2.0m	30	rp-spread-4-groups	normal	1066	1066.0	0	871.0	5369.0
501	A320 (30 rows - 180 seats)	S4	120	2.0m	30	rp-spread-6-groups	normal	1024	1025.0	0	559.0	3565.0
502	A320 (30 rows - 180 seats)	S4	120	2.0m	30	rp-steep-4-groups	normal	1023	1023.0	0	903.0	4479.0
503	A320 (30 rows - 180 seats)	S4	120	2.0m	30	rp-steep-5-groups	normal	1047	1046.0	0	649.0	3993.0
505	A320 (30 rows - 180 seats)	S4	120	2.0m	30	rp-2-groups	normal	1048	1052.0	0	2181.0	7504.0
504	A320 (30 rows - 180 seats)	S4	120	2.0m	30	rp-steep-6-groups	normal	1040	1041.0	0	382.0	3274.0
506	A320 (30 rows - 180 seats)	S4	120	2.0m	30	rp-3-groups	normal	1048	1047.0	0	1320.0	5838.0
507	A320 (30 rows - 180 seats)	S4	120	2.0m	30	rp-spread-4-groups	normal	1090	1090.0	0	777.0	5477.0
508	A320 (30 rows - 180 seats)	S4	120	2.0m	30	rp-spread-5-groups	normal	1014	1012.0	0	558.0	4082.0
509	A320 (30 rows - 180 seats)	S4	120	2.0m	30	rp-spread-6-groups	normal	1055	1055.0	0	505.0	3745.0
510	A320 (30 rows - 180 seats)	S4	120	2.0m	30	rp-steep-4-groups	normal	1033	1032.0	0	890.0	4774.0
511	A320 (30 rows - 180 seats)	S4	120	2.0m	30	rp-steep-5-groups	normal	1026	1025.0	0	613.0	3742.0
513	A320 (30 rows - 180 seats)	S4	120	2.0m	30	rp-2-groups	normal	1048	1053.0	0	2105.0	7197.0
512	A320 (30 rows - 180 seats)	S4	120	2.0m	30	rp-steep-6-groups	normal	1086	1088.0	0	551.0	3463.0
514	A320 (30 rows - 180 seats)	S4	120	2.0m	30	rp-3-groups	normal	1023	1023.0	0	1452.0	6065.0
515	A320 (30 rows - 180 seats)	S4	120	2.0m	30	rp-spread-4-groups	normal	1009	1009.0	0	893.0	5160.0
517	A320 (30 rows - 180 seats)	S4	120	2.0m	30	rp-spread-6-groups	normal	1040	1040.0	0	492.0	3905.0
516	A320 (30 rows - 180 seats)	S4	120	2.0m	30	rp-spread-5-groups	normal	1036	1035.0	0	676.0	4069.0
519	A320 (30 rows - 180 seats)	S4	120	2.0m	30	rp-steep-5-groups	normal	1036	1034.0	0	670.0	3765.0
518	A320 (30 rows - 180 seats)	S4	120	2.0m	30	rp-steep-4-groups	normal	1044	1044.0	0	763.0	4773.0
520	A320 (30 rows - 180 seats)	S4	120	2.0m	30	rp-steep-6-groups	normal	1023	1024.0	0	509.0	3326.0
521	A320 (30 rows - 180 seats)	S4	120	2.0m	30	rp-2-groups	normal	1070	1074.0	0	2385.0	7478.0
522	A320 (30 rows - 180 seats)	S4	120	2.0m	30	rp-3-groups	normal	1059	1058.0	0	1242.0	5878.0
523	A320 (30 rows - 180 seats)	S4	120	2.0m	30	rp-spread-4-groups	normal	1054	1054.0	0	968.0	4958.0
524	A320 (30 rows - 180 seats)	S4	120	2.0m	30	rp-spread-5-groups	normal	1053	1052.0	0	684.0	4277.0
526	A320 (30 rows - 180 seats)	S4	120	2.0m	30	rp-steep-4-groups	normal	1050	1049.0	0	800.0	4786.0
527	A320 (30 rows - 180 seats)	S4	120	2.0m	30	rp-steep-5-groups	normal	1043	1042.0	0	652.0	3985.0
528	A320 (30 rows - 180 seats)	S4	120	2.0m	30	rp-steep-6-groups	normal	1053	1055.0	0	512.0	3452.0
525	A320 (30 rows - 180 seats)	S4	120	2.0m	30	rp-spread-6-groups	normal	1058	1058.0	0	645.0	3647.0
529	A320 (30 rows - 180 seats)	S4	120	2.0m	30	rp-2-groups	normal	1053	1058.0	0	2372.0	7475.0
530	A320 (30 rows - 180 seats)	S4	120	2.0m	30	rp-3-groups	normal	1053	1052.0	0	1297.0	5803.0
531	A320 (30 rows - 180 seats)	S4	120	2.0m	30	rp-spread-4-groups	normal	1072	1072.0	0	985.0	5258.0
532	A320 (30 rows - 180 seats)	S4	120	2.0m	30	rp-spread-5-groups	normal	1032	1031.0	0	616.0	4137.0
534	A320 (30 rows - 180 seats)	S4	120	2.0m	30	rp-steep-4-groups	normal	1054	1053.0	0	967.0	4764.0
533	A320 (30 rows - 180 seats)	S4	120	2.0m	30	rp-spread-6-groups	normal	1072	1072.0	0	593.0	3814.0
535	A320 (30 rows - 180 seats)	S4	120	2.0m	30	rp-steep-5-groups	normal	1021	1020.0	0	520.0	3770.0
537	A320 (30 rows - 180 seats)	S4	120	2.0m	30	rp-2-groups	normal	1108	1112.0	0	2762.0	7412.0
538	A320 (30 rows - 180 seats)	S4	120	2.0m	30	rp-3-groups	normal	1072	1072.0	0	1236.0	5925.0
536	A320 (30 rows - 180 seats)	S4	120	2.0m	30	rp-steep-6-groups	normal	1084	1086.0	0	492.0	3261.0
539	A320 (30 rows - 180 seats)	S4	120	2.0m	30	rp-spread-4-groups	normal	1073	1073.0	0	898.0	5218.0
540	A320 (30 rows - 180 seats)	S4	120	2.0m	30	rp-spread-5-groups	normal	1060	1058.0	0	699.0	4337.0
542	A320 (30 rows - 180 seats)	S4	120	2.0m	30	rp-steep-4-groups	normal	1062	1062.0	0	852.0	4661.0
541	A320 (30 rows - 180 seats)	S4	120	2.0m	30	rp-spread-6-groups	normal	1064	1064.0	0	466.0	3648.0
543	A320 (30 rows - 180 seats)	S4	120	2.0m	30	rp-steep-5-groups	normal	1079	1078.0	0	715.0	3770.0
545	A320 (30 rows - 180 seats)	S4	120	2.0m	30	rp-2-groups	normal	1054	1059.0	0	2410.0	7411.0
544	A320 (30 rows - 180 seats)	S4	120	2.0m	30	rp-steep-6-groups	normal	1072	1074.0	0	415.0	3255.0
546	A320 (30 rows - 180 seats)	S4	120	2.0m	30	rp-3-groups	normal	1038	1038.0	0	1410.0	5859.0
547	A320 (30 rows - 180 seats)	S4	120	2.0m	30	rp-spread-4-groups	normal	1019	1019.0	0	866.0	4932.0
548	A320 (30 rows - 180 seats)	S4	120	2.0m	30	rp-spread-5-groups	normal	1081	1080.0	0	678.0	4319.0
550	A320 (30 rows - 180 seats)	S4	120	2.0m	30	rp-steep-4-groups	normal	1042	1041.0	0	866.0	4817.0
549	A320 (30 rows - 180 seats)	S4	120	2.0m	30	rp-spread-6-groups	normal	1075	1075.0	0	451.0	3690.0
551	A320 (30 rows - 180 seats)	S4	120	2.0m	30	rp-steep-5-groups	normal	1041	1040.0	0	490.0	4063.0
552	A320 (30 rows - 180 seats)	S4	120	2.0m	30	rp-steep-6-groups	normal	1027	1029.0	0	588.0	3205.0
553	A320 (30 rows - 180 seats)	S4	120	2.0m	30	rp-2-groups	normal	1094	1098.0	0	2390.0	7912.0
555	A320 (30 rows - 180 seats)	S4	120	2.0m	30	rp-spread-4-groups	normal	1027	1027.0	0	843.0	4961.0
554	A320 (30 rows - 180 seats)	S4	120	2.0m	30	rp-3-groups	normal	1014	1014.0	0	1342.0	6055.0
556	A320 (30 rows - 180 seats)	S4	120	2.0m	30	rp-spread-5-groups	normal	1052	1050.0	0	727.0	4269.0
558	A320 (30 rows - 180 seats)	S4	120	2.0m	30	rp-steep-4-groups	normal	1066	1066.0	0	1042.0	4778.0
559	A320 (30 rows - 180 seats)	S4	120	2.0m	30	rp-steep-5-groups	normal	1040	1039.0	0	634.0	3878.0
557	A320 (30 rows - 180 seats)	S4	120	2.0m	30	rp-spread-6-groups	normal	1067	1068.0	0	441.0	3792.0
561	A320 (30 rows - 180 seats)	S4	120	2.0m	30	rp-2-groups	normal	1030	1034.0	0	2247.0	7543.0
560	A320 (30 rows - 180 seats)	S4	120	2.0m	30	rp-steep-6-groups	normal	1054	1055.0	0	515.0	3321.0
562	A320 (30 rows - 180 seats)	S4	120	2.0m	30	rp-3-groups	normal	1015	1014.0	0	1016.0	5810.0
563	A320 (30 rows - 180 seats)	S4	120	2.0m	30	rp-spread-4-groups	normal	1038	1039.0	0	1023.0	4740.0
564	A320 (30 rows - 180 seats)	S4	120	2.0m	30	rp-spread-5-groups	normal	1053	1051.0	0	562.0	3967.0
565	A320 (30 rows - 180 seats)	S4	120	2.0m	30	rp-spread-6-groups	normal	1044	1044.0	0	575.0	3841.0
566	A320 (30 rows - 180 seats)	S4	120	2.0m	30	rp-steep-4-groups	normal	1028	1028.0	0	891.0	4543.0
567	A320 (30 rows - 180 seats)	S4	120	2.0m	30	rp-steep-5-groups	normal	1032	1031.0	0	661.0	3829.0
569	A320 (30 rows - 180 seats)	S4	120	2.0m	30	rp-2-groups	normal	1091	1095.0	0	2192.0	7680.0
568	A320 (30 rows - 180 seats)	S4	120	2.0m	30	rp-steep-6-groups	normal	1033	1034.0	0	477.0	3090.0
570	A320 (30 rows - 180 seats)	S4	120	2.0m	30	rp-3-groups	normal	1055	1055.0	0	1363.0	5751.0
571	A320 (30 rows - 180 seats)	S4	120	2.0m	30	rp-spread-4-groups	normal	1059	1059.0	0	786.0	5134.0
572	A320 (30 rows - 180 seats)	S4	120	2.0m	30	rp-spread-5-groups	normal	1030	1028.0	0	642.0	4201.0
574	A320 (30 rows - 180 seats)	S4	120	2.0m	30	rp-steep-4-groups	normal	1023	1022.0	0	935.0	4507.0
573	A320 (30 rows - 180 seats)	S4	120	2.0m	30	rp-spread-6-groups	normal	1070	1071.0	0	466.0	3891.0
575	A320 (30 rows - 180 seats)	S4	120	2.0m	30	rp-steep-5-groups	normal	1048	1047.0	0	674.0	3659.0
576	A320 (30 rows - 180 seats)	S4	120	2.0m	30	rp-steep-6-groups	normal	1035	1036.0	0	472.0	3195.0
577	A320 (30 rows - 180 seats)	S4	120	2.0m	30	rp-2-groups	normal	1068	1072.0	0	1899.0	7641.0
578	A320 (30 rows - 180 seats)	S4	120	2.0m	30	rp-3-groups	normal	1066	1066.0	0	1541.0	5980.0
579	A320 (30 rows - 180 seats)	S4	120	2.0m	30	rp-spread-4-groups	normal	1040	1040.0	0	925.0	5180.0
580	A320 (30 rows - 180 seats)	S4	120	2.0m	30	rp-spread-5-groups	normal	1035	1034.0	0	874.0	4054.0
582	A320 (30 rows - 180 seats)	S4	120	2.0m	30	rp-steep-4-groups	normal	1034	1034.0	0	901.0	4406.0
581	A320 (30 rows - 180 seats)	S4	120	2.0m	30	rp-spread-6-groups	normal	1059	1059.0	0	531.0	3687.0
583	A320 (30 rows - 180 seats)	S4	120	2.0m	30	rp-steep-5-groups	normal	1048	1047.0	0	639.0	3946.0
585	A320 (30 rows - 180 seats)	S4	120	2.0m	30	rp-2-groups	normal	1077	1082.0	0	2612.0	7282.0
584	A320 (30 rows - 180 seats)	S4	120	2.0m	30	rp-steep-6-groups	normal	1068	1070.0	0	471.0	3314.0
586	A320 (30 rows - 180 seats)	S4	120	2.0m	30	rp-3-groups	normal	1063	1063.0	0	1321.0	5578.0
587	A320 (30 rows - 180 seats)	S4	120	2.0m	30	rp-spread-4-groups	normal	1077	1077.0	0	1132.0	5281.0
588	A320 (30 rows - 180 seats)	S4	120	2.0m	30	rp-spread-5-groups	normal	1045	1043.0	0	724.0	4165.0
590	A320 (30 rows - 180 seats)	S4	120	2.0m	30	rp-steep-4-groups	normal	1054	1054.0	0	965.0	4830.0
589	A320 (30 rows - 180 seats)	S4	120	2.0m	30	rp-spread-6-groups	normal	1094	1094.0	0	531.0	3695.0
591	A320 (30 rows - 180 seats)	S4	120	2.0m	30	rp-steep-5-groups	normal	1046	1045.0	0	705.0	3858.0
593	A320 (30 rows - 180 seats)	S4	120	2.0m	30	rp-2-groups	normal	1049	1054.0	0	2073.0	7062.0
594	A320 (30 rows - 180 seats)	S4	120	2.0m	30	rp-3-groups	normal	1074	1074.0	0	1144.0	5578.0
592	A320 (30 rows - 180 seats)	S4	120	2.0m	30	rp-steep-6-groups	normal	1051	1052.0	0	395.0	3310.0
595	A320 (30 rows - 180 seats)	S4	120	2.0m	30	rp-spread-4-groups	normal	1022	1022.0	0	886.0	5437.0
596	A320 (30 rows - 180 seats)	S4	120	2.0m	30	rp-spread-5-groups	normal	1059	1058.0	0	608.0	4310.0
597	A320 (30 rows - 180 seats)	S4	120	2.0m	30	rp-spread-6-groups	normal	1036	1036.0	0	496.0	3771.0
601	A320 (30 rows - 180 seats)	S4	120	2.0m	30	rp-2-groups	normal	1050	1055.0	0	2303.0	7249.0
598	A320 (30 rows - 180 seats)	S4	120	2.0m	30	rp-steep-4-groups	normal	1109	1108.0	0	831.0	4959.0
600	A320 (30 rows - 180 seats)	S4	120	2.0m	30	rp-steep-6-groups	normal	1073	1075.0	0	543.0	3283.0
599	A320 (30 rows - 180 seats)	S4	120	2.0m	30	rp-steep-5-groups	normal	1087	1085.0	0	599.0	4043.0
602	A320 (30 rows - 180 seats)	S4	120	2.0m	30	rp-3-groups	normal	1049	1049.0	0	1201.0	5536.0
604	A320 (30 rows - 180 seats)	S4	120	2.0m	30	rp-spread-5-groups	normal	1041	1039.0	0	669.0	3943.0
603	A320 (30 rows - 180 seats)	S4	120	2.0m	30	rp-spread-4-groups	normal	1052	1052.0	0	875.0	4835.0
605	A320 (30 rows - 180 seats)	S4	120	2.0m	30	rp-spread-6-groups	normal	1050	1051.0	0	566.0	3598.0
607	A320 (30 rows - 180 seats)	S4	120	2.0m	30	rp-steep-5-groups	normal	1074	1073.0	0	676.0	3980.0
609	A320 (30 rows - 180 seats)	S4	120	2.0m	30	rp-2-groups	normal	1122	1126.0	0	2607.0	8363.0
606	A320 (30 rows - 180 seats)	S4	120	2.0m	30	rp-steep-4-groups	normal	1079	1078.0	0	907.0	4980.0
608	A320 (30 rows - 180 seats)	S4	120	2.0m	30	rp-steep-6-groups	normal	1065	1066.0	0	551.0	3243.0
610	A320 (30 rows - 180 seats)	S4	120	2.0m	30	rp-3-groups	normal	1053	1053.0	0	1292.0	5930.0
611	A320 (30 rows - 180 seats)	S4	120	2.0m	30	rp-spread-4-groups	normal	1101	1101.0	0	937.0	5188.0
612	A320 (30 rows - 180 seats)	S4	120	2.0m	30	rp-spread-5-groups	normal	1061	1059.0	0	651.0	4131.0
613	A320 (30 rows - 180 seats)	S4	120	2.0m	30	rp-spread-6-groups	normal	1033	1033.0	0	518.0	3716.0
617	A320 (30 rows - 180 seats)	S4	120	2.0m	30	rp-2-groups	normal	1078	1082.0	0	2306.0	7124.0
615	A320 (30 rows - 180 seats)	S4	120	2.0m	30	rp-steep-5-groups	normal	1046	1045.0	0	556.0	3770.0
614	A320 (30 rows - 180 seats)	S4	120	2.0m	30	rp-steep-4-groups	normal	1055	1054.0	0	893.0	4703.0
616	A320 (30 rows - 180 seats)	S4	120	2.0m	30	rp-steep-6-groups	normal	1078	1079.0	0	622.0	3375.0
618	A320 (30 rows - 180 seats)	S4	120	2.0m	30	rp-3-groups	normal	1047	1047.0	0	1540.0	5895.0
619	A320 (30 rows - 180 seats)	S4	120	2.0m	30	rp-spread-4-groups	normal	1060	1060.0	0	926.0	5431.0
620	A320 (30 rows - 180 seats)	S4	120	2.0m	30	rp-spread-5-groups	normal	1006	1004.0	0	690.0	3943.0
625	A320 (30 rows - 180 seats)	S4	120	2.0m	30	rp-2-groups	normal	1053	1058.0	0	2517.0	7052.0
621	A320 (30 rows - 180 seats)	S4	120	2.0m	30	rp-spread-6-groups	normal	1076	1076.0	0	433.0	3807.0
622	A320 (30 rows - 180 seats)	S4	120	2.0m	30	rp-steep-4-groups	normal	1062	1062.0	0	930.0	4874.0
623	A320 (30 rows - 180 seats)	S4	120	2.0m	30	rp-steep-5-groups	normal	1087	1086.0	0	688.0	4031.0
624	A320 (30 rows - 180 seats)	S4	120	2.0m	30	rp-steep-6-groups	normal	1051	1053.0	0	495.0	3370.0
626	A320 (30 rows - 180 seats)	S4	120	2.0m	30	rp-3-groups	normal	1076	1076.0	0	1327.0	5739.0
627	A320 (30 rows - 180 seats)	S4	120	2.0m	30	rp-spread-4-groups	normal	1036	1037.0	0	898.0	4897.0
628	A320 (30 rows - 180 seats)	S4	120	2.0m	30	rp-spread-5-groups	normal	1010	1009.0	0	641.0	4154.0
633	A320 (30 rows - 180 seats)	S4	120	2.0m	30	rp-2-groups	normal	1064	1068.0	0	2768.0	8122.0
630	A320 (30 rows - 180 seats)	S4	120	2.0m	30	rp-steep-4-groups	normal	1032	1031.0	0	758.0	4813.0
629	A320 (30 rows - 180 seats)	S4	120	2.0m	30	rp-spread-6-groups	normal	1074	1074.0	0	502.0	3982.0
631	A320 (30 rows - 180 seats)	S4	120	2.0m	30	rp-steep-5-groups	normal	1074	1073.0	0	666.0	3887.0
632	A320 (30 rows - 180 seats)	S4	120	2.0m	30	rp-steep-6-groups	normal	1072	1074.0	0	582.0	3384.0
634	A320 (30 rows - 180 seats)	S4	120	2.0m	30	rp-3-groups	normal	1029	1029.0	0	1274.0	5591.0
635	A320 (30 rows - 180 seats)	S4	120	2.0m	30	rp-spread-4-groups	normal	1057	1057.0	0	783.0	5092.0
636	A320 (30 rows - 180 seats)	S4	120	2.0m	30	rp-spread-5-groups	normal	1044	1042.0	0	533.0	4141.0
637	A320 (30 rows - 180 seats)	S4	120	2.0m	30	rp-spread-6-groups	normal	1075	1075.0	0	555.0	3606.0
641	A320 (30 rows - 180 seats)	S4	120	2.0m	30	rp-2-groups	normal	1104	1109.0	0	2492.0	8012.0
639	A320 (30 rows - 180 seats)	S4	120	2.0m	30	rp-steep-5-groups	normal	1071	1070.0	0	684.0	3744.0
638	A320 (30 rows - 180 seats)	S4	120	2.0m	30	rp-steep-4-groups	normal	1094	1093.0	0	1141.0	4792.0
640	A320 (30 rows - 180 seats)	S4	120	2.0m	30	rp-steep-6-groups	normal	1071	1072.0	0	482.0	3224.0
642	A320 (30 rows - 180 seats)	S4	120	2.0m	30	rp-3-groups	normal	1027	1027.0	0	1104.0	5746.0
643	A320 (30 rows - 180 seats)	S4	120	2.0m	30	rp-spread-4-groups	normal	1034	1035.0	0	781.0	5406.0
649	A320 (30 rows - 180 seats)	S4	120	2.0m	30	rp-2-groups	normal	1056	1060.0	0	2600.0	7569.0
647	A320 (30 rows - 180 seats)	S4	120	2.0m	30	rp-steep-5-groups	normal	1045	1044.0	0	545.0	3738.0
645	A320 (30 rows - 180 seats)	S4	120	2.0m	30	rp-spread-6-groups	normal	1069	1070.0	0	581.0	3794.0
644	A320 (30 rows - 180 seats)	S4	120	2.0m	30	rp-spread-5-groups	normal	1039	1038.0	0	581.0	3915.0
646	A320 (30 rows - 180 seats)	S4	120	2.0m	30	rp-steep-4-groups	normal	1106	1105.0	0	891.0	4913.0
648	A320 (30 rows - 180 seats)	S4	120	2.0m	30	rp-steep-6-groups	normal	1051	1052.0	0	475.0	3367.0
650	A320 (30 rows - 180 seats)	S4	120	2.0m	30	rp-3-groups	normal	1063	1063.0	0	1345.0	5482.0
651	A320 (30 rows - 180 seats)	S4	120	2.0m	30	rp-spread-4-groups	normal	1057	1057.0	0	617.0	5126.0
653	A320 (30 rows - 180 seats)	S4	120	2.0m	30	rp-spread-6-groups	normal	1023	1023.0	0	451.0	3644.0
657	A320 (30 rows - 180 seats)	S4	120	2.0m	30	rp-2-groups	normal	1065	1069.0	0	2649.0	7041.0
652	A320 (30 rows - 180 seats)	S4	120	2.0m	30	rp-spread-5-groups	normal	1067	1065.0	0	701.0	4204.0
656	A320 (30 rows - 180 seats)	S4	120	2.0m	30	rp-steep-6-groups	normal	1039	1040.0	0	594.0	3298.0
658	A320 (30 rows - 180 seats)	S4	120	2.0m	30	rp-3-groups	normal	1061	1061.0	0	1409.0	5592.0
654	A320 (30 rows - 180 seats)	S4	120	2.0m	30	rp-steep-4-groups	normal	1072	1072.0	0	820.0	4689.0
655	A320 (30 rows - 180 seats)	S4	120	2.0m	30	rp-steep-5-groups	normal	1056	1055.0	0	776.0	3782.0
659	A320 (30 rows - 180 seats)	S4	120	2.0m	30	rp-spread-4-groups	normal	1021	1021.0	0	783.0	5068.0
661	A320 (30 rows - 180 seats)	S4	120	2.0m	30	rp-spread-6-groups	normal	1047	1047.0	0	404.0	3825.0
660	A320 (30 rows - 180 seats)	S4	120	2.0m	30	rp-spread-5-groups	normal	1041	1039.0	0	594.0	4226.0
662	A320 (30 rows - 180 seats)	S4	120	2.0m	30	rp-steep-4-groups	normal	1012	1012.0	0	874.0	4703.0
665	A320 (30 rows - 180 seats)	S4	120	2.0m	30	rp-2-groups	normal	1076	1080.0	0	2804.0	7435.0
663	A320 (30 rows - 180 seats)	S4	120	2.0m	30	rp-steep-5-groups	normal	1086	1084.0	0	686.0	3912.0
664	A320 (30 rows - 180 seats)	S4	120	2.0m	30	rp-steep-6-groups	normal	1057	1059.0	0	515.0	3129.0
666	A320 (30 rows - 180 seats)	S4	120	2.0m	30	rp-3-groups	normal	1047	1047.0	0	1447.0	5638.0
667	A320 (30 rows - 180 seats)	S4	120	2.0m	30	rp-spread-4-groups	normal	1054	1054.0	0	796.0	5135.0
669	A320 (30 rows - 180 seats)	S4	120	2.0m	30	rp-spread-6-groups	normal	1012	1012.0	0	536.0	3619.0
670	A320 (30 rows - 180 seats)	S4	120	2.0m	30	rp-steep-4-groups	normal	1034	1033.0	0	864.0	4822.0
668	A320 (30 rows - 180 seats)	S4	120	2.0m	30	rp-spread-5-groups	normal	1063	1062.0	0	671.0	4465.0
671	A320 (30 rows - 180 seats)	S4	120	2.0m	30	rp-steep-5-groups	normal	1034	1033.0	0	562.0	3762.0
673	A320 (30 rows - 180 seats)	S4	120	2.0m	30	rp-2-groups	normal	1083	1088.0	0	2389.0	7278.0
672	A320 (30 rows - 180 seats)	S4	120	2.0m	30	rp-steep-6-groups	normal	1068	1069.0	0	538.0	3336.0
674	A320 (30 rows - 180 seats)	S4	120	2.0m	30	rp-3-groups	normal	1035	1035.0	0	1192.0	5772.0
675	A320 (30 rows - 180 seats)	S4	120	2.0m	30	rp-spread-4-groups	normal	1062	1062.0	0	819.0	5121.0
676	A320 (30 rows - 180 seats)	S4	120	2.0m	30	rp-spread-5-groups	normal	1035	1033.0	0	683.0	3939.0
677	A320 (30 rows - 180 seats)	S4	120	2.0m	30	rp-spread-6-groups	normal	1047	1047.0	0	429.0	3855.0
680	A320 (30 rows - 180 seats)	S4	120	2.0m	30	rp-steep-6-groups	normal	1031	1032.0	0	492.0	3371.0
678	A320 (30 rows - 180 seats)	S4	120	2.0m	30	rp-steep-4-groups	normal	1065	1064.0	0	919.0	4813.0
681	A320 (30 rows - 180 seats)	S4	120	2.0m	30	rp-2-groups	normal	1101	1106.0	0	2782.0	7914.0
679	A320 (30 rows - 180 seats)	S4	120	2.0m	30	rp-steep-5-groups	normal	1058	1057.0	0	658.0	3871.0
682	A320 (30 rows - 180 seats)	S4	120	2.0m	30	rp-3-groups	normal	1059	1059.0	0	1526.0	5816.0
683	A320 (30 rows - 180 seats)	S4	120	2.0m	30	rp-spread-4-groups	normal	1062	1062.0	0	765.0	5066.0
684	A320 (30 rows - 180 seats)	S4	120	2.0m	30	rp-spread-5-groups	normal	1021	1020.0	0	631.0	4133.0
685	A320 (30 rows - 180 seats)	S4	120	2.0m	30	rp-spread-6-groups	normal	1034	1034.0	0	503.0	3743.0
686	A320 (30 rows - 180 seats)	S4	120	2.0m	30	rp-steep-4-groups	normal	1029	1029.0	0	1017.0	4781.0
688	A320 (30 rows - 180 seats)	S4	120	2.0m	30	rp-steep-6-groups	normal	1040	1041.0	0	463.0	3026.0
689	A320 (30 rows - 180 seats)	S4	120	2.0m	30	rp-2-groups	normal	1088	1092.0	0	2187.0	7401.0
687	A320 (30 rows - 180 seats)	S4	120	2.0m	30	rp-steep-5-groups	normal	1045	1044.0	0	521.0	3739.0
690	A320 (30 rows - 180 seats)	S4	120	2.0m	30	rp-3-groups	normal	1083	1083.0	0	1583.0	5992.0
691	A320 (30 rows - 180 seats)	S4	120	2.0m	30	rp-spread-4-groups	normal	1007	1007.0	0	813.0	4748.0
692	A320 (30 rows - 180 seats)	S4	120	2.0m	30	rp-spread-5-groups	normal	1021	1019.0	0	678.0	4128.0
693	A320 (30 rows - 180 seats)	S4	120	2.0m	30	rp-spread-6-groups	normal	1040	1040.0	0	474.0	3872.0
694	A320 (30 rows - 180 seats)	S4	120	2.0m	30	rp-steep-4-groups	normal	1046	1045.0	0	885.0	4678.0
697	A320 (30 rows - 180 seats)	S4	120	2.0m	30	rp-2-groups	normal	1085	1090.0	0	2423.0	7602.0
695	A320 (30 rows - 180 seats)	S4	120	2.0m	30	rp-steep-5-groups	normal	1069	1068.0	0	598.0	3716.0
696	A320 (30 rows - 180 seats)	S4	120	2.0m	30	rp-steep-6-groups	normal	1065	1067.0	0	399.0	3061.0
698	A320 (30 rows - 180 seats)	S4	120	2.0m	30	rp-3-groups	normal	1078	1078.0	0	1460.0	5567.0
699	A320 (30 rows - 180 seats)	S4	120	2.0m	30	rp-spread-4-groups	normal	1035	1035.0	0	920.0	4836.0
700	A320 (30 rows - 180 seats)	S4	120	2.0m	30	rp-spread-5-groups	normal	1063	1062.0	0	711.0	4112.0
702	A320 (30 rows - 180 seats)	S4	120	2.0m	30	rp-steep-4-groups	normal	1030	1030.0	0	1023.0	4615.0
703	A320 (30 rows - 180 seats)	S4	120	2.0m	30	rp-steep-5-groups	normal	1042	1041.0	0	657.0	3818.0
701	A320 (30 rows - 180 seats)	S4	120	2.0m	30	rp-spread-6-groups	normal	1075	1075.0	0	710.0	3707.0
705	A320 (30 rows - 180 seats)	S4	120	2.0m	30	rp-2-groups	normal	1057	1061.0	0	2426.0	7396.0
704	A320 (30 rows - 180 seats)	S4	120	2.0m	30	rp-steep-6-groups	normal	1066	1068.0	0	561.0	3205.0
707	A320 (30 rows - 180 seats)	S4	120	2.0m	30	rp-spread-4-groups	normal	1007	1007.0	0	809.0	5103.0
706	A320 (30 rows - 180 seats)	S4	120	2.0m	30	rp-3-groups	normal	1089	1089.0	0	1378.0	6241.0
708	A320 (30 rows - 180 seats)	S4	120	2.0m	30	rp-spread-5-groups	normal	1083	1081.0	0	646.0	4279.0
710	A320 (30 rows - 180 seats)	S4	120	2.0m	30	rp-steep-4-groups	normal	1031	1031.0	0	788.0	4447.0
709	A320 (30 rows - 180 seats)	S4	120	2.0m	30	rp-spread-6-groups	normal	1037	1037.0	0	516.0	3646.0
713	A320 (30 rows - 180 seats)	S4	120	2.0m	30	rp-2-groups	normal	1046	1050.0	0	2551.0	7787.0
712	A320 (30 rows - 180 seats)	S4	120	2.0m	30	rp-steep-6-groups	normal	1057	1058.0	0	479.0	3500.0
711	A320 (30 rows - 180 seats)	S4	120	2.0m	30	rp-steep-5-groups	normal	1048	1046.0	0	579.0	3895.0
714	A320 (30 rows - 180 seats)	S4	120	2.0m	30	rp-3-groups	normal	1037	1037.0	0	1227.0	5818.0
715	A320 (30 rows - 180 seats)	S4	120	2.0m	30	rp-spread-4-groups	normal	1054	1054.0	0	771.0	5147.0
716	A320 (30 rows - 180 seats)	S4	120	2.0m	30	rp-spread-5-groups	normal	1047	1045.0	0	722.0	4251.0
720	A320 (30 rows - 180 seats)	S4	120	2.0m	30	rp-steep-6-groups	normal	1013	1015.0	0	523.0	3251.0
718	A320 (30 rows - 180 seats)	S4	120	2.0m	30	rp-steep-4-groups	normal	1040	1040.0	0	834.0	4520.0
721	A320 (30 rows - 180 seats)	S4	120	2.0m	30	rp-2-groups	normal	1076	1081.0	0	2529.0	7700.0
719	A320 (30 rows - 180 seats)	S4	120	2.0m	30	rp-steep-5-groups	normal	1058	1057.0	0	775.0	3932.0
717	A320 (30 rows - 180 seats)	S4	120	2.0m	30	rp-spread-6-groups	normal	1058	1058.0	0	537.0	4068.0
722	A320 (30 rows - 180 seats)	S4	120	2.0m	30	rp-3-groups	normal	1051	1051.0	0	1411.0	5796.0
724	A320 (30 rows - 180 seats)	S4	120	2.0m	30	rp-spread-5-groups	normal	1041	1039.0	0	593.0	4340.0
723	A320 (30 rows - 180 seats)	S4	120	2.0m	30	rp-spread-4-groups	normal	1076	1076.0	0	865.0	4892.0
727	A320 (30 rows - 180 seats)	S4	120	2.0m	30	rp-steep-5-groups	normal	1032	1031.0	0	714.0	3676.0
726	A320 (30 rows - 180 seats)	S4	120	2.0m	30	rp-steep-4-groups	normal	1041	1041.0	0	922.0	4473.0
729	A320 (30 rows - 180 seats)	S4	120	2.0m	30	rp-2-groups	normal	1065	1069.0	0	2654.0	7566.0
725	A320 (30 rows - 180 seats)	S4	120	2.0m	30	rp-spread-6-groups	normal	1047	1047.0	0	469.0	3825.0
728	A320 (30 rows - 180 seats)	S4	120	2.0m	30	rp-steep-6-groups	normal	1052	1053.0	0	579.0	3216.0
730	A320 (30 rows - 180 seats)	S4	120	2.0m	30	rp-3-groups	normal	1037	1037.0	0	1373.0	5834.0
731	A320 (30 rows - 180 seats)	S4	120	2.0m	30	rp-spread-4-groups	normal	1040	1040.0	0	970.0	5132.0
733	A320 (30 rows - 180 seats)	S4	120	2.0m	30	rp-spread-6-groups	normal	1055	1055.0	0	566.0	3640.0
735	A320 (30 rows - 180 seats)	S4	120	2.0m	30	rp-steep-5-groups	normal	1051	1050.0	0	601.0	3736.0
734	A320 (30 rows - 180 seats)	S4	120	2.0m	30	rp-steep-4-groups	normal	1070	1069.0	0	955.0	5279.0
736	A320 (30 rows - 180 seats)	S4	120	2.0m	30	rp-steep-6-groups	normal	1037	1039.0	0	555.0	3296.0
737	A320 (30 rows - 180 seats)	S4	120	2.0m	30	rp-2-groups	normal	1082	1086.0	0	2391.0	7363.0
732	A320 (30 rows - 180 seats)	S4	120	2.0m	30	rp-spread-5-groups	normal	1099	1098.0	0	554.0	4371.0
738	A320 (30 rows - 180 seats)	S4	120	2.0m	30	rp-3-groups	normal	1061	1060.0	0	1444.0	5649.0
739	A320 (30 rows - 180 seats)	S4	120	2.0m	30	rp-spread-4-groups	normal	1055	1055.0	0	1001.0	5050.0
740	A320 (30 rows - 180 seats)	S4	120	2.0m	30	rp-spread-5-groups	normal	1038	1037.0	0	623.0	4047.0
741	A320 (30 rows - 180 seats)	S4	120	2.0m	30	rp-spread-6-groups	normal	1071	1071.0	0	537.0	3871.0
742	A320 (30 rows - 180 seats)	S4	120	2.0m	30	rp-steep-4-groups	normal	1045	1045.0	0	772.0	4699.0
743	A320 (30 rows - 180 seats)	S4	120	2.0m	30	rp-steep-5-groups	normal	1047	1046.0	0	769.0	3668.0
744	A320 (30 rows - 180 seats)	S4	120	2.0m	30	rp-steep-6-groups	normal	1046	1048.0	0	509.0	3024.0
745	A320 (30 rows - 180 seats)	S4	120	2.0m	30	rp-2-groups	normal	1047	1052.0	0	2104.0	8281.0
746	A320 (30 rows - 180 seats)	S4	120	2.0m	30	rp-3-groups	normal	1054	1054.0	0	1314.0	5477.0
747	A320 (30 rows - 180 seats)	S4	120	2.0m	30	rp-spread-4-groups	normal	1045	1045.0	0	857.0	5069.0
748	A320 (30 rows - 180 seats)	S4	120	2.0m	30	rp-spread-5-groups	normal	1036	1035.0	0	648.0	4465.0
749	A320 (30 rows - 180 seats)	S4	120	2.0m	30	rp-spread-6-groups	normal	1023	1023.0	0	474.0	3770.0
751	A320 (30 rows - 180 seats)	S4	120	2.0m	30	rp-steep-5-groups	normal	1043	1041.0	0	672.0	3947.0
750	A320 (30 rows - 180 seats)	S4	120	2.0m	30	rp-steep-4-groups	normal	1057	1057.0	0	872.0	4771.0
752	A320 (30 rows - 180 seats)	S4	120	2.0m	30	rp-steep-6-groups	normal	1074	1075.0	0	559.0	3247.0
754	A320 (30 rows - 180 seats)	S4	120	2.0m	30	rp-3-groups	normal	1036	1036.0	0	1358.0	5840.0
753	A320 (30 rows - 180 seats)	S4	120	2.0m	30	rp-2-groups	normal	1063	1068.0	0	2454.0	7454.0
755	A320 (30 rows - 180 seats)	S4	120	2.0m	30	rp-spread-4-groups	normal	1056	1056.0	0	933.0	4832.0
758	A320 (30 rows - 180 seats)	S4	120	2.0m	30	rp-steep-4-groups	normal	1042	1042.0	0	887.0	4759.0
757	A320 (30 rows - 180 seats)	S4	120	2.0m	30	rp-spread-6-groups	normal	1056	1056.0	0	448.0	3666.0
756	A320 (30 rows - 180 seats)	S4	120	2.0m	30	rp-spread-5-groups	normal	1072	1070.0	0	641.0	4229.0
759	A320 (30 rows - 180 seats)	S4	120	2.0m	30	rp-steep-5-groups	normal	1046	1044.0	0	588.0	3857.0
760	A320 (30 rows - 180 seats)	S4	120	2.0m	30	rp-steep-6-groups	normal	1060	1062.0	0	456.0	3126.0
761	A320 (30 rows - 180 seats)	S4	120	2.0m	30	rp-2-groups	normal	1039	1043.0	0	2282.0	7274.0
762	A320 (30 rows - 180 seats)	S4	120	2.0m	30	rp-3-groups	normal	1048	1048.0	0	1712.0	6049.0
763	A320 (30 rows - 180 seats)	S4	120	2.0m	30	rp-spread-4-groups	normal	1056	1056.0	0	821.0	5301.0
764	A320 (30 rows - 180 seats)	S4	120	2.0m	30	rp-spread-5-groups	normal	1042	1040.0	0	606.0	4172.0
766	A320 (30 rows - 180 seats)	S4	120	2.0m	30	rp-steep-4-groups	normal	1051	1051.0	0	905.0	4821.0
765	A320 (30 rows - 180 seats)	S4	120	2.0m	30	rp-spread-6-groups	normal	1080	1080.0	0	537.0	3659.0
767	A320 (30 rows - 180 seats)	S4	120	2.0m	30	rp-steep-5-groups	normal	1078	1077.0	0	773.0	3920.0
768	A320 (30 rows - 180 seats)	S4	120	2.0m	30	rp-steep-6-groups	normal	1032	1034.0	0	600.0	3292.0
769	A320 (30 rows - 180 seats)	S4	120	2.0m	30	rp-2-groups	normal	1089	1093.0	0	2602.0	7656.0
770	A320 (30 rows - 180 seats)	S4	120	2.0m	30	rp-3-groups	normal	1081	1081.0	0	1404.0	5719.0
771	A320 (30 rows - 180 seats)	S4	120	2.0m	30	rp-spread-4-groups	normal	1058	1058.0	0	839.0	4909.0
774	A320 (30 rows - 180 seats)	S4	120	2.0m	30	rp-steep-4-groups	normal	1085	1085.0	0	931.0	4825.0
773	A320 (30 rows - 180 seats)	S4	120	2.0m	30	rp-spread-6-groups	normal	1072	1072.0	0	507.0	3621.0
772	A320 (30 rows - 180 seats)	S4	120	2.0m	30	rp-spread-5-groups	normal	1064	1063.0	0	605.0	4432.0
776	A320 (30 rows - 180 seats)	S4	120	2.0m	30	rp-steep-6-groups	normal	1030	1032.0	0	530.0	3219.0
775	A320 (30 rows - 180 seats)	S4	120	2.0m	30	rp-steep-5-groups	normal	1069	1068.0	0	680.0	3872.0
777	A320 (30 rows - 180 seats)	S4	120	2.0m	30	rp-2-groups	normal	1107	1112.0	0	2498.0	7728.0
779	A320 (30 rows - 180 seats)	S4	120	2.0m	30	rp-spread-4-groups	normal	1036	1037.0	0	956.0	4703.0
778	A320 (30 rows - 180 seats)	S4	120	2.0m	30	rp-3-groups	normal	1065	1065.0	0	1386.0	5423.0
780	A320 (30 rows - 180 seats)	S4	120	2.0m	30	rp-spread-5-groups	normal	1044	1043.0	0	693.0	4295.0
781	A320 (30 rows - 180 seats)	S4	120	2.0m	30	rp-spread-6-groups	normal	1036	1036.0	0	617.0	3639.0
782	A320 (30 rows - 180 seats)	S4	120	2.0m	30	rp-steep-4-groups	normal	1093	1093.0	0	858.0	4779.0
783	A320 (30 rows - 180 seats)	S4	120	2.0m	30	rp-steep-5-groups	normal	1055	1053.0	0	607.0	3745.0
784	A320 (30 rows - 180 seats)	S4	120	2.0m	30	rp-steep-6-groups	normal	1028	1029.0	0	416.0	3329.0
785	A320 (30 rows - 180 seats)	S4	120	2.0m	30	rp-2-groups	normal	1069	1073.0	0	2188.0	7086.0
786	A320 (30 rows - 180 seats)	S4	120	2.0m	30	rp-3-groups	normal	1097	1097.0	0	1352.0	5953.0
787	A320 (30 rows - 180 seats)	S4	120	2.0m	30	rp-spread-4-groups	normal	1034	1034.0	0	770.0	5073.0
788	A320 (30 rows - 180 seats)	S4	120	2.0m	30	rp-spread-5-groups	normal	1062	1060.0	0	595.0	4204.0
789	A320 (30 rows - 180 seats)	S4	120	2.0m	30	rp-spread-6-groups	normal	1050	1050.0	0	477.0	3936.0
790	A320 (30 rows - 180 seats)	S4	120	2.0m	30	rp-steep-4-groups	normal	1053	1052.0	0	788.0	4676.0
791	A320 (30 rows - 180 seats)	S4	120	2.0m	30	rp-steep-5-groups	normal	1049	1047.0	0	673.0	3945.0
792	A320 (30 rows - 180 seats)	S4	120	2.0m	30	rp-steep-6-groups	normal	1103	1104.0	0	537.0	3425.0
793	A320 (30 rows - 180 seats)	S4	120	2.0m	30	rp-2-groups	normal	1094	1099.0	0	2667.0	7730.0
794	A320 (30 rows - 180 seats)	S4	120	2.0m	30	rp-3-groups	normal	1051	1050.0	0	1315.0	5801.0
796	A320 (30 rows - 180 seats)	S4	120	2.0m	30	rp-spread-5-groups	normal	1011	1010.0	0	683.0	4065.0
797	A320 (30 rows - 180 seats)	S4	120	2.0m	30	rp-spread-6-groups	normal	1059	1059.0	0	413.0	3811.0
798	A320 (30 rows - 180 seats)	S4	120	2.0m	30	rp-steep-4-groups	normal	1059	1059.0	0	962.0	4804.0
795	A320 (30 rows - 180 seats)	S4	120	2.0m	30	rp-spread-4-groups	normal	1077	1077.0	0	657.0	5208.0
799	A320 (30 rows - 180 seats)	S4	120	2.0m	30	rp-steep-5-groups	normal	1013	1012.0	0	528.0	3590.0
801	A320 (30 rows - 180 seats)	S4	120	2.0m	30	rp-2-groups	normal	1048	1052.0	0	2522.0	7015.0
800	A320 (30 rows - 180 seats)	S4	120	2.0m	30	rp-steep-6-groups	normal	1081	1083.0	0	604.0	3347.0
802	A320 (30 rows - 180 seats)	S4	120	2.0m	30	rp-3-groups	normal	1086	1086.0	0	1549.0	5873.0
803	A320 (30 rows - 180 seats)	S4	120	2.0m	30	rp-spread-4-groups	normal	1077	1077.0	0	931.0	5449.0
804	A320 (30 rows - 180 seats)	S4	120	2.0m	30	rp-spread-5-groups	normal	1010	1009.0	0	672.0	4129.0
805	A320 (30 rows - 180 seats)	S4	120	2.0m	30	rp-spread-6-groups	normal	1028	1029.0	0	436.0	3619.0
807	A320 (30 rows - 180 seats)	S4	120	2.0m	30	rp-steep-5-groups	normal	1033	1032.0	0	665.0	3813.0
808	A320 (30 rows - 180 seats)	S4	120	2.0m	30	rp-steep-6-groups	normal	1060	1061.0	0	528.0	3308.0
806	A320 (30 rows - 180 seats)	S4	120	2.0m	30	rp-steep-4-groups	normal	1065	1064.0	0	915.0	4734.0
809	A320 (30 rows - 180 seats)	S4	120	2.0m	30	rp-2-groups	normal	1053	1057.0	0	2275.0	7876.0
810	A320 (30 rows - 180 seats)	S4	120	2.0m	30	rp-3-groups	normal	1092	1092.0	0	1436.0	5920.0
811	A320 (30 rows - 180 seats)	S4	120	2.0m	30	rp-spread-4-groups	normal	1030	1030.0	0	833.0	4984.0
812	A320 (30 rows - 180 seats)	S4	120	2.0m	30	rp-spread-5-groups	normal	1031	1029.0	0	580.0	4287.0
813	A320 (30 rows - 180 seats)	S4	120	2.0m	30	rp-spread-6-groups	normal	1062	1062.0	0	489.0	3790.0
814	A320 (30 rows - 180 seats)	S4	120	2.0m	30	rp-steep-4-groups	normal	1016	1015.0	0	921.0	4610.0
817	A320 (30 rows - 180 seats)	S4	120	2.0m	30	rp-2-groups	normal	1108	1113.0	0	2703.0	7626.0
815	A320 (30 rows - 180 seats)	S4	120	2.0m	30	rp-steep-5-groups	normal	1046	1045.0	0	727.0	3912.0
816	A320 (30 rows - 180 seats)	S4	120	2.0m	30	rp-steep-6-groups	normal	1053	1054.0	0	424.0	3258.0
818	A320 (30 rows - 180 seats)	S4	120	2.0m	30	rp-3-groups	normal	1057	1057.0	0	1305.0	6161.0
819	A320 (30 rows - 180 seats)	S4	120	2.0m	30	rp-spread-4-groups	normal	1042	1042.0	0	871.0	4913.0
820	A320 (30 rows - 180 seats)	S4	120	2.0m	30	rp-spread-5-groups	normal	1017	1016.0	0	623.0	4227.0
821	A320 (30 rows - 180 seats)	S4	120	2.0m	30	rp-spread-6-groups	normal	1044	1044.0	0	596.0	3727.0
822	A320 (30 rows - 180 seats)	S4	120	2.0m	30	rp-steep-4-groups	normal	1078	1078.0	0	1026.0	4661.0
824	A320 (30 rows - 180 seats)	S4	120	2.0m	30	rp-steep-6-groups	normal	1063	1065.0	0	482.0	3187.0
823	A320 (30 rows - 180 seats)	S4	120	2.0m	30	rp-steep-5-groups	normal	1050	1049.0	0	557.0	3729.0
825	A320 (30 rows - 180 seats)	S4	120	2.0m	30	rp-2-groups	normal	1057	1062.0	0	2638.0	7759.0
826	A320 (30 rows - 180 seats)	S4	120	2.0m	30	rp-3-groups	normal	1089	1089.0	0	1287.0	5833.0
827	A320 (30 rows - 180 seats)	S4	120	2.0m	30	rp-spread-4-groups	normal	1034	1034.0	0	943.0	5125.0
828	A320 (30 rows - 180 seats)	S4	120	2.0m	30	rp-spread-5-groups	normal	1069	1068.0	0	632.0	4118.0
829	A320 (30 rows - 180 seats)	S4	120	2.0m	30	rp-spread-6-groups	normal	1028	1029.0	0	512.0	3802.0
830	A320 (30 rows - 180 seats)	S4	120	2.0m	30	rp-steep-4-groups	normal	1070	1070.0	0	878.0	4685.0
831	A320 (30 rows - 180 seats)	S4	120	2.0m	30	rp-steep-5-groups	normal	1055	1053.0	0	619.0	4151.0
832	A320 (30 rows - 180 seats)	S4	120	2.0m	30	rp-steep-6-groups	normal	1025	1026.0	0	434.0	3204.0
833	A320 (30 rows - 180 seats)	S4	120	2.0m	30	rp-2-groups	normal	1088	1092.0	0	2272.0	7756.0
834	A320 (30 rows - 180 seats)	S4	120	2.0m	30	rp-3-groups	normal	1071	1070.0	0	1345.0	5678.0
835	A320 (30 rows - 180 seats)	S4	120	2.0m	30	rp-spread-4-groups	normal	1061	1061.0	0	810.0	4843.0
836	A320 (30 rows - 180 seats)	S4	120	2.0m	30	rp-spread-5-groups	normal	1044	1043.0	0	729.0	4040.0
837	A320 (30 rows - 180 seats)	S4	120	2.0m	30	rp-spread-6-groups	normal	1038	1038.0	0	521.0	3783.0
838	A320 (30 rows - 180 seats)	S4	120	2.0m	30	rp-steep-4-groups	normal	1032	1032.0	0	758.0	4797.0
840	A320 (30 rows - 180 seats)	S4	120	2.0m	30	rp-steep-6-groups	normal	1059	1061.0	0	526.0	3336.0
839	A320 (30 rows - 180 seats)	S4	120	2.0m	30	rp-steep-5-groups	normal	1068	1067.0	0	676.0	3992.0
841	A320 (30 rows - 180 seats)	S4	120	2.0m	30	rp-2-groups	normal	1082	1086.0	0	2198.0	7364.0
842	A320 (30 rows - 180 seats)	S4	120	2.0m	30	rp-3-groups	normal	1037	1037.0	0	1489.0	5627.0
843	A320 (30 rows - 180 seats)	S4	120	2.0m	30	rp-spread-4-groups	normal	1047	1047.0	0	971.0	4919.0
844	A320 (30 rows - 180 seats)	S4	120	2.0m	30	rp-spread-5-groups	normal	1060	1059.0	0	652.0	4088.0
845	A320 (30 rows - 180 seats)	S4	120	2.0m	30	rp-spread-6-groups	normal	1020	1020.0	0	487.0	3626.0
846	A320 (30 rows - 180 seats)	S4	120	2.0m	30	rp-steep-4-groups	normal	1044	1043.0	0	1036.0	4611.0
848	A320 (30 rows - 180 seats)	S4	120	2.0m	30	rp-steep-6-groups	normal	1064	1065.0	0	508.0	3244.0
847	A320 (30 rows - 180 seats)	S4	120	2.0m	30	rp-steep-5-groups	normal	1068	1067.0	0	701.0	3799.0
850	A320 (30 rows - 180 seats)	S4	120	2.0m	30	rp-3-groups	normal	1040	1040.0	0	1314.0	5950.0
849	A320 (30 rows - 180 seats)	S4	120	2.0m	30	rp-2-groups	normal	1048	1053.0	0	2499.0	7498.0
851	A320 (30 rows - 180 seats)	S4	120	2.0m	30	rp-spread-4-groups	normal	1018	1018.0	0	695.0	4999.0
852	A320 (30 rows - 180 seats)	S4	120	2.0m	30	rp-spread-5-groups	normal	1062	1061.0	0	691.0	3996.0
853	A320 (30 rows - 180 seats)	S4	120	2.0m	30	rp-spread-6-groups	normal	1060	1061.0	0	493.0	3755.0
854	A320 (30 rows - 180 seats)	S4	120	2.0m	30	rp-steep-4-groups	normal	1048	1047.0	0	795.0	4945.0
855	A320 (30 rows - 180 seats)	S4	120	2.0m	30	rp-steep-5-groups	normal	1028	1027.0	0	760.0	3863.0
856	A320 (30 rows - 180 seats)	S4	120	2.0m	30	rp-steep-6-groups	normal	1056	1057.0	0	455.0	3246.0
857	A320 (30 rows - 180 seats)	S4	120	2.0m	30	rp-2-groups	normal	1075	1079.0	0	2337.0	7431.0
859	A320 (30 rows - 180 seats)	S4	120	2.0m	30	rp-spread-4-groups	normal	1049	1049.0	0	752.0	4840.0
858	A320 (30 rows - 180 seats)	S4	120	2.0m	30	rp-3-groups	normal	1075	1074.0	0	1414.0	5722.0
860	A320 (30 rows - 180 seats)	S4	120	2.0m	30	rp-spread-5-groups	normal	1054	1052.0	0	592.0	4055.0
861	A320 (30 rows - 180 seats)	S4	120	2.0m	30	rp-spread-6-groups	normal	1070	1071.0	0	623.0	3647.0
862	A320 (30 rows - 180 seats)	S4	120	2.0m	30	rp-steep-4-groups	normal	1084	1084.0	0	959.0	5253.0
863	A320 (30 rows - 180 seats)	S4	120	2.0m	30	rp-steep-5-groups	normal	1041	1040.0	0	665.0	3678.0
864	A320 (30 rows - 180 seats)	S4	120	2.0m	30	rp-steep-6-groups	normal	1050	1052.0	0	577.0	3244.0
865	A320 (30 rows - 180 seats)	S4	120	2.0m	30	rp-2-groups	normal	1131	1135.0	0	2895.0	7694.0
866	A320 (30 rows - 180 seats)	S4	120	2.0m	30	rp-3-groups	normal	1047	1047.0	0	1419.0	5570.0
868	A320 (30 rows - 180 seats)	S4	120	2.0m	30	rp-spread-5-groups	normal	1029	1028.0	0	625.0	4264.0
867	A320 (30 rows - 180 seats)	S4	120	2.0m	30	rp-spread-4-groups	normal	1054	1055.0	0	923.0	5079.0
869	A320 (30 rows - 180 seats)	S4	120	2.0m	30	rp-spread-6-groups	normal	1019	1020.0	0	444.0	3570.0
870	A320 (30 rows - 180 seats)	S4	120	2.0m	30	rp-steep-4-groups	normal	1074	1073.0	0	867.0	4643.0
871	A320 (30 rows - 180 seats)	S4	120	2.0m	30	rp-steep-5-groups	normal	1059	1058.0	0	744.0	3857.0
872	A320 (30 rows - 180 seats)	S4	120	2.0m	30	rp-steep-6-groups	normal	1053	1054.0	0	499.0	3502.0
873	A320 (30 rows - 180 seats)	S4	120	2.0m	30	rp-2-groups	normal	1081	1086.0	0	2483.0	7643.0
874	A320 (30 rows - 180 seats)	S4	120	2.0m	30	rp-3-groups	normal	1050	1049.0	0	1470.0	5849.0
875	A320 (30 rows - 180 seats)	S4	120	2.0m	30	rp-spread-4-groups	normal	1064	1064.0	0	898.0	5061.0
877	A320 (30 rows - 180 seats)	S4	120	2.0m	30	rp-spread-6-groups	normal	1081	1081.0	0	570.0	3820.0
878	A320 (30 rows - 180 seats)	S4	120	2.0m	30	rp-steep-4-groups	normal	1070	1070.0	0	865.0	4638.0
876	A320 (30 rows - 180 seats)	S4	120	2.0m	30	rp-spread-5-groups	normal	1057	1056.0	0	576.0	4194.0
879	A320 (30 rows - 180 seats)	S4	120	2.0m	30	rp-steep-5-groups	normal	1060	1059.0	0	719.0	3842.0
881	A320 (30 rows - 180 seats)	S4	120	2.0m	30	rp-2-groups	normal	1040	1045.0	0	2974.0	7375.0
880	A320 (30 rows - 180 seats)	S4	120	2.0m	30	rp-steep-6-groups	normal	1071	1072.0	0	635.0	3379.0
882	A320 (30 rows - 180 seats)	S4	120	2.0m	30	rp-3-groups	normal	982	982.0	0	1233.0	5534.0
883	A320 (30 rows - 180 seats)	S4	120	2.0m	30	rp-spread-4-groups	normal	1064	1064.0	0	960.0	5281.0
884	A320 (30 rows - 180 seats)	S4	120	2.0m	30	rp-spread-5-groups	normal	1050	1049.0	0	653.0	4271.0
885	A320 (30 rows - 180 seats)	S4	120	2.0m	30	rp-spread-6-groups	normal	1057	1057.0	0	457.0	3798.0
887	A320 (30 rows - 180 seats)	S4	120	2.0m	30	rp-steep-5-groups	normal	1039	1038.0	0	630.0	3767.0
886	A320 (30 rows - 180 seats)	S4	120	2.0m	30	rp-steep-4-groups	normal	1062	1062.0	0	868.0	4625.0
888	A320 (30 rows - 180 seats)	S4	120	2.0m	30	rp-steep-6-groups	normal	1109	1111.0	0	548.0	3299.0
889	A320 (30 rows - 180 seats)	S4	120	2.0m	30	rp-2-groups	normal	1087	1091.0	0	2838.0	7527.0
890	A320 (30 rows - 180 seats)	S4	120	2.0m	30	rp-3-groups	normal	1072	1072.0	0	1291.0	5995.0
891	A320 (30 rows - 180 seats)	S4	120	2.0m	30	rp-spread-4-groups	normal	1039	1039.0	0	785.0	5035.0
892	A320 (30 rows - 180 seats)	S4	120	2.0m	30	rp-spread-5-groups	normal	1071	1069.0	0	724.0	4295.0
893	A320 (30 rows - 180 seats)	S4	120	2.0m	30	rp-spread-6-groups	normal	1046	1046.0	0	477.0	3745.0
894	A320 (30 rows - 180 seats)	S4	120	2.0m	30	rp-steep-4-groups	normal	1084	1084.0	0	929.0	4752.0
897	A320 (30 rows - 180 seats)	S4	120	2.0m	30	rp-2-groups	normal	1092	1096.0	0	2537.0	7605.0
896	A320 (30 rows - 180 seats)	S4	120	2.0m	30	rp-steep-6-groups	normal	1067	1068.0	0	588.0	3427.0
895	A320 (30 rows - 180 seats)	S4	120	2.0m	30	rp-steep-5-groups	normal	1041	1039.0	0	590.0	3992.0
898	A320 (30 rows - 180 seats)	S4	120	2.0m	30	rp-3-groups	normal	1057	1057.0	0	1584.0	5396.0
899	A320 (30 rows - 180 seats)	S4	120	2.0m	30	rp-spread-4-groups	normal	1016	1016.0	0	920.0	5081.0
900	A320 (30 rows - 180 seats)	S4	120	2.0m	30	rp-spread-5-groups	normal	1063	1061.0	0	555.0	4133.0
901	A320 (30 rows - 180 seats)	S4	120	2.0m	30	rp-spread-6-groups	normal	1064	1064.0	0	481.0	3693.0
902	A320 (30 rows - 180 seats)	S4	120	2.0m	30	rp-steep-4-groups	normal	1057	1057.0	0	987.0	4687.0
903	A320 (30 rows - 180 seats)	S4	120	2.0m	30	rp-steep-5-groups	normal	1055	1054.0	0	634.0	3887.0
904	A320 (30 rows - 180 seats)	S4	120	2.0m	30	rp-steep-6-groups	normal	1029	1031.0	0	439.0	3225.0
905	A320 (30 rows - 180 seats)	S4	120	2.0m	30	rp-2-groups	normal	1037	1041.0	0	2729.0	7664.0
906	A320 (30 rows - 180 seats)	S4	120	2.0m	30	rp-3-groups	normal	1110	1109.0	0	1356.0	5864.0
907	A320 (30 rows - 180 seats)	S4	120	2.0m	30	rp-spread-4-groups	normal	1016	1016.0	0	674.0	4792.0
908	A320 (30 rows - 180 seats)	S4	120	2.0m	30	rp-spread-5-groups	normal	1020	1019.0	0	606.0	4294.0
909	A320 (30 rows - 180 seats)	S4	120	2.0m	30	rp-spread-6-groups	normal	1057	1057.0	0	555.0	3769.0
910	A320 (30 rows - 180 seats)	S4	120	2.0m	30	rp-steep-4-groups	normal	1046	1046.0	0	869.0	4969.0
912	A320 (30 rows - 180 seats)	S4	120	2.0m	30	rp-steep-6-groups	normal	1064	1066.0	0	586.0	3230.0
911	A320 (30 rows - 180 seats)	S4	120	2.0m	30	rp-steep-5-groups	normal	1091	1090.0	0	656.0	3676.0
914	A320 (30 rows - 180 seats)	S4	120	2.0m	30	rp-3-groups	normal	1067	1067.0	0	1468.0	5765.0
913	A320 (30 rows - 180 seats)	S4	120	2.0m	30	rp-2-groups	normal	1093	1098.0	0	2391.0	7293.0
915	A320 (30 rows - 180 seats)	S4	120	2.0m	30	rp-spread-4-groups	normal	1049	1049.0	0	981.0	5153.0
916	A320 (30 rows - 180 seats)	S4	120	2.0m	30	rp-spread-5-groups	normal	1073	1072.0	0	694.0	4361.0
917	A320 (30 rows - 180 seats)	S4	120	2.0m	30	rp-spread-6-groups	normal	1066	1066.0	0	520.0	3885.0
918	A320 (30 rows - 180 seats)	S4	120	2.0m	30	rp-steep-4-groups	normal	1030	1030.0	0	948.0	4691.0
919	A320 (30 rows - 180 seats)	S4	120	2.0m	30	rp-steep-5-groups	normal	1039	1038.0	0	697.0	3590.0
920	A320 (30 rows - 180 seats)	S4	120	2.0m	30	rp-steep-6-groups	normal	1068	1069.0	0	551.0	3204.0
921	A320 (30 rows - 180 seats)	S4	120	2.0m	30	rp-2-groups	normal	1045	1049.0	0	2635.0	7557.0
922	A320 (30 rows - 180 seats)	S4	120	2.0m	30	rp-3-groups	normal	1051	1051.0	0	1372.0	5886.0
923	A320 (30 rows - 180 seats)	S4	120	2.0m	30	rp-spread-4-groups	normal	1046	1046.0	0	971.0	5317.0
924	A320 (30 rows - 180 seats)	S4	120	2.0m	30	rp-spread-5-groups	normal	1026	1025.0	0	635.0	4088.0
925	A320 (30 rows - 180 seats)	S4	120	2.0m	30	rp-spread-6-groups	normal	1054	1054.0	0	483.0	3766.0
927	A320 (30 rows - 180 seats)	S4	120	2.0m	30	rp-steep-5-groups	normal	1018	1017.0	0	631.0	3757.0
926	A320 (30 rows - 180 seats)	S4	120	2.0m	30	rp-steep-4-groups	normal	1076	1076.0	0	977.0	4780.0
928	A320 (30 rows - 180 seats)	S4	120	2.0m	30	rp-steep-6-groups	normal	1044	1046.0	0	520.0	3318.0
929	A320 (30 rows - 180 seats)	S4	120	2.0m	30	rp-2-groups	normal	1058	1063.0	0	2418.0	7060.0
931	A320 (30 rows - 180 seats)	S4	120	2.0m	30	rp-spread-4-groups	normal	1061	1061.0	0	984.0	5188.0
932	A320 (30 rows - 180 seats)	S4	120	2.0m	30	rp-spread-5-groups	normal	1009	1008.0	0	656.0	4090.0
930	A320 (30 rows - 180 seats)	S4	120	2.0m	30	rp-3-groups	normal	1086	1086.0	0	1612.0	5832.0
934	A320 (30 rows - 180 seats)	S4	120	2.0m	30	rp-steep-4-groups	normal	1054	1053.0	0	973.0	4893.0
933	A320 (30 rows - 180 seats)	S4	120	2.0m	30	rp-spread-6-groups	normal	1100	1100.0	0	585.0	3990.0
935	A320 (30 rows - 180 seats)	S4	120	2.0m	30	rp-steep-5-groups	normal	1036	1034.0	0	635.0	3900.0
937	A320 (30 rows - 180 seats)	S4	120	2.0m	30	rp-2-groups	normal	1100	1104.0	0	2275.0	7522.0
936	A320 (30 rows - 180 seats)	S4	120	2.0m	30	rp-steep-6-groups	normal	1092	1093.0	0	544.0	3154.0
938	A320 (30 rows - 180 seats)	S4	120	2.0m	30	rp-3-groups	normal	1081	1081.0	0	1429.0	5934.0
939	A320 (30 rows - 180 seats)	S4	120	2.0m	30	rp-spread-4-groups	normal	1073	1073.0	0	916.0	5170.0
940	A320 (30 rows - 180 seats)	S4	120	2.0m	30	rp-spread-5-groups	normal	1045	1043.0	0	554.0	4066.0
941	A320 (30 rows - 180 seats)	S4	120	2.0m	30	rp-spread-6-groups	normal	1063	1064.0	0	469.0	3660.0
943	A320 (30 rows - 180 seats)	S4	120	2.0m	30	rp-steep-5-groups	normal	1030	1028.0	0	507.0	3606.0
942	A320 (30 rows - 180 seats)	S4	120	2.0m	30	rp-steep-4-groups	normal	1066	1066.0	0	716.0	4780.0
944	A320 (30 rows - 180 seats)	S4	120	2.0m	30	rp-steep-6-groups	normal	1064	1065.0	0	484.0	3232.0
945	A320 (30 rows - 180 seats)	S4	120	2.0m	30	rp-2-groups	normal	1050	1055.0	0	2149.0	7295.0
946	A320 (30 rows - 180 seats)	S4	120	2.0m	30	rp-3-groups	normal	1047	1047.0	0	1225.0	5857.0
947	A320 (30 rows - 180 seats)	S4	120	2.0m	30	rp-spread-4-groups	normal	1067	1067.0	0	847.0	5058.0
949	A320 (30 rows - 180 seats)	S4	120	2.0m	30	rp-spread-6-groups	normal	1067	1067.0	0	449.0	3868.0
948	A320 (30 rows - 180 seats)	S4	120	2.0m	30	rp-spread-5-groups	normal	1069	1068.0	0	700.0	4346.0
950	A320 (30 rows - 180 seats)	S4	120	2.0m	30	rp-steep-4-groups	normal	1034	1034.0	0	971.0	4684.0
951	A320 (30 rows - 180 seats)	S4	120	2.0m	30	rp-steep-5-groups	normal	1032	1031.0	0	629.0	3686.0
952	A320 (30 rows - 180 seats)	S4	120	2.0m	30	rp-steep-6-groups	normal	1070	1071.0	0	404.0	3429.0
953	A320 (30 rows - 180 seats)	S4	120	2.0m	30	rp-2-groups	normal	1087	1091.0	0	2324.0	7715.0
954	A320 (30 rows - 180 seats)	S4	120	2.0m	30	rp-3-groups	normal	1076	1076.0	0	1350.0	5667.0
955	A320 (30 rows - 180 seats)	S4	120	2.0m	30	rp-spread-4-groups	normal	1078	1078.0	0	924.0	5133.0
956	A320 (30 rows - 180 seats)	S4	120	2.0m	30	rp-spread-5-groups	normal	1058	1057.0	0	718.0	4384.0
958	A320 (30 rows - 180 seats)	S4	120	2.0m	30	rp-steep-4-groups	normal	1061	1061.0	0	918.0	4588.0
959	A320 (30 rows - 180 seats)	S4	120	2.0m	30	rp-steep-5-groups	normal	1065	1064.0	0	660.0	3674.0
957	A320 (30 rows - 180 seats)	S4	120	2.0m	30	rp-spread-6-groups	normal	1049	1049.0	0	576.0	3902.0
960	A320 (30 rows - 180 seats)	S4	120	2.0m	30	rp-steep-6-groups	normal	1040	1041.0	0	429.0	3085.0
961	A320 (30 rows - 180 seats)	S4	120	2.0m	30	rp-2-groups	normal	1097	1102.0	0	2841.0	7545.0
962	A320 (30 rows - 180 seats)	S4	120	2.0m	30	rp-3-groups	normal	1042	1042.0	0	1609.0	6005.0
963	A320 (30 rows - 180 seats)	S4	120	2.0m	30	rp-spread-4-groups	normal	1036	1037.0	0	701.0	4999.0
964	A320 (30 rows - 180 seats)	S4	120	2.0m	30	rp-spread-5-groups	normal	1036	1034.0	0	649.0	4336.0
965	A320 (30 rows - 180 seats)	S4	120	2.0m	30	rp-spread-6-groups	normal	1085	1086.0	0	555.0	3839.0
966	A320 (30 rows - 180 seats)	S4	120	2.0m	30	rp-steep-4-groups	normal	1060	1060.0	0	1033.0	4747.0
968	A320 (30 rows - 180 seats)	S4	120	2.0m	30	rp-steep-6-groups	normal	1026	1027.0	0	526.0	3223.0
969	A320 (30 rows - 180 seats)	S4	120	2.0m	30	rp-2-groups	normal	1109	1114.0	0	2827.0	7495.0
967	A320 (30 rows - 180 seats)	S4	120	2.0m	30	rp-steep-5-groups	normal	1077	1076.0	0	520.0	3960.0
970	A320 (30 rows - 180 seats)	S4	120	2.0m	30	rp-3-groups	normal	1066	1066.0	0	1293.0	6416.0
971	A320 (30 rows - 180 seats)	S4	120	2.0m	30	rp-spread-4-groups	normal	1038	1038.0	0	852.0	5073.0
972	A320 (30 rows - 180 seats)	S4	120	2.0m	30	rp-spread-5-groups	normal	1038	1037.0	0	673.0	4080.0
974	A320 (30 rows - 180 seats)	S4	120	2.0m	30	rp-steep-4-groups	normal	1065	1065.0	0	831.0	4514.0
973	A320 (30 rows - 180 seats)	S4	120	2.0m	30	rp-spread-6-groups	normal	1040	1040.0	0	497.0	3664.0
976	A320 (30 rows - 180 seats)	S4	120	2.0m	30	rp-steep-6-groups	normal	1049	1051.0	0	552.0	3253.0
975	A320 (30 rows - 180 seats)	S4	120	2.0m	30	rp-steep-5-groups	normal	1071	1070.0	0	679.0	3995.0
978	A320 (30 rows - 180 seats)	S4	120	2.0m	30	rp-3-groups	normal	1053	1052.0	0	1290.0	5598.0
977	A320 (30 rows - 180 seats)	S4	120	2.0m	30	rp-2-groups	normal	1077	1082.0	0	2067.0	7442.0
979	A320 (30 rows - 180 seats)	S4	120	2.0m	30	rp-spread-4-groups	normal	1074	1074.0	0	971.0	5192.0
980	A320 (30 rows - 180 seats)	S4	120	2.0m	30	rp-spread-5-groups	normal	1058	1057.0	0	527.0	4640.0
981	A320 (30 rows - 180 seats)	S4	120	2.0m	30	rp-spread-6-groups	normal	1023	1023.0	0	582.0	3714.0
982	A320 (30 rows - 180 seats)	S4	120	2.0m	30	rp-steep-4-groups	normal	1006	1006.0	0	690.0	4687.0
984	A320 (30 rows - 180 seats)	S4	120	2.0m	30	rp-steep-6-groups	normal	1046	1048.0	0	541.0	3225.0
983	A320 (30 rows - 180 seats)	S4	120	2.0m	30	rp-steep-5-groups	normal	1059	1058.0	0	645.0	3842.0
985	A320 (30 rows - 180 seats)	S4	120	2.0m	30	rp-2-groups	normal	1071	1076.0	0	2342.0	7772.0
987	A320 (30 rows - 180 seats)	S4	120	2.0m	30	rp-spread-4-groups	normal	1067	1068.0	0	959.0	5001.0
986	A320 (30 rows - 180 seats)	S4	120	2.0m	30	rp-3-groups	normal	1039	1039.0	0	1264.0	5758.0
989	A320 (30 rows - 180 seats)	S4	120	2.0m	30	rp-spread-6-groups	normal	1045	1045.0	0	455.0	3739.0
988	A320 (30 rows - 180 seats)	S4	120	2.0m	30	rp-spread-5-groups	normal	1070	1069.0	0	603.0	4212.0
990	A320 (30 rows - 180 seats)	S4	120	2.0m	30	rp-steep-4-groups	normal	1069	1069.0	0	866.0	5022.0
991	A320 (30 rows - 180 seats)	S4	120	2.0m	30	rp-steep-5-groups	normal	1037	1035.0	0	645.0	3917.0
992	A320 (30 rows - 180 seats)	S4	120	2.0m	30	rp-steep-6-groups	normal	1080	1081.0	0	491.0	3238.0
993	A320 (30 rows - 180 seats)	S4	120	2.0m	30	rp-2-groups	normal	1057	1062.0	0	2541.0	7928.0
994	A320 (30 rows - 180 seats)	S4	120	2.0m	30	rp-3-groups	normal	1030	1030.0	0	1232.0	5506.0
996	A320 (30 rows - 180 seats)	S4	120	2.0m	30	rp-spread-5-groups	normal	1015	1013.0	0	693.0	4105.0
997	A320 (30 rows - 180 seats)	S4	120	2.0m	30	rp-spread-6-groups	normal	1025	1026.0	0	571.0	3505.0
998	A320 (30 rows - 180 seats)	S4	120	2.0m	30	rp-steep-4-groups	normal	1049	1048.0	0	833.0	5032.0
999	A320 (30 rows - 180 seats)	S4	120	2.0m	30	rp-steep-5-groups	normal	1043	1041.0	0	731.0	3815.0
1000	A320 (30 rows - 180 seats)	S4	120	2.0m	30	rp-steep-6-groups	normal	1042	1044.0	0	549.0	3352.0
995	A320 (30 rows - 180 seats)	S4	120	2.0m	30	rp-spread-4-groups	normal	1068	1068.0	0	908.0	5007.0
1001	A320 (30 rows - 180 seats)	S4	120	2.0m	30	rp-2-groups	normal	1065	1069.0	0	2680.0	7251.0
1002	A320 (30 rows - 180 seats)	S4	120	2.0m	30	rp-3-groups	normal	1077	1077.0	0	1571.0	5994.0
1004	A320 (30 rows - 180 seats)	S4	120	2.0m	30	rp-spread-5-groups	normal	1025	1024.0	0	540.0	4014.0
1003	A320 (30 rows - 180 seats)	S4	120	2.0m	30	rp-spread-4-groups	normal	1068	1069.0	0	962.0	5284.0
1005	A320 (30 rows - 180 seats)	S4	120	2.0m	30	rp-spread-6-groups	normal	1027	1027.0	0	497.0	3870.0
1006	A320 (30 rows - 180 seats)	S4	120	2.0m	30	rp-steep-4-groups	normal	1050	1050.0	0	888.0	4611.0
1007	A320 (30 rows - 180 seats)	S4	120	2.0m	30	rp-steep-5-groups	normal	1061	1059.0	0	573.0	3713.0
1009	A320 (30 rows - 180 seats)	S4	120	2.0m	30	rp-2-groups	normal	1041	1045.0	0	2418.0	6843.0
1010	A320 (30 rows - 180 seats)	S4	120	2.0m	30	rp-3-groups	normal	1031	1031.0	0	1406.0	5548.0
1008	A320 (30 rows - 180 seats)	S4	120	2.0m	30	rp-steep-6-groups	normal	1065	1066.0	0	535.0	3451.0
1011	A320 (30 rows - 180 seats)	S4	120	2.0m	30	rp-spread-4-groups	normal	1040	1040.0	0	982.0	4947.0
1012	A320 (30 rows - 180 seats)	S4	120	2.0m	30	rp-spread-5-groups	normal	1061	1060.0	0	717.0	4358.0
1013	A320 (30 rows - 180 seats)	S4	120	2.0m	30	rp-spread-6-groups	normal	1039	1039.0	0	581.0	3859.0
1014	A320 (30 rows - 180 seats)	S4	120	2.0m	30	rp-steep-4-groups	normal	1062	1062.0	0	852.0	4558.0
1015	A320 (30 rows - 180 seats)	S4	120	2.0m	30	rp-steep-5-groups	normal	1033	1032.0	0	665.0	3839.0
1016	A320 (30 rows - 180 seats)	S4	120	2.0m	30	rp-steep-6-groups	normal	1119	1120.0	0	544.0	3229.0
1017	A320 (30 rows - 180 seats)	S4	120	2.0m	30	rp-2-groups	normal	1067	1072.0	0	2848.0	7396.0
1019	A320 (30 rows - 180 seats)	S4	120	2.0m	30	rp-spread-4-groups	normal	1076	1077.0	0	862.0	4840.0
1020	A320 (30 rows - 180 seats)	S4	120	2.0m	30	rp-spread-5-groups	normal	1067	1065.0	0	651.0	4290.0
1018	A320 (30 rows - 180 seats)	S4	120	2.0m	30	rp-3-groups	normal	1079	1079.0	0	1174.0	6428.0
1021	A320 (30 rows - 180 seats)	S4	120	2.0m	30	rp-spread-6-groups	normal	1086	1086.0	0	562.0	3679.0
1022	A320 (30 rows - 180 seats)	S4	120	2.0m	30	rp-steep-4-groups	normal	1094	1094.0	0	1198.0	4684.0
1023	A320 (30 rows - 180 seats)	S4	120	2.0m	30	rp-steep-5-groups	normal	1012	1011.0	0	656.0	3791.0
1024	A320 (30 rows - 180 seats)	S4	120	2.0m	30	rp-steep-6-groups	normal	1048	1049.0	0	547.0	3100.0
1025	A320 (30 rows - 180 seats)	S4	120	2.0m	30	rp-2-groups	normal	1081	1085.0	0	2641.0	8108.0
1026	A320 (30 rows - 180 seats)	S4	120	2.0m	30	rp-3-groups	normal	1025	1024.0	0	1150.0	5474.0
1027	A320 (30 rows - 180 seats)	S4	120	2.0m	30	rp-spread-4-groups	normal	1057	1058.0	0	1041.0	5229.0
1029	A320 (30 rows - 180 seats)	S4	120	2.0m	30	rp-spread-6-groups	normal	997	997.0	0	568.0	3703.0
1030	A320 (30 rows - 180 seats)	S4	120	2.0m	30	rp-steep-4-groups	normal	1049	1048.0	0	751.0	4776.0
1031	A320 (30 rows - 180 seats)	S4	120	2.0m	30	rp-steep-5-groups	normal	1071	1070.0	0	549.0	3769.0
1032	A320 (30 rows - 180 seats)	S4	120	2.0m	30	rp-steep-6-groups	normal	1037	1039.0	0	497.0	3169.0
1033	A320 (30 rows - 180 seats)	S4	120	2.0m	30	rp-2-groups	normal	1055	1060.0	0	2377.0	6924.0
1028	A320 (30 rows - 180 seats)	S4	120	2.0m	30	rp-spread-5-groups	normal	1036	1034.0	0	594.0	4282.0
1035	A320 (30 rows - 180 seats)	S4	120	2.0m	30	rp-spread-4-groups	normal	1057	1057.0	0	908.0	5383.0
1036	A320 (30 rows - 180 seats)	S4	120	2.0m	30	rp-spread-5-groups	normal	1012	1011.0	0	640.0	4129.0
1034	A320 (30 rows - 180 seats)	S4	120	2.0m	30	rp-3-groups	normal	1100	1100.0	0	1442.0	5814.0
1037	A320 (30 rows - 180 seats)	S4	120	2.0m	30	rp-spread-6-groups	normal	1039	1039.0	0	481.0	3926.0
1038	A320 (30 rows - 180 seats)	S4	120	2.0m	30	rp-steep-4-groups	normal	1035	1034.0	0	599.0	4744.0
1039	A320 (30 rows - 180 seats)	S4	120	2.0m	30	rp-steep-5-groups	normal	1043	1041.0	0	713.0	3688.0
1040	A320 (30 rows - 180 seats)	S4	120	2.0m	30	rp-steep-6-groups	normal	1082	1083.0	0	539.0	3358.0
1041	A320 (30 rows - 180 seats)	S4	120	2.0m	30	rp-2-groups	normal	1100	1104.0	0	2483.0	7693.0
1043	A320 (30 rows - 180 seats)	S4	120	2.0m	30	rp-spread-4-groups	normal	1056	1056.0	0	814.0	4909.0
1042	A320 (30 rows - 180 seats)	S4	120	2.0m	30	rp-3-groups	normal	1091	1091.0	0	1231.0	5881.0
1044	A320 (30 rows - 180 seats)	S4	120	2.0m	30	rp-spread-5-groups	normal	1058	1057.0	0	703.0	4400.0
1045	A320 (30 rows - 180 seats)	S4	120	2.0m	30	rp-spread-6-groups	normal	1080	1081.0	0	513.0	3940.0
1046	A320 (30 rows - 180 seats)	S4	120	2.0m	30	rp-steep-4-groups	normal	1015	1014.0	0	964.0	4747.0
1047	A320 (30 rows - 180 seats)	S4	120	2.0m	30	rp-steep-5-groups	normal	1049	1048.0	0	672.0	3757.0
1048	A320 (30 rows - 180 seats)	S4	120	2.0m	30	rp-steep-6-groups	normal	1049	1051.0	0	626.0	3304.0
1049	A320 (30 rows - 180 seats)	S4	120	2.0m	30	rp-2-groups	normal	1090	1095.0	0	2597.0	7597.0
1051	A320 (30 rows - 180 seats)	S4	120	2.0m	30	rp-spread-4-groups	normal	1069	1069.0	0	883.0	5464.0
1050	A320 (30 rows - 180 seats)	S4	120	2.0m	30	rp-3-groups	normal	1068	1068.0	0	1302.0	5738.0
1052	A320 (30 rows - 180 seats)	S4	120	2.0m	30	rp-spread-5-groups	normal	1063	1062.0	0	704.0	4398.0
1054	A320 (30 rows - 180 seats)	S4	120	2.0m	30	rp-steep-4-groups	normal	1049	1049.0	0	889.0	4845.0
1053	A320 (30 rows - 180 seats)	S4	120	2.0m	30	rp-spread-6-groups	normal	1056	1057.0	0	499.0	3936.0
1056	A320 (30 rows - 180 seats)	S4	120	2.0m	30	rp-steep-6-groups	normal	1056	1058.0	0	650.0	3304.0
1055	A320 (30 rows - 180 seats)	S4	120	2.0m	30	rp-steep-5-groups	normal	1032	1030.0	0	615.0	3898.0
1058	A320 (30 rows - 180 seats)	S4	120	2.0m	30	rp-3-groups	normal	1058	1057.0	0	1473.0	6122.0
1059	A320 (30 rows - 180 seats)	S4	120	2.0m	30	rp-spread-4-groups	normal	1060	1060.0	0	905.0	5143.0
1060	A320 (30 rows - 180 seats)	S4	120	2.0m	30	rp-spread-5-groups	normal	1080	1078.0	0	696.0	4188.0
1057	A320 (30 rows - 180 seats)	S4	120	2.0m	30	rp-2-groups	normal	1070	1074.0	0	2745.0	7737.0
1062	A320 (30 rows - 180 seats)	S4	120	2.0m	30	rp-steep-4-groups	normal	1047	1047.0	0	863.0	4687.0
1061	A320 (30 rows - 180 seats)	S4	120	2.0m	30	rp-spread-6-groups	normal	1054	1054.0	0	444.0	3759.0
1063	A320 (30 rows - 180 seats)	S4	120	2.0m	30	rp-steep-5-groups	normal	1064	1063.0	0	806.0	3661.0
1064	A320 (30 rows - 180 seats)	S4	120	2.0m	30	rp-steep-6-groups	normal	1048	1050.0	0	531.0	3350.0
1065	A320 (30 rows - 180 seats)	S4	120	2.0m	30	rp-2-groups	normal	1103	1108.0	0	2663.0	7886.0
1066	A320 (30 rows - 180 seats)	S4	120	2.0m	30	rp-3-groups	normal	1071	1071.0	0	1320.0	5864.0
1067	A320 (30 rows - 180 seats)	S4	120	2.0m	30	rp-spread-4-groups	normal	1042	1042.0	0	978.0	5219.0
1069	A320 (30 rows - 180 seats)	S4	120	2.0m	30	rp-spread-6-groups	normal	1032	1032.0	0	485.0	3933.0
1070	A320 (30 rows - 180 seats)	S4	120	2.0m	30	rp-steep-4-groups	normal	1058	1057.0	0	930.0	4647.0
1071	A320 (30 rows - 180 seats)	S4	120	2.0m	30	rp-steep-5-groups	normal	1081	1079.0	0	788.0	3750.0
1072	A320 (30 rows - 180 seats)	S4	120	2.0m	30	rp-steep-6-groups	normal	1092	1093.0	0	550.0	3491.0
1068	A320 (30 rows - 180 seats)	S4	120	2.0m	30	rp-spread-5-groups	normal	1059	1058.0	0	605.0	4344.0
1073	A320 (30 rows - 180 seats)	S4	120	2.0m	30	rp-2-groups	normal	1068	1072.0	0	2594.0	7175.0
1074	A320 (30 rows - 180 seats)	S4	120	2.0m	30	rp-3-groups	normal	1079	1079.0	0	1221.0	5668.0
1075	A320 (30 rows - 180 seats)	S4	120	2.0m	30	rp-spread-4-groups	normal	1042	1042.0	0	872.0	4848.0
1077	A320 (30 rows - 180 seats)	S4	120	2.0m	30	rp-spread-6-groups	normal	1024	1024.0	0	493.0	3639.0
1076	A320 (30 rows - 180 seats)	S4	120	2.0m	30	rp-spread-5-groups	normal	1055	1053.0	0	718.0	4140.0
1078	A320 (30 rows - 180 seats)	S4	120	2.0m	30	rp-steep-4-groups	normal	1024	1023.0	0	724.0	4732.0
1079	A320 (30 rows - 180 seats)	S4	120	2.0m	30	rp-steep-5-groups	normal	1066	1065.0	0	711.0	3773.0
1080	A320 (30 rows - 180 seats)	S4	120	2.0m	30	rp-steep-6-groups	normal	1067	1068.0	0	526.0	3162.0
1081	A320 (30 rows - 180 seats)	S4	120	2.0m	30	rp-2-groups	normal	1110	1115.0	0	2615.0	7303.0
1082	A320 (30 rows - 180 seats)	S4	120	2.0m	30	rp-3-groups	normal	1048	1047.0	0	1489.0	5564.0
1083	A320 (30 rows - 180 seats)	S4	120	2.0m	30	rp-spread-4-groups	normal	1098	1098.0	0	951.0	5288.0
1084	A320 (30 rows - 180 seats)	S4	120	2.0m	30	rp-spread-5-groups	normal	1056	1055.0	0	678.0	4215.0
1085	A320 (30 rows - 180 seats)	S4	120	2.0m	30	rp-spread-6-groups	normal	1093	1093.0	0	645.0	3970.0
1086	A320 (30 rows - 180 seats)	S4	120	2.0m	30	rp-steep-4-groups	normal	1041	1041.0	0	935.0	4962.0
1087	A320 (30 rows - 180 seats)	S4	120	2.0m	30	rp-steep-5-groups	normal	1026	1025.0	0	632.0	3861.0
1089	A320 (30 rows - 180 seats)	S4	120	2.0m	30	rp-2-groups	normal	1037	1042.0	0	2048.0	7483.0
1090	A320 (30 rows - 180 seats)	S4	120	2.0m	30	rp-3-groups	normal	1040	1040.0	0	1208.0	5883.0
1091	A320 (30 rows - 180 seats)	S4	120	2.0m	30	rp-spread-4-groups	normal	1045	1045.0	0	832.0	5389.0
1088	A320 (30 rows - 180 seats)	S4	120	2.0m	30	rp-steep-6-groups	normal	1050	1051.0	0	526.0	3143.0
1092	A320 (30 rows - 180 seats)	S4	120	2.0m	30	rp-spread-5-groups	normal	1055	1054.0	0	662.0	4414.0
1093	A320 (30 rows - 180 seats)	S4	120	2.0m	30	rp-spread-6-groups	normal	1044	1045.0	0	580.0	3807.0
1094	A320 (30 rows - 180 seats)	S4	120	2.0m	30	rp-steep-4-groups	normal	1068	1068.0	0	820.0	4917.0
1095	A320 (30 rows - 180 seats)	S4	120	2.0m	30	rp-steep-5-groups	normal	1047	1045.0	0	646.0	3708.0
1096	A320 (30 rows - 180 seats)	S4	120	2.0m	30	rp-steep-6-groups	normal	1051	1053.0	0	505.0	3205.0
1097	A320 (30 rows - 180 seats)	S4	120	2.0m	30	rp-2-groups	normal	1114	1119.0	0	2616.0	8079.0
1098	A320 (30 rows - 180 seats)	S4	120	2.0m	30	rp-3-groups	normal	1028	1028.0	0	1356.0	5673.0
1100	A320 (30 rows - 180 seats)	S4	120	2.0m	30	rp-spread-5-groups	normal	1021	1019.0	0	578.0	4141.0
1101	A320 (30 rows - 180 seats)	S4	120	2.0m	30	rp-spread-6-groups	normal	1043	1043.0	0	476.0	3511.0
1102	A320 (30 rows - 180 seats)	S4	120	2.0m	30	rp-steep-4-groups	normal	1051	1051.0	0	1063.0	4846.0
1103	A320 (30 rows - 180 seats)	S4	120	2.0m	30	rp-steep-5-groups	normal	1058	1057.0	0	663.0	3851.0
1099	A320 (30 rows - 180 seats)	S4	120	2.0m	30	rp-spread-4-groups	normal	1077	1077.0	0	958.0	5213.0
1105	A320 (30 rows - 180 seats)	S4	120	2.0m	30	rp-2-groups	normal	1068	1073.0	0	2313.0	7490.0
1104	A320 (30 rows - 180 seats)	S4	120	2.0m	30	rp-steep-6-groups	normal	1069	1071.0	0	520.0	3132.0
1106	A320 (30 rows - 180 seats)	S4	120	2.0m	30	rp-3-groups	normal	1066	1066.0	0	1301.0	5829.0
1107	A320 (30 rows - 180 seats)	S4	120	2.0m	30	rp-spread-4-groups	normal	1080	1080.0	0	934.0	5723.0
1108	A320 (30 rows - 180 seats)	S4	120	2.0m	30	rp-spread-5-groups	normal	1061	1059.0	0	757.0	4248.0
1109	A320 (30 rows - 180 seats)	S4	120	2.0m	30	rp-spread-6-groups	normal	1028	1028.0	0	406.0	3657.0
1110	A320 (30 rows - 180 seats)	S4	120	2.0m	30	rp-steep-4-groups	normal	1053	1053.0	0	678.0	4826.0
1112	A320 (30 rows - 180 seats)	S4	120	2.0m	30	rp-steep-6-groups	normal	1026	1028.0	0	488.0	3082.0
1113	A320 (30 rows - 180 seats)	S4	120	2.0m	30	rp-2-groups	normal	1097	1102.0	0	2346.0	7824.0
1111	A320 (30 rows - 180 seats)	S4	120	2.0m	30	rp-steep-5-groups	normal	1089	1088.0	0	534.0	4097.0
1114	A320 (30 rows - 180 seats)	S4	120	2.0m	30	rp-3-groups	normal	1064	1064.0	0	1165.0	5411.0
1115	A320 (30 rows - 180 seats)	S4	120	2.0m	30	rp-spread-4-groups	normal	1034	1034.0	0	941.0	5317.0
1116	A320 (30 rows - 180 seats)	S4	120	2.0m	30	rp-spread-5-groups	normal	1027	1025.0	0	610.0	4135.0
1117	A320 (30 rows - 180 seats)	S4	120	2.0m	30	rp-spread-6-groups	normal	1049	1049.0	0	512.0	3641.0
1118	A320 (30 rows - 180 seats)	S4	120	2.0m	30	rp-steep-4-groups	normal	1035	1035.0	0	919.0	4668.0
1119	A320 (30 rows - 180 seats)	S4	120	2.0m	30	rp-steep-5-groups	normal	1084	1083.0	0	744.0	3986.0
1122	A320 (30 rows - 180 seats)	S4	120	2.0m	30	rp-3-groups	normal	1056	1056.0	0	1516.0	5993.0
1120	A320 (30 rows - 180 seats)	S4	120	2.0m	30	rp-steep-6-groups	normal	1081	1083.0	0	506.0	3292.0
1121	A320 (30 rows - 180 seats)	S4	120	2.0m	30	rp-2-groups	normal	1017	1021.0	0	2382.0	7795.0
1123	A320 (30 rows - 180 seats)	S4	120	2.0m	30	rp-spread-4-groups	normal	1050	1050.0	0	968.0	5142.0
1124	A320 (30 rows - 180 seats)	S4	120	2.0m	30	rp-spread-5-groups	normal	1033	1031.0	0	514.0	4133.0
1125	A320 (30 rows - 180 seats)	S4	120	2.0m	30	rp-spread-6-groups	normal	1064	1065.0	0	511.0	3832.0
1126	A320 (30 rows - 180 seats)	S4	120	2.0m	30	rp-steep-4-groups	normal	1035	1034.0	0	774.0	4791.0
1128	A320 (30 rows - 180 seats)	S4	120	2.0m	30	rp-steep-6-groups	normal	1035	1036.0	0	484.0	3157.0
1129	A320 (30 rows - 180 seats)	S4	120	2.0m	30	rp-2-groups	normal	1073	1077.0	0	2783.0	8027.0
1127	A320 (30 rows - 180 seats)	S4	120	2.0m	30	rp-steep-5-groups	normal	1051	1050.0	0	488.0	3881.0
1130	A320 (30 rows - 180 seats)	S4	120	2.0m	30	rp-3-groups	normal	1029	1029.0	0	1104.0	5520.0
1131	A320 (30 rows - 180 seats)	S4	120	2.0m	30	rp-spread-4-groups	normal	1079	1079.0	0	1011.0	5545.0
1132	A320 (30 rows - 180 seats)	S4	120	2.0m	30	rp-spread-5-groups	normal	1044	1042.0	0	488.0	4185.0
1133	A320 (30 rows - 180 seats)	S4	120	2.0m	30	rp-spread-6-groups	normal	1027	1027.0	0	522.0	3706.0
1134	A320 (30 rows - 180 seats)	S4	120	2.0m	30	rp-steep-4-groups	normal	1075	1075.0	0	985.0	4888.0
1137	A320 (30 rows - 180 seats)	S4	120	2.0m	30	rp-2-groups	normal	1078	1082.0	0	2353.0	7353.0
1135	A320 (30 rows - 180 seats)	S4	120	2.0m	30	rp-steep-5-groups	normal	1029	1028.0	0	638.0	3637.0
1136	A320 (30 rows - 180 seats)	S4	120	2.0m	30	rp-steep-6-groups	normal	1052	1054.0	0	498.0	3347.0
1139	A320 (30 rows - 180 seats)	S4	120	2.0m	30	rp-spread-4-groups	normal	1030	1030.0	0	688.0	4944.0
1141	A320 (30 rows - 180 seats)	S4	120	2.0m	30	rp-spread-6-groups	normal	1007	1008.0	0	584.0	3742.0
1138	A320 (30 rows - 180 seats)	S4	120	2.0m	30	rp-3-groups	normal	1080	1080.0	0	1289.0	5767.0
1140	A320 (30 rows - 180 seats)	S4	120	2.0m	30	rp-spread-5-groups	normal	1023	1022.0	0	645.0	3908.0
1142	A320 (30 rows - 180 seats)	S4	120	2.0m	30	rp-steep-4-groups	normal	1071	1070.0	0	928.0	4547.0
1145	A320 (30 rows - 180 seats)	S4	120	2.0m	30	rp-2-groups	normal	1079	1084.0	0	2571.0	7378.0
1143	A320 (30 rows - 180 seats)	S4	120	2.0m	30	rp-steep-5-groups	normal	1041	1040.0	0	557.0	3818.0
1144	A320 (30 rows - 180 seats)	S4	120	2.0m	30	rp-steep-6-groups	normal	1067	1069.0	0	550.0	3284.0
1146	A320 (30 rows - 180 seats)	S4	120	2.0m	30	rp-3-groups	normal	1028	1028.0	0	1340.0	5565.0
1147	A320 (30 rows - 180 seats)	S4	120	2.0m	30	rp-spread-4-groups	normal	1055	1055.0	0	720.0	5115.0
1149	A320 (30 rows - 180 seats)	S4	120	2.0m	30	rp-spread-6-groups	normal	1032	1032.0	0	467.0	3737.0
1148	A320 (30 rows - 180 seats)	S4	120	2.0m	30	rp-spread-5-groups	normal	1067	1065.0	0	702.0	4135.0
1150	A320 (30 rows - 180 seats)	S4	120	2.0m	30	rp-steep-4-groups	normal	1043	1043.0	0	890.0	4443.0
1152	A320 (30 rows - 180 seats)	S4	120	2.0m	30	rp-steep-6-groups	normal	1031	1032.0	0	426.0	3454.0
1153	A320 (30 rows - 180 seats)	S4	120	2.0m	30	rp-2-groups	normal	1094	1098.0	0	2415.0	7340.0
1151	A320 (30 rows - 180 seats)	S4	120	2.0m	30	rp-steep-5-groups	normal	1051	1050.0	0	600.0	3993.0
1155	A320 (30 rows - 180 seats)	S4	120	2.0m	30	rp-spread-4-groups	normal	1047	1047.0	0	913.0	5074.0
1154	A320 (30 rows - 180 seats)	S4	120	2.0m	30	rp-3-groups	normal	1103	1103.0	0	1411.0	5781.0
1156	A320 (30 rows - 180 seats)	S4	120	2.0m	30	rp-spread-5-groups	normal	1018	1017.0	0	651.0	4282.0
1158	A320 (30 rows - 180 seats)	S4	120	2.0m	30	rp-steep-4-groups	normal	1028	1027.0	0	848.0	4508.0
1157	A320 (30 rows - 180 seats)	S4	120	2.0m	30	rp-spread-6-groups	normal	1080	1080.0	0	614.0	3787.0
1161	A320 (30 rows - 180 seats)	S4	120	2.0m	30	rp-2-groups	normal	1088	1092.0	0	3014.0	7437.0
1159	A320 (30 rows - 180 seats)	S4	120	2.0m	30	rp-steep-5-groups	normal	1077	1075.0	0	655.0	3749.0
1160	A320 (30 rows - 180 seats)	S4	120	2.0m	30	rp-steep-6-groups	normal	1057	1059.0	0	594.0	3318.0
1163	A320 (30 rows - 180 seats)	S4	120	2.0m	30	rp-spread-4-groups	normal	1043	1043.0	0	874.0	4779.0
1162	A320 (30 rows - 180 seats)	S4	120	2.0m	30	rp-3-groups	normal	1059	1059.0	0	1370.0	5766.0
1164	A320 (30 rows - 180 seats)	S4	120	2.0m	30	rp-spread-5-groups	normal	1056	1055.0	0	728.0	4073.0
1165	A320 (30 rows - 180 seats)	S4	120	2.0m	30	rp-spread-6-groups	normal	1051	1052.0	0	459.0	3513.0
1166	A320 (30 rows - 180 seats)	S4	120	2.0m	30	rp-steep-4-groups	normal	1063	1062.0	0	877.0	4521.0
1169	A320 (30 rows - 180 seats)	S4	120	2.0m	30	rp-2-groups	normal	1034	1038.0	0	2322.0	7188.0
1168	A320 (30 rows - 180 seats)	S4	120	2.0m	30	rp-steep-6-groups	normal	1045	1047.0	0	586.0	3243.0
1167	A320 (30 rows - 180 seats)	S4	120	2.0m	30	rp-steep-5-groups	normal	1059	1058.0	0	627.0	4086.0
1171	A320 (30 rows - 180 seats)	S4	120	2.0m	30	rp-spread-4-groups	normal	1021	1021.0	0	750.0	5053.0
1170	A320 (30 rows - 180 seats)	S4	120	2.0m	30	rp-3-groups	normal	1050	1050.0	0	1407.0	5572.0
1172	A320 (30 rows - 180 seats)	S4	120	2.0m	30	rp-spread-5-groups	normal	1038	1037.0	0	676.0	4031.0
1173	A320 (30 rows - 180 seats)	S4	120	2.0m	30	rp-spread-6-groups	normal	1028	1029.0	0	423.0	3593.0
1174	A320 (30 rows - 180 seats)	S4	120	2.0m	30	rp-steep-4-groups	normal	1086	1085.0	0	1108.0	4815.0
1177	A320 (30 rows - 180 seats)	S4	120	2.0m	30	rp-2-groups	normal	1037	1042.0	0	2405.0	7696.0
1175	A320 (30 rows - 180 seats)	S4	120	2.0m	30	rp-steep-5-groups	normal	1028	1027.0	0	639.0	3735.0
1176	A320 (30 rows - 180 seats)	S4	120	2.0m	30	rp-steep-6-groups	normal	1038	1039.0	0	570.0	3403.0
1178	A320 (30 rows - 180 seats)	S4	120	2.0m	30	rp-3-groups	normal	1055	1055.0	0	1383.0	5726.0
1179	A320 (30 rows - 180 seats)	S4	120	2.0m	30	rp-spread-4-groups	normal	1032	1032.0	0	750.0	4755.0
1180	A320 (30 rows - 180 seats)	S4	120	2.0m	30	rp-spread-5-groups	normal	1044	1042.0	0	793.0	3981.0
1181	A320 (30 rows - 180 seats)	S4	120	2.0m	30	rp-spread-6-groups	normal	1040	1041.0	0	450.0	3666.0
1182	A320 (30 rows - 180 seats)	S4	120	2.0m	30	rp-steep-4-groups	normal	1056	1056.0	0	1113.0	5011.0
1183	A320 (30 rows - 180 seats)	S4	120	2.0m	30	rp-steep-5-groups	normal	1056	1055.0	0	662.0	3834.0
1185	A320 (30 rows - 180 seats)	S4	120	2.0m	30	rp-2-groups	normal	1102	1107.0	0	2639.0	7390.0
1184	A320 (30 rows - 180 seats)	S4	120	2.0m	30	rp-steep-6-groups	normal	1071	1073.0	0	559.0	3325.0
1186	A320 (30 rows - 180 seats)	S4	120	2.0m	30	rp-3-groups	normal	1050	1050.0	0	1249.0	5914.0
1187	A320 (30 rows - 180 seats)	S4	120	2.0m	30	rp-spread-4-groups	normal	1063	1063.0	0	746.0	5060.0
1188	A320 (30 rows - 180 seats)	S4	120	2.0m	30	rp-spread-5-groups	normal	1098	1096.0	0	678.0	4353.0
1189	A320 (30 rows - 180 seats)	S4	120	2.0m	30	rp-spread-6-groups	normal	1048	1048.0	0	551.0	3635.0
1193	A320 (30 rows - 180 seats)	S4	120	2.0m	30	rp-2-groups	normal	1092	1097.0	0	2574.0	7435.0
1192	A320 (30 rows - 180 seats)	S4	120	2.0m	30	rp-steep-6-groups	normal	1059	1061.0	0	505.0	3409.0
1191	A320 (30 rows - 180 seats)	S4	120	2.0m	30	rp-steep-5-groups	normal	1050	1049.0	0	642.0	3805.0
1190	A320 (30 rows - 180 seats)	S4	120	2.0m	30	rp-steep-4-groups	normal	1055	1054.0	0	804.0	4953.0
1194	A320 (30 rows - 180 seats)	S4	120	2.0m	30	rp-3-groups	normal	1042	1042.0	0	1320.0	5664.0
1195	A320 (30 rows - 180 seats)	S4	120	2.0m	30	rp-spread-4-groups	normal	1051	1051.0	0	764.0	4991.0
1196	A320 (30 rows - 180 seats)	S4	120	2.0m	30	rp-spread-5-groups	normal	1040	1038.0	0	550.0	4154.0
1197	A320 (30 rows - 180 seats)	S4	120	2.0m	30	rp-spread-6-groups	normal	1059	1059.0	0	516.0	3797.0
1198	A320 (30 rows - 180 seats)	S4	120	2.0m	30	rp-steep-4-groups	normal	1029	1029.0	0	880.0	4449.0
1199	A320 (30 rows - 180 seats)	S4	120	2.0m	30	rp-steep-5-groups	normal	1027	1026.0	0	522.0	3922.0
1200	A320 (30 rows - 180 seats)	S4	120	2.0m	30	rp-steep-6-groups	normal	1058	1060.0	0	541.0	3148.0
1201	A320 (30 rows - 180 seats)	S4	120	2.0m	30	rp-2-groups	normal	1066	1070.0	0	2939.0	7377.0
1202	A320 (30 rows - 180 seats)	S4	120	2.0m	30	rp-3-groups	normal	1077	1076.0	0	1575.0	5630.0
1203	A320 (30 rows - 180 seats)	S4	120	2.0m	30	rp-spread-4-groups	normal	1078	1078.0	0	855.0	5371.0
1204	A320 (30 rows - 180 seats)	S4	120	2.0m	30	rp-spread-5-groups	normal	1056	1055.0	0	654.0	4309.0
1205	A320 (30 rows - 180 seats)	S4	120	2.0m	30	rp-spread-6-groups	normal	1058	1059.0	0	546.0	3713.0
1206	A320 (30 rows - 180 seats)	S4	120	2.0m	30	rp-steep-4-groups	normal	1052	1052.0	0	743.0	4796.0
1207	A320 (30 rows - 180 seats)	S4	120	2.0m	30	rp-steep-5-groups	normal	1059	1057.0	0	570.0	3927.0
1208	A320 (30 rows - 180 seats)	S4	120	2.0m	30	rp-steep-6-groups	normal	1053	1055.0	0	412.0	3390.0
1210	A320 (30 rows - 180 seats)	S4	120	2.0m	30	rp-3-groups	normal	1027	1027.0	0	1391.0	5627.0
1209	A320 (30 rows - 180 seats)	S4	120	2.0m	30	rp-2-groups	normal	1068	1073.0	0	2643.0	7331.0
1211	A320 (30 rows - 180 seats)	S4	120	2.0m	30	rp-spread-4-groups	normal	1077	1077.0	0	888.0	5325.0
1212	A320 (30 rows - 180 seats)	S4	120	2.0m	30	rp-spread-5-groups	normal	1086	1085.0	0	691.0	4094.0
1213	A320 (30 rows - 180 seats)	S4	120	2.0m	30	rp-spread-6-groups	normal	1049	1050.0	0	564.0	3760.0
1214	A320 (30 rows - 180 seats)	S4	120	2.0m	30	rp-steep-4-groups	normal	1034	1033.0	0	929.0	4560.0
1215	A320 (30 rows - 180 seats)	S4	120	2.0m	30	rp-steep-5-groups	normal	1050	1049.0	0	652.0	4058.0
1216	A320 (30 rows - 180 seats)	S4	120	2.0m	30	rp-steep-6-groups	normal	1030	1031.0	0	496.0	3102.0
1217	A320 (30 rows - 180 seats)	S4	120	2.0m	30	rp-2-groups	normal	1077	1082.0	0	2320.0	7823.0
1219	A320 (30 rows - 180 seats)	S4	120	2.0m	30	rp-spread-4-groups	normal	1039	1039.0	0	865.0	4943.0
1220	A320 (30 rows - 180 seats)	S4	120	2.0m	30	rp-spread-5-groups	normal	1026	1024.0	0	645.0	4080.0
1218	A320 (30 rows - 180 seats)	S4	120	2.0m	30	rp-3-groups	normal	1018	1018.0	0	1310.0	5526.0
1221	A320 (30 rows - 180 seats)	S4	120	2.0m	30	rp-spread-6-groups	normal	1051	1051.0	0	492.0	3465.0
1222	A320 (30 rows - 180 seats)	S4	120	2.0m	30	rp-steep-4-groups	normal	1054	1054.0	0	970.0	4606.0
1223	A320 (30 rows - 180 seats)	S4	120	2.0m	30	rp-steep-5-groups	normal	1061	1060.0	0	656.0	3931.0
1224	A320 (30 rows - 180 seats)	S4	120	2.0m	30	rp-steep-6-groups	normal	1054	1056.0	0	486.0	3343.0
1225	A320 (30 rows - 180 seats)	S4	120	2.0m	30	rp-2-groups	normal	1096	1100.0	0	2261.0	7682.0
1227	A320 (30 rows - 180 seats)	S4	120	2.0m	30	rp-spread-4-groups	normal	1047	1047.0	0	826.0	5139.0
1226	A320 (30 rows - 180 seats)	S4	120	2.0m	30	rp-3-groups	normal	1063	1063.0	0	1442.0	6182.0
1229	A320 (30 rows - 180 seats)	S4	120	2.0m	30	rp-spread-6-groups	normal	1047	1047.0	0	395.0	3799.0
1230	A320 (30 rows - 180 seats)	S4	120	2.0m	30	rp-steep-4-groups	normal	1067	1066.0	0	1068.0	4859.0
1231	A320 (30 rows - 180 seats)	S4	120	2.0m	30	rp-steep-5-groups	normal	1043	1042.0	0	580.0	3726.0
1232	A320 (30 rows - 180 seats)	S4	120	2.0m	30	rp-steep-6-groups	normal	1071	1073.0	0	572.0	3065.0
1228	A320 (30 rows - 180 seats)	S4	120	2.0m	30	rp-spread-5-groups	normal	1002	1001.0	0	596.0	3723.0
1233	A320 (30 rows - 180 seats)	S4	120	2.0m	30	rp-2-groups	normal	1072	1076.0	0	2842.0	7592.0
1234	A320 (30 rows - 180 seats)	S4	120	2.0m	30	rp-3-groups	normal	1058	1058.0	0	1508.0	5888.0
1235	A320 (30 rows - 180 seats)	S4	120	2.0m	30	rp-spread-4-groups	normal	1068	1068.0	0	1092.0	5200.0
1236	A320 (30 rows - 180 seats)	S4	120	2.0m	30	rp-spread-5-groups	normal	1063	1061.0	0	565.0	4095.0
1237	A320 (30 rows - 180 seats)	S4	120	2.0m	30	rp-spread-6-groups	normal	1056	1056.0	0	603.0	3722.0
1238	A320 (30 rows - 180 seats)	S4	120	2.0m	30	rp-steep-4-groups	normal	1043	1042.0	0	1007.0	4780.0
1239	A320 (30 rows - 180 seats)	S4	120	2.0m	30	rp-steep-5-groups	normal	1078	1077.0	0	794.0	4019.0
1241	A320 (30 rows - 180 seats)	S4	120	2.0m	30	rp-2-groups	normal	1057	1061.0	0	2389.0	7262.0
1242	A320 (30 rows - 180 seats)	S4	120	2.0m	30	rp-3-groups	normal	1077	1076.0	0	1388.0	5568.0
1240	A320 (30 rows - 180 seats)	S4	120	2.0m	30	rp-steep-6-groups	normal	1045	1046.0	0	455.0	3376.0
1243	A320 (30 rows - 180 seats)	S4	120	2.0m	30	rp-spread-4-groups	normal	1051	1051.0	0	893.0	4852.0
1244	A320 (30 rows - 180 seats)	S4	120	2.0m	30	rp-spread-5-groups	normal	1074	1073.0	0	645.0	4119.0
1245	A320 (30 rows - 180 seats)	S4	120	2.0m	30	rp-spread-6-groups	normal	1074	1074.0	0	527.0	3892.0
1246	A320 (30 rows - 180 seats)	S4	120	2.0m	30	rp-steep-4-groups	normal	1070	1070.0	0	896.0	4829.0
1247	A320 (30 rows - 180 seats)	S4	120	2.0m	30	rp-steep-5-groups	normal	1060	1059.0	0	749.0	3697.0
1248	A320 (30 rows - 180 seats)	S4	120	2.0m	30	rp-steep-6-groups	normal	1034	1036.0	0	422.0	3196.0
1249	A320 (30 rows - 180 seats)	S4	120	2.0m	30	rp-2-groups	normal	1098	1103.0	0	3080.0	7863.0
1251	A320 (30 rows - 180 seats)	S4	120	2.0m	30	rp-spread-4-groups	normal	1062	1062.0	0	918.0	5254.0
1250	A320 (30 rows - 180 seats)	S4	120	2.0m	30	rp-3-groups	normal	1053	1052.0	0	1369.0	5762.0
1252	A320 (30 rows - 180 seats)	S4	120	2.0m	30	rp-spread-5-groups	normal	1046	1044.0	0	561.0	4009.0
1253	A320 (30 rows - 180 seats)	S4	120	2.0m	30	rp-spread-6-groups	normal	1038	1038.0	0	570.0	3804.0
1254	A320 (30 rows - 180 seats)	S4	120	2.0m	30	rp-steep-4-groups	normal	1067	1067.0	0	1133.0	4950.0
1255	A320 (30 rows - 180 seats)	S4	120	2.0m	30	rp-steep-5-groups	normal	1059	1058.0	0	573.0	3682.0
1256	A320 (30 rows - 180 seats)	S4	120	2.0m	30	rp-steep-6-groups	normal	1069	1070.0	0	493.0	3324.0
1257	A320 (30 rows - 180 seats)	S4	120	2.0m	30	rp-2-groups	normal	1074	1079.0	0	2631.0	7668.0
1258	A320 (30 rows - 180 seats)	S4	120	2.0m	30	rp-3-groups	normal	1035	1035.0	0	1300.0	5749.0
1259	A320 (30 rows - 180 seats)	S4	120	2.0m	30	rp-spread-4-groups	normal	1039	1039.0	0	914.0	5181.0
1260	A320 (30 rows - 180 seats)	S4	120	2.0m	30	rp-spread-5-groups	normal	1043	1042.0	0	446.0	4264.0
1261	A320 (30 rows - 180 seats)	S4	120	2.0m	30	rp-spread-6-groups	normal	1047	1047.0	0	414.0	3749.0
1262	A320 (30 rows - 180 seats)	S4	120	2.0m	30	rp-steep-4-groups	normal	1051	1050.0	0	765.0	4627.0
1263	A320 (30 rows - 180 seats)	S4	120	2.0m	30	rp-steep-5-groups	normal	1071	1070.0	0	736.0	4110.0
1264	A320 (30 rows - 180 seats)	S4	120	2.0m	30	rp-steep-6-groups	normal	1086	1087.0	0	670.0	3417.0
1265	A320 (30 rows - 180 seats)	S4	120	2.0m	30	rp-2-groups	normal	1085	1089.0	0	2890.0	7518.0
1266	A320 (30 rows - 180 seats)	S4	120	2.0m	30	rp-3-groups	normal	1054	1054.0	0	1459.0	5776.0
1267	A320 (30 rows - 180 seats)	S4	120	2.0m	30	rp-spread-4-groups	normal	1056	1056.0	0	819.0	5260.0
1268	A320 (30 rows - 180 seats)	S4	120	2.0m	30	rp-spread-5-groups	normal	1047	1045.0	0	536.0	4315.0
1269	A320 (30 rows - 180 seats)	S4	120	2.0m	30	rp-spread-6-groups	normal	1070	1070.0	0	537.0	3847.0
1270	A320 (30 rows - 180 seats)	S4	120	2.0m	30	rp-steep-4-groups	normal	1047	1047.0	0	1044.0	4681.0
1272	A320 (30 rows - 180 seats)	S4	120	2.0m	30	rp-steep-6-groups	normal	1030	1031.0	0	541.0	3269.0
1271	A320 (30 rows - 180 seats)	S4	120	2.0m	30	rp-steep-5-groups	normal	1067	1066.0	0	700.0	3878.0
1273	A320 (30 rows - 180 seats)	S4	120	2.0m	30	rp-2-groups	normal	1078	1083.0	0	2415.0	7190.0
1274	A320 (30 rows - 180 seats)	S4	120	2.0m	30	rp-3-groups	normal	1079	1079.0	0	1519.0	6095.0
1276	A320 (30 rows - 180 seats)	S4	120	2.0m	30	rp-spread-5-groups	normal	1051	1049.0	0	673.0	4332.0
1278	A320 (30 rows - 180 seats)	S4	120	2.0m	30	rp-steep-4-groups	normal	1032	1032.0	0	1001.0	4683.0
1277	A320 (30 rows - 180 seats)	S4	120	2.0m	30	rp-spread-6-groups	normal	1060	1061.0	0	497.0	3970.0
1275	A320 (30 rows - 180 seats)	S4	120	2.0m	30	rp-spread-4-groups	normal	1075	1075.0	0	987.0	5002.0
1279	A320 (30 rows - 180 seats)	S4	120	2.0m	30	rp-steep-5-groups	normal	1101	1100.0	0	802.0	3603.0
1280	A320 (30 rows - 180 seats)	S4	120	2.0m	30	rp-steep-6-groups	normal	1035	1037.0	0	522.0	3112.0
1281	A320 (30 rows - 180 seats)	S4	120	2.0m	30	rp-2-groups	normal	1072	1077.0	0	2605.0	7058.0
1282	A320 (30 rows - 180 seats)	S4	120	2.0m	30	rp-3-groups	normal	1067	1067.0	0	1372.0	5694.0
1283	A320 (30 rows - 180 seats)	S4	120	2.0m	30	rp-spread-4-groups	normal	1021	1021.0	0	964.0	5176.0
1284	A320 (30 rows - 180 seats)	S4	120	2.0m	30	rp-spread-5-groups	normal	1052	1050.0	0	679.0	4255.0
1285	A320 (30 rows - 180 seats)	S4	120	2.0m	30	rp-spread-6-groups	normal	1078	1078.0	0	617.0	3705.0
1289	A320 (30 rows - 180 seats)	S4	120	2.0m	30	rp-2-groups	normal	1031	1035.0	0	2299.0	7519.0
1287	A320 (30 rows - 180 seats)	S4	120	2.0m	30	rp-steep-5-groups	normal	1039	1038.0	0	708.0	3973.0
1288	A320 (30 rows - 180 seats)	S4	120	2.0m	30	rp-steep-6-groups	normal	1042	1043.0	0	522.0	3294.0
1286	A320 (30 rows - 180 seats)	S4	120	2.0m	30	rp-steep-4-groups	normal	1080	1079.0	0	955.0	4661.0
1290	A320 (30 rows - 180 seats)	S4	120	2.0m	30	rp-3-groups	normal	1052	1052.0	0	1210.0	5722.0
1291	A320 (30 rows - 180 seats)	S4	120	2.0m	30	rp-spread-4-groups	normal	1070	1070.0	0	888.0	4981.0
1292	A320 (30 rows - 180 seats)	S4	120	2.0m	30	rp-spread-5-groups	normal	1026	1025.0	0	598.0	4267.0
1293	A320 (30 rows - 180 seats)	S4	120	2.0m	30	rp-spread-6-groups	normal	1060	1060.0	0	500.0	3745.0
1294	A320 (30 rows - 180 seats)	S4	120	2.0m	30	rp-steep-4-groups	normal	1080	1079.0	0	1049.0	4691.0
1295	A320 (30 rows - 180 seats)	S4	120	2.0m	30	rp-steep-5-groups	normal	1056	1055.0	0	608.0	3852.0
1296	A320 (30 rows - 180 seats)	S4	120	2.0m	30	rp-steep-6-groups	normal	1093	1095.0	0	515.0	3557.0
1298	A320 (30 rows - 180 seats)	S4	120	2.0m	30	rp-3-groups	normal	1044	1044.0	0	1350.0	5682.0
1297	A320 (30 rows - 180 seats)	S4	120	2.0m	30	rp-2-groups	normal	1080	1084.0	0	2397.0	7175.0
1300	A320 (30 rows - 180 seats)	S4	120	2.0m	30	rp-spread-5-groups	normal	1027	1026.0	0	637.0	4339.0
1299	A320 (30 rows - 180 seats)	S4	120	2.0m	30	rp-spread-4-groups	normal	1063	1063.0	0	975.0	5184.0
1301	A320 (30 rows - 180 seats)	S4	120	2.0m	30	rp-spread-6-groups	normal	1070	1071.0	0	496.0	3776.0
1302	A320 (30 rows - 180 seats)	S4	120	2.0m	30	rp-steep-4-groups	normal	1064	1064.0	0	804.0	4774.0
1303	A320 (30 rows - 180 seats)	S4	120	2.0m	30	rp-steep-5-groups	normal	1046	1045.0	0	678.0	3830.0
1304	A320 (30 rows - 180 seats)	S4	120	2.0m	30	rp-steep-6-groups	normal	1037	1039.0	0	544.0	3401.0
1305	A320 (30 rows - 180 seats)	S4	120	2.0m	30	rp-2-groups	normal	1063	1067.0	0	2265.0	7647.0
1306	A320 (30 rows - 180 seats)	S4	120	2.0m	30	rp-3-groups	normal	1014	1014.0	0	1127.0	5671.0
1308	A320 (30 rows - 180 seats)	S4	120	2.0m	30	rp-spread-5-groups	normal	1055	1054.0	0	691.0	4124.0
1307	A320 (30 rows - 180 seats)	S4	120	2.0m	30	rp-spread-4-groups	normal	1070	1070.0	0	831.0	5045.0
1309	A320 (30 rows - 180 seats)	S4	120	2.0m	30	rp-spread-6-groups	normal	1036	1036.0	0	446.0	3711.0
1310	A320 (30 rows - 180 seats)	S4	120	2.0m	30	rp-steep-4-groups	normal	1016	1016.0	0	812.0	4720.0
1311	A320 (30 rows - 180 seats)	S4	120	2.0m	30	rp-steep-5-groups	normal	1016	1015.0	0	671.0	3897.0
1312	A320 (30 rows - 180 seats)	S4	120	2.0m	30	rp-steep-6-groups	normal	1040	1041.0	0	478.0	3260.0
1313	A320 (30 rows - 180 seats)	S4	120	2.0m	30	rp-2-groups	normal	1032	1036.0	0	2109.0	7245.0
1314	A320 (30 rows - 180 seats)	S4	120	2.0m	30	rp-3-groups	normal	1062	1062.0	0	1259.0	5629.0
1316	A320 (30 rows - 180 seats)	S4	120	2.0m	30	rp-spread-5-groups	normal	1053	1051.0	0	663.0	4274.0
1315	A320 (30 rows - 180 seats)	S4	120	2.0m	30	rp-spread-4-groups	normal	1074	1074.0	0	823.0	5189.0
1317	A320 (30 rows - 180 seats)	S4	120	2.0m	30	rp-spread-6-groups	normal	1059	1059.0	0	485.0	3906.0
1319	A320 (30 rows - 180 seats)	S4	120	2.0m	30	rp-steep-5-groups	normal	1045	1044.0	0	653.0	3926.0
1318	A320 (30 rows - 180 seats)	S4	120	2.0m	30	rp-steep-4-groups	normal	1055	1054.0	0	781.0	4727.0
1320	A320 (30 rows - 180 seats)	S4	120	2.0m	30	rp-steep-6-groups	normal	1051	1053.0	0	418.0	3299.0
1321	A320 (30 rows - 180 seats)	S4	120	2.0m	30	rp-2-groups	normal	1101	1105.0	0	2522.0	7562.0
1322	A320 (30 rows - 180 seats)	S4	120	2.0m	30	rp-3-groups	normal	1048	1048.0	0	1163.0	5404.0
1324	A320 (30 rows - 180 seats)	S4	120	2.0m	30	rp-spread-5-groups	normal	1044	1042.0	0	543.0	4127.0
1323	A320 (30 rows - 180 seats)	S4	120	2.0m	30	rp-spread-4-groups	normal	1054	1054.0	0	708.0	5024.0
1325	A320 (30 rows - 180 seats)	S4	120	2.0m	30	rp-spread-6-groups	normal	1038	1038.0	0	625.0	3754.0
1326	A320 (30 rows - 180 seats)	S4	120	2.0m	30	rp-steep-4-groups	normal	1019	1018.0	0	874.0	4664.0
1327	A320 (30 rows - 180 seats)	S4	120	2.0m	30	rp-steep-5-groups	normal	1046	1044.0	0	618.0	3638.0
1329	A320 (30 rows - 180 seats)	S4	120	2.0m	30	rp-2-groups	normal	1090	1094.0	0	2836.0	7228.0
1328	A320 (30 rows - 180 seats)	S4	120	2.0m	30	rp-steep-6-groups	normal	1052	1054.0	0	507.0	3092.0
1331	A320 (30 rows - 180 seats)	S4	120	2.0m	30	rp-spread-4-groups	normal	1039	1039.0	0	766.0	4800.0
1330	A320 (30 rows - 180 seats)	S4	120	2.0m	30	rp-3-groups	normal	1046	1046.0	0	1091.0	5790.0
1332	A320 (30 rows - 180 seats)	S4	120	2.0m	30	rp-spread-5-groups	normal	1038	1036.0	0	698.0	4299.0
1333	A320 (30 rows - 180 seats)	S4	120	2.0m	30	rp-spread-6-groups	normal	1032	1032.0	0	464.0	3772.0
1334	A320 (30 rows - 180 seats)	S4	120	2.0m	30	rp-steep-4-groups	normal	1047	1047.0	0	759.0	4643.0
1335	A320 (30 rows - 180 seats)	S4	120	2.0m	30	rp-steep-5-groups	normal	1063	1062.0	0	698.0	4067.0
1337	A320 (30 rows - 180 seats)	S4	120	2.0m	30	rp-2-groups	normal	1065	1070.0	0	2403.0	7290.0
1336	A320 (30 rows - 180 seats)	S4	120	2.0m	30	rp-steep-6-groups	normal	1048	1050.0	0	549.0	3209.0
1338	A320 (30 rows - 180 seats)	S4	120	2.0m	30	rp-3-groups	normal	1017	1017.0	0	1177.0	5556.0
1340	A320 (30 rows - 180 seats)	S4	120	2.0m	30	rp-spread-5-groups	normal	1055	1053.0	0	662.0	4080.0
1341	A320 (30 rows - 180 seats)	S4	120	2.0m	30	rp-spread-6-groups	normal	1026	1026.0	0	523.0	3620.0
1342	A320 (30 rows - 180 seats)	S4	120	2.0m	30	rp-steep-4-groups	normal	1026	1025.0	0	968.0	4508.0
1343	A320 (30 rows - 180 seats)	S4	120	2.0m	30	rp-steep-5-groups	normal	1059	1058.0	0	657.0	3849.0
1345	A320 (30 rows - 180 seats)	S4	120	2.0m	30	rp-2-groups	normal	1093	1098.0	0	2480.0	7370.0
1344	A320 (30 rows - 180 seats)	S4	120	2.0m	30	rp-steep-6-groups	normal	1071	1073.0	0	508.0	3359.0
1339	A320 (30 rows - 180 seats)	S4	120	2.0m	30	rp-spread-4-groups	normal	1030	1030.0	0	766.0	4901.0
1346	A320 (30 rows - 180 seats)	S4	120	2.0m	30	rp-3-groups	normal	1063	1063.0	0	1380.0	6035.0
1347	A320 (30 rows - 180 seats)	S4	120	2.0m	30	rp-spread-4-groups	normal	1069	1069.0	0	916.0	5174.0
1348	A320 (30 rows - 180 seats)	S4	120	2.0m	30	rp-spread-5-groups	normal	1054	1052.0	0	648.0	4411.0
1349	A320 (30 rows - 180 seats)	S4	120	2.0m	30	rp-spread-6-groups	normal	1057	1057.0	0	554.0	3511.0
1350	A320 (30 rows - 180 seats)	S4	120	2.0m	30	rp-steep-4-groups	normal	1064	1063.0	0	1152.0	4755.0
1351	A320 (30 rows - 180 seats)	S4	120	2.0m	30	rp-steep-5-groups	normal	1050	1049.0	0	718.0	3658.0
1352	A320 (30 rows - 180 seats)	S4	120	2.0m	30	rp-steep-6-groups	normal	1097	1098.0	0	611.0	3538.0
1353	A320 (30 rows - 180 seats)	S4	120	2.0m	30	rp-2-groups	normal	1111	1116.0	0	2945.0	8297.0
1354	A320 (30 rows - 180 seats)	S4	120	2.0m	30	rp-3-groups	normal	1017	1016.0	0	1053.0	5470.0
1355	A320 (30 rows - 180 seats)	S4	120	2.0m	30	rp-spread-4-groups	normal	1004	1005.0	0	908.0	4775.0
1356	A320 (30 rows - 180 seats)	S4	120	2.0m	30	rp-spread-5-groups	normal	1054	1052.0	0	587.0	4291.0
1357	A320 (30 rows - 180 seats)	S4	120	2.0m	30	rp-spread-6-groups	normal	1064	1064.0	0	406.0	3885.0
1358	A320 (30 rows - 180 seats)	S4	120	2.0m	30	rp-steep-4-groups	normal	1069	1068.0	0	1087.0	4488.0
1359	A320 (30 rows - 180 seats)	S4	120	2.0m	30	rp-steep-5-groups	normal	1051	1050.0	0	536.0	3838.0
1360	A320 (30 rows - 180 seats)	S4	120	2.0m	30	rp-steep-6-groups	normal	1061	1063.0	0	452.0	3514.0
1362	A320 (30 rows - 180 seats)	S4	120	2.0m	30	rp-3-groups	normal	1054	1054.0	0	1436.0	5686.0
1363	A320 (30 rows - 180 seats)	S4	120	2.0m	30	rp-spread-4-groups	normal	1058	1058.0	0	953.0	5374.0
1364	A320 (30 rows - 180 seats)	S4	120	2.0m	30	rp-spread-5-groups	normal	1045	1043.0	0	714.0	4239.0
1365	A320 (30 rows - 180 seats)	S4	120	2.0m	30	rp-spread-6-groups	normal	1045	1045.0	0	572.0	3984.0
1366	A320 (30 rows - 180 seats)	S4	120	2.0m	30	rp-steep-4-groups	normal	1041	1041.0	0	809.0	4741.0
1367	A320 (30 rows - 180 seats)	S4	120	2.0m	30	rp-steep-5-groups	normal	1028	1026.0	0	669.0	3746.0
1361	A320 (30 rows - 180 seats)	S4	120	2.0m	30	rp-2-groups	normal	1075	1079.0	0	2660.0	7837.0
1368	A320 (30 rows - 180 seats)	S4	120	2.0m	30	rp-steep-6-groups	normal	1076	1078.0	0	539.0	3163.0
1369	A320 (30 rows - 180 seats)	S4	120	2.0m	30	rp-2-groups	normal	1111	1116.0	0	2647.0	7328.0
1371	A320 (30 rows - 180 seats)	S4	120	2.0m	30	rp-spread-4-groups	normal	984	984.0	0	680.0	5069.0
1370	A320 (30 rows - 180 seats)	S4	120	2.0m	30	rp-3-groups	normal	1100	1100.0	0	1303.0	5893.0
1372	A320 (30 rows - 180 seats)	S4	120	2.0m	30	rp-spread-5-groups	normal	1040	1038.0	0	627.0	4254.0
1373	A320 (30 rows - 180 seats)	S4	120	2.0m	30	rp-spread-6-groups	normal	1050	1050.0	0	505.0	3660.0
1374	A320 (30 rows - 180 seats)	S4	120	2.0m	30	rp-steep-4-groups	normal	1034	1033.0	0	795.0	4513.0
1376	A320 (30 rows - 180 seats)	S4	120	2.0m	30	rp-steep-6-groups	normal	1053	1054.0	0	564.0	3267.0
1375	A320 (30 rows - 180 seats)	S4	120	2.0m	30	rp-steep-5-groups	normal	1043	1042.0	0	790.0	3809.0
1377	A320 (30 rows - 180 seats)	S4	120	2.0m	30	rp-2-groups	normal	1073	1078.0	0	2500.0	7506.0
1378	A320 (30 rows - 180 seats)	S4	120	2.0m	30	rp-3-groups	normal	1006	1006.0	0	1121.0	5646.0
1379	A320 (30 rows - 180 seats)	S4	120	2.0m	30	rp-spread-4-groups	normal	1048	1048.0	0	917.0	4852.0
1380	A320 (30 rows - 180 seats)	S4	120	2.0m	30	rp-spread-5-groups	normal	1071	1069.0	0	642.0	4124.0
1381	A320 (30 rows - 180 seats)	S4	120	2.0m	30	rp-spread-6-groups	normal	1047	1047.0	0	543.0	3759.0
1382	A320 (30 rows - 180 seats)	S4	120	2.0m	30	rp-steep-4-groups	normal	1057	1057.0	0	841.0	5069.0
1383	A320 (30 rows - 180 seats)	S4	120	2.0m	30	rp-steep-5-groups	normal	1052	1051.0	0	594.0	3771.0
1385	A320 (30 rows - 180 seats)	S4	120	2.0m	30	rp-2-groups	normal	1124	1129.0	0	2720.0	7594.0
1386	A320 (30 rows - 180 seats)	S4	120	2.0m	30	rp-3-groups	normal	1039	1038.0	0	1376.0	5755.0
1384	A320 (30 rows - 180 seats)	S4	120	2.0m	30	rp-steep-6-groups	normal	1066	1068.0	0	419.0	3223.0
1387	A320 (30 rows - 180 seats)	S4	120	2.0m	30	rp-spread-4-groups	normal	1061	1061.0	0	847.0	5216.0
1388	A320 (30 rows - 180 seats)	S4	120	2.0m	30	rp-spread-5-groups	normal	1062	1061.0	0	624.0	4157.0
1389	A320 (30 rows - 180 seats)	S4	120	2.0m	30	rp-spread-6-groups	normal	979	979.0	0	554.0	3675.0
1390	A320 (30 rows - 180 seats)	S4	120	2.0m	30	rp-steep-4-groups	normal	1041	1041.0	0	804.0	4837.0
1391	A320 (30 rows - 180 seats)	S4	120	2.0m	30	rp-steep-5-groups	normal	1044	1042.0	0	600.0	3972.0
1393	A320 (30 rows - 180 seats)	S4	120	2.0m	30	rp-2-groups	normal	1092	1097.0	0	2634.0	7687.0
1392	A320 (30 rows - 180 seats)	S4	120	2.0m	30	rp-steep-6-groups	normal	1081	1083.0	0	462.0	3269.0
1395	A320 (30 rows - 180 seats)	S4	120	2.0m	30	rp-spread-4-groups	normal	1067	1067.0	0	950.0	4771.0
1396	A320 (30 rows - 180 seats)	S4	120	2.0m	30	rp-spread-5-groups	normal	1047	1046.0	0	588.0	4531.0
1397	A320 (30 rows - 180 seats)	S4	120	2.0m	30	rp-spread-6-groups	normal	1024	1024.0	0	566.0	3663.0
1398	A320 (30 rows - 180 seats)	S4	120	2.0m	30	rp-steep-4-groups	normal	1074	1074.0	0	895.0	4976.0
1394	A320 (30 rows - 180 seats)	S4	120	2.0m	30	rp-3-groups	normal	1067	1067.0	0	1284.0	5752.0
1399	A320 (30 rows - 180 seats)	S4	120	2.0m	30	rp-steep-5-groups	normal	1020	1018.0	0	620.0	3705.0
1401	A320 (30 rows - 180 seats)	S4	120	2.0m	30	rp-2-groups	normal	1045	1050.0	0	2810.0	7332.0
1400	A320 (30 rows - 180 seats)	S4	120	2.0m	30	rp-steep-6-groups	normal	1054	1055.0	0	517.0	3218.0
1402	A320 (30 rows - 180 seats)	S4	120	2.0m	30	rp-3-groups	normal	1039	1038.0	0	1368.0	5693.0
1403	A320 (30 rows - 180 seats)	S4	120	2.0m	30	rp-spread-4-groups	normal	1040	1040.0	0	941.0	5359.0
1404	A320 (30 rows - 180 seats)	S4	120	2.0m	30	rp-spread-5-groups	normal	1010	1009.0	0	566.0	4214.0
1405	A320 (30 rows - 180 seats)	S4	120	2.0m	30	rp-spread-6-groups	normal	1067	1067.0	0	502.0	3895.0
1407	A320 (30 rows - 180 seats)	S4	120	2.0m	30	rp-steep-5-groups	normal	1036	1035.0	0	687.0	3739.0
1406	A320 (30 rows - 180 seats)	S4	120	2.0m	30	rp-steep-4-groups	normal	1056	1055.0	0	764.0	4603.0
1409	A320 (30 rows - 180 seats)	S4	120	2.0m	30	rp-2-groups	normal	1081	1085.0	0	2679.0	7934.0
1408	A320 (30 rows - 180 seats)	S4	120	2.0m	30	rp-steep-6-groups	normal	1066	1068.0	0	543.0	3150.0
1410	A320 (30 rows - 180 seats)	S4	120	2.0m	30	rp-3-groups	normal	1085	1084.0	0	1161.0	5560.0
1411	A320 (30 rows - 180 seats)	S4	120	2.0m	30	rp-spread-4-groups	normal	1041	1041.0	0	957.0	5393.0
1412	A320 (30 rows - 180 seats)	S4	120	2.0m	30	rp-spread-5-groups	normal	1054	1052.0	0	772.0	4151.0
1413	A320 (30 rows - 180 seats)	S4	120	2.0m	30	rp-spread-6-groups	normal	1040	1040.0	0	586.0	3751.0
1414	A320 (30 rows - 180 seats)	S4	120	2.0m	30	rp-steep-4-groups	normal	1067	1067.0	0	956.0	4700.0
1415	A320 (30 rows - 180 seats)	S4	120	2.0m	30	rp-steep-5-groups	normal	1045	1044.0	0	624.0	4137.0
1416	A320 (30 rows - 180 seats)	S4	120	2.0m	30	rp-steep-6-groups	normal	1019	1021.0	0	469.0	3147.0
1417	A320 (30 rows - 180 seats)	S4	120	2.0m	30	rp-2-groups	normal	1085	1090.0	0	2525.0	7126.0
1418	A320 (30 rows - 180 seats)	S4	120	2.0m	30	rp-3-groups	normal	1053	1052.0	0	1395.0	5953.0
1419	A320 (30 rows - 180 seats)	S4	120	2.0m	30	rp-spread-4-groups	normal	1046	1046.0	0	978.0	4950.0
1420	A320 (30 rows - 180 seats)	S4	120	2.0m	30	rp-spread-5-groups	normal	1043	1042.0	0	690.0	4410.0
1421	A320 (30 rows - 180 seats)	S4	120	2.0m	30	rp-spread-6-groups	normal	1079	1079.0	0	525.0	3917.0
1422	A320 (30 rows - 180 seats)	S4	120	2.0m	30	rp-steep-4-groups	normal	1070	1069.0	0	1073.0	4700.0
1423	A320 (30 rows - 180 seats)	S4	120	2.0m	30	rp-steep-5-groups	normal	1050	1048.0	0	681.0	3860.0
1424	A320 (30 rows - 180 seats)	S4	120	2.0m	30	rp-steep-6-groups	normal	1030	1031.0	0	559.0	3299.0
1425	A320 (30 rows - 180 seats)	S4	120	2.0m	30	rp-2-groups	normal	1115	1119.0	0	2626.0	7607.0
1426	A320 (30 rows - 180 seats)	S4	120	2.0m	30	rp-3-groups	normal	1026	1025.0	0	1095.0	5463.0
1427	A320 (30 rows - 180 seats)	S4	120	2.0m	30	rp-spread-4-groups	normal	1031	1032.0	0	827.0	5070.0
1428	A320 (30 rows - 180 seats)	S4	120	2.0m	30	rp-spread-5-groups	normal	1051	1050.0	0	730.0	4272.0
1429	A320 (30 rows - 180 seats)	S4	120	2.0m	30	rp-spread-6-groups	normal	1056	1057.0	0	535.0	3676.0
1430	A320 (30 rows - 180 seats)	S4	120	2.0m	30	rp-steep-4-groups	normal	1055	1055.0	0	949.0	4893.0
1432	A320 (30 rows - 180 seats)	S4	120	2.0m	30	rp-steep-6-groups	normal	1032	1033.0	0	419.0	3437.0
1434	A320 (30 rows - 180 seats)	S4	120	2.0m	30	rp-3-groups	normal	1057	1056.0	0	1277.0	6086.0
1433	A320 (30 rows - 180 seats)	S4	120	2.0m	30	rp-2-groups	normal	1070	1074.0	0	2352.0	7538.0
1435	A320 (30 rows - 180 seats)	S4	120	2.0m	30	rp-spread-4-groups	normal	1023	1023.0	0	694.0	5046.0
1431	A320 (30 rows - 180 seats)	S4	120	2.0m	30	rp-steep-5-groups	normal	1089	1088.0	0	621.0	3856.0
1436	A320 (30 rows - 180 seats)	S4	120	2.0m	30	rp-spread-5-groups	normal	1022	1020.0	0	680.0	4358.0
1437	A320 (30 rows - 180 seats)	S4	120	2.0m	30	rp-spread-6-groups	normal	1044	1044.0	0	472.0	3727.0
1438	A320 (30 rows - 180 seats)	S4	120	2.0m	30	rp-steep-4-groups	normal	1080	1079.0	0	817.0	4936.0
1439	A320 (30 rows - 180 seats)	S4	120	2.0m	30	rp-steep-5-groups	normal	1053	1052.0	0	615.0	3731.0
1441	A320 (30 rows - 180 seats)	S4	120	2.0m	30	rp-2-groups	normal	1105	1110.0	0	2413.0	8223.0
1440	A320 (30 rows - 180 seats)	S4	120	2.0m	30	rp-steep-6-groups	normal	1069	1071.0	0	571.0	3284.0
1442	A320 (30 rows - 180 seats)	S4	120	2.0m	30	rp-3-groups	normal	1040	1039.0	0	1185.0	5856.0
1444	A320 (30 rows - 180 seats)	S4	120	2.0m	30	rp-spread-5-groups	normal	1072	1070.0	0	567.0	4151.0
1443	A320 (30 rows - 180 seats)	S4	120	2.0m	30	rp-spread-4-groups	normal	1073	1073.0	0	861.0	5250.0
1445	A320 (30 rows - 180 seats)	S4	120	2.0m	30	rp-spread-6-groups	normal	1057	1057.0	0	577.0	3670.0
1446	A320 (30 rows - 180 seats)	S4	120	2.0m	30	rp-steep-4-groups	normal	1043	1042.0	0	807.0	5278.0
1447	A320 (30 rows - 180 seats)	S4	120	2.0m	30	rp-steep-5-groups	normal	1037	1035.0	0	644.0	4006.0
1448	A320 (30 rows - 180 seats)	S4	120	2.0m	30	rp-steep-6-groups	normal	1065	1067.0	0	510.0	3131.0
1449	A320 (30 rows - 180 seats)	S4	120	2.0m	30	rp-2-groups	normal	1069	1074.0	0	2471.0	7561.0
1450	A320 (30 rows - 180 seats)	S4	120	2.0m	30	rp-3-groups	normal	1073	1072.0	0	1435.0	5763.0
1451	A320 (30 rows - 180 seats)	S4	120	2.0m	30	rp-spread-4-groups	normal	1026	1026.0	0	789.0	4802.0
1453	A320 (30 rows - 180 seats)	S4	120	2.0m	30	rp-spread-6-groups	normal	1027	1028.0	0	564.0	3565.0
1454	A320 (30 rows - 180 seats)	S4	120	2.0m	30	rp-steep-4-groups	normal	1073	1073.0	0	950.0	4608.0
1452	A320 (30 rows - 180 seats)	S4	120	2.0m	30	rp-spread-5-groups	normal	1027	1026.0	0	570.0	4100.0
1455	A320 (30 rows - 180 seats)	S4	120	2.0m	30	rp-steep-5-groups	normal	1026	1025.0	0	676.0	3680.0
1457	A320 (30 rows - 180 seats)	S4	120	2.0m	30	rp-2-groups	normal	1049	1053.0	0	2512.0	7798.0
1456	A320 (30 rows - 180 seats)	S4	120	2.0m	30	rp-steep-6-groups	normal	1055	1057.0	0	501.0	3239.0
1458	A320 (30 rows - 180 seats)	S4	120	2.0m	30	rp-3-groups	normal	1063	1063.0	0	1429.0	5785.0
1459	A320 (30 rows - 180 seats)	S4	120	2.0m	30	rp-spread-4-groups	normal	1056	1056.0	0	894.0	4939.0
1461	A320 (30 rows - 180 seats)	S4	120	2.0m	30	rp-spread-6-groups	normal	1007	1007.0	0	504.0	3531.0
1460	A320 (30 rows - 180 seats)	S4	120	2.0m	30	rp-spread-5-groups	normal	1087	1086.0	0	623.0	4291.0
1465	A320 (30 rows - 180 seats)	S4	120	2.0m	30	rp-2-groups	normal	1057	1061.0	0	2420.0	7489.0
1463	A320 (30 rows - 180 seats)	S4	120	2.0m	30	rp-steep-5-groups	normal	1057	1056.0	0	574.0	3811.0
1464	A320 (30 rows - 180 seats)	S4	120	2.0m	30	rp-steep-6-groups	normal	1037	1039.0	0	518.0	3363.0
1466	A320 (30 rows - 180 seats)	S4	120	2.0m	30	rp-3-groups	normal	1072	1071.0	0	1321.0	5937.0
1467	A320 (30 rows - 180 seats)	S4	120	2.0m	30	rp-spread-4-groups	normal	1039	1040.0	0	982.0	5099.0
1462	A320 (30 rows - 180 seats)	S4	120	2.0m	30	rp-steep-4-groups	normal	1050	1050.0	0	891.0	4392.0
1468	A320 (30 rows - 180 seats)	S4	120	2.0m	30	rp-spread-5-groups	normal	1034	1033.0	0	576.0	4290.0
1469	A320 (30 rows - 180 seats)	S4	120	2.0m	30	rp-spread-6-groups	normal	1055	1055.0	0	584.0	3596.0
1471	A320 (30 rows - 180 seats)	S4	120	2.0m	30	rp-steep-5-groups	normal	1031	1030.0	0	536.0	3665.0
1470	A320 (30 rows - 180 seats)	S4	120	2.0m	30	rp-steep-4-groups	normal	1045	1045.0	0	909.0	4664.0
1472	A320 (30 rows - 180 seats)	S4	120	2.0m	30	rp-steep-6-groups	normal	1069	1070.0	0	514.0	3338.0
1473	A320 (30 rows - 180 seats)	S4	120	2.0m	30	rp-2-groups	normal	1054	1058.0	0	2177.0	7332.0
1474	A320 (30 rows - 180 seats)	S4	120	2.0m	30	rp-3-groups	normal	1071	1071.0	0	1295.0	5848.0
1476	A320 (30 rows - 180 seats)	S4	120	2.0m	30	rp-spread-5-groups	normal	1043	1042.0	0	750.0	4173.0
1477	A320 (30 rows - 180 seats)	S4	120	2.0m	30	rp-spread-6-groups	normal	1083	1083.0	0	566.0	3612.0
1475	A320 (30 rows - 180 seats)	S4	120	2.0m	30	rp-spread-4-groups	normal	1080	1080.0	0	975.0	5458.0
1478	A320 (30 rows - 180 seats)	S4	120	2.0m	30	rp-steep-4-groups	normal	1049	1049.0	0	906.0	4837.0
1479	A320 (30 rows - 180 seats)	S4	120	2.0m	30	rp-steep-5-groups	normal	1043	1042.0	0	649.0	3789.0
1481	A320 (30 rows - 180 seats)	S4	120	2.0m	30	rp-2-groups	normal	1144	1149.0	0	2154.0	7254.0
1480	A320 (30 rows - 180 seats)	S4	120	2.0m	30	rp-steep-6-groups	normal	1094	1095.0	0	588.0	3318.0
1482	A320 (30 rows - 180 seats)	S4	120	2.0m	30	rp-3-groups	normal	1091	1090.0	0	1302.0	5985.0
1483	A320 (30 rows - 180 seats)	S4	120	2.0m	30	rp-spread-4-groups	normal	1054	1054.0	0	892.0	4931.0
1484	A320 (30 rows - 180 seats)	S4	120	2.0m	30	rp-spread-5-groups	normal	1091	1089.0	0	747.0	4244.0
1485	A320 (30 rows - 180 seats)	S4	120	2.0m	30	rp-spread-6-groups	normal	1041	1041.0	0	505.0	3830.0
1486	A320 (30 rows - 180 seats)	S4	120	2.0m	30	rp-steep-4-groups	normal	1044	1044.0	0	925.0	4744.0
1488	A320 (30 rows - 180 seats)	S4	120	2.0m	30	rp-steep-6-groups	normal	1039	1040.0	0	482.0	3362.0
1487	A320 (30 rows - 180 seats)	S4	120	2.0m	30	rp-steep-5-groups	normal	1048	1047.0	0	623.0	3632.0
1489	A320 (30 rows - 180 seats)	S4	120	2.0m	30	rp-2-groups	normal	1074	1079.0	0	2683.0	7614.0
1490	A320 (30 rows - 180 seats)	S4	120	2.0m	30	rp-3-groups	normal	1045	1045.0	0	1250.0	5582.0
1491	A320 (30 rows - 180 seats)	S4	120	2.0m	30	rp-spread-4-groups	normal	1066	1067.0	0	858.0	5173.0
1492	A320 (30 rows - 180 seats)	S4	120	2.0m	30	rp-spread-5-groups	normal	1039	1037.0	0	596.0	4231.0
1494	A320 (30 rows - 180 seats)	S4	120	2.0m	30	rp-steep-4-groups	normal	1054	1054.0	0	942.0	4759.0
1493	A320 (30 rows - 180 seats)	S4	120	2.0m	30	rp-spread-6-groups	normal	1077	1077.0	0	610.0	3876.0
1495	A320 (30 rows - 180 seats)	S4	120	2.0m	30	rp-steep-5-groups	normal	1046	1045.0	0	650.0	3631.0
1497	A320 (30 rows - 180 seats)	S4	120	2.0m	30	rp-2-groups	normal	1065	1070.0	0	2472.0	7388.0
1496	A320 (30 rows - 180 seats)	S4	120	2.0m	30	rp-steep-6-groups	normal	1102	1103.0	0	617.0	3451.0
1498	A320 (30 rows - 180 seats)	S4	120	2.0m	30	rp-3-groups	normal	1065	1065.0	0	1274.0	5871.0
1499	A320 (30 rows - 180 seats)	S4	120	2.0m	30	rp-spread-4-groups	normal	1055	1055.0	0	974.0	5028.0
1500	A320 (30 rows - 180 seats)	S4	120	2.0m	30	rp-spread-5-groups	normal	1022	1020.0	0	711.0	4057.0
1501	A320 (30 rows - 180 seats)	S4	120	2.0m	30	rp-spread-6-groups	normal	1049	1049.0	0	567.0	3742.0
1503	A320 (30 rows - 180 seats)	S4	120	2.0m	30	rp-steep-5-groups	normal	1042	1041.0	0	651.0	3731.0
1505	A320 (30 rows - 180 seats)	S4	120	2.0m	30	rp-2-groups	normal	1033	1037.0	0	2316.0	7373.0
1504	A320 (30 rows - 180 seats)	S4	120	2.0m	30	rp-steep-6-groups	normal	1112	1114.0	0	568.0	3248.0
1506	A320 (30 rows - 180 seats)	S4	120	2.0m	30	rp-3-groups	normal	1057	1057.0	0	1389.0	5725.0
1502	A320 (30 rows - 180 seats)	S4	120	2.0m	30	rp-steep-4-groups	normal	1057	1057.0	0	820.0	4649.0
1507	A320 (30 rows - 180 seats)	S4	120	2.0m	30	rp-spread-4-groups	normal	1046	1046.0	0	1049.0	4927.0
1508	A320 (30 rows - 180 seats)	S4	120	2.0m	30	rp-spread-5-groups	normal	1019	1018.0	0	562.0	4111.0
1509	A320 (30 rows - 180 seats)	S4	120	2.0m	30	rp-spread-6-groups	normal	1052	1052.0	0	488.0	3739.0
1510	A320 (30 rows - 180 seats)	S4	120	2.0m	30	rp-steep-4-groups	normal	1064	1064.0	0	1040.0	4886.0
1511	A320 (30 rows - 180 seats)	S4	120	2.0m	30	rp-steep-5-groups	normal	1020	1019.0	0	522.0	3663.0
1512	A320 (30 rows - 180 seats)	S4	120	2.0m	30	rp-steep-6-groups	normal	1039	1040.0	0	464.0	3258.0
1513	A320 (30 rows - 180 seats)	S4	120	2.0m	30	rp-2-groups	normal	1045	1049.0	0	2496.0	7367.0
1514	A320 (30 rows - 180 seats)	S4	120	2.0m	30	rp-3-groups	normal	1059	1059.0	0	1361.0	5466.0
1515	A320 (30 rows - 180 seats)	S4	120	2.0m	30	rp-spread-4-groups	normal	1064	1064.0	0	895.0	5097.0
1516	A320 (30 rows - 180 seats)	S4	120	2.0m	30	rp-spread-5-groups	normal	1075	1074.0	0	768.0	4140.0
1517	A320 (30 rows - 180 seats)	S4	120	2.0m	30	rp-spread-6-groups	normal	1025	1025.0	0	594.0	3773.0
1518	A320 (30 rows - 180 seats)	S4	120	2.0m	30	rp-steep-4-groups	normal	1087	1087.0	0	934.0	4660.0
1519	A320 (30 rows - 180 seats)	S4	120	2.0m	30	rp-steep-5-groups	normal	1070	1068.0	0	668.0	3816.0
1520	A320 (30 rows - 180 seats)	S4	120	2.0m	30	rp-steep-6-groups	normal	1057	1059.0	0	413.0	3483.0
1521	A320 (30 rows - 180 seats)	S4	120	2.0m	30	rp-2-groups	normal	1083	1088.0	0	3158.0	7146.0
1523	A320 (30 rows - 180 seats)	S4	120	2.0m	30	rp-spread-4-groups	normal	1042	1042.0	0	900.0	5077.0
1522	A320 (30 rows - 180 seats)	S4	120	2.0m	30	rp-3-groups	normal	1066	1066.0	0	1430.0	5549.0
1524	A320 (30 rows - 180 seats)	S4	120	2.0m	30	rp-spread-5-groups	normal	1042	1040.0	0	646.0	4131.0
1526	A320 (30 rows - 180 seats)	S4	120	2.0m	30	rp-steep-4-groups	normal	1038	1037.0	0	942.0	4738.0
1525	A320 (30 rows - 180 seats)	S4	120	2.0m	30	rp-spread-6-groups	normal	1051	1051.0	0	474.0	3784.0
1529	A320 (30 rows - 180 seats)	S4	120	2.0m	30	rp-2-groups	normal	1054	1059.0	0	2580.0	7297.0
1527	A320 (30 rows - 180 seats)	S4	120	2.0m	30	rp-steep-5-groups	normal	1055	1054.0	0	598.0	3896.0
1528	A320 (30 rows - 180 seats)	S4	120	2.0m	30	rp-steep-6-groups	normal	1074	1076.0	0	490.0	3392.0
1530	A320 (30 rows - 180 seats)	S4	120	2.0m	30	rp-3-groups	normal	1082	1081.0	0	1494.0	5980.0
1532	A320 (30 rows - 180 seats)	S4	120	2.0m	30	rp-spread-5-groups	normal	1063	1062.0	0	723.0	4282.0
1531	A320 (30 rows - 180 seats)	S4	120	2.0m	30	rp-spread-4-groups	normal	1058	1058.0	0	987.0	5012.0
1533	A320 (30 rows - 180 seats)	S4	120	2.0m	30	rp-spread-6-groups	normal	1020	1020.0	0	545.0	3570.0
1534	A320 (30 rows - 180 seats)	S4	120	2.0m	30	rp-steep-4-groups	normal	1046	1046.0	0	847.0	4382.0
1535	A320 (30 rows - 180 seats)	S4	120	2.0m	30	rp-steep-5-groups	normal	1042	1041.0	0	586.0	3656.0
1537	A320 (30 rows - 180 seats)	S4	120	2.0m	30	rp-2-groups	normal	1028	1033.0	0	2130.0	7347.0
1536	A320 (30 rows - 180 seats)	S4	120	2.0m	30	rp-steep-6-groups	normal	1068	1069.0	0	436.0	3115.0
1538	A320 (30 rows - 180 seats)	S4	120	2.0m	30	rp-3-groups	normal	1080	1080.0	0	1556.0	5969.0
1539	A320 (30 rows - 180 seats)	S4	120	2.0m	30	rp-spread-4-groups	normal	1015	1015.0	0	1004.0	5093.0
1540	A320 (30 rows - 180 seats)	S4	120	2.0m	30	rp-spread-5-groups	normal	1050	1048.0	0	512.0	4089.0
1541	A320 (30 rows - 180 seats)	S4	120	2.0m	30	rp-spread-6-groups	normal	1013	1014.0	0	655.0	3719.0
1542	A320 (30 rows - 180 seats)	S4	120	2.0m	30	rp-steep-4-groups	normal	1076	1076.0	0	874.0	4702.0
1544	A320 (30 rows - 180 seats)	S4	120	2.0m	30	rp-steep-6-groups	normal	1019	1021.0	0	554.0	3142.0
1543	A320 (30 rows - 180 seats)	S4	120	2.0m	30	rp-steep-5-groups	normal	1071	1070.0	0	563.0	3693.0
1545	A320 (30 rows - 180 seats)	S4	120	2.0m	30	rp-2-groups	normal	1011	1015.0	0	2501.0	6955.0
1546	A320 (30 rows - 180 seats)	S4	120	2.0m	30	rp-3-groups	normal	1069	1069.0	0	1335.0	5799.0
1547	A320 (30 rows - 180 seats)	S4	120	2.0m	30	rp-spread-4-groups	normal	1039	1039.0	0	947.0	4706.0
1549	A320 (30 rows - 180 seats)	S4	120	2.0m	30	rp-spread-6-groups	normal	1032	1032.0	0	433.0	3753.0
1550	A320 (30 rows - 180 seats)	S4	120	2.0m	30	rp-steep-4-groups	normal	1041	1040.0	0	813.0	4567.0
1553	A320 (30 rows - 180 seats)	S4	120	2.0m	30	rp-2-groups	normal	1047	1052.0	0	2462.0	6972.0
1548	A320 (30 rows - 180 seats)	S4	120	2.0m	30	rp-spread-5-groups	normal	1075	1074.0	0	654.0	4250.0
1551	A320 (30 rows - 180 seats)	S4	120	2.0m	30	rp-steep-5-groups	normal	1073	1071.0	0	650.0	3611.0
1552	A320 (30 rows - 180 seats)	S4	120	2.0m	30	rp-steep-6-groups	normal	1053	1054.0	0	408.0	3318.0
1554	A320 (30 rows - 180 seats)	S4	120	2.0m	30	rp-3-groups	normal	1046	1045.0	0	1347.0	5722.0
1555	A320 (30 rows - 180 seats)	S4	120	2.0m	30	rp-spread-4-groups	normal	1056	1056.0	0	936.0	4876.0
1556	A320 (30 rows - 180 seats)	S4	120	2.0m	30	rp-spread-5-groups	normal	1007	1006.0	0	636.0	4305.0
1557	A320 (30 rows - 180 seats)	S4	120	2.0m	30	rp-spread-6-groups	normal	1027	1027.0	0	475.0	4017.0
1558	A320 (30 rows - 180 seats)	S4	120	2.0m	30	rp-steep-4-groups	normal	1043	1043.0	0	976.0	4896.0
1561	A320 (30 rows - 180 seats)	S4	120	2.0m	30	rp-2-groups	normal	1052	1056.0	0	2758.0	7283.0
1560	A320 (30 rows - 180 seats)	S4	120	2.0m	30	rp-steep-6-groups	normal	1041	1042.0	0	516.0	3156.0
1559	A320 (30 rows - 180 seats)	S4	120	2.0m	30	rp-steep-5-groups	normal	1078	1076.0	0	693.0	3918.0
1562	A320 (30 rows - 180 seats)	S4	120	2.0m	30	rp-3-groups	normal	1068	1067.0	0	1648.0	6125.0
1563	A320 (30 rows - 180 seats)	S4	120	2.0m	30	rp-spread-4-groups	normal	1063	1063.0	0	810.0	5154.0
1564	A320 (30 rows - 180 seats)	S4	120	2.0m	30	rp-spread-5-groups	normal	1061	1059.0	0	699.0	4304.0
1565	A320 (30 rows - 180 seats)	S4	120	2.0m	30	rp-spread-6-groups	normal	1042	1042.0	0	430.0	3744.0
1566	A320 (30 rows - 180 seats)	S4	120	2.0m	30	rp-steep-4-groups	normal	1050	1050.0	0	942.0	4470.0
1567	A320 (30 rows - 180 seats)	S4	120	2.0m	30	rp-steep-5-groups	normal	1035	1034.0	0	686.0	3925.0
1568	A320 (30 rows - 180 seats)	S4	120	2.0m	30	rp-steep-6-groups	normal	1063	1064.0	0	504.0	3244.0
1569	A320 (30 rows - 180 seats)	S4	120	2.0m	30	rp-2-groups	normal	1069	1074.0	0	2231.0	7288.0
1570	A320 (30 rows - 180 seats)	S4	120	2.0m	30	rp-3-groups	normal	1111	1111.0	0	1148.0	6217.0
1571	A320 (30 rows - 180 seats)	S4	120	2.0m	30	rp-spread-4-groups	normal	1065	1065.0	0	1010.0	5005.0
1572	A320 (30 rows - 180 seats)	S4	120	2.0m	30	rp-spread-5-groups	normal	1059	1058.0	0	766.0	4270.0
1573	A320 (30 rows - 180 seats)	S4	120	2.0m	30	rp-spread-6-groups	normal	1038	1038.0	0	565.0	3491.0
1574	A320 (30 rows - 180 seats)	S4	120	2.0m	30	rp-steep-4-groups	normal	1004	1003.0	0	815.0	4719.0
1576	A320 (30 rows - 180 seats)	S4	120	2.0m	30	rp-steep-6-groups	normal	1054	1056.0	0	591.0	3197.0
1575	A320 (30 rows - 180 seats)	S4	120	2.0m	30	rp-steep-5-groups	normal	1075	1073.0	0	647.0	3811.0
1578	A320 (30 rows - 180 seats)	S4	120	2.0m	30	rp-3-groups	normal	1068	1068.0	0	1479.0	5672.0
1577	A320 (30 rows - 180 seats)	S4	120	2.0m	30	rp-2-groups	normal	1060	1064.0	0	2307.0	7796.0
1579	A320 (30 rows - 180 seats)	S4	120	2.0m	30	rp-spread-4-groups	normal	1004	1004.0	0	901.0	4897.0
1580	A320 (30 rows - 180 seats)	S4	120	2.0m	30	rp-spread-5-groups	normal	1029	1028.0	0	561.0	4027.0
1581	A320 (30 rows - 180 seats)	S4	120	2.0m	30	rp-spread-6-groups	normal	1079	1079.0	0	543.0	3785.0
1582	A320 (30 rows - 180 seats)	S4	120	2.0m	30	rp-steep-4-groups	normal	1070	1070.0	0	702.0	4782.0
1583	A320 (30 rows - 180 seats)	S4	120	2.0m	30	rp-steep-5-groups	normal	1057	1056.0	0	667.0	3956.0
1584	A320 (30 rows - 180 seats)	S4	120	2.0m	30	rp-steep-6-groups	normal	1067	1069.0	0	456.0	3265.0
1585	A320 (30 rows - 180 seats)	S4	120	2.0m	30	rp-2-groups	normal	1048	1053.0	0	2561.0	7799.0
1587	A320 (30 rows - 180 seats)	S4	120	2.0m	30	rp-spread-4-groups	normal	1039	1039.0	0	865.0	4987.0
1586	A320 (30 rows - 180 seats)	S4	120	2.0m	30	rp-3-groups	normal	1061	1060.0	0	1283.0	5657.0
1588	A320 (30 rows - 180 seats)	S4	120	2.0m	30	rp-spread-5-groups	normal	1038	1037.0	0	660.0	4121.0
1589	A320 (30 rows - 180 seats)	S4	120	2.0m	30	rp-spread-6-groups	normal	1048	1048.0	0	524.0	3712.0
1590	A320 (30 rows - 180 seats)	S4	120	2.0m	30	rp-steep-4-groups	normal	1024	1024.0	0	658.0	4578.0
1591	A320 (30 rows - 180 seats)	S4	120	2.0m	30	rp-steep-5-groups	normal	1052	1051.0	0	658.0	3708.0
1592	A320 (30 rows - 180 seats)	S4	120	2.0m	30	rp-steep-6-groups	normal	1027	1029.0	0	470.0	3092.0
1593	A320 (30 rows - 180 seats)	S4	120	2.0m	30	rp-2-groups	normal	1115	1119.0	0	2431.0	7793.0
1594	A320 (30 rows - 180 seats)	S4	120	2.0m	30	rp-3-groups	normal	1084	1084.0	0	1247.0	5792.0
1596	A320 (30 rows - 180 seats)	S4	120	2.0m	30	rp-spread-5-groups	normal	1035	1033.0	0	632.0	3993.0
1597	A320 (30 rows - 180 seats)	S4	120	2.0m	30	rp-spread-6-groups	normal	1027	1028.0	0	529.0	3706.0
1595	A320 (30 rows - 180 seats)	S4	120	2.0m	30	rp-spread-4-groups	normal	1071	1071.0	0	948.0	5449.0
1598	A320 (30 rows - 180 seats)	S4	120	2.0m	30	rp-steep-4-groups	normal	1047	1047.0	0	839.0	4476.0
1599	A320 (30 rows - 180 seats)	S4	120	2.0m	30	rp-steep-5-groups	normal	1060	1058.0	0	741.0	3848.0
1600	A320 (30 rows - 180 seats)	S4	120	2.0m	30	rp-steep-6-groups	normal	1067	1069.0	0	517.0	3423.0
1601	A320 (30 rows - 180 seats)	S4	120	2.0m	30	rp-2-groups	normal	1036	1041.0	0	2675.0	7653.0
1602	A320 (30 rows - 180 seats)	S4	120	2.0m	30	rp-3-groups	normal	1062	1062.0	0	1327.0	5769.0
1603	A320 (30 rows - 180 seats)	S4	120	2.0m	30	rp-spread-4-groups	normal	1050	1050.0	0	849.0	5278.0
1604	A320 (30 rows - 180 seats)	S4	120	2.0m	30	rp-spread-5-groups	normal	1040	1039.0	0	532.0	4318.0
1606	A320 (30 rows - 180 seats)	S4	120	2.0m	30	rp-steep-4-groups	normal	1062	1062.0	0	858.0	4714.0
1607	A320 (30 rows - 180 seats)	S4	120	2.0m	30	rp-steep-5-groups	normal	1041	1040.0	0	566.0	4034.0
1608	A320 (30 rows - 180 seats)	S4	120	2.0m	30	rp-steep-6-groups	normal	1053	1055.0	0	613.0	3432.0
1609	A320 (30 rows - 180 seats)	S4	120	2.0m	30	rp-2-groups	normal	1073	1078.0	0	2752.0	7277.0
1605	A320 (30 rows - 180 seats)	S4	120	2.0m	30	rp-spread-6-groups	normal	1024	1025.0	0	426.0	3795.0
1610	A320 (30 rows - 180 seats)	S4	120	2.0m	30	rp-3-groups	normal	1025	1025.0	0	1242.0	5792.0
1611	A320 (30 rows - 180 seats)	S4	120	2.0m	30	rp-spread-4-groups	normal	1023	1023.0	0	907.0	5144.0
1612	A320 (30 rows - 180 seats)	S4	120	2.0m	30	rp-spread-5-groups	normal	1040	1039.0	0	593.0	4161.0
1613	A320 (30 rows - 180 seats)	S4	120	2.0m	30	rp-spread-6-groups	normal	1032	1032.0	0	520.0	3728.0
1614	A320 (30 rows - 180 seats)	S4	120	2.0m	30	rp-steep-4-groups	normal	1070	1070.0	0	803.0	4696.0
1615	A320 (30 rows - 180 seats)	S4	120	2.0m	30	rp-steep-5-groups	normal	1065	1064.0	0	670.0	4092.0
1616	A320 (30 rows - 180 seats)	S4	120	2.0m	30	rp-steep-6-groups	normal	1006	1008.0	0	485.0	3208.0
1618	A320 (30 rows - 180 seats)	S4	120	2.0m	30	rp-3-groups	normal	1086	1086.0	0	1184.0	5791.0
1619	A320 (30 rows - 180 seats)	S4	120	2.0m	30	rp-spread-4-groups	normal	1050	1050.0	0	807.0	5135.0
1620	A320 (30 rows - 180 seats)	S4	120	2.0m	30	rp-spread-5-groups	normal	1054	1052.0	0	731.0	4299.0
1617	A320 (30 rows - 180 seats)	S4	120	2.0m	30	rp-2-groups	normal	1022	1026.0	0	2391.0	7137.0
1621	A320 (30 rows - 180 seats)	S4	120	2.0m	30	rp-spread-6-groups	normal	1065	1065.0	0	535.0	3673.0
1622	A320 (30 rows - 180 seats)	S4	120	2.0m	30	rp-steep-4-groups	normal	1067	1067.0	0	912.0	4662.0
1623	A320 (30 rows - 180 seats)	S4	120	2.0m	30	rp-steep-5-groups	normal	1073	1072.0	0	725.0	3894.0
1624	A320 (30 rows - 180 seats)	S4	120	2.0m	30	rp-steep-6-groups	normal	1083	1084.0	0	597.0	3529.0
1625	A320 (30 rows - 180 seats)	S4	120	2.0m	30	rp-2-groups	normal	1088	1092.0	0	2153.0	7242.0
1626	A320 (30 rows - 180 seats)	S4	120	2.0m	30	rp-3-groups	normal	1068	1068.0	0	1619.0	6190.0
1627	A320 (30 rows - 180 seats)	S4	120	2.0m	30	rp-spread-4-groups	normal	1041	1041.0	0	851.0	5053.0
1629	A320 (30 rows - 180 seats)	S4	120	2.0m	30	rp-spread-6-groups	normal	1054	1054.0	0	492.0	3821.0
1630	A320 (30 rows - 180 seats)	S4	120	2.0m	30	rp-steep-4-groups	normal	1057	1057.0	0	764.0	4852.0
1631	A320 (30 rows - 180 seats)	S4	120	2.0m	30	rp-steep-5-groups	normal	1072	1071.0	0	727.0	3947.0
1632	A320 (30 rows - 180 seats)	S4	120	2.0m	30	rp-steep-6-groups	normal	1086	1087.0	0	530.0	3253.0
1628	A320 (30 rows - 180 seats)	S4	120	2.0m	30	rp-spread-5-groups	normal	1075	1074.0	0	609.0	4427.0
1633	A320 (30 rows - 180 seats)	S4	120	2.0m	30	rp-2-groups	normal	1104	1108.0	0	2872.0	7437.0
1634	A320 (30 rows - 180 seats)	S4	120	2.0m	30	rp-3-groups	normal	1097	1097.0	0	1242.0	5909.0
1635	A320 (30 rows - 180 seats)	S4	120	2.0m	30	rp-spread-4-groups	normal	1048	1049.0	0	944.0	5038.0
1636	A320 (30 rows - 180 seats)	S4	120	2.0m	30	rp-spread-5-groups	normal	1044	1042.0	0	612.0	4059.0
1637	A320 (30 rows - 180 seats)	S4	120	2.0m	30	rp-spread-6-groups	normal	1067	1067.0	0	444.0	3643.0
1638	A320 (30 rows - 180 seats)	S4	120	2.0m	30	rp-steep-4-groups	normal	1065	1064.0	0	919.0	4813.0
1639	A320 (30 rows - 180 seats)	S4	120	2.0m	30	rp-steep-5-groups	normal	1038	1036.0	0	579.0	3825.0
1641	A320 (30 rows - 180 seats)	S4	120	2.0m	30	rp-2-groups	normal	1051	1055.0	0	2342.0	7188.0
1640	A320 (30 rows - 180 seats)	S4	120	2.0m	30	rp-steep-6-groups	normal	1084	1086.0	0	483.0	3371.0
1642	A320 (30 rows - 180 seats)	S4	120	2.0m	30	rp-3-groups	normal	1074	1073.0	0	1524.0	5951.0
1643	A320 (30 rows - 180 seats)	S4	120	2.0m	30	rp-spread-4-groups	normal	1057	1057.0	0	1000.0	5035.0
1644	A320 (30 rows - 180 seats)	S4	120	2.0m	30	rp-spread-5-groups	normal	1043	1041.0	0	629.0	4039.0
1645	A320 (30 rows - 180 seats)	S4	120	2.0m	30	rp-spread-6-groups	normal	1036	1036.0	0	433.0	3688.0
1646	A320 (30 rows - 180 seats)	S4	120	2.0m	30	rp-steep-4-groups	normal	1081	1081.0	0	937.0	5057.0
1647	A320 (30 rows - 180 seats)	S4	120	2.0m	30	rp-steep-5-groups	normal	1050	1049.0	0	683.0	3882.0
1648	A320 (30 rows - 180 seats)	S4	120	2.0m	30	rp-steep-6-groups	normal	1059	1061.0	0	593.0	3337.0
1650	A320 (30 rows - 180 seats)	S4	120	2.0m	30	rp-3-groups	normal	1108	1107.0	0	1349.0	5677.0
1651	A320 (30 rows - 180 seats)	S4	120	2.0m	30	rp-spread-4-groups	normal	1068	1068.0	0	831.0	5181.0
1652	A320 (30 rows - 180 seats)	S4	120	2.0m	30	rp-spread-5-groups	normal	1067	1065.0	0	647.0	4096.0
1653	A320 (30 rows - 180 seats)	S4	120	2.0m	30	rp-spread-6-groups	normal	1047	1047.0	0	604.0	3603.0
1654	A320 (30 rows - 180 seats)	S4	120	2.0m	30	rp-steep-4-groups	normal	1059	1059.0	0	966.0	4696.0
1655	A320 (30 rows - 180 seats)	S4	120	2.0m	30	rp-steep-5-groups	normal	1067	1065.0	0	670.0	3804.0
1656	A320 (30 rows - 180 seats)	S4	120	2.0m	30	rp-steep-6-groups	normal	1038	1039.0	0	427.0	3403.0
1649	A320 (30 rows - 180 seats)	S4	120	2.0m	30	rp-2-groups	normal	1061	1066.0	0	2278.0	7985.0
1657	A320 (30 rows - 180 seats)	S4	120	2.0m	30	rp-2-groups	normal	1060	1065.0	0	2764.0	7424.0
1658	A320 (30 rows - 180 seats)	S4	120	2.0m	30	rp-3-groups	normal	1053	1053.0	0	1608.0	5443.0
1659	A320 (30 rows - 180 seats)	S4	120	2.0m	30	rp-spread-4-groups	normal	1068	1068.0	0	1073.0	5045.0
1660	A320 (30 rows - 180 seats)	S4	120	2.0m	30	rp-spread-5-groups	normal	1035	1033.0	0	557.0	4143.0
1661	A320 (30 rows - 180 seats)	S4	120	2.0m	30	rp-spread-6-groups	normal	1044	1044.0	0	557.0	3708.0
1662	A320 (30 rows - 180 seats)	S4	120	2.0m	30	rp-steep-4-groups	normal	1042	1042.0	0	962.0	4802.0
1663	A320 (30 rows - 180 seats)	S4	120	2.0m	30	rp-steep-5-groups	normal	1044	1043.0	0	629.0	3652.0
1664	A320 (30 rows - 180 seats)	S4	120	2.0m	30	rp-steep-6-groups	normal	1033	1035.0	0	567.0	3511.0
1665	A320 (30 rows - 180 seats)	S4	120	2.0m	30	rp-2-groups	normal	1061	1066.0	0	2872.0	7272.0
1666	A320 (30 rows - 180 seats)	S4	120	2.0m	30	rp-3-groups	normal	1029	1029.0	0	1313.0	6150.0
1667	A320 (30 rows - 180 seats)	S4	120	2.0m	30	rp-spread-4-groups	normal	1060	1060.0	0	782.0	4910.0
1668	A320 (30 rows - 180 seats)	S4	120	2.0m	30	rp-spread-5-groups	normal	1033	1031.0	0	692.0	4227.0
1669	A320 (30 rows - 180 seats)	S4	120	2.0m	30	rp-spread-6-groups	normal	1047	1047.0	0	634.0	3721.0
1670	A320 (30 rows - 180 seats)	S4	120	2.0m	30	rp-steep-4-groups	normal	1066	1066.0	0	836.0	4622.0
1671	A320 (30 rows - 180 seats)	S4	120	2.0m	30	rp-steep-5-groups	normal	1043	1041.0	0	712.0	3629.0
1673	A320 (30 rows - 180 seats)	S4	120	2.0m	30	rp-2-groups	normal	1047	1051.0	0	2761.0	7330.0
1674	A320 (30 rows - 180 seats)	S4	120	2.0m	30	rp-3-groups	normal	1072	1071.0	0	1304.0	5900.0
1672	A320 (30 rows - 180 seats)	S4	120	2.0m	30	rp-steep-6-groups	normal	1047	1049.0	0	555.0	3360.0
1675	A320 (30 rows - 180 seats)	S4	120	2.0m	30	rp-spread-4-groups	normal	1022	1022.0	0	939.0	4847.0
1676	A320 (30 rows - 180 seats)	S4	120	2.0m	30	rp-spread-5-groups	normal	1061	1060.0	0	582.0	4269.0
1677	A320 (30 rows - 180 seats)	S4	120	2.0m	30	rp-spread-6-groups	normal	1052	1052.0	0	481.0	3736.0
1678	A320 (30 rows - 180 seats)	S4	120	2.0m	30	rp-steep-4-groups	normal	1021	1021.0	0	1029.0	4663.0
1679	A320 (30 rows - 180 seats)	S4	120	2.0m	30	rp-steep-5-groups	normal	1043	1042.0	0	583.0	3876.0
1680	A320 (30 rows - 180 seats)	S4	120	2.0m	30	rp-steep-6-groups	normal	1061	1063.0	0	500.0	3375.0
1681	A320 (30 rows - 180 seats)	S4	120	2.0m	30	rp-2-groups	normal	1074	1078.0	0	2548.0	7551.0
1682	A320 (30 rows - 180 seats)	S4	120	2.0m	30	rp-3-groups	normal	1094	1094.0	0	1420.0	5862.0
1683	A320 (30 rows - 180 seats)	S4	120	2.0m	30	rp-spread-4-groups	normal	1079	1079.0	0	927.0	5334.0
1684	A320 (30 rows - 180 seats)	S4	120	2.0m	30	rp-spread-5-groups	normal	1003	1001.0	0	751.0	3984.0
1685	A320 (30 rows - 180 seats)	S4	120	2.0m	30	rp-spread-6-groups	normal	1067	1067.0	0	581.0	3782.0
1686	A320 (30 rows - 180 seats)	S4	120	2.0m	30	rp-steep-4-groups	normal	1025	1024.0	0	794.0	4608.0
1687	A320 (30 rows - 180 seats)	S4	120	2.0m	30	rp-steep-5-groups	normal	1051	1050.0	0	646.0	3838.0
1688	A320 (30 rows - 180 seats)	S4	120	2.0m	30	rp-steep-6-groups	normal	1059	1061.0	0	511.0	3261.0
1689	A320 (30 rows - 180 seats)	S4	120	2.0m	30	rp-2-groups	normal	1048	1052.0	0	2919.0	7745.0
1691	A320 (30 rows - 180 seats)	S4	120	2.0m	30	rp-spread-4-groups	normal	1029	1029.0	0	706.0	4958.0
1692	A320 (30 rows - 180 seats)	S4	120	2.0m	30	rp-spread-5-groups	normal	1052	1051.0	0	591.0	3999.0
1690	A320 (30 rows - 180 seats)	S4	120	2.0m	30	rp-3-groups	normal	1080	1080.0	0	1353.0	6006.0
1693	A320 (30 rows - 180 seats)	S4	120	2.0m	30	rp-spread-6-groups	normal	1039	1040.0	0	501.0	3802.0
1694	A320 (30 rows - 180 seats)	S4	120	2.0m	30	rp-steep-4-groups	normal	1031	1031.0	0	894.0	4841.0
1695	A320 (30 rows - 180 seats)	S4	120	2.0m	30	rp-steep-5-groups	normal	1043	1041.0	0	561.0	3827.0
1697	A320 (30 rows - 180 seats)	S4	120	2.0m	30	rp-2-groups	normal	1075	1080.0	0	2094.0	7928.0
1696	A320 (30 rows - 180 seats)	S4	120	2.0m	30	rp-steep-6-groups	normal	1062	1064.0	0	479.0	3370.0
1698	A320 (30 rows - 180 seats)	S4	120	2.0m	30	rp-3-groups	normal	1085	1085.0	0	1421.0	5736.0
1699	A320 (30 rows - 180 seats)	S4	120	2.0m	30	rp-spread-4-groups	normal	1071	1071.0	0	952.0	5707.0
1701	A320 (30 rows - 180 seats)	S4	120	2.0m	30	rp-spread-6-groups	normal	1037	1037.0	0	419.0	3581.0
1700	A320 (30 rows - 180 seats)	S4	120	2.0m	30	rp-spread-5-groups	normal	1073	1072.0	0	723.0	4290.0
1702	A320 (30 rows - 180 seats)	S4	120	2.0m	30	rp-steep-4-groups	normal	1054	1054.0	0	950.0	4580.0
1703	A320 (30 rows - 180 seats)	S4	120	2.0m	30	rp-steep-5-groups	normal	1055	1054.0	0	637.0	3735.0
1705	A320 (30 rows - 180 seats)	S4	120	2.0m	30	rp-2-groups	normal	1050	1054.0	0	2537.0	7571.0
1704	A320 (30 rows - 180 seats)	S4	120	2.0m	30	rp-steep-6-groups	normal	1041	1043.0	0	551.0	3077.0
1706	A320 (30 rows - 180 seats)	S4	120	2.0m	30	rp-3-groups	normal	1037	1037.0	0	1424.0	5714.0
1707	A320 (30 rows - 180 seats)	S4	120	2.0m	30	rp-spread-4-groups	normal	1045	1045.0	0	764.0	4956.0
1708	A320 (30 rows - 180 seats)	S4	120	2.0m	30	rp-spread-5-groups	normal	1031	1030.0	0	635.0	3953.0
1710	A320 (30 rows - 180 seats)	S4	120	2.0m	30	rp-steep-4-groups	normal	1064	1064.0	0	809.0	4555.0
1709	A320 (30 rows - 180 seats)	S4	120	2.0m	30	rp-spread-6-groups	normal	1038	1038.0	0	486.0	3622.0
1711	A320 (30 rows - 180 seats)	S4	120	2.0m	30	rp-steep-5-groups	normal	1059	1057.0	0	642.0	3798.0
1713	A320 (30 rows - 180 seats)	S4	120	2.0m	30	rp-2-groups	normal	1050	1054.0	0	2573.0	7629.0
1712	A320 (30 rows - 180 seats)	S4	120	2.0m	30	rp-steep-6-groups	normal	1059	1061.0	0	547.0	3349.0
1714	A320 (30 rows - 180 seats)	S4	120	2.0m	30	rp-3-groups	normal	1055	1055.0	0	1147.0	5696.0
1715	A320 (30 rows - 180 seats)	S4	120	2.0m	30	rp-spread-4-groups	normal	1079	1079.0	0	891.0	5163.0
1716	A320 (30 rows - 180 seats)	S4	120	2.0m	30	rp-spread-5-groups	normal	1052	1050.0	0	546.0	4231.0
1717	A320 (30 rows - 180 seats)	S4	120	2.0m	30	rp-spread-6-groups	normal	1029	1029.0	0	485.0	3563.0
1719	A320 (30 rows - 180 seats)	S4	120	2.0m	30	rp-steep-5-groups	normal	1031	1030.0	0	694.0	3829.0
1720	A320 (30 rows - 180 seats)	S4	120	2.0m	30	rp-steep-6-groups	normal	1071	1073.0	0	559.0	3252.0
1721	A320 (30 rows - 180 seats)	S4	120	2.0m	30	rp-2-groups	normal	1089	1093.0	0	2812.0	7982.0
1718	A320 (30 rows - 180 seats)	S4	120	2.0m	30	rp-steep-4-groups	normal	1061	1060.0	0	1008.0	4605.0
1722	A320 (30 rows - 180 seats)	S4	120	2.0m	30	rp-3-groups	normal	1056	1056.0	0	1265.0	5995.0
1723	A320 (30 rows - 180 seats)	S4	120	2.0m	30	rp-spread-4-groups	normal	1073	1073.0	0	820.0	5439.0
1724	A320 (30 rows - 180 seats)	S4	120	2.0m	30	rp-spread-5-groups	normal	1019	1018.0	0	605.0	4320.0
1725	A320 (30 rows - 180 seats)	S4	120	2.0m	30	rp-spread-6-groups	normal	1024	1024.0	0	609.0	3542.0
1726	A320 (30 rows - 180 seats)	S4	120	2.0m	30	rp-steep-4-groups	normal	1063	1062.0	0	746.0	4653.0
1727	A320 (30 rows - 180 seats)	S4	120	2.0m	30	rp-steep-5-groups	normal	1071	1070.0	0	659.0	3828.0
1728	A320 (30 rows - 180 seats)	S4	120	2.0m	30	rp-steep-6-groups	normal	1039	1041.0	0	460.0	3186.0
1730	A320 (30 rows - 180 seats)	S4	120	2.0m	30	rp-3-groups	normal	1055	1055.0	0	1321.0	5590.0
1729	A320 (30 rows - 180 seats)	S4	120	2.0m	30	rp-2-groups	normal	1062	1066.0	0	2810.0	7449.0
1731	A320 (30 rows - 180 seats)	S4	120	2.0m	30	rp-spread-4-groups	normal	1037	1037.0	0	826.0	4625.0
1732	A320 (30 rows - 180 seats)	S4	120	2.0m	30	rp-spread-5-groups	normal	1059	1057.0	0	706.0	4084.0
1733	A320 (30 rows - 180 seats)	S4	120	2.0m	30	rp-spread-6-groups	normal	1035	1036.0	0	498.0	3777.0
1734	A320 (30 rows - 180 seats)	S4	120	2.0m	30	rp-steep-4-groups	normal	1077	1076.0	0	915.0	4841.0
1735	A320 (30 rows - 180 seats)	S4	120	2.0m	30	rp-steep-5-groups	normal	1091	1090.0	0	656.0	3879.0
1736	A320 (30 rows - 180 seats)	S4	120	2.0m	30	rp-steep-6-groups	normal	1044	1045.0	0	397.0	3295.0
1737	A320 (30 rows - 180 seats)	S4	120	2.0m	30	rp-2-groups	normal	1101	1105.0	0	2233.0	7573.0
1739	A320 (30 rows - 180 seats)	S4	120	2.0m	30	rp-spread-4-groups	normal	1074	1074.0	0	811.0	5258.0
1740	A320 (30 rows - 180 seats)	S4	120	2.0m	30	rp-spread-5-groups	normal	1057	1056.0	0	675.0	4054.0
1738	A320 (30 rows - 180 seats)	S4	120	2.0m	30	rp-3-groups	normal	1051	1050.0	0	1152.0	5834.0
1741	A320 (30 rows - 180 seats)	S4	120	2.0m	30	rp-spread-6-groups	normal	1055	1055.0	0	476.0	3743.0
1742	A320 (30 rows - 180 seats)	S4	120	2.0m	30	rp-steep-4-groups	normal	1027	1027.0	0	784.0	4760.0
1743	A320 (30 rows - 180 seats)	S4	120	2.0m	30	rp-steep-5-groups	normal	1038	1036.0	0	662.0	3921.0
1744	A320 (30 rows - 180 seats)	S4	120	2.0m	30	rp-steep-6-groups	normal	1057	1059.0	0	517.0	3304.0
1745	A320 (30 rows - 180 seats)	S4	120	2.0m	30	rp-2-groups	normal	1073	1077.0	0	2795.0	7627.0
1746	A320 (30 rows - 180 seats)	S4	120	2.0m	30	rp-3-groups	normal	1025	1025.0	0	1227.0	5491.0
1747	A320 (30 rows - 180 seats)	S4	120	2.0m	30	rp-spread-4-groups	normal	1054	1054.0	0	956.0	5169.0
1749	A320 (30 rows - 180 seats)	S4	120	2.0m	30	rp-spread-6-groups	normal	1073	1074.0	0	448.0	4032.0
1748	A320 (30 rows - 180 seats)	S4	120	2.0m	30	rp-spread-5-groups	normal	1080	1078.0	0	818.0	4414.0
1750	A320 (30 rows - 180 seats)	S4	120	2.0m	30	rp-steep-4-groups	normal	1036	1036.0	0	865.0	4652.0
1751	A320 (30 rows - 180 seats)	S4	120	2.0m	30	rp-steep-5-groups	normal	1077	1076.0	0	791.0	3851.0
1752	A320 (30 rows - 180 seats)	S4	120	2.0m	30	rp-steep-6-groups	normal	1061	1063.0	0	599.0	3287.0
1753	A320 (30 rows - 180 seats)	S4	120	2.0m	30	rp-2-groups	normal	1109	1113.0	0	2855.0	7528.0
1754	A320 (30 rows - 180 seats)	S4	120	2.0m	30	rp-3-groups	normal	1066	1065.0	0	1482.0	6180.0
1755	A320 (30 rows - 180 seats)	S4	120	2.0m	30	rp-spread-4-groups	normal	1036	1036.0	0	922.0	4869.0
1756	A320 (30 rows - 180 seats)	S4	120	2.0m	30	rp-spread-5-groups	normal	1038	1037.0	0	591.0	4287.0
1758	A320 (30 rows - 180 seats)	S4	120	2.0m	30	rp-steep-4-groups	normal	1043	1043.0	0	869.0	5246.0
1757	A320 (30 rows - 180 seats)	S4	120	2.0m	30	rp-spread-6-groups	normal	1038	1038.0	0	451.0	3745.0
1759	A320 (30 rows - 180 seats)	S4	120	2.0m	30	rp-steep-5-groups	normal	1036	1035.0	0	543.0	3856.0
1760	A320 (30 rows - 180 seats)	S4	120	2.0m	30	rp-steep-6-groups	normal	1063	1064.0	0	533.0	3164.0
1762	A320 (30 rows - 180 seats)	S4	120	2.0m	30	rp-3-groups	normal	1041	1041.0	0	1241.0	5569.0
1761	A320 (30 rows - 180 seats)	S4	120	2.0m	30	rp-2-groups	normal	1066	1071.0	0	2278.0	7541.0
1763	A320 (30 rows - 180 seats)	S4	120	2.0m	30	rp-spread-4-groups	normal	1026	1027.0	0	724.0	5267.0
1764	A320 (30 rows - 180 seats)	S4	120	2.0m	30	rp-spread-5-groups	normal	1040	1038.0	0	711.0	3952.0
1765	A320 (30 rows - 180 seats)	S4	120	2.0m	30	rp-spread-6-groups	normal	1072	1072.0	0	521.0	3722.0
1767	A320 (30 rows - 180 seats)	S4	120	2.0m	30	rp-steep-5-groups	normal	1106	1105.0	0	668.0	3855.0
1766	A320 (30 rows - 180 seats)	S4	120	2.0m	30	rp-steep-4-groups	normal	1053	1052.0	0	979.0	4479.0
1768	A320 (30 rows - 180 seats)	S4	120	2.0m	30	rp-steep-6-groups	normal	1058	1059.0	0	485.0	3204.0
1769	A320 (30 rows - 180 seats)	S4	120	2.0m	30	rp-2-groups	normal	1083	1087.0	0	2561.0	7638.0
1770	A320 (30 rows - 180 seats)	S4	120	2.0m	30	rp-3-groups	normal	1032	1032.0	0	1264.0	5632.0
1771	A320 (30 rows - 180 seats)	S4	120	2.0m	30	rp-spread-4-groups	normal	1051	1051.0	0	946.0	5108.0
1772	A320 (30 rows - 180 seats)	S4	120	2.0m	30	rp-spread-5-groups	normal	1049	1047.0	0	592.0	4066.0
1773	A320 (30 rows - 180 seats)	S4	120	2.0m	30	rp-spread-6-groups	normal	1056	1057.0	0	467.0	3732.0
1774	A320 (30 rows - 180 seats)	S4	120	2.0m	30	rp-steep-4-groups	normal	1069	1068.0	0	961.0	4767.0
1776	A320 (30 rows - 180 seats)	S4	120	2.0m	30	rp-steep-6-groups	normal	1041	1042.0	0	533.0	3283.0
1777	A320 (30 rows - 180 seats)	S4	120	2.0m	30	rp-2-groups	normal	1102	1107.0	0	2557.0	6962.0
1775	A320 (30 rows - 180 seats)	S4	120	2.0m	30	rp-steep-5-groups	normal	1050	1049.0	0	580.0	3984.0
1778	A320 (30 rows - 180 seats)	S4	120	2.0m	30	rp-3-groups	normal	1046	1046.0	0	1310.0	5900.0
1779	A320 (30 rows - 180 seats)	S4	120	2.0m	30	rp-spread-4-groups	normal	1042	1043.0	0	885.0	4974.0
1780	A320 (30 rows - 180 seats)	S4	120	2.0m	30	rp-spread-5-groups	normal	1048	1047.0	0	643.0	4093.0
1781	A320 (30 rows - 180 seats)	S4	120	2.0m	30	rp-spread-6-groups	normal	1029	1029.0	0	444.0	3746.0
1782	A320 (30 rows - 180 seats)	S4	120	2.0m	30	rp-steep-4-groups	normal	1099	1098.0	0	1063.0	4821.0
1783	A320 (30 rows - 180 seats)	S4	120	2.0m	30	rp-steep-5-groups	normal	1050	1048.0	0	776.0	3826.0
1786	A320 (30 rows - 180 seats)	S4	120	2.0m	30	rp-3-groups	normal	1030	1030.0	0	1430.0	5672.0
1784	A320 (30 rows - 180 seats)	S4	120	2.0m	30	rp-steep-6-groups	normal	1081	1083.0	0	529.0	3371.0
1787	A320 (30 rows - 180 seats)	S4	120	2.0m	30	rp-spread-4-groups	normal	1032	1033.0	0	897.0	5026.0
1785	A320 (30 rows - 180 seats)	S4	120	2.0m	30	rp-2-groups	normal	1063	1067.0	0	2517.0	7432.0
1788	A320 (30 rows - 180 seats)	S4	120	2.0m	30	rp-spread-5-groups	normal	1057	1055.0	0	735.0	4369.0
1789	A320 (30 rows - 180 seats)	S4	120	2.0m	30	rp-spread-6-groups	normal	1066	1066.0	0	573.0	3651.0
1790	A320 (30 rows - 180 seats)	S4	120	2.0m	30	rp-steep-4-groups	normal	1041	1040.0	0	1068.0	4671.0
1791	A320 (30 rows - 180 seats)	S4	120	2.0m	30	rp-steep-5-groups	normal	1038	1037.0	0	640.0	3747.0
1793	A320 (30 rows - 180 seats)	S4	120	2.0m	30	rp-2-groups	normal	1077	1082.0	0	2156.0	7312.0
1792	A320 (30 rows - 180 seats)	S4	120	2.0m	30	rp-steep-6-groups	normal	1067	1069.0	0	537.0	3426.0
1794	A320 (30 rows - 180 seats)	S4	120	2.0m	30	rp-3-groups	normal	1047	1046.0	0	1520.0	5488.0
1796	A320 (30 rows - 180 seats)	S4	120	2.0m	30	rp-spread-5-groups	normal	1080	1078.0	0	688.0	4529.0
1795	A320 (30 rows - 180 seats)	S4	120	2.0m	30	rp-spread-4-groups	normal	1031	1031.0	0	831.0	4824.0
1797	A320 (30 rows - 180 seats)	S4	120	2.0m	30	rp-spread-6-groups	normal	1058	1058.0	0	507.0	3885.0
1798	A320 (30 rows - 180 seats)	S4	120	2.0m	30	rp-steep-4-groups	normal	1053	1053.0	0	879.0	4445.0
1799	A320 (30 rows - 180 seats)	S4	120	2.0m	30	rp-steep-5-groups	normal	1073	1072.0	0	680.0	3951.0
1801	A320 (30 rows - 180 seats)	S4	120	2.0m	30	rp-2-groups	normal	1040	1044.0	0	2460.0	7213.0
1800	A320 (30 rows - 180 seats)	S4	120	2.0m	30	rp-steep-6-groups	normal	1021	1023.0	0	431.0	3338.0
1802	A320 (30 rows - 180 seats)	S4	120	2.0m	30	rp-3-groups	normal	1074	1074.0	0	1618.0	5612.0
1803	A320 (30 rows - 180 seats)	S4	120	2.0m	30	rp-spread-4-groups	normal	1042	1042.0	0	906.0	5105.0
1805	A320 (30 rows - 180 seats)	S4	120	2.0m	30	rp-spread-6-groups	normal	1051	1051.0	0	475.0	3654.0
1806	A320 (30 rows - 180 seats)	S4	120	2.0m	30	rp-steep-4-groups	normal	1049	1048.0	0	969.0	4664.0
1804	A320 (30 rows - 180 seats)	S4	120	2.0m	30	rp-spread-5-groups	normal	1032	1031.0	0	681.0	4142.0
1807	A320 (30 rows - 180 seats)	S4	120	2.0m	30	rp-steep-5-groups	normal	1053	1052.0	0	528.0	3772.0
1809	A320 (30 rows - 180 seats)	S4	120	2.0m	30	rp-2-groups	normal	1077	1081.0	0	2839.0	7893.0
1810	A320 (30 rows - 180 seats)	S4	120	2.0m	30	rp-3-groups	normal	1030	1029.0	0	1217.0	5554.0
1808	A320 (30 rows - 180 seats)	S4	120	2.0m	30	rp-steep-6-groups	normal	1035	1036.0	0	459.0	3203.0
1811	A320 (30 rows - 180 seats)	S4	120	2.0m	30	rp-spread-4-groups	normal	1064	1065.0	0	1047.0	5106.0
1812	A320 (30 rows - 180 seats)	S4	120	2.0m	30	rp-spread-5-groups	normal	1057	1055.0	0	639.0	4401.0
1813	A320 (30 rows - 180 seats)	S4	120	2.0m	30	rp-spread-6-groups	normal	1044	1044.0	0	517.0	3695.0
1815	A320 (30 rows - 180 seats)	S4	120	2.0m	30	rp-steep-5-groups	normal	1089	1088.0	0	636.0	4130.0
1814	A320 (30 rows - 180 seats)	S4	120	2.0m	30	rp-steep-4-groups	normal	1051	1051.0	0	879.0	4695.0
1818	A320 (30 rows - 180 seats)	S4	120	2.0m	30	rp-3-groups	normal	1065	1065.0	0	1419.0	5453.0
1816	A320 (30 rows - 180 seats)	S4	120	2.0m	30	rp-steep-6-groups	normal	1058	1060.0	0	523.0	3286.0
1817	A320 (30 rows - 180 seats)	S4	120	2.0m	30	rp-2-groups	normal	1096	1100.0	0	3251.0	7413.0
1819	A320 (30 rows - 180 seats)	S4	120	2.0m	30	rp-spread-4-groups	normal	1051	1051.0	0	966.0	4962.0
1820	A320 (30 rows - 180 seats)	S4	120	2.0m	30	rp-spread-5-groups	normal	1053	1051.0	0	599.0	4384.0
1821	A320 (30 rows - 180 seats)	S4	120	2.0m	30	rp-spread-6-groups	normal	1044	1044.0	0	385.0	3699.0
1822	A320 (30 rows - 180 seats)	S4	120	2.0m	30	rp-steep-4-groups	normal	1007	1006.0	0	789.0	4204.0
1824	A320 (30 rows - 180 seats)	S4	120	2.0m	30	rp-steep-6-groups	normal	1065	1066.0	0	612.0	3155.0
1825	A320 (30 rows - 180 seats)	S4	120	2.0m	30	rp-2-groups	normal	1089	1094.0	0	2352.0	7528.0
1826	A320 (30 rows - 180 seats)	S4	120	2.0m	30	rp-3-groups	normal	1058	1057.0	0	1282.0	5669.0
1823	A320 (30 rows - 180 seats)	S4	120	2.0m	30	rp-steep-5-groups	normal	1013	1012.0	0	637.0	3717.0
1827	A320 (30 rows - 180 seats)	S4	120	2.0m	30	rp-spread-4-groups	normal	1052	1052.0	0	861.0	5012.0
1829	A320 (30 rows - 180 seats)	S4	120	2.0m	30	rp-spread-6-groups	normal	1052	1053.0	0	475.0	3723.0
1828	A320 (30 rows - 180 seats)	S4	120	2.0m	30	rp-spread-5-groups	normal	1042	1041.0	0	654.0	4233.0
1830	A320 (30 rows - 180 seats)	S4	120	2.0m	30	rp-steep-4-groups	normal	1077	1077.0	0	1020.0	4947.0
1832	A320 (30 rows - 180 seats)	S4	120	2.0m	30	rp-steep-6-groups	normal	1037	1039.0	0	469.0	3162.0
1831	A320 (30 rows - 180 seats)	S4	120	2.0m	30	rp-steep-5-groups	normal	1063	1062.0	0	700.0	3822.0
1833	A320 (30 rows - 180 seats)	S4	120	2.0m	30	rp-2-groups	normal	1101	1105.0	0	2358.0	7841.0
1835	A320 (30 rows - 180 seats)	S4	120	2.0m	30	rp-spread-4-groups	normal	1041	1041.0	0	864.0	4919.0
1834	A320 (30 rows - 180 seats)	S4	120	2.0m	30	rp-3-groups	normal	1055	1055.0	0	1331.0	5671.0
1836	A320 (30 rows - 180 seats)	S4	120	2.0m	30	rp-spread-5-groups	normal	1038	1036.0	0	624.0	4339.0
1837	A320 (30 rows - 180 seats)	S4	120	2.0m	30	rp-spread-6-groups	normal	1044	1044.0	0	518.0	3863.0
1838	A320 (30 rows - 180 seats)	S4	120	2.0m	30	rp-steep-4-groups	normal	1084	1084.0	0	874.0	4758.0
1840	A320 (30 rows - 180 seats)	S4	120	2.0m	30	rp-steep-6-groups	normal	1024	1026.0	0	433.0	3347.0
1839	A320 (30 rows - 180 seats)	S4	120	2.0m	30	rp-steep-5-groups	normal	1020	1019.0	0	575.0	3825.0
1841	A320 (30 rows - 180 seats)	S4	120	2.0m	30	rp-2-groups	normal	1080	1084.0	0	2509.0	7458.0
1842	A320 (30 rows - 180 seats)	S4	120	2.0m	30	rp-3-groups	normal	1063	1063.0	0	1203.0	5428.0
1844	A320 (30 rows - 180 seats)	S4	120	2.0m	30	rp-spread-5-groups	normal	1066	1065.0	0	590.0	4266.0
1845	A320 (30 rows - 180 seats)	S4	120	2.0m	30	rp-spread-6-groups	normal	1043	1043.0	0	479.0	3692.0
1846	A320 (30 rows - 180 seats)	S4	120	2.0m	30	rp-steep-4-groups	normal	1065	1065.0	0	989.0	4670.0
1843	A320 (30 rows - 180 seats)	S4	120	2.0m	30	rp-spread-4-groups	normal	1034	1035.0	0	856.0	4939.0
1849	A320 (30 rows - 180 seats)	S4	120	2.0m	30	rp-2-groups	normal	1094	1098.0	0	2383.0	6993.0
1847	A320 (30 rows - 180 seats)	S4	120	2.0m	30	rp-steep-5-groups	normal	1057	1056.0	0	643.0	3955.0
1848	A320 (30 rows - 180 seats)	S4	120	2.0m	30	rp-steep-6-groups	normal	1078	1079.0	0	513.0	3244.0
1850	A320 (30 rows - 180 seats)	S4	120	2.0m	30	rp-3-groups	normal	1038	1038.0	0	1191.0	5862.0
1851	A320 (30 rows - 180 seats)	S4	120	2.0m	30	rp-spread-4-groups	normal	1089	1089.0	0	939.0	4970.0
1852	A320 (30 rows - 180 seats)	S4	120	2.0m	30	rp-spread-5-groups	normal	1030	1028.0	0	491.0	4160.0
1853	A320 (30 rows - 180 seats)	S4	120	2.0m	30	rp-spread-6-groups	normal	1042	1042.0	0	571.0	3668.0
1857	A320 (30 rows - 180 seats)	S4	120	2.0m	30	rp-2-groups	normal	1074	1078.0	0	2586.0	7759.0
1855	A320 (30 rows - 180 seats)	S4	120	2.0m	30	rp-steep-5-groups	normal	1056	1055.0	0	595.0	3834.0
1856	A320 (30 rows - 180 seats)	S4	120	2.0m	30	rp-steep-6-groups	normal	1049	1050.0	0	397.0	3145.0
1854	A320 (30 rows - 180 seats)	S4	120	2.0m	30	rp-steep-4-groups	normal	1074	1074.0	0	909.0	4944.0
1858	A320 (30 rows - 180 seats)	S4	120	2.0m	30	rp-3-groups	normal	1038	1038.0	0	1314.0	5867.0
1860	A320 (30 rows - 180 seats)	S4	120	2.0m	30	rp-spread-5-groups	normal	1041	1039.0	0	714.0	4073.0
1859	A320 (30 rows - 180 seats)	S4	120	2.0m	30	rp-spread-4-groups	normal	1036	1036.0	0	893.0	5099.0
1861	A320 (30 rows - 180 seats)	S4	120	2.0m	30	rp-spread-6-groups	normal	1052	1052.0	0	506.0	3610.0
1862	A320 (30 rows - 180 seats)	S4	120	2.0m	30	rp-steep-4-groups	normal	1039	1039.0	0	1005.0	4533.0
1863	A320 (30 rows - 180 seats)	S4	120	2.0m	30	rp-steep-5-groups	normal	1024	1023.0	0	602.0	3922.0
1864	A320 (30 rows - 180 seats)	S4	120	2.0m	30	rp-steep-6-groups	normal	1046	1047.0	0	580.0	3377.0
1865	A320 (30 rows - 180 seats)	S4	120	2.0m	30	rp-2-groups	normal	1080	1085.0	0	2765.0	7917.0
1866	A320 (30 rows - 180 seats)	S4	120	2.0m	30	rp-3-groups	normal	1100	1100.0	0	1182.0	5882.0
1868	A320 (30 rows - 180 seats)	S4	120	2.0m	30	rp-spread-5-groups	normal	1037	1035.0	0	700.0	4224.0
1869	A320 (30 rows - 180 seats)	S4	120	2.0m	30	rp-spread-6-groups	normal	1046	1046.0	0	436.0	3700.0
1867	A320 (30 rows - 180 seats)	S4	120	2.0m	30	rp-spread-4-groups	normal	1068	1068.0	0	772.0	5073.0
1870	A320 (30 rows - 180 seats)	S4	120	2.0m	30	rp-steep-4-groups	normal	1042	1041.0	0	807.0	4591.0
1871	A320 (30 rows - 180 seats)	S4	120	2.0m	30	rp-steep-5-groups	normal	1047	1046.0	0	682.0	4205.0
1872	A320 (30 rows - 180 seats)	S4	120	2.0m	30	rp-steep-6-groups	normal	1038	1040.0	0	523.0	3018.0
1873	A320 (30 rows - 180 seats)	S4	120	2.0m	30	rp-2-groups	normal	1105	1110.0	0	2380.0	7304.0
1874	A320 (30 rows - 180 seats)	S4	120	2.0m	30	rp-3-groups	normal	1079	1079.0	0	1481.0	6136.0
1876	A320 (30 rows - 180 seats)	S4	120	2.0m	30	rp-spread-5-groups	normal	1022	1021.0	0	805.0	4490.0
1875	A320 (30 rows - 180 seats)	S4	120	2.0m	30	rp-spread-4-groups	normal	1051	1051.0	0	916.0	5207.0
1877	A320 (30 rows - 180 seats)	S4	120	2.0m	30	rp-spread-6-groups	normal	1071	1071.0	0	489.0	3736.0
1878	A320 (30 rows - 180 seats)	S4	120	2.0m	30	rp-steep-4-groups	normal	1038	1037.0	0	898.0	4670.0
1879	A320 (30 rows - 180 seats)	S4	120	2.0m	30	rp-steep-5-groups	normal	1065	1064.0	0	712.0	3947.0
1880	A320 (30 rows - 180 seats)	S4	120	2.0m	30	rp-steep-6-groups	normal	1041	1043.0	0	550.0	3176.0
1882	A320 (30 rows - 180 seats)	S4	120	2.0m	30	rp-3-groups	normal	1071	1071.0	0	1368.0	5783.0
1883	A320 (30 rows - 180 seats)	S4	120	2.0m	30	rp-spread-4-groups	normal	1064	1064.0	0	945.0	5088.0
1881	A320 (30 rows - 180 seats)	S4	120	2.0m	30	rp-2-groups	normal	1082	1087.0	0	2534.0	7872.0
1887	A320 (30 rows - 180 seats)	S4	120	2.0m	30	rp-steep-5-groups	normal	1054	1053.0	0	531.0	3877.0
1884	A320 (30 rows - 180 seats)	S4	120	2.0m	30	rp-spread-5-groups	normal	1044	1043.0	0	544.0	4026.0
1888	A320 (30 rows - 180 seats)	S4	120	2.0m	30	rp-steep-6-groups	normal	1094	1095.0	0	598.0	3337.0
1885	A320 (30 rows - 180 seats)	S4	120	2.0m	30	rp-spread-6-groups	normal	1049	1049.0	0	418.0	3903.0
1886	A320 (30 rows - 180 seats)	S4	120	2.0m	30	rp-steep-4-groups	normal	1041	1041.0	0	867.0	4572.0
1890	A320 (30 rows - 180 seats)	S4	120	2.0m	30	rp-3-groups	normal	1062	1062.0	0	1341.0	5474.0
1889	A320 (30 rows - 180 seats)	S4	120	2.0m	30	rp-2-groups	normal	1099	1103.0	0	2952.0	8009.0
1894	A320 (30 rows - 180 seats)	S4	120	2.0m	30	rp-steep-4-groups	normal	1065	1065.0	0	910.0	4824.0
1892	A320 (30 rows - 180 seats)	S4	120	2.0m	30	rp-spread-5-groups	normal	1059	1057.0	0	626.0	4165.0
1893	A320 (30 rows - 180 seats)	S4	120	2.0m	30	rp-spread-6-groups	normal	1045	1045.0	0	462.0	3796.0
1891	A320 (30 rows - 180 seats)	S4	120	2.0m	30	rp-spread-4-groups	normal	1036	1037.0	0	789.0	5176.0
1895	A320 (30 rows - 180 seats)	S4	120	2.0m	30	rp-steep-5-groups	normal	1074	1073.0	0	719.0	3792.0
1896	A320 (30 rows - 180 seats)	S4	120	2.0m	30	rp-steep-6-groups	normal	1041	1043.0	0	533.0	3248.0
1897	A320 (30 rows - 180 seats)	S4	120	2.0m	30	rp-2-groups	normal	1039	1044.0	0	1997.0	7612.0
1898	A320 (30 rows - 180 seats)	S4	120	2.0m	30	rp-3-groups	normal	1050	1049.0	0	1221.0	5876.0
1899	A320 (30 rows - 180 seats)	S4	120	2.0m	30	rp-spread-4-groups	normal	1015	1016.0	0	783.0	5029.0
1900	A320 (30 rows - 180 seats)	S4	120	2.0m	30	rp-spread-5-groups	normal	1046	1045.0	0	696.0	4201.0
1901	A320 (30 rows - 180 seats)	S4	120	2.0m	30	rp-spread-6-groups	normal	1029	1030.0	0	493.0	3839.0
1903	A320 (30 rows - 180 seats)	S4	120	2.0m	30	rp-steep-5-groups	normal	1051	1050.0	0	656.0	3872.0
1904	A320 (30 rows - 180 seats)	S4	120	2.0m	30	rp-steep-6-groups	normal	1073	1075.0	0	493.0	3236.0
1902	A320 (30 rows - 180 seats)	S4	120	2.0m	30	rp-steep-4-groups	normal	1028	1027.0	0	773.0	4427.0
1905	A320 (30 rows - 180 seats)	S4	120	2.0m	30	rp-2-groups	normal	1033	1037.0	0	2707.0	7391.0
1906	A320 (30 rows - 180 seats)	S4	120	2.0m	30	rp-3-groups	normal	1048	1048.0	0	1115.0	5575.0
1907	A320 (30 rows - 180 seats)	S4	120	2.0m	30	rp-spread-4-groups	normal	1046	1046.0	0	890.0	5072.0
1908	A320 (30 rows - 180 seats)	S4	120	2.0m	30	rp-spread-5-groups	normal	1030	1028.0	0	757.0	4321.0
1909	A320 (30 rows - 180 seats)	S4	120	2.0m	30	rp-spread-6-groups	normal	1033	1034.0	0	593.0	3962.0
1910	A320 (30 rows - 180 seats)	S4	120	2.0m	30	rp-steep-4-groups	normal	1095	1094.0	0	882.0	4751.0
1911	A320 (30 rows - 180 seats)	S4	120	2.0m	30	rp-steep-5-groups	normal	1046	1044.0	0	681.0	3785.0
1913	A320 (30 rows - 180 seats)	S4	120	2.0m	30	rp-2-groups	normal	1084	1088.0	0	3027.0	7766.0
1914	A320 (30 rows - 180 seats)	S4	120	2.0m	30	rp-3-groups	normal	1121	1121.0	0	1512.0	5913.0
1917	A320 (30 rows - 180 seats)	S4	120	2.0m	30	rp-spread-6-groups	normal	998	998.0	0	490.0	3622.0
1915	A320 (30 rows - 180 seats)	S4	120	2.0m	30	rp-spread-4-groups	normal	1060	1060.0	0	982.0	4914.0
1916	A320 (30 rows - 180 seats)	S4	120	2.0m	30	rp-spread-5-groups	normal	1037	1036.0	0	772.0	4184.0
1912	A320 (30 rows - 180 seats)	S4	120	2.0m	30	rp-steep-6-groups	normal	1058	1060.0	0	480.0	3342.0
1918	A320 (30 rows - 180 seats)	S4	120	2.0m	30	rp-steep-4-groups	normal	1045	1045.0	0	914.0	4594.0
1919	A320 (30 rows - 180 seats)	S4	120	2.0m	30	rp-steep-5-groups	normal	1041	1040.0	0	706.0	3897.0
1920	A320 (30 rows - 180 seats)	S4	120	2.0m	30	rp-steep-6-groups	normal	1067	1068.0	0	606.0	3129.0
1921	A320 (30 rows - 180 seats)	S4	120	2.0m	30	rp-2-groups	normal	1065	1069.0	0	2280.0	7601.0
1922	A320 (30 rows - 180 seats)	S4	120	2.0m	30	rp-3-groups	normal	1033	1033.0	0	1384.0	5795.0
1923	A320 (30 rows - 180 seats)	S4	120	2.0m	30	rp-spread-4-groups	normal	1067	1067.0	0	887.0	5254.0
1924	A320 (30 rows - 180 seats)	S4	120	2.0m	30	rp-spread-5-groups	normal	1100	1098.0	0	603.0	4248.0
1926	A320 (30 rows - 180 seats)	S4	120	2.0m	30	rp-steep-4-groups	normal	1056	1056.0	0	912.0	4630.0
1927	A320 (30 rows - 180 seats)	S4	120	2.0m	30	rp-steep-5-groups	normal	1064	1062.0	0	708.0	3728.0
1925	A320 (30 rows - 180 seats)	S4	120	2.0m	30	rp-spread-6-groups	normal	1028	1028.0	0	491.0	3602.0
1928	A320 (30 rows - 180 seats)	S4	120	2.0m	30	rp-steep-6-groups	normal	1064	1066.0	0	490.0	3168.0
1929	A320 (30 rows - 180 seats)	S4	120	2.0m	30	rp-2-groups	normal	1116	1120.0	0	2882.0	7457.0
1930	A320 (30 rows - 180 seats)	S4	120	2.0m	30	rp-3-groups	normal	1037	1036.0	0	1421.0	5396.0
1931	A320 (30 rows - 180 seats)	S4	120	2.0m	30	rp-spread-4-groups	normal	1096	1096.0	0	946.0	5160.0
1932	A320 (30 rows - 180 seats)	S4	120	2.0m	30	rp-spread-5-groups	normal	1067	1065.0	0	642.0	4349.0
1933	A320 (30 rows - 180 seats)	S4	120	2.0m	30	rp-spread-6-groups	normal	1055	1055.0	0	472.0	3725.0
1934	A320 (30 rows - 180 seats)	S4	120	2.0m	30	rp-steep-4-groups	normal	1046	1045.0	0	793.0	4329.0
1935	A320 (30 rows - 180 seats)	S4	120	2.0m	30	rp-steep-5-groups	normal	1015	1014.0	0	612.0	3722.0
1936	A320 (30 rows - 180 seats)	S4	120	2.0m	30	rp-steep-6-groups	normal	1048	1050.0	0	453.0	3372.0
1937	A320 (30 rows - 180 seats)	S4	120	2.0m	30	rp-2-groups	normal	1086	1091.0	0	2432.0	7636.0
1938	A320 (30 rows - 180 seats)	S4	120	2.0m	30	rp-3-groups	normal	1008	1008.0	0	1269.0	5476.0
1939	A320 (30 rows - 180 seats)	S4	120	2.0m	30	rp-spread-4-groups	normal	1067	1067.0	0	813.0	5150.0
1940	A320 (30 rows - 180 seats)	S4	120	2.0m	30	rp-spread-5-groups	normal	1034	1032.0	0	626.0	4328.0
1942	A320 (30 rows - 180 seats)	S4	120	2.0m	30	rp-steep-4-groups	normal	1024	1023.0	0	866.0	4562.0
1941	A320 (30 rows - 180 seats)	S4	120	2.0m	30	rp-spread-6-groups	normal	1047	1048.0	0	526.0	3849.0
1944	A320 (30 rows - 180 seats)	S4	120	2.0m	30	rp-steep-6-groups	normal	1030	1032.0	0	537.0	3303.0
1945	A320 (30 rows - 180 seats)	S4	120	2.0m	30	rp-2-groups	normal	1017	1022.0	0	2693.0	7149.0
1943	A320 (30 rows - 180 seats)	S4	120	2.0m	30	rp-steep-5-groups	normal	1064	1063.0	0	515.0	3741.0
1946	A320 (30 rows - 180 seats)	S4	120	2.0m	30	rp-3-groups	normal	1084	1083.0	0	1386.0	5910.0
1947	A320 (30 rows - 180 seats)	S4	120	2.0m	30	rp-spread-4-groups	normal	1070	1070.0	0	788.0	5215.0
1948	A320 (30 rows - 180 seats)	S4	120	2.0m	30	rp-spread-5-groups	normal	1031	1030.0	0	566.0	4171.0
1949	A320 (30 rows - 180 seats)	S4	120	2.0m	30	rp-spread-6-groups	normal	1042	1042.0	0	517.0	3715.0
1950	A320 (30 rows - 180 seats)	S4	120	2.0m	30	rp-steep-4-groups	normal	1078	1078.0	0	823.0	4737.0
1951	A320 (30 rows - 180 seats)	S4	120	2.0m	30	rp-steep-5-groups	normal	1077	1075.0	0	535.0	3537.0
1952	A320 (30 rows - 180 seats)	S4	120	2.0m	30	rp-steep-6-groups	normal	1040	1042.0	0	513.0	3057.0
1954	A320 (30 rows - 180 seats)	S4	120	2.0m	30	rp-3-groups	normal	1052	1051.0	0	1469.0	5708.0
1955	A320 (30 rows - 180 seats)	S4	120	2.0m	30	rp-spread-4-groups	normal	1048	1048.0	0	792.0	5123.0
1953	A320 (30 rows - 180 seats)	S4	120	2.0m	30	rp-2-groups	normal	1076	1080.0	0	2487.0	8022.0
1956	A320 (30 rows - 180 seats)	S4	120	2.0m	30	rp-spread-5-groups	normal	1034	1033.0	0	736.0	4282.0
1957	A320 (30 rows - 180 seats)	S4	120	2.0m	30	rp-spread-6-groups	normal	1031	1031.0	0	538.0	3864.0
1958	A320 (30 rows - 180 seats)	S4	120	2.0m	30	rp-steep-4-groups	normal	1059	1059.0	0	838.0	4826.0
1960	A320 (30 rows - 180 seats)	S4	120	2.0m	30	rp-steep-6-groups	normal	1049	1051.0	0	566.0	3322.0
1959	A320 (30 rows - 180 seats)	S4	120	2.0m	30	rp-steep-5-groups	normal	1035	1034.0	0	600.0	3612.0
1961	A320 (30 rows - 180 seats)	S4	120	2.0m	30	rp-2-groups	normal	1060	1064.0	0	2581.0	7170.0
1962	A320 (30 rows - 180 seats)	S4	120	2.0m	30	rp-3-groups	normal	1054	1053.0	0	1529.0	6042.0
1964	A320 (30 rows - 180 seats)	S4	120	2.0m	30	rp-spread-5-groups	normal	1021	1020.0	0	679.0	4103.0
1963	A320 (30 rows - 180 seats)	S4	120	2.0m	30	rp-spread-4-groups	normal	1074	1074.0	0	818.0	5142.0
1965	A320 (30 rows - 180 seats)	S4	120	2.0m	30	rp-spread-6-groups	normal	1055	1055.0	0	515.0	3756.0
1966	A320 (30 rows - 180 seats)	S4	120	2.0m	30	rp-steep-4-groups	normal	1015	1015.0	0	769.0	4735.0
1967	A320 (30 rows - 180 seats)	S4	120	2.0m	30	rp-steep-5-groups	normal	1034	1033.0	0	654.0	3633.0
1968	A320 (30 rows - 180 seats)	S4	120	2.0m	30	rp-steep-6-groups	normal	1062	1063.0	0	547.0	3171.0
1969	A320 (30 rows - 180 seats)	S4	120	2.0m	30	rp-2-groups	normal	1074	1078.0	0	2255.0	7538.0
1970	A320 (30 rows - 180 seats)	S4	120	2.0m	30	rp-3-groups	normal	1026	1026.0	0	1264.0	5801.0
1971	A320 (30 rows - 180 seats)	S4	120	2.0m	30	rp-spread-4-groups	normal	1055	1055.0	0	824.0	5110.0
1972	A320 (30 rows - 180 seats)	S4	120	2.0m	30	rp-spread-5-groups	normal	1009	1008.0	0	653.0	4149.0
1973	A320 (30 rows - 180 seats)	S4	120	2.0m	30	rp-spread-6-groups	normal	1043	1043.0	0	562.0	3768.0
1974	A320 (30 rows - 180 seats)	S4	120	2.0m	30	rp-steep-4-groups	normal	1059	1058.0	0	901.0	4748.0
1975	A320 (30 rows - 180 seats)	S4	120	2.0m	30	rp-steep-5-groups	normal	1057	1056.0	0	728.0	3899.0
1976	A320 (30 rows - 180 seats)	S4	120	2.0m	30	rp-steep-6-groups	normal	1046	1047.0	0	514.0	3246.0
1977	A320 (30 rows - 180 seats)	S4	120	2.0m	30	rp-2-groups	normal	1066	1070.0	0	2528.0	7590.0
1979	A320 (30 rows - 180 seats)	S4	120	2.0m	30	rp-spread-4-groups	normal	1053	1053.0	0	788.0	5266.0
1978	A320 (30 rows - 180 seats)	S4	120	2.0m	30	rp-3-groups	normal	1088	1088.0	0	1285.0	6072.0
1981	A320 (30 rows - 180 seats)	S4	120	2.0m	30	rp-spread-6-groups	normal	1054	1054.0	0	536.0	3628.0
1980	A320 (30 rows - 180 seats)	S4	120	2.0m	30	rp-spread-5-groups	normal	1014	1013.0	0	615.0	3857.0
1982	A320 (30 rows - 180 seats)	S4	120	2.0m	30	rp-steep-4-groups	normal	1135	1135.0	0	1099.0	4949.0
1983	A320 (30 rows - 180 seats)	S4	120	2.0m	30	rp-steep-5-groups	normal	1043	1042.0	0	646.0	3662.0
1985	A320 (30 rows - 180 seats)	S4	120	2.0m	30	rp-2-groups	normal	1044	1048.0	0	2371.0	7759.0
1984	A320 (30 rows - 180 seats)	S4	120	2.0m	30	rp-steep-6-groups	normal	1054	1056.0	0	476.0	3336.0
1986	A320 (30 rows - 180 seats)	S4	120	2.0m	30	rp-3-groups	normal	1026	1026.0	0	1323.0	6053.0
1987	A320 (30 rows - 180 seats)	S4	120	2.0m	30	rp-spread-4-groups	normal	1056	1056.0	0	894.0	4996.0
1988	A320 (30 rows - 180 seats)	S4	120	2.0m	30	rp-spread-5-groups	normal	1056	1055.0	0	664.0	4097.0
1990	A320 (30 rows - 180 seats)	S4	120	2.0m	30	rp-steep-4-groups	normal	1050	1049.0	0	892.0	4556.0
1989	A320 (30 rows - 180 seats)	S4	120	2.0m	30	rp-spread-6-groups	normal	1068	1068.0	0	501.0	3698.0
1991	A320 (30 rows - 180 seats)	S4	120	2.0m	30	rp-steep-5-groups	normal	1071	1070.0	0	595.0	4134.0
1993	A320 (30 rows - 180 seats)	S4	120	2.0m	30	rp-2-groups	normal	1096	1101.0	0	2634.0	8155.0
1992	A320 (30 rows - 180 seats)	S4	120	2.0m	30	rp-steep-6-groups	normal	1047	1049.0	0	556.0	3300.0
1994	A320 (30 rows - 180 seats)	S4	120	2.0m	30	rp-3-groups	normal	1087	1087.0	0	1450.0	5870.0
1995	A320 (30 rows - 180 seats)	S4	120	2.0m	30	rp-spread-4-groups	normal	1018	1018.0	0	812.0	5027.0
1996	A320 (30 rows - 180 seats)	S4	120	2.0m	30	rp-spread-5-groups	normal	1059	1058.0	0	689.0	4419.0
1997	A320 (30 rows - 180 seats)	S4	120	2.0m	30	rp-spread-6-groups	normal	1064	1064.0	0	459.0	3782.0
1999	A320 (30 rows - 180 seats)	S4	120	2.0m	30	rp-steep-5-groups	normal	1064	1063.0	0	684.0	3965.0
2001	A320 (30 rows - 180 seats)	S4	120	2.0m	30	rp-2-groups	normal	1058	1062.0	0	2622.0	7622.0
[truncated: 78,001 more rows]
