# Supplementary material for: Adapting the reverse pyramid airplane boarding method for social distancing in times of COVID-19
Source: PLoS One. 2020 Nov 4;15(11):e0242131. doi: 10.1371/journal.pone.0242131 (PMC7641653; doi:10.1371/journal.pone.0242131)
Supplement: S12 File — (CSV) [file pone.0242131.s028.csv]

[run number]	Airplane-model	Situation	Passenger-number	Aisle-distancing	Number-of-seat-rows	Seat-allocation-method	simulation-mode	[step]	ticks	total-extra-luggage-store-ticks	total-seating-interference-type-3-no	risk-aisle-seats	risk-window-seats
3	A320 (30 rows - 180 seats)	S5	120	2.0m	30	rp-spread-4-groups	normal	959	959.0	74	0	829.0	4439.0
2	A320 (30 rows - 180 seats)	S5	120	2.0m	30	rp-3-groups	normal	988	987.0	83	0	1105.0	5569.0
4	A320 (30 rows - 180 seats)	S5	120	2.0m	30	rp-spread-5-groups	normal	960	959.0	78	0	634.0	3959.0
1	A320 (30 rows - 180 seats)	S5	120	2.0m	30	rp-2-groups	normal	1004	1001.0	83	0	2337.0	6592.0
5	A320 (30 rows - 180 seats)	S5	120	2.0m	30	rp-spread-6-groups	normal	945	946.0	81	0	436.0	3588.0
6	A320 (30 rows - 180 seats)	S5	120	2.0m	30	rp-steep-4-groups	normal	971	971.0	80	0	784.0	4077.0
7	A320 (30 rows - 180 seats)	S5	120	2.0m	30	rp-steep-5-groups	normal	981	981.0	87	0	641.0	3621.0
8	A320 (30 rows - 180 seats)	S5	120	2.0m	30	rp-steep-6-groups	normal	974	974.0	83	0	442.0	2942.0
9	A320 (30 rows - 180 seats)	S5	120	2.0m	30	rp-2-groups	normal	1015	1012.0	90	0	2427.0	7253.0
10	A320 (30 rows - 180 seats)	S5	120	2.0m	30	rp-3-groups	normal	977	976.0	79	0	1203.0	5125.0
11	A320 (30 rows - 180 seats)	S5	120	2.0m	30	rp-spread-4-groups	normal	953	952.0	86	0	728.0	4519.0
12	A320 (30 rows - 180 seats)	S5	120	2.0m	30	rp-spread-5-groups	normal	981	980.0	85	0	611.0	3806.0
13	A320 (30 rows - 180 seats)	S5	120	2.0m	30	rp-spread-6-groups	normal	995	996.0	85	0	561.0	3480.0
14	A320 (30 rows - 180 seats)	S5	120	2.0m	30	rp-steep-4-groups	normal	1003	1003.0	81	0	756.0	4630.0
15	A320 (30 rows - 180 seats)	S5	120	2.0m	30	rp-steep-5-groups	normal	935	934.0	77	0	502.0	3423.0
16	A320 (30 rows - 180 seats)	S5	120	2.0m	30	rp-steep-6-groups	normal	974	975.0	85	0	471.0	3007.0
17	A320 (30 rows - 180 seats)	S5	120	2.0m	30	rp-2-groups	normal	979	977.0	91	0	2638.0	7346.0
18	A320 (30 rows - 180 seats)	S5	120	2.0m	30	rp-3-groups	normal	955	955.0	83	0	1116.0	5497.0
19	A320 (30 rows - 180 seats)	S5	120	2.0m	30	rp-spread-4-groups	normal	974	973.0	81	0	787.0	4684.0
20	A320 (30 rows - 180 seats)	S5	120	2.0m	30	rp-spread-5-groups	normal	1008	1007.0	85	0	507.0	3818.0
21	A320 (30 rows - 180 seats)	S5	120	2.0m	30	rp-spread-6-groups	normal	938	938.0	77	0	472.0	3481.0
22	A320 (30 rows - 180 seats)	S5	120	2.0m	30	rp-steep-4-groups	normal	982	982.0	73	0	986.0	4283.0
23	A320 (30 rows - 180 seats)	S5	120	2.0m	30	rp-steep-5-groups	normal	970	969.0	85	0	672.0	3634.0
24	A320 (30 rows - 180 seats)	S5	120	2.0m	30	rp-steep-6-groups	normal	996	996.0	76	0	461.0	3309.0
25	A320 (30 rows - 180 seats)	S5	120	2.0m	30	rp-2-groups	normal	1012	1009.0	85	0	2540.0	6997.0
26	A320 (30 rows - 180 seats)	S5	120	2.0m	30	rp-3-groups	normal	961	961.0	83	0	1129.0	5377.0
27	A320 (30 rows - 180 seats)	S5	120	2.0m	30	rp-spread-4-groups	normal	976	976.0	82	0	764.0	4465.0
29	A320 (30 rows - 180 seats)	S5	120	2.0m	30	rp-spread-6-groups	normal	954	955.0	73	0	504.0	3317.0
28	A320 (30 rows - 180 seats)	S5	120	2.0m	30	rp-spread-5-groups	normal	1030	1029.0	85	0	535.0	3813.0
30	A320 (30 rows - 180 seats)	S5	120	2.0m	30	rp-steep-4-groups	normal	987	987.0	78	0	815.0	4321.0
31	A320 (30 rows - 180 seats)	S5	120	2.0m	30	rp-steep-5-groups	normal	960	960.0	76	0	589.0	3638.0
32	A320 (30 rows - 180 seats)	S5	120	2.0m	30	rp-steep-6-groups	normal	975	976.0	84	0	448.0	3089.0
33	A320 (30 rows - 180 seats)	S5	120	2.0m	30	rp-2-groups	normal	1011	1009.0	86	0	2052.0	6800.0
34	A320 (30 rows - 180 seats)	S5	120	2.0m	30	rp-3-groups	normal	955	954.0	81	0	1297.0	5333.0
35	A320 (30 rows - 180 seats)	S5	120	2.0m	30	rp-spread-4-groups	normal	989	989.0	80	0	859.0	4736.0
36	A320 (30 rows - 180 seats)	S5	120	2.0m	30	rp-spread-5-groups	normal	965	964.0	81	0	589.0	3889.0
37	A320 (30 rows - 180 seats)	S5	120	2.0m	30	rp-spread-6-groups	normal	965	966.0	79	0	437.0	3388.0
38	A320 (30 rows - 180 seats)	S5	120	2.0m	30	rp-steep-4-groups	normal	985	985.0	77	0	684.0	4389.0
39	A320 (30 rows - 180 seats)	S5	120	2.0m	30	rp-steep-5-groups	normal	964	964.0	79	0	658.0	3599.0
40	A320 (30 rows - 180 seats)	S5	120	2.0m	30	rp-steep-6-groups	normal	981	982.0	82	0	469.0	3113.0
41	A320 (30 rows - 180 seats)	S5	120	2.0m	30	rp-2-groups	normal	969	967.0	80	0	2029.0	6558.0
42	A320 (30 rows - 180 seats)	S5	120	2.0m	30	rp-3-groups	normal	979	979.0	81	0	1303.0	5440.0
43	A320 (30 rows - 180 seats)	S5	120	2.0m	30	rp-spread-4-groups	normal	985	984.0	85	0	642.0	4676.0
44	A320 (30 rows - 180 seats)	S5	120	2.0m	30	rp-spread-5-groups	normal	984	982.0	80	0	541.0	3832.0
45	A320 (30 rows - 180 seats)	S5	120	2.0m	30	rp-spread-6-groups	normal	971	971.0	82	0	404.0	3382.0
46	A320 (30 rows - 180 seats)	S5	120	2.0m	30	rp-steep-4-groups	normal	970	970.0	83	0	795.0	4403.0
47	A320 (30 rows - 180 seats)	S5	120	2.0m	30	rp-steep-5-groups	normal	1006	1006.0	73	0	614.0	3532.0
50	A320 (30 rows - 180 seats)	S5	120	2.0m	30	rp-3-groups	normal	946	945.0	84	0	1280.0	5305.0
48	A320 (30 rows - 180 seats)	S5	120	2.0m	30	rp-steep-6-groups	normal	976	977.0	84	0	507.0	3025.0
51	A320 (30 rows - 180 seats)	S5	120	2.0m	30	rp-spread-4-groups	normal	965	965.0	73	0	863.0	4429.0
49	A320 (30 rows - 180 seats)	S5	120	2.0m	30	rp-2-groups	normal	1004	1001.0	82	0	2928.0	7069.0
52	A320 (30 rows - 180 seats)	S5	120	2.0m	30	rp-spread-5-groups	normal	994	993.0	85	0	585.0	3906.0
54	A320 (30 rows - 180 seats)	S5	120	2.0m	30	rp-steep-4-groups	normal	997	997.0	84	0	632.0	4298.0
53	A320 (30 rows - 180 seats)	S5	120	2.0m	30	rp-spread-6-groups	normal	985	986.0	81	0	470.0	3437.0
55	A320 (30 rows - 180 seats)	S5	120	2.0m	30	rp-steep-5-groups	normal	979	978.0	83	0	606.0	3414.0
56	A320 (30 rows - 180 seats)	S5	120	2.0m	30	rp-steep-6-groups	normal	948	949.0	80	0	455.0	3004.0
57	A320 (30 rows - 180 seats)	S5	120	2.0m	30	rp-2-groups	normal	989	986.0	87	0	2427.0	6740.0
58	A320 (30 rows - 180 seats)	S5	120	2.0m	30	rp-3-groups	normal	972	971.0	86	0	1346.0	5351.0
59	A320 (30 rows - 180 seats)	S5	120	2.0m	30	rp-spread-4-groups	normal	950	950.0	74	0	772.0	4455.0
60	A320 (30 rows - 180 seats)	S5	120	2.0m	30	rp-spread-5-groups	normal	961	960.0	77	0	623.0	3784.0
61	A320 (30 rows - 180 seats)	S5	120	2.0m	30	rp-spread-6-groups	normal	964	965.0	81	0	482.0	3351.0
62	A320 (30 rows - 180 seats)	S5	120	2.0m	30	rp-steep-4-groups	normal	955	955.0	82	0	991.0	4151.0
63	A320 (30 rows - 180 seats)	S5	120	2.0m	30	rp-steep-5-groups	normal	968	967.0	81	0	652.0	3414.0
66	A320 (30 rows - 180 seats)	S5	120	2.0m	30	rp-3-groups	normal	922	921.0	83	0	1112.0	5147.0
65	A320 (30 rows - 180 seats)	S5	120	2.0m	30	rp-2-groups	normal	991	989.0	80	0	2521.0	6855.0
64	A320 (30 rows - 180 seats)	S5	120	2.0m	30	rp-steep-6-groups	normal	980	981.0	83	0	437.0	2940.0
67	A320 (30 rows - 180 seats)	S5	120	2.0m	30	rp-spread-4-groups	normal	980	979.0	81	0	856.0	4676.0
69	A320 (30 rows - 180 seats)	S5	120	2.0m	30	rp-spread-6-groups	normal	942	943.0	79	0	431.0	3349.0
68	A320 (30 rows - 180 seats)	S5	120	2.0m	30	rp-spread-5-groups	normal	979	978.0	79	0	632.0	3877.0
70	A320 (30 rows - 180 seats)	S5	120	2.0m	30	rp-steep-4-groups	normal	990	990.0	84	0	813.0	4347.0
71	A320 (30 rows - 180 seats)	S5	120	2.0m	30	rp-steep-5-groups	normal	968	968.0	79	0	529.0	3612.0
72	A320 (30 rows - 180 seats)	S5	120	2.0m	30	rp-steep-6-groups	normal	981	982.0	85	0	486.0	2942.0
73	A320 (30 rows - 180 seats)	S5	120	2.0m	30	rp-2-groups	normal	983	980.0	81	0	2250.0	7141.0
74	A320 (30 rows - 180 seats)	S5	120	2.0m	30	rp-3-groups	normal	971	971.0	80	0	1448.0	5253.0
75	A320 (30 rows - 180 seats)	S5	120	2.0m	30	rp-spread-4-groups	normal	992	992.0	79	0	816.0	4685.0
77	A320 (30 rows - 180 seats)	S5	120	2.0m	30	rp-spread-6-groups	normal	964	965.0	84	0	468.0	3470.0
76	A320 (30 rows - 180 seats)	S5	120	2.0m	30	rp-spread-5-groups	normal	978	977.0	77	0	613.0	3852.0
78	A320 (30 rows - 180 seats)	S5	120	2.0m	30	rp-steep-4-groups	normal	1022	1022.0	87	0	995.0	4538.0
79	A320 (30 rows - 180 seats)	S5	120	2.0m	30	rp-steep-5-groups	normal	951	951.0	85	0	516.0	3665.0
81	A320 (30 rows - 180 seats)	S5	120	2.0m	30	rp-2-groups	normal	1007	1004.0	81	0	2409.0	7103.0
82	A320 (30 rows - 180 seats)	S5	120	2.0m	30	rp-3-groups	normal	951	951.0	77	0	1313.0	5418.0
80	A320 (30 rows - 180 seats)	S5	120	2.0m	30	rp-steep-6-groups	normal	987	988.0	81	0	542.0	2938.0
83	A320 (30 rows - 180 seats)	S5	120	2.0m	30	rp-spread-4-groups	normal	945	945.0	76	0	780.0	4408.0
84	A320 (30 rows - 180 seats)	S5	120	2.0m	30	rp-spread-5-groups	normal	945	944.0	81	0	671.0	3793.0
85	A320 (30 rows - 180 seats)	S5	120	2.0m	30	rp-spread-6-groups	normal	954	955.0	78	0	406.0	3337.0
86	A320 (30 rows - 180 seats)	S5	120	2.0m	30	rp-steep-4-groups	normal	1001	1001.0	83	0	804.0	4341.0
87	A320 (30 rows - 180 seats)	S5	120	2.0m	30	rp-steep-5-groups	normal	1001	1001.0	80	0	582.0	3217.0
88	A320 (30 rows - 180 seats)	S5	120	2.0m	30	rp-steep-6-groups	normal	979	980.0	82	0	546.0	3049.0
89	A320 (30 rows - 180 seats)	S5	120	2.0m	30	rp-2-groups	normal	1032	1029.0	84	0	2519.0	6581.0
90	A320 (30 rows - 180 seats)	S5	120	2.0m	30	rp-3-groups	normal	978	978.0	83	0	1293.0	4965.0
91	A320 (30 rows - 180 seats)	S5	120	2.0m	30	rp-spread-4-groups	normal	979	978.0	78	0	723.0	4695.0
92	A320 (30 rows - 180 seats)	S5	120	2.0m	30	rp-spread-5-groups	normal	987	986.0	82	0	596.0	3872.0
93	A320 (30 rows - 180 seats)	S5	120	2.0m	30	rp-spread-6-groups	normal	997	998.0	88	0	499.0	3625.0
94	A320 (30 rows - 180 seats)	S5	120	2.0m	30	rp-steep-4-groups	normal	965	965.0	78	0	597.0	4128.0
95	A320 (30 rows - 180 seats)	S5	120	2.0m	30	rp-steep-5-groups	normal	1002	1002.0	83	0	536.0	3560.0
97	A320 (30 rows - 180 seats)	S5	120	2.0m	30	rp-2-groups	normal	966	963.0	71	0	2254.0	6781.0
96	A320 (30 rows - 180 seats)	S5	120	2.0m	30	rp-steep-6-groups	normal	990	990.0	79	0	509.0	2944.0
98	A320 (30 rows - 180 seats)	S5	120	2.0m	30	rp-3-groups	normal	1020	1020.0	82	0	1381.0	5160.0
99	A320 (30 rows - 180 seats)	S5	120	2.0m	30	rp-spread-4-groups	normal	996	995.0	85	0	736.0	4759.0
100	A320 (30 rows - 180 seats)	S5	120	2.0m	30	rp-spread-5-groups	normal	949	948.0	79	0	527.0	3840.0
101	A320 (30 rows - 180 seats)	S5	120	2.0m	30	rp-spread-6-groups	normal	977	978.0	80	0	478.0	3414.0
102	A320 (30 rows - 180 seats)	S5	120	2.0m	30	rp-steep-4-groups	normal	991	991.0	81	0	962.0	4519.0
103	A320 (30 rows - 180 seats)	S5	120	2.0m	30	rp-steep-5-groups	normal	994	994.0	79	0	768.0	3534.0
105	A320 (30 rows - 180 seats)	S5	120	2.0m	30	rp-2-groups	normal	983	980.0	77	0	2153.0	6413.0
104	A320 (30 rows - 180 seats)	S5	120	2.0m	30	rp-steep-6-groups	normal	989	990.0	79	0	390.0	2797.0
106	A320 (30 rows - 180 seats)	S5	120	2.0m	30	rp-3-groups	normal	987	987.0	77	0	1266.0	5699.0
107	A320 (30 rows - 180 seats)	S5	120	2.0m	30	rp-spread-4-groups	normal	969	969.0	83	0	765.0	4811.0
108	A320 (30 rows - 180 seats)	S5	120	2.0m	30	rp-spread-5-groups	normal	1006	1004.0	91	0	650.0	3910.0
109	A320 (30 rows - 180 seats)	S5	120	2.0m	30	rp-spread-6-groups	normal	954	954.0	82	0	392.0	3354.0
110	A320 (30 rows - 180 seats)	S5	120	2.0m	30	rp-steep-4-groups	normal	962	962.0	79	0	684.0	4212.0
111	A320 (30 rows - 180 seats)	S5	120	2.0m	30	rp-steep-5-groups	normal	974	973.0	75	0	603.0	3465.0
113	A320 (30 rows - 180 seats)	S5	120	2.0m	30	rp-2-groups	normal	1016	1014.0	80	0	2402.0	7243.0
112	A320 (30 rows - 180 seats)	S5	120	2.0m	30	rp-steep-6-groups	normal	991	992.0	87	0	465.0	3014.0
114	A320 (30 rows - 180 seats)	S5	120	2.0m	30	rp-3-groups	normal	988	988.0	83	0	1252.0	5272.0
115	A320 (30 rows - 180 seats)	S5	120	2.0m	30	rp-spread-4-groups	normal	988	988.0	82	0	847.0	4655.0
117	A320 (30 rows - 180 seats)	S5	120	2.0m	30	rp-spread-6-groups	normal	968	969.0	81	0	467.0	3319.0
116	A320 (30 rows - 180 seats)	S5	120	2.0m	30	rp-spread-5-groups	normal	1042	1041.0	93	0	664.0	4119.0
118	A320 (30 rows - 180 seats)	S5	120	2.0m	30	rp-steep-4-groups	normal	966	966.0	88	0	785.0	4221.0
119	A320 (30 rows - 180 seats)	S5	120	2.0m	30	rp-steep-5-groups	normal	955	955.0	77	0	586.0	3507.0
121	A320 (30 rows - 180 seats)	S5	120	2.0m	30	rp-2-groups	normal	1010	1008.0	80	0	2469.0	7076.0
120	A320 (30 rows - 180 seats)	S5	120	2.0m	30	rp-steep-6-groups	normal	1006	1007.0	84	0	441.0	3033.0
122	A320 (30 rows - 180 seats)	S5	120	2.0m	30	rp-3-groups	normal	962	962.0	83	0	1135.0	5087.0
123	A320 (30 rows - 180 seats)	S5	120	2.0m	30	rp-spread-4-groups	normal	984	983.0	82	0	756.0	4606.0
124	A320 (30 rows - 180 seats)	S5	120	2.0m	30	rp-spread-5-groups	normal	958	957.0	92	0	567.0	3815.0
125	A320 (30 rows - 180 seats)	S5	120	2.0m	30	rp-spread-6-groups	normal	991	991.0	77	0	497.0	3621.0
126	A320 (30 rows - 180 seats)	S5	120	2.0m	30	rp-steep-4-groups	normal	980	980.0	81	0	812.0	4167.0
127	A320 (30 rows - 180 seats)	S5	120	2.0m	30	rp-steep-5-groups	normal	994	993.0	81	0	578.0	3474.0
128	A320 (30 rows - 180 seats)	S5	120	2.0m	30	rp-steep-6-groups	normal	1021	1021.0	83	0	449.0	2842.0
129	A320 (30 rows - 180 seats)	S5	120	2.0m	30	rp-2-groups	normal	988	986.0	83	0	1976.0	6905.0
130	A320 (30 rows - 180 seats)	S5	120	2.0m	30	rp-3-groups	normal	986	986.0	86	0	1096.0	5144.0
131	A320 (30 rows - 180 seats)	S5	120	2.0m	30	rp-spread-4-groups	normal	987	987.0	86	0	846.0	5018.0
132	A320 (30 rows - 180 seats)	S5	120	2.0m	30	rp-spread-5-groups	normal	993	992.0	87	0	593.0	3993.0
133	A320 (30 rows - 180 seats)	S5	120	2.0m	30	rp-spread-6-groups	normal	972	973.0	78	0	457.0	3455.0
134	A320 (30 rows - 180 seats)	S5	120	2.0m	30	rp-steep-4-groups	normal	976	976.0	79	0	844.0	4216.0
135	A320 (30 rows - 180 seats)	S5	120	2.0m	30	rp-steep-5-groups	normal	986	985.0	80	0	562.0	3534.0
137	A320 (30 rows - 180 seats)	S5	120	2.0m	30	rp-2-groups	normal	999	997.0	87	0	2527.0	6751.0
136	A320 (30 rows - 180 seats)	S5	120	2.0m	30	rp-steep-6-groups	normal	959	959.0	81	0	400.0	2874.0
138	A320 (30 rows - 180 seats)	S5	120	2.0m	30	rp-3-groups	normal	970	970.0	79	0	1049.0	5302.0
140	A320 (30 rows - 180 seats)	S5	120	2.0m	30	rp-spread-5-groups	normal	946	945.0	75	0	597.0	3826.0
141	A320 (30 rows - 180 seats)	S5	120	2.0m	30	rp-spread-6-groups	normal	946	946.0	78	0	469.0	3254.0
139	A320 (30 rows - 180 seats)	S5	120	2.0m	30	rp-spread-4-groups	normal	995	995.0	73	0	742.0	4976.0
142	A320 (30 rows - 180 seats)	S5	120	2.0m	30	rp-steep-4-groups	normal	967	967.0	78	0	743.0	4142.0
143	A320 (30 rows - 180 seats)	S5	120	2.0m	30	rp-steep-5-groups	normal	968	968.0	77	0	668.0	3656.0
144	A320 (30 rows - 180 seats)	S5	120	2.0m	30	rp-steep-6-groups	normal	930	931.0	69	0	441.0	2675.0
145	A320 (30 rows - 180 seats)	S5	120	2.0m	30	rp-2-groups	normal	968	965.0	77	0	2304.0	6386.0
146	A320 (30 rows - 180 seats)	S5	120	2.0m	30	rp-3-groups	normal	963	963.0	78	0	1187.0	5117.0
147	A320 (30 rows - 180 seats)	S5	120	2.0m	30	rp-spread-4-groups	normal	981	981.0	90	0	864.0	4894.0
148	A320 (30 rows - 180 seats)	S5	120	2.0m	30	rp-spread-5-groups	normal	986	985.0	80	0	692.0	3917.0
149	A320 (30 rows - 180 seats)	S5	120	2.0m	30	rp-spread-6-groups	normal	974	975.0	88	0	531.0	3415.0
150	A320 (30 rows - 180 seats)	S5	120	2.0m	30	rp-steep-4-groups	normal	959	959.0	80	0	869.0	4490.0
151	A320 (30 rows - 180 seats)	S5	120	2.0m	30	rp-steep-5-groups	normal	944	943.0	78	0	600.0	3455.0
152	A320 (30 rows - 180 seats)	S5	120	2.0m	30	rp-steep-6-groups	normal	939	940.0	74	0	435.0	2885.0
153	A320 (30 rows - 180 seats)	S5	120	2.0m	30	rp-2-groups	normal	955	952.0	79	0	2209.0	6748.0
154	A320 (30 rows - 180 seats)	S5	120	2.0m	30	rp-3-groups	normal	958	957.0	79	0	1040.0	5309.0
155	A320 (30 rows - 180 seats)	S5	120	2.0m	30	rp-spread-4-groups	normal	955	955.0	83	0	856.0	4495.0
156	A320 (30 rows - 180 seats)	S5	120	2.0m	30	rp-spread-5-groups	normal	993	992.0	73	0	713.0	3922.0
158	A320 (30 rows - 180 seats)	S5	120	2.0m	30	rp-steep-4-groups	normal	980	980.0	85	0	960.0	4237.0
157	A320 (30 rows - 180 seats)	S5	120	2.0m	30	rp-spread-6-groups	normal	1000	1001.0	87	0	441.0	3389.0
159	A320 (30 rows - 180 seats)	S5	120	2.0m	30	rp-steep-5-groups	normal	1002	1002.0	86	0	662.0	3414.0
161	A320 (30 rows - 180 seats)	S5	120	2.0m	30	rp-2-groups	normal	944	942.0	80	0	2476.0	6838.0
160	A320 (30 rows - 180 seats)	S5	120	2.0m	30	rp-steep-6-groups	normal	1026	1027.0	94	0	402.0	3164.0
162	A320 (30 rows - 180 seats)	S5	120	2.0m	30	rp-3-groups	normal	962	962.0	79	0	1221.0	5395.0
163	A320 (30 rows - 180 seats)	S5	120	2.0m	30	rp-spread-4-groups	normal	947	947.0	80	0	794.0	4901.0
164	A320 (30 rows - 180 seats)	S5	120	2.0m	30	rp-spread-5-groups	normal	975	973.0	82	0	605.0	3642.0
165	A320 (30 rows - 180 seats)	S5	120	2.0m	30	rp-spread-6-groups	normal	969	970.0	86	0	578.0	3322.0
166	A320 (30 rows - 180 seats)	S5	120	2.0m	30	rp-steep-4-groups	normal	993	994.0	91	0	757.0	4633.0
167	A320 (30 rows - 180 seats)	S5	120	2.0m	30	rp-steep-5-groups	normal	945	944.0	77	0	582.0	3360.0
168	A320 (30 rows - 180 seats)	S5	120	2.0m	30	rp-steep-6-groups	normal	964	965.0	84	0	404.0	2969.0
169	A320 (30 rows - 180 seats)	S5	120	2.0m	30	rp-2-groups	normal	975	973.0	85	0	2117.0	7035.0
170	A320 (30 rows - 180 seats)	S5	120	2.0m	30	rp-3-groups	normal	988	988.0	78	0	1293.0	5282.0
171	A320 (30 rows - 180 seats)	S5	120	2.0m	30	rp-spread-4-groups	normal	1005	1004.0	78	0	898.0	4958.0
172	A320 (30 rows - 180 seats)	S5	120	2.0m	30	rp-spread-5-groups	normal	984	983.0	78	0	646.0	4048.0
173	A320 (30 rows - 180 seats)	S5	120	2.0m	30	rp-spread-6-groups	normal	988	988.0	81	0	534.0	3601.0
174	A320 (30 rows - 180 seats)	S5	120	2.0m	30	rp-steep-4-groups	normal	998	998.0	90	0	774.0	4399.0
175	A320 (30 rows - 180 seats)	S5	120	2.0m	30	rp-steep-5-groups	normal	979	979.0	79	0	626.0	3708.0
177	A320 (30 rows - 180 seats)	S5	120	2.0m	30	rp-2-groups	normal	947	945.0	83	0	1792.0	6744.0
176	A320 (30 rows - 180 seats)	S5	120	2.0m	30	rp-steep-6-groups	normal	955	956.0	78	0	476.0	3000.0
178	A320 (30 rows - 180 seats)	S5	120	2.0m	30	rp-3-groups	normal	979	979.0	78	0	1327.0	5330.0
179	A320 (30 rows - 180 seats)	S5	120	2.0m	30	rp-spread-4-groups	normal	952	952.0	80	0	773.0	4644.0
180	A320 (30 rows - 180 seats)	S5	120	2.0m	30	rp-spread-5-groups	normal	979	978.0	80	0	614.0	3719.0
181	A320 (30 rows - 180 seats)	S5	120	2.0m	30	rp-spread-6-groups	normal	940	940.0	77	0	427.0	3539.0
182	A320 (30 rows - 180 seats)	S5	120	2.0m	30	rp-steep-4-groups	normal	985	985.0	79	0	874.0	4299.0
183	A320 (30 rows - 180 seats)	S5	120	2.0m	30	rp-steep-5-groups	normal	975	974.0	83	0	567.0	3542.0
185	A320 (30 rows - 180 seats)	S5	120	2.0m	30	rp-2-groups	normal	971	969.0	76	0	1904.0	6559.0
184	A320 (30 rows - 180 seats)	S5	120	2.0m	30	rp-steep-6-groups	normal	976	977.0	79	0	393.0	2854.0
186	A320 (30 rows - 180 seats)	S5	120	2.0m	30	rp-3-groups	normal	1009	1009.0	81	0	1252.0	5327.0
187	A320 (30 rows - 180 seats)	S5	120	2.0m	30	rp-spread-4-groups	normal	991	991.0	72	0	985.0	4673.0
189	A320 (30 rows - 180 seats)	S5	120	2.0m	30	rp-spread-6-groups	normal	948	949.0	77	0	473.0	3162.0
188	A320 (30 rows - 180 seats)	S5	120	2.0m	30	rp-spread-5-groups	normal	972	971.0	81	0	594.0	3809.0
190	A320 (30 rows - 180 seats)	S5	120	2.0m	30	rp-steep-4-groups	normal	1023	1023.0	85	0	743.0	4522.0
191	A320 (30 rows - 180 seats)	S5	120	2.0m	30	rp-steep-5-groups	normal	979	979.0	84	0	736.0	3485.0
193	A320 (30 rows - 180 seats)	S5	120	2.0m	30	rp-2-groups	normal	1048	1046.0	87	0	2136.0	6952.0
192	A320 (30 rows - 180 seats)	S5	120	2.0m	30	rp-steep-6-groups	normal	971	972.0	77	0	529.0	2966.0
194	A320 (30 rows - 180 seats)	S5	120	2.0m	30	rp-3-groups	normal	952	951.0	78	0	1181.0	5171.0
195	A320 (30 rows - 180 seats)	S5	120	2.0m	30	rp-spread-4-groups	normal	956	956.0	83	0	938.0	4839.0
196	A320 (30 rows - 180 seats)	S5	120	2.0m	30	rp-spread-5-groups	normal	972	971.0	83	0	611.0	4277.0
197	A320 (30 rows - 180 seats)	S5	120	2.0m	30	rp-spread-6-groups	normal	986	987.0	77	0	506.0	3425.0
198	A320 (30 rows - 180 seats)	S5	120	2.0m	30	rp-steep-4-groups	normal	989	989.0	75	0	826.0	4446.0
199	A320 (30 rows - 180 seats)	S5	120	2.0m	30	rp-steep-5-groups	normal	958	958.0	79	0	596.0	3191.0
201	A320 (30 rows - 180 seats)	S5	120	2.0m	30	rp-2-groups	normal	994	992.0	76	0	2332.0	6633.0
200	A320 (30 rows - 180 seats)	S5	120	2.0m	30	rp-steep-6-groups	normal	958	958.0	80	0	459.0	2928.0
202	A320 (30 rows - 180 seats)	S5	120	2.0m	30	rp-3-groups	normal	984	984.0	78	0	1118.0	5739.0
203	A320 (30 rows - 180 seats)	S5	120	2.0m	30	rp-spread-4-groups	normal	1019	1019.0	79	0	847.0	4666.0
204	A320 (30 rows - 180 seats)	S5	120	2.0m	30	rp-spread-5-groups	normal	992	991.0	79	0	702.0	3883.0
205	A320 (30 rows - 180 seats)	S5	120	2.0m	30	rp-spread-6-groups	normal	1023	1024.0	85	0	421.0	3515.0
206	A320 (30 rows - 180 seats)	S5	120	2.0m	30	rp-steep-4-groups	normal	966	966.0	81	0	771.0	4244.0
207	A320 (30 rows - 180 seats)	S5	120	2.0m	30	rp-steep-5-groups	normal	956	955.0	83	0	680.0	3576.0
208	A320 (30 rows - 180 seats)	S5	120	2.0m	30	rp-steep-6-groups	normal	996	997.0	77	0	424.0	2947.0
209	A320 (30 rows - 180 seats)	S5	120	2.0m	30	rp-2-groups	normal	994	992.0	81	0	2323.0	7031.0
210	A320 (30 rows - 180 seats)	S5	120	2.0m	30	rp-3-groups	normal	1001	1000.0	79	0	1193.0	5688.0
211	A320 (30 rows - 180 seats)	S5	120	2.0m	30	rp-spread-4-groups	normal	978	977.0	82	0	865.0	4577.0
212	A320 (30 rows - 180 seats)	S5	120	2.0m	30	rp-spread-5-groups	normal	988	987.0	80	0	574.0	3676.0
213	A320 (30 rows - 180 seats)	S5	120	2.0m	30	rp-spread-6-groups	normal	941	942.0	84	0	520.0	3347.0
214	A320 (30 rows - 180 seats)	S5	120	2.0m	30	rp-steep-4-groups	normal	939	939.0	78	0	756.0	4378.0
215	A320 (30 rows - 180 seats)	S5	120	2.0m	30	rp-steep-5-groups	normal	970	970.0	83	0	672.0	3358.0
217	A320 (30 rows - 180 seats)	S5	120	2.0m	30	rp-2-groups	normal	988	986.0	82	0	2520.0	7117.0
216	A320 (30 rows - 180 seats)	S5	120	2.0m	30	rp-steep-6-groups	normal	971	971.0	81	0	484.0	2880.0
218	A320 (30 rows - 180 seats)	S5	120	2.0m	30	rp-3-groups	normal	999	999.0	81	0	1055.0	5283.0
219	A320 (30 rows - 180 seats)	S5	120	2.0m	30	rp-spread-4-groups	normal	1007	1007.0	75	0	729.0	4850.0
220	A320 (30 rows - 180 seats)	S5	120	2.0m	30	rp-spread-5-groups	normal	994	992.0	82	0	656.0	4108.0
221	A320 (30 rows - 180 seats)	S5	120	2.0m	30	rp-spread-6-groups	normal	988	989.0	80	0	524.0	3517.0
222	A320 (30 rows - 180 seats)	S5	120	2.0m	30	rp-steep-4-groups	normal	1000	1000.0	79	0	680.0	4406.0
223	A320 (30 rows - 180 seats)	S5	120	2.0m	30	rp-steep-5-groups	normal	1000	1000.0	82	0	550.0	3663.0
225	A320 (30 rows - 180 seats)	S5	120	2.0m	30	rp-2-groups	normal	1013	1010.0	89	0	1964.0	7374.0
224	A320 (30 rows - 180 seats)	S5	120	2.0m	30	rp-steep-6-groups	normal	990	990.0	85	0	534.0	2777.0
226	A320 (30 rows - 180 seats)	S5	120	2.0m	30	rp-3-groups	normal	943	942.0	78	0	1293.0	5351.0
227	A320 (30 rows - 180 seats)	S5	120	2.0m	30	rp-spread-4-groups	normal	974	974.0	80	0	728.0	4575.0
229	A320 (30 rows - 180 seats)	S5	120	2.0m	30	rp-spread-6-groups	normal	970	971.0	76	0	393.0	3548.0
228	A320 (30 rows - 180 seats)	S5	120	2.0m	30	rp-spread-5-groups	normal	997	996.0	85	0	600.0	4043.0
230	A320 (30 rows - 180 seats)	S5	120	2.0m	30	rp-steep-4-groups	normal	964	964.0	86	0	671.0	4118.0
231	A320 (30 rows - 180 seats)	S5	120	2.0m	30	rp-steep-5-groups	normal	1008	1008.0	85	0	622.0	3669.0
233	A320 (30 rows - 180 seats)	S5	120	2.0m	30	rp-2-groups	normal	1013	1010.0	81	0	2198.0	6977.0
232	A320 (30 rows - 180 seats)	S5	120	2.0m	30	rp-steep-6-groups	normal	982	983.0	77	0	493.0	2963.0
234	A320 (30 rows - 180 seats)	S5	120	2.0m	30	rp-3-groups	normal	997	997.0	81	0	1232.0	5126.0
235	A320 (30 rows - 180 seats)	S5	120	2.0m	30	rp-spread-4-groups	normal	934	934.0	84	0	740.0	4572.0
236	A320 (30 rows - 180 seats)	S5	120	2.0m	30	rp-spread-5-groups	normal	973	972.0	84	0	561.0	3942.0
237	A320 (30 rows - 180 seats)	S5	120	2.0m	30	rp-spread-6-groups	normal	957	958.0	79	0	339.0	3303.0
238	A320 (30 rows - 180 seats)	S5	120	2.0m	30	rp-steep-4-groups	normal	985	985.0	80	0	798.0	4579.0
239	A320 (30 rows - 180 seats)	S5	120	2.0m	30	rp-steep-5-groups	normal	967	967.0	78	0	632.0	3504.0
240	A320 (30 rows - 180 seats)	S5	120	2.0m	30	rp-steep-6-groups	normal	1019	1020.0	89	0	457.0	3161.0
241	A320 (30 rows - 180 seats)	S5	120	2.0m	30	rp-2-groups	normal	1007	1004.0	83	0	2611.0	6688.0
242	A320 (30 rows - 180 seats)	S5	120	2.0m	30	rp-3-groups	normal	978	978.0	79	0	1178.0	5225.0
243	A320 (30 rows - 180 seats)	S5	120	2.0m	30	rp-spread-4-groups	normal	961	960.0	78	0	915.0	4612.0
245	A320 (30 rows - 180 seats)	S5	120	2.0m	30	rp-spread-6-groups	normal	985	986.0	89	0	481.0	3437.0
244	A320 (30 rows - 180 seats)	S5	120	2.0m	30	rp-spread-5-groups	normal	1002	1001.0	79	0	572.0	3710.0
247	A320 (30 rows - 180 seats)	S5	120	2.0m	30	rp-steep-5-groups	normal	947	947.0	74	0	631.0	3506.0
246	A320 (30 rows - 180 seats)	S5	120	2.0m	30	rp-steep-4-groups	normal	1001	1001.0	82	0	866.0	4353.0
249	A320 (30 rows - 180 seats)	S5	120	2.0m	30	rp-2-groups	normal	967	964.0	82	0	2681.0	7030.0
248	A320 (30 rows - 180 seats)	S5	120	2.0m	30	rp-steep-6-groups	normal	993	993.0	81	0	434.0	2962.0
250	A320 (30 rows - 180 seats)	S5	120	2.0m	30	rp-3-groups	normal	959	959.0	75	0	1171.0	5173.0
251	A320 (30 rows - 180 seats)	S5	120	2.0m	30	rp-spread-4-groups	normal	944	944.0	82	0	605.0	4320.0
252	A320 (30 rows - 180 seats)	S5	120	2.0m	30	rp-spread-5-groups	normal	1003	1002.0	83	0	490.0	4117.0
253	A320 (30 rows - 180 seats)	S5	120	2.0m	30	rp-spread-6-groups	normal	988	989.0	84	0	407.0	3353.0
254	A320 (30 rows - 180 seats)	S5	120	2.0m	30	rp-steep-4-groups	normal	984	984.0	85	0	852.0	4236.0
255	A320 (30 rows - 180 seats)	S5	120	2.0m	30	rp-steep-5-groups	normal	978	978.0	83	0	688.0	3453.0
256	A320 (30 rows - 180 seats)	S5	120	2.0m	30	rp-steep-6-groups	normal	969	969.0	86	0	363.0	3035.0
257	A320 (30 rows - 180 seats)	S5	120	2.0m	30	rp-2-groups	normal	958	956.0	82	0	2133.0	6850.0
258	A320 (30 rows - 180 seats)	S5	120	2.0m	30	rp-3-groups	normal	947	946.0	78	0	1197.0	5167.0
259	A320 (30 rows - 180 seats)	S5	120	2.0m	30	rp-spread-4-groups	normal	994	994.0	78	0	804.0	4912.0
260	A320 (30 rows - 180 seats)	S5	120	2.0m	30	rp-spread-5-groups	normal	959	957.0	84	0	663.0	3731.0
261	A320 (30 rows - 180 seats)	S5	120	2.0m	30	rp-spread-6-groups	normal	981	982.0	82	0	448.0	3337.0
262	A320 (30 rows - 180 seats)	S5	120	2.0m	30	rp-steep-4-groups	normal	997	997.0	80	0	890.0	4339.0
263	A320 (30 rows - 180 seats)	S5	120	2.0m	30	rp-steep-5-groups	normal	965	965.0	81	0	627.0	3424.0
264	A320 (30 rows - 180 seats)	S5	120	2.0m	30	rp-steep-6-groups	normal	991	991.0	83	0	551.0	2956.0
265	A320 (30 rows - 180 seats)	S5	120	2.0m	30	rp-2-groups	normal	1006	1003.0	88	0	2670.0	6864.0
266	A320 (30 rows - 180 seats)	S5	120	2.0m	30	rp-3-groups	normal	973	973.0	81	0	1144.0	5060.0
267	A320 (30 rows - 180 seats)	S5	120	2.0m	30	rp-spread-4-groups	normal	961	961.0	78	0	796.0	4103.0
268	A320 (30 rows - 180 seats)	S5	120	2.0m	30	rp-spread-5-groups	normal	965	964.0	74	0	557.0	3693.0
269	A320 (30 rows - 180 seats)	S5	120	2.0m	30	rp-spread-6-groups	normal	954	955.0	71	0	427.0	3218.0
270	A320 (30 rows - 180 seats)	S5	120	2.0m	30	rp-steep-4-groups	normal	992	992.0	81	0	780.0	4300.0
271	A320 (30 rows - 180 seats)	S5	120	2.0m	30	rp-steep-5-groups	normal	1006	1005.0	83	0	603.0	3524.0
273	A320 (30 rows - 180 seats)	S5	120	2.0m	30	rp-2-groups	normal	995	992.0	80	0	2258.0	7322.0
272	A320 (30 rows - 180 seats)	S5	120	2.0m	30	rp-steep-6-groups	normal	1002	1003.0	79	0	445.0	3099.0
274	A320 (30 rows - 180 seats)	S5	120	2.0m	30	rp-3-groups	normal	969	968.0	74	0	1180.0	5358.0
277	A320 (30 rows - 180 seats)	S5	120	2.0m	30	rp-spread-6-groups	normal	971	972.0	87	0	447.0	3433.0
276	A320 (30 rows - 180 seats)	S5	120	2.0m	30	rp-spread-5-groups	normal	989	988.0	82	0	546.0	3679.0
275	A320 (30 rows - 180 seats)	S5	120	2.0m	30	rp-spread-4-groups	normal	972	972.0	77	0	788.0	4359.0
278	A320 (30 rows - 180 seats)	S5	120	2.0m	30	rp-steep-4-groups	normal	977	977.0	83	0	789.0	4089.0
279	A320 (30 rows - 180 seats)	S5	120	2.0m	30	rp-steep-5-groups	normal	959	959.0	80	0	584.0	3467.0
281	A320 (30 rows - 180 seats)	S5	120	2.0m	30	rp-2-groups	normal	1009	1007.0	78	0	2122.0	7129.0
280	A320 (30 rows - 180 seats)	S5	120	2.0m	30	rp-steep-6-groups	normal	1014	1015.0	83	0	461.0	3016.0
282	A320 (30 rows - 180 seats)	S5	120	2.0m	30	rp-3-groups	normal	956	955.0	78	0	1309.0	5272.0
283	A320 (30 rows - 180 seats)	S5	120	2.0m	30	rp-spread-4-groups	normal	975	975.0	79	0	735.0	4659.0
284	A320 (30 rows - 180 seats)	S5	120	2.0m	30	rp-spread-5-groups	normal	983	982.0	85	0	558.0	3698.0
285	A320 (30 rows - 180 seats)	S5	120	2.0m	30	rp-spread-6-groups	normal	993	994.0	74	0	367.0	3314.0
286	A320 (30 rows - 180 seats)	S5	120	2.0m	30	rp-steep-4-groups	normal	966	966.0	75	0	831.0	4039.0
287	A320 (30 rows - 180 seats)	S5	120	2.0m	30	rp-steep-5-groups	normal	999	999.0	86	0	573.0	3260.0
289	A320 (30 rows - 180 seats)	S5	120	2.0m	30	rp-2-groups	normal	1013	1010.0	85	0	2420.0	7329.0
288	A320 (30 rows - 180 seats)	S5	120	2.0m	30	rp-steep-6-groups	normal	976	977.0	83	0	449.0	3062.0
290	A320 (30 rows - 180 seats)	S5	120	2.0m	30	rp-3-groups	normal	1000	1000.0	83	0	1093.0	5614.0
291	A320 (30 rows - 180 seats)	S5	120	2.0m	30	rp-spread-4-groups	normal	963	962.0	78	0	858.0	4522.0
292	A320 (30 rows - 180 seats)	S5	120	2.0m	30	rp-spread-5-groups	normal	985	984.0	84	0	588.0	3951.0
293	A320 (30 rows - 180 seats)	S5	120	2.0m	30	rp-spread-6-groups	normal	1023	1024.0	92	0	544.0	3494.0
294	A320 (30 rows - 180 seats)	S5	120	2.0m	30	rp-steep-4-groups	normal	970	970.0	84	0	636.0	4421.0
295	A320 (30 rows - 180 seats)	S5	120	2.0m	30	rp-steep-5-groups	normal	997	997.0	81	0	627.0	3617.0
296	A320 (30 rows - 180 seats)	S5	120	2.0m	30	rp-steep-6-groups	normal	981	981.0	81	0	478.0	3016.0
297	A320 (30 rows - 180 seats)	S5	120	2.0m	30	rp-2-groups	normal	1010	1007.0	77	0	2246.0	6820.0
298	A320 (30 rows - 180 seats)	S5	120	2.0m	30	rp-3-groups	normal	988	988.0	78	0	1188.0	5322.0
299	A320 (30 rows - 180 seats)	S5	120	2.0m	30	rp-spread-4-groups	normal	974	974.0	78	0	761.0	4991.0
300	A320 (30 rows - 180 seats)	S5	120	2.0m	30	rp-spread-5-groups	normal	981	980.0	81	0	557.0	3760.0
301	A320 (30 rows - 180 seats)	S5	120	2.0m	30	rp-spread-6-groups	normal	983	984.0	85	0	435.0	3237.0
302	A320 (30 rows - 180 seats)	S5	120	2.0m	30	rp-steep-4-groups	normal	1005	1005.0	85	0	886.0	4344.0
303	A320 (30 rows - 180 seats)	S5	120	2.0m	30	rp-steep-5-groups	normal	989	988.0	82	0	709.0	3451.0
304	A320 (30 rows - 180 seats)	S5	120	2.0m	30	rp-steep-6-groups	normal	982	982.0	82	0	351.0	2988.0
305	A320 (30 rows - 180 seats)	S5	120	2.0m	30	rp-2-groups	normal	958	956.0	83	0	2268.0	7009.0
306	A320 (30 rows - 180 seats)	S5	120	2.0m	30	rp-3-groups	normal	974	974.0	80	0	1240.0	5421.0
307	A320 (30 rows - 180 seats)	S5	120	2.0m	30	rp-spread-4-groups	normal	981	981.0	81	0	732.0	4647.0
308	A320 (30 rows - 180 seats)	S5	120	2.0m	30	rp-spread-5-groups	normal	952	951.0	79	0	601.0	3705.0
309	A320 (30 rows - 180 seats)	S5	120	2.0m	30	rp-spread-6-groups	normal	966	967.0	72	0	419.0	3494.0
310	A320 (30 rows - 180 seats)	S5	120	2.0m	30	rp-steep-4-groups	normal	1024	1024.0	87	0	864.0	4815.0
311	A320 (30 rows - 180 seats)	S5	120	2.0m	30	rp-steep-5-groups	normal	1008	1008.0	87	0	610.0	3377.0
312	A320 (30 rows - 180 seats)	S5	120	2.0m	30	rp-steep-6-groups	normal	989	989.0	82	0	467.0	3134.0
313	A320 (30 rows - 180 seats)	S5	120	2.0m	30	rp-2-groups	normal	1017	1015.0	87	0	2100.0	6823.0
314	A320 (30 rows - 180 seats)	S5	120	2.0m	30	rp-3-groups	normal	984	984.0	86	0	1212.0	5388.0
315	A320 (30 rows - 180 seats)	S5	120	2.0m	30	rp-spread-4-groups	normal	958	958.0	87	0	857.0	4625.0
316	A320 (30 rows - 180 seats)	S5	120	2.0m	30	rp-spread-5-groups	normal	938	937.0	74	0	650.0	3650.0
317	A320 (30 rows - 180 seats)	S5	120	2.0m	30	rp-spread-6-groups	normal	977	978.0	82	0	532.0	3263.0
318	A320 (30 rows - 180 seats)	S5	120	2.0m	30	rp-steep-4-groups	normal	968	968.0	72	0	814.0	4425.0
319	A320 (30 rows - 180 seats)	S5	120	2.0m	30	rp-steep-5-groups	normal	968	968.0	77	0	502.0	3585.0
320	A320 (30 rows - 180 seats)	S5	120	2.0m	30	rp-steep-6-groups	normal	930	931.0	80	0	475.0	2756.0
321	A320 (30 rows - 180 seats)	S5	120	2.0m	30	rp-2-groups	normal	947	945.0	77	0	2123.0	6860.0
322	A320 (30 rows - 180 seats)	S5	120	2.0m	30	rp-3-groups	normal	978	978.0	77	0	1244.0	5546.0
323	A320 (30 rows - 180 seats)	S5	120	2.0m	30	rp-spread-4-groups	normal	967	967.0	73	0	625.0	4674.0
324	A320 (30 rows - 180 seats)	S5	120	2.0m	30	rp-spread-5-groups	normal	996	995.0	85	0	650.0	4033.0
325	A320 (30 rows - 180 seats)	S5	120	2.0m	30	rp-spread-6-groups	normal	935	936.0	79	0	401.0	3223.0
326	A320 (30 rows - 180 seats)	S5	120	2.0m	30	rp-steep-4-groups	normal	975	975.0	89	0	788.0	4063.0
327	A320 (30 rows - 180 seats)	S5	120	2.0m	30	rp-steep-5-groups	normal	1000	1000.0	86	0	589.0	3538.0
328	A320 (30 rows - 180 seats)	S5	120	2.0m	30	rp-steep-6-groups	normal	982	983.0	77	0	416.0	2964.0
329	A320 (30 rows - 180 seats)	S5	120	2.0m	30	rp-2-groups	normal	998	995.0	81	0	2164.0	6924.0
330	A320 (30 rows - 180 seats)	S5	120	2.0m	30	rp-3-groups	normal	983	983.0	76	0	1294.0	5333.0
331	A320 (30 rows - 180 seats)	S5	120	2.0m	30	rp-spread-4-groups	normal	977	977.0	79	0	794.0	4557.0
332	A320 (30 rows - 180 seats)	S5	120	2.0m	30	rp-spread-5-groups	normal	961	960.0	83	0	607.0	3991.0
333	A320 (30 rows - 180 seats)	S5	120	2.0m	30	rp-spread-6-groups	normal	979	979.0	84	0	413.0	3466.0
334	A320 (30 rows - 180 seats)	S5	120	2.0m	30	rp-steep-4-groups	normal	948	948.0	77	0	829.0	4214.0
335	A320 (30 rows - 180 seats)	S5	120	2.0m	30	rp-steep-5-groups	normal	952	952.0	78	0	573.0	3528.0
336	A320 (30 rows - 180 seats)	S5	120	2.0m	30	rp-steep-6-groups	normal	998	999.0	80	0	450.0	2983.0
337	A320 (30 rows - 180 seats)	S5	120	2.0m	30	rp-2-groups	normal	988	985.0	78	0	2217.0	6868.0
338	A320 (30 rows - 180 seats)	S5	120	2.0m	30	rp-3-groups	normal	962	962.0	87	0	1072.0	4871.0
339	A320 (30 rows - 180 seats)	S5	120	2.0m	30	rp-spread-4-groups	normal	1004	1003.0	84	0	888.0	4816.0
340	A320 (30 rows - 180 seats)	S5	120	2.0m	30	rp-spread-5-groups	normal	959	958.0	84	0	499.0	3885.0
341	A320 (30 rows - 180 seats)	S5	120	2.0m	30	rp-spread-6-groups	normal	968	969.0	82	0	452.0	3333.0
342	A320 (30 rows - 180 seats)	S5	120	2.0m	30	rp-steep-4-groups	normal	986	986.0	84	0	861.0	4126.0
343	A320 (30 rows - 180 seats)	S5	120	2.0m	30	rp-steep-5-groups	normal	978	977.0	90	0	540.0	3549.0
344	A320 (30 rows - 180 seats)	S5	120	2.0m	30	rp-steep-6-groups	normal	1016	1017.0	88	0	442.0	3141.0
345	A320 (30 rows - 180 seats)	S5	120	2.0m	30	rp-2-groups	normal	1006	1004.0	87	0	2032.0	6841.0
346	A320 (30 rows - 180 seats)	S5	120	2.0m	30	rp-3-groups	normal	958	958.0	74	0	1354.0	5316.0
347	A320 (30 rows - 180 seats)	S5	120	2.0m	30	rp-spread-4-groups	normal	957	957.0	79	0	807.0	4364.0
348	A320 (30 rows - 180 seats)	S5	120	2.0m	30	rp-spread-5-groups	normal	955	954.0	79	0	638.0	3653.0
349	A320 (30 rows - 180 seats)	S5	120	2.0m	30	rp-spread-6-groups	normal	981	982.0	85	0	475.0	3576.0
350	A320 (30 rows - 180 seats)	S5	120	2.0m	30	rp-steep-4-groups	normal	960	960.0	76	0	714.0	4341.0
351	A320 (30 rows - 180 seats)	S5	120	2.0m	30	rp-steep-5-groups	normal	1020	1019.0	87	0	467.0	3743.0
352	A320 (30 rows - 180 seats)	S5	120	2.0m	30	rp-steep-6-groups	normal	980	981.0	79	0	434.0	2945.0
353	A320 (30 rows - 180 seats)	S5	120	2.0m	30	rp-2-groups	normal	983	980.0	75	0	2033.0	6492.0
354	A320 (30 rows - 180 seats)	S5	120	2.0m	30	rp-3-groups	normal	999	998.0	82	0	1308.0	5753.0
355	A320 (30 rows - 180 seats)	S5	120	2.0m	30	rp-spread-4-groups	normal	1020	1019.0	78	0	948.0	4781.0
356	A320 (30 rows - 180 seats)	S5	120	2.0m	30	rp-spread-5-groups	normal	949	948.0	75	0	675.0	3949.0
357	A320 (30 rows - 180 seats)	S5	120	2.0m	30	rp-spread-6-groups	normal	990	991.0	85	0	497.0	3553.0
358	A320 (30 rows - 180 seats)	S5	120	2.0m	30	rp-steep-4-groups	normal	947	947.0	76	0	804.0	4376.0
359	A320 (30 rows - 180 seats)	S5	120	2.0m	30	rp-steep-5-groups	normal	955	954.0	77	0	547.0	3466.0
360	A320 (30 rows - 180 seats)	S5	120	2.0m	30	rp-steep-6-groups	normal	1007	1008.0	83	0	422.0	2953.0
361	A320 (30 rows - 180 seats)	S5	120	2.0m	30	rp-2-groups	normal	992	989.0	86	0	2793.0	7014.0
362	A320 (30 rows - 180 seats)	S5	120	2.0m	30	rp-3-groups	normal	979	979.0	77	0	1473.0	5685.0
363	A320 (30 rows - 180 seats)	S5	120	2.0m	30	rp-spread-4-groups	normal	959	958.0	74	0	827.0	4655.0
364	A320 (30 rows - 180 seats)	S5	120	2.0m	30	rp-spread-5-groups	normal	975	974.0	77	0	564.0	3831.0
365	A320 (30 rows - 180 seats)	S5	120	2.0m	30	rp-spread-6-groups	normal	981	981.0	79	0	518.0	3429.0
366	A320 (30 rows - 180 seats)	S5	120	2.0m	30	rp-steep-4-groups	normal	956	956.0	77	0	758.0	4016.0
367	A320 (30 rows - 180 seats)	S5	120	2.0m	30	rp-steep-5-groups	normal	987	987.0	80	0	680.0	3607.0
369	A320 (30 rows - 180 seats)	S5	120	2.0m	30	rp-2-groups	normal	951	949.0	85	0	2128.0	6901.0
368	A320 (30 rows - 180 seats)	S5	120	2.0m	30	rp-steep-6-groups	normal	996	997.0	77	0	470.0	2912.0
370	A320 (30 rows - 180 seats)	S5	120	2.0m	30	rp-3-groups	normal	1004	1004.0	79	0	1116.0	5122.0
371	A320 (30 rows - 180 seats)	S5	120	2.0m	30	rp-spread-4-groups	normal	973	973.0	84	0	756.0	4364.0
373	A320 (30 rows - 180 seats)	S5	120	2.0m	30	rp-spread-6-groups	normal	975	975.0	79	0	391.0	3278.0
372	A320 (30 rows - 180 seats)	S5	120	2.0m	30	rp-spread-5-groups	normal	993	992.0	81	0	592.0	3754.0
374	A320 (30 rows - 180 seats)	S5	120	2.0m	30	rp-steep-4-groups	normal	977	977.0	81	0	883.0	4505.0
375	A320 (30 rows - 180 seats)	S5	120	2.0m	30	rp-steep-5-groups	normal	986	985.0	83	0	534.0	3585.0
377	A320 (30 rows - 180 seats)	S5	120	2.0m	30	rp-2-groups	normal	995	993.0	75	0	2305.0	6663.0
376	A320 (30 rows - 180 seats)	S5	120	2.0m	30	rp-steep-6-groups	normal	993	994.0	76	0	422.0	3037.0
378	A320 (30 rows - 180 seats)	S5	120	2.0m	30	rp-3-groups	normal	975	975.0	81	0	1229.0	5270.0
379	A320 (30 rows - 180 seats)	S5	120	2.0m	30	rp-spread-4-groups	normal	971	971.0	82	0	865.0	4925.0
381	A320 (30 rows - 180 seats)	S5	120	2.0m	30	rp-spread-6-groups	normal	938	939.0	81	0	494.0	3479.0
380	A320 (30 rows - 180 seats)	S5	120	2.0m	30	rp-spread-5-groups	normal	977	976.0	76	0	589.0	3674.0
382	A320 (30 rows - 180 seats)	S5	120	2.0m	30	rp-steep-4-groups	normal	990	990.0	81	0	965.0	4502.0
383	A320 (30 rows - 180 seats)	S5	120	2.0m	30	rp-steep-5-groups	normal	970	970.0	78	0	680.0	3566.0
386	A320 (30 rows - 180 seats)	S5	120	2.0m	30	rp-3-groups	normal	981	981.0	82	0	1300.0	5322.0
385	A320 (30 rows - 180 seats)	S5	120	2.0m	30	rp-2-groups	normal	985	983.0	84	0	2410.0	7026.0
384	A320 (30 rows - 180 seats)	S5	120	2.0m	30	rp-steep-6-groups	normal	994	995.0	82	0	454.0	3013.0
387	A320 (30 rows - 180 seats)	S5	120	2.0m	30	rp-spread-4-groups	normal	964	964.0	83	0	733.0	4698.0
388	A320 (30 rows - 180 seats)	S5	120	2.0m	30	rp-spread-5-groups	normal	978	977.0	77	0	545.0	3856.0
390	A320 (30 rows - 180 seats)	S5	120	2.0m	30	rp-steep-4-groups	normal	978	978.0	83	0	663.0	4106.0
389	A320 (30 rows - 180 seats)	S5	120	2.0m	30	rp-spread-6-groups	normal	994	995.0	80	0	439.0	3551.0
391	A320 (30 rows - 180 seats)	S5	120	2.0m	30	rp-steep-5-groups	normal	990	990.0	79	0	617.0	3473.0
393	A320 (30 rows - 180 seats)	S5	120	2.0m	30	rp-2-groups	normal	974	972.0	81	0	2719.0	6520.0
392	A320 (30 rows - 180 seats)	S5	120	2.0m	30	rp-steep-6-groups	normal	987	988.0	86	0	519.0	3007.0
394	A320 (30 rows - 180 seats)	S5	120	2.0m	30	rp-3-groups	normal	1011	1011.0	91	0	1349.0	5265.0
395	A320 (30 rows - 180 seats)	S5	120	2.0m	30	rp-spread-4-groups	normal	971	971.0	80	0	848.0	4443.0
396	A320 (30 rows - 180 seats)	S5	120	2.0m	30	rp-spread-5-groups	normal	1006	1004.0	86	0	644.0	3883.0
397	A320 (30 rows - 180 seats)	S5	120	2.0m	30	rp-spread-6-groups	normal	984	985.0	81	0	391.0	3630.0
398	A320 (30 rows - 180 seats)	S5	120	2.0m	30	rp-steep-4-groups	normal	980	980.0	81	0	825.0	4420.0
399	A320 (30 rows - 180 seats)	S5	120	2.0m	30	rp-steep-5-groups	normal	1004	1003.0	87	0	503.0	3579.0
401	A320 (30 rows - 180 seats)	S5	120	2.0m	30	rp-2-groups	normal	992	989.0	81	0	2661.0	6777.0
400	A320 (30 rows - 180 seats)	S5	120	2.0m	30	rp-steep-6-groups	normal	968	969.0	82	0	436.0	2957.0
402	A320 (30 rows - 180 seats)	S5	120	2.0m	30	rp-3-groups	normal	1015	1015.0	84	0	1267.0	5350.0
403	A320 (30 rows - 180 seats)	S5	120	2.0m	30	rp-spread-4-groups	normal	939	939.0	77	0	821.0	4492.0
404	A320 (30 rows - 180 seats)	S5	120	2.0m	30	rp-spread-5-groups	normal	983	982.0	87	0	535.0	4006.0
405	A320 (30 rows - 180 seats)	S5	120	2.0m	30	rp-spread-6-groups	normal	989	990.0	85	0	465.0	3523.0
406	A320 (30 rows - 180 seats)	S5	120	2.0m	30	rp-steep-4-groups	normal	972	972.0	85	0	707.0	4369.0
407	A320 (30 rows - 180 seats)	S5	120	2.0m	30	rp-steep-5-groups	normal	957	956.0	79	0	564.0	3621.0
409	A320 (30 rows - 180 seats)	S5	120	2.0m	30	rp-2-groups	normal	937	935.0	79	0	1685.0	7070.0
408	A320 (30 rows - 180 seats)	S5	120	2.0m	30	rp-steep-6-groups	normal	1008	1008.0	91	0	400.0	3090.0
410	A320 (30 rows - 180 seats)	S5	120	2.0m	30	rp-3-groups	normal	941	940.0	80	0	1193.0	5410.0
411	A320 (30 rows - 180 seats)	S5	120	2.0m	30	rp-spread-4-groups	normal	972	972.0	84	0	759.0	4384.0
412	A320 (30 rows - 180 seats)	S5	120	2.0m	30	rp-spread-5-groups	normal	991	990.0	79	0	636.0	3874.0
413	A320 (30 rows - 180 seats)	S5	120	2.0m	30	rp-spread-6-groups	normal	964	964.0	81	0	510.0	3400.0
414	A320 (30 rows - 180 seats)	S5	120	2.0m	30	rp-steep-4-groups	normal	980	980.0	86	0	741.0	4277.0
415	A320 (30 rows - 180 seats)	S5	120	2.0m	30	rp-steep-5-groups	normal	982	981.0	83	0	661.0	3828.0
417	A320 (30 rows - 180 seats)	S5	120	2.0m	30	rp-2-groups	normal	974	971.0	85	0	1893.0	6297.0
416	A320 (30 rows - 180 seats)	S5	120	2.0m	30	rp-steep-6-groups	normal	969	969.0	83	0	423.0	3019.0
418	A320 (30 rows - 180 seats)	S5	120	2.0m	30	rp-3-groups	normal	990	990.0	81	0	1040.0	5147.0
419	A320 (30 rows - 180 seats)	S5	120	2.0m	30	rp-spread-4-groups	normal	987	987.0	83	0	817.0	4565.0
421	A320 (30 rows - 180 seats)	S5	120	2.0m	30	rp-spread-6-groups	normal	976	976.0	85	0	463.0	3329.0
420	A320 (30 rows - 180 seats)	S5	120	2.0m	30	rp-spread-5-groups	normal	962	961.0	86	0	638.0	3839.0
422	A320 (30 rows - 180 seats)	S5	120	2.0m	30	rp-steep-4-groups	normal	966	966.0	82	0	667.0	4058.0
423	A320 (30 rows - 180 seats)	S5	120	2.0m	30	rp-steep-5-groups	normal	1005	1004.0	91	0	582.0	3587.0
425	A320 (30 rows - 180 seats)	S5	120	2.0m	30	rp-2-groups	normal	976	974.0	77	0	1949.0	6934.0
424	A320 (30 rows - 180 seats)	S5	120	2.0m	30	rp-steep-6-groups	normal	956	956.0	78	0	419.0	2806.0
426	A320 (30 rows - 180 seats)	S5	120	2.0m	30	rp-3-groups	normal	968	968.0	75	0	1111.0	4962.0
427	A320 (30 rows - 180 seats)	S5	120	2.0m	30	rp-spread-4-groups	normal	991	991.0	81	0	836.0	4413.0
428	A320 (30 rows - 180 seats)	S5	120	2.0m	30	rp-spread-5-groups	normal	982	981.0	81	0	614.0	3859.0
429	A320 (30 rows - 180 seats)	S5	120	2.0m	30	rp-spread-6-groups	normal	991	992.0	81	0	502.0	3487.0
430	A320 (30 rows - 180 seats)	S5	120	2.0m	30	rp-steep-4-groups	normal	967	967.0	77	0	638.0	4405.0
431	A320 (30 rows - 180 seats)	S5	120	2.0m	30	rp-steep-5-groups	normal	970	969.0	80	0	587.0	3810.0
432	A320 (30 rows - 180 seats)	S5	120	2.0m	30	rp-steep-6-groups	normal	982	983.0	83	0	557.0	3269.0
433	A320 (30 rows - 180 seats)	S5	120	2.0m	30	rp-2-groups	normal	1004	1001.0	76	0	2137.0	6953.0
434	A320 (30 rows - 180 seats)	S5	120	2.0m	30	rp-3-groups	normal	967	966.0	78	0	1159.0	4930.0
435	A320 (30 rows - 180 seats)	S5	120	2.0m	30	rp-spread-4-groups	normal	963	963.0	82	0	719.0	4819.0
437	A320 (30 rows - 180 seats)	S5	120	2.0m	30	rp-spread-6-groups	normal	973	973.0	75	0	447.0	3545.0
436	A320 (30 rows - 180 seats)	S5	120	2.0m	30	rp-spread-5-groups	normal	1009	1008.0	79	0	580.0	4022.0
438	A320 (30 rows - 180 seats)	S5	120	2.0m	30	rp-steep-4-groups	normal	966	966.0	82	0	692.0	4084.0
439	A320 (30 rows - 180 seats)	S5	120	2.0m	30	rp-steep-5-groups	normal	995	995.0	78	0	677.0	3592.0
441	A320 (30 rows - 180 seats)	S5	120	2.0m	30	rp-2-groups	normal	977	975.0	78	0	2376.0	6969.0
440	A320 (30 rows - 180 seats)	S5	120	2.0m	30	rp-steep-6-groups	normal	974	975.0	85	0	494.0	3092.0
442	A320 (30 rows - 180 seats)	S5	120	2.0m	30	rp-3-groups	normal	953	953.0	77	0	1086.0	5289.0
443	A320 (30 rows - 180 seats)	S5	120	2.0m	30	rp-spread-4-groups	normal	966	966.0	86	0	751.0	4610.0
444	A320 (30 rows - 180 seats)	S5	120	2.0m	30	rp-spread-5-groups	normal	972	970.0	83	0	593.0	3880.0
445	A320 (30 rows - 180 seats)	S5	120	2.0m	30	rp-spread-6-groups	normal	942	943.0	80	0	433.0	3326.0
446	A320 (30 rows - 180 seats)	S5	120	2.0m	30	rp-steep-4-groups	normal	950	950.0	83	0	640.0	4208.0
447	A320 (30 rows - 180 seats)	S5	120	2.0m	30	rp-steep-5-groups	normal	967	967.0	79	0	621.0	3527.0
448	A320 (30 rows - 180 seats)	S5	120	2.0m	30	rp-steep-6-groups	normal	996	996.0	84	0	504.0	2863.0
449	A320 (30 rows - 180 seats)	S5	120	2.0m	30	rp-2-groups	normal	964	962.0	75	0	2013.0	6379.0
450	A320 (30 rows - 180 seats)	S5	120	2.0m	30	rp-3-groups	normal	955	955.0	80	0	1230.0	4993.0
451	A320 (30 rows - 180 seats)	S5	120	2.0m	30	rp-spread-4-groups	normal	983	983.0	82	0	868.0	4717.0
452	A320 (30 rows - 180 seats)	S5	120	2.0m	30	rp-spread-5-groups	normal	977	976.0	78	0	645.0	3580.0
453	A320 (30 rows - 180 seats)	S5	120	2.0m	30	rp-spread-6-groups	normal	954	954.0	86	0	491.0	3700.0
454	A320 (30 rows - 180 seats)	S5	120	2.0m	30	rp-steep-4-groups	normal	1020	1020.0	76	0	692.0	4459.0
455	A320 (30 rows - 180 seats)	S5	120	2.0m	30	rp-steep-5-groups	normal	971	970.0	74	0	687.0	3342.0
457	A320 (30 rows - 180 seats)	S5	120	2.0m	30	rp-2-groups	normal	974	972.0	72	0	2233.0	7014.0
456	A320 (30 rows - 180 seats)	S5	120	2.0m	30	rp-steep-6-groups	normal	984	985.0	80	0	443.0	2831.0
458	A320 (30 rows - 180 seats)	S5	120	2.0m	30	rp-3-groups	normal	967	967.0	75	0	980.0	5245.0
459	A320 (30 rows - 180 seats)	S5	120	2.0m	30	rp-spread-4-groups	normal	984	984.0	82	0	849.0	4618.0
461	A320 (30 rows - 180 seats)	S5	120	2.0m	30	rp-spread-6-groups	normal	958	959.0	80	0	526.0	3410.0
460	A320 (30 rows - 180 seats)	S5	120	2.0m	30	rp-spread-5-groups	normal	985	984.0	83	0	516.0	3773.0
462	A320 (30 rows - 180 seats)	S5	120	2.0m	30	rp-steep-4-groups	normal	981	981.0	81	0	905.0	4185.0
463	A320 (30 rows - 180 seats)	S5	120	2.0m	30	rp-steep-5-groups	normal	971	970.0	79	0	635.0	3566.0
465	A320 (30 rows - 180 seats)	S5	120	2.0m	30	rp-2-groups	normal	999	997.0	86	0	2387.0	6810.0
464	A320 (30 rows - 180 seats)	S5	120	2.0m	30	rp-steep-6-groups	normal	995	995.0	75	0	443.0	2886.0
466	A320 (30 rows - 180 seats)	S5	120	2.0m	30	rp-3-groups	normal	991	991.0	83	0	1550.0	4874.0
467	A320 (30 rows - 180 seats)	S5	120	2.0m	30	rp-spread-4-groups	normal	923	922.0	73	0	835.0	4687.0
468	A320 (30 rows - 180 seats)	S5	120	2.0m	30	rp-spread-5-groups	normal	991	990.0	81	0	514.0	3877.0
469	A320 (30 rows - 180 seats)	S5	120	2.0m	30	rp-spread-6-groups	normal	971	972.0	80	0	511.0	3303.0
470	A320 (30 rows - 180 seats)	S5	120	2.0m	30	rp-steep-4-groups	normal	1020	1021.0	79	0	926.0	4027.0
471	A320 (30 rows - 180 seats)	S5	120	2.0m	30	rp-steep-5-groups	normal	982	982.0	83	0	639.0	3347.0
473	A320 (30 rows - 180 seats)	S5	120	2.0m	30	rp-2-groups	normal	978	975.0	81	0	2064.0	6761.0
472	A320 (30 rows - 180 seats)	S5	120	2.0m	30	rp-steep-6-groups	normal	978	978.0	81	0	514.0	3157.0
474	A320 (30 rows - 180 seats)	S5	120	2.0m	30	rp-3-groups	normal	973	972.0	79	0	1115.0	4982.0
475	A320 (30 rows - 180 seats)	S5	120	2.0m	30	rp-spread-4-groups	normal	942	942.0	79	0	837.0	4359.0
476	A320 (30 rows - 180 seats)	S5	120	2.0m	30	rp-spread-5-groups	normal	996	995.0	84	0	650.0	3888.0
477	A320 (30 rows - 180 seats)	S5	120	2.0m	30	rp-spread-6-groups	normal	984	985.0	75	0	495.0	3462.0
478	A320 (30 rows - 180 seats)	S5	120	2.0m	30	rp-steep-4-groups	normal	938	938.0	81	0	671.0	4258.0
479	A320 (30 rows - 180 seats)	S5	120	2.0m	30	rp-steep-5-groups	normal	973	973.0	89	0	550.0	3733.0
481	A320 (30 rows - 180 seats)	S5	120	2.0m	30	rp-2-groups	normal	981	979.0	81	0	2289.0	6797.0
480	A320 (30 rows - 180 seats)	S5	120	2.0m	30	rp-steep-6-groups	normal	991	992.0	84	0	483.0	3167.0
482	A320 (30 rows - 180 seats)	S5	120	2.0m	30	rp-3-groups	normal	969	969.0	83	0	1028.0	5244.0
483	A320 (30 rows - 180 seats)	S5	120	2.0m	30	rp-spread-4-groups	normal	940	940.0	75	0	859.0	4571.0
484	A320 (30 rows - 180 seats)	S5	120	2.0m	30	rp-spread-5-groups	normal	982	981.0	78	0	686.0	3966.0
485	A320 (30 rows - 180 seats)	S5	120	2.0m	30	rp-spread-6-groups	normal	974	974.0	84	0	501.0	3290.0
486	A320 (30 rows - 180 seats)	S5	120	2.0m	30	rp-steep-4-groups	normal	994	994.0	82	0	866.0	4404.0
487	A320 (30 rows - 180 seats)	S5	120	2.0m	30	rp-steep-5-groups	normal	993	992.0	82	0	717.0	3666.0
488	A320 (30 rows - 180 seats)	S5	120	2.0m	30	rp-steep-6-groups	normal	949	949.0	79	0	524.0	2787.0
489	A320 (30 rows - 180 seats)	S5	120	2.0m	30	rp-2-groups	normal	1048	1046.0	84	0	1722.0	7621.0
490	A320 (30 rows - 180 seats)	S5	120	2.0m	30	rp-3-groups	normal	961	960.0	83	0	1167.0	5306.0
491	A320 (30 rows - 180 seats)	S5	120	2.0m	30	rp-spread-4-groups	normal	999	999.0	80	0	818.0	4612.0
492	A320 (30 rows - 180 seats)	S5	120	2.0m	30	rp-spread-5-groups	normal	968	967.0	84	0	525.0	3869.0
493	A320 (30 rows - 180 seats)	S5	120	2.0m	30	rp-spread-6-groups	normal	986	986.0	82	0	482.0	3416.0
494	A320 (30 rows - 180 seats)	S5	120	2.0m	30	rp-steep-4-groups	normal	998	998.0	82	0	753.0	4397.0
495	A320 (30 rows - 180 seats)	S5	120	2.0m	30	rp-steep-5-groups	normal	1007	1007.0	79	0	648.0	3535.0
497	A320 (30 rows - 180 seats)	S5	120	2.0m	30	rp-2-groups	normal	1031	1029.0	87	0	2648.0	6997.0
496	A320 (30 rows - 180 seats)	S5	120	2.0m	30	rp-steep-6-groups	normal	995	996.0	80	0	523.0	2735.0
498	A320 (30 rows - 180 seats)	S5	120	2.0m	30	rp-3-groups	normal	987	986.0	83	0	1330.0	5023.0
499	A320 (30 rows - 180 seats)	S5	120	2.0m	30	rp-spread-4-groups	normal	987	986.0	83	0	842.0	4729.0
500	A320 (30 rows - 180 seats)	S5	120	2.0m	30	rp-spread-5-groups	normal	993	992.0	85	0	619.0	3866.0
501	A320 (30 rows - 180 seats)	S5	120	2.0m	30	rp-spread-6-groups	normal	986	987.0	78	0	500.0	3336.0
502	A320 (30 rows - 180 seats)	S5	120	2.0m	30	rp-steep-4-groups	normal	996	996.0	84	0	906.0	4224.0
503	A320 (30 rows - 180 seats)	S5	120	2.0m	30	rp-steep-5-groups	normal	948	948.0	87	0	630.0	3400.0
505	A320 (30 rows - 180 seats)	S5	120	2.0m	30	rp-2-groups	normal	986	983.0	78	0	2331.0	6789.0
504	A320 (30 rows - 180 seats)	S5	120	2.0m	30	rp-steep-6-groups	normal	992	992.0	78	0	399.0	2837.0
506	A320 (30 rows - 180 seats)	S5	120	2.0m	30	rp-3-groups	normal	974	974.0	77	0	1219.0	5430.0
507	A320 (30 rows - 180 seats)	S5	120	2.0m	30	rp-spread-4-groups	normal	991	990.0	81	0	869.0	4852.0
508	A320 (30 rows - 180 seats)	S5	120	2.0m	30	rp-spread-5-groups	normal	955	954.0	71	0	552.0	3663.0
509	A320 (30 rows - 180 seats)	S5	120	2.0m	30	rp-spread-6-groups	normal	1029	1030.0	85	0	530.0	3471.0
510	A320 (30 rows - 180 seats)	S5	120	2.0m	30	rp-steep-4-groups	normal	972	972.0	79	0	809.0	4517.0
511	A320 (30 rows - 180 seats)	S5	120	2.0m	30	rp-steep-5-groups	normal	1013	1013.0	78	0	570.0	3484.0
512	A320 (30 rows - 180 seats)	S5	120	2.0m	30	rp-steep-6-groups	normal	1005	1005.0	77	0	517.0	2996.0
513	A320 (30 rows - 180 seats)	S5	120	2.0m	30	rp-2-groups	normal	938	935.0	81	0	2079.0	6768.0
514	A320 (30 rows - 180 seats)	S5	120	2.0m	30	rp-3-groups	normal	952	952.0	79	0	1183.0	4883.0
515	A320 (30 rows - 180 seats)	S5	120	2.0m	30	rp-spread-4-groups	normal	999	999.0	80	0	769.0	4651.0
517	A320 (30 rows - 180 seats)	S5	120	2.0m	30	rp-spread-6-groups	normal	956	957.0	82	0	491.0	3296.0
516	A320 (30 rows - 180 seats)	S5	120	2.0m	30	rp-spread-5-groups	normal	989	988.0	81	0	620.0	3875.0
518	A320 (30 rows - 180 seats)	S5	120	2.0m	30	rp-steep-4-groups	normal	955	955.0	77	0	890.0	4506.0
519	A320 (30 rows - 180 seats)	S5	120	2.0m	30	rp-steep-5-groups	normal	971	970.0	76	0	553.0	3347.0
521	A320 (30 rows - 180 seats)	S5	120	2.0m	30	rp-2-groups	normal	996	994.0	79	0	2370.0	6710.0
520	A320 (30 rows - 180 seats)	S5	120	2.0m	30	rp-steep-6-groups	normal	995	996.0	81	0	437.0	2881.0
522	A320 (30 rows - 180 seats)	S5	120	2.0m	30	rp-3-groups	normal	1010	1010.0	87	0	1287.0	5632.0
523	A320 (30 rows - 180 seats)	S5	120	2.0m	30	rp-spread-4-groups	normal	990	989.0	85	0	796.0	4433.0
524	A320 (30 rows - 180 seats)	S5	120	2.0m	30	rp-spread-5-groups	normal	979	978.0	80	0	679.0	3920.0
525	A320 (30 rows - 180 seats)	S5	120	2.0m	30	rp-spread-6-groups	normal	998	998.0	81	0	466.0	3286.0
526	A320 (30 rows - 180 seats)	S5	120	2.0m	30	rp-steep-4-groups	normal	995	995.0	82	0	694.0	4564.0
527	A320 (30 rows - 180 seats)	S5	120	2.0m	30	rp-steep-5-groups	normal	952	952.0	76	0	509.0	3490.0
528	A320 (30 rows - 180 seats)	S5	120	2.0m	30	rp-steep-6-groups	normal	970	971.0	86	0	505.0	3017.0
529	A320 (30 rows - 180 seats)	S5	120	2.0m	30	rp-2-groups	normal	970	968.0	78	0	2390.0	6917.0
530	A320 (30 rows - 180 seats)	S5	120	2.0m	30	rp-3-groups	normal	960	959.0	85	0	1413.0	5497.0
531	A320 (30 rows - 180 seats)	S5	120	2.0m	30	rp-spread-4-groups	normal	960	960.0	81	0	756.0	4613.0
532	A320 (30 rows - 180 seats)	S5	120	2.0m	30	rp-spread-5-groups	normal	979	978.0	89	0	746.0	3687.0
533	A320 (30 rows - 180 seats)	S5	120	2.0m	30	rp-spread-6-groups	normal	956	957.0	85	0	422.0	3335.0
534	A320 (30 rows - 180 seats)	S5	120	2.0m	30	rp-steep-4-groups	normal	1008	1008.0	76	0	816.0	4398.0
535	A320 (30 rows - 180 seats)	S5	120	2.0m	30	rp-steep-5-groups	normal	1005	1005.0	89	0	577.0	3582.0
536	A320 (30 rows - 180 seats)	S5	120	2.0m	30	rp-steep-6-groups	normal	949	950.0	78	0	398.0	2921.0
537	A320 (30 rows - 180 seats)	S5	120	2.0m	30	rp-2-groups	normal	1041	1039.0	82	0	2232.0	7122.0
538	A320 (30 rows - 180 seats)	S5	120	2.0m	30	rp-3-groups	normal	975	975.0	80	0	1225.0	5546.0
539	A320 (30 rows - 180 seats)	S5	120	2.0m	30	rp-spread-4-groups	normal	1010	1010.0	76	0	927.0	4869.0
540	A320 (30 rows - 180 seats)	S5	120	2.0m	30	rp-spread-5-groups	normal	956	955.0	78	0	617.0	3743.0
541	A320 (30 rows - 180 seats)	S5	120	2.0m	30	rp-spread-6-groups	normal	991	992.0	84	0	464.0	3452.0
542	A320 (30 rows - 180 seats)	S5	120	2.0m	30	rp-steep-4-groups	normal	1021	1021.0	79	0	995.0	4369.0
544	A320 (30 rows - 180 seats)	S5	120	2.0m	30	rp-steep-6-groups	normal	957	957.0	76	0	472.0	2892.0
545	A320 (30 rows - 180 seats)	S5	120	2.0m	30	rp-2-groups	normal	986	984.0	84	0	2020.0	7132.0
543	A320 (30 rows - 180 seats)	S5	120	2.0m	30	rp-steep-5-groups	normal	1008	1007.0	86	0	541.0	3379.0
546	A320 (30 rows - 180 seats)	S5	120	2.0m	30	rp-3-groups	normal	1064	1063.0	89	0	1504.0	6232.0
548	A320 (30 rows - 180 seats)	S5	120	2.0m	30	rp-spread-5-groups	normal	956	955.0	81	0	629.0	3667.0
547	A320 (30 rows - 180 seats)	S5	120	2.0m	30	rp-spread-4-groups	normal	980	979.0	82	0	824.0	4564.0
549	A320 (30 rows - 180 seats)	S5	120	2.0m	30	rp-spread-6-groups	normal	1009	1010.0	82	0	400.0	3435.0
551	A320 (30 rows - 180 seats)	S5	120	2.0m	30	rp-steep-5-groups	normal	965	965.0	76	0	644.0	3488.0
550	A320 (30 rows - 180 seats)	S5	120	2.0m	30	rp-steep-4-groups	normal	972	972.0	76	0	730.0	4085.0
552	A320 (30 rows - 180 seats)	S5	120	2.0m	30	rp-steep-6-groups	normal	977	978.0	80	0	480.0	3081.0
553	A320 (30 rows - 180 seats)	S5	120	2.0m	30	rp-2-groups	normal	1014	1012.0	81	0	2375.0	7351.0
554	A320 (30 rows - 180 seats)	S5	120	2.0m	30	rp-3-groups	normal	955	954.0	77	0	1246.0	5233.0
555	A320 (30 rows - 180 seats)	S5	120	2.0m	30	rp-spread-4-groups	normal	974	973.0	80	0	780.0	4692.0
556	A320 (30 rows - 180 seats)	S5	120	2.0m	30	rp-spread-5-groups	normal	990	989.0	83	0	617.0	3777.0
557	A320 (30 rows - 180 seats)	S5	120	2.0m	30	rp-spread-6-groups	normal	998	999.0	79	0	542.0	3410.0
558	A320 (30 rows - 180 seats)	S5	120	2.0m	30	rp-steep-4-groups	normal	1013	1013.0	79	0	730.0	4107.0
559	A320 (30 rows - 180 seats)	S5	120	2.0m	30	rp-steep-5-groups	normal	994	993.0	83	0	613.0	3586.0
560	A320 (30 rows - 180 seats)	S5	120	2.0m	30	rp-steep-6-groups	normal	980	980.0	82	0	438.0	3003.0
561	A320 (30 rows - 180 seats)	S5	120	2.0m	30	rp-2-groups	normal	1022	1020.0	81	0	2310.0	6940.0
562	A320 (30 rows - 180 seats)	S5	120	2.0m	30	rp-3-groups	normal	988	988.0	84	0	1280.0	5266.0
563	A320 (30 rows - 180 seats)	S5	120	2.0m	30	rp-spread-4-groups	normal	974	974.0	83	0	852.0	4797.0
564	A320 (30 rows - 180 seats)	S5	120	2.0m	30	rp-spread-5-groups	normal	983	982.0	79	0	505.0	3823.0
565	A320 (30 rows - 180 seats)	S5	120	2.0m	30	rp-spread-6-groups	normal	1007	1008.0	87	0	499.0	3500.0
566	A320 (30 rows - 180 seats)	S5	120	2.0m	30	rp-steep-4-groups	normal	971	971.0	80	0	607.0	4522.0
567	A320 (30 rows - 180 seats)	S5	120	2.0m	30	rp-steep-5-groups	normal	984	983.0	81	0	713.0	3649.0
568	A320 (30 rows - 180 seats)	S5	120	2.0m	30	rp-steep-6-groups	normal	949	949.0	71	0	428.0	2909.0
569	A320 (30 rows - 180 seats)	S5	120	2.0m	30	rp-2-groups	normal	1011	1009.0	77	0	2226.0	7276.0
570	A320 (30 rows - 180 seats)	S5	120	2.0m	30	rp-3-groups	normal	997	996.0	86	0	992.0	5937.0
571	A320 (30 rows - 180 seats)	S5	120	2.0m	30	rp-spread-4-groups	normal	979	979.0	81	0	696.0	4705.0
573	A320 (30 rows - 180 seats)	S5	120	2.0m	30	rp-spread-6-groups	normal	960	960.0	84	0	495.0	3447.0
572	A320 (30 rows - 180 seats)	S5	120	2.0m	30	rp-spread-5-groups	normal	993	992.0	83	0	561.0	4136.0
574	A320 (30 rows - 180 seats)	S5	120	2.0m	30	rp-steep-4-groups	normal	989	989.0	86	0	877.0	4370.0
575	A320 (30 rows - 180 seats)	S5	120	2.0m	30	rp-steep-5-groups	normal	978	978.0	78	0	544.0	3476.0
577	A320 (30 rows - 180 seats)	S5	120	2.0m	30	rp-2-groups	normal	1001	999.0	84	0	2483.0	7081.0
576	A320 (30 rows - 180 seats)	S5	120	2.0m	30	rp-steep-6-groups	normal	984	985.0	91	0	514.0	2956.0
578	A320 (30 rows - 180 seats)	S5	120	2.0m	30	rp-3-groups	normal	1012	1012.0	83	0	1354.0	5573.0
579	A320 (30 rows - 180 seats)	S5	120	2.0m	30	rp-spread-4-groups	normal	985	984.0	83	0	691.0	4609.0
580	A320 (30 rows - 180 seats)	S5	120	2.0m	30	rp-spread-5-groups	normal	948	947.0	80	0	631.0	3849.0
581	A320 (30 rows - 180 seats)	S5	120	2.0m	30	rp-spread-6-groups	normal	1006	1007.0	84	0	471.0	3456.0
582	A320 (30 rows - 180 seats)	S5	120	2.0m	30	rp-steep-4-groups	normal	938	938.0	83	0	839.0	4217.0
583	A320 (30 rows - 180 seats)	S5	120	2.0m	30	rp-steep-5-groups	normal	994	993.0	83	0	593.0	3477.0
584	A320 (30 rows - 180 seats)	S5	120	2.0m	30	rp-steep-6-groups	normal	1002	1002.0	87	0	567.0	3142.0
585	A320 (30 rows - 180 seats)	S5	120	2.0m	30	rp-2-groups	normal	1002	999.0	81	0	2317.0	6593.0
586	A320 (30 rows - 180 seats)	S5	120	2.0m	30	rp-3-groups	normal	984	984.0	87	0	1095.0	5557.0
587	A320 (30 rows - 180 seats)	S5	120	2.0m	30	rp-spread-4-groups	normal	931	931.0	79	0	729.0	4574.0
588	A320 (30 rows - 180 seats)	S5	120	2.0m	30	rp-spread-5-groups	normal	961	960.0	78	0	546.0	3655.0
589	A320 (30 rows - 180 seats)	S5	120	2.0m	30	rp-spread-6-groups	normal	973	974.0	81	0	496.0	3449.0
590	A320 (30 rows - 180 seats)	S5	120	2.0m	30	rp-steep-4-groups	normal	1002	1002.0	84	0	1029.0	4157.0
591	A320 (30 rows - 180 seats)	S5	120	2.0m	30	rp-steep-5-groups	normal	995	995.0	88	0	555.0	3352.0
592	A320 (30 rows - 180 seats)	S5	120	2.0m	30	rp-steep-6-groups	normal	967	968.0	80	0	374.0	2898.0
593	A320 (30 rows - 180 seats)	S5	120	2.0m	30	rp-2-groups	normal	950	948.0	73	0	1959.0	6576.0
594	A320 (30 rows - 180 seats)	S5	120	2.0m	30	rp-3-groups	normal	954	954.0	78	0	1092.0	4678.0
595	A320 (30 rows - 180 seats)	S5	120	2.0m	30	rp-spread-4-groups	normal	971	971.0	88	0	864.0	4626.0
596	A320 (30 rows - 180 seats)	S5	120	2.0m	30	rp-spread-5-groups	normal	970	969.0	82	0	402.0	3720.0
597	A320 (30 rows - 180 seats)	S5	120	2.0m	30	rp-spread-6-groups	normal	941	942.0	80	0	425.0	3439.0
598	A320 (30 rows - 180 seats)	S5	120	2.0m	30	rp-steep-4-groups	normal	993	993.0	84	0	773.0	4360.0
599	A320 (30 rows - 180 seats)	S5	120	2.0m	30	rp-steep-5-groups	normal	988	988.0	89	0	621.0	3363.0
601	A320 (30 rows - 180 seats)	S5	120	2.0m	30	rp-2-groups	normal	1024	1021.0	84	0	2467.0	7255.0
600	A320 (30 rows - 180 seats)	S5	120	2.0m	30	rp-steep-6-groups	normal	1001	1002.0	81	0	567.0	3139.0
602	A320 (30 rows - 180 seats)	S5	120	2.0m	30	rp-3-groups	normal	965	965.0	80	0	1407.0	5567.0
603	A320 (30 rows - 180 seats)	S5	120	2.0m	30	rp-spread-4-groups	normal	1000	999.0	81	0	841.0	4779.0
605	A320 (30 rows - 180 seats)	S5	120	2.0m	30	rp-spread-6-groups	normal	940	941.0	81	0	405.0	3394.0
604	A320 (30 rows - 180 seats)	S5	120	2.0m	30	rp-spread-5-groups	normal	1020	1019.0	88	0	637.0	4060.0
606	A320 (30 rows - 180 seats)	S5	120	2.0m	30	rp-steep-4-groups	normal	980	980.0	74	0	874.0	4246.0
609	A320 (30 rows - 180 seats)	S5	120	2.0m	30	rp-2-groups	normal	942	939.0	80	0	1937.0	6647.0
607	A320 (30 rows - 180 seats)	S5	120	2.0m	30	rp-steep-5-groups	normal	990	990.0	83	0	562.0	3759.0
608	A320 (30 rows - 180 seats)	S5	120	2.0m	30	rp-steep-6-groups	normal	988	989.0	86	0	523.0	3057.0
610	A320 (30 rows - 180 seats)	S5	120	2.0m	30	rp-3-groups	normal	979	979.0	84	0	1179.0	5019.0
611	A320 (30 rows - 180 seats)	S5	120	2.0m	30	rp-spread-4-groups	normal	938	938.0	77	0	820.0	4485.0
613	A320 (30 rows - 180 seats)	S5	120	2.0m	30	rp-spread-6-groups	normal	938	938.0	81	0	450.0	3333.0
612	A320 (30 rows - 180 seats)	S5	120	2.0m	30	rp-spread-5-groups	normal	1009	1008.0	87	0	638.0	3793.0
614	A320 (30 rows - 180 seats)	S5	120	2.0m	30	rp-steep-4-groups	normal	973	973.0	78	0	873.0	4595.0
615	A320 (30 rows - 180 seats)	S5	120	2.0m	30	rp-steep-5-groups	normal	975	974.0	83	0	603.0	3559.0
616	A320 (30 rows - 180 seats)	S5	120	2.0m	30	rp-steep-6-groups	normal	981	981.0	85	0	473.0	2998.0
617	A320 (30 rows - 180 seats)	S5	120	2.0m	30	rp-2-groups	normal	952	949.0	83	0	2290.0	6540.0
618	A320 (30 rows - 180 seats)	S5	120	2.0m	30	rp-3-groups	normal	953	953.0	84	0	1110.0	4632.0
619	A320 (30 rows - 180 seats)	S5	120	2.0m	30	rp-spread-4-groups	normal	969	969.0	78	0	900.0	4531.0
620	A320 (30 rows - 180 seats)	S5	120	2.0m	30	rp-spread-5-groups	normal	950	949.0	76	0	502.0	3863.0
621	A320 (30 rows - 180 seats)	S5	120	2.0m	30	rp-spread-6-groups	normal	995	996.0	79	0	438.0	3534.0
622	A320 (30 rows - 180 seats)	S5	120	2.0m	30	rp-steep-4-groups	normal	980	980.0	78	0	802.0	4307.0
623	A320 (30 rows - 180 seats)	S5	120	2.0m	30	rp-steep-5-groups	normal	1015	1015.0	89	0	686.0	3471.0
624	A320 (30 rows - 180 seats)	S5	120	2.0m	30	rp-steep-6-groups	normal	949	949.0	75	0	442.0	2702.0
625	A320 (30 rows - 180 seats)	S5	120	2.0m	30	rp-2-groups	normal	974	972.0	82	0	2114.0	6843.0
626	A320 (30 rows - 180 seats)	S5	120	2.0m	30	rp-3-groups	normal	962	962.0	75	0	1127.0	5032.0
627	A320 (30 rows - 180 seats)	S5	120	2.0m	30	rp-spread-4-groups	normal	955	955.0	85	0	845.0	4653.0
628	A320 (30 rows - 180 seats)	S5	120	2.0m	30	rp-spread-5-groups	normal	987	986.0	85	0	582.0	3867.0
629	A320 (30 rows - 180 seats)	S5	120	2.0m	30	rp-spread-6-groups	normal	965	966.0	81	0	510.0	3475.0
630	A320 (30 rows - 180 seats)	S5	120	2.0m	30	rp-steep-4-groups	normal	942	942.0	78	0	746.0	4252.0
631	A320 (30 rows - 180 seats)	S5	120	2.0m	30	rp-steep-5-groups	normal	1002	1001.0	86	0	533.0	3808.0
632	A320 (30 rows - 180 seats)	S5	120	2.0m	30	rp-steep-6-groups	normal	977	977.0	80	0	425.0	2812.0
633	A320 (30 rows - 180 seats)	S5	120	2.0m	30	rp-2-groups	normal	948	946.0	78	0	2031.0	6616.0
634	A320 (30 rows - 180 seats)	S5	120	2.0m	30	rp-3-groups	normal	1002	1001.0	80	0	1250.0	5378.0
635	A320 (30 rows - 180 seats)	S5	120	2.0m	30	rp-spread-4-groups	normal	985	985.0	84	0	601.0	4783.0
636	A320 (30 rows - 180 seats)	S5	120	2.0m	30	rp-spread-5-groups	normal	937	936.0	85	0	549.0	3676.0
637	A320 (30 rows - 180 seats)	S5	120	2.0m	30	rp-spread-6-groups	normal	949	950.0	76	0	416.0	3464.0
638	A320 (30 rows - 180 seats)	S5	120	2.0m	30	rp-steep-4-groups	normal	987	988.0	84	0	865.0	4421.0
639	A320 (30 rows - 180 seats)	S5	120	2.0m	30	rp-steep-5-groups	normal	990	989.0	82	0	633.0	3394.0
641	A320 (30 rows - 180 seats)	S5	120	2.0m	30	rp-2-groups	normal	978	975.0	81	0	2164.0	6660.0
640	A320 (30 rows - 180 seats)	S5	120	2.0m	30	rp-steep-6-groups	normal	994	995.0	83	0	500.0	3085.0
642	A320 (30 rows - 180 seats)	S5	120	2.0m	30	rp-3-groups	normal	960	960.0	81	0	1008.0	5324.0
643	A320 (30 rows - 180 seats)	S5	120	2.0m	30	rp-spread-4-groups	normal	945	944.0	84	0	928.0	4467.0
645	A320 (30 rows - 180 seats)	S5	120	2.0m	30	rp-spread-6-groups	normal	950	951.0	72	0	434.0	3545.0
644	A320 (30 rows - 180 seats)	S5	120	2.0m	30	rp-spread-5-groups	normal	999	998.0	86	0	607.0	4010.0
646	A320 (30 rows - 180 seats)	S5	120	2.0m	30	rp-steep-4-groups	normal	1003	1003.0	87	0	829.0	4948.0
647	A320 (30 rows - 180 seats)	S5	120	2.0m	30	rp-steep-5-groups	normal	957	956.0	80	0	453.0	3403.0
648	A320 (30 rows - 180 seats)	S5	120	2.0m	30	rp-steep-6-groups	normal	955	956.0	84	0	407.0	2973.0
649	A320 (30 rows - 180 seats)	S5	120	2.0m	30	rp-2-groups	normal	965	963.0	81	0	2125.0	7084.0
650	A320 (30 rows - 180 seats)	S5	120	2.0m	30	rp-3-groups	normal	1001	1000.0	79	0	1399.0	5258.0
651	A320 (30 rows - 180 seats)	S5	120	2.0m	30	rp-spread-4-groups	normal	985	984.0	81	0	841.0	4729.0
652	A320 (30 rows - 180 seats)	S5	120	2.0m	30	rp-spread-5-groups	normal	928	927.0	77	0	511.0	3549.0
653	A320 (30 rows - 180 seats)	S5	120	2.0m	30	rp-spread-6-groups	normal	972	973.0	82	0	479.0	3270.0
654	A320 (30 rows - 180 seats)	S5	120	2.0m	30	rp-steep-4-groups	normal	995	995.0	80	0	878.0	4565.0
655	A320 (30 rows - 180 seats)	S5	120	2.0m	30	rp-steep-5-groups	normal	968	967.0	85	0	661.0	3544.0
657	A320 (30 rows - 180 seats)	S5	120	2.0m	30	rp-2-groups	normal	941	939.0	76	0	2109.0	6552.0
656	A320 (30 rows - 180 seats)	S5	120	2.0m	30	rp-steep-6-groups	normal	1012	1012.0	80	0	538.0	3198.0
658	A320 (30 rows - 180 seats)	S5	120	2.0m	30	rp-3-groups	normal	967	966.0	84	0	1142.0	5323.0
659	A320 (30 rows - 180 seats)	S5	120	2.0m	30	rp-spread-4-groups	normal	972	971.0	79	0	802.0	4718.0
660	A320 (30 rows - 180 seats)	S5	120	2.0m	30	rp-spread-5-groups	normal	995	993.0	89	0	619.0	3930.0
661	A320 (30 rows - 180 seats)	S5	120	2.0m	30	rp-spread-6-groups	normal	992	992.0	81	0	454.0	3549.0
662	A320 (30 rows - 180 seats)	S5	120	2.0m	30	rp-steep-4-groups	normal	994	994.0	77	0	817.0	4372.0
663	A320 (30 rows - 180 seats)	S5	120	2.0m	30	rp-steep-5-groups	normal	944	944.0	85	0	687.0	3454.0
665	A320 (30 rows - 180 seats)	S5	120	2.0m	30	rp-2-groups	normal	984	981.0	83	0	2079.0	6906.0
664	A320 (30 rows - 180 seats)	S5	120	2.0m	30	rp-steep-6-groups	normal	975	976.0	81	0	448.0	3031.0
666	A320 (30 rows - 180 seats)	S5	120	2.0m	30	rp-3-groups	normal	993	992.0	86	0	1179.0	5085.0
667	A320 (30 rows - 180 seats)	S5	120	2.0m	30	rp-spread-4-groups	normal	971	971.0	84	0	746.0	4460.0
668	A320 (30 rows - 180 seats)	S5	120	2.0m	30	rp-spread-5-groups	normal	968	967.0	75	0	638.0	3851.0
669	A320 (30 rows - 180 seats)	S5	120	2.0m	30	rp-spread-6-groups	normal	974	975.0	77	0	520.0	3270.0
670	A320 (30 rows - 180 seats)	S5	120	2.0m	30	rp-steep-4-groups	normal	1006	1006.0	84	0	878.0	4276.0
671	A320 (30 rows - 180 seats)	S5	120	2.0m	30	rp-steep-5-groups	normal	931	931.0	73	0	603.0	3346.0
672	A320 (30 rows - 180 seats)	S5	120	2.0m	30	rp-steep-6-groups	normal	956	957.0	76	0	474.0	2736.0
673	A320 (30 rows - 180 seats)	S5	120	2.0m	30	rp-2-groups	normal	1017	1014.0	79	0	2269.0	6800.0
674	A320 (30 rows - 180 seats)	S5	120	2.0m	30	rp-3-groups	normal	965	964.0	84	0	1202.0	5090.0
675	A320 (30 rows - 180 seats)	S5	120	2.0m	30	rp-spread-4-groups	normal	1005	1005.0	83	0	787.0	4843.0
676	A320 (30 rows - 180 seats)	S5	120	2.0m	30	rp-spread-5-groups	normal	966	965.0	83	0	668.0	3674.0
677	A320 (30 rows - 180 seats)	S5	120	2.0m	30	rp-spread-6-groups	normal	990	991.0	84	0	573.0	3593.0
678	A320 (30 rows - 180 seats)	S5	120	2.0m	30	rp-steep-4-groups	normal	974	974.0	76	0	932.0	4318.0
679	A320 (30 rows - 180 seats)	S5	120	2.0m	30	rp-steep-5-groups	normal	985	984.0	93	0	500.0	3397.0
680	A320 (30 rows - 180 seats)	S5	120	2.0m	30	rp-steep-6-groups	normal	984	985.0	86	0	476.0	2949.0
681	A320 (30 rows - 180 seats)	S5	120	2.0m	30	rp-2-groups	normal	992	990.0	78	0	1986.0	7143.0
682	A320 (30 rows - 180 seats)	S5	120	2.0m	30	rp-3-groups	normal	995	995.0	78	0	1205.0	5669.0
683	A320 (30 rows - 180 seats)	S5	120	2.0m	30	rp-spread-4-groups	normal	990	990.0	80	0	968.0	4661.0
684	A320 (30 rows - 180 seats)	S5	120	2.0m	30	rp-spread-5-groups	normal	997	995.0	87	0	539.0	3812.0
685	A320 (30 rows - 180 seats)	S5	120	2.0m	30	rp-spread-6-groups	normal	977	978.0	79	0	490.0	3346.0
686	A320 (30 rows - 180 seats)	S5	120	2.0m	30	rp-steep-4-groups	normal	1001	1001.0	78	0	805.0	4435.0
687	A320 (30 rows - 180 seats)	S5	120	2.0m	30	rp-steep-5-groups	normal	985	985.0	83	0	500.0	3639.0
689	A320 (30 rows - 180 seats)	S5	120	2.0m	30	rp-2-groups	normal	986	984.0	81	0	2293.0	6999.0
688	A320 (30 rows - 180 seats)	S5	120	2.0m	30	rp-steep-6-groups	normal	985	985.0	84	0	560.0	2893.0
690	A320 (30 rows - 180 seats)	S5	120	2.0m	30	rp-3-groups	normal	1005	1005.0	78	0	1279.0	5459.0
691	A320 (30 rows - 180 seats)	S5	120	2.0m	30	rp-spread-4-groups	normal	988	988.0	87	0	842.0	4624.0
692	A320 (30 rows - 180 seats)	S5	120	2.0m	30	rp-spread-5-groups	normal	955	954.0	78	0	540.0	3661.0
693	A320 (30 rows - 180 seats)	S5	120	2.0m	30	rp-spread-6-groups	normal	977	977.0	87	0	468.0	3382.0
694	A320 (30 rows - 180 seats)	S5	120	2.0m	30	rp-steep-4-groups	normal	980	980.0	77	0	934.0	4180.0
695	A320 (30 rows - 180 seats)	S5	120	2.0m	30	rp-steep-5-groups	normal	980	980.0	88	0	658.0	3407.0
697	A320 (30 rows - 180 seats)	S5	120	2.0m	30	rp-2-groups	normal	965	963.0	78	0	2157.0	6387.0
696	A320 (30 rows - 180 seats)	S5	120	2.0m	30	rp-steep-6-groups	normal	974	975.0	79	0	443.0	3117.0
698	A320 (30 rows - 180 seats)	S5	120	2.0m	30	rp-3-groups	normal	1018	1018.0	85	0	1411.0	5338.0
699	A320 (30 rows - 180 seats)	S5	120	2.0m	30	rp-spread-4-groups	normal	978	977.0	82	0	932.0	4684.0
700	A320 (30 rows - 180 seats)	S5	120	2.0m	30	rp-spread-5-groups	normal	977	976.0	84	0	638.0	3709.0
702	A320 (30 rows - 180 seats)	S5	120	2.0m	30	rp-steep-4-groups	normal	966	966.0	77	0	728.0	4278.0
701	A320 (30 rows - 180 seats)	S5	120	2.0m	30	rp-spread-6-groups	normal	1008	1009.0	87	0	579.0	3452.0
703	A320 (30 rows - 180 seats)	S5	120	2.0m	30	rp-steep-5-groups	normal	1037	1037.0	87	0	505.0	3448.0
705	A320 (30 rows - 180 seats)	S5	120	2.0m	30	rp-2-groups	normal	1003	1001.0	78	0	1731.0	6919.0
704	A320 (30 rows - 180 seats)	S5	120	2.0m	30	rp-steep-6-groups	normal	1004	1005.0	80	0	504.0	3068.0
706	A320 (30 rows - 180 seats)	S5	120	2.0m	30	rp-3-groups	normal	977	977.0	77	0	1159.0	5293.0
707	A320 (30 rows - 180 seats)	S5	120	2.0m	30	rp-spread-4-groups	normal	972	972.0	78	0	657.0	4757.0
709	A320 (30 rows - 180 seats)	S5	120	2.0m	30	rp-spread-6-groups	normal	956	956.0	82	0	440.0	3216.0
708	A320 (30 rows - 180 seats)	S5	120	2.0m	30	rp-spread-5-groups	normal	970	969.0	86	0	609.0	3875.0
710	A320 (30 rows - 180 seats)	S5	120	2.0m	30	rp-steep-4-groups	normal	971	971.0	82	0	717.0	4199.0
711	A320 (30 rows - 180 seats)	S5	120	2.0m	30	rp-steep-5-groups	normal	955	954.0	75	0	703.0	3477.0
713	A320 (30 rows - 180 seats)	S5	120	2.0m	30	rp-2-groups	normal	998	996.0	79	0	2509.0	6837.0
712	A320 (30 rows - 180 seats)	S5	120	2.0m	30	rp-steep-6-groups	normal	988	989.0	77	0	523.0	3079.0
714	A320 (30 rows - 180 seats)	S5	120	2.0m	30	rp-3-groups	normal	940	940.0	84	0	1203.0	5125.0
715	A320 (30 rows - 180 seats)	S5	120	2.0m	30	rp-spread-4-groups	normal	924	923.0	82	0	814.0	4669.0
716	A320 (30 rows - 180 seats)	S5	120	2.0m	30	rp-spread-5-groups	normal	939	938.0	74	0	685.0	3836.0
717	A320 (30 rows - 180 seats)	S5	120	2.0m	30	rp-spread-6-groups	normal	947	948.0	78	0	445.0	3200.0
718	A320 (30 rows - 180 seats)	S5	120	2.0m	30	rp-steep-4-groups	normal	1002	1002.0	86	0	752.0	4497.0
719	A320 (30 rows - 180 seats)	S5	120	2.0m	30	rp-steep-5-groups	normal	984	984.0	75	0	559.0	3456.0
721	A320 (30 rows - 180 seats)	S5	120	2.0m	30	rp-2-groups	normal	986	983.0	82	0	2076.0	6718.0
720	A320 (30 rows - 180 seats)	S5	120	2.0m	30	rp-steep-6-groups	normal	972	973.0	83	0	511.0	2828.0
722	A320 (30 rows - 180 seats)	S5	120	2.0m	30	rp-3-groups	normal	968	968.0	76	0	1301.0	5391.0
723	A320 (30 rows - 180 seats)	S5	120	2.0m	30	rp-spread-4-groups	normal	996	996.0	82	0	909.0	4903.0
725	A320 (30 rows - 180 seats)	S5	120	2.0m	30	rp-spread-6-groups	normal	910	911.0	72	0	468.0	3290.0
724	A320 (30 rows - 180 seats)	S5	120	2.0m	30	rp-spread-5-groups	normal	962	961.0	81	0	537.0	3941.0
726	A320 (30 rows - 180 seats)	S5	120	2.0m	30	rp-steep-4-groups	normal	1003	1003.0	81	0	860.0	4354.0
727	A320 (30 rows - 180 seats)	S5	120	2.0m	30	rp-steep-5-groups	normal	1010	1009.0	84	0	540.0	3363.0
729	A320 (30 rows - 180 seats)	S5	120	2.0m	30	rp-2-groups	normal	953	951.0	82	0	2122.0	6906.0
728	A320 (30 rows - 180 seats)	S5	120	2.0m	30	rp-steep-6-groups	normal	994	994.0	83	0	473.0	3077.0
730	A320 (30 rows - 180 seats)	S5	120	2.0m	30	rp-3-groups	normal	961	961.0	80	0	1423.0	5237.0
731	A320 (30 rows - 180 seats)	S5	120	2.0m	30	rp-spread-4-groups	normal	970	970.0	80	0	644.0	4623.0
732	A320 (30 rows - 180 seats)	S5	120	2.0m	30	rp-spread-5-groups	normal	973	972.0	73	0	588.0	3721.0
733	A320 (30 rows - 180 seats)	S5	120	2.0m	30	rp-spread-6-groups	normal	984	985.0	76	0	456.0	3342.0
734	A320 (30 rows - 180 seats)	S5	120	2.0m	30	rp-steep-4-groups	normal	978	978.0	75	0	818.0	4221.0
735	A320 (30 rows - 180 seats)	S5	120	2.0m	30	rp-steep-5-groups	normal	1023	1022.0	83	0	505.0	3561.0
737	A320 (30 rows - 180 seats)	S5	120	2.0m	30	rp-2-groups	normal	986	984.0	75	0	2290.0	6937.0
736	A320 (30 rows - 180 seats)	S5	120	2.0m	30	rp-steep-6-groups	normal	1021	1022.0	88	0	495.0	2803.0
738	A320 (30 rows - 180 seats)	S5	120	2.0m	30	rp-3-groups	normal	1027	1027.0	82	0	1426.0	5232.0
739	A320 (30 rows - 180 seats)	S5	120	2.0m	30	rp-spread-4-groups	normal	1026	1026.0	85	0	912.0	4841.0
740	A320 (30 rows - 180 seats)	S5	120	2.0m	30	rp-spread-5-groups	normal	960	959.0	84	0	599.0	3991.0
741	A320 (30 rows - 180 seats)	S5	120	2.0m	30	rp-spread-6-groups	normal	964	965.0	77	0	489.0	3262.0
742	A320 (30 rows - 180 seats)	S5	120	2.0m	30	rp-steep-4-groups	normal	986	986.0	85	0	822.0	4256.0
743	A320 (30 rows - 180 seats)	S5	120	2.0m	30	rp-steep-5-groups	normal	985	985.0	83	0	745.0	3815.0
744	A320 (30 rows - 180 seats)	S5	120	2.0m	30	rp-steep-6-groups	normal	992	993.0	78	0	473.0	3010.0
745	A320 (30 rows - 180 seats)	S5	120	2.0m	30	rp-2-groups	normal	1003	1001.0	87	0	2305.0	6906.0
746	A320 (30 rows - 180 seats)	S5	120	2.0m	30	rp-3-groups	normal	967	966.0	78	0	1300.0	5717.0
747	A320 (30 rows - 180 seats)	S5	120	2.0m	30	rp-spread-4-groups	normal	925	925.0	74	0	889.0	4790.0
748	A320 (30 rows - 180 seats)	S5	120	2.0m	30	rp-spread-5-groups	normal	975	974.0	86	0	674.0	3889.0
749	A320 (30 rows - 180 seats)	S5	120	2.0m	30	rp-spread-6-groups	normal	958	959.0	80	0	454.0	3422.0
750	A320 (30 rows - 180 seats)	S5	120	2.0m	30	rp-steep-4-groups	normal	968	969.0	78	0	818.0	4102.0
751	A320 (30 rows - 180 seats)	S5	120	2.0m	30	rp-steep-5-groups	normal	993	993.0	88	0	661.0	3364.0
753	A320 (30 rows - 180 seats)	S5	120	2.0m	30	rp-2-groups	normal	1028	1025.0	82	0	2568.0	7221.0
752	A320 (30 rows - 180 seats)	S5	120	2.0m	30	rp-steep-6-groups	normal	1012	1012.0	77	0	472.0	2802.0
754	A320 (30 rows - 180 seats)	S5	120	2.0m	30	rp-3-groups	normal	983	982.0	79	0	1344.0	4964.0
755	A320 (30 rows - 180 seats)	S5	120	2.0m	30	rp-spread-4-groups	normal	971	971.0	82	0	712.0	4611.0
756	A320 (30 rows - 180 seats)	S5	120	2.0m	30	rp-spread-5-groups	normal	968	967.0	86	0	591.0	3495.0
757	A320 (30 rows - 180 seats)	S5	120	2.0m	30	rp-spread-6-groups	normal	974	975.0	79	0	527.0	3293.0
758	A320 (30 rows - 180 seats)	S5	120	2.0m	30	rp-steep-4-groups	normal	950	950.0	81	0	897.0	4119.0
759	A320 (30 rows - 180 seats)	S5	120	2.0m	30	rp-steep-5-groups	normal	991	991.0	86	0	659.0	3517.0
761	A320 (30 rows - 180 seats)	S5	120	2.0m	30	rp-2-groups	normal	995	992.0	80	0	1899.0	6966.0
760	A320 (30 rows - 180 seats)	S5	120	2.0m	30	rp-steep-6-groups	normal	984	985.0	78	0	468.0	2955.0
762	A320 (30 rows - 180 seats)	S5	120	2.0m	30	rp-3-groups	normal	959	959.0	81	0	1307.0	5057.0
763	A320 (30 rows - 180 seats)	S5	120	2.0m	30	rp-spread-4-groups	normal	963	963.0	84	0	855.0	4469.0
764	A320 (30 rows - 180 seats)	S5	120	2.0m	30	rp-spread-5-groups	normal	991	990.0	84	0	678.0	3717.0
765	A320 (30 rows - 180 seats)	S5	120	2.0m	30	rp-spread-6-groups	normal	975	976.0	80	0	538.0	3518.0
766	A320 (30 rows - 180 seats)	S5	120	2.0m	30	rp-steep-4-groups	normal	1014	1014.0	86	0	806.0	4417.0
767	A320 (30 rows - 180 seats)	S5	120	2.0m	30	rp-steep-5-groups	normal	985	985.0	79	0	585.0	3709.0
769	A320 (30 rows - 180 seats)	S5	120	2.0m	30	rp-2-groups	normal	941	939.0	70	0	2189.0	6518.0
768	A320 (30 rows - 180 seats)	S5	120	2.0m	30	rp-steep-6-groups	normal	1029	1030.0	86	0	505.0	3303.0
770	A320 (30 rows - 180 seats)	S5	120	2.0m	30	rp-3-groups	normal	1002	1001.0	83	0	1345.0	5719.0
771	A320 (30 rows - 180 seats)	S5	120	2.0m	30	rp-spread-4-groups	normal	952	952.0	82	0	864.0	4829.0
772	A320 (30 rows - 180 seats)	S5	120	2.0m	30	rp-spread-5-groups	normal	969	968.0	85	0	492.0	3753.0
773	A320 (30 rows - 180 seats)	S5	120	2.0m	30	rp-spread-6-groups	normal	971	971.0	80	0	480.0	3361.0
774	A320 (30 rows - 180 seats)	S5	120	2.0m	30	rp-steep-4-groups	normal	990	990.0	80	0	713.0	4229.0
775	A320 (30 rows - 180 seats)	S5	120	2.0m	30	rp-steep-5-groups	normal	978	977.0	82	0	541.0	3608.0
776	A320 (30 rows - 180 seats)	S5	120	2.0m	30	rp-steep-6-groups	normal	998	998.0	84	0	499.0	2964.0
777	A320 (30 rows - 180 seats)	S5	120	2.0m	30	rp-2-groups	normal	988	986.0	83	0	1701.0	7045.0
778	A320 (30 rows - 180 seats)	S5	120	2.0m	30	rp-3-groups	normal	965	965.0	77	0	1098.0	5674.0
779	A320 (30 rows - 180 seats)	S5	120	2.0m	30	rp-spread-4-groups	normal	946	946.0	77	0	712.0	4550.0
780	A320 (30 rows - 180 seats)	S5	120	2.0m	30	rp-spread-5-groups	normal	942	940.0	85	0	465.0	3831.0
781	A320 (30 rows - 180 seats)	S5	120	2.0m	30	rp-spread-6-groups	normal	990	991.0	79	0	449.0	3454.0
782	A320 (30 rows - 180 seats)	S5	120	2.0m	30	rp-steep-4-groups	normal	961	962.0	76	0	876.0	4061.0
783	A320 (30 rows - 180 seats)	S5	120	2.0m	30	rp-steep-5-groups	normal	1013	1013.0	84	0	633.0	3719.0
785	A320 (30 rows - 180 seats)	S5	120	2.0m	30	rp-2-groups	normal	952	949.0	81	0	1871.0	6880.0
784	A320 (30 rows - 180 seats)	S5	120	2.0m	30	rp-steep-6-groups	normal	984	985.0	75	0	438.0	3062.0
786	A320 (30 rows - 180 seats)	S5	120	2.0m	30	rp-3-groups	normal	959	959.0	80	0	1177.0	5114.0
787	A320 (30 rows - 180 seats)	S5	120	2.0m	30	rp-spread-4-groups	normal	1009	1008.0	84	0	887.0	4574.0
788	A320 (30 rows - 180 seats)	S5	120	2.0m	30	rp-spread-5-groups	normal	966	965.0	80	0	593.0	3973.0
789	A320 (30 rows - 180 seats)	S5	120	2.0m	30	rp-spread-6-groups	normal	959	960.0	76	0	491.0	3293.0
790	A320 (30 rows - 180 seats)	S5	120	2.0m	30	rp-steep-4-groups	normal	999	1000.0	82	0	875.0	4206.0
791	A320 (30 rows - 180 seats)	S5	120	2.0m	30	rp-steep-5-groups	normal	1008	1007.0	76	0	637.0	3549.0
792	A320 (30 rows - 180 seats)	S5	120	2.0m	30	rp-steep-6-groups	normal	984	984.0	87	0	431.0	2966.0
793	A320 (30 rows - 180 seats)	S5	120	2.0m	30	rp-2-groups	normal	1027	1024.0	82	0	2600.0	7762.0
794	A320 (30 rows - 180 seats)	S5	120	2.0m	30	rp-3-groups	normal	969	969.0	76	0	1300.0	5272.0
795	A320 (30 rows - 180 seats)	S5	120	2.0m	30	rp-spread-4-groups	normal	1011	1011.0	84	0	1009.0	4875.0
796	A320 (30 rows - 180 seats)	S5	120	2.0m	30	rp-spread-5-groups	normal	929	927.0	82	0	499.0	3651.0
797	A320 (30 rows - 180 seats)	S5	120	2.0m	30	rp-spread-6-groups	normal	978	979.0	77	0	425.0	3280.0
798	A320 (30 rows - 180 seats)	S5	120	2.0m	30	rp-steep-4-groups	normal	1008	1008.0	91	0	826.0	4445.0
799	A320 (30 rows - 180 seats)	S5	120	2.0m	30	rp-steep-5-groups	normal	984	984.0	81	0	587.0	3485.0
801	A320 (30 rows - 180 seats)	S5	120	2.0m	30	rp-2-groups	normal	950	948.0	78	0	2167.0	6734.0
800	A320 (30 rows - 180 seats)	S5	120	2.0m	30	rp-steep-6-groups	normal	954	955.0	78	0	409.0	2821.0
802	A320 (30 rows - 180 seats)	S5	120	2.0m	30	rp-3-groups	normal	992	992.0	80	0	1064.0	5549.0
803	A320 (30 rows - 180 seats)	S5	120	2.0m	30	rp-spread-4-groups	normal	985	985.0	89	0	798.0	4826.0
804	A320 (30 rows - 180 seats)	S5	120	2.0m	30	rp-spread-5-groups	normal	960	958.0	83	0	463.0	3977.0
805	A320 (30 rows - 180 seats)	S5	120	2.0m	30	rp-spread-6-groups	normal	979	980.0	78	0	465.0	3499.0
806	A320 (30 rows - 180 seats)	S5	120	2.0m	30	rp-steep-4-groups	normal	987	988.0	75	0	929.0	4469.0
809	A320 (30 rows - 180 seats)	S5	120	2.0m	30	rp-2-groups	normal	1003	1001.0	89	0	2267.0	6968.0
807	A320 (30 rows - 180 seats)	S5	120	2.0m	30	rp-steep-5-groups	normal	963	963.0	76	0	584.0	3321.0
808	A320 (30 rows - 180 seats)	S5	120	2.0m	30	rp-steep-6-groups	normal	994	995.0	85	0	521.0	3121.0
810	A320 (30 rows - 180 seats)	S5	120	2.0m	30	rp-3-groups	normal	976	975.0	77	0	1310.0	5123.0
811	A320 (30 rows - 180 seats)	S5	120	2.0m	30	rp-spread-4-groups	normal	969	969.0	81	0	775.0	4728.0
812	A320 (30 rows - 180 seats)	S5	120	2.0m	30	rp-spread-5-groups	normal	1007	1005.0	86	0	597.0	3986.0
813	A320 (30 rows - 180 seats)	S5	120	2.0m	30	rp-spread-6-groups	normal	967	968.0	81	0	592.0	3309.0
814	A320 (30 rows - 180 seats)	S5	120	2.0m	30	rp-steep-4-groups	normal	956	956.0	83	0	820.0	4238.0
815	A320 (30 rows - 180 seats)	S5	120	2.0m	30	rp-steep-5-groups	normal	945	945.0	79	0	579.0	3345.0
817	A320 (30 rows - 180 seats)	S5	120	2.0m	30	rp-2-groups	normal	989	986.0	83	0	2534.0	7036.0
816	A320 (30 rows - 180 seats)	S5	120	2.0m	30	rp-steep-6-groups	normal	994	994.0	84	0	529.0	2996.0
819	A320 (30 rows - 180 seats)	S5	120	2.0m	30	rp-spread-4-groups	normal	969	969.0	79	0	863.0	4914.0
818	A320 (30 rows - 180 seats)	S5	120	2.0m	30	rp-3-groups	normal	988	987.0	78	0	1044.0	5345.0
820	A320 (30 rows - 180 seats)	S5	120	2.0m	30	rp-spread-5-groups	normal	979	977.0	78	0	508.0	3764.0
821	A320 (30 rows - 180 seats)	S5	120	2.0m	30	rp-spread-6-groups	normal	979	980.0	83	0	520.0	3265.0
822	A320 (30 rows - 180 seats)	S5	120	2.0m	30	rp-steep-4-groups	normal	920	920.0	83	0	806.0	4255.0
823	A320 (30 rows - 180 seats)	S5	120	2.0m	30	rp-steep-5-groups	normal	983	983.0	78	0	569.0	3627.0
825	A320 (30 rows - 180 seats)	S5	120	2.0m	30	rp-2-groups	normal	1024	1022.0	84	0	2711.0	7149.0
824	A320 (30 rows - 180 seats)	S5	120	2.0m	30	rp-steep-6-groups	normal	986	987.0	83	0	485.0	3179.0
826	A320 (30 rows - 180 seats)	S5	120	2.0m	30	rp-3-groups	normal	960	960.0	76	0	1285.0	5434.0
827	A320 (30 rows - 180 seats)	S5	120	2.0m	30	rp-spread-4-groups	normal	992	991.0	81	0	826.0	4437.0
828	A320 (30 rows - 180 seats)	S5	120	2.0m	30	rp-spread-5-groups	normal	997	996.0	90	0	497.0	3999.0
829	A320 (30 rows - 180 seats)	S5	120	2.0m	30	rp-spread-6-groups	normal	971	972.0	79	0	386.0	3463.0
830	A320 (30 rows - 180 seats)	S5	120	2.0m	30	rp-steep-4-groups	normal	976	976.0	74	0	802.0	4373.0
831	A320 (30 rows - 180 seats)	S5	120	2.0m	30	rp-steep-5-groups	normal	977	976.0	86	0	538.0	3658.0
833	A320 (30 rows - 180 seats)	S5	120	2.0m	30	rp-2-groups	normal	998	996.0	82	0	2315.0	7243.0
832	A320 (30 rows - 180 seats)	S5	120	2.0m	30	rp-steep-6-groups	normal	981	981.0	83	0	433.0	2956.0
834	A320 (30 rows - 180 seats)	S5	120	2.0m	30	rp-3-groups	normal	988	988.0	79	0	1051.0	5460.0
835	A320 (30 rows - 180 seats)	S5	120	2.0m	30	rp-spread-4-groups	normal	947	947.0	73	0	868.0	4617.0
836	A320 (30 rows - 180 seats)	S5	120	2.0m	30	rp-spread-5-groups	normal	963	962.0	85	0	584.0	3893.0
837	A320 (30 rows - 180 seats)	S5	120	2.0m	30	rp-spread-6-groups	normal	973	973.0	74	0	492.0	3474.0
838	A320 (30 rows - 180 seats)	S5	120	2.0m	30	rp-steep-4-groups	normal	963	963.0	84	0	932.0	4261.0
839	A320 (30 rows - 180 seats)	S5	120	2.0m	30	rp-steep-5-groups	normal	949	948.0	76	0	528.0	3430.0
840	A320 (30 rows - 180 seats)	S5	120	2.0m	30	rp-steep-6-groups	normal	962	963.0	76	0	400.0	2951.0
841	A320 (30 rows - 180 seats)	S5	120	2.0m	30	rp-2-groups	normal	1004	1002.0	82	0	2217.0	7187.0
842	A320 (30 rows - 180 seats)	S5	120	2.0m	30	rp-3-groups	normal	997	997.0	78	0	1150.0	5110.0
843	A320 (30 rows - 180 seats)	S5	120	2.0m	30	rp-spread-4-groups	normal	962	961.0	78	0	864.0	4524.0
845	A320 (30 rows - 180 seats)	S5	120	2.0m	30	rp-spread-6-groups	normal	936	937.0	82	0	491.0	3429.0
844	A320 (30 rows - 180 seats)	S5	120	2.0m	30	rp-spread-5-groups	normal	986	985.0	77	0	556.0	3912.0
846	A320 (30 rows - 180 seats)	S5	120	2.0m	30	rp-steep-4-groups	normal	986	986.0	83	0	878.0	4062.0
847	A320 (30 rows - 180 seats)	S5	120	2.0m	30	rp-steep-5-groups	normal	1005	1004.0	74	0	574.0	3403.0
849	A320 (30 rows - 180 seats)	S5	120	2.0m	30	rp-2-groups	normal	975	973.0	84	0	2306.0	6573.0
848	A320 (30 rows - 180 seats)	S5	120	2.0m	30	rp-steep-6-groups	normal	970	971.0	82	0	467.0	2916.0
850	A320 (30 rows - 180 seats)	S5	120	2.0m	30	rp-3-groups	normal	983	983.0	84	0	1456.0	5381.0
851	A320 (30 rows - 180 seats)	S5	120	2.0m	30	rp-spread-4-groups	normal	939	939.0	77	0	801.0	4654.0
853	A320 (30 rows - 180 seats)	S5	120	2.0m	30	rp-spread-6-groups	normal	957	957.0	75	0	452.0	3287.0
852	A320 (30 rows - 180 seats)	S5	120	2.0m	30	rp-spread-5-groups	normal	990	989.0	79	0	675.0	3911.0
854	A320 (30 rows - 180 seats)	S5	120	2.0m	30	rp-steep-4-groups	normal	995	995.0	83	0	712.0	4400.0
855	A320 (30 rows - 180 seats)	S5	120	2.0m	30	rp-steep-5-groups	normal	975	974.0	88	0	653.0	3423.0
857	A320 (30 rows - 180 seats)	S5	120	2.0m	30	rp-2-groups	normal	1013	1011.0	86	0	2437.0	7226.0
856	A320 (30 rows - 180 seats)	S5	120	2.0m	30	rp-steep-6-groups	normal	979	980.0	78	0	430.0	2903.0
858	A320 (30 rows - 180 seats)	S5	120	2.0m	30	rp-3-groups	normal	979	978.0	86	0	1448.0	5266.0
860	A320 (30 rows - 180 seats)	S5	120	2.0m	30	rp-spread-5-groups	normal	984	983.0	81	0	492.0	3792.0
859	A320 (30 rows - 180 seats)	S5	120	2.0m	30	rp-spread-4-groups	normal	988	987.0	82	0	784.0	4801.0
861	A320 (30 rows - 180 seats)	S5	120	2.0m	30	rp-spread-6-groups	normal	964	965.0	86	0	441.0	3408.0
862	A320 (30 rows - 180 seats)	S5	120	2.0m	30	rp-steep-4-groups	normal	996	996.0	82	0	537.0	4078.0
863	A320 (30 rows - 180 seats)	S5	120	2.0m	30	rp-steep-5-groups	normal	969	968.0	74	0	593.0	3480.0
865	A320 (30 rows - 180 seats)	S5	120	2.0m	30	rp-2-groups	normal	975	973.0	88	0	2544.0	6761.0
864	A320 (30 rows - 180 seats)	S5	120	2.0m	30	rp-steep-6-groups	normal	993	994.0	86	0	460.0	2853.0
866	A320 (30 rows - 180 seats)	S5	120	2.0m	30	rp-3-groups	normal	972	972.0	86	0	1305.0	5625.0
867	A320 (30 rows - 180 seats)	S5	120	2.0m	30	rp-spread-4-groups	normal	954	954.0	82	0	783.0	4847.0
868	A320 (30 rows - 180 seats)	S5	120	2.0m	30	rp-spread-5-groups	normal	973	972.0	81	0	611.0	3845.0
869	A320 (30 rows - 180 seats)	S5	120	2.0m	30	rp-spread-6-groups	normal	935	936.0	77	0	433.0	3333.0
870	A320 (30 rows - 180 seats)	S5	120	2.0m	30	rp-steep-4-groups	normal	956	956.0	84	0	920.0	4269.0
871	A320 (30 rows - 180 seats)	S5	120	2.0m	30	rp-steep-5-groups	normal	957	956.0	86	0	613.0	3578.0
872	A320 (30 rows - 180 seats)	S5	120	2.0m	30	rp-steep-6-groups	normal	992	992.0	84	0	425.0	2981.0
873	A320 (30 rows - 180 seats)	S5	120	2.0m	30	rp-2-groups	normal	969	967.0	82	0	2685.0	7187.0
874	A320 (30 rows - 180 seats)	S5	120	2.0m	30	rp-3-groups	normal	928	927.0	73	0	1462.0	4947.0
875	A320 (30 rows - 180 seats)	S5	120	2.0m	30	rp-spread-4-groups	normal	977	977.0	85	0	864.0	4692.0
876	A320 (30 rows - 180 seats)	S5	120	2.0m	30	rp-spread-5-groups	normal	966	965.0	82	0	594.0	3923.0
877	A320 (30 rows - 180 seats)	S5	120	2.0m	30	rp-spread-6-groups	normal	938	938.0	77	0	432.0	3246.0
878	A320 (30 rows - 180 seats)	S5	120	2.0m	30	rp-steep-4-groups	normal	983	983.0	75	0	915.0	4110.0
879	A320 (30 rows - 180 seats)	S5	120	2.0m	30	rp-steep-5-groups	normal	944	943.0	73	0	692.0	3391.0
880	A320 (30 rows - 180 seats)	S5	120	2.0m	30	rp-steep-6-groups	normal	956	957.0	76	0	492.0	2838.0
881	A320 (30 rows - 180 seats)	S5	120	2.0m	30	rp-2-groups	normal	1005	1003.0	80	0	2289.0	7002.0
882	A320 (30 rows - 180 seats)	S5	120	2.0m	30	rp-3-groups	normal	964	964.0	81	0	1329.0	5444.0
883	A320 (30 rows - 180 seats)	S5	120	2.0m	30	rp-spread-4-groups	normal	969	969.0	89	0	786.0	4535.0
884	A320 (30 rows - 180 seats)	S5	120	2.0m	30	rp-spread-5-groups	normal	964	963.0	80	0	563.0	4031.0
885	A320 (30 rows - 180 seats)	S5	120	2.0m	30	rp-spread-6-groups	normal	955	956.0	76	0	498.0	3332.0
886	A320 (30 rows - 180 seats)	S5	120	2.0m	30	rp-steep-4-groups	normal	969	969.0	80	0	742.0	4208.0
887	A320 (30 rows - 180 seats)	S5	120	2.0m	30	rp-steep-5-groups	normal	1012	1012.0	86	0	608.0	3504.0
888	A320 (30 rows - 180 seats)	S5	120	2.0m	30	rp-steep-6-groups	normal	968	969.0	79	0	516.0	3070.0
889	A320 (30 rows - 180 seats)	S5	120	2.0m	30	rp-2-groups	normal	959	956.0	78	0	1770.0	6730.0
890	A320 (30 rows - 180 seats)	S5	120	2.0m	30	rp-3-groups	normal	998	998.0	82	0	1162.0	5283.0
892	A320 (30 rows - 180 seats)	S5	120	2.0m	30	rp-spread-5-groups	normal	975	974.0	81	0	658.0	3731.0
891	A320 (30 rows - 180 seats)	S5	120	2.0m	30	rp-spread-4-groups	normal	1010	1010.0	76	0	853.0	4831.0
893	A320 (30 rows - 180 seats)	S5	120	2.0m	30	rp-spread-6-groups	normal	965	966.0	76	0	459.0	3519.0
894	A320 (30 rows - 180 seats)	S5	120	2.0m	30	rp-steep-4-groups	normal	955	955.0	82	0	717.0	4256.0
895	A320 (30 rows - 180 seats)	S5	120	2.0m	30	rp-steep-5-groups	normal	940	940.0	78	0	627.0	3371.0
897	A320 (30 rows - 180 seats)	S5	120	2.0m	30	rp-2-groups	normal	976	974.0	86	0	2553.0	6951.0
896	A320 (30 rows - 180 seats)	S5	120	2.0m	30	rp-steep-6-groups	normal	982	983.0	86	0	473.0	2914.0
898	A320 (30 rows - 180 seats)	S5	120	2.0m	30	rp-3-groups	normal	962	961.0	80	0	1232.0	5226.0
899	A320 (30 rows - 180 seats)	S5	120	2.0m	30	rp-spread-4-groups	normal	999	999.0	83	0	883.0	4730.0
901	A320 (30 rows - 180 seats)	S5	120	2.0m	30	rp-spread-6-groups	normal	960	961.0	80	0	504.0	3318.0
900	A320 (30 rows - 180 seats)	S5	120	2.0m	30	rp-spread-5-groups	normal	988	987.0	87	0	506.0	3965.0
902	A320 (30 rows - 180 seats)	S5	120	2.0m	30	rp-steep-4-groups	normal	972	972.0	86	0	751.0	4238.0
903	A320 (30 rows - 180 seats)	S5	120	2.0m	30	rp-steep-5-groups	normal	975	975.0	81	0	574.0	3701.0
905	A320 (30 rows - 180 seats)	S5	120	2.0m	30	rp-2-groups	normal	953	951.0	76	0	2056.0	7105.0
904	A320 (30 rows - 180 seats)	S5	120	2.0m	30	rp-steep-6-groups	normal	1003	1004.0	80	0	527.0	3082.0
906	A320 (30 rows - 180 seats)	S5	120	2.0m	30	rp-3-groups	normal	974	974.0	88	0	1035.0	5695.0
907	A320 (30 rows - 180 seats)	S5	120	2.0m	30	rp-spread-4-groups	normal	971	971.0	78	0	834.0	4684.0
908	A320 (30 rows - 180 seats)	S5	120	2.0m	30	rp-spread-5-groups	normal	980	979.0	77	0	793.0	4030.0
909	A320 (30 rows - 180 seats)	S5	120	2.0m	30	rp-spread-6-groups	normal	973	973.0	77	0	387.0	3275.0
910	A320 (30 rows - 180 seats)	S5	120	2.0m	30	rp-steep-4-groups	normal	982	982.0	83	0	787.0	4182.0
911	A320 (30 rows - 180 seats)	S5	120	2.0m	30	rp-steep-5-groups	normal	972	971.0	74	0	544.0	3311.0
913	A320 (30 rows - 180 seats)	S5	120	2.0m	30	rp-2-groups	normal	987	985.0	80	0	2162.0	7210.0
912	A320 (30 rows - 180 seats)	S5	120	2.0m	30	rp-steep-6-groups	normal	977	978.0	85	0	484.0	2878.0
914	A320 (30 rows - 180 seats)	S5	120	2.0m	30	rp-3-groups	normal	936	936.0	81	0	1060.0	4620.0
915	A320 (30 rows - 180 seats)	S5	120	2.0m	30	rp-spread-4-groups	normal	965	965.0	80	0	868.0	4552.0
916	A320 (30 rows - 180 seats)	S5	120	2.0m	30	rp-spread-5-groups	normal	954	953.0	80	0	567.0	3726.0
917	A320 (30 rows - 180 seats)	S5	120	2.0m	30	rp-spread-6-groups	normal	993	994.0	85	0	437.0	3494.0
918	A320 (30 rows - 180 seats)	S5	120	2.0m	30	rp-steep-4-groups	normal	981	981.0	78	0	957.0	4294.0
919	A320 (30 rows - 180 seats)	S5	120	2.0m	30	rp-steep-5-groups	normal	967	967.0	84	0	546.0	3618.0
920	A320 (30 rows - 180 seats)	S5	120	2.0m	30	rp-steep-6-groups	normal	1000	1001.0	77	0	488.0	3064.0
921	A320 (30 rows - 180 seats)	S5	120	2.0m	30	rp-2-groups	normal	929	927.0	80	0	2258.0	6639.0
922	A320 (30 rows - 180 seats)	S5	120	2.0m	30	rp-3-groups	normal	952	952.0	74	0	1428.0	5182.0
923	A320 (30 rows - 180 seats)	S5	120	2.0m	30	rp-spread-4-groups	normal	982	982.0	83	0	716.0	4829.0
924	A320 (30 rows - 180 seats)	S5	120	2.0m	30	rp-spread-5-groups	normal	998	997.0	80	0	610.0	3538.0
926	A320 (30 rows - 180 seats)	S5	120	2.0m	30	rp-steep-4-groups	normal	932	932.0	80	0	695.0	4076.0
925	A320 (30 rows - 180 seats)	S5	120	2.0m	30	rp-spread-6-groups	normal	998	999.0	82	0	485.0	3398.0
927	A320 (30 rows - 180 seats)	S5	120	2.0m	30	rp-steep-5-groups	normal	1017	1017.0	83	0	653.0	3453.0
929	A320 (30 rows - 180 seats)	S5	120	2.0m	30	rp-2-groups	normal	994	992.0	81	0	2024.0	6555.0
928	A320 (30 rows - 180 seats)	S5	120	2.0m	30	rp-steep-6-groups	normal	968	969.0	79	0	511.0	2975.0
930	A320 (30 rows - 180 seats)	S5	120	2.0m	30	rp-3-groups	normal	982	982.0	81	0	1396.0	5279.0
931	A320 (30 rows - 180 seats)	S5	120	2.0m	30	rp-spread-4-groups	normal	962	962.0	79	0	905.0	4520.0
933	A320 (30 rows - 180 seats)	S5	120	2.0m	30	rp-spread-6-groups	normal	956	957.0	84	0	371.0	3492.0
932	A320 (30 rows - 180 seats)	S5	120	2.0m	30	rp-spread-5-groups	normal	1013	1012.0	83	0	558.0	3716.0
934	A320 (30 rows - 180 seats)	S5	120	2.0m	30	rp-steep-4-groups	normal	969	969.0	79	0	965.0	4415.0
935	A320 (30 rows - 180 seats)	S5	120	2.0m	30	rp-steep-5-groups	normal	983	983.0	80	0	714.0	3394.0
937	A320 (30 rows - 180 seats)	S5	120	2.0m	30	rp-2-groups	normal	993	991.0	83	0	2147.0	7059.0
936	A320 (30 rows - 180 seats)	S5	120	2.0m	30	rp-steep-6-groups	normal	961	962.0	79	0	557.0	2866.0
938	A320 (30 rows - 180 seats)	S5	120	2.0m	30	rp-3-groups	normal	972	971.0	79	0	1234.0	5096.0
939	A320 (30 rows - 180 seats)	S5	120	2.0m	30	rp-spread-4-groups	normal	992	992.0	90	0	905.0	4833.0
941	A320 (30 rows - 180 seats)	S5	120	2.0m	30	rp-spread-6-groups	normal	969	970.0	84	0	404.0	3368.0
940	A320 (30 rows - 180 seats)	S5	120	2.0m	30	rp-spread-5-groups	normal	1006	1005.0	77	0	576.0	3831.0
942	A320 (30 rows - 180 seats)	S5	120	2.0m	30	rp-steep-4-groups	normal	972	972.0	85	0	761.0	4219.0
945	A320 (30 rows - 180 seats)	S5	120	2.0m	30	rp-2-groups	normal	1001	998.0	81	0	2595.0	6967.0
943	A320 (30 rows - 180 seats)	S5	120	2.0m	30	rp-steep-5-groups	normal	1011	1010.0	89	0	546.0	3555.0
944	A320 (30 rows - 180 seats)	S5	120	2.0m	30	rp-steep-6-groups	normal	983	984.0	82	0	441.0	2964.0
946	A320 (30 rows - 180 seats)	S5	120	2.0m	30	rp-3-groups	normal	962	961.0	80	0	1010.0	5258.0
947	A320 (30 rows - 180 seats)	S5	120	2.0m	30	rp-spread-4-groups	normal	962	961.0	75	0	775.0	4714.0
949	A320 (30 rows - 180 seats)	S5	120	2.0m	30	rp-spread-6-groups	normal	966	967.0	79	0	532.0	3449.0
948	A320 (30 rows - 180 seats)	S5	120	2.0m	30	rp-spread-5-groups	normal	994	993.0	79	0	673.0	3689.0
950	A320 (30 rows - 180 seats)	S5	120	2.0m	30	rp-steep-4-groups	normal	978	978.0	81	0	878.0	4248.0
951	A320 (30 rows - 180 seats)	S5	120	2.0m	30	rp-steep-5-groups	normal	971	970.0	79	0	635.0	3116.0
953	A320 (30 rows - 180 seats)	S5	120	2.0m	30	rp-2-groups	normal	991	989.0	79	0	2096.0	6709.0
952	A320 (30 rows - 180 seats)	S5	120	2.0m	30	rp-steep-6-groups	normal	1002	1003.0	81	0	457.0	2944.0
954	A320 (30 rows - 180 seats)	S5	120	2.0m	30	rp-3-groups	normal	972	972.0	85	0	1322.0	5433.0
956	A320 (30 rows - 180 seats)	S5	120	2.0m	30	rp-spread-5-groups	normal	936	934.0	77	0	612.0	3820.0
955	A320 (30 rows - 180 seats)	S5	120	2.0m	30	rp-spread-4-groups	normal	1000	1000.0	84	0	818.0	4673.0
957	A320 (30 rows - 180 seats)	S5	120	2.0m	30	rp-spread-6-groups	normal	987	988.0	80	0	482.0	3372.0
958	A320 (30 rows - 180 seats)	S5	120	2.0m	30	rp-steep-4-groups	normal	996	996.0	80	0	900.0	4552.0
959	A320 (30 rows - 180 seats)	S5	120	2.0m	30	rp-steep-5-groups	normal	950	950.0	74	0	589.0	3473.0
961	A320 (30 rows - 180 seats)	S5	120	2.0m	30	rp-2-groups	normal	965	962.0	83	0	2301.0	6553.0
960	A320 (30 rows - 180 seats)	S5	120	2.0m	30	rp-steep-6-groups	normal	984	985.0	81	0	504.0	2943.0
962	A320 (30 rows - 180 seats)	S5	120	2.0m	30	rp-3-groups	normal	964	964.0	80	0	1261.0	5396.0
963	A320 (30 rows - 180 seats)	S5	120	2.0m	30	rp-spread-4-groups	normal	941	941.0	79	0	767.0	4332.0
964	A320 (30 rows - 180 seats)	S5	120	2.0m	30	rp-spread-5-groups	normal	970	969.0	83	0	662.0	3748.0
965	A320 (30 rows - 180 seats)	S5	120	2.0m	30	rp-spread-6-groups	normal	961	962.0	79	0	308.0	3363.0
966	A320 (30 rows - 180 seats)	S5	120	2.0m	30	rp-steep-4-groups	normal	982	982.0	80	0	650.0	4282.0
967	A320 (30 rows - 180 seats)	S5	120	2.0m	30	rp-steep-5-groups	normal	941	941.0	79	0	528.0	3354.0
968	A320 (30 rows - 180 seats)	S5	120	2.0m	30	rp-steep-6-groups	normal	1000	1001.0	82	0	496.0	3163.0
969	A320 (30 rows - 180 seats)	S5	120	2.0m	30	rp-2-groups	normal	1024	1022.0	87	0	2351.0	6885.0
970	A320 (30 rows - 180 seats)	S5	120	2.0m	30	rp-3-groups	normal	962	962.0	78	0	1254.0	5270.0
971	A320 (30 rows - 180 seats)	S5	120	2.0m	30	rp-spread-4-groups	normal	985	984.0	87	0	749.0	4722.0
972	A320 (30 rows - 180 seats)	S5	120	2.0m	30	rp-spread-5-groups	normal	967	965.0	81	0	566.0	3526.0
973	A320 (30 rows - 180 seats)	S5	120	2.0m	30	rp-spread-6-groups	normal	980	981.0	85	0	432.0	3525.0
974	A320 (30 rows - 180 seats)	S5	120	2.0m	30	rp-steep-4-groups	normal	1020	1020.0	81	0	905.0	4183.0
977	A320 (30 rows - 180 seats)	S5	120	2.0m	30	rp-2-groups	normal	965	963.0	81	0	2212.0	6892.0
975	A320 (30 rows - 180 seats)	S5	120	2.0m	30	rp-steep-5-groups	normal	995	995.0	87	0	545.0	3350.0
976	A320 (30 rows - 180 seats)	S5	120	2.0m	30	rp-steep-6-groups	normal	991	992.0	91	0	403.0	3098.0
978	A320 (30 rows - 180 seats)	S5	120	2.0m	30	rp-3-groups	normal	995	995.0	79	0	1112.0	5410.0
979	A320 (30 rows - 180 seats)	S5	120	2.0m	30	rp-spread-4-groups	normal	944	944.0	82	0	896.0	4588.0
980	A320 (30 rows - 180 seats)	S5	120	2.0m	30	rp-spread-5-groups	normal	961	959.0	80	0	605.0	3744.0
981	A320 (30 rows - 180 seats)	S5	120	2.0m	30	rp-spread-6-groups	normal	958	959.0	80	0	421.0	3231.0
982	A320 (30 rows - 180 seats)	S5	120	2.0m	30	rp-steep-4-groups	normal	978	978.0	88	0	580.0	4309.0
983	A320 (30 rows - 180 seats)	S5	120	2.0m	30	rp-steep-5-groups	normal	978	977.0	81	0	579.0	3480.0
984	A320 (30 rows - 180 seats)	S5	120	2.0m	30	rp-steep-6-groups	normal	975	975.0	85	0	446.0	2947.0
985	A320 (30 rows - 180 seats)	S5	120	2.0m	30	rp-2-groups	normal	986	983.0	86	0	2521.0	6335.0
986	A320 (30 rows - 180 seats)	S5	120	2.0m	30	rp-3-groups	normal	958	958.0	82	0	1366.0	5613.0
987	A320 (30 rows - 180 seats)	S5	120	2.0m	30	rp-spread-4-groups	normal	979	979.0	87	0	846.0	4505.0
988	A320 (30 rows - 180 seats)	S5	120	2.0m	30	rp-spread-5-groups	normal	1001	1000.0	86	0	647.0	4018.0
989	A320 (30 rows - 180 seats)	S5	120	2.0m	30	rp-spread-6-groups	normal	1001	1002.0	86	0	450.0	3406.0
990	A320 (30 rows - 180 seats)	S5	120	2.0m	30	rp-steep-4-groups	normal	973	974.0	76	0	731.0	4244.0
991	A320 (30 rows - 180 seats)	S5	120	2.0m	30	rp-steep-5-groups	normal	989	988.0	74	0	705.0	3635.0
993	A320 (30 rows - 180 seats)	S5	120	2.0m	30	rp-2-groups	normal	1018	1015.0	80	0	2334.0	6795.0
992	A320 (30 rows - 180 seats)	S5	120	2.0m	30	rp-steep-6-groups	normal	964	964.0	85	0	501.0	2842.0
994	A320 (30 rows - 180 seats)	S5	120	2.0m	30	rp-3-groups	normal	942	941.0	79	0	978.0	5156.0
995	A320 (30 rows - 180 seats)	S5	120	2.0m	30	rp-spread-4-groups	normal	986	986.0	80	0	912.0	4687.0
997	A320 (30 rows - 180 seats)	S5	120	2.0m	30	rp-spread-6-groups	normal	936	937.0	81	0	426.0	3394.0
996	A320 (30 rows - 180 seats)	S5	120	2.0m	30	rp-spread-5-groups	normal	976	975.0	77	0	649.0	3824.0
998	A320 (30 rows - 180 seats)	S5	120	2.0m	30	rp-steep-4-groups	normal	963	963.0	82	0	679.0	4074.0
999	A320 (30 rows - 180 seats)	S5	120	2.0m	30	rp-steep-5-groups	normal	993	992.0	83	0	704.0	3320.0
1000	A320 (30 rows - 180 seats)	S5	120	2.0m	30	rp-steep-6-groups	normal	951	951.0	79	0	433.0	2911.0
1001	A320 (30 rows - 180 seats)	S5	120	2.0m	30	rp-2-groups	normal	990	988.0	82	0	1793.0	6516.0
1002	A320 (30 rows - 180 seats)	S5	120	2.0m	30	rp-3-groups	normal	970	970.0	84	0	1509.0	5311.0
1003	A320 (30 rows - 180 seats)	S5	120	2.0m	30	rp-spread-4-groups	normal	981	980.0	85	0	790.0	4536.0
1005	A320 (30 rows - 180 seats)	S5	120	2.0m	30	rp-spread-6-groups	normal	944	945.0	84	0	494.0	3454.0
1004	A320 (30 rows - 180 seats)	S5	120	2.0m	30	rp-spread-5-groups	normal	971	969.0	81	0	605.0	3967.0
1006	A320 (30 rows - 180 seats)	S5	120	2.0m	30	rp-steep-4-groups	normal	941	941.0	83	0	875.0	4266.0
1009	A320 (30 rows - 180 seats)	S5	120	2.0m	30	rp-2-groups	normal	990	987.0	79	0	1878.0	6916.0
1007	A320 (30 rows - 180 seats)	S5	120	2.0m	30	rp-steep-5-groups	normal	987	987.0	83	0	576.0	3539.0
1008	A320 (30 rows - 180 seats)	S5	120	2.0m	30	rp-steep-6-groups	normal	966	967.0	82	0	414.0	2855.0
1010	A320 (30 rows - 180 seats)	S5	120	2.0m	30	rp-3-groups	normal	946	946.0	77	0	1208.0	5021.0
1011	A320 (30 rows - 180 seats)	S5	120	2.0m	30	rp-spread-4-groups	normal	969	969.0	87	0	756.0	4718.0
1012	A320 (30 rows - 180 seats)	S5	120	2.0m	30	rp-spread-5-groups	normal	949	947.0	78	0	614.0	3719.0
1013	A320 (30 rows - 180 seats)	S5	120	2.0m	30	rp-spread-6-groups	normal	978	978.0	87	0	528.0	3682.0
1014	A320 (30 rows - 180 seats)	S5	120	2.0m	30	rp-steep-4-groups	normal	977	977.0	77	0	880.0	4256.0
1017	A320 (30 rows - 180 seats)	S5	120	2.0m	30	rp-2-groups	normal	972	970.0	80	0	2320.0	7241.0
1015	A320 (30 rows - 180 seats)	S5	120	2.0m	30	rp-steep-5-groups	normal	976	975.0	88	0	572.0	3476.0
1016	A320 (30 rows - 180 seats)	S5	120	2.0m	30	rp-steep-6-groups	normal	990	990.0	88	0	452.0	3131.0
1018	A320 (30 rows - 180 seats)	S5	120	2.0m	30	rp-3-groups	normal	957	956.0	80	0	1157.0	4892.0
1019	A320 (30 rows - 180 seats)	S5	120	2.0m	30	rp-spread-4-groups	normal	971	971.0	77	0	823.0	4636.0
1020	A320 (30 rows - 180 seats)	S5	120	2.0m	30	rp-spread-5-groups	normal	980	979.0	77	0	482.0	3717.0
1021	A320 (30 rows - 180 seats)	S5	120	2.0m	30	rp-spread-6-groups	normal	993	994.0	86	0	441.0	3537.0
1022	A320 (30 rows - 180 seats)	S5	120	2.0m	30	rp-steep-4-groups	normal	976	976.0	80	0	708.0	4041.0
1024	A320 (30 rows - 180 seats)	S5	120	2.0m	30	rp-steep-6-groups	normal	998	998.0	84	0	551.0	3034.0
1023	A320 (30 rows - 180 seats)	S5	120	2.0m	30	rp-steep-5-groups	normal	1000	1000.0	86	0	603.0	3441.0
1025	A320 (30 rows - 180 seats)	S5	120	2.0m	30	rp-2-groups	normal	999	996.0	78	0	2203.0	7199.0
1026	A320 (30 rows - 180 seats)	S5	120	2.0m	30	rp-3-groups	normal	973	973.0	80	0	1373.0	5274.0
1029	A320 (30 rows - 180 seats)	S5	120	2.0m	30	rp-spread-6-groups	normal	952	953.0	75	0	427.0	3346.0
1027	A320 (30 rows - 180 seats)	S5	120	2.0m	30	rp-spread-4-groups	normal	982	982.0	78	0	787.0	4518.0
1028	A320 (30 rows - 180 seats)	S5	120	2.0m	30	rp-spread-5-groups	normal	1002	1001.0	84	0	563.0	3656.0
1030	A320 (30 rows - 180 seats)	S5	120	2.0m	30	rp-steep-4-groups	normal	961	961.0	78	0	808.0	4161.0
1033	A320 (30 rows - 180 seats)	S5	120	2.0m	30	rp-2-groups	normal	967	964.0	82	0	2056.0	6597.0
1031	A320 (30 rows - 180 seats)	S5	120	2.0m	30	rp-steep-5-groups	normal	973	972.0	82	0	661.0	3573.0
1032	A320 (30 rows - 180 seats)	S5	120	2.0m	30	rp-steep-6-groups	normal	991	992.0	80	0	389.0	2901.0
1034	A320 (30 rows - 180 seats)	S5	120	2.0m	30	rp-3-groups	normal	1006	1006.0	83	0	1148.0	5226.0
1035	A320 (30 rows - 180 seats)	S5	120	2.0m	30	rp-spread-4-groups	normal	993	993.0	85	0	746.0	4634.0
1036	A320 (30 rows - 180 seats)	S5	120	2.0m	30	rp-spread-5-groups	normal	976	975.0	81	0	580.0	3811.0
1037	A320 (30 rows - 180 seats)	S5	120	2.0m	30	rp-spread-6-groups	normal	986	986.0	79	0	420.0	3355.0
1038	A320 (30 rows - 180 seats)	S5	120	2.0m	30	rp-steep-4-groups	normal	961	961.0	75	0	691.0	4253.0
1039	A320 (30 rows - 180 seats)	S5	120	2.0m	30	rp-steep-5-groups	normal	969	968.0	84	0	528.0	3432.0
1040	A320 (30 rows - 180 seats)	S5	120	2.0m	30	rp-steep-6-groups	normal	982	983.0	76	0	446.0	3092.0
1041	A320 (30 rows - 180 seats)	S5	120	2.0m	30	rp-2-groups	normal	1020	1017.0	76	0	2613.0	6761.0
1042	A320 (30 rows - 180 seats)	S5	120	2.0m	30	rp-3-groups	normal	981	981.0	80	0	1234.0	5367.0
1043	A320 (30 rows - 180 seats)	S5	120	2.0m	30	rp-spread-4-groups	normal	1005	1005.0	83	0	1034.0	4921.0
1044	A320 (30 rows - 180 seats)	S5	120	2.0m	30	rp-spread-5-groups	normal	967	966.0	75	0	530.0	3636.0
1045	A320 (30 rows - 180 seats)	S5	120	2.0m	30	rp-spread-6-groups	normal	961	962.0	82	0	424.0	3293.0
1046	A320 (30 rows - 180 seats)	S5	120	2.0m	30	rp-steep-4-groups	normal	954	954.0	85	0	820.0	3997.0
1049	A320 (30 rows - 180 seats)	S5	120	2.0m	30	rp-2-groups	normal	974	971.0	80	0	2463.0	6860.0
1047	A320 (30 rows - 180 seats)	S5	120	2.0m	30	rp-steep-5-groups	normal	989	988.0	84	0	598.0	3298.0
1048	A320 (30 rows - 180 seats)	S5	120	2.0m	30	rp-steep-6-groups	normal	1034	1035.0	83	0	423.0	3031.0
1050	A320 (30 rows - 180 seats)	S5	120	2.0m	30	rp-3-groups	normal	983	982.0	86	0	1092.0	5687.0
1052	A320 (30 rows - 180 seats)	S5	120	2.0m	30	rp-spread-5-groups	normal	953	952.0	75	0	523.0	3734.0
1053	A320 (30 rows - 180 seats)	S5	120	2.0m	30	rp-spread-6-groups	normal	942	943.0	81	0	454.0	3202.0
1051	A320 (30 rows - 180 seats)	S5	120	2.0m	30	rp-spread-4-groups	normal	979	979.0	88	0	810.0	4830.0
1054	A320 (30 rows - 180 seats)	S5	120	2.0m	30	rp-steep-4-groups	normal	986	986.0	85	0	887.0	4182.0
1055	A320 (30 rows - 180 seats)	S5	120	2.0m	30	rp-steep-5-groups	normal	958	957.0	81	0	627.0	3490.0
1057	A320 (30 rows - 180 seats)	S5	120	2.0m	30	rp-2-groups	normal	963	961.0	76	0	2152.0	6474.0
1056	A320 (30 rows - 180 seats)	S5	120	2.0m	30	rp-steep-6-groups	normal	990	991.0	86	0	357.0	3033.0
1058	A320 (30 rows - 180 seats)	S5	120	2.0m	30	rp-3-groups	normal	1010	1010.0	84	0	1245.0	5165.0
1060	A320 (30 rows - 180 seats)	S5	120	2.0m	30	rp-spread-5-groups	normal	969	967.0	87	0	608.0	4045.0
1059	A320 (30 rows - 180 seats)	S5	120	2.0m	30	rp-spread-4-groups	normal	979	979.0	80	0	786.0	4705.0
1061	A320 (30 rows - 180 seats)	S5	120	2.0m	30	rp-spread-6-groups	normal	948	949.0	78	0	405.0	3388.0
1062	A320 (30 rows - 180 seats)	S5	120	2.0m	30	rp-steep-4-groups	normal	947	948.0	74	0	819.0	4214.0
1065	A320 (30 rows - 180 seats)	S5	120	2.0m	30	rp-2-groups	normal	1023	1020.0	88	0	2182.0	6786.0
1063	A320 (30 rows - 180 seats)	S5	120	2.0m	30	rp-steep-5-groups	normal	987	987.0	80	0	526.0	3158.0
1064	A320 (30 rows - 180 seats)	S5	120	2.0m	30	rp-steep-6-groups	normal	992	992.0	83	0	379.0	2860.0
1066	A320 (30 rows - 180 seats)	S5	120	2.0m	30	rp-3-groups	normal	960	960.0	73	0	952.0	5004.0
1068	A320 (30 rows - 180 seats)	S5	120	2.0m	30	rp-spread-5-groups	normal	964	962.0	82	0	651.0	3884.0
1067	A320 (30 rows - 180 seats)	S5	120	2.0m	30	rp-spread-4-groups	normal	980	980.0	71	0	708.0	4454.0
1069	A320 (30 rows - 180 seats)	S5	120	2.0m	30	rp-spread-6-groups	normal	983	983.0	73	0	370.0	3380.0
1070	A320 (30 rows - 180 seats)	S5	120	2.0m	30	rp-steep-4-groups	normal	981	981.0	82	0	838.0	4120.0
1073	A320 (30 rows - 180 seats)	S5	120	2.0m	30	rp-2-groups	normal	946	944.0	82	0	2118.0	6816.0
1071	A320 (30 rows - 180 seats)	S5	120	2.0m	30	rp-steep-5-groups	normal	991	990.0	82	0	775.0	3391.0
1072	A320 (30 rows - 180 seats)	S5	120	2.0m	30	rp-steep-6-groups	normal	977	977.0	77	0	439.0	3115.0
1074	A320 (30 rows - 180 seats)	S5	120	2.0m	30	rp-3-groups	normal	946	946.0	78	0	1190.0	5318.0
1075	A320 (30 rows - 180 seats)	S5	120	2.0m	30	rp-spread-4-groups	normal	976	975.0	82	0	771.0	4817.0
1076	A320 (30 rows - 180 seats)	S5	120	2.0m	30	rp-spread-5-groups	normal	982	981.0	82	0	615.0	3739.0
1077	A320 (30 rows - 180 seats)	S5	120	2.0m	30	rp-spread-6-groups	normal	996	997.0	83	0	512.0	3321.0
1078	A320 (30 rows - 180 seats)	S5	120	2.0m	30	rp-steep-4-groups	normal	971	971.0	82	0	775.0	4366.0
1079	A320 (30 rows - 180 seats)	S5	120	2.0m	30	rp-steep-5-groups	normal	967	967.0	81	0	590.0	3423.0
1081	A320 (30 rows - 180 seats)	S5	120	2.0m	30	rp-2-groups	normal	994	991.0	77	0	2328.0	6334.0
1080	A320 (30 rows - 180 seats)	S5	120	2.0m	30	rp-steep-6-groups	normal	961	961.0	88	0	479.0	2969.0
1082	A320 (30 rows - 180 seats)	S5	120	2.0m	30	rp-3-groups	normal	963	963.0	75	0	1151.0	5275.0
1083	A320 (30 rows - 180 seats)	S5	120	2.0m	30	rp-spread-4-groups	normal	946	946.0	78	0	651.0	4470.0
1084	A320 (30 rows - 180 seats)	S5	120	2.0m	30	rp-spread-5-groups	normal	959	958.0	73	0	581.0	3815.0
1085	A320 (30 rows - 180 seats)	S5	120	2.0m	30	rp-spread-6-groups	normal	992	992.0	76	0	455.0	3434.0
1086	A320 (30 rows - 180 seats)	S5	120	2.0m	30	rp-steep-4-groups	normal	1025	1025.0	83	0	863.0	4417.0
1087	A320 (30 rows - 180 seats)	S5	120	2.0m	30	rp-steep-5-groups	normal	991	990.0	73	0	743.0	3672.0
1089	A320 (30 rows - 180 seats)	S5	120	2.0m	30	rp-2-groups	normal	1013	1010.0	81	0	2619.0	7340.0
1088	A320 (30 rows - 180 seats)	S5	120	2.0m	30	rp-steep-6-groups	normal	986	986.0	80	0	382.0	2914.0
1090	A320 (30 rows - 180 seats)	S5	120	2.0m	30	rp-3-groups	normal	994	994.0	80	0	1080.0	5471.0
1091	A320 (30 rows - 180 seats)	S5	120	2.0m	30	rp-spread-4-groups	normal	972	972.0	81	0	764.0	4496.0
1092	A320 (30 rows - 180 seats)	S5	120	2.0m	30	rp-spread-5-groups	normal	986	985.0	79	0	662.0	4054.0
1093	A320 (30 rows - 180 seats)	S5	120	2.0m	30	rp-spread-6-groups	normal	976	977.0	81	0	414.0	3356.0
1094	A320 (30 rows - 180 seats)	S5	120	2.0m	30	rp-steep-4-groups	normal	982	982.0	85	0	933.0	4337.0
1097	A320 (30 rows - 180 seats)	S5	120	2.0m	30	rp-2-groups	normal	950	948.0	79	0	2065.0	6258.0
1096	A320 (30 rows - 180 seats)	S5	120	2.0m	30	rp-steep-6-groups	normal	963	963.0	81	0	449.0	2958.0
1095	A320 (30 rows - 180 seats)	S5	120	2.0m	30	rp-steep-5-groups	normal	956	955.0	79	0	624.0	3368.0
1099	A320 (30 rows - 180 seats)	S5	120	2.0m	30	rp-spread-4-groups	normal	960	960.0	76	0	679.0	4394.0
1098	A320 (30 rows - 180 seats)	S5	120	2.0m	30	rp-3-groups	normal	1009	1009.0	84	0	1334.0	5283.0
1100	A320 (30 rows - 180 seats)	S5	120	2.0m	30	rp-spread-5-groups	normal	984	983.0	80	0	566.0	3640.0
1101	A320 (30 rows - 180 seats)	S5	120	2.0m	30	rp-spread-6-groups	normal	978	979.0	79	0	453.0	3244.0
1102	A320 (30 rows - 180 seats)	S5	120	2.0m	30	rp-steep-4-groups	normal	983	983.0	79	0	876.0	4204.0
1104	A320 (30 rows - 180 seats)	S5	120	2.0m	30	rp-steep-6-groups	normal	974	975.0	78	0	570.0	3070.0
1105	A320 (30 rows - 180 seats)	S5	120	2.0m	30	rp-2-groups	normal	1004	1001.0	86	0	2253.0	7211.0
1103	A320 (30 rows - 180 seats)	S5	120	2.0m	30	rp-steep-5-groups	normal	1003	1003.0	81	0	684.0	3741.0
1106	A320 (30 rows - 180 seats)	S5	120	2.0m	30	rp-3-groups	normal	957	956.0	79	0	1203.0	5069.0
1107	A320 (30 rows - 180 seats)	S5	120	2.0m	30	rp-spread-4-groups	normal	958	958.0	80	0	777.0	4608.0
1108	A320 (30 rows - 180 seats)	S5	120	2.0m	30	rp-spread-5-groups	normal	961	960.0	70	0	512.0	3683.0
1109	A320 (30 rows - 180 seats)	S5	120	2.0m	30	rp-spread-6-groups	normal	967	968.0	85	0	452.0	3480.0
1110	A320 (30 rows - 180 seats)	S5	120	2.0m	30	rp-steep-4-groups	normal	956	956.0	84	0	922.0	4330.0
1111	A320 (30 rows - 180 seats)	S5	120	2.0m	30	rp-steep-5-groups	normal	1008	1007.0	82	0	708.0	3556.0
1112	A320 (30 rows - 180 seats)	S5	120	2.0m	30	rp-steep-6-groups	normal	997	998.0	86	0	488.0	2939.0
1113	A320 (30 rows - 180 seats)	S5	120	2.0m	30	rp-2-groups	normal	947	945.0	72	0	1916.0	6484.0
1114	A320 (30 rows - 180 seats)	S5	120	2.0m	30	rp-3-groups	normal	1016	1016.0	81	0	1076.0	5332.0
1115	A320 (30 rows - 180 seats)	S5	120	2.0m	30	rp-spread-4-groups	normal	960	960.0	80	0	791.0	4733.0
1116	A320 (30 rows - 180 seats)	S5	120	2.0m	30	rp-spread-5-groups	normal	1011	1009.0	84	0	609.0	4081.0
1117	A320 (30 rows - 180 seats)	S5	120	2.0m	30	rp-spread-6-groups	normal	959	960.0	78	0	479.0	3338.0
1118	A320 (30 rows - 180 seats)	S5	120	2.0m	30	rp-steep-4-groups	normal	960	960.0	80	0	763.0	4146.0
1119	A320 (30 rows - 180 seats)	S5	120	2.0m	30	rp-steep-5-groups	normal	986	985.0	82	0	476.0	3424.0
1120	A320 (30 rows - 180 seats)	S5	120	2.0m	30	rp-steep-6-groups	normal	986	986.0	85	0	499.0	3199.0
1121	A320 (30 rows - 180 seats)	S5	120	2.0m	30	rp-2-groups	normal	982	980.0	76	0	1942.0	6531.0
1122	A320 (30 rows - 180 seats)	S5	120	2.0m	30	rp-3-groups	normal	986	985.0	80	0	1293.0	5407.0
1123	A320 (30 rows - 180 seats)	S5	120	2.0m	30	rp-spread-4-groups	normal	954	954.0	82	0	945.0	4832.0
1124	A320 (30 rows - 180 seats)	S5	120	2.0m	30	rp-spread-5-groups	normal	955	953.0	81	0	524.0	3582.0
1125	A320 (30 rows - 180 seats)	S5	120	2.0m	30	rp-spread-6-groups	normal	975	976.0	82	0	440.0	3245.0
1127	A320 (30 rows - 180 seats)	S5	120	2.0m	30	rp-steep-5-groups	normal	951	951.0	80	0	679.0	3459.0
1126	A320 (30 rows - 180 seats)	S5	120	2.0m	30	rp-steep-4-groups	normal	971	971.0	80	0	671.0	4430.0
1128	A320 (30 rows - 180 seats)	S5	120	2.0m	30	rp-steep-6-groups	normal	1010	1010.0	87	0	506.0	3024.0
1129	A320 (30 rows - 180 seats)	S5	120	2.0m	30	rp-2-groups	normal	1056	1054.0	89	0	2465.0	7487.0
1130	A320 (30 rows - 180 seats)	S5	120	2.0m	30	rp-3-groups	normal	1004	1004.0	83	0	1397.0	5551.0
1131	A320 (30 rows - 180 seats)	S5	120	2.0m	30	rp-spread-4-groups	normal	963	963.0	79	0	743.0	4636.0
1132	A320 (30 rows - 180 seats)	S5	120	2.0m	30	rp-spread-5-groups	normal	998	997.0	80	0	617.0	3714.0
1133	A320 (30 rows - 180 seats)	S5	120	2.0m	30	rp-spread-6-groups	normal	958	958.0	86	0	481.0	3394.0
1134	A320 (30 rows - 180 seats)	S5	120	2.0m	30	rp-steep-4-groups	normal	944	944.0	79	0	648.0	4122.0
1135	A320 (30 rows - 180 seats)	S5	120	2.0m	30	rp-steep-5-groups	normal	967	966.0	72	0	551.0	3394.0
1136	A320 (30 rows - 180 seats)	S5	120	2.0m	30	rp-steep-6-groups	normal	966	967.0	88	0	440.0	2944.0
1137	A320 (30 rows - 180 seats)	S5	120	2.0m	30	rp-2-groups	normal	977	975.0	80	0	2949.0	6719.0
1138	A320 (30 rows - 180 seats)	S5	120	2.0m	30	rp-3-groups	normal	986	986.0	90	0	1256.0	5385.0
1139	A320 (30 rows - 180 seats)	S5	120	2.0m	30	rp-spread-4-groups	normal	968	967.0	80	0	777.0	4444.0
1140	A320 (30 rows - 180 seats)	S5	120	2.0m	30	rp-spread-5-groups	normal	977	976.0	73	0	596.0	3837.0
1141	A320 (30 rows - 180 seats)	S5	120	2.0m	30	rp-spread-6-groups	normal	948	948.0	78	0	404.0	3270.0
1142	A320 (30 rows - 180 seats)	S5	120	2.0m	30	rp-steep-4-groups	normal	959	959.0	77	0	1008.0	4193.0
1143	A320 (30 rows - 180 seats)	S5	120	2.0m	30	rp-steep-5-groups	normal	1015	1014.0	86	0	747.0	3709.0
1144	A320 (30 rows - 180 seats)	S5	120	2.0m	30	rp-steep-6-groups	normal	939	940.0	77	0	351.0	2772.0
1145	A320 (30 rows - 180 seats)	S5	120	2.0m	30	rp-2-groups	normal	990	988.0	78	0	2335.0	6444.0
1146	A320 (30 rows - 180 seats)	S5	120	2.0m	30	rp-3-groups	normal	990	989.0	83	0	1304.0	5416.0
1147	A320 (30 rows - 180 seats)	S5	120	2.0m	30	rp-spread-4-groups	normal	1038	1037.0	87	0	933.0	4735.0
1148	A320 (30 rows - 180 seats)	S5	120	2.0m	30	rp-spread-5-groups	normal	948	947.0	83	0	493.0	3694.0
1149	A320 (30 rows - 180 seats)	S5	120	2.0m	30	rp-spread-6-groups	normal	982	983.0	80	0	470.0	3354.0
1150	A320 (30 rows - 180 seats)	S5	120	2.0m	30	rp-steep-4-groups	normal	1016	1016.0	86	0	831.0	4673.0
1151	A320 (30 rows - 180 seats)	S5	120	2.0m	30	rp-steep-5-groups	normal	986	986.0	78	0	502.0	3413.0
1152	A320 (30 rows - 180 seats)	S5	120	2.0m	30	rp-steep-6-groups	normal	968	968.0	78	0	408.0	3018.0
1153	A320 (30 rows - 180 seats)	S5	120	2.0m	30	rp-2-groups	normal	989	987.0	81	0	2283.0	7058.0
1154	A320 (30 rows - 180 seats)	S5	120	2.0m	30	rp-3-groups	normal	978	978.0	80	0	1137.0	5089.0
1155	A320 (30 rows - 180 seats)	S5	120	2.0m	30	rp-spread-4-groups	normal	954	953.0	84	0	727.0	4495.0
1156	A320 (30 rows - 180 seats)	S5	120	2.0m	30	rp-spread-5-groups	normal	998	997.0	77	0	678.0	3950.0
1157	A320 (30 rows - 180 seats)	S5	120	2.0m	30	rp-spread-6-groups	normal	959	959.0	80	0	421.0	3359.0
1158	A320 (30 rows - 180 seats)	S5	120	2.0m	30	rp-steep-4-groups	normal	940	940.0	85	0	752.0	4318.0
1159	A320 (30 rows - 180 seats)	S5	120	2.0m	30	rp-steep-5-groups	normal	970	969.0	73	0	628.0	3349.0
1160	A320 (30 rows - 180 seats)	S5	120	2.0m	30	rp-steep-6-groups	normal	997	998.0	78	0	418.0	3128.0
1161	A320 (30 rows - 180 seats)	S5	120	2.0m	30	rp-2-groups	normal	962	960.0	78	0	2274.0	6589.0
1162	A320 (30 rows - 180 seats)	S5	120	2.0m	30	rp-3-groups	normal	1003	1003.0	86	0	1143.0	5244.0
1163	A320 (30 rows - 180 seats)	S5	120	2.0m	30	rp-spread-4-groups	normal	989	988.0	86	0	776.0	4502.0
1164	A320 (30 rows - 180 seats)	S5	120	2.0m	30	rp-spread-5-groups	normal	991	990.0	81	0	522.0	3888.0
1165	A320 (30 rows - 180 seats)	S5	120	2.0m	30	rp-spread-6-groups	normal	966	966.0	82	0	447.0	3391.0
1166	A320 (30 rows - 180 seats)	S5	120	2.0m	30	rp-steep-4-groups	normal	967	967.0	81	0	760.0	4145.0
1167	A320 (30 rows - 180 seats)	S5	120	2.0m	30	rp-steep-5-groups	normal	1003	1002.0	76	0	660.0	3557.0
1168	A320 (30 rows - 180 seats)	S5	120	2.0m	30	rp-steep-6-groups	normal	990	991.0	77	0	550.0	2976.0
1169	A320 (30 rows - 180 seats)	S5	120	2.0m	30	rp-2-groups	normal	1010	1008.0	91	0	2228.0	7073.0
1170	A320 (30 rows - 180 seats)	S5	120	2.0m	30	rp-3-groups	normal	955	955.0	89	0	1176.0	5051.0
1171	A320 (30 rows - 180 seats)	S5	120	2.0m	30	rp-spread-4-groups	normal	965	965.0	74	0	819.0	4642.0
1172	A320 (30 rows - 180 seats)	S5	120	2.0m	30	rp-spread-5-groups	normal	991	990.0	87	0	696.0	3824.0
1173	A320 (30 rows - 180 seats)	S5	120	2.0m	30	rp-spread-6-groups	normal	984	985.0	80	0	433.0	3464.0
1174	A320 (30 rows - 180 seats)	S5	120	2.0m	30	rp-steep-4-groups	normal	973	973.0	87	0	1079.0	4184.0
1175	A320 (30 rows - 180 seats)	S5	120	2.0m	30	rp-steep-5-groups	normal	955	955.0	80	0	540.0	3588.0
1176	A320 (30 rows - 180 seats)	S5	120	2.0m	30	rp-steep-6-groups	normal	1012	1013.0	83	0	431.0	3021.0
1177	A320 (30 rows - 180 seats)	S5	120	2.0m	30	rp-2-groups	normal	1034	1032.0	95	0	2678.0	6939.0
1178	A320 (30 rows - 180 seats)	S5	120	2.0m	30	rp-3-groups	normal	981	981.0	77	0	1207.0	5310.0
1179	A320 (30 rows - 180 seats)	S5	120	2.0m	30	rp-spread-4-groups	normal	961	961.0	76	0	831.0	4441.0
1180	A320 (30 rows - 180 seats)	S5	120	2.0m	30	rp-spread-5-groups	normal	998	997.0	80	0	646.0	3820.0
1181	A320 (30 rows - 180 seats)	S5	120	2.0m	30	rp-spread-6-groups	normal	956	957.0	77	0	454.0	3164.0
1182	A320 (30 rows - 180 seats)	S5	120	2.0m	30	rp-steep-4-groups	normal	993	994.0	80	0	875.0	4286.0
1183	A320 (30 rows - 180 seats)	S5	120	2.0m	30	rp-steep-5-groups	normal	1010	1010.0	82	0	603.0	3557.0
1185	A320 (30 rows - 180 seats)	S5	120	2.0m	30	rp-2-groups	normal	972	969.0	80	0	1958.0	7137.0
1184	A320 (30 rows - 180 seats)	S5	120	2.0m	30	rp-steep-6-groups	normal	980	981.0	86	0	461.0	2963.0
1186	A320 (30 rows - 180 seats)	S5	120	2.0m	30	rp-3-groups	normal	1005	1005.0	88	0	1269.0	5357.0
1187	A320 (30 rows - 180 seats)	S5	120	2.0m	30	rp-spread-4-groups	normal	957	957.0	74	0	881.0	4548.0
1189	A320 (30 rows - 180 seats)	S5	120	2.0m	30	rp-spread-6-groups	normal	971	972.0	75	0	550.0	3350.0
1188	A320 (30 rows - 180 seats)	S5	120	2.0m	30	rp-spread-5-groups	normal	988	987.0	80	0	509.0	3896.0
1190	A320 (30 rows - 180 seats)	S5	120	2.0m	30	rp-steep-4-groups	normal	999	999.0	83	0	905.0	4127.0
1191	A320 (30 rows - 180 seats)	S5	120	2.0m	30	rp-steep-5-groups	normal	1007	1006.0	81	0	688.0	3288.0
1193	A320 (30 rows - 180 seats)	S5	120	2.0m	30	rp-2-groups	normal	981	979.0	83	0	2391.0	6936.0
1192	A320 (30 rows - 180 seats)	S5	120	2.0m	30	rp-steep-6-groups	normal	994	994.0	89	0	431.0	2857.0
1194	A320 (30 rows - 180 seats)	S5	120	2.0m	30	rp-3-groups	normal	1029	1029.0	79	0	1251.0	5777.0
1195	A320 (30 rows - 180 seats)	S5	120	2.0m	30	rp-spread-4-groups	normal	977	977.0	84	0	889.0	4434.0
1197	A320 (30 rows - 180 seats)	S5	120	2.0m	30	rp-spread-6-groups	normal	968	969.0	75	0	444.0	3452.0
1196	A320 (30 rows - 180 seats)	S5	120	2.0m	30	rp-spread-5-groups	normal	1000	999.0	83	0	528.0	3949.0
1198	A320 (30 rows - 180 seats)	S5	120	2.0m	30	rp-steep-4-groups	normal	1000	1000.0	73	0	809.0	4209.0
1199	A320 (30 rows - 180 seats)	S5	120	2.0m	30	rp-steep-5-groups	normal	964	963.0	75	0	599.0	3560.0
1200	A320 (30 rows - 180 seats)	S5	120	2.0m	30	rp-steep-6-groups	normal	1009	1010.0	88	0	489.0	2920.0
1201	A320 (30 rows - 180 seats)	S5	120	2.0m	30	rp-2-groups	normal	1011	1009.0	80	0	1990.0	6573.0
1202	A320 (30 rows - 180 seats)	S5	120	2.0m	30	rp-3-groups	normal	969	969.0	77	0	1261.0	5315.0
1203	A320 (30 rows - 180 seats)	S5	120	2.0m	30	rp-spread-4-groups	normal	1040	1040.0	78	0	905.0	4619.0
1204	A320 (30 rows - 180 seats)	S5	120	2.0m	30	rp-spread-5-groups	normal	947	946.0	81	0	572.0	3984.0
1205	A320 (30 rows - 180 seats)	S5	120	2.0m	30	rp-spread-6-groups	normal	970	971.0	85	0	446.0	3377.0
1206	A320 (30 rows - 180 seats)	S5	120	2.0m	30	rp-steep-4-groups	normal	984	984.0	74	0	888.0	4390.0
1207	A320 (30 rows - 180 seats)	S5	120	2.0m	30	rp-steep-5-groups	normal	981	981.0	82	0	559.0	3420.0
1208	A320 (30 rows - 180 seats)	S5	120	2.0m	30	rp-steep-6-groups	normal	1000	1000.0	77	0	407.0	3022.0
1209	A320 (30 rows - 180 seats)	S5	120	2.0m	30	rp-2-groups	normal	971	968.0	74	0	2159.0	6908.0
1210	A320 (30 rows - 180 seats)	S5	120	2.0m	30	rp-3-groups	normal	999	999.0	80	0	1338.0	5289.0
1211	A320 (30 rows - 180 seats)	S5	120	2.0m	30	rp-spread-4-groups	normal	970	970.0	76	0	763.0	4290.0
1212	A320 (30 rows - 180 seats)	S5	120	2.0m	30	rp-spread-5-groups	normal	980	979.0	78	0	565.0	3686.0
1213	A320 (30 rows - 180 seats)	S5	120	2.0m	30	rp-spread-6-groups	normal	1001	1001.0	82	0	406.0	3631.0
1214	A320 (30 rows - 180 seats)	S5	120	2.0m	30	rp-steep-4-groups	normal	975	975.0	80	0	826.0	4501.0
1215	A320 (30 rows - 180 seats)	S5	120	2.0m	30	rp-steep-5-groups	normal	1001	1001.0	71	0	654.0	3386.0
1217	A320 (30 rows - 180 seats)	S5	120	2.0m	30	rp-2-groups	normal	988	986.0	74	0	2236.0	6704.0
1216	A320 (30 rows - 180 seats)	S5	120	2.0m	30	rp-steep-6-groups	normal	983	984.0	71	0	401.0	2937.0
1218	A320 (30 rows - 180 seats)	S5	120	2.0m	30	rp-3-groups	normal	939	938.0	76	0	1176.0	5206.0
1219	A320 (30 rows - 180 seats)	S5	120	2.0m	30	rp-spread-4-groups	normal	982	982.0	72	0	991.0	4481.0
1221	A320 (30 rows - 180 seats)	S5	120	2.0m	30	rp-spread-6-groups	normal	965	965.0	80	0	501.0	3407.0
1220	A320 (30 rows - 180 seats)	S5	120	2.0m	30	rp-spread-5-groups	normal	967	966.0	79	0	698.0	3695.0
1222	A320 (30 rows - 180 seats)	S5	120	2.0m	30	rp-steep-4-groups	normal	995	995.0	88	0	837.0	4503.0
1223	A320 (30 rows - 180 seats)	S5	120	2.0m	30	rp-steep-5-groups	normal	968	967.0	84	0	578.0	3468.0
1225	A320 (30 rows - 180 seats)	S5	120	2.0m	30	rp-2-groups	normal	1004	1002.0	86	0	2361.0	6685.0
1224	A320 (30 rows - 180 seats)	S5	120	2.0m	30	rp-steep-6-groups	normal	982	983.0	80	0	441.0	3207.0
1226	A320 (30 rows - 180 seats)	S5	120	2.0m	30	rp-3-groups	normal	963	963.0	88	0	1135.0	5275.0
1227	A320 (30 rows - 180 seats)	S5	120	2.0m	30	rp-spread-4-groups	normal	973	973.0	82	0	857.0	4783.0
1229	A320 (30 rows - 180 seats)	S5	120	2.0m	30	rp-spread-6-groups	normal	968	969.0	82	0	460.0	3464.0
1228	A320 (30 rows - 180 seats)	S5	120	2.0m	30	rp-spread-5-groups	normal	1003	1002.0	85	0	687.0	3833.0
1230	A320 (30 rows - 180 seats)	S5	120	2.0m	30	rp-steep-4-groups	normal	989	990.0	83	0	756.0	4265.0
1231	A320 (30 rows - 180 seats)	S5	120	2.0m	30	rp-steep-5-groups	normal	980	980.0	76	0	677.0	3483.0
1232	A320 (30 rows - 180 seats)	S5	120	2.0m	30	rp-steep-6-groups	normal	973	974.0	80	0	474.0	2935.0
1233	A320 (30 rows - 180 seats)	S5	120	2.0m	30	rp-2-groups	normal	1017	1015.0	85	0	2301.0	7120.0
1234	A320 (30 rows - 180 seats)	S5	120	2.0m	30	rp-3-groups	normal	977	977.0	84	0	1315.0	5121.0
1235	A320 (30 rows - 180 seats)	S5	120	2.0m	30	rp-spread-4-groups	normal	975	975.0	88	0	812.0	4749.0
1236	A320 (30 rows - 180 seats)	S5	120	2.0m	30	rp-spread-5-groups	normal	991	990.0	83	0	638.0	3863.0
1237	A320 (30 rows - 180 seats)	S5	120	2.0m	30	rp-spread-6-groups	normal	929	930.0	79	0	495.0	3282.0
1238	A320 (30 rows - 180 seats)	S5	120	2.0m	30	rp-steep-4-groups	normal	976	976.0	85	0	870.0	4133.0
1239	A320 (30 rows - 180 seats)	S5	120	2.0m	30	rp-steep-5-groups	normal	1003	1002.0	82	0	634.0	3372.0
1240	A320 (30 rows - 180 seats)	S5	120	2.0m	30	rp-steep-6-groups	normal	992	992.0	77	0	411.0	3043.0
1241	A320 (30 rows - 180 seats)	S5	120	2.0m	30	rp-2-groups	normal	989	987.0	79	0	2186.0	6938.0
1242	A320 (30 rows - 180 seats)	S5	120	2.0m	30	rp-3-groups	normal	961	961.0	81	0	971.0	5099.0
1243	A320 (30 rows - 180 seats)	S5	120	2.0m	30	rp-spread-4-groups	normal	973	973.0	86	0	796.0	4745.0
1244	A320 (30 rows - 180 seats)	S5	120	2.0m	30	rp-spread-5-groups	normal	974	973.0	84	0	622.0	3902.0
1245	A320 (30 rows - 180 seats)	S5	120	2.0m	30	rp-spread-6-groups	normal	974	974.0	79	0	425.0	3432.0
1246	A320 (30 rows - 180 seats)	S5	120	2.0m	30	rp-steep-4-groups	normal	961	961.0	73	0	749.0	4373.0
1247	A320 (30 rows - 180 seats)	S5	120	2.0m	30	rp-steep-5-groups	normal	1009	1008.0	89	0	613.0	3587.0
1248	A320 (30 rows - 180 seats)	S5	120	2.0m	30	rp-steep-6-groups	normal	972	973.0	77	0	378.0	2879.0
1249	A320 (30 rows - 180 seats)	S5	120	2.0m	30	rp-2-groups	normal	969	966.0	82	0	2413.0	6840.0
1250	A320 (30 rows - 180 seats)	S5	120	2.0m	30	rp-3-groups	normal	972	971.0	78	0	1140.0	5299.0
1251	A320 (30 rows - 180 seats)	S5	120	2.0m	30	rp-spread-4-groups	normal	986	986.0	78	0	804.0	4519.0
1252	A320 (30 rows - 180 seats)	S5	120	2.0m	30	rp-spread-5-groups	normal	959	957.0	75	0	629.0	3583.0
1253	A320 (30 rows - 180 seats)	S5	120	2.0m	30	rp-spread-6-groups	normal	987	988.0	80	0	469.0	3219.0
1254	A320 (30 rows - 180 seats)	S5	120	2.0m	30	rp-steep-4-groups	normal	1002	1003.0	84	0	811.0	4289.0
1255	A320 (30 rows - 180 seats)	S5	120	2.0m	30	rp-steep-5-groups	normal	968	968.0	75	0	550.0	3572.0
1256	A320 (30 rows - 180 seats)	S5	120	2.0m	30	rp-steep-6-groups	normal	1000	1000.0	88	0	391.0	3180.0
1257	A320 (30 rows - 180 seats)	S5	120	2.0m	30	rp-2-groups	normal	999	997.0	83	0	2132.0	7179.0
1258	A320 (30 rows - 180 seats)	S5	120	2.0m	30	rp-3-groups	normal	985	985.0	77	0	1341.0	5258.0
1259	A320 (30 rows - 180 seats)	S5	120	2.0m	30	rp-spread-4-groups	normal	989	988.0	82	0	833.0	4665.0
1260	A320 (30 rows - 180 seats)	S5	120	2.0m	30	rp-spread-5-groups	normal	969	968.0	83	0	542.0	3741.0
1262	A320 (30 rows - 180 seats)	S5	120	2.0m	30	rp-steep-4-groups	normal	933	933.0	81	0	639.0	4480.0
1261	A320 (30 rows - 180 seats)	S5	120	2.0m	30	rp-spread-6-groups	normal	971	972.0	80	0	426.0	3219.0
1263	A320 (30 rows - 180 seats)	S5	120	2.0m	30	rp-steep-5-groups	normal	950	950.0	73	0	718.0	3383.0
1265	A320 (30 rows - 180 seats)	S5	120	2.0m	30	rp-2-groups	normal	946	943.0	77	0	2009.0	6387.0
1264	A320 (30 rows - 180 seats)	S5	120	2.0m	30	rp-steep-6-groups	normal	967	968.0	84	0	393.0	3020.0
1267	A320 (30 rows - 180 seats)	S5	120	2.0m	30	rp-spread-4-groups	normal	968	968.0	88	0	788.0	4794.0
1266	A320 (30 rows - 180 seats)	S5	120	2.0m	30	rp-3-groups	normal	990	989.0	84	0	1222.0	5102.0
1269	A320 (30 rows - 180 seats)	S5	120	2.0m	30	rp-spread-6-groups	normal	949	950.0	81	0	494.0	3488.0
1268	A320 (30 rows - 180 seats)	S5	120	2.0m	30	rp-spread-5-groups	normal	950	948.0	75	0	557.0	3785.0
1270	A320 (30 rows - 180 seats)	S5	120	2.0m	30	rp-steep-4-groups	normal	971	972.0	84	0	706.0	4359.0
1271	A320 (30 rows - 180 seats)	S5	120	2.0m	30	rp-steep-5-groups	normal	985	984.0	83	0	590.0	3730.0
1273	A320 (30 rows - 180 seats)	S5	120	2.0m	30	rp-2-groups	normal	1012	1009.0	89	0	2080.0	7183.0
1272	A320 (30 rows - 180 seats)	S5	120	2.0m	30	rp-steep-6-groups	normal	968	968.0	77	0	446.0	2836.0
1274	A320 (30 rows - 180 seats)	S5	120	2.0m	30	rp-3-groups	normal	972	971.0	74	0	1389.0	4965.0
1275	A320 (30 rows - 180 seats)	S5	120	2.0m	30	rp-spread-4-groups	normal	984	984.0	79	0	719.0	4830.0
1276	A320 (30 rows - 180 seats)	S5	120	2.0m	30	rp-spread-5-groups	normal	983	982.0	80	0	636.0	3896.0
1277	A320 (30 rows - 180 seats)	S5	120	2.0m	30	rp-spread-6-groups	normal	948	949.0	79	0	420.0	3329.0
1278	A320 (30 rows - 180 seats)	S5	120	2.0m	30	rp-steep-4-groups	normal	977	977.0	86	0	883.0	4226.0
1279	A320 (30 rows - 180 seats)	S5	120	2.0m	30	rp-steep-5-groups	normal	978	978.0	79	0	650.0	3348.0
1281	A320 (30 rows - 180 seats)	S5	120	2.0m	30	rp-2-groups	normal	959	957.0	77	0	1999.0	6616.0
1282	A320 (30 rows - 180 seats)	S5	120	2.0m	30	rp-3-groups	normal	935	935.0	80	0	1104.0	5473.0
1280	A320 (30 rows - 180 seats)	S5	120	2.0m	30	rp-steep-6-groups	normal	998	998.0	78	0	485.0	2919.0
1283	A320 (30 rows - 180 seats)	S5	120	2.0m	30	rp-spread-4-groups	normal	998	997.0	83	0	668.0	4855.0
1285	A320 (30 rows - 180 seats)	S5	120	2.0m	30	rp-spread-6-groups	normal	930	931.0	76	0	424.0	3303.0
1284	A320 (30 rows - 180 seats)	S5	120	2.0m	30	rp-spread-5-groups	normal	942	941.0	81	0	594.0	3899.0
1286	A320 (30 rows - 180 seats)	S5	120	2.0m	30	rp-steep-4-groups	normal	984	985.0	77	0	816.0	4106.0
1287	A320 (30 rows - 180 seats)	S5	120	2.0m	30	rp-steep-5-groups	normal	967	967.0	83	0	576.0	3516.0
1288	A320 (30 rows - 180 seats)	S5	120	2.0m	30	rp-steep-6-groups	normal	962	963.0	78	0	470.0	3131.0
1289	A320 (30 rows - 180 seats)	S5	120	2.0m	30	rp-2-groups	normal	976	974.0	78	0	2458.0	6942.0
1290	A320 (30 rows - 180 seats)	S5	120	2.0m	30	rp-3-groups	normal	974	973.0	84	0	1348.0	5281.0
1291	A320 (30 rows - 180 seats)	S5	120	2.0m	30	rp-spread-4-groups	normal	950	950.0	81	0	946.0	4268.0
1292	A320 (30 rows - 180 seats)	S5	120	2.0m	30	rp-spread-5-groups	normal	980	979.0	85	0	607.0	4056.0
1293	A320 (30 rows - 180 seats)	S5	120	2.0m	30	rp-spread-6-groups	normal	969	970.0	77	0	393.0	3327.0
1294	A320 (30 rows - 180 seats)	S5	120	2.0m	30	rp-steep-4-groups	normal	973	973.0	82	0	790.0	4217.0
1295	A320 (30 rows - 180 seats)	S5	120	2.0m	30	rp-steep-5-groups	normal	942	942.0	78	0	584.0	3245.0
1296	A320 (30 rows - 180 seats)	S5	120	2.0m	30	rp-steep-6-groups	normal	969	970.0	80	0	409.0	2702.0
1297	A320 (30 rows - 180 seats)	S5	120	2.0m	30	rp-2-groups	normal	1023	1021.0	79	0	2422.0	7188.0
1298	A320 (30 rows - 180 seats)	S5	120	2.0m	30	rp-3-groups	normal	980	980.0	84	0	1216.0	5404.0
1299	A320 (30 rows - 180 seats)	S5	120	2.0m	30	rp-spread-4-groups	normal	973	973.0	81	0	693.0	4587.0
1300	A320 (30 rows - 180 seats)	S5	120	2.0m	30	rp-spread-5-groups	normal	951	950.0	81	0	540.0	3738.0
1301	A320 (30 rows - 180 seats)	S5	120	2.0m	30	rp-spread-6-groups	normal	985	986.0	83	0	444.0	3372.0
1302	A320 (30 rows - 180 seats)	S5	120	2.0m	30	rp-steep-4-groups	normal	966	966.0	81	0	772.0	4477.0
1303	A320 (30 rows - 180 seats)	S5	120	2.0m	30	rp-steep-5-groups	normal	966	966.0	76	0	498.0	3544.0
1304	A320 (30 rows - 180 seats)	S5	120	2.0m	30	rp-steep-6-groups	normal	969	970.0	83	0	449.0	2839.0
1306	A320 (30 rows - 180 seats)	S5	120	2.0m	30	rp-3-groups	normal	991	990.0	82	0	1160.0	5322.0
1305	A320 (30 rows - 180 seats)	S5	120	2.0m	30	rp-2-groups	normal	1015	1013.0	82	0	2283.0	6667.0
1307	A320 (30 rows - 180 seats)	S5	120	2.0m	30	rp-spread-4-groups	normal	988	988.0	82	0	831.0	4823.0
1308	A320 (30 rows - 180 seats)	S5	120	2.0m	30	rp-spread-5-groups	normal	976	974.0	82	0	688.0	3798.0
1309	A320 (30 rows - 180 seats)	S5	120	2.0m	30	rp-spread-6-groups	normal	981	982.0	73	0	442.0	3442.0
1310	A320 (30 rows - 180 seats)	S5	120	2.0m	30	rp-steep-4-groups	normal	963	963.0	77	0	880.0	4202.0
1311	A320 (30 rows - 180 seats)	S5	120	2.0m	30	rp-steep-5-groups	normal	968	967.0	81	0	640.0	3687.0
1313	A320 (30 rows - 180 seats)	S5	120	2.0m	30	rp-2-groups	normal	967	965.0	78	0	2504.0	6326.0
1312	A320 (30 rows - 180 seats)	S5	120	2.0m	30	rp-steep-6-groups	normal	966	966.0	77	0	447.0	3077.0
1314	A320 (30 rows - 180 seats)	S5	120	2.0m	30	rp-3-groups	normal	1011	1011.0	88	0	1343.0	5094.0
1315	A320 (30 rows - 180 seats)	S5	120	2.0m	30	rp-spread-4-groups	normal	986	985.0	87	0	974.0	4582.0
1316	A320 (30 rows - 180 seats)	S5	120	2.0m	30	rp-spread-5-groups	normal	986	985.0	83	0	579.0	4164.0
1317	A320 (30 rows - 180 seats)	S5	120	2.0m	30	rp-spread-6-groups	normal	952	953.0	75	0	412.0	3230.0
1318	A320 (30 rows - 180 seats)	S5	120	2.0m	30	rp-steep-4-groups	normal	981	981.0	81	0	862.0	3964.0
1319	A320 (30 rows - 180 seats)	S5	120	2.0m	30	rp-steep-5-groups	normal	995	994.0	78	0	516.0	3439.0
1321	A320 (30 rows - 180 seats)	S5	120	2.0m	30	rp-2-groups	normal	968	965.0	82	0	2300.0	6982.0
1320	A320 (30 rows - 180 seats)	S5	120	2.0m	30	rp-steep-6-groups	normal	972	973.0	79	0	473.0	2998.0
1322	A320 (30 rows - 180 seats)	S5	120	2.0m	30	rp-3-groups	normal	1018	1018.0	82	0	1118.0	5757.0
1323	A320 (30 rows - 180 seats)	S5	120	2.0m	30	rp-spread-4-groups	normal	973	972.0	85	0	724.0	4744.0
1324	A320 (30 rows - 180 seats)	S5	120	2.0m	30	rp-spread-5-groups	normal	1002	1001.0	84	0	692.0	3972.0
1325	A320 (30 rows - 180 seats)	S5	120	2.0m	30	rp-spread-6-groups	normal	1003	1003.0	90	0	477.0	3412.0
1326	A320 (30 rows - 180 seats)	S5	120	2.0m	30	rp-steep-4-groups	normal	985	985.0	80	0	780.0	4476.0
1327	A320 (30 rows - 180 seats)	S5	120	2.0m	30	rp-steep-5-groups	normal	1004	1003.0	85	0	674.0	3500.0
1328	A320 (30 rows - 180 seats)	S5	120	2.0m	30	rp-steep-6-groups	normal	970	971.0	76	0	474.0	2864.0
1329	A320 (30 rows - 180 seats)	S5	120	2.0m	30	rp-2-groups	normal	990	987.0	83	0	2362.0	6841.0
1330	A320 (30 rows - 180 seats)	S5	120	2.0m	30	rp-3-groups	normal	1028	1028.0	88	0	1293.0	5294.0
1331	A320 (30 rows - 180 seats)	S5	120	2.0m	30	rp-spread-4-groups	normal	956	956.0	83	0	847.0	4939.0
1332	A320 (30 rows - 180 seats)	S5	120	2.0m	30	rp-spread-5-groups	normal	993	991.0	81	0	601.0	3880.0
1333	A320 (30 rows - 180 seats)	S5	120	2.0m	30	rp-spread-6-groups	normal	982	983.0	83	0	559.0	3306.0
1334	A320 (30 rows - 180 seats)	S5	120	2.0m	30	rp-steep-4-groups	normal	993	993.0	80	0	740.0	4661.0
1335	A320 (30 rows - 180 seats)	S5	120	2.0m	30	rp-steep-5-groups	normal	973	973.0	82	0	679.0	3587.0
1336	A320 (30 rows - 180 seats)	S5	120	2.0m	30	rp-steep-6-groups	normal	931	932.0	84	0	415.0	2880.0
1337	A320 (30 rows - 180 seats)	S5	120	2.0m	30	rp-2-groups	normal	1030	1027.0	79	0	2368.0	6525.0
1338	A320 (30 rows - 180 seats)	S5	120	2.0m	30	rp-3-groups	normal	991	991.0	74	0	1423.0	5353.0
1339	A320 (30 rows - 180 seats)	S5	120	2.0m	30	rp-spread-4-groups	normal	973	973.0	80	0	912.0	4615.0
1340	A320 (30 rows - 180 seats)	S5	120	2.0m	30	rp-spread-5-groups	normal	956	955.0	76	0	651.0	3807.0
1341	A320 (30 rows - 180 seats)	S5	120	2.0m	30	rp-spread-6-groups	normal	992	992.0	83	0	458.0	3497.0
1342	A320 (30 rows - 180 seats)	S5	120	2.0m	30	rp-steep-4-groups	normal	1009	1009.0	89	0	689.0	4294.0
1343	A320 (30 rows - 180 seats)	S5	120	2.0m	30	rp-steep-5-groups	normal	1001	1001.0	73	0	573.0	3352.0
1344	A320 (30 rows - 180 seats)	S5	120	2.0m	30	rp-steep-6-groups	normal	970	971.0	80	0	443.0	3081.0
1345	A320 (30 rows - 180 seats)	S5	120	2.0m	30	rp-2-groups	normal	960	957.0	74	0	2241.0	6181.0
1346	A320 (30 rows - 180 seats)	S5	120	2.0m	30	rp-3-groups	normal	976	976.0	84	0	1378.0	5299.0
1347	A320 (30 rows - 180 seats)	S5	120	2.0m	30	rp-spread-4-groups	normal	1026	1026.0	85	0	876.0	4859.0
1348	A320 (30 rows - 180 seats)	S5	120	2.0m	30	rp-spread-5-groups	normal	976	975.0	82	0	629.0	3869.0
1349	A320 (30 rows - 180 seats)	S5	120	2.0m	30	rp-spread-6-groups	normal	1015	1016.0	79	0	419.0	3495.0
1350	A320 (30 rows - 180 seats)	S5	120	2.0m	30	rp-steep-4-groups	normal	980	980.0	82	0	783.0	4272.0
1352	A320 (30 rows - 180 seats)	S5	120	2.0m	30	rp-steep-6-groups	normal	960	960.0	74	0	567.0	2835.0
1351	A320 (30 rows - 180 seats)	S5	120	2.0m	30	rp-steep-5-groups	normal	945	945.0	78	0	620.0	3724.0
1353	A320 (30 rows - 180 seats)	S5	120	2.0m	30	rp-2-groups	normal	979	976.0	84	0	2349.0	7210.0
1354	A320 (30 rows - 180 seats)	S5	120	2.0m	30	rp-3-groups	normal	964	963.0	85	0	1110.0	5287.0
1355	A320 (30 rows - 180 seats)	S5	120	2.0m	30	rp-spread-4-groups	normal	985	985.0	75	0	945.0	4725.0
1356	A320 (30 rows - 180 seats)	S5	120	2.0m	30	rp-spread-5-groups	normal	1011	1010.0	77	0	734.0	3758.0
1357	A320 (30 rows - 180 seats)	S5	120	2.0m	30	rp-spread-6-groups	normal	986	987.0	75	0	495.0	3479.0
1358	A320 (30 rows - 180 seats)	S5	120	2.0m	30	rp-steep-4-groups	normal	1000	1000.0	81	0	763.0	4191.0
1359	A320 (30 rows - 180 seats)	S5	120	2.0m	30	rp-steep-5-groups	normal	982	982.0	85	0	633.0	3559.0
1361	A320 (30 rows - 180 seats)	S5	120	2.0m	30	rp-2-groups	normal	966	964.0	87	0	1905.0	7145.0
1360	A320 (30 rows - 180 seats)	S5	120	2.0m	30	rp-steep-6-groups	normal	990	990.0	81	0	398.0	3040.0
1362	A320 (30 rows - 180 seats)	S5	120	2.0m	30	rp-3-groups	normal	980	980.0	86	0	1387.0	5238.0
1363	A320 (30 rows - 180 seats)	S5	120	2.0m	30	rp-spread-4-groups	normal	979	979.0	81	0	842.0	4848.0
1364	A320 (30 rows - 180 seats)	S5	120	2.0m	30	rp-spread-5-groups	normal	950	949.0	86	0	630.0	3736.0
1365	A320 (30 rows - 180 seats)	S5	120	2.0m	30	rp-spread-6-groups	normal	985	986.0	80	0	431.0	3510.0
1366	A320 (30 rows - 180 seats)	S5	120	2.0m	30	rp-steep-4-groups	normal	977	977.0	80	0	830.0	4357.0
1367	A320 (30 rows - 180 seats)	S5	120	2.0m	30	rp-steep-5-groups	normal	965	964.0	79	0	571.0	3418.0
1368	A320 (30 rows - 180 seats)	S5	120	2.0m	30	rp-steep-6-groups	normal	967	968.0	82	0	434.0	2747.0
1370	A320 (30 rows - 180 seats)	S5	120	2.0m	30	rp-3-groups	normal	972	972.0	84	0	1326.0	5217.0
1369	A320 (30 rows - 180 seats)	S5	120	2.0m	30	rp-2-groups	normal	976	974.0	80	0	2305.0	6930.0
1371	A320 (30 rows - 180 seats)	S5	120	2.0m	30	rp-spread-4-groups	normal	952	952.0	77	0	770.0	4349.0
1372	A320 (30 rows - 180 seats)	S5	120	2.0m	30	rp-spread-5-groups	normal	1020	1019.0	85	0	668.0	3906.0
1373	A320 (30 rows - 180 seats)	S5	120	2.0m	30	rp-spread-6-groups	normal	982	983.0	80	0	531.0	3580.0
1374	A320 (30 rows - 180 seats)	S5	120	2.0m	30	rp-steep-4-groups	normal	987	987.0	83	0	692.0	4483.0
1375	A320 (30 rows - 180 seats)	S5	120	2.0m	30	rp-steep-5-groups	normal	1005	1005.0	84	0	617.0	3361.0
1377	A320 (30 rows - 180 seats)	S5	120	2.0m	30	rp-2-groups	normal	971	969.0	78	0	2014.0	6576.0
1376	A320 (30 rows - 180 seats)	S5	120	2.0m	30	rp-steep-6-groups	normal	1013	1014.0	86	0	540.0	3095.0
1378	A320 (30 rows - 180 seats)	S5	120	2.0m	30	rp-3-groups	normal	944	943.0	79	0	1200.0	5407.0
1379	A320 (30 rows - 180 seats)	S5	120	2.0m	30	rp-spread-4-groups	normal	959	958.0	84	0	756.0	4443.0
1380	A320 (30 rows - 180 seats)	S5	120	2.0m	30	rp-spread-5-groups	normal	955	954.0	78	0	607.0	3754.0
1381	A320 (30 rows - 180 seats)	S5	120	2.0m	30	rp-spread-6-groups	normal	967	968.0	84	0	460.0	3539.0
1382	A320 (30 rows - 180 seats)	S5	120	2.0m	30	rp-steep-4-groups	normal	982	982.0	80	0	702.0	4136.0
1383	A320 (30 rows - 180 seats)	S5	120	2.0m	30	rp-steep-5-groups	normal	970	969.0	76	0	565.0	3550.0
1385	A320 (30 rows - 180 seats)	S5	120	2.0m	30	rp-2-groups	normal	953	950.0	77	0	1795.0	7066.0
1384	A320 (30 rows - 180 seats)	S5	120	2.0m	30	rp-steep-6-groups	normal	995	996.0	86	0	462.0	3000.0
1386	A320 (30 rows - 180 seats)	S5	120	2.0m	30	rp-3-groups	normal	1004	1004.0	80	0	1260.0	5276.0
1387	A320 (30 rows - 180 seats)	S5	120	2.0m	30	rp-spread-4-groups	normal	962	961.0	77	0	753.0	4725.0
1388	A320 (30 rows - 180 seats)	S5	120	2.0m	30	rp-spread-5-groups	normal	963	962.0	80	0	526.0	3798.0
1389	A320 (30 rows - 180 seats)	S5	120	2.0m	30	rp-spread-6-groups	normal	992	993.0	87	0	554.0	3560.0
1390	A320 (30 rows - 180 seats)	S5	120	2.0m	30	rp-steep-4-groups	normal	948	948.0	72	0	803.0	4319.0
1391	A320 (30 rows - 180 seats)	S5	120	2.0m	30	rp-steep-5-groups	normal	997	996.0	85	0	592.0	3607.0
1392	A320 (30 rows - 180 seats)	S5	120	2.0m	30	rp-steep-6-groups	normal	953	954.0	79	0	483.0	2954.0
1393	A320 (30 rows - 180 seats)	S5	120	2.0m	30	rp-2-groups	normal	984	982.0	78	0	2203.0	6938.0
1394	A320 (30 rows - 180 seats)	S5	120	2.0m	30	rp-3-groups	normal	972	972.0	74	0	1136.0	5263.0
1395	A320 (30 rows - 180 seats)	S5	120	2.0m	30	rp-spread-4-groups	normal	975	974.0	75	0	866.0	4576.0
1397	A320 (30 rows - 180 seats)	S5	120	2.0m	30	rp-spread-6-groups	normal	932	933.0	75	0	450.0	3519.0
1396	A320 (30 rows - 180 seats)	S5	120	2.0m	30	rp-spread-5-groups	normal	980	979.0	83	0	587.0	4025.0
1398	A320 (30 rows - 180 seats)	S5	120	2.0m	30	rp-steep-4-groups	normal	967	967.0	82	0	909.0	4133.0
1399	A320 (30 rows - 180 seats)	S5	120	2.0m	30	rp-steep-5-groups	normal	986	986.0	84	0	693.0	3622.0
1401	A320 (30 rows - 180 seats)	S5	120	2.0m	30	rp-2-groups	normal	990	987.0	80	0	2538.0	7161.0
1400	A320 (30 rows - 180 seats)	S5	120	2.0m	30	rp-steep-6-groups	normal	957	958.0	77	0	499.0	3045.0
1402	A320 (30 rows - 180 seats)	S5	120	2.0m	30	rp-3-groups	normal	963	963.0	76	0	1164.0	5396.0
1403	A320 (30 rows - 180 seats)	S5	120	2.0m	30	rp-spread-4-groups	normal	932	932.0	75	0	790.0	4659.0
1404	A320 (30 rows - 180 seats)	S5	120	2.0m	30	rp-spread-5-groups	normal	978	977.0	85	0	676.0	3913.0
1405	A320 (30 rows - 180 seats)	S5	120	2.0m	30	rp-spread-6-groups	normal	963	963.0	77	0	472.0	3332.0
1406	A320 (30 rows - 180 seats)	S5	120	2.0m	30	rp-steep-4-groups	normal	959	959.0	79	0	798.0	4403.0
1407	A320 (30 rows - 180 seats)	S5	120	2.0m	30	rp-steep-5-groups	normal	982	982.0	82	0	593.0	3492.0
1409	A320 (30 rows - 180 seats)	S5	120	2.0m	30	rp-2-groups	normal	995	993.0	78	0	2373.0	6849.0
1408	A320 (30 rows - 180 seats)	S5	120	2.0m	30	rp-steep-6-groups	normal	969	969.0	79	0	498.0	3067.0
1410	A320 (30 rows - 180 seats)	S5	120	2.0m	30	rp-3-groups	normal	1001	1001.0	80	0	1119.0	5324.0
1411	A320 (30 rows - 180 seats)	S5	120	2.0m	30	rp-spread-4-groups	normal	937	937.0	84	0	893.0	4576.0
1413	A320 (30 rows - 180 seats)	S5	120	2.0m	30	rp-spread-6-groups	normal	967	968.0	75	0	476.0	3664.0
1412	A320 (30 rows - 180 seats)	S5	120	2.0m	30	rp-spread-5-groups	normal	1013	1012.0	85	0	599.0	4042.0
1414	A320 (30 rows - 180 seats)	S5	120	2.0m	30	rp-steep-4-groups	normal	956	956.0	83	0	658.0	4323.0
1415	A320 (30 rows - 180 seats)	S5	120	2.0m	30	rp-steep-5-groups	normal	966	966.0	78	0	592.0	3301.0
1416	A320 (30 rows - 180 seats)	S5	120	2.0m	30	rp-steep-6-groups	normal	932	932.0	79	0	446.0	2810.0
1417	A320 (30 rows - 180 seats)	S5	120	2.0m	30	rp-2-groups	normal	991	989.0	83	0	2207.0	6843.0
1418	A320 (30 rows - 180 seats)	S5	120	2.0m	30	rp-3-groups	normal	1009	1009.0	84	0	1386.0	5271.0
1419	A320 (30 rows - 180 seats)	S5	120	2.0m	30	rp-spread-4-groups	normal	963	963.0	86	0	718.0	4283.0
1420	A320 (30 rows - 180 seats)	S5	120	2.0m	30	rp-spread-5-groups	normal	999	998.0	83	0	587.0	3781.0
1421	A320 (30 rows - 180 seats)	S5	120	2.0m	30	rp-spread-6-groups	normal	969	970.0	81	0	485.0	3374.0
1422	A320 (30 rows - 180 seats)	S5	120	2.0m	30	rp-steep-4-groups	normal	980	980.0	74	0	1005.0	4521.0
1425	A320 (30 rows - 180 seats)	S5	120	2.0m	30	rp-2-groups	normal	952	949.0	73	0	2405.0	6733.0
1423	A320 (30 rows - 180 seats)	S5	120	2.0m	30	rp-steep-5-groups	normal	1008	1008.0	78	0	647.0	3504.0
1424	A320 (30 rows - 180 seats)	S5	120	2.0m	30	rp-steep-6-groups	normal	992	992.0	82	0	548.0	2963.0
1426	A320 (30 rows - 180 seats)	S5	120	2.0m	30	rp-3-groups	normal	1018	1018.0	87	0	1400.0	5511.0
1427	A320 (30 rows - 180 seats)	S5	120	2.0m	30	rp-spread-4-groups	normal	987	987.0	84	0	805.0	4586.0
1428	A320 (30 rows - 180 seats)	S5	120	2.0m	30	rp-spread-5-groups	normal	995	994.0	81	0	637.0	3938.0
1429	A320 (30 rows - 180 seats)	S5	120	2.0m	30	rp-spread-6-groups	normal	981	982.0	75	0	390.0	3523.0
1430	A320 (30 rows - 180 seats)	S5	120	2.0m	30	rp-steep-4-groups	normal	975	975.0	79	0	756.0	4407.0
1433	A320 (30 rows - 180 seats)	S5	120	2.0m	30	rp-2-groups	normal	948	945.0	73	0	2209.0	6510.0
1432	A320 (30 rows - 180 seats)	S5	120	2.0m	30	rp-steep-6-groups	normal	985	986.0	84	0	467.0	3192.0
1431	A320 (30 rows - 180 seats)	S5	120	2.0m	30	rp-steep-5-groups	normal	1003	1003.0	78	0	548.0	3556.0
1434	A320 (30 rows - 180 seats)	S5	120	2.0m	30	rp-3-groups	normal	1010	1009.0	82	0	1268.0	5244.0
1437	A320 (30 rows - 180 seats)	S5	120	2.0m	30	rp-spread-6-groups	normal	960	961.0	75	0	480.0	3345.0
1435	A320 (30 rows - 180 seats)	S5	120	2.0m	30	rp-spread-4-groups	normal	970	970.0	84	0	714.0	4825.0
1436	A320 (30 rows - 180 seats)	S5	120	2.0m	30	rp-spread-5-groups	normal	1005	1004.0	84	0	620.0	3759.0
1438	A320 (30 rows - 180 seats)	S5	120	2.0m	30	rp-steep-4-groups	normal	1011	1011.0	77	0	775.0	4191.0
1441	A320 (30 rows - 180 seats)	S5	120	2.0m	30	rp-2-groups	normal	971	969.0	77	0	1948.0	6861.0
1439	A320 (30 rows - 180 seats)	S5	120	2.0m	30	rp-steep-5-groups	normal	981	981.0	78	0	532.0	3451.0
1440	A320 (30 rows - 180 seats)	S5	120	2.0m	30	rp-steep-6-groups	normal	994	994.0	82	0	429.0	2983.0
1442	A320 (30 rows - 180 seats)	S5	120	2.0m	30	rp-3-groups	normal	969	969.0	78	0	1070.0	5561.0
1443	A320 (30 rows - 180 seats)	S5	120	2.0m	30	rp-spread-4-groups	normal	918	918.0	80	0	712.0	4581.0
1444	A320 (30 rows - 180 seats)	S5	120	2.0m	30	rp-spread-5-groups	normal	955	954.0	81	0	585.0	3756.0
1445	A320 (30 rows - 180 seats)	S5	120	2.0m	30	rp-spread-6-groups	normal	958	959.0	73	0	446.0	3320.0
1446	A320 (30 rows - 180 seats)	S5	120	2.0m	30	rp-steep-4-groups	normal	987	987.0	85	0	983.0	4173.0
1447	A320 (30 rows - 180 seats)	S5	120	2.0m	30	rp-steep-5-groups	normal	977	976.0	79	0	602.0	3590.0
1448	A320 (30 rows - 180 seats)	S5	120	2.0m	30	rp-steep-6-groups	normal	1002	1002.0	79	0	563.0	3133.0
1449	A320 (30 rows - 180 seats)	S5	120	2.0m	30	rp-2-groups	normal	974	971.0	80	0	2055.0	6721.0
1450	A320 (30 rows - 180 seats)	S5	120	2.0m	30	rp-3-groups	normal	960	960.0	80	0	1225.0	5264.0
1451	A320 (30 rows - 180 seats)	S5	120	2.0m	30	rp-spread-4-groups	normal	1002	1002.0	80	0	811.0	4544.0
1452	A320 (30 rows - 180 seats)	S5	120	2.0m	30	rp-spread-5-groups	normal	986	984.0	87	0	540.0	3889.0
1453	A320 (30 rows - 180 seats)	S5	120	2.0m	30	rp-spread-6-groups	normal	1002	1002.0	82	0	369.0	3427.0
1454	A320 (30 rows - 180 seats)	S5	120	2.0m	30	rp-steep-4-groups	normal	1021	1021.0	88	0	768.0	4556.0
1455	A320 (30 rows - 180 seats)	S5	120	2.0m	30	rp-steep-5-groups	normal	992	991.0	84	0	608.0	3467.0
1457	A320 (30 rows - 180 seats)	S5	120	2.0m	30	rp-2-groups	normal	1018	1016.0	78	0	1774.0	7144.0
1456	A320 (30 rows - 180 seats)	S5	120	2.0m	30	rp-steep-6-groups	normal	963	963.0	82	0	455.0	3067.0
1458	A320 (30 rows - 180 seats)	S5	120	2.0m	30	rp-3-groups	normal	998	997.0	84	0	1175.0	5062.0
1459	A320 (30 rows - 180 seats)	S5	120	2.0m	30	rp-spread-4-groups	normal	953	953.0	75	0	799.0	4569.0
1460	A320 (30 rows - 180 seats)	S5	120	2.0m	30	rp-spread-5-groups	normal	973	971.0	79	0	579.0	3788.0
1461	A320 (30 rows - 180 seats)	S5	120	2.0m	30	rp-spread-6-groups	normal	992	993.0	87	0	396.0	3322.0
1462	A320 (30 rows - 180 seats)	S5	120	2.0m	30	rp-steep-4-groups	normal	997	997.0	81	0	841.0	4074.0
1463	A320 (30 rows - 180 seats)	S5	120	2.0m	30	rp-steep-5-groups	normal	966	965.0	79	0	717.0	3389.0
1464	A320 (30 rows - 180 seats)	S5	120	2.0m	30	rp-steep-6-groups	normal	1013	1014.0	80	0	455.0	3103.0
1465	A320 (30 rows - 180 seats)	S5	120	2.0m	30	rp-2-groups	normal	1006	1003.0	86	0	2365.0	7047.0
1466	A320 (30 rows - 180 seats)	S5	120	2.0m	30	rp-3-groups	normal	993	993.0	84	0	1027.0	5310.0
1467	A320 (30 rows - 180 seats)	S5	120	2.0m	30	rp-spread-4-groups	normal	964	964.0	87	0	831.0	4565.0
1468	A320 (30 rows - 180 seats)	S5	120	2.0m	30	rp-spread-5-groups	normal	993	992.0	85	0	682.0	3880.0
1469	A320 (30 rows - 180 seats)	S5	120	2.0m	30	rp-spread-6-groups	normal	980	981.0	90	0	447.0	3390.0
1470	A320 (30 rows - 180 seats)	S5	120	2.0m	30	rp-steep-4-groups	normal	980	980.0	82	0	727.0	4414.0
1471	A320 (30 rows - 180 seats)	S5	120	2.0m	30	rp-steep-5-groups	normal	991	991.0	84	0	694.0	3629.0
1473	A320 (30 rows - 180 seats)	S5	120	2.0m	30	rp-2-groups	normal	998	995.0	83	0	2132.0	7149.0
1472	A320 (30 rows - 180 seats)	S5	120	2.0m	30	rp-steep-6-groups	normal	986	987.0	78	0	375.0	2955.0
1474	A320 (30 rows - 180 seats)	S5	120	2.0m	30	rp-3-groups	normal	994	994.0	83	0	1163.0	5200.0
1475	A320 (30 rows - 180 seats)	S5	120	2.0m	30	rp-spread-4-groups	normal	998	998.0	85	0	929.0	4831.0
1476	A320 (30 rows - 180 seats)	S5	120	2.0m	30	rp-spread-5-groups	normal	965	964.0	81	0	481.0	4004.0
1477	A320 (30 rows - 180 seats)	S5	120	2.0m	30	rp-spread-6-groups	normal	990	991.0	79	0	522.0	3165.0
1478	A320 (30 rows - 180 seats)	S5	120	2.0m	30	rp-steep-4-groups	normal	1013	1013.0	77	0	869.0	4140.0
1479	A320 (30 rows - 180 seats)	S5	120	2.0m	30	rp-steep-5-groups	normal	992	992.0	79	0	475.0	3430.0
1480	A320 (30 rows - 180 seats)	S5	120	2.0m	30	rp-steep-6-groups	normal	982	983.0	77	0	411.0	3012.0
1481	A320 (30 rows - 180 seats)	S5	120	2.0m	30	rp-2-groups	normal	1004	1002.0	81	0	2065.0	6599.0
1482	A320 (30 rows - 180 seats)	S5	120	2.0m	30	rp-3-groups	normal	1003	1002.0	84	0	1241.0	4967.0
1483	A320 (30 rows - 180 seats)	S5	120	2.0m	30	rp-spread-4-groups	normal	960	960.0	78	0	839.0	4636.0
1485	A320 (30 rows - 180 seats)	S5	120	2.0m	30	rp-spread-6-groups	normal	972	973.0	81	0	448.0	3301.0
1484	A320 (30 rows - 180 seats)	S5	120	2.0m	30	rp-spread-5-groups	normal	985	984.0	85	0	576.0	3838.0
1486	A320 (30 rows - 180 seats)	S5	120	2.0m	30	rp-steep-4-groups	normal	931	931.0	78	0	729.0	4390.0
1487	A320 (30 rows - 180 seats)	S5	120	2.0m	30	rp-steep-5-groups	normal	980	980.0	85	0	526.0	3332.0
1489	A320 (30 rows - 180 seats)	S5	120	2.0m	30	rp-2-groups	normal	965	963.0	79	0	2406.0	6677.0
1488	A320 (30 rows - 180 seats)	S5	120	2.0m	30	rp-steep-6-groups	normal	1008	1008.0	84	0	445.0	2913.0
1490	A320 (30 rows - 180 seats)	S5	120	2.0m	30	rp-3-groups	normal	974	974.0	86	0	1201.0	4990.0
1491	A320 (30 rows - 180 seats)	S5	120	2.0m	30	rp-spread-4-groups	normal	986	985.0	84	0	980.0	4699.0
1492	A320 (30 rows - 180 seats)	S5	120	2.0m	30	rp-spread-5-groups	normal	983	982.0	82	0	554.0	3719.0
1493	A320 (30 rows - 180 seats)	S5	120	2.0m	30	rp-spread-6-groups	normal	978	979.0	84	0	450.0	3364.0
1495	A320 (30 rows - 180 seats)	S5	120	2.0m	30	rp-steep-5-groups	normal	964	963.0	78	0	619.0	3421.0
1494	A320 (30 rows - 180 seats)	S5	120	2.0m	30	rp-steep-4-groups	normal	994	994.0	83	0	890.0	4293.0
1496	A320 (30 rows - 180 seats)	S5	120	2.0m	30	rp-steep-6-groups	normal	977	978.0	76	0	452.0	3053.0
1497	A320 (30 rows - 180 seats)	S5	120	2.0m	30	rp-2-groups	normal	944	942.0	86	0	1847.0	6862.0
1498	A320 (30 rows - 180 seats)	S5	120	2.0m	30	rp-3-groups	normal	1006	1006.0	78	0	1203.0	5747.0
1499	A320 (30 rows - 180 seats)	S5	120	2.0m	30	rp-spread-4-groups	normal	980	980.0	83	0	785.0	4819.0
1500	A320 (30 rows - 180 seats)	S5	120	2.0m	30	rp-spread-5-groups	normal	959	957.0	87	0	669.0	3683.0
1501	A320 (30 rows - 180 seats)	S5	120	2.0m	30	rp-spread-6-groups	normal	955	956.0	80	0	436.0	3326.0
1502	A320 (30 rows - 180 seats)	S5	120	2.0m	30	rp-steep-4-groups	normal	975	975.0	83	0	752.0	4226.0
1503	A320 (30 rows - 180 seats)	S5	120	2.0m	30	rp-steep-5-groups	normal	988	988.0	80	0	690.0	3596.0
1505	A320 (30 rows - 180 seats)	S5	120	2.0m	30	rp-2-groups	normal	967	964.0	79	0	2122.0	6848.0
1504	A320 (30 rows - 180 seats)	S5	120	2.0m	30	rp-steep-6-groups	normal	1028	1029.0	89	0	537.0	3053.0
1506	A320 (30 rows - 180 seats)	S5	120	2.0m	30	rp-3-groups	normal	989	988.0	78	0	1226.0	5233.0
1507	A320 (30 rows - 180 seats)	S5	120	2.0m	30	rp-spread-4-groups	normal	993	992.0	82	0	930.0	4673.0
1508	A320 (30 rows - 180 seats)	S5	120	2.0m	30	rp-spread-5-groups	normal	965	964.0	84	0	616.0	3915.0
1509	A320 (30 rows - 180 seats)	S5	120	2.0m	30	rp-spread-6-groups	normal	945	945.0	80	0	565.0	3406.0
1510	A320 (30 rows - 180 seats)	S5	120	2.0m	30	rp-steep-4-groups	normal	966	966.0	82	0	745.0	4268.0
1511	A320 (30 rows - 180 seats)	S5	120	2.0m	30	rp-steep-5-groups	normal	950	950.0	77	0	505.0	3359.0
1513	A320 (30 rows - 180 seats)	S5	120	2.0m	30	rp-2-groups	normal	983	980.0	77	0	1978.0	7047.0
1512	A320 (30 rows - 180 seats)	S5	120	2.0m	30	rp-steep-6-groups	normal	1004	1005.0	84	0	460.0	2988.0
1514	A320 (30 rows - 180 seats)	S5	120	2.0m	30	rp-3-groups	normal	966	966.0	92	0	1179.0	5683.0
1516	A320 (30 rows - 180 seats)	S5	120	2.0m	30	rp-spread-5-groups	normal	939	938.0	75	0	644.0	3840.0
1515	A320 (30 rows - 180 seats)	S5	120	2.0m	30	rp-spread-4-groups	normal	969	968.0	76	0	748.0	4837.0
1517	A320 (30 rows - 180 seats)	S5	120	2.0m	30	rp-spread-6-groups	normal	956	957.0	72	0	457.0	3234.0
1518	A320 (30 rows - 180 seats)	S5	120	2.0m	30	rp-steep-4-groups	normal	946	946.0	78	0	831.0	4539.0
1519	A320 (30 rows - 180 seats)	S5	120	2.0m	30	rp-steep-5-groups	normal	961	961.0	82	0	600.0	3602.0
1521	A320 (30 rows - 180 seats)	S5	120	2.0m	30	rp-2-groups	normal	974	972.0	81	0	2120.0	6374.0
1520	A320 (30 rows - 180 seats)	S5	120	2.0m	30	rp-steep-6-groups	normal	984	984.0	88	0	444.0	2984.0
1522	A320 (30 rows - 180 seats)	S5	120	2.0m	30	rp-3-groups	normal	995	995.0	84	0	1347.0	5415.0
1523	A320 (30 rows - 180 seats)	S5	120	2.0m	30	rp-spread-4-groups	normal	963	962.0	83	0	724.0	4595.0
1524	A320 (30 rows - 180 seats)	S5	120	2.0m	30	rp-spread-5-groups	normal	970	969.0	81	0	531.0	3865.0
1525	A320 (30 rows - 180 seats)	S5	120	2.0m	30	rp-spread-6-groups	normal	975	976.0	79	0	466.0	3295.0
1526	A320 (30 rows - 180 seats)	S5	120	2.0m	30	rp-steep-4-groups	normal	973	973.0	82	0	716.0	4052.0
1528	A320 (30 rows - 180 seats)	S5	120	2.0m	30	rp-steep-6-groups	normal	986	987.0	79	0	442.0	2799.0
1527	A320 (30 rows - 180 seats)	S5	120	2.0m	30	rp-steep-5-groups	normal	1003	1002.0	84	0	576.0	3445.0
1529	A320 (30 rows - 180 seats)	S5	120	2.0m	30	rp-2-groups	normal	945	943.0	77	0	2241.0	6380.0
1530	A320 (30 rows - 180 seats)	S5	120	2.0m	30	rp-3-groups	normal	981	981.0	80	0	1281.0	5170.0
1531	A320 (30 rows - 180 seats)	S5	120	2.0m	30	rp-spread-4-groups	normal	971	970.0	81	0	816.0	4792.0
1533	A320 (30 rows - 180 seats)	S5	120	2.0m	30	rp-spread-6-groups	normal	961	962.0	76	0	436.0	3421.0
1532	A320 (30 rows - 180 seats)	S5	120	2.0m	30	rp-spread-5-groups	normal	1013	1012.0	87	0	547.0	3906.0
1534	A320 (30 rows - 180 seats)	S5	120	2.0m	30	rp-steep-4-groups	normal	1002	1002.0	85	0	787.0	4305.0
1535	A320 (30 rows - 180 seats)	S5	120	2.0m	30	rp-steep-5-groups	normal	985	985.0	82	0	678.0	3697.0
1537	A320 (30 rows - 180 seats)	S5	120	2.0m	30	rp-2-groups	normal	964	962.0	80	0	2338.0	6573.0
1536	A320 (30 rows - 180 seats)	S5	120	2.0m	30	rp-steep-6-groups	normal	1005	1005.0	83	0	445.0	3021.0
1538	A320 (30 rows - 180 seats)	S5	120	2.0m	30	rp-3-groups	normal	973	973.0	69	0	1120.0	5500.0
1539	A320 (30 rows - 180 seats)	S5	120	2.0m	30	rp-spread-4-groups	normal	980	980.0	81	0	905.0	4484.0
1540	A320 (30 rows - 180 seats)	S5	120	2.0m	30	rp-spread-5-groups	normal	944	942.0	74	0	508.0	3834.0
1541	A320 (30 rows - 180 seats)	S5	120	2.0m	30	rp-spread-6-groups	normal	967	968.0	75	0	478.0	3427.0
1542	A320 (30 rows - 180 seats)	S5	120	2.0m	30	rp-steep-4-groups	normal	961	961.0	80	0	704.0	4452.0
1543	A320 (30 rows - 180 seats)	S5	120	2.0m	30	rp-steep-5-groups	normal	1003	1003.0	80	0	521.0	3503.0
1544	A320 (30 rows - 180 seats)	S5	120	2.0m	30	rp-steep-6-groups	normal	987	988.0	83	0	592.0	3103.0
1545	A320 (30 rows - 180 seats)	S5	120	2.0m	30	rp-2-groups	normal	977	975.0	83	0	2473.0	6658.0
1546	A320 (30 rows - 180 seats)	S5	120	2.0m	30	rp-3-groups	normal	963	963.0	79	0	1341.0	5315.0
1547	A320 (30 rows - 180 seats)	S5	120	2.0m	30	rp-spread-4-groups	normal	1003	1002.0	86	0	822.0	4690.0
1548	A320 (30 rows - 180 seats)	S5	120	2.0m	30	rp-spread-5-groups	normal	967	966.0	78	0	542.0	3849.0
1549	A320 (30 rows - 180 seats)	S5	120	2.0m	30	rp-spread-6-groups	normal	1006	1007.0	80	0	488.0	3415.0
1550	A320 (30 rows - 180 seats)	S5	120	2.0m	30	rp-steep-4-groups	normal	991	991.0	78	0	781.0	4236.0
1551	A320 (30 rows - 180 seats)	S5	120	2.0m	30	rp-steep-5-groups	normal	966	965.0	80	0	553.0	3499.0
1552	A320 (30 rows - 180 seats)	S5	120	2.0m	30	rp-steep-6-groups	normal	949	949.0	72	0	381.0	2943.0
1553	A320 (30 rows - 180 seats)	S5	120	2.0m	30	rp-2-groups	normal	1024	1022.0	86	0	2444.0	7206.0
1554	A320 (30 rows - 180 seats)	S5	120	2.0m	30	rp-3-groups	normal	958	958.0	82	0	1580.0	5690.0
1555	A320 (30 rows - 180 seats)	S5	120	2.0m	30	rp-spread-4-groups	normal	989	989.0	82	0	699.0	4757.0
1556	A320 (30 rows - 180 seats)	S5	120	2.0m	30	rp-spread-5-groups	normal	956	955.0	81	0	616.0	3980.0
1557	A320 (30 rows - 180 seats)	S5	120	2.0m	30	rp-spread-6-groups	normal	980	980.0	79	0	515.0	3457.0
1558	A320 (30 rows - 180 seats)	S5	120	2.0m	30	rp-steep-4-groups	normal	938	938.0	78	0	772.0	4026.0
1559	A320 (30 rows - 180 seats)	S5	120	2.0m	30	rp-steep-5-groups	normal	969	968.0	80	0	667.0	3655.0
1560	A320 (30 rows - 180 seats)	S5	120	2.0m	30	rp-steep-6-groups	normal	1039	1040.0	84	0	414.0	3122.0
1561	A320 (30 rows - 180 seats)	S5	120	2.0m	30	rp-2-groups	normal	1001	999.0	88	0	2363.0	6781.0
1562	A320 (30 rows - 180 seats)	S5	120	2.0m	30	rp-3-groups	normal	953	953.0	81	0	1213.0	5348.0
1563	A320 (30 rows - 180 seats)	S5	120	2.0m	30	rp-spread-4-groups	normal	1031	1031.0	79	0	875.0	4686.0
1564	A320 (30 rows - 180 seats)	S5	120	2.0m	30	rp-spread-5-groups	normal	966	965.0	80	0	478.0	3706.0
1565	A320 (30 rows - 180 seats)	S5	120	2.0m	30	rp-spread-6-groups	normal	945	946.0	81	0	453.0	3449.0
1566	A320 (30 rows - 180 seats)	S5	120	2.0m	30	rp-steep-4-groups	normal	988	989.0	83	0	703.0	4411.0
1567	A320 (30 rows - 180 seats)	S5	120	2.0m	30	rp-steep-5-groups	normal	1008	1008.0	84	0	595.0	3397.0
1568	A320 (30 rows - 180 seats)	S5	120	2.0m	30	rp-steep-6-groups	normal	997	997.0	81	0	454.0	3003.0
1569	A320 (30 rows - 180 seats)	S5	120	2.0m	30	rp-2-groups	normal	1000	998.0	74	0	2162.0	6626.0
1570	A320 (30 rows - 180 seats)	S5	120	2.0m	30	rp-3-groups	normal	986	986.0	80	0	923.0	5193.0
1571	A320 (30 rows - 180 seats)	S5	120	2.0m	30	rp-spread-4-groups	normal	971	971.0	80	0	1019.0	4529.0
1572	A320 (30 rows - 180 seats)	S5	120	2.0m	30	rp-spread-5-groups	normal	944	943.0	82	0	579.0	3905.0
1573	A320 (30 rows - 180 seats)	S5	120	2.0m	30	rp-spread-6-groups	normal	959	960.0	81	0	430.0	3431.0
1574	A320 (30 rows - 180 seats)	S5	120	2.0m	30	rp-steep-4-groups	normal	973	973.0	77	0	763.0	4283.0
1575	A320 (30 rows - 180 seats)	S5	120	2.0m	30	rp-steep-5-groups	normal	982	981.0	86	0	587.0	3599.0
1576	A320 (30 rows - 180 seats)	S5	120	2.0m	30	rp-steep-6-groups	normal	997	998.0	86	0	408.0	2925.0
1577	A320 (30 rows - 180 seats)	S5	120	2.0m	30	rp-2-groups	normal	990	988.0	82	0	2054.0	6220.0
1578	A320 (30 rows - 180 seats)	S5	120	2.0m	30	rp-3-groups	normal	955	955.0	79	0	1133.0	5043.0
1579	A320 (30 rows - 180 seats)	S5	120	2.0m	30	rp-spread-4-groups	normal	1006	1006.0	84	0	905.0	4829.0
1580	A320 (30 rows - 180 seats)	S5	120	2.0m	30	rp-spread-5-groups	normal	929	928.0	73	0	597.0	3637.0
1581	A320 (30 rows - 180 seats)	S5	120	2.0m	30	rp-spread-6-groups	normal	974	975.0	82	0	507.0	3652.0
1582	A320 (30 rows - 180 seats)	S5	120	2.0m	30	rp-steep-4-groups	normal	981	982.0	80	0	768.0	4171.0
1583	A320 (30 rows - 180 seats)	S5	120	2.0m	30	rp-steep-5-groups	normal	975	975.0	75	0	597.0	3436.0
1584	A320 (30 rows - 180 seats)	S5	120	2.0m	30	rp-steep-6-groups	normal	976	976.0	82	0	393.0	3248.0
1585	A320 (30 rows - 180 seats)	S5	120	2.0m	30	rp-2-groups	normal	963	961.0	79	0	2480.0	7079.0
1586	A320 (30 rows - 180 seats)	S5	120	2.0m	30	rp-3-groups	normal	979	978.0	76	0	1562.0	4828.0
1587	A320 (30 rows - 180 seats)	S5	120	2.0m	30	rp-spread-4-groups	normal	967	967.0	77	0	780.0	4444.0
1588	A320 (30 rows - 180 seats)	S5	120	2.0m	30	rp-spread-5-groups	normal	937	936.0	79	0	624.0	3927.0
1589	A320 (30 rows - 180 seats)	S5	120	2.0m	30	rp-spread-6-groups	normal	965	966.0	80	0	394.0	3359.0
1590	A320 (30 rows - 180 seats)	S5	120	2.0m	30	rp-steep-4-groups	normal	1001	1001.0	90	0	826.0	4325.0
1591	A320 (30 rows - 180 seats)	S5	120	2.0m	30	rp-steep-5-groups	normal	970	970.0	78	0	590.0	3315.0
1592	A320 (30 rows - 180 seats)	S5	120	2.0m	30	rp-steep-6-groups	normal	977	978.0	79	0	499.0	3070.0
1593	A320 (30 rows - 180 seats)	S5	120	2.0m	30	rp-2-groups	normal	1012	1009.0	85	0	2626.0	6798.0
1594	A320 (30 rows - 180 seats)	S5	120	2.0m	30	rp-3-groups	normal	976	976.0	78	0	1229.0	5087.0
1595	A320 (30 rows - 180 seats)	S5	120	2.0m	30	rp-spread-4-groups	normal	970	970.0	77	0	825.0	4501.0
1596	A320 (30 rows - 180 seats)	S5	120	2.0m	30	rp-spread-5-groups	normal	1008	1007.0	83	0	628.0	3803.0
1598	A320 (30 rows - 180 seats)	S5	120	2.0m	30	rp-steep-4-groups	normal	970	970.0	83	0	782.0	4338.0
1597	A320 (30 rows - 180 seats)	S5	120	2.0m	30	rp-spread-6-groups	normal	1004	1005.0	79	0	314.0	3596.0
1599	A320 (30 rows - 180 seats)	S5	120	2.0m	30	rp-steep-5-groups	normal	966	966.0	80	0	529.0	3529.0
1600	A320 (30 rows - 180 seats)	S5	120	2.0m	30	rp-steep-6-groups	normal	957	957.0	75	0	442.0	2947.0
1601	A320 (30 rows - 180 seats)	S5	120	2.0m	30	rp-2-groups	normal	990	987.0	81	0	2357.0	7033.0
1602	A320 (30 rows - 180 seats)	S5	120	2.0m	30	rp-3-groups	normal	998	997.0	80	0	1442.0	5110.0
1603	A320 (30 rows - 180 seats)	S5	120	2.0m	30	rp-spread-4-groups	normal	1003	1002.0	78	0	808.0	4485.0
1604	A320 (30 rows - 180 seats)	S5	120	2.0m	30	rp-spread-5-groups	normal	940	938.0	78	0	648.0	3819.0
1605	A320 (30 rows - 180 seats)	S5	120	2.0m	30	rp-spread-6-groups	normal	975	975.0	85	0	514.0	3432.0
1606	A320 (30 rows - 180 seats)	S5	120	2.0m	30	rp-steep-4-groups	normal	981	981.0	74	0	870.0	4380.0
1607	A320 (30 rows - 180 seats)	S5	120	2.0m	30	rp-steep-5-groups	normal	1011	1011.0	81	0	616.0	3622.0
1608	A320 (30 rows - 180 seats)	S5	120	2.0m	30	rp-steep-6-groups	normal	982	983.0	82	0	362.0	2971.0
1609	A320 (30 rows - 180 seats)	S5	120	2.0m	30	rp-2-groups	normal	1016	1014.0	81	0	2062.0	7389.0
1610	A320 (30 rows - 180 seats)	S5	120	2.0m	30	rp-3-groups	normal	981	981.0	88	0	1198.0	5106.0
1611	A320 (30 rows - 180 seats)	S5	120	2.0m	30	rp-spread-4-groups	normal	941	941.0	72	0	712.0	4628.0
1612	A320 (30 rows - 180 seats)	S5	120	2.0m	30	rp-spread-5-groups	normal	965	964.0	82	0	641.0	3841.0
1613	A320 (30 rows - 180 seats)	S5	120	2.0m	30	rp-spread-6-groups	normal	960	960.0	76	0	456.0	3230.0
1614	A320 (30 rows - 180 seats)	S5	120	2.0m	30	rp-steep-4-groups	normal	975	975.0	80	0	762.0	4194.0
1615	A320 (30 rows - 180 seats)	S5	120	2.0m	30	rp-steep-5-groups	normal	1010	1010.0	84	0	626.0	3651.0
1616	A320 (30 rows - 180 seats)	S5	120	2.0m	30	rp-steep-6-groups	normal	989	989.0	83	0	470.0	2907.0
1617	A320 (30 rows - 180 seats)	S5	120	2.0m	30	rp-2-groups	normal	1015	1013.0	80	0	2637.0	7189.0
1618	A320 (30 rows - 180 seats)	S5	120	2.0m	30	rp-3-groups	normal	978	977.0	82	0	1246.0	4985.0
1619	A320 (30 rows - 180 seats)	S5	120	2.0m	30	rp-spread-4-groups	normal	991	990.0	80	0	845.0	4618.0
1620	A320 (30 rows - 180 seats)	S5	120	2.0m	30	rp-spread-5-groups	normal	964	963.0	82	0	589.0	4041.0
1621	A320 (30 rows - 180 seats)	S5	120	2.0m	30	rp-spread-6-groups	normal	988	989.0	80	0	529.0	3433.0
1622	A320 (30 rows - 180 seats)	S5	120	2.0m	30	rp-steep-4-groups	normal	969	969.0	76	0	828.0	4254.0
1623	A320 (30 rows - 180 seats)	S5	120	2.0m	30	rp-steep-5-groups	normal	1009	1009.0	80	0	653.0	3316.0
1625	A320 (30 rows - 180 seats)	S5	120	2.0m	30	rp-2-groups	normal	979	977.0	77	0	2478.0	6567.0
1624	A320 (30 rows - 180 seats)	S5	120	2.0m	30	rp-steep-6-groups	normal	985	985.0	79	0	487.0	3139.0
1626	A320 (30 rows - 180 seats)	S5	120	2.0m	30	rp-3-groups	normal	979	978.0	81	0	1367.0	5451.0
1627	A320 (30 rows - 180 seats)	S5	120	2.0m	30	rp-spread-4-groups	normal	981	981.0	80	0	856.0	4738.0
1628	A320 (30 rows - 180 seats)	S5	120	2.0m	30	rp-spread-5-groups	normal	1001	1000.0	78	0	695.0	3896.0
1629	A320 (30 rows - 180 seats)	S5	120	2.0m	30	rp-spread-6-groups	normal	952	952.0	83	0	547.0	3406.0
1630	A320 (30 rows - 180 seats)	S5	120	2.0m	30	rp-steep-4-groups	normal	984	984.0	82	0	768.0	4490.0
1633	A320 (30 rows - 180 seats)	S5	120	2.0m	30	rp-2-groups	normal	988	986.0	83	0	2172.0	6553.0
1631	A320 (30 rows - 180 seats)	S5	120	2.0m	30	rp-steep-5-groups	normal	1014	1013.0	85	0	631.0	3474.0
1632	A320 (30 rows - 180 seats)	S5	120	2.0m	30	rp-steep-6-groups	normal	976	976.0	84	0	379.0	2915.0
1634	A320 (30 rows - 180 seats)	S5	120	2.0m	30	rp-3-groups	normal	969	969.0	84	0	1537.0	5374.0
1635	A320 (30 rows - 180 seats)	S5	120	2.0m	30	rp-spread-4-groups	normal	971	971.0	81	0	778.0	4647.0
1637	A320 (30 rows - 180 seats)	S5	120	2.0m	30	rp-spread-6-groups	normal	974	975.0	74	0	466.0	3469.0
1636	A320 (30 rows - 180 seats)	S5	120	2.0m	30	rp-spread-5-groups	normal	970	969.0	85	0	656.0	3782.0
1638	A320 (30 rows - 180 seats)	S5	120	2.0m	30	rp-steep-4-groups	normal	952	952.0	79	0	915.0	4165.0
1641	A320 (30 rows - 180 seats)	S5	120	2.0m	30	rp-2-groups	normal	990	988.0	84	0	2206.0	6840.0
1639	A320 (30 rows - 180 seats)	S5	120	2.0m	30	rp-steep-5-groups	normal	976	976.0	83	0	581.0	3669.0
1640	A320 (30 rows - 180 seats)	S5	120	2.0m	30	rp-steep-6-groups	normal	988	988.0	79	0	457.0	2881.0
1642	A320 (30 rows - 180 seats)	S5	120	2.0m	30	rp-3-groups	normal	989	989.0	85	0	1283.0	5483.0
1643	A320 (30 rows - 180 seats)	S5	120	2.0m	30	rp-spread-4-groups	normal	983	983.0	89	0	791.0	4717.0
1644	A320 (30 rows - 180 seats)	S5	120	2.0m	30	rp-spread-5-groups	normal	974	973.0	80	0	611.0	3791.0
1645	A320 (30 rows - 180 seats)	S5	120	2.0m	30	rp-spread-6-groups	normal	966	967.0	84	0	472.0	3285.0
1646	A320 (30 rows - 180 seats)	S5	120	2.0m	30	rp-steep-4-groups	normal	960	961.0	81	0	767.0	4262.0
1647	A320 (30 rows - 180 seats)	S5	120	2.0m	30	rp-steep-5-groups	normal	956	955.0	86	0	577.0	3226.0
1648	A320 (30 rows - 180 seats)	S5	120	2.0m	30	rp-steep-6-groups	normal	991	992.0	84	0	495.0	3090.0
1649	A320 (30 rows - 180 seats)	S5	120	2.0m	30	rp-2-groups	normal	961	959.0	80	0	2503.0	6441.0
1650	A320 (30 rows - 180 seats)	S5	120	2.0m	30	rp-3-groups	normal	954	954.0	76	0	1073.0	5065.0
1651	A320 (30 rows - 180 seats)	S5	120	2.0m	30	rp-spread-4-groups	normal	998	998.0	79	0	943.0	4386.0
1653	A320 (30 rows - 180 seats)	S5	120	2.0m	30	rp-spread-6-groups	normal	984	985.0	84	0	475.0	3443.0
1652	A320 (30 rows - 180 seats)	S5	120	2.0m	30	rp-spread-5-groups	normal	993	992.0	77	0	499.0	3670.0
1654	A320 (30 rows - 180 seats)	S5	120	2.0m	30	rp-steep-4-groups	normal	968	969.0	79	0	824.0	4412.0
1655	A320 (30 rows - 180 seats)	S5	120	2.0m	30	rp-steep-5-groups	normal	945	945.0	77	0	509.0	3281.0
1657	A320 (30 rows - 180 seats)	S5	120	2.0m	30	rp-2-groups	normal	990	987.0	83	0	2673.0	6442.0
1656	A320 (30 rows - 180 seats)	S5	120	2.0m	30	rp-steep-6-groups	normal	973	973.0	78	0	464.0	2905.0
1658	A320 (30 rows - 180 seats)	S5	120	2.0m	30	rp-3-groups	normal	987	987.0	72	0	1478.0	5118.0
1659	A320 (30 rows - 180 seats)	S5	120	2.0m	30	rp-spread-4-groups	normal	964	963.0	78	0	927.0	4916.0
1660	A320 (30 rows - 180 seats)	S5	120	2.0m	30	rp-spread-5-groups	normal	985	983.0	78	0	665.0	3743.0
1661	A320 (30 rows - 180 seats)	S5	120	2.0m	30	rp-spread-6-groups	normal	975	975.0	79	0	423.0	3467.0
1662	A320 (30 rows - 180 seats)	S5	120	2.0m	30	rp-steep-4-groups	normal	1037	1037.0	83	0	815.0	4359.0
1663	A320 (30 rows - 180 seats)	S5	120	2.0m	30	rp-steep-5-groups	normal	945	945.0	73	0	535.0	3203.0
1664	A320 (30 rows - 180 seats)	S5	120	2.0m	30	rp-steep-6-groups	normal	954	955.0	72	0	397.0	2842.0
1665	A320 (30 rows - 180 seats)	S5	120	2.0m	30	rp-2-groups	normal	1002	999.0	82	0	2216.0	6636.0
1666	A320 (30 rows - 180 seats)	S5	120	2.0m	30	rp-3-groups	normal	974	974.0	79	0	1149.0	5404.0
1667	A320 (30 rows - 180 seats)	S5	120	2.0m	30	rp-spread-4-groups	normal	995	995.0	80	0	913.0	4917.0
1668	A320 (30 rows - 180 seats)	S5	120	2.0m	30	rp-spread-5-groups	normal	956	954.0	78	0	543.0	3725.0
1669	A320 (30 rows - 180 seats)	S5	120	2.0m	30	rp-spread-6-groups	normal	990	991.0	79	0	431.0	3273.0
1670	A320 (30 rows - 180 seats)	S5	120	2.0m	30	rp-steep-4-groups	normal	969	969.0	81	0	829.0	3968.0
1671	A320 (30 rows - 180 seats)	S5	120	2.0m	30	rp-steep-5-groups	normal	995	995.0	82	0	595.0	3631.0
1672	A320 (30 rows - 180 seats)	S5	120	2.0m	30	rp-steep-6-groups	normal	968	969.0	77	0	376.0	3024.0
1673	A320 (30 rows - 180 seats)	S5	120	2.0m	30	rp-2-groups	normal	1007	1005.0	75	0	2217.0	7128.0
1674	A320 (30 rows - 180 seats)	S5	120	2.0m	30	rp-3-groups	normal	1007	1007.0	78	0	1431.0	5014.0
1675	A320 (30 rows - 180 seats)	S5	120	2.0m	30	rp-spread-4-groups	normal	941	941.0	82	0	763.0	4603.0
1676	A320 (30 rows - 180 seats)	S5	120	2.0m	30	rp-spread-5-groups	normal	941	939.0	74	0	617.0	3623.0
1677	A320 (30 rows - 180 seats)	S5	120	2.0m	30	rp-spread-6-groups	normal	957	958.0	83	0	427.0	3449.0
1678	A320 (30 rows - 180 seats)	S5	120	2.0m	30	rp-steep-4-groups	normal	935	935.0	78	0	793.0	4005.0
1679	A320 (30 rows - 180 seats)	S5	120	2.0m	30	rp-steep-5-groups	normal	963	963.0	78	0	651.0	3761.0
1680	A320 (30 rows - 180 seats)	S5	120	2.0m	30	rp-steep-6-groups	normal	956	957.0	76	0	370.0	2900.0
1681	A320 (30 rows - 180 seats)	S5	120	2.0m	30	rp-2-groups	normal	991	988.0	84	0	1787.0	6942.0
1682	A320 (30 rows - 180 seats)	S5	120	2.0m	30	rp-3-groups	normal	994	994.0	88	0	1211.0	5154.0
1683	A320 (30 rows - 180 seats)	S5	120	2.0m	30	rp-spread-4-groups	normal	1003	1003.0	87	0	918.0	4534.0
1684	A320 (30 rows - 180 seats)	S5	120	2.0m	30	rp-spread-5-groups	normal	966	965.0	80	0	545.0	3584.0
1685	A320 (30 rows - 180 seats)	S5	120	2.0m	30	rp-spread-6-groups	normal	991	992.0	85	0	451.0	3213.0
1686	A320 (30 rows - 180 seats)	S5	120	2.0m	30	rp-steep-4-groups	normal	949	949.0	79	0	785.0	4224.0
1687	A320 (30 rows - 180 seats)	S5	120	2.0m	30	rp-steep-5-groups	normal	976	976.0	80	0	649.0	3668.0
1689	A320 (30 rows - 180 seats)	S5	120	2.0m	30	rp-2-groups	normal	1053	1051.0	91	0	2374.0	7399.0
1688	A320 (30 rows - 180 seats)	S5	120	2.0m	30	rp-steep-6-groups	normal	968	968.0	85	0	489.0	2916.0
1690	A320 (30 rows - 180 seats)	S5	120	2.0m	30	rp-3-groups	normal	946	946.0	82	0	1197.0	5509.0
1691	A320 (30 rows - 180 seats)	S5	120	2.0m	30	rp-spread-4-groups	normal	956	955.0	82	0	916.0	4355.0
1692	A320 (30 rows - 180 seats)	S5	120	2.0m	30	rp-spread-5-groups	normal	953	952.0	77	0	634.0	3795.0
1693	A320 (30 rows - 180 seats)	S5	120	2.0m	30	rp-spread-6-groups	normal	950	951.0	83	0	462.0	3428.0
1694	A320 (30 rows - 180 seats)	S5	120	2.0m	30	rp-steep-4-groups	normal	997	997.0	84	0	708.0	4083.0
1695	A320 (30 rows - 180 seats)	S5	120	2.0m	30	rp-steep-5-groups	normal	959	958.0	84	0	617.0	3257.0
1696	A320 (30 rows - 180 seats)	S5	120	2.0m	30	rp-steep-6-groups	normal	970	971.0	74	0	435.0	2970.0
1697	A320 (30 rows - 180 seats)	S5	120	2.0m	30	rp-2-groups	normal	1001	999.0	82	0	2729.0	7054.0
1698	A320 (30 rows - 180 seats)	S5	120	2.0m	30	rp-3-groups	normal	1007	1007.0	83	0	1393.0	5139.0
1699	A320 (30 rows - 180 seats)	S5	120	2.0m	30	rp-spread-4-groups	normal	951	951.0	79	0	834.0	4507.0
1700	A320 (30 rows - 180 seats)	S5	120	2.0m	30	rp-spread-5-groups	normal	997	995.0	76	0	653.0	3834.0
1701	A320 (30 rows - 180 seats)	S5	120	2.0m	30	rp-spread-6-groups	normal	992	993.0	88	0	443.0	3774.0
1702	A320 (30 rows - 180 seats)	S5	120	2.0m	30	rp-steep-4-groups	normal	968	968.0	85	0	875.0	4345.0
1703	A320 (30 rows - 180 seats)	S5	120	2.0m	30	rp-steep-5-groups	normal	971	971.0	83	0	624.0	3620.0
1705	A320 (30 rows - 180 seats)	S5	120	2.0m	30	rp-2-groups	normal	951	949.0	75	0	2118.0	6607.0
1704	A320 (30 rows - 180 seats)	S5	120	2.0m	30	rp-steep-6-groups	normal	1007	1008.0	84	0	491.0	2936.0
1706	A320 (30 rows - 180 seats)	S5	120	2.0m	30	rp-3-groups	normal	993	992.0	80	0	927.0	5293.0
1707	A320 (30 rows - 180 seats)	S5	120	2.0m	30	rp-spread-4-groups	normal	969	969.0	82	0	820.0	4838.0
1708	A320 (30 rows - 180 seats)	S5	120	2.0m	30	rp-spread-5-groups	normal	955	954.0	87	0	614.0	3601.0
1709	A320 (30 rows - 180 seats)	S5	120	2.0m	30	rp-spread-6-groups	normal	988	989.0	84	0	493.0	3314.0
1711	A320 (30 rows - 180 seats)	S5	120	2.0m	30	rp-steep-5-groups	normal	1005	1005.0	82	0	611.0	3658.0
1710	A320 (30 rows - 180 seats)	S5	120	2.0m	30	rp-steep-4-groups	normal	974	975.0	82	0	895.0	4447.0
1712	A320 (30 rows - 180 seats)	S5	120	2.0m	30	rp-steep-6-groups	normal	987	988.0	88	0	484.0	3079.0
1713	A320 (30 rows - 180 seats)	S5	120	2.0m	30	rp-2-groups	normal	994	991.0	84	0	1946.0	6792.0
1714	A320 (30 rows - 180 seats)	S5	120	2.0m	30	rp-3-groups	normal	985	985.0	85	0	1284.0	5451.0
1715	A320 (30 rows - 180 seats)	S5	120	2.0m	30	rp-spread-4-groups	normal	979	979.0	81	0	735.0	4491.0
1716	A320 (30 rows - 180 seats)	S5	120	2.0m	30	rp-spread-5-groups	normal	983	982.0	79	0	622.0	3948.0
1717	A320 (30 rows - 180 seats)	S5	120	2.0m	30	rp-spread-6-groups	normal	972	972.0	80	0	470.0	3377.0
1718	A320 (30 rows - 180 seats)	S5	120	2.0m	30	rp-steep-4-groups	normal	977	977.0	80	0	910.0	4287.0
1721	A320 (30 rows - 180 seats)	S5	120	2.0m	30	rp-2-groups	normal	952	950.0	86	0	2610.0	7061.0
1719	A320 (30 rows - 180 seats)	S5	120	2.0m	30	rp-steep-5-groups	normal	1002	1001.0	85	0	606.0	3667.0
1720	A320 (30 rows - 180 seats)	S5	120	2.0m	30	rp-steep-6-groups	normal	1023	1023.0	86	0	541.0	2863.0
1722	A320 (30 rows - 180 seats)	S5	120	2.0m	30	rp-3-groups	normal	957	957.0	77	0	1081.0	5147.0
1723	A320 (30 rows - 180 seats)	S5	120	2.0m	30	rp-spread-4-groups	normal	966	965.0	76	0	768.0	4841.0
1724	A320 (30 rows - 180 seats)	S5	120	2.0m	30	rp-spread-5-groups	normal	1012	1011.0	92	0	584.0	3785.0
1725	A320 (30 rows - 180 seats)	S5	120	2.0m	30	rp-spread-6-groups	normal	963	963.0	84	0	484.0	3453.0
1727	A320 (30 rows - 180 seats)	S5	120	2.0m	30	rp-steep-5-groups	normal	926	925.0	77	0	617.0	3608.0
1726	A320 (30 rows - 180 seats)	S5	120	2.0m	30	rp-steep-4-groups	normal	984	984.0	78	0	693.0	4297.0
1729	A320 (30 rows - 180 seats)	S5	120	2.0m	30	rp-2-groups	normal	963	961.0	79	0	2493.0	6838.0
1728	A320 (30 rows - 180 seats)	S5	120	2.0m	30	rp-steep-6-groups	normal	975	976.0	80	0	461.0	3100.0
1731	A320 (30 rows - 180 seats)	S5	120	2.0m	30	rp-spread-4-groups	normal	973	973.0	88	0	865.0	5025.0
1730	A320 (30 rows - 180 seats)	S5	120	2.0m	30	rp-3-groups	normal	1028	1028.0	82	0	1355.0	5274.0
1732	A320 (30 rows - 180 seats)	S5	120	2.0m	30	rp-spread-5-groups	normal	968	967.0	86	0	551.0	3749.0
1733	A320 (30 rows - 180 seats)	S5	120	2.0m	30	rp-spread-6-groups	normal	979	980.0	88	0	415.0	3547.0
1734	A320 (30 rows - 180 seats)	S5	120	2.0m	30	rp-steep-4-groups	normal	979	979.0	82	0	790.0	4262.0
1735	A320 (30 rows - 180 seats)	S5	120	2.0m	30	rp-steep-5-groups	normal	1014	1013.0	84	0	830.0	3452.0
1736	A320 (30 rows - 180 seats)	S5	120	2.0m	30	rp-steep-6-groups	normal	967	968.0	79	0	507.0	2880.0
1737	A320 (30 rows - 180 seats)	S5	120	2.0m	30	rp-2-groups	normal	963	961.0	80	0	2018.0	6827.0
1738	A320 (30 rows - 180 seats)	S5	120	2.0m	30	rp-3-groups	normal	973	972.0	80	0	1203.0	5456.0
1739	A320 (30 rows - 180 seats)	S5	120	2.0m	30	rp-spread-4-groups	normal	940	939.0	74	0	762.0	4530.0
1740	A320 (30 rows - 180 seats)	S5	120	2.0m	30	rp-spread-5-groups	normal	950	948.0	81	0	691.0	3806.0
1741	A320 (30 rows - 180 seats)	S5	120	2.0m	30	rp-spread-6-groups	normal	966	967.0	73	0	488.0	3544.0
1742	A320 (30 rows - 180 seats)	S5	120	2.0m	30	rp-steep-4-groups	normal	985	985.0	84	0	764.0	4529.0
1743	A320 (30 rows - 180 seats)	S5	120	2.0m	30	rp-steep-5-groups	normal	985	984.0	81	0	608.0	3629.0
1744	A320 (30 rows - 180 seats)	S5	120	2.0m	30	rp-steep-6-groups	normal	973	973.0	77	0	363.0	2920.0
1745	A320 (30 rows - 180 seats)	S5	120	2.0m	30	rp-2-groups	normal	986	983.0	84	0	1964.0	7230.0
1746	A320 (30 rows - 180 seats)	S5	120	2.0m	30	rp-3-groups	normal	1010	1009.0	82	0	1381.0	5685.0
1747	A320 (30 rows - 180 seats)	S5	120	2.0m	30	rp-spread-4-groups	normal	990	990.0	79	0	811.0	4512.0
1748	A320 (30 rows - 180 seats)	S5	120	2.0m	30	rp-spread-5-groups	normal	968	967.0	77	0	480.0	3854.0
1749	A320 (30 rows - 180 seats)	S5	120	2.0m	30	rp-spread-6-groups	normal	974	975.0	80	0	448.0	3206.0
1750	A320 (30 rows - 180 seats)	S5	120	2.0m	30	rp-steep-4-groups	normal	968	968.0	82	0	906.0	4042.0
1751	A320 (30 rows - 180 seats)	S5	120	2.0m	30	rp-steep-5-groups	normal	952	952.0	80	0	558.0	3503.0
1752	A320 (30 rows - 180 seats)	S5	120	2.0m	30	rp-steep-6-groups	normal	1009	1010.0	84	0	422.0	2809.0
1753	A320 (30 rows - 180 seats)	S5	120	2.0m	30	rp-2-groups	normal	987	985.0	82	0	2364.0	7257.0
1754	A320 (30 rows - 180 seats)	S5	120	2.0m	30	rp-3-groups	normal	981	981.0	86	0	1146.0	5412.0
1755	A320 (30 rows - 180 seats)	S5	120	2.0m	30	rp-spread-4-groups	normal	970	970.0	84	0	756.0	4681.0
1756	A320 (30 rows - 180 seats)	S5	120	2.0m	30	rp-spread-5-groups	normal	945	944.0	79	0	569.0	3657.0
1757	A320 (30 rows - 180 seats)	S5	120	2.0m	30	rp-spread-6-groups	normal	971	971.0	82	0	398.0	3416.0
1758	A320 (30 rows - 180 seats)	S5	120	2.0m	30	rp-steep-4-groups	normal	1002	1002.0	86	0	800.0	4449.0
1759	A320 (30 rows - 180 seats)	S5	120	2.0m	30	rp-steep-5-groups	normal	989	989.0	76	0	570.0	3394.0
1761	A320 (30 rows - 180 seats)	S5	120	2.0m	30	rp-2-groups	normal	969	967.0	76	0	2170.0	6981.0
1760	A320 (30 rows - 180 seats)	S5	120	2.0m	30	rp-steep-6-groups	normal	985	985.0	80	0	491.0	3029.0
1762	A320 (30 rows - 180 seats)	S5	120	2.0m	30	rp-3-groups	normal	972	972.0	77	0	1165.0	5106.0
1763	A320 (30 rows - 180 seats)	S5	120	2.0m	30	rp-spread-4-groups	normal	1021	1021.0	86	0	1041.0	5083.0
1765	A320 (30 rows - 180 seats)	S5	120	2.0m	30	rp-spread-6-groups	normal	966	966.0	70	0	441.0	3259.0
1764	A320 (30 rows - 180 seats)	S5	120	2.0m	30	rp-spread-5-groups	normal	973	972.0	80	0	567.0	3504.0
1766	A320 (30 rows - 180 seats)	S5	120	2.0m	30	rp-steep-4-groups	normal	966	967.0	84	0	677.0	4269.0
1767	A320 (30 rows - 180 seats)	S5	120	2.0m	30	rp-steep-5-groups	normal	1007	1006.0	87	0	649.0	3606.0
1768	A320 (30 rows - 180 seats)	S5	120	2.0m	30	rp-steep-6-groups	normal	973	973.0	80	0	474.0	2948.0
1769	A320 (30 rows - 180 seats)	S5	120	2.0m	30	rp-2-groups	normal	1039	1037.0	84	0	1836.0	6995.0
1770	A320 (30 rows - 180 seats)	S5	120	2.0m	30	rp-3-groups	normal	982	981.0	87	0	1439.0	5454.0
1771	A320 (30 rows - 180 seats)	S5	120	2.0m	30	rp-spread-4-groups	normal	992	992.0	82	0	811.0	4885.0
1772	A320 (30 rows - 180 seats)	S5	120	2.0m	30	rp-spread-5-groups	normal	975	974.0	79	0	548.0	3720.0
1773	A320 (30 rows - 180 seats)	S5	120	2.0m	30	rp-spread-6-groups	normal	975	976.0	83	0	517.0	3536.0
1774	A320 (30 rows - 180 seats)	S5	120	2.0m	30	rp-steep-4-groups	normal	1003	1003.0	82	0	763.0	4421.0
1775	A320 (30 rows - 180 seats)	S5	120	2.0m	30	rp-steep-5-groups	normal	987	986.0	75	0	668.0	3368.0
1776	A320 (30 rows - 180 seats)	S5	120	2.0m	30	rp-steep-6-groups	normal	978	979.0	85	0	394.0	2932.0
1777	A320 (30 rows - 180 seats)	S5	120	2.0m	30	rp-2-groups	normal	1051	1049.0	81	0	2459.0	7482.0
1778	A320 (30 rows - 180 seats)	S5	120	2.0m	30	rp-3-groups	normal	996	996.0	88	0	1602.0	5579.0
1779	A320 (30 rows - 180 seats)	S5	120	2.0m	30	rp-spread-4-groups	normal	1005	1005.0	85	0	759.0	4853.0
1780	A320 (30 rows - 180 seats)	S5	120	2.0m	30	rp-spread-5-groups	normal	981	980.0	81	0	416.0	4020.0
1781	A320 (30 rows - 180 seats)	S5	120	2.0m	30	rp-spread-6-groups	normal	957	958.0	79	0	522.0	3186.0
1782	A320 (30 rows - 180 seats)	S5	120	2.0m	30	rp-steep-4-groups	normal	973	973.0	76	0	907.0	4282.0
1783	A320 (30 rows - 180 seats)	S5	120	2.0m	30	rp-steep-5-groups	normal	982	982.0	73	0	650.0	3292.0
1784	A320 (30 rows - 180 seats)	S5	120	2.0m	30	rp-steep-6-groups	normal	996	997.0	75	0	436.0	2640.0
1785	A320 (30 rows - 180 seats)	S5	120	2.0m	30	rp-2-groups	normal	941	938.0	79	0	2449.0	6738.0
1786	A320 (30 rows - 180 seats)	S5	120	2.0m	30	rp-3-groups	normal	1010	1010.0	76	0	1292.0	5283.0
1787	A320 (30 rows - 180 seats)	S5	120	2.0m	30	rp-spread-4-groups	normal	946	946.0	74	0	836.0	4649.0
1788	A320 (30 rows - 180 seats)	S5	120	2.0m	30	rp-spread-5-groups	normal	956	954.0	76	0	710.0	3827.0
1789	A320 (30 rows - 180 seats)	S5	120	2.0m	30	rp-spread-6-groups	normal	932	933.0	81	0	471.0	3320.0
1790	A320 (30 rows - 180 seats)	S5	120	2.0m	30	rp-steep-4-groups	normal	974	974.0	79	0	820.0	4300.0
1791	A320 (30 rows - 180 seats)	S5	120	2.0m	30	rp-steep-5-groups	normal	1006	1006.0	85	0	557.0	3489.0
1793	A320 (30 rows - 180 seats)	S5	120	2.0m	30	rp-2-groups	normal	948	946.0	72	0	2368.0	6761.0
1792	A320 (30 rows - 180 seats)	S5	120	2.0m	30	rp-steep-6-groups	normal	1008	1009.0	78	0	411.0	3001.0
1794	A320 (30 rows - 180 seats)	S5	120	2.0m	30	rp-3-groups	normal	973	973.0	85	0	1142.0	5461.0
1795	A320 (30 rows - 180 seats)	S5	120	2.0m	30	rp-spread-4-groups	normal	958	958.0	76	0	787.0	4682.0
1796	A320 (30 rows - 180 seats)	S5	120	2.0m	30	rp-spread-5-groups	normal	991	990.0	95	0	566.0	3783.0
1797	A320 (30 rows - 180 seats)	S5	120	2.0m	30	rp-spread-6-groups	normal	994	995.0	85	0	478.0	3569.0
1798	A320 (30 rows - 180 seats)	S5	120	2.0m	30	rp-steep-4-groups	normal	1022	1022.0	82	0	851.0	4300.0
1799	A320 (30 rows - 180 seats)	S5	120	2.0m	30	rp-steep-5-groups	normal	960	960.0	79	0	523.0	3268.0
1800	A320 (30 rows - 180 seats)	S5	120	2.0m	30	rp-steep-6-groups	normal	960	961.0	84	0	503.0	2869.0
1801	A320 (30 rows - 180 seats)	S5	120	2.0m	30	rp-2-groups	normal	996	994.0	82	0	2418.0	6338.0
1802	A320 (30 rows - 180 seats)	S5	120	2.0m	30	rp-3-groups	normal	969	969.0	76	0	1234.0	5324.0
1803	A320 (30 rows - 180 seats)	S5	120	2.0m	30	rp-spread-4-groups	normal	985	984.0	76	0	679.0	4515.0
1805	A320 (30 rows - 180 seats)	S5	120	2.0m	30	rp-spread-6-groups	normal	998	999.0	82	0	528.0	3583.0
1804	A320 (30 rows - 180 seats)	S5	120	2.0m	30	rp-spread-5-groups	normal	999	998.0	81	0	561.0	3796.0
1806	A320 (30 rows - 180 seats)	S5	120	2.0m	30	rp-steep-4-groups	normal	968	968.0	85	0	836.0	4348.0
1807	A320 (30 rows - 180 seats)	S5	120	2.0m	30	rp-steep-5-groups	normal	972	972.0	81	0	608.0	3580.0
1808	A320 (30 rows - 180 seats)	S5	120	2.0m	30	rp-steep-6-groups	normal	958	959.0	75	0	392.0	2858.0
1809	A320 (30 rows - 180 seats)	S5	120	2.0m	30	rp-2-groups	normal	1041	1039.0	76	0	2507.0	6963.0
1810	A320 (30 rows - 180 seats)	S5	120	2.0m	30	rp-3-groups	normal	1006	1006.0	82	0	1197.0	5202.0
1811	A320 (30 rows - 180 seats)	S5	120	2.0m	30	rp-spread-4-groups	normal	992	991.0	82	0	643.0	4685.0
1812	A320 (30 rows - 180 seats)	S5	120	2.0m	30	rp-spread-5-groups	normal	986	985.0	77	0	560.0	3621.0
1813	A320 (30 rows - 180 seats)	S5	120	2.0m	30	rp-spread-6-groups	normal	966	967.0	85	0	503.0	3579.0
1814	A320 (30 rows - 180 seats)	S5	120	2.0m	30	rp-steep-4-groups	normal	969	969.0	85	0	678.0	4464.0
1815	A320 (30 rows - 180 seats)	S5	120	2.0m	30	rp-steep-5-groups	normal	984	983.0	83	0	526.0	3517.0
1816	A320 (30 rows - 180 seats)	S5	120	2.0m	30	rp-steep-6-groups	normal	965	966.0	84	0	443.0	2798.0
1817	A320 (30 rows - 180 seats)	S5	120	2.0m	30	rp-2-groups	normal	1023	1021.0	79	0	2635.0	7083.0
1818	A320 (30 rows - 180 seats)	S5	120	2.0m	30	rp-3-groups	normal	964	963.0	80	0	1385.0	5315.0
1819	A320 (30 rows - 180 seats)	S5	120	2.0m	30	rp-spread-4-groups	normal	975	974.0	86	0	780.0	4899.0
1820	A320 (30 rows - 180 seats)	S5	120	2.0m	30	rp-spread-5-groups	normal	940	939.0	91	0	723.0	3701.0
1821	A320 (30 rows - 180 seats)	S5	120	2.0m	30	rp-spread-6-groups	normal	1024	1025.0	84	0	400.0	3547.0
1822	A320 (30 rows - 180 seats)	S5	120	2.0m	30	rp-steep-4-groups	normal	964	964.0	79	0	795.0	4250.0
1823	A320 (30 rows - 180 seats)	S5	120	2.0m	30	rp-steep-5-groups	normal	972	971.0	81	0	623.0	3542.0
1824	A320 (30 rows - 180 seats)	S5	120	2.0m	30	rp-steep-6-groups	normal	973	973.0	86	0	469.0	2892.0
1825	A320 (30 rows - 180 seats)	S5	120	2.0m	30	rp-2-groups	normal	1009	1007.0	83	0	2075.0	6902.0
1826	A320 (30 rows - 180 seats)	S5	120	2.0m	30	rp-3-groups	normal	956	955.0	77	0	1325.0	5159.0
1827	A320 (30 rows - 180 seats)	S5	120	2.0m	30	rp-spread-4-groups	normal	969	969.0	83	0	757.0	4537.0
1828	A320 (30 rows - 180 seats)	S5	120	2.0m	30	rp-spread-5-groups	normal	1016	1015.0	80	0	655.0	4014.0
1829	A320 (30 rows - 180 seats)	S5	120	2.0m	30	rp-spread-6-groups	normal	949	950.0	84	0	514.0	3190.0
1830	A320 (30 rows - 180 seats)	S5	120	2.0m	30	rp-steep-4-groups	normal	979	979.0	85	0	732.0	4004.0
1831	A320 (30 rows - 180 seats)	S5	120	2.0m	30	rp-steep-5-groups	normal	967	967.0	85	0	619.0	3424.0
1832	A320 (30 rows - 180 seats)	S5	120	2.0m	30	rp-steep-6-groups	normal	979	979.0	82	0	479.0	2904.0
1833	A320 (30 rows - 180 seats)	S5	120	2.0m	30	rp-2-groups	normal	959	957.0	86	0	2354.0	6578.0
1834	A320 (30 rows - 180 seats)	S5	120	2.0m	30	rp-3-groups	normal	974	974.0	76	0	961.0	5211.0
1835	A320 (30 rows - 180 seats)	S5	120	2.0m	30	rp-spread-4-groups	normal	981	980.0	78	0	782.0	5252.0
1836	A320 (30 rows - 180 seats)	S5	120	2.0m	30	rp-spread-5-groups	normal	994	993.0	76	0	607.0	3868.0
1837	A320 (30 rows - 180 seats)	S5	120	2.0m	30	rp-spread-6-groups	normal	1001	1002.0	76	0	475.0	3425.0
1838	A320 (30 rows - 180 seats)	S5	120	2.0m	30	rp-steep-4-groups	normal	980	980.0	81	0	812.0	4031.0
1839	A320 (30 rows - 180 seats)	S5	120	2.0m	30	rp-steep-5-groups	normal	1001	1000.0	87	0	613.0	3535.0
1840	A320 (30 rows - 180 seats)	S5	120	2.0m	30	rp-steep-6-groups	normal	948	949.0	78	0	498.0	3000.0
1841	A320 (30 rows - 180 seats)	S5	120	2.0m	30	rp-2-groups	normal	972	970.0	80	0	2123.0	7037.0
1842	A320 (30 rows - 180 seats)	S5	120	2.0m	30	rp-3-groups	normal	968	967.0	74	0	1184.0	5073.0
1843	A320 (30 rows - 180 seats)	S5	120	2.0m	30	rp-spread-4-groups	normal	923	923.0	76	0	786.0	4732.0
1844	A320 (30 rows - 180 seats)	S5	120	2.0m	30	rp-spread-5-groups	normal	946	945.0	81	0	606.0	3840.0
1845	A320 (30 rows - 180 seats)	S5	120	2.0m	30	rp-spread-6-groups	normal	991	992.0	80	0	442.0	3630.0
1846	A320 (30 rows - 180 seats)	S5	120	2.0m	30	rp-steep-4-groups	normal	987	987.0	77	0	801.0	4329.0
1847	A320 (30 rows - 180 seats)	S5	120	2.0m	30	rp-steep-5-groups	normal	962	961.0	79	0	632.0	3218.0
1848	A320 (30 rows - 180 seats)	S5	120	2.0m	30	rp-steep-6-groups	normal	982	983.0	80	0	447.0	2798.0
1849	A320 (30 rows - 180 seats)	S5	120	2.0m	30	rp-2-groups	normal	967	965.0	81	0	1745.0	6250.0
1850	A320 (30 rows - 180 seats)	S5	120	2.0m	30	rp-3-groups	normal	1007	1006.0	83	0	1186.0	5314.0
1851	A320 (30 rows - 180 seats)	S5	120	2.0m	30	rp-spread-4-groups	normal	983	982.0	79	0	745.0	4365.0
1852	A320 (30 rows - 180 seats)	S5	120	2.0m	30	rp-spread-5-groups	normal	930	929.0	81	0	645.0	3476.0
1853	A320 (30 rows - 180 seats)	S5	120	2.0m	30	rp-spread-6-groups	normal	955	956.0	84	0	394.0	3411.0
1854	A320 (30 rows - 180 seats)	S5	120	2.0m	30	rp-steep-4-groups	normal	996	996.0	92	0	790.0	4200.0
1855	A320 (30 rows - 180 seats)	S5	120	2.0m	30	rp-steep-5-groups	normal	1031	1030.0	84	0	724.0	3569.0
1856	A320 (30 rows - 180 seats)	S5	120	2.0m	30	rp-steep-6-groups	normal	971	972.0	82	0	464.0	2920.0
1857	A320 (30 rows - 180 seats)	S5	120	2.0m	30	rp-2-groups	normal	995	993.0	75	0	2934.0	6945.0
1859	A320 (30 rows - 180 seats)	S5	120	2.0m	30	rp-spread-4-groups	normal	903	903.0	74	0	842.0	4557.0
1858	A320 (30 rows - 180 seats)	S5	120	2.0m	30	rp-3-groups	normal	984	984.0	82	0	1378.0	5680.0
1860	A320 (30 rows - 180 seats)	S5	120	2.0m	30	rp-spread-5-groups	normal	977	976.0	76	0	624.0	3990.0
1861	A320 (30 rows - 180 seats)	S5	120	2.0m	30	rp-spread-6-groups	normal	983	984.0	83	0	440.0	3316.0
1862	A320 (30 rows - 180 seats)	S5	120	2.0m	30	rp-steep-4-groups	normal	970	970.0	73	0	649.0	3986.0
1863	A320 (30 rows - 180 seats)	S5	120	2.0m	30	rp-steep-5-groups	normal	976	975.0	78	0	649.0	3519.0
1864	A320 (30 rows - 180 seats)	S5	120	2.0m	30	rp-steep-6-groups	normal	957	958.0	78	0	399.0	2954.0
1865	A320 (30 rows - 180 seats)	S5	120	2.0m	30	rp-2-groups	normal	979	977.0	78	0	2095.0	6522.0
1866	A320 (30 rows - 180 seats)	S5	120	2.0m	30	rp-3-groups	normal	988	988.0	86	0	1452.0	5499.0
1867	A320 (30 rows - 180 seats)	S5	120	2.0m	30	rp-spread-4-groups	normal	972	972.0	74	0	636.0	4603.0
1868	A320 (30 rows - 180 seats)	S5	120	2.0m	30	rp-spread-5-groups	normal	1022	1020.0	84	0	653.0	4108.0
1869	A320 (30 rows - 180 seats)	S5	120	2.0m	30	rp-spread-6-groups	normal	975	976.0	88	0	373.0	3578.0
1870	A320 (30 rows - 180 seats)	S5	120	2.0m	30	rp-steep-4-groups	normal	945	945.0	74	0	913.0	4185.0
1871	A320 (30 rows - 180 seats)	S5	120	2.0m	30	rp-steep-5-groups	normal	972	972.0	77	0	634.0	3626.0
1872	A320 (30 rows - 180 seats)	S5	120	2.0m	30	rp-steep-6-groups	normal	958	959.0	80	0	459.0	2860.0
1873	A320 (30 rows - 180 seats)	S5	120	2.0m	30	rp-2-groups	normal	1011	1008.0	85	0	2127.0	6569.0
1874	A320 (30 rows - 180 seats)	S5	120	2.0m	30	rp-3-groups	normal	975	975.0	77	0	1004.0	4897.0
1875	A320 (30 rows - 180 seats)	S5	120	2.0m	30	rp-spread-4-groups	normal	984	984.0	78	0	777.0	4606.0
1876	A320 (30 rows - 180 seats)	S5	120	2.0m	30	rp-spread-5-groups	normal	981	980.0	85	0	578.0	3866.0
1877	A320 (30 rows - 180 seats)	S5	120	2.0m	30	rp-spread-6-groups	normal	995	995.0	84	0	463.0	3546.0
1878	A320 (30 rows - 180 seats)	S5	120	2.0m	30	rp-steep-4-groups	normal	1000	1000.0	83	0	939.0	4679.0
1879	A320 (30 rows - 180 seats)	S5	120	2.0m	30	rp-steep-5-groups	normal	1002	1002.0	82	0	638.0	3535.0
1880	A320 (30 rows - 180 seats)	S5	120	2.0m	30	rp-steep-6-groups	normal	980	980.0	83	0	442.0	2940.0
1881	A320 (30 rows - 180 seats)	S5	120	2.0m	30	rp-2-groups	normal	936	933.0	75	0	1888.0	6404.0
1882	A320 (30 rows - 180 seats)	S5	120	2.0m	30	rp-3-groups	normal	989	988.0	72	0	1216.0	5367.0
1883	A320 (30 rows - 180 seats)	S5	120	2.0m	30	rp-spread-4-groups	normal	989	988.0	78	0	936.0	4435.0
1884	A320 (30 rows - 180 seats)	S5	120	2.0m	30	rp-spread-5-groups	normal	974	973.0	90	0	610.0	3980.0
1885	A320 (30 rows - 180 seats)	S5	120	2.0m	30	rp-spread-6-groups	normal	954	955.0	78	0	489.0	3500.0
1886	A320 (30 rows - 180 seats)	S5	120	2.0m	30	rp-steep-4-groups	normal	945	945.0	77	0	690.0	4302.0
1887	A320 (30 rows - 180 seats)	S5	120	2.0m	30	rp-steep-5-groups	normal	1015	1015.0	82	0	585.0	3381.0
1888	A320 (30 rows - 180 seats)	S5	120	2.0m	30	rp-steep-6-groups	normal	987	988.0	82	0	388.0	2836.0
1889	A320 (30 rows - 180 seats)	S5	120	2.0m	30	rp-2-groups	normal	976	973.0	77	0	1928.0	6528.0
1890	A320 (30 rows - 180 seats)	S5	120	2.0m	30	rp-3-groups	normal	974	974.0	80	0	1079.0	4967.0
1891	A320 (30 rows - 180 seats)	S5	120	2.0m	30	rp-spread-4-groups	normal	955	955.0	79	0	703.0	4509.0
1892	A320 (30 rows - 180 seats)	S5	120	2.0m	30	rp-spread-5-groups	normal	984	982.0	79	0	464.0	3712.0
1893	A320 (30 rows - 180 seats)	S5	120	2.0m	30	rp-spread-6-groups	normal	1014	1015.0	80	0	619.0	3636.0
1894	A320 (30 rows - 180 seats)	S5	120	2.0m	30	rp-steep-4-groups	normal	937	937.0	75	0	828.0	4367.0
1895	A320 (30 rows - 180 seats)	S5	120	2.0m	30	rp-steep-5-groups	normal	991	991.0	81	0	584.0	3460.0
1896	A320 (30 rows - 180 seats)	S5	120	2.0m	30	rp-steep-6-groups	normal	967	968.0	76	0	501.0	2902.0
1897	A320 (30 rows - 180 seats)	S5	120	2.0m	30	rp-2-groups	normal	1025	1023.0	88	0	2465.0	7070.0
1898	A320 (30 rows - 180 seats)	S5	120	2.0m	30	rp-3-groups	normal	983	983.0	81	0	1163.0	4787.0
1899	A320 (30 rows - 180 seats)	S5	120	2.0m	30	rp-spread-4-groups	normal	1013	1013.0	80	0	895.0	4939.0
1900	A320 (30 rows - 180 seats)	S5	120	2.0m	30	rp-spread-5-groups	normal	962	961.0	85	0	484.0	3522.0
1901	A320 (30 rows - 180 seats)	S5	120	2.0m	30	rp-spread-6-groups	normal	979	980.0	81	0	449.0	3494.0
1902	A320 (30 rows - 180 seats)	S5	120	2.0m	30	rp-steep-4-groups	normal	985	985.0	73	0	860.0	3870.0
1903	A320 (30 rows - 180 seats)	S5	120	2.0m	30	rp-steep-5-groups	normal	940	939.0	81	0	628.0	3450.0
1904	A320 (30 rows - 180 seats)	S5	120	2.0m	30	rp-steep-6-groups	normal	975	975.0	85	0	396.0	3188.0
1905	A320 (30 rows - 180 seats)	S5	120	2.0m	30	rp-2-groups	normal	1044	1042.0	87	0	2731.0	7288.0
1906	A320 (30 rows - 180 seats)	S5	120	2.0m	30	rp-3-groups	normal	1014	1014.0	87	0	1318.0	5573.0
1907	A320 (30 rows - 180 seats)	S5	120	2.0m	30	rp-spread-4-groups	normal	954	954.0	72	0	874.0	4694.0
1908	A320 (30 rows - 180 seats)	S5	120	2.0m	30	rp-spread-5-groups	normal	982	981.0	80	0	582.0	3723.0
1910	A320 (30 rows - 180 seats)	S5	120	2.0m	30	rp-steep-4-groups	normal	977	977.0	84	0	667.0	4302.0
1909	A320 (30 rows - 180 seats)	S5	120	2.0m	30	rp-spread-6-groups	normal	998	999.0	82	0	485.0	3350.0
1911	A320 (30 rows - 180 seats)	S5	120	2.0m	30	rp-steep-5-groups	normal	981	981.0	80	0	657.0	3371.0
1912	A320 (30 rows - 180 seats)	S5	120	2.0m	30	rp-steep-6-groups	normal	957	957.0	76	0	458.0	2821.0
1913	A320 (30 rows - 180 seats)	S5	120	2.0m	30	rp-2-groups	normal	993	991.0	82	0	2329.0	6559.0
1914	A320 (30 rows - 180 seats)	S5	120	2.0m	30	rp-3-groups	normal	956	956.0	83	0	1216.0	5317.0
1915	A320 (30 rows - 180 seats)	S5	120	2.0m	30	rp-spread-4-groups	normal	969	968.0	77	0	974.0	4605.0
1916	A320 (30 rows - 180 seats)	S5	120	2.0m	30	rp-spread-5-groups	normal	1021	1020.0	85	0	636.0	3813.0
1917	A320 (30 rows - 180 seats)	S5	120	2.0m	30	rp-spread-6-groups	normal	999	1000.0	82	0	442.0	3318.0
1918	A320 (30 rows - 180 seats)	S5	120	2.0m	30	rp-steep-4-groups	normal	974	974.0	81	0	715.0	4623.0
1919	A320 (30 rows - 180 seats)	S5	120	2.0m	30	rp-steep-5-groups	normal	978	977.0	83	0	640.0	3536.0
1920	A320 (30 rows - 180 seats)	S5	120	2.0m	30	rp-steep-6-groups	normal	990	991.0	83	0	510.0	3139.0
1921	A320 (30 rows - 180 seats)	S5	120	2.0m	30	rp-2-groups	normal	1006	1003.0	84	0	2724.0	6878.0
1922	A320 (30 rows - 180 seats)	S5	120	2.0m	30	rp-3-groups	normal	963	963.0	74	0	1229.0	5805.0
1923	A320 (30 rows - 180 seats)	S5	120	2.0m	30	rp-spread-4-groups	normal	992	992.0	81	0	927.0	4451.0
1924	A320 (30 rows - 180 seats)	S5	120	2.0m	30	rp-spread-5-groups	normal	968	967.0	80	0	702.0	3839.0
1925	A320 (30 rows - 180 seats)	S5	120	2.0m	30	rp-spread-6-groups	normal	984	984.0	83	0	424.0	3319.0
1926	A320 (30 rows - 180 seats)	S5	120	2.0m	30	rp-steep-4-groups	normal	988	988.0	85	0	801.0	4235.0
1927	A320 (30 rows - 180 seats)	S5	120	2.0m	30	rp-steep-5-groups	normal	999	999.0	77	0	557.0	3651.0
1928	A320 (30 rows - 180 seats)	S5	120	2.0m	30	rp-steep-6-groups	normal	959	960.0	78	0	453.0	3077.0
1929	A320 (30 rows - 180 seats)	S5	120	2.0m	30	rp-2-groups	normal	1015	1013.0	76	0	2377.0	7038.0
1930	A320 (30 rows - 180 seats)	S5	120	2.0m	30	rp-3-groups	normal	950	950.0	85	0	959.0	5380.0
1931	A320 (30 rows - 180 seats)	S5	120	2.0m	30	rp-spread-4-groups	normal	999	998.0	84	0	894.0	4700.0
1932	A320 (30 rows - 180 seats)	S5	120	2.0m	30	rp-spread-5-groups	normal	975	974.0	79	0	608.0	3783.0
1933	A320 (30 rows - 180 seats)	S5	120	2.0m	30	rp-spread-6-groups	normal	948	949.0	85	0	391.0	3349.0
1934	A320 (30 rows - 180 seats)	S5	120	2.0m	30	rp-steep-4-groups	normal	960	960.0	84	0	771.0	4457.0
1935	A320 (30 rows - 180 seats)	S5	120	2.0m	30	rp-steep-5-groups	normal	1009	1009.0	83	0	601.0	3548.0
1937	A320 (30 rows - 180 seats)	S5	120	2.0m	30	rp-2-groups	normal	954	952.0	81	0	1779.0	7056.0
1936	A320 (30 rows - 180 seats)	S5	120	2.0m	30	rp-steep-6-groups	normal	1001	1001.0	72	0	508.0	2967.0
1938	A320 (30 rows - 180 seats)	S5	120	2.0m	30	rp-3-groups	normal	957	956.0	82	0	962.0	5089.0
1939	A320 (30 rows - 180 seats)	S5	120	2.0m	30	rp-spread-4-groups	normal	953	953.0	79	0	688.0	4535.0
1940	A320 (30 rows - 180 seats)	S5	120	2.0m	30	rp-spread-5-groups	normal	965	964.0	84	0	632.0	3851.0
1941	A320 (30 rows - 180 seats)	S5	120	2.0m	30	rp-spread-6-groups	normal	993	994.0	77	0	538.0	3318.0
1942	A320 (30 rows - 180 seats)	S5	120	2.0m	30	rp-steep-4-groups	normal	980	980.0	82	0	786.0	4248.0
1943	A320 (30 rows - 180 seats)	S5	120	2.0m	30	rp-steep-5-groups	normal	977	977.0	82	0	511.0	3491.0
1944	A320 (30 rows - 180 seats)	S5	120	2.0m	30	rp-steep-6-groups	normal	944	945.0	75	0	500.0	3068.0
1945	A320 (30 rows - 180 seats)	S5	120	2.0m	30	rp-2-groups	normal	1047	1045.0	90	0	2635.0	6740.0
1946	A320 (30 rows - 180 seats)	S5	120	2.0m	30	rp-3-groups	normal	961	960.0	81	0	1277.0	4924.0
1947	A320 (30 rows - 180 seats)	S5	120	2.0m	30	rp-spread-4-groups	normal	937	936.0	71	0	768.0	4572.0
1948	A320 (30 rows - 180 seats)	S5	120	2.0m	30	rp-spread-5-groups	normal	977	976.0	81	0	687.0	3779.0
1949	A320 (30 rows - 180 seats)	S5	120	2.0m	30	rp-spread-6-groups	normal	984	985.0	83	0	484.0	3407.0
1950	A320 (30 rows - 180 seats)	S5	120	2.0m	30	rp-steep-4-groups	normal	942	942.0	80	0	884.0	4332.0
1951	A320 (30 rows - 180 seats)	S5	120	2.0m	30	rp-steep-5-groups	normal	995	994.0	83	0	678.0	3467.0
1952	A320 (30 rows - 180 seats)	S5	120	2.0m	30	rp-steep-6-groups	normal	975	976.0	83	0	450.0	3283.0
1953	A320 (30 rows - 180 seats)	S5	120	2.0m	30	rp-2-groups	normal	985	983.0	81	0	2004.0	7218.0
1954	A320 (30 rows - 180 seats)	S5	120	2.0m	30	rp-3-groups	normal	966	966.0	81	0	1096.0	5279.0
1955	A320 (30 rows - 180 seats)	S5	120	2.0m	30	rp-spread-4-groups	normal	963	963.0	76	0	837.0	4623.0
1956	A320 (30 rows - 180 seats)	S5	120	2.0m	30	rp-spread-5-groups	normal	985	984.0	92	0	519.0	3966.0
1957	A320 (30 rows - 180 seats)	S5	120	2.0m	30	rp-spread-6-groups	normal	974	975.0	87	0	482.0	3379.0
1958	A320 (30 rows - 180 seats)	S5	120	2.0m	30	rp-steep-4-groups	normal	996	996.0	82	0	780.0	4404.0
1959	A320 (30 rows - 180 seats)	S5	120	2.0m	30	rp-steep-5-groups	normal	967	967.0	86	0	709.0	3391.0
1960	A320 (30 rows - 180 seats)	S5	120	2.0m	30	rp-steep-6-groups	normal	974	974.0	87	0	431.0	3193.0
1961	A320 (30 rows - 180 seats)	S5	120	2.0m	30	rp-2-groups	normal	990	988.0	78	0	2275.0	6742.0
1962	A320 (30 rows - 180 seats)	S5	120	2.0m	30	rp-3-groups	normal	987	987.0	75	0	1206.0	5197.0
1963	A320 (30 rows - 180 seats)	S5	120	2.0m	30	rp-spread-4-groups	normal	979	979.0	85	0	806.0	4739.0
1964	A320 (30 rows - 180 seats)	S5	120	2.0m	30	rp-spread-5-groups	normal	944	943.0	84	0	598.0	3775.0
1965	A320 (30 rows - 180 seats)	S5	120	2.0m	30	rp-spread-6-groups	normal	921	921.0	80	0	434.0	3174.0
1967	A320 (30 rows - 180 seats)	S5	120	2.0m	30	rp-steep-5-groups	normal	959	959.0	85	0	718.0	3639.0
1966	A320 (30 rows - 180 seats)	S5	120	2.0m	30	rp-steep-4-groups	normal	959	959.0	70	0	638.0	4434.0
1968	A320 (30 rows - 180 seats)	S5	120	2.0m	30	rp-steep-6-groups	normal	981	982.0	84	0	520.0	3064.0
1969	A320 (30 rows - 180 seats)	S5	120	2.0m	30	rp-2-groups	normal	1001	999.0	89	0	2328.0	6747.0
1970	A320 (30 rows - 180 seats)	S5	120	2.0m	30	rp-3-groups	normal	946	946.0	71	0	1286.0	4974.0
1971	A320 (30 rows - 180 seats)	S5	120	2.0m	30	rp-spread-4-groups	normal	982	982.0	76	0	807.0	4514.0
1972	A320 (30 rows - 180 seats)	S5	120	2.0m	30	rp-spread-5-groups	normal	1011	1009.0	81	0	560.0	3966.0
1973	A320 (30 rows - 180 seats)	S5	120	2.0m	30	rp-spread-6-groups	normal	952	952.0	80	0	502.0	3545.0
1974	A320 (30 rows - 180 seats)	S5	120	2.0m	30	rp-steep-4-groups	normal	995	995.0	87	0	981.0	4428.0
1975	A320 (30 rows - 180 seats)	S5	120	2.0m	30	rp-steep-5-groups	normal	986	985.0	86	0	496.0	3441.0
1976	A320 (30 rows - 180 seats)	S5	120	2.0m	30	rp-steep-6-groups	normal	968	969.0	84	0	462.0	2964.0
1977	A320 (30 rows - 180 seats)	S5	120	2.0m	30	rp-2-groups	normal	957	954.0	77	0	2083.0	6259.0
1978	A320 (30 rows - 180 seats)	S5	120	2.0m	30	rp-3-groups	normal	958	958.0	77	0	1164.0	5224.0
1979	A320 (30 rows - 180 seats)	S5	120	2.0m	30	rp-spread-4-groups	normal	946	946.0	73	0	807.0	4394.0
1981	A320 (30 rows - 180 seats)	S5	120	2.0m	30	rp-spread-6-groups	normal	972	972.0	79	0	416.0	3408.0
1980	A320 (30 rows - 180 seats)	S5	120	2.0m	30	rp-spread-5-groups	normal	997	996.0	82	0	708.0	4081.0
1982	A320 (30 rows - 180 seats)	S5	120	2.0m	30	rp-steep-4-groups	normal	972	972.0	80	0	874.0	4376.0
1983	A320 (30 rows - 180 seats)	S5	120	2.0m	30	rp-steep-5-groups	normal	1003	1002.0	85	0	593.0	3734.0
1984	A320 (30 rows - 180 seats)	S5	120	2.0m	30	rp-steep-6-groups	normal	969	970.0	82	0	452.0	3159.0
1985	A320 (30 rows - 180 seats)	S5	120	2.0m	30	rp-2-groups	normal	1039	1037.0	83	0	2409.0	6936.0
1986	A320 (30 rows - 180 seats)	S5	120	2.0m	30	rp-3-groups	normal	985	985.0	79	0	1118.0	5337.0
1987	A320 (30 rows - 180 seats)	S5	120	2.0m	30	rp-spread-4-groups	normal	977	977.0	85	0	656.0	4509.0
1989	A320 (30 rows - 180 seats)	S5	120	2.0m	30	rp-spread-6-groups	normal	990	991.0	84	0	443.0	3550.0
1988	A320 (30 rows - 180 seats)	S5	120	2.0m	30	rp-spread-5-groups	normal	985	984.0	82	0	530.0	3980.0
1990	A320 (30 rows - 180 seats)	S5	120	2.0m	30	rp-steep-4-groups	normal	928	928.0	77	0	807.0	4164.0
1991	A320 (30 rows - 180 seats)	S5	120	2.0m	30	rp-steep-5-groups	normal	966	965.0	79	0	585.0	3404.0
1993	A320 (30 rows - 180 seats)	S5	120	2.0m	30	rp-2-groups	normal	974	971.0	81	0	2398.0	6497.0
1992	A320 (30 rows - 180 seats)	S5	120	2.0m	30	rp-steep-6-groups	normal	993	994.0	80	0	414.0	2820.0
1994	A320 (30 rows - 180 seats)	S5	120	2.0m	30	rp-3-groups	normal	983	983.0	87	0	1106.0	4877.0
1995	A320 (30 rows - 180 seats)	S5	120	2.0m	30	rp-spread-4-groups	normal	981	980.0	81	0	863.0	4505.0
1996	A320 (30 rows - 180 seats)	S5	120	2.0m	30	rp-spread-5-groups	normal	961	960.0	78	0	669.0	3798.0
1997	A320 (30 rows - 180 seats)	S5	120	2.0m	30	rp-spread-6-groups	normal	969	970.0	86	0	494.0	3648.0
1998	A320 (30 rows - 180 seats)	S5	120	2.0m	30	rp-steep-4-groups	normal	971	971.0	78	0	724.0	4365.0
1999	A320 (30 rows - 180 seats)	S5	120	2.0m	30	rp-steep-5-groups	normal	979	979.0	66	0	538.0	3403.0
[truncated: 78,001 more rows]
