# Supplementary material for: Adapting the reverse pyramid airplane boarding method for social distancing in times of COVID-19
Source: PLoS One. 2020 Nov 4;15(11):e0242131. doi: 10.1371/journal.pone.0242131 (PMC7641653; doi:10.1371/journal.pone.0242131)
Supplement: S13 File — (CSV) [file pone.0242131.s029.csv]

[run number]	Airplane-model	Situation	Passenger-number	Aisle-distancing	Number-of-seat-rows	Seat-allocation-method	simulation-mode	[step]	ticks	total-seating-interference-type-3-no	risk-aisle-seats	risk-window-seats
8	A320 (30 rows - 180 seats)	S6	120	2.0m	30	rp-steep-6-groups	normal	911	912.0	0	409.0	2689.0
4	A320 (30 rows - 180 seats)	S6	120	2.0m	30	rp-spread-5-groups	normal	866	867.0	0	546.0	3237.0
2	A320 (30 rows - 180 seats)	S6	120	2.0m	30	rp-3-groups	normal	865	865.0	0	1109.0	4715.0
7	A320 (30 rows - 180 seats)	S6	120	2.0m	30	rp-steep-5-groups	normal	901	902.0	0	575.0	3139.0
3	A320 (30 rows - 180 seats)	S6	120	2.0m	30	rp-spread-4-groups	normal	893	892.0	0	680.0	4166.0
6	A320 (30 rows - 180 seats)	S6	120	2.0m	30	rp-steep-4-groups	normal	909	907.0	0	855.0	4017.0
1	A320 (30 rows - 180 seats)	S6	120	2.0m	30	rp-2-groups	normal	866	865.0	0	1744.0	6216.0
5	A320 (30 rows - 180 seats)	S6	120	2.0m	30	rp-spread-6-groups	normal	905	907.0	0	485.0	3127.0
9	A320 (30 rows - 180 seats)	S6	120	2.0m	30	rp-2-groups	normal	897	896.0	0	2488.0	6540.0
10	A320 (30 rows - 180 seats)	S6	120	2.0m	30	rp-3-groups	normal	898	898.0	0	938.0	4917.0
13	A320 (30 rows - 180 seats)	S6	120	2.0m	30	rp-spread-6-groups	normal	856	858.0	0	386.0	2945.0
11	A320 (30 rows - 180 seats)	S6	120	2.0m	30	rp-spread-4-groups	normal	934	934.0	0	681.0	4284.0
14	A320 (30 rows - 180 seats)	S6	120	2.0m	30	rp-steep-4-groups	normal	878	876.0	0	713.0	3907.0
12	A320 (30 rows - 180 seats)	S6	120	2.0m	30	rp-spread-5-groups	normal	901	902.0	0	572.0	3365.0
15	A320 (30 rows - 180 seats)	S6	120	2.0m	30	rp-steep-5-groups	normal	878	878.0	0	623.0	3127.0
16	A320 (30 rows - 180 seats)	S6	120	2.0m	30	rp-steep-6-groups	normal	914	915.0	0	410.0	2733.0
17	A320 (30 rows - 180 seats)	S6	120	2.0m	30	rp-2-groups	normal	858	858.0	0	2534.0	5791.0
18	A320 (30 rows - 180 seats)	S6	120	2.0m	30	rp-3-groups	normal	885	885.0	0	1053.0	4804.0
19	A320 (30 rows - 180 seats)	S6	120	2.0m	30	rp-spread-4-groups	normal	855	854.0	0	603.0	4385.0
22	A320 (30 rows - 180 seats)	S6	120	2.0m	30	rp-steep-4-groups	normal	877	874.0	0	712.0	4020.0
21	A320 (30 rows - 180 seats)	S6	120	2.0m	30	rp-spread-6-groups	normal	865	867.0	0	429.0	3103.0
20	A320 (30 rows - 180 seats)	S6	120	2.0m	30	rp-spread-5-groups	normal	901	902.0	0	560.0	3324.0
23	A320 (30 rows - 180 seats)	S6	120	2.0m	30	rp-steep-5-groups	normal	859	860.0	0	547.0	3104.0
25	A320 (30 rows - 180 seats)	S6	120	2.0m	30	rp-2-groups	normal	873	872.0	0	1924.0	6180.0
24	A320 (30 rows - 180 seats)	S6	120	2.0m	30	rp-steep-6-groups	normal	870	871.0	0	377.0	2688.0
26	A320 (30 rows - 180 seats)	S6	120	2.0m	30	rp-3-groups	normal	902	902.0	0	1075.0	4899.0
27	A320 (30 rows - 180 seats)	S6	120	2.0m	30	rp-spread-4-groups	normal	856	856.0	0	640.0	4134.0
28	A320 (30 rows - 180 seats)	S6	120	2.0m	30	rp-spread-5-groups	normal	859	860.0	0	446.0	3338.0
30	A320 (30 rows - 180 seats)	S6	120	2.0m	30	rp-steep-4-groups	normal	859	856.0	0	869.0	3747.0
29	A320 (30 rows - 180 seats)	S6	120	2.0m	30	rp-spread-6-groups	normal	876	878.0	0	444.0	3130.0
31	A320 (30 rows - 180 seats)	S6	120	2.0m	30	rp-steep-5-groups	normal	882	883.0	0	552.0	3260.0
33	A320 (30 rows - 180 seats)	S6	120	2.0m	30	rp-2-groups	normal	874	873.0	0	2086.0	6531.0
32	A320 (30 rows - 180 seats)	S6	120	2.0m	30	rp-steep-6-groups	normal	883	884.0	0	478.0	2683.0
34	A320 (30 rows - 180 seats)	S6	120	2.0m	30	rp-3-groups	normal	880	880.0	0	1153.0	4909.0
35	A320 (30 rows - 180 seats)	S6	120	2.0m	30	rp-spread-4-groups	normal	881	880.0	0	797.0	4255.0
36	A320 (30 rows - 180 seats)	S6	120	2.0m	30	rp-spread-5-groups	normal	866	867.0	0	482.0	3370.0
38	A320 (30 rows - 180 seats)	S6	120	2.0m	30	rp-steep-4-groups	normal	853	851.0	0	809.0	3760.0
37	A320 (30 rows - 180 seats)	S6	120	2.0m	30	rp-spread-6-groups	normal	860	862.0	0	445.0	2989.0
41	A320 (30 rows - 180 seats)	S6	120	2.0m	30	rp-2-groups	normal	898	897.0	0	1900.0	6145.0
39	A320 (30 rows - 180 seats)	S6	120	2.0m	30	rp-steep-5-groups	normal	853	853.0	0	516.0	2958.0
40	A320 (30 rows - 180 seats)	S6	120	2.0m	30	rp-steep-6-groups	normal	876	877.0	0	424.0	2660.0
42	A320 (30 rows - 180 seats)	S6	120	2.0m	30	rp-3-groups	normal	891	891.0	0	992.0	5105.0
43	A320 (30 rows - 180 seats)	S6	120	2.0m	30	rp-spread-4-groups	normal	846	846.0	0	773.0	4204.0
46	A320 (30 rows - 180 seats)	S6	120	2.0m	30	rp-steep-4-groups	normal	882	879.0	0	763.0	3780.0
45	A320 (30 rows - 180 seats)	S6	120	2.0m	30	rp-spread-6-groups	normal	880	882.0	0	440.0	3054.0
44	A320 (30 rows - 180 seats)	S6	120	2.0m	30	rp-spread-5-groups	normal	896	898.0	0	504.0	3479.0
47	A320 (30 rows - 180 seats)	S6	120	2.0m	30	rp-steep-5-groups	normal	891	892.0	0	521.0	3175.0
49	A320 (30 rows - 180 seats)	S6	120	2.0m	30	rp-2-groups	normal	901	900.0	0	2084.0	6349.0
48	A320 (30 rows - 180 seats)	S6	120	2.0m	30	rp-steep-6-groups	normal	908	909.0	0	425.0	2574.0
50	A320 (30 rows - 180 seats)	S6	120	2.0m	30	rp-3-groups	normal	879	879.0	0	1048.0	5095.0
51	A320 (30 rows - 180 seats)	S6	120	2.0m	30	rp-spread-4-groups	normal	886	886.0	0	696.0	4248.0
53	A320 (30 rows - 180 seats)	S6	120	2.0m	30	rp-spread-6-groups	normal	866	868.0	0	443.0	2920.0
54	A320 (30 rows - 180 seats)	S6	120	2.0m	30	rp-steep-4-groups	normal	868	865.0	0	739.0	3619.0
52	A320 (30 rows - 180 seats)	S6	120	2.0m	30	rp-spread-5-groups	normal	897	898.0	0	527.0	3452.0
55	A320 (30 rows - 180 seats)	S6	120	2.0m	30	rp-steep-5-groups	normal	882	883.0	0	487.0	3096.0
57	A320 (30 rows - 180 seats)	S6	120	2.0m	30	rp-2-groups	normal	844	843.0	0	2160.0	5880.0
56	A320 (30 rows - 180 seats)	S6	120	2.0m	30	rp-steep-6-groups	normal	931	932.0	0	343.0	2759.0
58	A320 (30 rows - 180 seats)	S6	120	2.0m	30	rp-3-groups	normal	879	879.0	0	1202.0	4749.0
59	A320 (30 rows - 180 seats)	S6	120	2.0m	30	rp-spread-4-groups	normal	893	892.0	0	720.0	4279.0
60	A320 (30 rows - 180 seats)	S6	120	2.0m	30	rp-spread-5-groups	normal	869	870.0	0	427.0	3321.0
62	A320 (30 rows - 180 seats)	S6	120	2.0m	30	rp-steep-4-groups	normal	863	861.0	0	702.0	3814.0
61	A320 (30 rows - 180 seats)	S6	120	2.0m	30	rp-spread-6-groups	normal	895	897.0	0	455.0	3107.0
63	A320 (30 rows - 180 seats)	S6	120	2.0m	30	rp-steep-5-groups	normal	886	886.0	0	608.0	3274.0
65	A320 (30 rows - 180 seats)	S6	120	2.0m	30	rp-2-groups	normal	891	890.0	0	2074.0	6029.0
66	A320 (30 rows - 180 seats)	S6	120	2.0m	30	rp-3-groups	normal	894	894.0	0	1127.0	4560.0
64	A320 (30 rows - 180 seats)	S6	120	2.0m	30	rp-steep-6-groups	normal	895	896.0	0	434.0	2682.0
67	A320 (30 rows - 180 seats)	S6	120	2.0m	30	rp-spread-4-groups	normal	874	873.0	0	781.0	4288.0
68	A320 (30 rows - 180 seats)	S6	120	2.0m	30	rp-spread-5-groups	normal	854	855.0	0	527.0	3297.0
69	A320 (30 rows - 180 seats)	S6	120	2.0m	30	rp-spread-6-groups	normal	842	844.0	0	391.0	2910.0
70	A320 (30 rows - 180 seats)	S6	120	2.0m	30	rp-steep-4-groups	normal	886	884.0	0	776.0	3969.0
71	A320 (30 rows - 180 seats)	S6	120	2.0m	30	rp-steep-5-groups	normal	870	871.0	0	502.0	3183.0
72	A320 (30 rows - 180 seats)	S6	120	2.0m	30	rp-steep-6-groups	normal	857	858.0	0	324.0	2722.0
73	A320 (30 rows - 180 seats)	S6	120	2.0m	30	rp-2-groups	normal	881	880.0	0	1654.0	6236.0
74	A320 (30 rows - 180 seats)	S6	120	2.0m	30	rp-3-groups	normal	851	851.0	0	950.0	4701.0
75	A320 (30 rows - 180 seats)	S6	120	2.0m	30	rp-spread-4-groups	normal	883	882.0	0	627.0	3943.0
76	A320 (30 rows - 180 seats)	S6	120	2.0m	30	rp-spread-5-groups	normal	859	860.0	0	596.0	3369.0
78	A320 (30 rows - 180 seats)	S6	120	2.0m	30	rp-steep-4-groups	normal	876	873.0	0	735.0	3879.0
77	A320 (30 rows - 180 seats)	S6	120	2.0m	30	rp-spread-6-groups	normal	903	905.0	0	420.0	2916.0
79	A320 (30 rows - 180 seats)	S6	120	2.0m	30	rp-steep-5-groups	normal	888	889.0	0	494.0	3097.0
81	A320 (30 rows - 180 seats)	S6	120	2.0m	30	rp-2-groups	normal	872	871.0	0	1793.0	5977.0
80	A320 (30 rows - 180 seats)	S6	120	2.0m	30	rp-steep-6-groups	normal	864	865.0	0	351.0	2663.0
82	A320 (30 rows - 180 seats)	S6	120	2.0m	30	rp-3-groups	normal	855	855.0	0	1033.0	4593.0
83	A320 (30 rows - 180 seats)	S6	120	2.0m	30	rp-spread-4-groups	normal	878	877.0	0	772.0	4183.0
84	A320 (30 rows - 180 seats)	S6	120	2.0m	30	rp-spread-5-groups	normal	881	883.0	0	531.0	3593.0
85	A320 (30 rows - 180 seats)	S6	120	2.0m	30	rp-spread-6-groups	normal	867	869.0	0	376.0	3023.0
86	A320 (30 rows - 180 seats)	S6	120	2.0m	30	rp-steep-4-groups	normal	869	866.0	0	667.0	3854.0
87	A320 (30 rows - 180 seats)	S6	120	2.0m	30	rp-steep-5-groups	normal	831	832.0	0	538.0	3228.0
88	A320 (30 rows - 180 seats)	S6	120	2.0m	30	rp-steep-6-groups	normal	871	872.0	0	421.0	2688.0
89	A320 (30 rows - 180 seats)	S6	120	2.0m	30	rp-2-groups	normal	898	897.0	0	2065.0	6094.0
90	A320 (30 rows - 180 seats)	S6	120	2.0m	30	rp-3-groups	normal	861	861.0	0	883.0	4950.0
91	A320 (30 rows - 180 seats)	S6	120	2.0m	30	rp-spread-4-groups	normal	878	878.0	0	693.0	3936.0
92	A320 (30 rows - 180 seats)	S6	120	2.0m	30	rp-spread-5-groups	normal	881	882.0	0	475.0	3315.0
93	A320 (30 rows - 180 seats)	S6	120	2.0m	30	rp-spread-6-groups	normal	908	911.0	0	335.0	3220.0
94	A320 (30 rows - 180 seats)	S6	120	2.0m	30	rp-steep-4-groups	normal	874	871.0	0	859.0	3889.0
95	A320 (30 rows - 180 seats)	S6	120	2.0m	30	rp-steep-5-groups	normal	896	897.0	0	503.0	3059.0
96	A320 (30 rows - 180 seats)	S6	120	2.0m	30	rp-steep-6-groups	normal	880	881.0	0	425.0	2729.0
97	A320 (30 rows - 180 seats)	S6	120	2.0m	30	rp-2-groups	normal	908	907.0	0	2097.0	6268.0
98	A320 (30 rows - 180 seats)	S6	120	2.0m	30	rp-3-groups	normal	862	862.0	0	935.0	5115.0
99	A320 (30 rows - 180 seats)	S6	120	2.0m	30	rp-spread-4-groups	normal	876	875.0	0	516.0	4284.0
100	A320 (30 rows - 180 seats)	S6	120	2.0m	30	rp-spread-5-groups	normal	854	855.0	0	549.0	3300.0
102	A320 (30 rows - 180 seats)	S6	120	2.0m	30	rp-steep-4-groups	normal	844	841.0	0	621.0	3709.0
101	A320 (30 rows - 180 seats)	S6	120	2.0m	30	rp-spread-6-groups	normal	940	943.0	0	376.0	3166.0
103	A320 (30 rows - 180 seats)	S6	120	2.0m	30	rp-steep-5-groups	normal	873	874.0	0	576.0	3030.0
104	A320 (30 rows - 180 seats)	S6	120	2.0m	30	rp-steep-6-groups	normal	889	890.0	0	418.0	2518.0
105	A320 (30 rows - 180 seats)	S6	120	2.0m	30	rp-2-groups	normal	849	849.0	0	1545.0	5959.0
106	A320 (30 rows - 180 seats)	S6	120	2.0m	30	rp-3-groups	normal	897	897.0	0	937.0	4759.0
107	A320 (30 rows - 180 seats)	S6	120	2.0m	30	rp-spread-4-groups	normal	897	896.0	0	746.0	4330.0
108	A320 (30 rows - 180 seats)	S6	120	2.0m	30	rp-spread-5-groups	normal	870	871.0	0	441.0	3488.0
109	A320 (30 rows - 180 seats)	S6	120	2.0m	30	rp-spread-6-groups	normal	901	903.0	0	462.0	3009.0
111	A320 (30 rows - 180 seats)	S6	120	2.0m	30	rp-steep-5-groups	normal	861	861.0	0	575.0	3076.0
110	A320 (30 rows - 180 seats)	S6	120	2.0m	30	rp-steep-4-groups	normal	890	887.0	0	772.0	3915.0
112	A320 (30 rows - 180 seats)	S6	120	2.0m	30	rp-steep-6-groups	normal	869	870.0	0	415.0	2680.0
113	A320 (30 rows - 180 seats)	S6	120	2.0m	30	rp-2-groups	normal	852	851.0	0	2055.0	6439.0
116	A320 (30 rows - 180 seats)	S6	120	2.0m	30	rp-spread-5-groups	normal	853	855.0	0	576.0	3518.0
114	A320 (30 rows - 180 seats)	S6	120	2.0m	30	rp-3-groups	normal	881	881.0	0	1147.0	4787.0
115	A320 (30 rows - 180 seats)	S6	120	2.0m	30	rp-spread-4-groups	normal	870	870.0	0	757.0	4098.0
117	A320 (30 rows - 180 seats)	S6	120	2.0m	30	rp-spread-6-groups	normal	850	852.0	0	467.0	2953.0
118	A320 (30 rows - 180 seats)	S6	120	2.0m	30	rp-steep-4-groups	normal	901	898.0	0	719.0	4236.0
119	A320 (30 rows - 180 seats)	S6	120	2.0m	30	rp-steep-5-groups	normal	831	832.0	0	487.0	3067.0
120	A320 (30 rows - 180 seats)	S6	120	2.0m	30	rp-steep-6-groups	normal	892	893.0	0	324.0	2774.0
121	A320 (30 rows - 180 seats)	S6	120	2.0m	30	rp-2-groups	normal	884	884.0	0	2000.0	5931.0
122	A320 (30 rows - 180 seats)	S6	120	2.0m	30	rp-3-groups	normal	864	864.0	0	933.0	4717.0
124	A320 (30 rows - 180 seats)	S6	120	2.0m	30	rp-spread-5-groups	normal	861	862.0	0	451.0	3511.0
123	A320 (30 rows - 180 seats)	S6	120	2.0m	30	rp-spread-4-groups	normal	890	890.0	0	747.0	4325.0
125	A320 (30 rows - 180 seats)	S6	120	2.0m	30	rp-spread-6-groups	normal	874	876.0	0	458.0	3081.0
126	A320 (30 rows - 180 seats)	S6	120	2.0m	30	rp-steep-4-groups	normal	900	898.0	0	751.0	3877.0
127	A320 (30 rows - 180 seats)	S6	120	2.0m	30	rp-steep-5-groups	normal	881	882.0	0	558.0	3286.0
128	A320 (30 rows - 180 seats)	S6	120	2.0m	30	rp-steep-6-groups	normal	870	871.0	0	414.0	2664.0
129	A320 (30 rows - 180 seats)	S6	120	2.0m	30	rp-2-groups	normal	869	868.0	0	1901.0	6482.0
131	A320 (30 rows - 180 seats)	S6	120	2.0m	30	rp-spread-4-groups	normal	852	851.0	0	818.0	4106.0
130	A320 (30 rows - 180 seats)	S6	120	2.0m	30	rp-3-groups	normal	860	860.0	0	1067.0	4749.0
132	A320 (30 rows - 180 seats)	S6	120	2.0m	30	rp-spread-5-groups	normal	871	872.0	0	475.0	3405.0
133	A320 (30 rows - 180 seats)	S6	120	2.0m	30	rp-spread-6-groups	normal	867	869.0	0	519.0	2940.0
134	A320 (30 rows - 180 seats)	S6	120	2.0m	30	rp-steep-4-groups	normal	896	893.0	0	671.0	4063.0
135	A320 (30 rows - 180 seats)	S6	120	2.0m	30	rp-steep-5-groups	normal	869	870.0	0	528.0	3045.0
136	A320 (30 rows - 180 seats)	S6	120	2.0m	30	rp-steep-6-groups	normal	879	880.0	0	430.0	2811.0
137	A320 (30 rows - 180 seats)	S6	120	2.0m	30	rp-2-groups	normal	866	865.0	0	2151.0	5714.0
138	A320 (30 rows - 180 seats)	S6	120	2.0m	30	rp-3-groups	normal	873	873.0	0	1020.0	4985.0
139	A320 (30 rows - 180 seats)	S6	120	2.0m	30	rp-spread-4-groups	normal	861	860.0	0	711.0	4034.0
140	A320 (30 rows - 180 seats)	S6	120	2.0m	30	rp-spread-5-groups	normal	868	869.0	0	533.0	3315.0
142	A320 (30 rows - 180 seats)	S6	120	2.0m	30	rp-steep-4-groups	normal	891	889.0	0	639.0	4004.0
141	A320 (30 rows - 180 seats)	S6	120	2.0m	30	rp-spread-6-groups	normal	864	866.0	0	320.0	3093.0
143	A320 (30 rows - 180 seats)	S6	120	2.0m	30	rp-steep-5-groups	normal	900	900.0	0	548.0	3059.0
144	A320 (30 rows - 180 seats)	S6	120	2.0m	30	rp-steep-6-groups	normal	864	865.0	0	402.0	2512.0
145	A320 (30 rows - 180 seats)	S6	120	2.0m	30	rp-2-groups	normal	861	860.0	0	1821.0	6314.0
146	A320 (30 rows - 180 seats)	S6	120	2.0m	30	rp-3-groups	normal	889	890.0	0	1261.0	4848.0
147	A320 (30 rows - 180 seats)	S6	120	2.0m	30	rp-spread-4-groups	normal	910	909.0	0	593.0	4344.0
148	A320 (30 rows - 180 seats)	S6	120	2.0m	30	rp-spread-5-groups	normal	866	867.0	0	545.0	3432.0
149	A320 (30 rows - 180 seats)	S6	120	2.0m	30	rp-spread-6-groups	normal	882	884.0	0	444.0	3204.0
150	A320 (30 rows - 180 seats)	S6	120	2.0m	30	rp-steep-4-groups	normal	932	929.0	0	819.0	4108.0
151	A320 (30 rows - 180 seats)	S6	120	2.0m	30	rp-steep-5-groups	normal	872	873.0	0	579.0	3127.0
152	A320 (30 rows - 180 seats)	S6	120	2.0m	30	rp-steep-6-groups	normal	887	888.0	0	337.0	2535.0
153	A320 (30 rows - 180 seats)	S6	120	2.0m	30	rp-2-groups	normal	879	878.0	0	2054.0	6233.0
154	A320 (30 rows - 180 seats)	S6	120	2.0m	30	rp-3-groups	normal	886	887.0	0	1134.0	4974.0
155	A320 (30 rows - 180 seats)	S6	120	2.0m	30	rp-spread-4-groups	normal	855	854.0	0	628.0	4040.0
157	A320 (30 rows - 180 seats)	S6	120	2.0m	30	rp-spread-6-groups	normal	889	891.0	0	379.0	2976.0
156	A320 (30 rows - 180 seats)	S6	120	2.0m	30	rp-spread-5-groups	normal	876	877.0	0	568.0	3480.0
158	A320 (30 rows - 180 seats)	S6	120	2.0m	30	rp-steep-4-groups	normal	853	851.0	0	753.0	3832.0
159	A320 (30 rows - 180 seats)	S6	120	2.0m	30	rp-steep-5-groups	normal	893	893.0	0	533.0	3037.0
160	A320 (30 rows - 180 seats)	S6	120	2.0m	30	rp-steep-6-groups	normal	891	892.0	0	445.0	2700.0
161	A320 (30 rows - 180 seats)	S6	120	2.0m	30	rp-2-groups	normal	914	913.0	0	1972.0	5956.0
162	A320 (30 rows - 180 seats)	S6	120	2.0m	30	rp-3-groups	normal	879	879.0	0	970.0	4863.0
163	A320 (30 rows - 180 seats)	S6	120	2.0m	30	rp-spread-4-groups	normal	886	885.0	0	616.0	4331.0
164	A320 (30 rows - 180 seats)	S6	120	2.0m	30	rp-spread-5-groups	normal	858	859.0	0	466.0	3738.0
166	A320 (30 rows - 180 seats)	S6	120	2.0m	30	rp-steep-4-groups	normal	876	874.0	0	891.0	4255.0
165	A320 (30 rows - 180 seats)	S6	120	2.0m	30	rp-spread-6-groups	normal	896	899.0	0	398.0	3001.0
167	A320 (30 rows - 180 seats)	S6	120	2.0m	30	rp-steep-5-groups	normal	893	893.0	0	504.0	3349.0
168	A320 (30 rows - 180 seats)	S6	120	2.0m	30	rp-steep-6-groups	normal	880	881.0	0	432.0	2625.0
169	A320 (30 rows - 180 seats)	S6	120	2.0m	30	rp-2-groups	normal	902	901.0	0	2465.0	6431.0
170	A320 (30 rows - 180 seats)	S6	120	2.0m	30	rp-3-groups	normal	881	881.0	0	1160.0	4783.0
171	A320 (30 rows - 180 seats)	S6	120	2.0m	30	rp-spread-4-groups	normal	854	853.0	0	677.0	4346.0
172	A320 (30 rows - 180 seats)	S6	120	2.0m	30	rp-spread-5-groups	normal	873	874.0	0	471.0	3383.0
173	A320 (30 rows - 180 seats)	S6	120	2.0m	30	rp-spread-6-groups	normal	912	914.0	0	448.0	3163.0
175	A320 (30 rows - 180 seats)	S6	120	2.0m	30	rp-steep-5-groups	normal	879	879.0	0	596.0	3203.0
174	A320 (30 rows - 180 seats)	S6	120	2.0m	30	rp-steep-4-groups	normal	903	901.0	0	652.0	3840.0
176	A320 (30 rows - 180 seats)	S6	120	2.0m	30	rp-steep-6-groups	normal	888	889.0	0	439.0	2786.0
177	A320 (30 rows - 180 seats)	S6	120	2.0m	30	rp-2-groups	normal	853	852.0	0	2103.0	5871.0
178	A320 (30 rows - 180 seats)	S6	120	2.0m	30	rp-3-groups	normal	866	866.0	0	1140.0	4739.0
179	A320 (30 rows - 180 seats)	S6	120	2.0m	30	rp-spread-4-groups	normal	892	892.0	0	678.0	4332.0
180	A320 (30 rows - 180 seats)	S6	120	2.0m	30	rp-spread-5-groups	normal	893	894.0	0	686.0	3517.0
181	A320 (30 rows - 180 seats)	S6	120	2.0m	30	rp-spread-6-groups	normal	881	883.0	0	458.0	3263.0
182	A320 (30 rows - 180 seats)	S6	120	2.0m	30	rp-steep-4-groups	normal	847	844.0	0	826.0	3766.0
183	A320 (30 rows - 180 seats)	S6	120	2.0m	30	rp-steep-5-groups	normal	896	896.0	0	488.0	3395.0
184	A320 (30 rows - 180 seats)	S6	120	2.0m	30	rp-steep-6-groups	normal	905	906.0	0	372.0	2688.0
185	A320 (30 rows - 180 seats)	S6	120	2.0m	30	rp-2-groups	normal	883	883.0	0	2160.0	6411.0
186	A320 (30 rows - 180 seats)	S6	120	2.0m	30	rp-3-groups	normal	889	889.0	0	1293.0	4907.0
187	A320 (30 rows - 180 seats)	S6	120	2.0m	30	rp-spread-4-groups	normal	883	882.0	0	653.0	4306.0
188	A320 (30 rows - 180 seats)	S6	120	2.0m	30	rp-spread-5-groups	normal	874	875.0	0	577.0	3274.0
189	A320 (30 rows - 180 seats)	S6	120	2.0m	30	rp-spread-6-groups	normal	866	868.0	0	439.0	2938.0
190	A320 (30 rows - 180 seats)	S6	120	2.0m	30	rp-steep-4-groups	normal	875	872.0	0	615.0	3826.0
191	A320 (30 rows - 180 seats)	S6	120	2.0m	30	rp-steep-5-groups	normal	883	883.0	0	515.0	3099.0
193	A320 (30 rows - 180 seats)	S6	120	2.0m	30	rp-2-groups	normal	874	873.0	0	2310.0	6311.0
192	A320 (30 rows - 180 seats)	S6	120	2.0m	30	rp-steep-6-groups	normal	880	881.0	0	472.0	2811.0
195	A320 (30 rows - 180 seats)	S6	120	2.0m	30	rp-spread-4-groups	normal	853	852.0	0	626.0	4137.0
194	A320 (30 rows - 180 seats)	S6	120	2.0m	30	rp-3-groups	normal	871	871.0	0	1050.0	4834.0
196	A320 (30 rows - 180 seats)	S6	120	2.0m	30	rp-spread-5-groups	normal	880	881.0	0	672.0	3409.0
197	A320 (30 rows - 180 seats)	S6	120	2.0m	30	rp-spread-6-groups	normal	844	846.0	0	467.0	3159.0
198	A320 (30 rows - 180 seats)	S6	120	2.0m	30	rp-steep-4-groups	normal	869	866.0	0	783.0	3838.0
201	A320 (30 rows - 180 seats)	S6	120	2.0m	30	rp-2-groups	normal	887	886.0	0	2086.0	5920.0
202	A320 (30 rows - 180 seats)	S6	120	2.0m	30	rp-3-groups	normal	870	870.0	0	1054.0	4854.0
199	A320 (30 rows - 180 seats)	S6	120	2.0m	30	rp-steep-5-groups	normal	850	851.0	0	513.0	2994.0
200	A320 (30 rows - 180 seats)	S6	120	2.0m	30	rp-steep-6-groups	normal	890	891.0	0	347.0	2527.0
203	A320 (30 rows - 180 seats)	S6	120	2.0m	30	rp-spread-4-groups	normal	872	872.0	0	720.0	4160.0
204	A320 (30 rows - 180 seats)	S6	120	2.0m	30	rp-spread-5-groups	normal	878	879.0	0	583.0	3351.0
206	A320 (30 rows - 180 seats)	S6	120	2.0m	30	rp-steep-4-groups	normal	860	858.0	0	684.0	3809.0
205	A320 (30 rows - 180 seats)	S6	120	2.0m	30	rp-spread-6-groups	normal	931	933.0	0	470.0	3213.0
207	A320 (30 rows - 180 seats)	S6	120	2.0m	30	rp-steep-5-groups	normal	868	868.0	0	552.0	3231.0
208	A320 (30 rows - 180 seats)	S6	120	2.0m	30	rp-steep-6-groups	normal	852	853.0	0	392.0	2610.0
210	A320 (30 rows - 180 seats)	S6	120	2.0m	30	rp-3-groups	normal	842	842.0	0	950.0	4704.0
209	A320 (30 rows - 180 seats)	S6	120	2.0m	30	rp-2-groups	normal	892	891.0	0	2016.0	6561.0
211	A320 (30 rows - 180 seats)	S6	120	2.0m	30	rp-spread-4-groups	normal	892	891.0	0	734.0	4346.0
212	A320 (30 rows - 180 seats)	S6	120	2.0m	30	rp-spread-5-groups	normal	875	876.0	0	522.0	3480.0
213	A320 (30 rows - 180 seats)	S6	120	2.0m	30	rp-spread-6-groups	normal	859	861.0	0	407.0	2884.0
214	A320 (30 rows - 180 seats)	S6	120	2.0m	30	rp-steep-4-groups	normal	886	883.0	0	763.0	3639.0
215	A320 (30 rows - 180 seats)	S6	120	2.0m	30	rp-steep-5-groups	normal	894	894.0	0	609.0	2974.0
217	A320 (30 rows - 180 seats)	S6	120	2.0m	30	rp-2-groups	normal	855	854.0	0	1780.0	6332.0
216	A320 (30 rows - 180 seats)	S6	120	2.0m	30	rp-steep-6-groups	normal	910	911.0	0	539.0	2608.0
219	A320 (30 rows - 180 seats)	S6	120	2.0m	30	rp-spread-4-groups	normal	874	874.0	0	682.0	4240.0
218	A320 (30 rows - 180 seats)	S6	120	2.0m	30	rp-3-groups	normal	905	905.0	0	1113.0	4906.0
220	A320 (30 rows - 180 seats)	S6	120	2.0m	30	rp-spread-5-groups	normal	878	879.0	0	576.0	3505.0
221	A320 (30 rows - 180 seats)	S6	120	2.0m	30	rp-spread-6-groups	normal	897	900.0	0	447.0	2978.0
222	A320 (30 rows - 180 seats)	S6	120	2.0m	30	rp-steep-4-groups	normal	905	902.0	0	759.0	3824.0
223	A320 (30 rows - 180 seats)	S6	120	2.0m	30	rp-steep-5-groups	normal	862	863.0	0	501.0	3155.0
225	A320 (30 rows - 180 seats)	S6	120	2.0m	30	rp-2-groups	normal	862	861.0	0	2227.0	5723.0
224	A320 (30 rows - 180 seats)	S6	120	2.0m	30	rp-steep-6-groups	normal	887	888.0	0	431.0	2605.0
226	A320 (30 rows - 180 seats)	S6	120	2.0m	30	rp-3-groups	normal	889	889.0	0	1135.0	4808.0
227	A320 (30 rows - 180 seats)	S6	120	2.0m	30	rp-spread-4-groups	normal	872	871.0	0	663.0	4044.0
228	A320 (30 rows - 180 seats)	S6	120	2.0m	30	rp-spread-5-groups	normal	888	889.0	0	491.0	3373.0
229	A320 (30 rows - 180 seats)	S6	120	2.0m	30	rp-spread-6-groups	normal	871	873.0	0	393.0	2958.0
230	A320 (30 rows - 180 seats)	S6	120	2.0m	30	rp-steep-4-groups	normal	869	866.0	0	701.0	4110.0
231	A320 (30 rows - 180 seats)	S6	120	2.0m	30	rp-steep-5-groups	normal	851	852.0	0	510.0	3095.0
232	A320 (30 rows - 180 seats)	S6	120	2.0m	30	rp-steep-6-groups	normal	844	845.0	0	403.0	2570.0
233	A320 (30 rows - 180 seats)	S6	120	2.0m	30	rp-2-groups	normal	900	900.0	0	1845.0	6189.0
234	A320 (30 rows - 180 seats)	S6	120	2.0m	30	rp-3-groups	normal	921	922.0	0	1152.0	4844.0
236	A320 (30 rows - 180 seats)	S6	120	2.0m	30	rp-spread-5-groups	normal	871	872.0	0	608.0	3499.0
235	A320 (30 rows - 180 seats)	S6	120	2.0m	30	rp-spread-4-groups	normal	878	877.0	0	852.0	4084.0
238	A320 (30 rows - 180 seats)	S6	120	2.0m	30	rp-steep-4-groups	normal	874	871.0	0	846.0	3877.0
237	A320 (30 rows - 180 seats)	S6	120	2.0m	30	rp-spread-6-groups	normal	881	883.0	0	474.0	2895.0
239	A320 (30 rows - 180 seats)	S6	120	2.0m	30	rp-steep-5-groups	normal	881	882.0	0	700.0	3096.0
240	A320 (30 rows - 180 seats)	S6	120	2.0m	30	rp-steep-6-groups	normal	884	885.0	0	447.0	2816.0
241	A320 (30 rows - 180 seats)	S6	120	2.0m	30	rp-2-groups	normal	868	867.0	0	2172.0	5958.0
242	A320 (30 rows - 180 seats)	S6	120	2.0m	30	rp-3-groups	normal	849	849.0	0	1099.0	4647.0
243	A320 (30 rows - 180 seats)	S6	120	2.0m	30	rp-spread-4-groups	normal	829	828.0	0	605.0	4010.0
244	A320 (30 rows - 180 seats)	S6	120	2.0m	30	rp-spread-5-groups	normal	862	863.0	0	537.0	3588.0
245	A320 (30 rows - 180 seats)	S6	120	2.0m	30	rp-spread-6-groups	normal	903	905.0	0	405.0	3191.0
246	A320 (30 rows - 180 seats)	S6	120	2.0m	30	rp-steep-4-groups	normal	873	871.0	0	670.0	4030.0
247	A320 (30 rows - 180 seats)	S6	120	2.0m	30	rp-steep-5-groups	normal	892	892.0	0	543.0	3268.0
248	A320 (30 rows - 180 seats)	S6	120	2.0m	30	rp-steep-6-groups	normal	870	871.0	0	475.0	2613.0
250	A320 (30 rows - 180 seats)	S6	120	2.0m	30	rp-3-groups	normal	863	863.0	0	950.0	4822.0
249	A320 (30 rows - 180 seats)	S6	120	2.0m	30	rp-2-groups	normal	870	870.0	0	1660.0	6099.0
251	A320 (30 rows - 180 seats)	S6	120	2.0m	30	rp-spread-4-groups	normal	909	909.0	0	741.0	4027.0
252	A320 (30 rows - 180 seats)	S6	120	2.0m	30	rp-spread-5-groups	normal	892	893.0	0	534.0	3674.0
253	A320 (30 rows - 180 seats)	S6	120	2.0m	30	rp-spread-6-groups	normal	843	845.0	0	470.0	3192.0
254	A320 (30 rows - 180 seats)	S6	120	2.0m	30	rp-steep-4-groups	normal	869	867.0	0	818.0	3986.0
255	A320 (30 rows - 180 seats)	S6	120	2.0m	30	rp-steep-5-groups	normal	872	873.0	0	508.0	3196.0
257	A320 (30 rows - 180 seats)	S6	120	2.0m	30	rp-2-groups	normal	868	867.0	0	1798.0	5646.0
256	A320 (30 rows - 180 seats)	S6	120	2.0m	30	rp-steep-6-groups	normal	935	936.0	0	425.0	2884.0
258	A320 (30 rows - 180 seats)	S6	120	2.0m	30	rp-3-groups	normal	878	878.0	0	1195.0	4781.0
259	A320 (30 rows - 180 seats)	S6	120	2.0m	30	rp-spread-4-groups	normal	866	866.0	0	740.0	3986.0
260	A320 (30 rows - 180 seats)	S6	120	2.0m	30	rp-spread-5-groups	normal	841	842.0	0	471.0	3279.0
262	A320 (30 rows - 180 seats)	S6	120	2.0m	30	rp-steep-4-groups	normal	838	836.0	0	739.0	3765.0
261	A320 (30 rows - 180 seats)	S6	120	2.0m	30	rp-spread-6-groups	normal	891	893.0	0	425.0	3097.0
263	A320 (30 rows - 180 seats)	S6	120	2.0m	30	rp-steep-5-groups	normal	856	857.0	0	482.0	3050.0
264	A320 (30 rows - 180 seats)	S6	120	2.0m	30	rp-steep-6-groups	normal	883	884.0	0	456.0	2706.0
265	A320 (30 rows - 180 seats)	S6	120	2.0m	30	rp-2-groups	normal	892	891.0	0	1992.0	6117.0
267	A320 (30 rows - 180 seats)	S6	120	2.0m	30	rp-spread-4-groups	normal	870	869.0	0	715.0	4273.0
266	A320 (30 rows - 180 seats)	S6	120	2.0m	30	rp-3-groups	normal	890	890.0	0	926.0	4893.0
268	A320 (30 rows - 180 seats)	S6	120	2.0m	30	rp-spread-5-groups	normal	892	893.0	0	530.0	3656.0
269	A320 (30 rows - 180 seats)	S6	120	2.0m	30	rp-spread-6-groups	normal	875	877.0	0	354.0	3179.0
270	A320 (30 rows - 180 seats)	S6	120	2.0m	30	rp-steep-4-groups	normal	859	857.0	0	731.0	3611.0
271	A320 (30 rows - 180 seats)	S6	120	2.0m	30	rp-steep-5-groups	normal	883	884.0	0	448.0	3155.0
273	A320 (30 rows - 180 seats)	S6	120	2.0m	30	rp-2-groups	normal	880	879.0	0	1959.0	6442.0
274	A320 (30 rows - 180 seats)	S6	120	2.0m	30	rp-3-groups	normal	841	842.0	0	942.0	4449.0
272	A320 (30 rows - 180 seats)	S6	120	2.0m	30	rp-steep-6-groups	normal	874	875.0	0	415.0	2574.0
275	A320 (30 rows - 180 seats)	S6	120	2.0m	30	rp-spread-4-groups	normal	902	901.0	0	730.0	4373.0
276	A320 (30 rows - 180 seats)	S6	120	2.0m	30	rp-spread-5-groups	normal	870	871.0	0	397.0	3511.0
277	A320 (30 rows - 180 seats)	S6	120	2.0m	30	rp-spread-6-groups	normal	835	837.0	0	470.0	3119.0
278	A320 (30 rows - 180 seats)	S6	120	2.0m	30	rp-steep-4-groups	normal	887	884.0	0	682.0	3648.0
279	A320 (30 rows - 180 seats)	S6	120	2.0m	30	rp-steep-5-groups	normal	872	873.0	0	539.0	2967.0
281	A320 (30 rows - 180 seats)	S6	120	2.0m	30	rp-2-groups	normal	856	855.0	0	2002.0	5963.0
280	A320 (30 rows - 180 seats)	S6	120	2.0m	30	rp-steep-6-groups	normal	889	890.0	0	423.0	2692.0
282	A320 (30 rows - 180 seats)	S6	120	2.0m	30	rp-3-groups	normal	879	879.0	0	1041.0	4599.0
283	A320 (30 rows - 180 seats)	S6	120	2.0m	30	rp-spread-4-groups	normal	887	887.0	0	754.0	4138.0
284	A320 (30 rows - 180 seats)	S6	120	2.0m	30	rp-spread-5-groups	normal	901	902.0	0	546.0	3321.0
285	A320 (30 rows - 180 seats)	S6	120	2.0m	30	rp-spread-6-groups	normal	884	886.0	0	423.0	2973.0
286	A320 (30 rows - 180 seats)	S6	120	2.0m	30	rp-steep-4-groups	normal	887	884.0	0	773.0	3924.0
288	A320 (30 rows - 180 seats)	S6	120	2.0m	30	rp-steep-6-groups	normal	891	892.0	0	359.0	2731.0
287	A320 (30 rows - 180 seats)	S6	120	2.0m	30	rp-steep-5-groups	normal	891	892.0	0	529.0	2885.0
289	A320 (30 rows - 180 seats)	S6	120	2.0m	30	rp-2-groups	normal	882	881.0	0	1909.0	6371.0
290	A320 (30 rows - 180 seats)	S6	120	2.0m	30	rp-3-groups	normal	867	867.0	0	1256.0	4834.0
291	A320 (30 rows - 180 seats)	S6	120	2.0m	30	rp-spread-4-groups	normal	905	904.0	0	869.0	4195.0
292	A320 (30 rows - 180 seats)	S6	120	2.0m	30	rp-spread-5-groups	normal	866	867.0	0	536.0	3521.0
293	A320 (30 rows - 180 seats)	S6	120	2.0m	30	rp-spread-6-groups	normal	832	835.0	0	346.0	3031.0
294	A320 (30 rows - 180 seats)	S6	120	2.0m	30	rp-steep-4-groups	normal	882	880.0	0	824.0	3816.0
297	A320 (30 rows - 180 seats)	S6	120	2.0m	30	rp-2-groups	normal	911	910.0	0	2656.0	6224.0
295	A320 (30 rows - 180 seats)	S6	120	2.0m	30	rp-steep-5-groups	normal	866	867.0	0	584.0	3256.0
298	A320 (30 rows - 180 seats)	S6	120	2.0m	30	rp-3-groups	normal	877	877.0	0	1113.0	4889.0
296	A320 (30 rows - 180 seats)	S6	120	2.0m	30	rp-steep-6-groups	normal	907	908.0	0	398.0	2587.0
299	A320 (30 rows - 180 seats)	S6	120	2.0m	30	rp-spread-4-groups	normal	811	810.0	0	713.0	3990.0
300	A320 (30 rows - 180 seats)	S6	120	2.0m	30	rp-spread-5-groups	normal	841	842.0	0	488.0	3371.0
301	A320 (30 rows - 180 seats)	S6	120	2.0m	30	rp-spread-6-groups	normal	858	860.0	0	390.0	3013.0
302	A320 (30 rows - 180 seats)	S6	120	2.0m	30	rp-steep-4-groups	normal	858	855.0	0	756.0	4017.0
304	A320 (30 rows - 180 seats)	S6	120	2.0m	30	rp-steep-6-groups	normal	883	884.0	0	407.0	2678.0
303	A320 (30 rows - 180 seats)	S6	120	2.0m	30	rp-steep-5-groups	normal	840	841.0	0	502.0	3101.0
306	A320 (30 rows - 180 seats)	S6	120	2.0m	30	rp-3-groups	normal	870	870.0	0	890.0	4539.0
305	A320 (30 rows - 180 seats)	S6	120	2.0m	30	rp-2-groups	normal	919	918.0	0	2447.0	6623.0
307	A320 (30 rows - 180 seats)	S6	120	2.0m	30	rp-spread-4-groups	normal	876	875.0	0	714.0	4220.0
308	A320 (30 rows - 180 seats)	S6	120	2.0m	30	rp-spread-5-groups	normal	839	841.0	0	404.0	3395.0
309	A320 (30 rows - 180 seats)	S6	120	2.0m	30	rp-spread-6-groups	normal	885	887.0	0	423.0	2958.0
310	A320 (30 rows - 180 seats)	S6	120	2.0m	30	rp-steep-4-groups	normal	837	834.0	0	669.0	3822.0
311	A320 (30 rows - 180 seats)	S6	120	2.0m	30	rp-steep-5-groups	normal	864	865.0	0	467.0	3361.0
312	A320 (30 rows - 180 seats)	S6	120	2.0m	30	rp-steep-6-groups	normal	904	905.0	0	368.0	2719.0
314	A320 (30 rows - 180 seats)	S6	120	2.0m	30	rp-3-groups	normal	859	859.0	0	1094.0	4591.0
313	A320 (30 rows - 180 seats)	S6	120	2.0m	30	rp-2-groups	normal	886	885.0	0	2271.0	6376.0
315	A320 (30 rows - 180 seats)	S6	120	2.0m	30	rp-spread-4-groups	normal	870	869.0	0	624.0	4093.0
316	A320 (30 rows - 180 seats)	S6	120	2.0m	30	rp-spread-5-groups	normal	852	853.0	0	485.0	3426.0
317	A320 (30 rows - 180 seats)	S6	120	2.0m	30	rp-spread-6-groups	normal	860	862.0	0	358.0	2949.0
318	A320 (30 rows - 180 seats)	S6	120	2.0m	30	rp-steep-4-groups	normal	901	899.0	0	701.0	3912.0
319	A320 (30 rows - 180 seats)	S6	120	2.0m	30	rp-steep-5-groups	normal	901	902.0	0	648.0	3123.0
321	A320 (30 rows - 180 seats)	S6	120	2.0m	30	rp-2-groups	normal	872	871.0	0	2099.0	6044.0
320	A320 (30 rows - 180 seats)	S6	120	2.0m	30	rp-steep-6-groups	normal	878	879.0	0	486.0	2682.0
322	A320 (30 rows - 180 seats)	S6	120	2.0m	30	rp-3-groups	normal	869	869.0	0	994.0	4935.0
323	A320 (30 rows - 180 seats)	S6	120	2.0m	30	rp-spread-4-groups	normal	936	935.0	0	785.0	4189.0
326	A320 (30 rows - 180 seats)	S6	120	2.0m	30	rp-steep-4-groups	normal	876	874.0	0	772.0	3954.0
325	A320 (30 rows - 180 seats)	S6	120	2.0m	30	rp-spread-6-groups	normal	866	868.0	0	405.0	2914.0
327	A320 (30 rows - 180 seats)	S6	120	2.0m	30	rp-steep-5-groups	normal	858	859.0	0	532.0	3045.0
324	A320 (30 rows - 180 seats)	S6	120	2.0m	30	rp-spread-5-groups	normal	891	892.0	0	515.0	3454.0
329	A320 (30 rows - 180 seats)	S6	120	2.0m	30	rp-2-groups	normal	870	869.0	0	1970.0	6516.0
328	A320 (30 rows - 180 seats)	S6	120	2.0m	30	rp-steep-6-groups	normal	863	864.0	0	393.0	2628.0
330	A320 (30 rows - 180 seats)	S6	120	2.0m	30	rp-3-groups	normal	902	902.0	0	1165.0	4798.0
331	A320 (30 rows - 180 seats)	S6	120	2.0m	30	rp-spread-4-groups	normal	868	867.0	0	710.0	4106.0
334	A320 (30 rows - 180 seats)	S6	120	2.0m	30	rp-steep-4-groups	normal	876	874.0	0	711.0	3836.0
332	A320 (30 rows - 180 seats)	S6	120	2.0m	30	rp-spread-5-groups	normal	890	891.0	0	584.0	3547.0
333	A320 (30 rows - 180 seats)	S6	120	2.0m	30	rp-spread-6-groups	normal	864	866.0	0	445.0	3125.0
335	A320 (30 rows - 180 seats)	S6	120	2.0m	30	rp-steep-5-groups	normal	905	906.0	0	535.0	3271.0
336	A320 (30 rows - 180 seats)	S6	120	2.0m	30	rp-steep-6-groups	normal	896	897.0	0	464.0	2585.0
337	A320 (30 rows - 180 seats)	S6	120	2.0m	30	rp-2-groups	normal	906	905.0	0	2091.0	6175.0
338	A320 (30 rows - 180 seats)	S6	120	2.0m	30	rp-3-groups	normal	849	849.0	0	1074.0	4590.0
339	A320 (30 rows - 180 seats)	S6	120	2.0m	30	rp-spread-4-groups	normal	902	901.0	0	870.0	4370.0
340	A320 (30 rows - 180 seats)	S6	120	2.0m	30	rp-spread-5-groups	normal	887	888.0	0	587.0	3518.0
342	A320 (30 rows - 180 seats)	S6	120	2.0m	30	rp-steep-4-groups	normal	863	861.0	0	655.0	3816.0
341	A320 (30 rows - 180 seats)	S6	120	2.0m	30	rp-spread-6-groups	normal	863	865.0	0	424.0	3054.0
345	A320 (30 rows - 180 seats)	S6	120	2.0m	30	rp-2-groups	normal	929	928.0	0	2061.0	6276.0
346	A320 (30 rows - 180 seats)	S6	120	2.0m	30	rp-3-groups	normal	883	883.0	0	1147.0	4850.0
344	A320 (30 rows - 180 seats)	S6	120	2.0m	30	rp-steep-6-groups	normal	881	882.0	0	490.0	2803.0
343	A320 (30 rows - 180 seats)	S6	120	2.0m	30	rp-steep-5-groups	normal	873	874.0	0	580.0	3119.0
347	A320 (30 rows - 180 seats)	S6	120	2.0m	30	rp-spread-4-groups	normal	840	840.0	0	637.0	4076.0
348	A320 (30 rows - 180 seats)	S6	120	2.0m	30	rp-spread-5-groups	normal	845	846.0	0	436.0	3516.0
350	A320 (30 rows - 180 seats)	S6	120	2.0m	30	rp-steep-4-groups	normal	865	862.0	0	712.0	3988.0
349	A320 (30 rows - 180 seats)	S6	120	2.0m	30	rp-spread-6-groups	normal	895	897.0	0	426.0	3052.0
353	A320 (30 rows - 180 seats)	S6	120	2.0m	30	rp-2-groups	normal	887	886.0	0	1913.0	5963.0
354	A320 (30 rows - 180 seats)	S6	120	2.0m	30	rp-3-groups	normal	873	874.0	0	1237.0	4925.0
351	A320 (30 rows - 180 seats)	S6	120	2.0m	30	rp-steep-5-groups	normal	898	899.0	0	559.0	3102.0
352	A320 (30 rows - 180 seats)	S6	120	2.0m	30	rp-steep-6-groups	normal	884	885.0	0	477.0	2859.0
355	A320 (30 rows - 180 seats)	S6	120	2.0m	30	rp-spread-4-groups	normal	882	882.0	0	743.0	4081.0
356	A320 (30 rows - 180 seats)	S6	120	2.0m	30	rp-spread-5-groups	normal	883	884.0	0	545.0	3557.0
357	A320 (30 rows - 180 seats)	S6	120	2.0m	30	rp-spread-6-groups	normal	874	876.0	0	457.0	3069.0
358	A320 (30 rows - 180 seats)	S6	120	2.0m	30	rp-steep-4-groups	normal	875	873.0	0	705.0	3997.0
361	A320 (30 rows - 180 seats)	S6	120	2.0m	30	rp-2-groups	normal	881	881.0	0	2328.0	5712.0
359	A320 (30 rows - 180 seats)	S6	120	2.0m	30	rp-steep-5-groups	normal	871	872.0	0	527.0	3177.0
362	A320 (30 rows - 180 seats)	S6	120	2.0m	30	rp-3-groups	normal	878	878.0	0	1137.0	5264.0
360	A320 (30 rows - 180 seats)	S6	120	2.0m	30	rp-steep-6-groups	normal	885	886.0	0	490.0	2714.0
363	A320 (30 rows - 180 seats)	S6	120	2.0m	30	rp-spread-4-groups	normal	821	820.0	0	803.0	4031.0
364	A320 (30 rows - 180 seats)	S6	120	2.0m	30	rp-spread-5-groups	normal	872	873.0	0	565.0	3491.0
365	A320 (30 rows - 180 seats)	S6	120	2.0m	30	rp-spread-6-groups	normal	863	865.0	0	548.0	3108.0
366	A320 (30 rows - 180 seats)	S6	120	2.0m	30	rp-steep-4-groups	normal	864	862.0	0	611.0	3601.0
368	A320 (30 rows - 180 seats)	S6	120	2.0m	30	rp-steep-6-groups	normal	880	881.0	0	442.0	2814.0
369	A320 (30 rows - 180 seats)	S6	120	2.0m	30	rp-2-groups	normal	854	853.0	0	1826.0	5959.0
367	A320 (30 rows - 180 seats)	S6	120	2.0m	30	rp-steep-5-groups	normal	900	901.0	0	522.0	3298.0
370	A320 (30 rows - 180 seats)	S6	120	2.0m	30	rp-3-groups	normal	828	828.0	0	1016.0	4484.0
371	A320 (30 rows - 180 seats)	S6	120	2.0m	30	rp-spread-4-groups	normal	862	861.0	0	691.0	4063.0
372	A320 (30 rows - 180 seats)	S6	120	2.0m	30	rp-spread-5-groups	normal	857	858.0	0	646.0	3594.0
374	A320 (30 rows - 180 seats)	S6	120	2.0m	30	rp-steep-4-groups	normal	847	844.0	0	780.0	3972.0
373	A320 (30 rows - 180 seats)	S6	120	2.0m	30	rp-spread-6-groups	normal	868	870.0	0	497.0	2949.0
375	A320 (30 rows - 180 seats)	S6	120	2.0m	30	rp-steep-5-groups	normal	853	853.0	0	487.0	3144.0
376	A320 (30 rows - 180 seats)	S6	120	2.0m	30	rp-steep-6-groups	normal	878	879.0	0	412.0	2639.0
377	A320 (30 rows - 180 seats)	S6	120	2.0m	30	rp-2-groups	normal	929	928.0	0	2043.0	6804.0
378	A320 (30 rows - 180 seats)	S6	120	2.0m	30	rp-3-groups	normal	886	886.0	0	954.0	4633.0
379	A320 (30 rows - 180 seats)	S6	120	2.0m	30	rp-spread-4-groups	normal	877	876.0	0	643.0	3912.0
380	A320 (30 rows - 180 seats)	S6	120	2.0m	30	rp-spread-5-groups	normal	869	870.0	0	529.0	3353.0
381	A320 (30 rows - 180 seats)	S6	120	2.0m	30	rp-spread-6-groups	normal	833	835.0	0	415.0	2991.0
382	A320 (30 rows - 180 seats)	S6	120	2.0m	30	rp-steep-4-groups	normal	861	859.0	0	708.0	3793.0
385	A320 (30 rows - 180 seats)	S6	120	2.0m	30	rp-2-groups	normal	850	849.0	0	2591.0	5871.0
383	A320 (30 rows - 180 seats)	S6	120	2.0m	30	rp-steep-5-groups	normal	898	898.0	0	572.0	3019.0
384	A320 (30 rows - 180 seats)	S6	120	2.0m	30	rp-steep-6-groups	normal	889	890.0	0	384.0	2538.0
386	A320 (30 rows - 180 seats)	S6	120	2.0m	30	rp-3-groups	normal	910	910.0	0	1108.0	4761.0
388	A320 (30 rows - 180 seats)	S6	120	2.0m	30	rp-spread-5-groups	normal	850	851.0	0	479.0	3311.0
387	A320 (30 rows - 180 seats)	S6	120	2.0m	30	rp-spread-4-groups	normal	880	879.0	0	768.0	4093.0
390	A320 (30 rows - 180 seats)	S6	120	2.0m	30	rp-steep-4-groups	normal	894	892.0	0	667.0	4215.0
389	A320 (30 rows - 180 seats)	S6	120	2.0m	30	rp-spread-6-groups	normal	911	914.0	0	405.0	3273.0
391	A320 (30 rows - 180 seats)	S6	120	2.0m	30	rp-steep-5-groups	normal	873	874.0	0	508.0	3043.0
392	A320 (30 rows - 180 seats)	S6	120	2.0m	30	rp-steep-6-groups	normal	853	854.0	0	419.0	2498.0
393	A320 (30 rows - 180 seats)	S6	120	2.0m	30	rp-2-groups	normal	895	895.0	0	1794.0	6554.0
395	A320 (30 rows - 180 seats)	S6	120	2.0m	30	rp-spread-4-groups	normal	845	845.0	0	834.0	4031.0
394	A320 (30 rows - 180 seats)	S6	120	2.0m	30	rp-3-groups	normal	902	902.0	0	1006.0	5065.0
396	A320 (30 rows - 180 seats)	S6	120	2.0m	30	rp-spread-5-groups	normal	886	887.0	0	522.0	3393.0
397	A320 (30 rows - 180 seats)	S6	120	2.0m	30	rp-spread-6-groups	normal	854	856.0	0	405.0	3022.0
398	A320 (30 rows - 180 seats)	S6	120	2.0m	30	rp-steep-4-groups	normal	882	880.0	0	648.0	3862.0
399	A320 (30 rows - 180 seats)	S6	120	2.0m	30	rp-steep-5-groups	normal	857	858.0	0	533.0	3119.0
401	A320 (30 rows - 180 seats)	S6	120	2.0m	30	rp-2-groups	normal	906	906.0	0	2256.0	6029.0
400	A320 (30 rows - 180 seats)	S6	120	2.0m	30	rp-steep-6-groups	normal	905	906.0	0	391.0	2751.0
402	A320 (30 rows - 180 seats)	S6	120	2.0m	30	rp-3-groups	normal	884	884.0	0	1031.0	4743.0
403	A320 (30 rows - 180 seats)	S6	120	2.0m	30	rp-spread-4-groups	normal	884	883.0	0	760.0	4532.0
404	A320 (30 rows - 180 seats)	S6	120	2.0m	30	rp-spread-5-groups	normal	902	903.0	0	547.0	3573.0
405	A320 (30 rows - 180 seats)	S6	120	2.0m	30	rp-spread-6-groups	normal	830	833.0	0	375.0	2917.0
406	A320 (30 rows - 180 seats)	S6	120	2.0m	30	rp-steep-4-groups	normal	873	871.0	0	649.0	4057.0
407	A320 (30 rows - 180 seats)	S6	120	2.0m	30	rp-steep-5-groups	normal	871	872.0	0	620.0	3387.0
409	A320 (30 rows - 180 seats)	S6	120	2.0m	30	rp-2-groups	normal	896	895.0	0	2196.0	5765.0
408	A320 (30 rows - 180 seats)	S6	120	2.0m	30	rp-steep-6-groups	normal	894	895.0	0	374.0	2651.0
410	A320 (30 rows - 180 seats)	S6	120	2.0m	30	rp-3-groups	normal	892	892.0	0	1190.0	4791.0
411	A320 (30 rows - 180 seats)	S6	120	2.0m	30	rp-spread-4-groups	normal	816	815.0	0	693.0	4026.0
412	A320 (30 rows - 180 seats)	S6	120	2.0m	30	rp-spread-5-groups	normal	895	897.0	0	549.0	3633.0
413	A320 (30 rows - 180 seats)	S6	120	2.0m	30	rp-spread-6-groups	normal	872	874.0	0	464.0	3163.0
414	A320 (30 rows - 180 seats)	S6	120	2.0m	30	rp-steep-4-groups	normal	891	888.0	0	636.0	3818.0
415	A320 (30 rows - 180 seats)	S6	120	2.0m	30	rp-steep-5-groups	normal	890	891.0	0	551.0	3009.0
416	A320 (30 rows - 180 seats)	S6	120	2.0m	30	rp-steep-6-groups	normal	878	879.0	0	435.0	2700.0
417	A320 (30 rows - 180 seats)	S6	120	2.0m	30	rp-2-groups	normal	903	902.0	0	1602.0	6405.0
418	A320 (30 rows - 180 seats)	S6	120	2.0m	30	rp-3-groups	normal	854	854.0	0	1155.0	4770.0
419	A320 (30 rows - 180 seats)	S6	120	2.0m	30	rp-spread-4-groups	normal	880	879.0	0	669.0	4458.0
420	A320 (30 rows - 180 seats)	S6	120	2.0m	30	rp-spread-5-groups	normal	879	880.0	0	628.0	3595.0
421	A320 (30 rows - 180 seats)	S6	120	2.0m	30	rp-spread-6-groups	normal	875	877.0	0	443.0	3282.0
422	A320 (30 rows - 180 seats)	S6	120	2.0m	30	rp-steep-4-groups	normal	871	868.0	0	653.0	3756.0
423	A320 (30 rows - 180 seats)	S6	120	2.0m	30	rp-steep-5-groups	normal	859	860.0	0	462.0	3182.0
425	A320 (30 rows - 180 seats)	S6	120	2.0m	30	rp-2-groups	normal	860	859.0	0	2067.0	6033.0
424	A320 (30 rows - 180 seats)	S6	120	2.0m	30	rp-steep-6-groups	normal	876	877.0	0	421.0	2601.0
426	A320 (30 rows - 180 seats)	S6	120	2.0m	30	rp-3-groups	normal	872	872.0	0	758.0	4875.0
427	A320 (30 rows - 180 seats)	S6	120	2.0m	30	rp-spread-4-groups	normal	854	854.0	0	826.0	4209.0
428	A320 (30 rows - 180 seats)	S6	120	2.0m	30	rp-spread-5-groups	normal	898	899.0	0	660.0	3573.0
429	A320 (30 rows - 180 seats)	S6	120	2.0m	30	rp-spread-6-groups	normal	879	881.0	0	418.0	3073.0
430	A320 (30 rows - 180 seats)	S6	120	2.0m	30	rp-steep-4-groups	normal	865	863.0	0	551.0	3791.0
432	A320 (30 rows - 180 seats)	S6	120	2.0m	30	rp-steep-6-groups	normal	870	871.0	0	429.0	2627.0
431	A320 (30 rows - 180 seats)	S6	120	2.0m	30	rp-steep-5-groups	normal	880	881.0	0	569.0	3278.0
433	A320 (30 rows - 180 seats)	S6	120	2.0m	30	rp-2-groups	normal	852	852.0	0	2120.0	6239.0
434	A320 (30 rows - 180 seats)	S6	120	2.0m	30	rp-3-groups	normal	927	927.0	0	1019.0	4533.0
435	A320 (30 rows - 180 seats)	S6	120	2.0m	30	rp-spread-4-groups	normal	883	882.0	0	817.0	4213.0
436	A320 (30 rows - 180 seats)	S6	120	2.0m	30	rp-spread-5-groups	normal	835	836.0	0	524.0	3532.0
437	A320 (30 rows - 180 seats)	S6	120	2.0m	30	rp-spread-6-groups	normal	886	888.0	0	355.0	3072.0
438	A320 (30 rows - 180 seats)	S6	120	2.0m	30	rp-steep-4-groups	normal	871	869.0	0	735.0	4248.0
440	A320 (30 rows - 180 seats)	S6	120	2.0m	30	rp-steep-6-groups	normal	879	880.0	0	449.0	2760.0
441	A320 (30 rows - 180 seats)	S6	120	2.0m	30	rp-2-groups	normal	915	915.0	0	2030.0	6228.0
439	A320 (30 rows - 180 seats)	S6	120	2.0m	30	rp-steep-5-groups	normal	899	900.0	0	533.0	3161.0
442	A320 (30 rows - 180 seats)	S6	120	2.0m	30	rp-3-groups	normal	889	889.0	0	1195.0	4803.0
443	A320 (30 rows - 180 seats)	S6	120	2.0m	30	rp-spread-4-groups	normal	871	870.0	0	706.0	4366.0
446	A320 (30 rows - 180 seats)	S6	120	2.0m	30	rp-steep-4-groups	normal	814	811.0	0	689.0	3869.0
444	A320 (30 rows - 180 seats)	S6	120	2.0m	30	rp-spread-5-groups	normal	882	883.0	0	521.0	3621.0
445	A320 (30 rows - 180 seats)	S6	120	2.0m	30	rp-spread-6-groups	normal	880	882.0	0	466.0	2976.0
449	A320 (30 rows - 180 seats)	S6	120	2.0m	30	rp-2-groups	normal	874	873.0	0	2086.0	6265.0
447	A320 (30 rows - 180 seats)	S6	120	2.0m	30	rp-steep-5-groups	normal	843	844.0	0	497.0	2986.0
448	A320 (30 rows - 180 seats)	S6	120	2.0m	30	rp-steep-6-groups	normal	872	873.0	0	399.0	2785.0
450	A320 (30 rows - 180 seats)	S6	120	2.0m	30	rp-3-groups	normal	863	863.0	0	1166.0	4763.0
451	A320 (30 rows - 180 seats)	S6	120	2.0m	30	rp-spread-4-groups	normal	907	906.0	0	802.0	4387.0
452	A320 (30 rows - 180 seats)	S6	120	2.0m	30	rp-spread-5-groups	normal	859	860.0	0	548.0	3421.0
454	A320 (30 rows - 180 seats)	S6	120	2.0m	30	rp-steep-4-groups	normal	863	860.0	0	666.0	3700.0
453	A320 (30 rows - 180 seats)	S6	120	2.0m	30	rp-spread-6-groups	normal	859	861.0	0	419.0	3129.0
455	A320 (30 rows - 180 seats)	S6	120	2.0m	30	rp-steep-5-groups	normal	875	876.0	0	541.0	3144.0
457	A320 (30 rows - 180 seats)	S6	120	2.0m	30	rp-2-groups	normal	838	837.0	0	1987.0	5772.0
456	A320 (30 rows - 180 seats)	S6	120	2.0m	30	rp-steep-6-groups	normal	867	868.0	0	415.0	2533.0
458	A320 (30 rows - 180 seats)	S6	120	2.0m	30	rp-3-groups	normal	901	901.0	0	1059.0	5281.0
459	A320 (30 rows - 180 seats)	S6	120	2.0m	30	rp-spread-4-groups	normal	835	834.0	0	716.0	3984.0
461	A320 (30 rows - 180 seats)	S6	120	2.0m	30	rp-spread-6-groups	normal	848	850.0	0	394.0	3143.0
465	A320 (30 rows - 180 seats)	S6	120	2.0m	30	rp-2-groups	normal	856	855.0	0	2111.0	6190.0
460	A320 (30 rows - 180 seats)	S6	120	2.0m	30	rp-spread-5-groups	normal	913	914.0	0	487.0	3575.0
463	A320 (30 rows - 180 seats)	S6	120	2.0m	30	rp-steep-5-groups	normal	882	883.0	0	511.0	3078.0
462	A320 (30 rows - 180 seats)	S6	120	2.0m	30	rp-steep-4-groups	normal	858	855.0	0	605.0	3839.0
466	A320 (30 rows - 180 seats)	S6	120	2.0m	30	rp-3-groups	normal	870	870.0	0	1236.0	4656.0
464	A320 (30 rows - 180 seats)	S6	120	2.0m	30	rp-steep-6-groups	normal	891	892.0	0	477.0	2836.0
468	A320 (30 rows - 180 seats)	S6	120	2.0m	30	rp-spread-5-groups	normal	847	848.0	0	569.0	3347.0
467	A320 (30 rows - 180 seats)	S6	120	2.0m	30	rp-spread-4-groups	normal	857	857.0	0	731.0	3940.0
469	A320 (30 rows - 180 seats)	S6	120	2.0m	30	rp-spread-6-groups	normal	876	878.0	0	376.0	3015.0
471	A320 (30 rows - 180 seats)	S6	120	2.0m	30	rp-steep-5-groups	normal	886	886.0	0	425.0	3261.0
470	A320 (30 rows - 180 seats)	S6	120	2.0m	30	rp-steep-4-groups	normal	899	896.0	0	963.0	3771.0
473	A320 (30 rows - 180 seats)	S6	120	2.0m	30	rp-2-groups	normal	919	918.0	0	2172.0	6214.0
474	A320 (30 rows - 180 seats)	S6	120	2.0m	30	rp-3-groups	normal	894	894.0	0	946.0	5084.0
472	A320 (30 rows - 180 seats)	S6	120	2.0m	30	rp-steep-6-groups	normal	875	876.0	0	398.0	2692.0
475	A320 (30 rows - 180 seats)	S6	120	2.0m	30	rp-spread-4-groups	normal	845	844.0	0	798.0	4128.0
476	A320 (30 rows - 180 seats)	S6	120	2.0m	30	rp-spread-5-groups	normal	883	884.0	0	489.0	3518.0
478	A320 (30 rows - 180 seats)	S6	120	2.0m	30	rp-steep-4-groups	normal	878	875.0	0	680.0	3897.0
479	A320 (30 rows - 180 seats)	S6	120	2.0m	30	rp-steep-5-groups	normal	881	881.0	0	451.0	3145.0
481	A320 (30 rows - 180 seats)	S6	120	2.0m	30	rp-2-groups	normal	898	897.0	0	2173.0	6236.0
480	A320 (30 rows - 180 seats)	S6	120	2.0m	30	rp-steep-6-groups	normal	906	907.0	0	428.0	2670.0
477	A320 (30 rows - 180 seats)	S6	120	2.0m	30	rp-spread-6-groups	normal	930	933.0	0	391.0	3116.0
482	A320 (30 rows - 180 seats)	S6	120	2.0m	30	rp-3-groups	normal	871	871.0	0	1017.0	5021.0
483	A320 (30 rows - 180 seats)	S6	120	2.0m	30	rp-spread-4-groups	normal	908	907.0	0	798.0	4309.0
485	A320 (30 rows - 180 seats)	S6	120	2.0m	30	rp-spread-6-groups	normal	896	898.0	0	444.0	2986.0
489	A320 (30 rows - 180 seats)	S6	120	2.0m	30	rp-2-groups	normal	905	904.0	0	2396.0	6260.0
488	A320 (30 rows - 180 seats)	S6	120	2.0m	30	rp-steep-6-groups	normal	893	894.0	0	537.0	2850.0
484	A320 (30 rows - 180 seats)	S6	120	2.0m	30	rp-spread-5-groups	normal	888	890.0	0	622.0	3493.0
487	A320 (30 rows - 180 seats)	S6	120	2.0m	30	rp-steep-5-groups	normal	887	888.0	0	564.0	3098.0
486	A320 (30 rows - 180 seats)	S6	120	2.0m	30	rp-steep-4-groups	normal	901	899.0	0	713.0	3761.0
490	A320 (30 rows - 180 seats)	S6	120	2.0m	30	rp-3-groups	normal	905	905.0	0	1261.0	4706.0
491	A320 (30 rows - 180 seats)	S6	120	2.0m	30	rp-spread-4-groups	normal	860	859.0	0	737.0	4154.0
492	A320 (30 rows - 180 seats)	S6	120	2.0m	30	rp-spread-5-groups	normal	846	847.0	0	534.0	3448.0
493	A320 (30 rows - 180 seats)	S6	120	2.0m	30	rp-spread-6-groups	normal	846	849.0	0	417.0	3052.0
494	A320 (30 rows - 180 seats)	S6	120	2.0m	30	rp-steep-4-groups	normal	892	889.0	0	709.0	4013.0
497	A320 (30 rows - 180 seats)	S6	120	2.0m	30	rp-2-groups	normal	848	847.0	0	2024.0	5769.0
495	A320 (30 rows - 180 seats)	S6	120	2.0m	30	rp-steep-5-groups	normal	846	846.0	0	489.0	3005.0
496	A320 (30 rows - 180 seats)	S6	120	2.0m	30	rp-steep-6-groups	normal	921	922.0	0	456.0	2708.0
498	A320 (30 rows - 180 seats)	S6	120	2.0m	30	rp-3-groups	normal	908	908.0	0	1271.0	4665.0
499	A320 (30 rows - 180 seats)	S6	120	2.0m	30	rp-spread-4-groups	normal	832	831.0	0	769.0	4263.0
500	A320 (30 rows - 180 seats)	S6	120	2.0m	30	rp-spread-5-groups	normal	862	863.0	0	565.0	3392.0
502	A320 (30 rows - 180 seats)	S6	120	2.0m	30	rp-steep-4-groups	normal	871	868.0	0	719.0	3641.0
503	A320 (30 rows - 180 seats)	S6	120	2.0m	30	rp-steep-5-groups	normal	861	862.0	0	523.0	3000.0
501	A320 (30 rows - 180 seats)	S6	120	2.0m	30	rp-spread-6-groups	normal	911	913.0	0	471.0	3048.0
505	A320 (30 rows - 180 seats)	S6	120	2.0m	30	rp-2-groups	normal	871	870.0	0	2065.0	6116.0
504	A320 (30 rows - 180 seats)	S6	120	2.0m	30	rp-steep-6-groups	normal	881	882.0	0	395.0	2731.0
506	A320 (30 rows - 180 seats)	S6	120	2.0m	30	rp-3-groups	normal	881	881.0	0	1202.0	4616.0
507	A320 (30 rows - 180 seats)	S6	120	2.0m	30	rp-spread-4-groups	normal	910	910.0	0	835.0	4526.0
508	A320 (30 rows - 180 seats)	S6	120	2.0m	30	rp-spread-5-groups	normal	844	845.0	0	546.0	3553.0
509	A320 (30 rows - 180 seats)	S6	120	2.0m	30	rp-spread-6-groups	normal	860	862.0	0	401.0	2975.0
510	A320 (30 rows - 180 seats)	S6	120	2.0m	30	rp-steep-4-groups	normal	908	906.0	0	876.0	3997.0
511	A320 (30 rows - 180 seats)	S6	120	2.0m	30	rp-steep-5-groups	normal	902	903.0	0	554.0	3253.0
512	A320 (30 rows - 180 seats)	S6	120	2.0m	30	rp-steep-6-groups	normal	859	860.0	0	467.0	2617.0
513	A320 (30 rows - 180 seats)	S6	120	2.0m	30	rp-2-groups	normal	897	896.0	0	2087.0	5947.0
514	A320 (30 rows - 180 seats)	S6	120	2.0m	30	rp-3-groups	normal	874	874.0	0	1260.0	4905.0
515	A320 (30 rows - 180 seats)	S6	120	2.0m	30	rp-spread-4-groups	normal	884	884.0	0	650.0	4237.0
516	A320 (30 rows - 180 seats)	S6	120	2.0m	30	rp-spread-5-groups	normal	872	873.0	0	499.0	3517.0
517	A320 (30 rows - 180 seats)	S6	120	2.0m	30	rp-spread-6-groups	normal	857	859.0	0	287.0	3132.0
519	A320 (30 rows - 180 seats)	S6	120	2.0m	30	rp-steep-5-groups	normal	858	859.0	0	521.0	3106.0
518	A320 (30 rows - 180 seats)	S6	120	2.0m	30	rp-steep-4-groups	normal	910	907.0	0	677.0	3911.0
520	A320 (30 rows - 180 seats)	S6	120	2.0m	30	rp-steep-6-groups	normal	885	886.0	0	377.0	2852.0
521	A320 (30 rows - 180 seats)	S6	120	2.0m	30	rp-2-groups	normal	881	880.0	0	1967.0	6097.0
522	A320 (30 rows - 180 seats)	S6	120	2.0m	30	rp-3-groups	normal	893	893.0	0	1089.0	4890.0
523	A320 (30 rows - 180 seats)	S6	120	2.0m	30	rp-spread-4-groups	normal	886	885.0	0	706.0	4303.0
524	A320 (30 rows - 180 seats)	S6	120	2.0m	30	rp-spread-5-groups	normal	885	886.0	0	565.0	3610.0
525	A320 (30 rows - 180 seats)	S6	120	2.0m	30	rp-spread-6-groups	normal	881	883.0	0	418.0	3238.0
526	A320 (30 rows - 180 seats)	S6	120	2.0m	30	rp-steep-4-groups	normal	873	870.0	0	768.0	3685.0
528	A320 (30 rows - 180 seats)	S6	120	2.0m	30	rp-steep-6-groups	normal	838	839.0	0	453.0	2780.0
527	A320 (30 rows - 180 seats)	S6	120	2.0m	30	rp-steep-5-groups	normal	871	872.0	0	592.0	3075.0
529	A320 (30 rows - 180 seats)	S6	120	2.0m	30	rp-2-groups	normal	890	889.0	0	2029.0	6647.0
530	A320 (30 rows - 180 seats)	S6	120	2.0m	30	rp-3-groups	normal	890	890.0	0	1084.0	4620.0
531	A320 (30 rows - 180 seats)	S6	120	2.0m	30	rp-spread-4-groups	normal	872	872.0	0	699.0	3979.0
532	A320 (30 rows - 180 seats)	S6	120	2.0m	30	rp-spread-5-groups	normal	868	869.0	0	603.0	3399.0
533	A320 (30 rows - 180 seats)	S6	120	2.0m	30	rp-spread-6-groups	normal	867	869.0	0	365.0	2999.0
535	A320 (30 rows - 180 seats)	S6	120	2.0m	30	rp-steep-5-groups	normal	849	850.0	0	494.0	2955.0
534	A320 (30 rows - 180 seats)	S6	120	2.0m	30	rp-steep-4-groups	normal	878	876.0	0	747.0	3529.0
536	A320 (30 rows - 180 seats)	S6	120	2.0m	30	rp-steep-6-groups	normal	871	872.0	0	392.0	2685.0
537	A320 (30 rows - 180 seats)	S6	120	2.0m	30	rp-2-groups	normal	870	869.0	0	2142.0	6141.0
538	A320 (30 rows - 180 seats)	S6	120	2.0m	30	rp-3-groups	normal	867	867.0	0	1259.0	4497.0
540	A320 (30 rows - 180 seats)	S6	120	2.0m	30	rp-spread-5-groups	normal	843	844.0	0	514.0	3324.0
539	A320 (30 rows - 180 seats)	S6	120	2.0m	30	rp-spread-4-groups	normal	900	900.0	0	781.0	3916.0
541	A320 (30 rows - 180 seats)	S6	120	2.0m	30	rp-spread-6-groups	normal	854	857.0	0	455.0	3100.0
542	A320 (30 rows - 180 seats)	S6	120	2.0m	30	rp-steep-4-groups	normal	865	862.0	0	840.0	3805.0
544	A320 (30 rows - 180 seats)	S6	120	2.0m	30	rp-steep-6-groups	normal	873	874.0	0	449.0	2779.0
543	A320 (30 rows - 180 seats)	S6	120	2.0m	30	rp-steep-5-groups	normal	891	892.0	0	519.0	3165.0
545	A320 (30 rows - 180 seats)	S6	120	2.0m	30	rp-2-groups	normal	882	881.0	0	2083.0	6159.0
546	A320 (30 rows - 180 seats)	S6	120	2.0m	30	rp-3-groups	normal	903	903.0	0	1214.0	4890.0
549	A320 (30 rows - 180 seats)	S6	120	2.0m	30	rp-spread-6-groups	normal	835	837.0	0	386.0	2882.0
547	A320 (30 rows - 180 seats)	S6	120	2.0m	30	rp-spread-4-groups	normal	925	924.0	0	759.0	4464.0
548	A320 (30 rows - 180 seats)	S6	120	2.0m	30	rp-spread-5-groups	normal	887	888.0	0	497.0	3473.0
550	A320 (30 rows - 180 seats)	S6	120	2.0m	30	rp-steep-4-groups	normal	893	891.0	0	933.0	3821.0
551	A320 (30 rows - 180 seats)	S6	120	2.0m	30	rp-steep-5-groups	normal	893	894.0	0	431.0	3134.0
552	A320 (30 rows - 180 seats)	S6	120	2.0m	30	rp-steep-6-groups	normal	887	888.0	0	346.0	2661.0
553	A320 (30 rows - 180 seats)	S6	120	2.0m	30	rp-2-groups	normal	898	897.0	0	2244.0	6025.0
554	A320 (30 rows - 180 seats)	S6	120	2.0m	30	rp-3-groups	normal	904	904.0	0	1064.0	4375.0
555	A320 (30 rows - 180 seats)	S6	120	2.0m	30	rp-spread-4-groups	normal	863	862.0	0	769.0	4079.0
556	A320 (30 rows - 180 seats)	S6	120	2.0m	30	rp-spread-5-groups	normal	867	868.0	0	550.0	3433.0
557	A320 (30 rows - 180 seats)	S6	120	2.0m	30	rp-spread-6-groups	normal	878	880.0	0	422.0	3028.0
558	A320 (30 rows - 180 seats)	S6	120	2.0m	30	rp-steep-4-groups	normal	861	858.0	0	760.0	4147.0
560	A320 (30 rows - 180 seats)	S6	120	2.0m	30	rp-steep-6-groups	normal	878	879.0	0	389.0	2762.0
559	A320 (30 rows - 180 seats)	S6	120	2.0m	30	rp-steep-5-groups	normal	906	907.0	0	582.0	3101.0
561	A320 (30 rows - 180 seats)	S6	120	2.0m	30	rp-2-groups	normal	869	868.0	0	2273.0	5748.0
562	A320 (30 rows - 180 seats)	S6	120	2.0m	30	rp-3-groups	normal	878	878.0	0	1214.0	5281.0
563	A320 (30 rows - 180 seats)	S6	120	2.0m	30	rp-spread-4-groups	normal	872	872.0	0	766.0	3971.0
564	A320 (30 rows - 180 seats)	S6	120	2.0m	30	rp-spread-5-groups	normal	853	855.0	0	565.0	3617.0
565	A320 (30 rows - 180 seats)	S6	120	2.0m	30	rp-spread-6-groups	normal	934	936.0	0	500.0	2969.0
566	A320 (30 rows - 180 seats)	S6	120	2.0m	30	rp-steep-4-groups	normal	851	848.0	0	951.0	3756.0
567	A320 (30 rows - 180 seats)	S6	120	2.0m	30	rp-steep-5-groups	normal	888	889.0	0	587.0	3258.0
568	A320 (30 rows - 180 seats)	S6	120	2.0m	30	rp-steep-6-groups	normal	871	872.0	0	381.0	2641.0
569	A320 (30 rows - 180 seats)	S6	120	2.0m	30	rp-2-groups	normal	875	874.0	0	2074.0	5972.0
570	A320 (30 rows - 180 seats)	S6	120	2.0m	30	rp-3-groups	normal	843	843.0	0	1073.0	4547.0
571	A320 (30 rows - 180 seats)	S6	120	2.0m	30	rp-spread-4-groups	normal	887	886.0	0	794.0	4175.0
572	A320 (30 rows - 180 seats)	S6	120	2.0m	30	rp-spread-5-groups	normal	886	887.0	0	544.0	3385.0
573	A320 (30 rows - 180 seats)	S6	120	2.0m	30	rp-spread-6-groups	normal	883	886.0	0	419.0	3064.0
574	A320 (30 rows - 180 seats)	S6	120	2.0m	30	rp-steep-4-groups	normal	875	872.0	0	705.0	3674.0
576	A320 (30 rows - 180 seats)	S6	120	2.0m	30	rp-steep-6-groups	normal	871	872.0	0	411.0	2553.0
575	A320 (30 rows - 180 seats)	S6	120	2.0m	30	rp-steep-5-groups	normal	906	907.0	0	518.0	3096.0
577	A320 (30 rows - 180 seats)	S6	120	2.0m	30	rp-2-groups	normal	868	867.0	0	1779.0	6364.0
578	A320 (30 rows - 180 seats)	S6	120	2.0m	30	rp-3-groups	normal	887	887.0	0	1187.0	4677.0
579	A320 (30 rows - 180 seats)	S6	120	2.0m	30	rp-spread-4-groups	normal	897	897.0	0	721.0	4054.0
580	A320 (30 rows - 180 seats)	S6	120	2.0m	30	rp-spread-5-groups	normal	896	897.0	0	550.0	3725.0
582	A320 (30 rows - 180 seats)	S6	120	2.0m	30	rp-steep-4-groups	normal	851	848.0	0	601.0	3690.0
581	A320 (30 rows - 180 seats)	S6	120	2.0m	30	rp-spread-6-groups	normal	913	915.0	0	441.0	3089.0
583	A320 (30 rows - 180 seats)	S6	120	2.0m	30	rp-steep-5-groups	normal	855	856.0	0	550.0	3001.0
584	A320 (30 rows - 180 seats)	S6	120	2.0m	30	rp-steep-6-groups	normal	885	886.0	0	443.0	2753.0
586	A320 (30 rows - 180 seats)	S6	120	2.0m	30	rp-3-groups	normal	881	881.0	0	1076.0	4420.0
585	A320 (30 rows - 180 seats)	S6	120	2.0m	30	rp-2-groups	normal	866	865.0	0	2001.0	5731.0
587	A320 (30 rows - 180 seats)	S6	120	2.0m	30	rp-spread-4-groups	normal	879	878.0	0	858.0	3931.0
588	A320 (30 rows - 180 seats)	S6	120	2.0m	30	rp-spread-5-groups	normal	880	881.0	0	519.0	3265.0
590	A320 (30 rows - 180 seats)	S6	120	2.0m	30	rp-steep-4-groups	normal	828	826.0	0	679.0	3774.0
589	A320 (30 rows - 180 seats)	S6	120	2.0m	30	rp-spread-6-groups	normal	858	860.0	0	418.0	2993.0
591	A320 (30 rows - 180 seats)	S6	120	2.0m	30	rp-steep-5-groups	normal	874	875.0	0	458.0	3181.0
592	A320 (30 rows - 180 seats)	S6	120	2.0m	30	rp-steep-6-groups	normal	839	840.0	0	431.0	2628.0
593	A320 (30 rows - 180 seats)	S6	120	2.0m	30	rp-2-groups	normal	875	874.0	0	2079.0	6033.0
594	A320 (30 rows - 180 seats)	S6	120	2.0m	30	rp-3-groups	normal	892	892.0	0	1094.0	4797.0
595	A320 (30 rows - 180 seats)	S6	120	2.0m	30	rp-spread-4-groups	normal	894	893.0	0	741.0	3918.0
596	A320 (30 rows - 180 seats)	S6	120	2.0m	30	rp-spread-5-groups	normal	877	878.0	0	552.0	3558.0
597	A320 (30 rows - 180 seats)	S6	120	2.0m	30	rp-spread-6-groups	normal	831	833.0	0	366.0	3065.0
598	A320 (30 rows - 180 seats)	S6	120	2.0m	30	rp-steep-4-groups	normal	853	851.0	0	642.0	3867.0
599	A320 (30 rows - 180 seats)	S6	120	2.0m	30	rp-steep-5-groups	normal	883	884.0	0	464.0	3214.0
600	A320 (30 rows - 180 seats)	S6	120	2.0m	30	rp-steep-6-groups	normal	910	911.0	0	486.0	2461.0
601	A320 (30 rows - 180 seats)	S6	120	2.0m	30	rp-2-groups	normal	894	893.0	0	1907.0	6106.0
603	A320 (30 rows - 180 seats)	S6	120	2.0m	30	rp-spread-4-groups	normal	871	870.0	0	719.0	4079.0
604	A320 (30 rows - 180 seats)	S6	120	2.0m	30	rp-spread-5-groups	normal	887	888.0	0	510.0	3612.0
602	A320 (30 rows - 180 seats)	S6	120	2.0m	30	rp-3-groups	normal	867	867.0	0	997.0	4463.0
605	A320 (30 rows - 180 seats)	S6	120	2.0m	30	rp-spread-6-groups	normal	844	846.0	0	431.0	3041.0
606	A320 (30 rows - 180 seats)	S6	120	2.0m	30	rp-steep-4-groups	normal	853	851.0	0	781.0	3936.0
607	A320 (30 rows - 180 seats)	S6	120	2.0m	30	rp-steep-5-groups	normal	889	890.0	0	591.0	3210.0
608	A320 (30 rows - 180 seats)	S6	120	2.0m	30	rp-steep-6-groups	normal	874	875.0	0	301.0	2595.0
609	A320 (30 rows - 180 seats)	S6	120	2.0m	30	rp-2-groups	normal	888	887.0	0	1958.0	5773.0
610	A320 (30 rows - 180 seats)	S6	120	2.0m	30	rp-3-groups	normal	875	875.0	0	989.0	4690.0
611	A320 (30 rows - 180 seats)	S6	120	2.0m	30	rp-spread-4-groups	normal	862	861.0	0	835.0	4258.0
612	A320 (30 rows - 180 seats)	S6	120	2.0m	30	rp-spread-5-groups	normal	840	842.0	0	563.0	3203.0
613	A320 (30 rows - 180 seats)	S6	120	2.0m	30	rp-spread-6-groups	normal	870	872.0	0	449.0	3139.0
614	A320 (30 rows - 180 seats)	S6	120	2.0m	30	rp-steep-4-groups	normal	862	860.0	0	667.0	3756.0
615	A320 (30 rows - 180 seats)	S6	120	2.0m	30	rp-steep-5-groups	normal	909	909.0	0	510.0	2857.0
616	A320 (30 rows - 180 seats)	S6	120	2.0m	30	rp-steep-6-groups	normal	902	903.0	0	356.0	2733.0
618	A320 (30 rows - 180 seats)	S6	120	2.0m	30	rp-3-groups	normal	906	906.0	0	1065.0	4797.0
617	A320 (30 rows - 180 seats)	S6	120	2.0m	30	rp-2-groups	normal	860	860.0	0	1893.0	5917.0
619	A320 (30 rows - 180 seats)	S6	120	2.0m	30	rp-spread-4-groups	normal	855	854.0	0	685.0	4292.0
621	A320 (30 rows - 180 seats)	S6	120	2.0m	30	rp-spread-6-groups	normal	835	837.0	0	437.0	2962.0
620	A320 (30 rows - 180 seats)	S6	120	2.0m	30	rp-spread-5-groups	normal	885	886.0	0	482.0	3509.0
622	A320 (30 rows - 180 seats)	S6	120	2.0m	30	rp-steep-4-groups	normal	859	856.0	0	691.0	3759.0
623	A320 (30 rows - 180 seats)	S6	120	2.0m	30	rp-steep-5-groups	normal	867	868.0	0	600.0	3154.0
625	A320 (30 rows - 180 seats)	S6	120	2.0m	30	rp-2-groups	normal	910	909.0	0	2464.0	6475.0
624	A320 (30 rows - 180 seats)	S6	120	2.0m	30	rp-steep-6-groups	normal	881	882.0	0	399.0	2730.0
626	A320 (30 rows - 180 seats)	S6	120	2.0m	30	rp-3-groups	normal	840	840.0	0	946.0	4545.0
627	A320 (30 rows - 180 seats)	S6	120	2.0m	30	rp-spread-4-groups	normal	852	851.0	0	646.0	3947.0
628	A320 (30 rows - 180 seats)	S6	120	2.0m	30	rp-spread-5-groups	normal	896	897.0	0	558.0	3695.0
629	A320 (30 rows - 180 seats)	S6	120	2.0m	30	rp-spread-6-groups	normal	880	883.0	0	393.0	3105.0
630	A320 (30 rows - 180 seats)	S6	120	2.0m	30	rp-steep-4-groups	normal	923	921.0	0	672.0	3868.0
631	A320 (30 rows - 180 seats)	S6	120	2.0m	30	rp-steep-5-groups	normal	888	889.0	0	542.0	3142.0
633	A320 (30 rows - 180 seats)	S6	120	2.0m	30	rp-2-groups	normal	866	865.0	0	1965.0	6226.0
632	A320 (30 rows - 180 seats)	S6	120	2.0m	30	rp-steep-6-groups	normal	883	884.0	0	460.0	2640.0
634	A320 (30 rows - 180 seats)	S6	120	2.0m	30	rp-3-groups	normal	891	891.0	0	1143.0	4559.0
635	A320 (30 rows - 180 seats)	S6	120	2.0m	30	rp-spread-4-groups	normal	876	875.0	0	693.0	4308.0
636	A320 (30 rows - 180 seats)	S6	120	2.0m	30	rp-spread-5-groups	normal	829	830.0	0	436.0	3505.0
637	A320 (30 rows - 180 seats)	S6	120	2.0m	30	rp-spread-6-groups	normal	824	827.0	0	388.0	2872.0
638	A320 (30 rows - 180 seats)	S6	120	2.0m	30	rp-steep-4-groups	normal	875	873.0	0	700.0	4004.0
639	A320 (30 rows - 180 seats)	S6	120	2.0m	30	rp-steep-5-groups	normal	851	852.0	0	534.0	3180.0
641	A320 (30 rows - 180 seats)	S6	120	2.0m	30	rp-2-groups	normal	871	870.0	0	2242.0	6273.0
640	A320 (30 rows - 180 seats)	S6	120	2.0m	30	rp-steep-6-groups	normal	875	876.0	0	420.0	2765.0
643	A320 (30 rows - 180 seats)	S6	120	2.0m	30	rp-spread-4-groups	normal	884	883.0	0	885.0	4000.0
642	A320 (30 rows - 180 seats)	S6	120	2.0m	30	rp-3-groups	normal	854	854.0	0	1248.0	4862.0
644	A320 (30 rows - 180 seats)	S6	120	2.0m	30	rp-spread-5-groups	normal	869	870.0	0	533.0	3429.0
646	A320 (30 rows - 180 seats)	S6	120	2.0m	30	rp-steep-4-groups	normal	848	846.0	0	767.0	3918.0
645	A320 (30 rows - 180 seats)	S6	120	2.0m	30	rp-spread-6-groups	normal	861	863.0	0	457.0	2889.0
647	A320 (30 rows - 180 seats)	S6	120	2.0m	30	rp-steep-5-groups	normal	896	896.0	0	557.0	3365.0
648	A320 (30 rows - 180 seats)	S6	120	2.0m	30	rp-steep-6-groups	normal	882	883.0	0	389.0	2610.0
649	A320 (30 rows - 180 seats)	S6	120	2.0m	30	rp-2-groups	normal	891	890.0	0	2224.0	6482.0
650	A320 (30 rows - 180 seats)	S6	120	2.0m	30	rp-3-groups	normal	873	873.0	0	976.0	4663.0
651	A320 (30 rows - 180 seats)	S6	120	2.0m	30	rp-spread-4-groups	normal	866	866.0	0	683.0	4410.0
652	A320 (30 rows - 180 seats)	S6	120	2.0m	30	rp-spread-5-groups	normal	894	895.0	0	519.0	3440.0
653	A320 (30 rows - 180 seats)	S6	120	2.0m	30	rp-spread-6-groups	normal	868	870.0	0	387.0	3016.0
654	A320 (30 rows - 180 seats)	S6	120	2.0m	30	rp-steep-4-groups	normal	873	871.0	0	728.0	3895.0
657	A320 (30 rows - 180 seats)	S6	120	2.0m	30	rp-2-groups	normal	865	864.0	0	2335.0	6448.0
656	A320 (30 rows - 180 seats)	S6	120	2.0m	30	rp-steep-6-groups	normal	852	853.0	0	366.0	2605.0
655	A320 (30 rows - 180 seats)	S6	120	2.0m	30	rp-steep-5-groups	normal	849	849.0	0	498.0	3265.0
658	A320 (30 rows - 180 seats)	S6	120	2.0m	30	rp-3-groups	normal	876	876.0	0	1234.0	4845.0
659	A320 (30 rows - 180 seats)	S6	120	2.0m	30	rp-spread-4-groups	normal	889	889.0	0	671.0	4239.0
660	A320 (30 rows - 180 seats)	S6	120	2.0m	30	rp-spread-5-groups	normal	866	867.0	0	573.0	3611.0
661	A320 (30 rows - 180 seats)	S6	120	2.0m	30	rp-spread-6-groups	normal	900	902.0	0	477.0	3083.0
662	A320 (30 rows - 180 seats)	S6	120	2.0m	30	rp-steep-4-groups	normal	885	883.0	0	874.0	3631.0
663	A320 (30 rows - 180 seats)	S6	120	2.0m	30	rp-steep-5-groups	normal	838	839.0	0	503.0	3027.0
664	A320 (30 rows - 180 seats)	S6	120	2.0m	30	rp-steep-6-groups	normal	869	870.0	0	409.0	2630.0
665	A320 (30 rows - 180 seats)	S6	120	2.0m	30	rp-2-groups	normal	926	925.0	0	2245.0	6452.0
666	A320 (30 rows - 180 seats)	S6	120	2.0m	30	rp-3-groups	normal	863	863.0	0	1022.0	4531.0
668	A320 (30 rows - 180 seats)	S6	120	2.0m	30	rp-spread-5-groups	normal	870	871.0	0	549.0	3430.0
667	A320 (30 rows - 180 seats)	S6	120	2.0m	30	rp-spread-4-groups	normal	894	893.0	0	737.0	4311.0
669	A320 (30 rows - 180 seats)	S6	120	2.0m	30	rp-spread-6-groups	normal	877	879.0	0	454.0	3057.0
670	A320 (30 rows - 180 seats)	S6	120	2.0m	30	rp-steep-4-groups	normal	894	891.0	0	696.0	3962.0
673	A320 (30 rows - 180 seats)	S6	120	2.0m	30	rp-2-groups	normal	872	871.0	0	1950.0	5925.0
672	A320 (30 rows - 180 seats)	S6	120	2.0m	30	rp-steep-6-groups	normal	855	856.0	0	412.0	2670.0
671	A320 (30 rows - 180 seats)	S6	120	2.0m	30	rp-steep-5-groups	normal	882	883.0	0	536.0	3163.0
674	A320 (30 rows - 180 seats)	S6	120	2.0m	30	rp-3-groups	normal	882	882.0	0	1063.0	4316.0
676	A320 (30 rows - 180 seats)	S6	120	2.0m	30	rp-spread-5-groups	normal	847	848.0	0	474.0	3395.0
675	A320 (30 rows - 180 seats)	S6	120	2.0m	30	rp-spread-4-groups	normal	920	920.0	0	784.0	4221.0
677	A320 (30 rows - 180 seats)	S6	120	2.0m	30	rp-spread-6-groups	normal	881	883.0	0	422.0	3115.0
678	A320 (30 rows - 180 seats)	S6	120	2.0m	30	rp-steep-4-groups	normal	871	868.0	0	618.0	4046.0
679	A320 (30 rows - 180 seats)	S6	120	2.0m	30	rp-steep-5-groups	normal	865	866.0	0	656.0	3099.0
681	A320 (30 rows - 180 seats)	S6	120	2.0m	30	rp-2-groups	normal	880	879.0	0	2041.0	6566.0
680	A320 (30 rows - 180 seats)	S6	120	2.0m	30	rp-steep-6-groups	normal	901	902.0	0	461.0	2646.0
682	A320 (30 rows - 180 seats)	S6	120	2.0m	30	rp-3-groups	normal	916	916.0	0	1368.0	4812.0
683	A320 (30 rows - 180 seats)	S6	120	2.0m	30	rp-spread-4-groups	normal	914	914.0	0	784.0	4167.0
684	A320 (30 rows - 180 seats)	S6	120	2.0m	30	rp-spread-5-groups	normal	933	934.0	0	505.0	3601.0
685	A320 (30 rows - 180 seats)	S6	120	2.0m	30	rp-spread-6-groups	normal	856	858.0	0	334.0	3179.0
689	A320 (30 rows - 180 seats)	S6	120	2.0m	30	rp-2-groups	normal	860	859.0	0	1877.0	6316.0
686	A320 (30 rows - 180 seats)	S6	120	2.0m	30	rp-steep-4-groups	normal	853	851.0	0	721.0	3719.0
687	A320 (30 rows - 180 seats)	S6	120	2.0m	30	rp-steep-5-groups	normal	929	930.0	0	570.0	3216.0
688	A320 (30 rows - 180 seats)	S6	120	2.0m	30	rp-steep-6-groups	normal	914	915.0	0	400.0	2755.0
690	A320 (30 rows - 180 seats)	S6	120	2.0m	30	rp-3-groups	normal	857	858.0	0	1161.0	4864.0
691	A320 (30 rows - 180 seats)	S6	120	2.0m	30	rp-spread-4-groups	normal	860	859.0	0	757.0	4205.0
692	A320 (30 rows - 180 seats)	S6	120	2.0m	30	rp-spread-5-groups	normal	887	888.0	0	504.0	3435.0
693	A320 (30 rows - 180 seats)	S6	120	2.0m	30	rp-spread-6-groups	normal	907	910.0	0	480.0	3087.0
694	A320 (30 rows - 180 seats)	S6	120	2.0m	30	rp-steep-4-groups	normal	894	891.0	0	666.0	3812.0
697	A320 (30 rows - 180 seats)	S6	120	2.0m	30	rp-2-groups	normal	913	912.0	0	1786.0	6561.0
695	A320 (30 rows - 180 seats)	S6	120	2.0m	30	rp-steep-5-groups	normal	880	881.0	0	597.0	3079.0
696	A320 (30 rows - 180 seats)	S6	120	2.0m	30	rp-steep-6-groups	normal	864	865.0	0	382.0	2726.0
698	A320 (30 rows - 180 seats)	S6	120	2.0m	30	rp-3-groups	normal	875	875.0	0	928.0	4751.0
699	A320 (30 rows - 180 seats)	S6	120	2.0m	30	rp-spread-4-groups	normal	895	894.0	0	767.0	4252.0
700	A320 (30 rows - 180 seats)	S6	120	2.0m	30	rp-spread-5-groups	normal	869	870.0	0	500.0	3423.0
701	A320 (30 rows - 180 seats)	S6	120	2.0m	30	rp-spread-6-groups	normal	853	855.0	0	490.0	3047.0
702	A320 (30 rows - 180 seats)	S6	120	2.0m	30	rp-steep-4-groups	normal	867	865.0	0	896.0	3771.0
705	A320 (30 rows - 180 seats)	S6	120	2.0m	30	rp-2-groups	normal	886	885.0	0	2633.0	5952.0
703	A320 (30 rows - 180 seats)	S6	120	2.0m	30	rp-steep-5-groups	normal	840	841.0	0	509.0	3325.0
706	A320 (30 rows - 180 seats)	S6	120	2.0m	30	rp-3-groups	normal	864	865.0	0	1121.0	4652.0
704	A320 (30 rows - 180 seats)	S6	120	2.0m	30	rp-steep-6-groups	normal	903	904.0	0	463.0	2709.0
707	A320 (30 rows - 180 seats)	S6	120	2.0m	30	rp-spread-4-groups	normal	880	880.0	0	601.0	4048.0
708	A320 (30 rows - 180 seats)	S6	120	2.0m	30	rp-spread-5-groups	normal	876	877.0	0	535.0	3389.0
709	A320 (30 rows - 180 seats)	S6	120	2.0m	30	rp-spread-6-groups	normal	838	840.0	0	370.0	2959.0
710	A320 (30 rows - 180 seats)	S6	120	2.0m	30	rp-steep-4-groups	normal	870	867.0	0	700.0	3786.0
713	A320 (30 rows - 180 seats)	S6	120	2.0m	30	rp-2-groups	normal	865	864.0	0	1933.0	6473.0
711	A320 (30 rows - 180 seats)	S6	120	2.0m	30	rp-steep-5-groups	normal	902	903.0	0	632.0	3140.0
712	A320 (30 rows - 180 seats)	S6	120	2.0m	30	rp-steep-6-groups	normal	910	911.0	0	347.0	2843.0
714	A320 (30 rows - 180 seats)	S6	120	2.0m	30	rp-3-groups	normal	887	887.0	0	1131.0	4848.0
715	A320 (30 rows - 180 seats)	S6	120	2.0m	30	rp-spread-4-groups	normal	862	861.0	0	680.0	4089.0
716	A320 (30 rows - 180 seats)	S6	120	2.0m	30	rp-spread-5-groups	normal	889	890.0	0	514.0	3454.0
717	A320 (30 rows - 180 seats)	S6	120	2.0m	30	rp-spread-6-groups	normal	873	875.0	0	430.0	3210.0
718	A320 (30 rows - 180 seats)	S6	120	2.0m	30	rp-steep-4-groups	normal	868	865.0	0	697.0	3791.0
719	A320 (30 rows - 180 seats)	S6	120	2.0m	30	rp-steep-5-groups	normal	892	892.0	0	537.0	3198.0
721	A320 (30 rows - 180 seats)	S6	120	2.0m	30	rp-2-groups	normal	869	868.0	0	2088.0	6098.0
720	A320 (30 rows - 180 seats)	S6	120	2.0m	30	rp-steep-6-groups	normal	900	901.0	0	376.0	2518.0
722	A320 (30 rows - 180 seats)	S6	120	2.0m	30	rp-3-groups	normal	872	872.0	0	1139.0	4498.0
723	A320 (30 rows - 180 seats)	S6	120	2.0m	30	rp-spread-4-groups	normal	891	890.0	0	828.0	4178.0
724	A320 (30 rows - 180 seats)	S6	120	2.0m	30	rp-spread-5-groups	normal	885	886.0	0	578.0	3538.0
725	A320 (30 rows - 180 seats)	S6	120	2.0m	30	rp-spread-6-groups	normal	869	871.0	0	420.0	2971.0
726	A320 (30 rows - 180 seats)	S6	120	2.0m	30	rp-steep-4-groups	normal	844	842.0	0	832.0	3576.0
727	A320 (30 rows - 180 seats)	S6	120	2.0m	30	rp-steep-5-groups	normal	867	868.0	0	517.0	3245.0
728	A320 (30 rows - 180 seats)	S6	120	2.0m	30	rp-steep-6-groups	normal	864	865.0	0	450.0	2623.0
729	A320 (30 rows - 180 seats)	S6	120	2.0m	30	rp-2-groups	normal	889	888.0	0	2383.0	6335.0
730	A320 (30 rows - 180 seats)	S6	120	2.0m	30	rp-3-groups	normal	878	878.0	0	925.0	4860.0
731	A320 (30 rows - 180 seats)	S6	120	2.0m	30	rp-spread-4-groups	normal	864	864.0	0	660.0	4181.0
732	A320 (30 rows - 180 seats)	S6	120	2.0m	30	rp-spread-5-groups	normal	895	897.0	0	461.0	3356.0
734	A320 (30 rows - 180 seats)	S6	120	2.0m	30	rp-steep-4-groups	normal	903	900.0	0	669.0	4020.0
733	A320 (30 rows - 180 seats)	S6	120	2.0m	30	rp-spread-6-groups	normal	903	905.0	0	395.0	2840.0
735	A320 (30 rows - 180 seats)	S6	120	2.0m	30	rp-steep-5-groups	normal	880	881.0	0	565.0	3064.0
737	A320 (30 rows - 180 seats)	S6	120	2.0m	30	rp-2-groups	normal	875	874.0	0	2269.0	6029.0
736	A320 (30 rows - 180 seats)	S6	120	2.0m	30	rp-steep-6-groups	normal	876	877.0	0	407.0	2465.0
738	A320 (30 rows - 180 seats)	S6	120	2.0m	30	rp-3-groups	normal	881	881.0	0	1166.0	4651.0
739	A320 (30 rows - 180 seats)	S6	120	2.0m	30	rp-spread-4-groups	normal	860	859.0	0	707.0	3978.0
740	A320 (30 rows - 180 seats)	S6	120	2.0m	30	rp-spread-5-groups	normal	891	892.0	0	541.0	3800.0
741	A320 (30 rows - 180 seats)	S6	120	2.0m	30	rp-spread-6-groups	normal	877	879.0	0	372.0	3135.0
742	A320 (30 rows - 180 seats)	S6	120	2.0m	30	rp-steep-4-groups	normal	924	922.0	0	845.0	4024.0
743	A320 (30 rows - 180 seats)	S6	120	2.0m	30	rp-steep-5-groups	normal	875	875.0	0	458.0	3160.0
745	A320 (30 rows - 180 seats)	S6	120	2.0m	30	rp-2-groups	normal	842	841.0	0	1836.0	6459.0
744	A320 (30 rows - 180 seats)	S6	120	2.0m	30	rp-steep-6-groups	normal	904	905.0	0	376.0	2719.0
746	A320 (30 rows - 180 seats)	S6	120	2.0m	30	rp-3-groups	normal	891	891.0	0	1077.0	4489.0
747	A320 (30 rows - 180 seats)	S6	120	2.0m	30	rp-spread-4-groups	normal	855	854.0	0	632.0	4100.0
749	A320 (30 rows - 180 seats)	S6	120	2.0m	30	rp-spread-6-groups	normal	867	869.0	0	402.0	3038.0
748	A320 (30 rows - 180 seats)	S6	120	2.0m	30	rp-spread-5-groups	normal	899	900.0	0	514.0	3791.0
750	A320 (30 rows - 180 seats)	S6	120	2.0m	30	rp-steep-4-groups	normal	874	871.0	0	595.0	3898.0
751	A320 (30 rows - 180 seats)	S6	120	2.0m	30	rp-steep-5-groups	normal	861	862.0	0	554.0	3046.0
752	A320 (30 rows - 180 seats)	S6	120	2.0m	30	rp-steep-6-groups	normal	878	879.0	0	461.0	2570.0
753	A320 (30 rows - 180 seats)	S6	120	2.0m	30	rp-2-groups	normal	872	871.0	0	1767.0	6476.0
754	A320 (30 rows - 180 seats)	S6	120	2.0m	30	rp-3-groups	normal	872	872.0	0	1152.0	5059.0
756	A320 (30 rows - 180 seats)	S6	120	2.0m	30	rp-spread-5-groups	normal	876	877.0	0	551.0	3386.0
757	A320 (30 rows - 180 seats)	S6	120	2.0m	30	rp-spread-6-groups	normal	870	872.0	0	467.0	3205.0
755	A320 (30 rows - 180 seats)	S6	120	2.0m	30	rp-spread-4-groups	normal	876	875.0	0	732.0	4163.0
758	A320 (30 rows - 180 seats)	S6	120	2.0m	30	rp-steep-4-groups	normal	855	852.0	0	743.0	3851.0
759	A320 (30 rows - 180 seats)	S6	120	2.0m	30	rp-steep-5-groups	normal	853	853.0	0	575.0	3186.0
760	A320 (30 rows - 180 seats)	S6	120	2.0m	30	rp-steep-6-groups	normal	892	893.0	0	440.0	2783.0
761	A320 (30 rows - 180 seats)	S6	120	2.0m	30	rp-2-groups	normal	922	921.0	0	2102.0	6094.0
762	A320 (30 rows - 180 seats)	S6	120	2.0m	30	rp-3-groups	normal	875	875.0	0	887.0	4798.0
763	A320 (30 rows - 180 seats)	S6	120	2.0m	30	rp-spread-4-groups	normal	875	874.0	0	628.0	4153.0
764	A320 (30 rows - 180 seats)	S6	120	2.0m	30	rp-spread-5-groups	normal	915	916.0	0	620.0	3545.0
766	A320 (30 rows - 180 seats)	S6	120	2.0m	30	rp-steep-4-groups	normal	877	874.0	0	819.0	3870.0
765	A320 (30 rows - 180 seats)	S6	120	2.0m	30	rp-spread-6-groups	normal	894	896.0	0	351.0	3104.0
767	A320 (30 rows - 180 seats)	S6	120	2.0m	30	rp-steep-5-groups	normal	858	859.0	0	515.0	3129.0
769	A320 (30 rows - 180 seats)	S6	120	2.0m	30	rp-2-groups	normal	886	886.0	0	2060.0	6063.0
768	A320 (30 rows - 180 seats)	S6	120	2.0m	30	rp-steep-6-groups	normal	870	871.0	0	371.0	2821.0
770	A320 (30 rows - 180 seats)	S6	120	2.0m	30	rp-3-groups	normal	842	842.0	0	977.0	4664.0
771	A320 (30 rows - 180 seats)	S6	120	2.0m	30	rp-spread-4-groups	normal	900	899.0	0	604.0	4074.0
772	A320 (30 rows - 180 seats)	S6	120	2.0m	30	rp-spread-5-groups	normal	853	854.0	0	618.0	3424.0
773	A320 (30 rows - 180 seats)	S6	120	2.0m	30	rp-spread-6-groups	normal	834	836.0	0	429.0	3065.0
775	A320 (30 rows - 180 seats)	S6	120	2.0m	30	rp-steep-5-groups	normal	908	909.0	0	650.0	3038.0
774	A320 (30 rows - 180 seats)	S6	120	2.0m	30	rp-steep-4-groups	normal	890	887.0	0	779.0	3958.0
777	A320 (30 rows - 180 seats)	S6	120	2.0m	30	rp-2-groups	normal	897	896.0	0	1790.0	6494.0
776	A320 (30 rows - 180 seats)	S6	120	2.0m	30	rp-steep-6-groups	normal	886	887.0	0	394.0	2687.0
778	A320 (30 rows - 180 seats)	S6	120	2.0m	30	rp-3-groups	normal	864	865.0	0	1002.0	4675.0
779	A320 (30 rows - 180 seats)	S6	120	2.0m	30	rp-spread-4-groups	normal	907	907.0	0	848.0	4400.0
781	A320 (30 rows - 180 seats)	S6	120	2.0m	30	rp-spread-6-groups	normal	867	869.0	0	369.0	3103.0
780	A320 (30 rows - 180 seats)	S6	120	2.0m	30	rp-spread-5-groups	normal	890	891.0	0	604.0	3283.0
782	A320 (30 rows - 180 seats)	S6	120	2.0m	30	rp-steep-4-groups	normal	902	899.0	0	787.0	3805.0
783	A320 (30 rows - 180 seats)	S6	120	2.0m	30	rp-steep-5-groups	normal	852	852.0	0	548.0	3056.0
784	A320 (30 rows - 180 seats)	S6	120	2.0m	30	rp-steep-6-groups	normal	883	884.0	0	377.0	2577.0
785	A320 (30 rows - 180 seats)	S6	120	2.0m	30	rp-2-groups	normal	889	888.0	0	1747.0	6351.0
787	A320 (30 rows - 180 seats)	S6	120	2.0m	30	rp-spread-4-groups	normal	901	900.0	0	702.0	4367.0
786	A320 (30 rows - 180 seats)	S6	120	2.0m	30	rp-3-groups	normal	885	885.0	0	1169.0	4960.0
788	A320 (30 rows - 180 seats)	S6	120	2.0m	30	rp-spread-5-groups	normal	891	892.0	0	548.0	3484.0
789	A320 (30 rows - 180 seats)	S6	120	2.0m	30	rp-spread-6-groups	normal	872	874.0	0	410.0	2943.0
790	A320 (30 rows - 180 seats)	S6	120	2.0m	30	rp-steep-4-groups	normal	841	838.0	0	781.0	3727.0
793	A320 (30 rows - 180 seats)	S6	120	2.0m	30	rp-2-groups	normal	888	888.0	0	2292.0	6272.0
791	A320 (30 rows - 180 seats)	S6	120	2.0m	30	rp-steep-5-groups	normal	899	900.0	0	558.0	3201.0
792	A320 (30 rows - 180 seats)	S6	120	2.0m	30	rp-steep-6-groups	normal	857	858.0	0	373.0	2463.0
794	A320 (30 rows - 180 seats)	S6	120	2.0m	30	rp-3-groups	normal	880	880.0	0	1146.0	5056.0
795	A320 (30 rows - 180 seats)	S6	120	2.0m	30	rp-spread-4-groups	normal	888	888.0	0	714.0	4083.0
797	A320 (30 rows - 180 seats)	S6	120	2.0m	30	rp-spread-6-groups	normal	896	899.0	0	372.0	3111.0
796	A320 (30 rows - 180 seats)	S6	120	2.0m	30	rp-spread-5-groups	normal	877	878.0	0	548.0	3566.0
798	A320 (30 rows - 180 seats)	S6	120	2.0m	30	rp-steep-4-groups	normal	877	874.0	0	725.0	3874.0
801	A320 (30 rows - 180 seats)	S6	120	2.0m	30	rp-2-groups	normal	894	894.0	0	2133.0	6160.0
799	A320 (30 rows - 180 seats)	S6	120	2.0m	30	rp-steep-5-groups	normal	912	913.0	0	547.0	3253.0
800	A320 (30 rows - 180 seats)	S6	120	2.0m	30	rp-steep-6-groups	normal	918	919.0	0	429.0	2876.0
802	A320 (30 rows - 180 seats)	S6	120	2.0m	30	rp-3-groups	normal	892	892.0	0	1096.0	4713.0
805	A320 (30 rows - 180 seats)	S6	120	2.0m	30	rp-spread-6-groups	normal	848	850.0	0	397.0	2933.0
804	A320 (30 rows - 180 seats)	S6	120	2.0m	30	rp-spread-5-groups	normal	890	891.0	0	442.0	3368.0
806	A320 (30 rows - 180 seats)	S6	120	2.0m	30	rp-steep-4-groups	normal	843	841.0	0	650.0	3753.0
803	A320 (30 rows - 180 seats)	S6	120	2.0m	30	rp-spread-4-groups	normal	883	882.0	0	713.0	4244.0
807	A320 (30 rows - 180 seats)	S6	120	2.0m	30	rp-steep-5-groups	normal	888	888.0	0	594.0	3451.0
808	A320 (30 rows - 180 seats)	S6	120	2.0m	30	rp-steep-6-groups	normal	864	865.0	0	417.0	2585.0
809	A320 (30 rows - 180 seats)	S6	120	2.0m	30	rp-2-groups	normal	877	876.0	0	2302.0	5838.0
810	A320 (30 rows - 180 seats)	S6	120	2.0m	30	rp-3-groups	normal	898	898.0	0	934.0	4793.0
811	A320 (30 rows - 180 seats)	S6	120	2.0m	30	rp-spread-4-groups	normal	854	853.0	0	803.0	4010.0
812	A320 (30 rows - 180 seats)	S6	120	2.0m	30	rp-spread-5-groups	normal	834	835.0	0	479.0	3494.0
813	A320 (30 rows - 180 seats)	S6	120	2.0m	30	rp-spread-6-groups	normal	833	836.0	0	309.0	2764.0
814	A320 (30 rows - 180 seats)	S6	120	2.0m	30	rp-steep-4-groups	normal	866	863.0	0	799.0	4030.0
815	A320 (30 rows - 180 seats)	S6	120	2.0m	30	rp-steep-5-groups	normal	839	840.0	0	573.0	3130.0
817	A320 (30 rows - 180 seats)	S6	120	2.0m	30	rp-2-groups	normal	844	843.0	0	1826.0	5906.0
816	A320 (30 rows - 180 seats)	S6	120	2.0m	30	rp-steep-6-groups	normal	867	868.0	0	384.0	2717.0
818	A320 (30 rows - 180 seats)	S6	120	2.0m	30	rp-3-groups	normal	906	906.0	0	1268.0	4761.0
819	A320 (30 rows - 180 seats)	S6	120	2.0m	30	rp-spread-4-groups	normal	892	892.0	0	739.0	4136.0
820	A320 (30 rows - 180 seats)	S6	120	2.0m	30	rp-spread-5-groups	normal	860	861.0	0	620.0	3349.0
821	A320 (30 rows - 180 seats)	S6	120	2.0m	30	rp-spread-6-groups	normal	865	867.0	0	325.0	3132.0
823	A320 (30 rows - 180 seats)	S6	120	2.0m	30	rp-steep-5-groups	normal	864	865.0	0	508.0	3055.0
825	A320 (30 rows - 180 seats)	S6	120	2.0m	30	rp-2-groups	normal	900	899.0	0	2195.0	6117.0
824	A320 (30 rows - 180 seats)	S6	120	2.0m	30	rp-steep-6-groups	normal	872	873.0	0	368.0	2603.0
822	A320 (30 rows - 180 seats)	S6	120	2.0m	30	rp-steep-4-groups	normal	895	892.0	0	776.0	3888.0
826	A320 (30 rows - 180 seats)	S6	120	2.0m	30	rp-3-groups	normal	903	903.0	0	1169.0	5117.0
828	A320 (30 rows - 180 seats)	S6	120	2.0m	30	rp-spread-5-groups	normal	845	846.0	0	541.0	3322.0
829	A320 (30 rows - 180 seats)	S6	120	2.0m	30	rp-spread-6-groups	normal	839	841.0	0	461.0	3009.0
827	A320 (30 rows - 180 seats)	S6	120	2.0m	30	rp-spread-4-groups	normal	863	862.0	0	852.0	4309.0
830	A320 (30 rows - 180 seats)	S6	120	2.0m	30	rp-steep-4-groups	normal	885	883.0	0	723.0	3918.0
831	A320 (30 rows - 180 seats)	S6	120	2.0m	30	rp-steep-5-groups	normal	880	880.0	0	521.0	3182.0
833	A320 (30 rows - 180 seats)	S6	120	2.0m	30	rp-2-groups	normal	929	928.0	0	1809.0	6165.0
832	A320 (30 rows - 180 seats)	S6	120	2.0m	30	rp-steep-6-groups	normal	876	877.0	0	451.0	2586.0
834	A320 (30 rows - 180 seats)	S6	120	2.0m	30	rp-3-groups	normal	862	862.0	0	910.0	4919.0
835	A320 (30 rows - 180 seats)	S6	120	2.0m	30	rp-spread-4-groups	normal	871	870.0	0	685.0	4035.0
837	A320 (30 rows - 180 seats)	S6	120	2.0m	30	rp-spread-6-groups	normal	862	864.0	0	475.0	2985.0
836	A320 (30 rows - 180 seats)	S6	120	2.0m	30	rp-spread-5-groups	normal	886	887.0	0	593.0	3574.0
838	A320 (30 rows - 180 seats)	S6	120	2.0m	30	rp-steep-4-groups	normal	852	849.0	0	545.0	3791.0
839	A320 (30 rows - 180 seats)	S6	120	2.0m	30	rp-steep-5-groups	normal	853	854.0	0	481.0	2987.0
841	A320 (30 rows - 180 seats)	S6	120	2.0m	30	rp-2-groups	normal	923	922.0	0	2217.0	6134.0
840	A320 (30 rows - 180 seats)	S6	120	2.0m	30	rp-steep-6-groups	normal	860	861.0	0	452.0	2432.0
842	A320 (30 rows - 180 seats)	S6	120	2.0m	30	rp-3-groups	normal	859	859.0	0	1112.0	4481.0
843	A320 (30 rows - 180 seats)	S6	120	2.0m	30	rp-spread-4-groups	normal	869	868.0	0	725.0	4114.0
845	A320 (30 rows - 180 seats)	S6	120	2.0m	30	rp-spread-6-groups	normal	860	862.0	0	376.0	3087.0
844	A320 (30 rows - 180 seats)	S6	120	2.0m	30	rp-spread-5-groups	normal	865	866.0	0	509.0	3434.0
846	A320 (30 rows - 180 seats)	S6	120	2.0m	30	rp-steep-4-groups	normal	880	878.0	0	651.0	3700.0
847	A320 (30 rows - 180 seats)	S6	120	2.0m	30	rp-steep-5-groups	normal	885	885.0	0	460.0	3206.0
849	A320 (30 rows - 180 seats)	S6	120	2.0m	30	rp-2-groups	normal	860	859.0	0	1844.0	6345.0
848	A320 (30 rows - 180 seats)	S6	120	2.0m	30	rp-steep-6-groups	normal	837	838.0	0	431.0	2602.0
850	A320 (30 rows - 180 seats)	S6	120	2.0m	30	rp-3-groups	normal	853	853.0	0	1193.0	4938.0
852	A320 (30 rows - 180 seats)	S6	120	2.0m	30	rp-spread-5-groups	normal	871	872.0	0	620.0	3517.0
851	A320 (30 rows - 180 seats)	S6	120	2.0m	30	rp-spread-4-groups	normal	913	912.0	0	771.0	4668.0
853	A320 (30 rows - 180 seats)	S6	120	2.0m	30	rp-spread-6-groups	normal	876	878.0	0	403.0	2917.0
854	A320 (30 rows - 180 seats)	S6	120	2.0m	30	rp-steep-4-groups	normal	866	863.0	0	683.0	3806.0
855	A320 (30 rows - 180 seats)	S6	120	2.0m	30	rp-steep-5-groups	normal	905	906.0	0	542.0	3202.0
857	A320 (30 rows - 180 seats)	S6	120	2.0m	30	rp-2-groups	normal	836	835.0	0	2256.0	5784.0
856	A320 (30 rows - 180 seats)	S6	120	2.0m	30	rp-steep-6-groups	normal	886	887.0	0	447.0	2606.0
858	A320 (30 rows - 180 seats)	S6	120	2.0m	30	rp-3-groups	normal	889	889.0	0	1217.0	4829.0
859	A320 (30 rows - 180 seats)	S6	120	2.0m	30	rp-spread-4-groups	normal	865	864.0	0	832.0	4187.0
860	A320 (30 rows - 180 seats)	S6	120	2.0m	30	rp-spread-5-groups	normal	860	861.0	0	444.0	3221.0
861	A320 (30 rows - 180 seats)	S6	120	2.0m	30	rp-spread-6-groups	normal	915	917.0	0	506.0	3391.0
862	A320 (30 rows - 180 seats)	S6	120	2.0m	30	rp-steep-4-groups	normal	885	882.0	0	766.0	3571.0
863	A320 (30 rows - 180 seats)	S6	120	2.0m	30	rp-steep-5-groups	normal	890	891.0	0	503.0	3205.0
864	A320 (30 rows - 180 seats)	S6	120	2.0m	30	rp-steep-6-groups	normal	874	875.0	0	517.0	2572.0
865	A320 (30 rows - 180 seats)	S6	120	2.0m	30	rp-2-groups	normal	858	858.0	0	2101.0	5813.0
866	A320 (30 rows - 180 seats)	S6	120	2.0m	30	rp-3-groups	normal	900	900.0	0	1033.0	5249.0
867	A320 (30 rows - 180 seats)	S6	120	2.0m	30	rp-spread-4-groups	normal	883	882.0	0	625.0	4378.0
868	A320 (30 rows - 180 seats)	S6	120	2.0m	30	rp-spread-5-groups	normal	863	864.0	0	525.0	3594.0
869	A320 (30 rows - 180 seats)	S6	120	2.0m	30	rp-spread-6-groups	normal	861	864.0	0	391.0	3161.0
870	A320 (30 rows - 180 seats)	S6	120	2.0m	30	rp-steep-4-groups	normal	881	878.0	0	696.0	3712.0
871	A320 (30 rows - 180 seats)	S6	120	2.0m	30	rp-steep-5-groups	normal	906	907.0	0	432.0	3001.0
872	A320 (30 rows - 180 seats)	S6	120	2.0m	30	rp-steep-6-groups	normal	875	876.0	0	393.0	2508.0
874	A320 (30 rows - 180 seats)	S6	120	2.0m	30	rp-3-groups	normal	878	878.0	0	1175.0	4654.0
873	A320 (30 rows - 180 seats)	S6	120	2.0m	30	rp-2-groups	normal	886	885.0	0	2232.0	5750.0
875	A320 (30 rows - 180 seats)	S6	120	2.0m	30	rp-spread-4-groups	normal	851	850.0	0	677.0	4232.0
876	A320 (30 rows - 180 seats)	S6	120	2.0m	30	rp-spread-5-groups	normal	889	890.0	0	548.0	3205.0
877	A320 (30 rows - 180 seats)	S6	120	2.0m	30	rp-spread-6-groups	normal	843	846.0	0	431.0	3168.0
878	A320 (30 rows - 180 seats)	S6	120	2.0m	30	rp-steep-4-groups	normal	893	890.0	0	675.0	3763.0
879	A320 (30 rows - 180 seats)	S6	120	2.0m	30	rp-steep-5-groups	normal	875	875.0	0	529.0	2913.0
881	A320 (30 rows - 180 seats)	S6	120	2.0m	30	rp-2-groups	normal	870	869.0	0	1740.0	6082.0
880	A320 (30 rows - 180 seats)	S6	120	2.0m	30	rp-steep-6-groups	normal	874	875.0	0	455.0	2791.0
882	A320 (30 rows - 180 seats)	S6	120	2.0m	30	rp-3-groups	normal	857	857.0	0	1217.0	5093.0
883	A320 (30 rows - 180 seats)	S6	120	2.0m	30	rp-spread-4-groups	normal	828	827.0	0	762.0	4112.0
885	A320 (30 rows - 180 seats)	S6	120	2.0m	30	rp-spread-6-groups	normal	862	864.0	0	506.0	2990.0
884	A320 (30 rows - 180 seats)	S6	120	2.0m	30	rp-spread-5-groups	normal	905	907.0	0	466.0	3424.0
886	A320 (30 rows - 180 seats)	S6	120	2.0m	30	rp-steep-4-groups	normal	862	860.0	0	617.0	3884.0
887	A320 (30 rows - 180 seats)	S6	120	2.0m	30	rp-steep-5-groups	normal	872	872.0	0	440.0	3102.0
888	A320 (30 rows - 180 seats)	S6	120	2.0m	30	rp-steep-6-groups	normal	921	922.0	0	439.0	2679.0
889	A320 (30 rows - 180 seats)	S6	120	2.0m	30	rp-2-groups	normal	899	898.0	0	1933.0	5870.0
891	A320 (30 rows - 180 seats)	S6	120	2.0m	30	rp-spread-4-groups	normal	842	841.0	0	742.0	4145.0
890	A320 (30 rows - 180 seats)	S6	120	2.0m	30	rp-3-groups	normal	889	889.0	0	1256.0	4969.0
892	A320 (30 rows - 180 seats)	S6	120	2.0m	30	rp-spread-5-groups	normal	855	856.0	0	577.0	3377.0
893	A320 (30 rows - 180 seats)	S6	120	2.0m	30	rp-spread-6-groups	normal	859	861.0	0	458.0	2896.0
894	A320 (30 rows - 180 seats)	S6	120	2.0m	30	rp-steep-4-groups	normal	872	869.0	0	732.0	3600.0
895	A320 (30 rows - 180 seats)	S6	120	2.0m	30	rp-steep-5-groups	normal	860	861.0	0	561.0	2864.0
897	A320 (30 rows - 180 seats)	S6	120	2.0m	30	rp-2-groups	normal	856	855.0	0	2078.0	5736.0
896	A320 (30 rows - 180 seats)	S6	120	2.0m	30	rp-steep-6-groups	normal	919	920.0	0	404.0	2783.0
898	A320 (30 rows - 180 seats)	S6	120	2.0m	30	rp-3-groups	normal	845	845.0	0	906.0	4370.0
899	A320 (30 rows - 180 seats)	S6	120	2.0m	30	rp-spread-4-groups	normal	847	847.0	0	762.0	4184.0
900	A320 (30 rows - 180 seats)	S6	120	2.0m	30	rp-spread-5-groups	normal	887	888.0	0	683.0	3577.0
901	A320 (30 rows - 180 seats)	S6	120	2.0m	30	rp-spread-6-groups	normal	841	844.0	0	375.0	2940.0
902	A320 (30 rows - 180 seats)	S6	120	2.0m	30	rp-steep-4-groups	normal	812	809.0	0	700.0	3887.0
903	A320 (30 rows - 180 seats)	S6	120	2.0m	30	rp-steep-5-groups	normal	909	910.0	0	598.0	3004.0
905	A320 (30 rows - 180 seats)	S6	120	2.0m	30	rp-2-groups	normal	891	890.0	0	2437.0	6050.0
906	A320 (30 rows - 180 seats)	S6	120	2.0m	30	rp-3-groups	normal	885	885.0	0	1221.0	4843.0
904	A320 (30 rows - 180 seats)	S6	120	2.0m	30	rp-steep-6-groups	normal	902	903.0	0	437.0	2806.0
907	A320 (30 rows - 180 seats)	S6	120	2.0m	30	rp-spread-4-groups	normal	884	883.0	0	649.0	4113.0
908	A320 (30 rows - 180 seats)	S6	120	2.0m	30	rp-spread-5-groups	normal	869	870.0	0	622.0	3583.0
909	A320 (30 rows - 180 seats)	S6	120	2.0m	30	rp-spread-6-groups	normal	852	854.0	0	415.0	2977.0
910	A320 (30 rows - 180 seats)	S6	120	2.0m	30	rp-steep-4-groups	normal	890	887.0	0	806.0	3651.0
911	A320 (30 rows - 180 seats)	S6	120	2.0m	30	rp-steep-5-groups	normal	845	846.0	0	512.0	2956.0
912	A320 (30 rows - 180 seats)	S6	120	2.0m	30	rp-steep-6-groups	normal	884	885.0	0	361.0	2766.0
913	A320 (30 rows - 180 seats)	S6	120	2.0m	30	rp-2-groups	normal	879	878.0	0	2332.0	6478.0
914	A320 (30 rows - 180 seats)	S6	120	2.0m	30	rp-3-groups	normal	860	860.0	0	1212.0	4794.0
917	A320 (30 rows - 180 seats)	S6	120	2.0m	30	rp-spread-6-groups	normal	842	844.0	0	401.0	3102.0
915	A320 (30 rows - 180 seats)	S6	120	2.0m	30	rp-spread-4-groups	normal	893	893.0	0	594.0	3977.0
916	A320 (30 rows - 180 seats)	S6	120	2.0m	30	rp-spread-5-groups	normal	889	890.0	0	544.0	3592.0
918	A320 (30 rows - 180 seats)	S6	120	2.0m	30	rp-steep-4-groups	normal	888	885.0	0	772.0	3832.0
919	A320 (30 rows - 180 seats)	S6	120	2.0m	30	rp-steep-5-groups	normal	913	913.0	0	565.0	3142.0
920	A320 (30 rows - 180 seats)	S6	120	2.0m	30	rp-steep-6-groups	normal	864	865.0	0	451.0	2842.0
921	A320 (30 rows - 180 seats)	S6	120	2.0m	30	rp-2-groups	normal	906	905.0	0	1930.0	6014.0
922	A320 (30 rows - 180 seats)	S6	120	2.0m	30	rp-3-groups	normal	877	877.0	0	1070.0	4642.0
923	A320 (30 rows - 180 seats)	S6	120	2.0m	30	rp-spread-4-groups	normal	863	862.0	0	759.0	4203.0
924	A320 (30 rows - 180 seats)	S6	120	2.0m	30	rp-spread-5-groups	normal	907	908.0	0	548.0	3466.0
925	A320 (30 rows - 180 seats)	S6	120	2.0m	30	rp-spread-6-groups	normal	889	891.0	0	427.0	3157.0
926	A320 (30 rows - 180 seats)	S6	120	2.0m	30	rp-steep-4-groups	normal	889	886.0	0	765.0	4039.0
929	A320 (30 rows - 180 seats)	S6	120	2.0m	30	rp-2-groups	normal	891	890.0	0	2024.0	5939.0
927	A320 (30 rows - 180 seats)	S6	120	2.0m	30	rp-steep-5-groups	normal	860	861.0	0	557.0	3120.0
928	A320 (30 rows - 180 seats)	S6	120	2.0m	30	rp-steep-6-groups	normal	921	922.0	0	410.0	2760.0
930	A320 (30 rows - 180 seats)	S6	120	2.0m	30	rp-3-groups	normal	907	907.0	0	1165.0	4856.0
931	A320 (30 rows - 180 seats)	S6	120	2.0m	30	rp-spread-4-groups	normal	886	885.0	0	706.0	4149.0
933	A320 (30 rows - 180 seats)	S6	120	2.0m	30	rp-spread-6-groups	normal	858	860.0	0	361.0	2931.0
932	A320 (30 rows - 180 seats)	S6	120	2.0m	30	rp-spread-5-groups	normal	876	877.0	0	499.0	3441.0
934	A320 (30 rows - 180 seats)	S6	120	2.0m	30	rp-steep-4-groups	normal	857	854.0	0	735.0	3869.0
937	A320 (30 rows - 180 seats)	S6	120	2.0m	30	rp-2-groups	normal	878	877.0	0	2357.0	6289.0
935	A320 (30 rows - 180 seats)	S6	120	2.0m	30	rp-steep-5-groups	normal	890	890.0	0	528.0	2996.0
936	A320 (30 rows - 180 seats)	S6	120	2.0m	30	rp-steep-6-groups	normal	896	897.0	0	400.0	2525.0
938	A320 (30 rows - 180 seats)	S6	120	2.0m	30	rp-3-groups	normal	885	885.0	0	1112.0	4884.0
939	A320 (30 rows - 180 seats)	S6	120	2.0m	30	rp-spread-4-groups	normal	919	918.0	0	865.0	4460.0
940	A320 (30 rows - 180 seats)	S6	120	2.0m	30	rp-spread-5-groups	normal	846	848.0	0	503.0	3427.0
941	A320 (30 rows - 180 seats)	S6	120	2.0m	30	rp-spread-6-groups	normal	871	873.0	0	330.0	3070.0
942	A320 (30 rows - 180 seats)	S6	120	2.0m	30	rp-steep-4-groups	normal	884	882.0	0	776.0	3706.0
943	A320 (30 rows - 180 seats)	S6	120	2.0m	30	rp-steep-5-groups	normal	833	834.0	0	517.0	3090.0
944	A320 (30 rows - 180 seats)	S6	120	2.0m	30	rp-steep-6-groups	normal	915	916.0	0	456.0	2667.0
945	A320 (30 rows - 180 seats)	S6	120	2.0m	30	rp-2-groups	normal	885	884.0	0	2221.0	6366.0
946	A320 (30 rows - 180 seats)	S6	120	2.0m	30	rp-3-groups	normal	889	889.0	0	993.0	4652.0
947	A320 (30 rows - 180 seats)	S6	120	2.0m	30	rp-spread-4-groups	normal	903	902.0	0	805.0	4198.0
948	A320 (30 rows - 180 seats)	S6	120	2.0m	30	rp-spread-5-groups	normal	871	872.0	0	537.0	3429.0
950	A320 (30 rows - 180 seats)	S6	120	2.0m	30	rp-steep-4-groups	normal	876	873.0	0	646.0	3866.0
951	A320 (30 rows - 180 seats)	S6	120	2.0m	30	rp-steep-5-groups	normal	865	866.0	0	475.0	3167.0
949	A320 (30 rows - 180 seats)	S6	120	2.0m	30	rp-spread-6-groups	normal	873	875.0	0	391.0	2764.0
953	A320 (30 rows - 180 seats)	S6	120	2.0m	30	rp-2-groups	normal	874	873.0	0	2101.0	6210.0
952	A320 (30 rows - 180 seats)	S6	120	2.0m	30	rp-steep-6-groups	normal	903	904.0	0	392.0	2717.0
954	A320 (30 rows - 180 seats)	S6	120	2.0m	30	rp-3-groups	normal	877	877.0	0	929.0	4868.0
955	A320 (30 rows - 180 seats)	S6	120	2.0m	30	rp-spread-4-groups	normal	871	871.0	0	629.0	4429.0
956	A320 (30 rows - 180 seats)	S6	120	2.0m	30	rp-spread-5-groups	normal	865	866.0	0	492.0	3427.0
958	A320 (30 rows - 180 seats)	S6	120	2.0m	30	rp-steep-4-groups	normal	860	857.0	0	852.0	3853.0
957	A320 (30 rows - 180 seats)	S6	120	2.0m	30	rp-spread-6-groups	normal	887	889.0	0	502.0	3144.0
959	A320 (30 rows - 180 seats)	S6	120	2.0m	30	rp-steep-5-groups	normal	888	888.0	0	577.0	3152.0
960	A320 (30 rows - 180 seats)	S6	120	2.0m	30	rp-steep-6-groups	normal	895	896.0	0	450.0	2598.0
961	A320 (30 rows - 180 seats)	S6	120	2.0m	30	rp-2-groups	normal	890	889.0	0	2035.0	6420.0
962	A320 (30 rows - 180 seats)	S6	120	2.0m	30	rp-3-groups	normal	885	885.0	0	1119.0	4788.0
963	A320 (30 rows - 180 seats)	S6	120	2.0m	30	rp-spread-4-groups	normal	861	860.0	0	709.0	4595.0
964	A320 (30 rows - 180 seats)	S6	120	2.0m	30	rp-spread-5-groups	normal	882	884.0	0	503.0	3410.0
965	A320 (30 rows - 180 seats)	S6	120	2.0m	30	rp-spread-6-groups	normal	889	891.0	0	341.0	3289.0
966	A320 (30 rows - 180 seats)	S6	120	2.0m	30	rp-steep-4-groups	normal	883	881.0	0	656.0	3903.0
969	A320 (30 rows - 180 seats)	S6	120	2.0m	30	rp-2-groups	normal	883	882.0	0	1722.0	6657.0
968	A320 (30 rows - 180 seats)	S6	120	2.0m	30	rp-steep-6-groups	normal	865	866.0	0	438.0	2829.0
967	A320 (30 rows - 180 seats)	S6	120	2.0m	30	rp-steep-5-groups	normal	894	894.0	0	476.0	2913.0
970	A320 (30 rows - 180 seats)	S6	120	2.0m	30	rp-3-groups	normal	858	858.0	0	1212.0	4730.0
971	A320 (30 rows - 180 seats)	S6	120	2.0m	30	rp-spread-4-groups	normal	887	886.0	0	751.0	4060.0
972	A320 (30 rows - 180 seats)	S6	120	2.0m	30	rp-spread-5-groups	normal	880	881.0	0	486.0	3344.0
973	A320 (30 rows - 180 seats)	S6	120	2.0m	30	rp-spread-6-groups	normal	886	888.0	0	434.0	3110.0
974	A320 (30 rows - 180 seats)	S6	120	2.0m	30	rp-steep-4-groups	normal	868	865.0	0	667.0	3696.0
975	A320 (30 rows - 180 seats)	S6	120	2.0m	30	rp-steep-5-groups	normal	849	850.0	0	467.0	3129.0
976	A320 (30 rows - 180 seats)	S6	120	2.0m	30	rp-steep-6-groups	normal	854	855.0	0	392.0	2624.0
977	A320 (30 rows - 180 seats)	S6	120	2.0m	30	rp-2-groups	normal	897	896.0	0	1844.0	6174.0
978	A320 (30 rows - 180 seats)	S6	120	2.0m	30	rp-3-groups	normal	887	887.0	0	1111.0	4996.0
979	A320 (30 rows - 180 seats)	S6	120	2.0m	30	rp-spread-4-groups	normal	862	861.0	0	761.0	4079.0
980	A320 (30 rows - 180 seats)	S6	120	2.0m	30	rp-spread-5-groups	normal	873	874.0	0	587.0	3622.0
981	A320 (30 rows - 180 seats)	S6	120	2.0m	30	rp-spread-6-groups	normal	868	870.0	0	382.0	2980.0
982	A320 (30 rows - 180 seats)	S6	120	2.0m	30	rp-steep-4-groups	normal	853	850.0	0	589.0	3839.0
984	A320 (30 rows - 180 seats)	S6	120	2.0m	30	rp-steep-6-groups	normal	848	849.0	0	367.0	2635.0
983	A320 (30 rows - 180 seats)	S6	120	2.0m	30	rp-steep-5-groups	normal	875	876.0	0	572.0	3297.0
985	A320 (30 rows - 180 seats)	S6	120	2.0m	30	rp-2-groups	normal	901	900.0	0	2182.0	6445.0
986	A320 (30 rows - 180 seats)	S6	120	2.0m	30	rp-3-groups	normal	899	899.0	0	1071.0	4753.0
987	A320 (30 rows - 180 seats)	S6	120	2.0m	30	rp-spread-4-groups	normal	874	874.0	0	690.0	4235.0
988	A320 (30 rows - 180 seats)	S6	120	2.0m	30	rp-spread-5-groups	normal	867	868.0	0	537.0	3124.0
989	A320 (30 rows - 180 seats)	S6	120	2.0m	30	rp-spread-6-groups	normal	848	850.0	0	423.0	3016.0
990	A320 (30 rows - 180 seats)	S6	120	2.0m	30	rp-steep-4-groups	normal	866	864.0	0	723.0	4206.0
991	A320 (30 rows - 180 seats)	S6	120	2.0m	30	rp-steep-5-groups	normal	886	887.0	0	588.0	3327.0
992	A320 (30 rows - 180 seats)	S6	120	2.0m	30	rp-steep-6-groups	normal	893	894.0	0	431.0	2550.0
994	A320 (30 rows - 180 seats)	S6	120	2.0m	30	rp-3-groups	normal	864	864.0	0	1071.0	4978.0
993	A320 (30 rows - 180 seats)	S6	120	2.0m	30	rp-2-groups	normal	912	912.0	0	2141.0	6180.0
995	A320 (30 rows - 180 seats)	S6	120	2.0m	30	rp-spread-4-groups	normal	889	888.0	0	817.0	3978.0
996	A320 (30 rows - 180 seats)	S6	120	2.0m	30	rp-spread-5-groups	normal	876	877.0	0	496.0	3601.0
997	A320 (30 rows - 180 seats)	S6	120	2.0m	30	rp-spread-6-groups	normal	883	885.0	0	424.0	3002.0
998	A320 (30 rows - 180 seats)	S6	120	2.0m	30	rp-steep-4-groups	normal	856	853.0	0	697.0	3849.0
999	A320 (30 rows - 180 seats)	S6	120	2.0m	30	rp-steep-5-groups	normal	870	871.0	0	584.0	3199.0
1000	A320 (30 rows - 180 seats)	S6	120	2.0m	30	rp-steep-6-groups	normal	865	866.0	0	460.0	2765.0
1001	A320 (30 rows - 180 seats)	S6	120	2.0m	30	rp-2-groups	normal	911	910.0	0	1879.0	5961.0
1002	A320 (30 rows - 180 seats)	S6	120	2.0m	30	rp-3-groups	normal	858	858.0	0	1088.0	4750.0
1003	A320 (30 rows - 180 seats)	S6	120	2.0m	30	rp-spread-4-groups	normal	879	878.0	0	822.0	4112.0
1004	A320 (30 rows - 180 seats)	S6	120	2.0m	30	rp-spread-5-groups	normal	898	899.0	0	575.0	3607.0
1005	A320 (30 rows - 180 seats)	S6	120	2.0m	30	rp-spread-6-groups	normal	843	845.0	0	400.0	3064.0
1008	A320 (30 rows - 180 seats)	S6	120	2.0m	30	rp-steep-6-groups	normal	873	874.0	0	365.0	2676.0
1006	A320 (30 rows - 180 seats)	S6	120	2.0m	30	rp-steep-4-groups	normal	911	909.0	0	718.0	4105.0
1007	A320 (30 rows - 180 seats)	S6	120	2.0m	30	rp-steep-5-groups	normal	934	935.0	0	567.0	3318.0
1009	A320 (30 rows - 180 seats)	S6	120	2.0m	30	rp-2-groups	normal	911	910.0	0	2317.0	6366.0
1011	A320 (30 rows - 180 seats)	S6	120	2.0m	30	rp-spread-4-groups	normal	894	893.0	0	837.0	4497.0
1010	A320 (30 rows - 180 seats)	S6	120	2.0m	30	rp-3-groups	normal	913	913.0	0	1163.0	4928.0
1012	A320 (30 rows - 180 seats)	S6	120	2.0m	30	rp-spread-5-groups	normal	849	850.0	0	586.0	3333.0
1013	A320 (30 rows - 180 seats)	S6	120	2.0m	30	rp-spread-6-groups	normal	883	885.0	0	436.0	3042.0
1014	A320 (30 rows - 180 seats)	S6	120	2.0m	30	rp-steep-4-groups	normal	887	885.0	0	716.0	3942.0
1015	A320 (30 rows - 180 seats)	S6	120	2.0m	30	rp-steep-5-groups	normal	891	892.0	0	621.0	3064.0
1016	A320 (30 rows - 180 seats)	S6	120	2.0m	30	rp-steep-6-groups	normal	901	902.0	0	441.0	2658.0
1017	A320 (30 rows - 180 seats)	S6	120	2.0m	30	rp-2-groups	normal	871	870.0	0	1912.0	6366.0
1018	A320 (30 rows - 180 seats)	S6	120	2.0m	30	rp-3-groups	normal	857	857.0	0	965.0	4777.0
1019	A320 (30 rows - 180 seats)	S6	120	2.0m	30	rp-spread-4-groups	normal	866	866.0	0	754.0	4164.0
1021	A320 (30 rows - 180 seats)	S6	120	2.0m	30	rp-spread-6-groups	normal	866	868.0	0	465.0	3135.0
1020	A320 (30 rows - 180 seats)	S6	120	2.0m	30	rp-spread-5-groups	normal	881	883.0	0	470.0	3643.0
1022	A320 (30 rows - 180 seats)	S6	120	2.0m	30	rp-steep-4-groups	normal	880	877.0	0	811.0	3878.0
1023	A320 (30 rows - 180 seats)	S6	120	2.0m	30	rp-steep-5-groups	normal	877	878.0	0	461.0	3353.0
1024	A320 (30 rows - 180 seats)	S6	120	2.0m	30	rp-steep-6-groups	normal	922	923.0	0	415.0	2620.0
1025	A320 (30 rows - 180 seats)	S6	120	2.0m	30	rp-2-groups	normal	835	834.0	0	1978.0	6110.0
1026	A320 (30 rows - 180 seats)	S6	120	2.0m	30	rp-3-groups	normal	883	883.0	0	1208.0	4538.0
1027	A320 (30 rows - 180 seats)	S6	120	2.0m	30	rp-spread-4-groups	normal	882	881.0	0	932.0	4187.0
1028	A320 (30 rows - 180 seats)	S6	120	2.0m	30	rp-spread-5-groups	normal	890	891.0	0	489.0	3511.0
1029	A320 (30 rows - 180 seats)	S6	120	2.0m	30	rp-spread-6-groups	normal	892	895.0	0	343.0	3244.0
1030	A320 (30 rows - 180 seats)	S6	120	2.0m	30	rp-steep-4-groups	normal	904	901.0	0	734.0	4086.0
1031	A320 (30 rows - 180 seats)	S6	120	2.0m	30	rp-steep-5-groups	normal	905	905.0	0	533.0	3198.0
1032	A320 (30 rows - 180 seats)	S6	120	2.0m	30	rp-steep-6-groups	normal	868	869.0	0	315.0	2574.0
1033	A320 (30 rows - 180 seats)	S6	120	2.0m	30	rp-2-groups	normal	861	861.0	0	1841.0	5674.0
1034	A320 (30 rows - 180 seats)	S6	120	2.0m	30	rp-3-groups	normal	900	900.0	0	1142.0	4596.0
1035	A320 (30 rows - 180 seats)	S6	120	2.0m	30	rp-spread-4-groups	normal	892	891.0	0	866.0	3960.0
1036	A320 (30 rows - 180 seats)	S6	120	2.0m	30	rp-spread-5-groups	normal	911	912.0	0	500.0	3527.0
1037	A320 (30 rows - 180 seats)	S6	120	2.0m	30	rp-spread-6-groups	normal	861	864.0	0	419.0	3104.0
1038	A320 (30 rows - 180 seats)	S6	120	2.0m	30	rp-steep-4-groups	normal	900	897.0	0	692.0	3716.0
1039	A320 (30 rows - 180 seats)	S6	120	2.0m	30	rp-steep-5-groups	normal	900	901.0	0	484.0	3146.0
1040	A320 (30 rows - 180 seats)	S6	120	2.0m	30	rp-steep-6-groups	normal	876	877.0	0	378.0	2716.0
1041	A320 (30 rows - 180 seats)	S6	120	2.0m	30	rp-2-groups	normal	881	880.0	0	2029.0	6044.0
1042	A320 (30 rows - 180 seats)	S6	120	2.0m	30	rp-3-groups	normal	874	874.0	0	946.0	4812.0
1044	A320 (30 rows - 180 seats)	S6	120	2.0m	30	rp-spread-5-groups	normal	869	870.0	0	567.0	3386.0
1043	A320 (30 rows - 180 seats)	S6	120	2.0m	30	rp-spread-4-groups	normal	897	897.0	0	789.0	4415.0
1045	A320 (30 rows - 180 seats)	S6	120	2.0m	30	rp-spread-6-groups	normal	879	881.0	0	420.0	2845.0
1046	A320 (30 rows - 180 seats)	S6	120	2.0m	30	rp-steep-4-groups	normal	870	868.0	0	759.0	3878.0
1048	A320 (30 rows - 180 seats)	S6	120	2.0m	30	rp-steep-6-groups	normal	901	902.0	0	464.0	2808.0
1047	A320 (30 rows - 180 seats)	S6	120	2.0m	30	rp-steep-5-groups	normal	873	874.0	0	485.0	3097.0
1049	A320 (30 rows - 180 seats)	S6	120	2.0m	30	rp-2-groups	normal	933	933.0	0	2205.0	5858.0
1050	A320 (30 rows - 180 seats)	S6	120	2.0m	30	rp-3-groups	normal	868	868.0	0	1179.0	4439.0
1051	A320 (30 rows - 180 seats)	S6	120	2.0m	30	rp-spread-4-groups	normal	848	847.0	0	783.0	4285.0
1052	A320 (30 rows - 180 seats)	S6	120	2.0m	30	rp-spread-5-groups	normal	903	904.0	0	550.0	3707.0
1053	A320 (30 rows - 180 seats)	S6	120	2.0m	30	rp-spread-6-groups	normal	896	898.0	0	452.0	3042.0
1054	A320 (30 rows - 180 seats)	S6	120	2.0m	30	rp-steep-4-groups	normal	913	910.0	0	772.0	3987.0
1055	A320 (30 rows - 180 seats)	S6	120	2.0m	30	rp-steep-5-groups	normal	891	892.0	0	504.0	3030.0
1056	A320 (30 rows - 180 seats)	S6	120	2.0m	30	rp-steep-6-groups	normal	883	884.0	0	352.0	2573.0
1057	A320 (30 rows - 180 seats)	S6	120	2.0m	30	rp-2-groups	normal	916	915.0	0	2112.0	6373.0
1058	A320 (30 rows - 180 seats)	S6	120	2.0m	30	rp-3-groups	normal	886	886.0	0	1208.0	4620.0
1059	A320 (30 rows - 180 seats)	S6	120	2.0m	30	rp-spread-4-groups	normal	860	860.0	0	737.0	3961.0
1062	A320 (30 rows - 180 seats)	S6	120	2.0m	30	rp-steep-4-groups	normal	873	871.0	0	705.0	3826.0
1061	A320 (30 rows - 180 seats)	S6	120	2.0m	30	rp-spread-6-groups	normal	906	908.0	0	394.0	3110.0
1060	A320 (30 rows - 180 seats)	S6	120	2.0m	30	rp-spread-5-groups	normal	867	868.0	0	490.0	3335.0
1064	A320 (30 rows - 180 seats)	S6	120	2.0m	30	rp-steep-6-groups	normal	841	842.0	0	442.0	2835.0
1063	A320 (30 rows - 180 seats)	S6	120	2.0m	30	rp-steep-5-groups	normal	896	897.0	0	484.0	2969.0
1066	A320 (30 rows - 180 seats)	S6	120	2.0m	30	rp-3-groups	normal	865	865.0	0	1129.0	4959.0
1065	A320 (30 rows - 180 seats)	S6	120	2.0m	30	rp-2-groups	normal	896	895.0	0	2264.0	5656.0
1067	A320 (30 rows - 180 seats)	S6	120	2.0m	30	rp-spread-4-groups	normal	885	884.0	0	731.0	4396.0
1068	A320 (30 rows - 180 seats)	S6	120	2.0m	30	rp-spread-5-groups	normal	878	879.0	0	581.0	3149.0
1069	A320 (30 rows - 180 seats)	S6	120	2.0m	30	rp-spread-6-groups	normal	850	852.0	0	370.0	2978.0
1070	A320 (30 rows - 180 seats)	S6	120	2.0m	30	rp-steep-4-groups	normal	863	861.0	0	743.0	3653.0
1071	A320 (30 rows - 180 seats)	S6	120	2.0m	30	rp-steep-5-groups	normal	919	920.0	0	598.0	3405.0
1072	A320 (30 rows - 180 seats)	S6	120	2.0m	30	rp-steep-6-groups	normal	882	883.0	0	423.0	2587.0
1073	A320 (30 rows - 180 seats)	S6	120	2.0m	30	rp-2-groups	normal	919	919.0	0	2523.0	6762.0
1074	A320 (30 rows - 180 seats)	S6	120	2.0m	30	rp-3-groups	normal	920	920.0	0	1044.0	4997.0
1075	A320 (30 rows - 180 seats)	S6	120	2.0m	30	rp-spread-4-groups	normal	837	836.0	0	776.0	4149.0
1076	A320 (30 rows - 180 seats)	S6	120	2.0m	30	rp-spread-5-groups	normal	867	868.0	0	524.0	3423.0
1077	A320 (30 rows - 180 seats)	S6	120	2.0m	30	rp-spread-6-groups	normal	893	896.0	0	395.0	3112.0
1078	A320 (30 rows - 180 seats)	S6	120	2.0m	30	rp-steep-4-groups	normal	867	864.0	0	686.0	3751.0
1079	A320 (30 rows - 180 seats)	S6	120	2.0m	30	rp-steep-5-groups	normal	866	867.0	0	508.0	3256.0
1081	A320 (30 rows - 180 seats)	S6	120	2.0m	30	rp-2-groups	normal	880	879.0	0	2115.0	6179.0
1080	A320 (30 rows - 180 seats)	S6	120	2.0m	30	rp-steep-6-groups	normal	907	908.0	0	453.0	2639.0
1083	A320 (30 rows - 180 seats)	S6	120	2.0m	30	rp-spread-4-groups	normal	873	872.0	0	784.0	4138.0
1082	A320 (30 rows - 180 seats)	S6	120	2.0m	30	rp-3-groups	normal	879	879.0	0	1034.0	4623.0
1084	A320 (30 rows - 180 seats)	S6	120	2.0m	30	rp-spread-5-groups	normal	883	885.0	0	697.0	3502.0
1085	A320 (30 rows - 180 seats)	S6	120	2.0m	30	rp-spread-6-groups	normal	853	856.0	0	476.0	3023.0
1089	A320 (30 rows - 180 seats)	S6	120	2.0m	30	rp-2-groups	normal	867	866.0	0	1752.0	5592.0
1088	A320 (30 rows - 180 seats)	S6	120	2.0m	30	rp-steep-6-groups	normal	877	878.0	0	455.0	2764.0
1087	A320 (30 rows - 180 seats)	S6	120	2.0m	30	rp-steep-5-groups	normal	875	876.0	0	615.0	3162.0
1086	A320 (30 rows - 180 seats)	S6	120	2.0m	30	rp-steep-4-groups	normal	919	916.0	0	821.0	3832.0
1090	A320 (30 rows - 180 seats)	S6	120	2.0m	30	rp-3-groups	normal	911	912.0	0	1145.0	5028.0
1091	A320 (30 rows - 180 seats)	S6	120	2.0m	30	rp-spread-4-groups	normal	893	892.0	0	1000.0	4101.0
1092	A320 (30 rows - 180 seats)	S6	120	2.0m	30	rp-spread-5-groups	normal	870	871.0	0	606.0	3368.0
1093	A320 (30 rows - 180 seats)	S6	120	2.0m	30	rp-spread-6-groups	normal	852	854.0	0	442.0	2813.0
1095	A320 (30 rows - 180 seats)	S6	120	2.0m	30	rp-steep-5-groups	normal	862	863.0	0	493.0	3217.0
1094	A320 (30 rows - 180 seats)	S6	120	2.0m	30	rp-steep-4-groups	normal	866	864.0	0	644.0	3625.0
1097	A320 (30 rows - 180 seats)	S6	120	2.0m	30	rp-2-groups	normal	904	904.0	0	2073.0	6569.0
1096	A320 (30 rows - 180 seats)	S6	120	2.0m	30	rp-steep-6-groups	normal	918	919.0	0	422.0	2725.0
1098	A320 (30 rows - 180 seats)	S6	120	2.0m	30	rp-3-groups	normal	875	875.0	0	1367.0	4671.0
1099	A320 (30 rows - 180 seats)	S6	120	2.0m	30	rp-spread-4-groups	normal	896	896.0	0	730.0	3769.0
1100	A320 (30 rows - 180 seats)	S6	120	2.0m	30	rp-spread-5-groups	normal	892	893.0	0	470.0	3513.0
1101	A320 (30 rows - 180 seats)	S6	120	2.0m	30	rp-spread-6-groups	normal	857	859.0	0	291.0	2960.0
1103	A320 (30 rows - 180 seats)	S6	120	2.0m	30	rp-steep-5-groups	normal	867	868.0	0	591.0	3169.0
1105	A320 (30 rows - 180 seats)	S6	120	2.0m	30	rp-2-groups	normal	882	881.0	0	1923.0	5845.0
1102	A320 (30 rows - 180 seats)	S6	120	2.0m	30	rp-steep-4-groups	normal	920	917.0	0	633.0	3909.0
1106	A320 (30 rows - 180 seats)	S6	120	2.0m	30	rp-3-groups	normal	890	890.0	0	1234.0	4766.0
1104	A320 (30 rows - 180 seats)	S6	120	2.0m	30	rp-steep-6-groups	normal	882	883.0	0	492.0	2651.0
1107	A320 (30 rows - 180 seats)	S6	120	2.0m	30	rp-spread-4-groups	normal	894	893.0	0	601.0	4130.0
1108	A320 (30 rows - 180 seats)	S6	120	2.0m	30	rp-spread-5-groups	normal	891	892.0	0	486.0	3563.0
1109	A320 (30 rows - 180 seats)	S6	120	2.0m	30	rp-spread-6-groups	normal	891	893.0	0	370.0	3232.0
1113	A320 (30 rows - 180 seats)	S6	120	2.0m	30	rp-2-groups	normal	855	854.0	0	1961.0	6241.0
1110	A320 (30 rows - 180 seats)	S6	120	2.0m	30	rp-steep-4-groups	normal	888	885.0	0	667.0	4119.0
1111	A320 (30 rows - 180 seats)	S6	120	2.0m	30	rp-steep-5-groups	normal	894	894.0	0	488.0	3247.0
1112	A320 (30 rows - 180 seats)	S6	120	2.0m	30	rp-steep-6-groups	normal	908	909.0	0	469.0	2765.0
1114	A320 (30 rows - 180 seats)	S6	120	2.0m	30	rp-3-groups	normal	922	922.0	0	1106.0	4834.0
1115	A320 (30 rows - 180 seats)	S6	120	2.0m	30	rp-spread-4-groups	normal	904	903.0	0	709.0	4064.0
1116	A320 (30 rows - 180 seats)	S6	120	2.0m	30	rp-spread-5-groups	normal	866	867.0	0	599.0	3467.0
1117	A320 (30 rows - 180 seats)	S6	120	2.0m	30	rp-spread-6-groups	normal	896	898.0	0	466.0	3051.0
1118	A320 (30 rows - 180 seats)	S6	120	2.0m	30	rp-steep-4-groups	normal	884	881.0	0	632.0	3806.0
1119	A320 (30 rows - 180 seats)	S6	120	2.0m	30	rp-steep-5-groups	normal	898	898.0	0	569.0	3096.0
1121	A320 (30 rows - 180 seats)	S6	120	2.0m	30	rp-2-groups	normal	915	914.0	0	2248.0	6552.0
1120	A320 (30 rows - 180 seats)	S6	120	2.0m	30	rp-steep-6-groups	normal	878	879.0	0	426.0	2666.0
1122	A320 (30 rows - 180 seats)	S6	120	2.0m	30	rp-3-groups	normal	879	879.0	0	1167.0	4818.0
1123	A320 (30 rows - 180 seats)	S6	120	2.0m	30	rp-spread-4-groups	normal	834	833.0	0	732.0	4044.0
1124	A320 (30 rows - 180 seats)	S6	120	2.0m	30	rp-spread-5-groups	normal	860	861.0	0	524.0	3417.0
1125	A320 (30 rows - 180 seats)	S6	120	2.0m	30	rp-spread-6-groups	normal	887	890.0	0	399.0	3116.0
1126	A320 (30 rows - 180 seats)	S6	120	2.0m	30	rp-steep-4-groups	normal	937	935.0	0	747.0	3931.0
1129	A320 (30 rows - 180 seats)	S6	120	2.0m	30	rp-2-groups	normal	867	866.0	0	2070.0	6359.0
1127	A320 (30 rows - 180 seats)	S6	120	2.0m	30	rp-steep-5-groups	normal	882	882.0	0	472.0	3248.0
1128	A320 (30 rows - 180 seats)	S6	120	2.0m	30	rp-steep-6-groups	normal	884	885.0	0	343.0	2746.0
1131	A320 (30 rows - 180 seats)	S6	120	2.0m	30	rp-spread-4-groups	normal	847	846.0	0	717.0	4282.0
1130	A320 (30 rows - 180 seats)	S6	120	2.0m	30	rp-3-groups	normal	913	914.0	0	1206.0	5124.0
1132	A320 (30 rows - 180 seats)	S6	120	2.0m	30	rp-spread-5-groups	normal	857	858.0	0	433.0	3398.0
1133	A320 (30 rows - 180 seats)	S6	120	2.0m	30	rp-spread-6-groups	normal	870	872.0	0	469.0	3046.0
1134	A320 (30 rows - 180 seats)	S6	120	2.0m	30	rp-steep-4-groups	normal	895	892.0	0	698.0	3955.0
1136	A320 (30 rows - 180 seats)	S6	120	2.0m	30	rp-steep-6-groups	normal	853	854.0	0	421.0	2712.0
1135	A320 (30 rows - 180 seats)	S6	120	2.0m	30	rp-steep-5-groups	normal	883	884.0	0	487.0	3139.0
1137	A320 (30 rows - 180 seats)	S6	120	2.0m	30	rp-2-groups	normal	903	902.0	0	1839.0	6468.0
1138	A320 (30 rows - 180 seats)	S6	120	2.0m	30	rp-3-groups	normal	905	905.0	0	1085.0	4871.0
1139	A320 (30 rows - 180 seats)	S6	120	2.0m	30	rp-spread-4-groups	normal	852	852.0	0	741.0	4107.0
1140	A320 (30 rows - 180 seats)	S6	120	2.0m	30	rp-spread-5-groups	normal	895	896.0	0	599.0	3462.0
1141	A320 (30 rows - 180 seats)	S6	120	2.0m	30	rp-spread-6-groups	normal	885	888.0	0	381.0	3008.0
1142	A320 (30 rows - 180 seats)	S6	120	2.0m	30	rp-steep-4-groups	normal	852	849.0	0	832.0	3790.0
1145	A320 (30 rows - 180 seats)	S6	120	2.0m	30	rp-2-groups	normal	876	876.0	0	1974.0	5916.0
1143	A320 (30 rows - 180 seats)	S6	120	2.0m	30	rp-steep-5-groups	normal	891	891.0	0	606.0	3101.0
1144	A320 (30 rows - 180 seats)	S6	120	2.0m	30	rp-steep-6-groups	normal	878	879.0	0	455.0	2711.0
1146	A320 (30 rows - 180 seats)	S6	120	2.0m	30	rp-3-groups	normal	866	866.0	0	934.0	4376.0
1147	A320 (30 rows - 180 seats)	S6	120	2.0m	30	rp-spread-4-groups	normal	872	871.0	0	581.0	4174.0
1148	A320 (30 rows - 180 seats)	S6	120	2.0m	30	rp-spread-5-groups	normal	899	900.0	0	555.0	3603.0
1149	A320 (30 rows - 180 seats)	S6	120	2.0m	30	rp-spread-6-groups	normal	885	887.0	0	416.0	3010.0
1150	A320 (30 rows - 180 seats)	S6	120	2.0m	30	rp-steep-4-groups	normal	898	896.0	0	738.0	3975.0
1151	A320 (30 rows - 180 seats)	S6	120	2.0m	30	rp-steep-5-groups	normal	869	869.0	0	549.0	2971.0
1153	A320 (30 rows - 180 seats)	S6	120	2.0m	30	rp-2-groups	normal	899	898.0	0	1805.0	6072.0
1152	A320 (30 rows - 180 seats)	S6	120	2.0m	30	rp-steep-6-groups	normal	908	909.0	0	360.0	2824.0
1154	A320 (30 rows - 180 seats)	S6	120	2.0m	30	rp-3-groups	normal	883	883.0	0	1050.0	4847.0
1155	A320 (30 rows - 180 seats)	S6	120	2.0m	30	rp-spread-4-groups	normal	888	887.0	0	733.0	4498.0
1156	A320 (30 rows - 180 seats)	S6	120	2.0m	30	rp-spread-5-groups	normal	899	900.0	0	467.0	3724.0
1157	A320 (30 rows - 180 seats)	S6	120	2.0m	30	rp-spread-6-groups	normal	855	858.0	0	370.0	2923.0
1158	A320 (30 rows - 180 seats)	S6	120	2.0m	30	rp-steep-4-groups	normal	890	887.0	0	761.0	3909.0
1159	A320 (30 rows - 180 seats)	S6	120	2.0m	30	rp-steep-5-groups	normal	865	866.0	0	538.0	3013.0
1160	A320 (30 rows - 180 seats)	S6	120	2.0m	30	rp-steep-6-groups	normal	900	901.0	0	441.0	2618.0
1161	A320 (30 rows - 180 seats)	S6	120	2.0m	30	rp-2-groups	normal	930	929.0	0	2385.0	6505.0
1162	A320 (30 rows - 180 seats)	S6	120	2.0m	30	rp-3-groups	normal	868	868.0	0	1108.0	4791.0
1163	A320 (30 rows - 180 seats)	S6	120	2.0m	30	rp-spread-4-groups	normal	872	871.0	0	597.0	4233.0
1164	A320 (30 rows - 180 seats)	S6	120	2.0m	30	rp-spread-5-groups	normal	898	899.0	0	449.0	3266.0
1165	A320 (30 rows - 180 seats)	S6	120	2.0m	30	rp-spread-6-groups	normal	855	857.0	0	460.0	3008.0
1166	A320 (30 rows - 180 seats)	S6	120	2.0m	30	rp-steep-4-groups	normal	849	846.0	0	753.0	3862.0
1169	A320 (30 rows - 180 seats)	S6	120	2.0m	30	rp-2-groups	normal	853	852.0	0	2026.0	5825.0
1167	A320 (30 rows - 180 seats)	S6	120	2.0m	30	rp-steep-5-groups	normal	885	885.0	0	573.0	3099.0
1168	A320 (30 rows - 180 seats)	S6	120	2.0m	30	rp-steep-6-groups	normal	901	902.0	0	382.0	2644.0
1170	A320 (30 rows - 180 seats)	S6	120	2.0m	30	rp-3-groups	normal	846	846.0	0	1288.0	4764.0
1171	A320 (30 rows - 180 seats)	S6	120	2.0m	30	rp-spread-4-groups	normal	856	856.0	0	870.0	4181.0
1172	A320 (30 rows - 180 seats)	S6	120	2.0m	30	rp-spread-5-groups	normal	886	887.0	0	525.0	3594.0
1174	A320 (30 rows - 180 seats)	S6	120	2.0m	30	rp-steep-4-groups	normal	894	891.0	0	740.0	3766.0
1173	A320 (30 rows - 180 seats)	S6	120	2.0m	30	rp-spread-6-groups	normal	888	890.0	0	338.0	3145.0
1175	A320 (30 rows - 180 seats)	S6	120	2.0m	30	rp-steep-5-groups	normal	870	870.0	0	452.0	3288.0
1177	A320 (30 rows - 180 seats)	S6	120	2.0m	30	rp-2-groups	normal	900	899.0	0	2295.0	6486.0
1176	A320 (30 rows - 180 seats)	S6	120	2.0m	30	rp-steep-6-groups	normal	872	873.0	0	400.0	2738.0
1178	A320 (30 rows - 180 seats)	S6	120	2.0m	30	rp-3-groups	normal	853	853.0	0	1095.0	4549.0
1180	A320 (30 rows - 180 seats)	S6	120	2.0m	30	rp-spread-5-groups	normal	842	843.0	0	654.0	3434.0
1179	A320 (30 rows - 180 seats)	S6	120	2.0m	30	rp-spread-4-groups	normal	879	878.0	0	747.0	4156.0
1181	A320 (30 rows - 180 seats)	S6	120	2.0m	30	rp-spread-6-groups	normal	868	870.0	0	376.0	3078.0
1182	A320 (30 rows - 180 seats)	S6	120	2.0m	30	rp-steep-4-groups	normal	883	881.0	0	730.0	3627.0
1184	A320 (30 rows - 180 seats)	S6	120	2.0m	30	rp-steep-6-groups	normal	835	836.0	0	368.0	2589.0
1185	A320 (30 rows - 180 seats)	S6	120	2.0m	30	rp-2-groups	normal	915	914.0	0	2132.0	6729.0
1183	A320 (30 rows - 180 seats)	S6	120	2.0m	30	rp-steep-5-groups	normal	878	879.0	0	520.0	3092.0
1186	A320 (30 rows - 180 seats)	S6	120	2.0m	30	rp-3-groups	normal	900	900.0	0	1057.0	4869.0
1187	A320 (30 rows - 180 seats)	S6	120	2.0m	30	rp-spread-4-groups	normal	832	831.0	0	646.0	4151.0
1188	A320 (30 rows - 180 seats)	S6	120	2.0m	30	rp-spread-5-groups	normal	898	899.0	0	560.0	3318.0
1189	A320 (30 rows - 180 seats)	S6	120	2.0m	30	rp-spread-6-groups	normal	871	873.0	0	443.0	3275.0
1190	A320 (30 rows - 180 seats)	S6	120	2.0m	30	rp-steep-4-groups	normal	900	898.0	0	641.0	3958.0
1193	A320 (30 rows - 180 seats)	S6	120	2.0m	30	rp-2-groups	normal	918	917.0	0	2039.0	5910.0
1192	A320 (30 rows - 180 seats)	S6	120	2.0m	30	rp-steep-6-groups	normal	868	869.0	0	361.0	2690.0
1191	A320 (30 rows - 180 seats)	S6	120	2.0m	30	rp-steep-5-groups	normal	880	881.0	0	538.0	3029.0
1194	A320 (30 rows - 180 seats)	S6	120	2.0m	30	rp-3-groups	normal	881	881.0	0	1196.0	4513.0
1195	A320 (30 rows - 180 seats)	S6	120	2.0m	30	rp-spread-4-groups	normal	870	870.0	0	654.0	4259.0
1197	A320 (30 rows - 180 seats)	S6	120	2.0m	30	rp-spread-6-groups	normal	893	895.0	0	471.0	3093.0
1196	A320 (30 rows - 180 seats)	S6	120	2.0m	30	rp-spread-5-groups	normal	931	932.0	0	549.0	3465.0
1198	A320 (30 rows - 180 seats)	S6	120	2.0m	30	rp-steep-4-groups	normal	908	906.0	0	765.0	3917.0
1199	A320 (30 rows - 180 seats)	S6	120	2.0m	30	rp-steep-5-groups	normal	856	857.0	0	589.0	3064.0
1201	A320 (30 rows - 180 seats)	S6	120	2.0m	30	rp-2-groups	normal	867	866.0	0	1795.0	6335.0
1200	A320 (30 rows - 180 seats)	S6	120	2.0m	30	rp-steep-6-groups	normal	873	874.0	0	417.0	2656.0
1202	A320 (30 rows - 180 seats)	S6	120	2.0m	30	rp-3-groups	normal	892	892.0	0	1089.0	5021.0
1203	A320 (30 rows - 180 seats)	S6	120	2.0m	30	rp-spread-4-groups	normal	869	869.0	0	726.0	4240.0
1204	A320 (30 rows - 180 seats)	S6	120	2.0m	30	rp-spread-5-groups	normal	851	852.0	0	538.0	3403.0
1206	A320 (30 rows - 180 seats)	S6	120	2.0m	30	rp-steep-4-groups	normal	847	845.0	0	681.0	3850.0
1207	A320 (30 rows - 180 seats)	S6	120	2.0m	30	rp-steep-5-groups	normal	856	857.0	0	575.0	3278.0
1209	A320 (30 rows - 180 seats)	S6	120	2.0m	30	rp-2-groups	normal	899	898.0	0	2050.0	6137.0
1205	A320 (30 rows - 180 seats)	S6	120	2.0m	30	rp-spread-6-groups	normal	902	904.0	0	510.0	3232.0
1208	A320 (30 rows - 180 seats)	S6	120	2.0m	30	rp-steep-6-groups	normal	887	888.0	0	408.0	2476.0
1211	A320 (30 rows - 180 seats)	S6	120	2.0m	30	rp-spread-4-groups	normal	890	889.0	0	720.0	4211.0
1210	A320 (30 rows - 180 seats)	S6	120	2.0m	30	rp-3-groups	normal	883	883.0	0	1016.0	4663.0
1212	A320 (30 rows - 180 seats)	S6	120	2.0m	30	rp-spread-5-groups	normal	895	896.0	0	554.0	3667.0
1213	A320 (30 rows - 180 seats)	S6	120	2.0m	30	rp-spread-6-groups	normal	914	916.0	0	465.0	3124.0
1214	A320 (30 rows - 180 seats)	S6	120	2.0m	30	rp-steep-4-groups	normal	878	876.0	0	663.0	3715.0
1215	A320 (30 rows - 180 seats)	S6	120	2.0m	30	rp-steep-5-groups	normal	845	846.0	0	508.0	3058.0
1217	A320 (30 rows - 180 seats)	S6	120	2.0m	30	rp-2-groups	normal	901	900.0	0	2303.0	6163.0
1216	A320 (30 rows - 180 seats)	S6	120	2.0m	30	rp-steep-6-groups	normal	890	891.0	0	496.0	2611.0
1218	A320 (30 rows - 180 seats)	S6	120	2.0m	30	rp-3-groups	normal	893	893.0	0	1101.0	4749.0
1219	A320 (30 rows - 180 seats)	S6	120	2.0m	30	rp-spread-4-groups	normal	869	869.0	0	678.0	4226.0
1220	A320 (30 rows - 180 seats)	S6	120	2.0m	30	rp-spread-5-groups	normal	874	875.0	0	646.0	3500.0
1221	A320 (30 rows - 180 seats)	S6	120	2.0m	30	rp-spread-6-groups	normal	840	842.0	0	471.0	3098.0
1222	A320 (30 rows - 180 seats)	S6	120	2.0m	30	rp-steep-4-groups	normal	885	882.0	0	765.0	3932.0
1223	A320 (30 rows - 180 seats)	S6	120	2.0m	30	rp-steep-5-groups	normal	888	888.0	0	520.0	3215.0
1224	A320 (30 rows - 180 seats)	S6	120	2.0m	30	rp-steep-6-groups	normal	879	880.0	0	386.0	2494.0
1225	A320 (30 rows - 180 seats)	S6	120	2.0m	30	rp-2-groups	normal	866	865.0	0	2154.0	5846.0
1226	A320 (30 rows - 180 seats)	S6	120	2.0m	30	rp-3-groups	normal	906	906.0	0	1210.0	4549.0
1227	A320 (30 rows - 180 seats)	S6	120	2.0m	30	rp-spread-4-groups	normal	890	890.0	0	860.0	4230.0
1228	A320 (30 rows - 180 seats)	S6	120	2.0m	30	rp-spread-5-groups	normal	933	934.0	0	528.0	3617.0
1229	A320 (30 rows - 180 seats)	S6	120	2.0m	30	rp-spread-6-groups	normal	848	850.0	0	349.0	2935.0
1230	A320 (30 rows - 180 seats)	S6	120	2.0m	30	rp-steep-4-groups	normal	889	886.0	0	750.0	3884.0
1231	A320 (30 rows - 180 seats)	S6	120	2.0m	30	rp-steep-5-groups	normal	891	892.0	0	618.0	3199.0
1232	A320 (30 rows - 180 seats)	S6	120	2.0m	30	rp-steep-6-groups	normal	887	888.0	0	370.0	2765.0
1233	A320 (30 rows - 180 seats)	S6	120	2.0m	30	rp-2-groups	normal	858	857.0	0	2092.0	6184.0
1234	A320 (30 rows - 180 seats)	S6	120	2.0m	30	rp-3-groups	normal	913	913.0	0	1075.0	4924.0
1235	A320 (30 rows - 180 seats)	S6	120	2.0m	30	rp-spread-4-groups	normal	854	853.0	0	650.0	3997.0
1236	A320 (30 rows - 180 seats)	S6	120	2.0m	30	rp-spread-5-groups	normal	924	925.0	0	531.0	3718.0
1237	A320 (30 rows - 180 seats)	S6	120	2.0m	30	rp-spread-6-groups	normal	874	877.0	0	458.0	3098.0
1238	A320 (30 rows - 180 seats)	S6	120	2.0m	30	rp-steep-4-groups	normal	902	900.0	0	789.0	3969.0
1239	A320 (30 rows - 180 seats)	S6	120	2.0m	30	rp-steep-5-groups	normal	847	848.0	0	586.0	2950.0
1240	A320 (30 rows - 180 seats)	S6	120	2.0m	30	rp-steep-6-groups	normal	850	851.0	0	394.0	2642.0
1241	A320 (30 rows - 180 seats)	S6	120	2.0m	30	rp-2-groups	normal	917	916.0	0	2158.0	6203.0
1242	A320 (30 rows - 180 seats)	S6	120	2.0m	30	rp-3-groups	normal	877	877.0	0	1059.0	4608.0
1243	A320 (30 rows - 180 seats)	S6	120	2.0m	30	rp-spread-4-groups	normal	860	860.0	0	721.0	4227.0
1244	A320 (30 rows - 180 seats)	S6	120	2.0m	30	rp-spread-5-groups	normal	930	931.0	0	667.0	3444.0
1246	A320 (30 rows - 180 seats)	S6	120	2.0m	30	rp-steep-4-groups	normal	851	848.0	0	788.0	3970.0
1245	A320 (30 rows - 180 seats)	S6	120	2.0m	30	rp-spread-6-groups	normal	905	907.0	0	448.0	3215.0
1247	A320 (30 rows - 180 seats)	S6	120	2.0m	30	rp-steep-5-groups	normal	881	881.0	0	470.0	3271.0
1248	A320 (30 rows - 180 seats)	S6	120	2.0m	30	rp-steep-6-groups	normal	904	905.0	0	434.0	2731.0
1249	A320 (30 rows - 180 seats)	S6	120	2.0m	30	rp-2-groups	normal	895	894.0	0	2306.0	6512.0
1250	A320 (30 rows - 180 seats)	S6	120	2.0m	30	rp-3-groups	normal	882	882.0	0	1147.0	4719.0
1251	A320 (30 rows - 180 seats)	S6	120	2.0m	30	rp-spread-4-groups	normal	862	861.0	0	699.0	4300.0
1252	A320 (30 rows - 180 seats)	S6	120	2.0m	30	rp-spread-5-groups	normal	885	886.0	0	453.0	3253.0
1253	A320 (30 rows - 180 seats)	S6	120	2.0m	30	rp-spread-6-groups	normal	857	859.0	0	414.0	3091.0
1254	A320 (30 rows - 180 seats)	S6	120	2.0m	30	rp-steep-4-groups	normal	917	914.0	0	700.0	4152.0
1255	A320 (30 rows - 180 seats)	S6	120	2.0m	30	rp-steep-5-groups	normal	885	886.0	0	563.0	3101.0
1256	A320 (30 rows - 180 seats)	S6	120	2.0m	30	rp-steep-6-groups	normal	886	887.0	0	427.0	2590.0
1258	A320 (30 rows - 180 seats)	S6	120	2.0m	30	rp-3-groups	normal	881	881.0	0	1006.0	4585.0
1257	A320 (30 rows - 180 seats)	S6	120	2.0m	30	rp-2-groups	normal	902	901.0	0	2152.0	6193.0
1259	A320 (30 rows - 180 seats)	S6	120	2.0m	30	rp-spread-4-groups	normal	888	887.0	0	735.0	4264.0
1260	A320 (30 rows - 180 seats)	S6	120	2.0m	30	rp-spread-5-groups	normal	873	875.0	0	519.0	3519.0
1261	A320 (30 rows - 180 seats)	S6	120	2.0m	30	rp-spread-6-groups	normal	881	883.0	0	480.0	3059.0
1262	A320 (30 rows - 180 seats)	S6	120	2.0m	30	rp-steep-4-groups	normal	900	897.0	0	808.0	3595.0
1263	A320 (30 rows - 180 seats)	S6	120	2.0m	30	rp-steep-5-groups	normal	903	904.0	0	549.0	3262.0
1264	A320 (30 rows - 180 seats)	S6	120	2.0m	30	rp-steep-6-groups	normal	889	890.0	0	422.0	2782.0
1265	A320 (30 rows - 180 seats)	S6	120	2.0m	30	rp-2-groups	normal	921	920.0	0	2141.0	6506.0
1266	A320 (30 rows - 180 seats)	S6	120	2.0m	30	rp-3-groups	normal	911	911.0	0	1125.0	4855.0
1267	A320 (30 rows - 180 seats)	S6	120	2.0m	30	rp-spread-4-groups	normal	904	904.0	0	804.0	4357.0
1268	A320 (30 rows - 180 seats)	S6	120	2.0m	30	rp-spread-5-groups	normal	918	919.0	0	580.0	3542.0
1269	A320 (30 rows - 180 seats)	S6	120	2.0m	30	rp-spread-6-groups	normal	841	844.0	0	430.0	2919.0
1270	A320 (30 rows - 180 seats)	S6	120	2.0m	30	rp-steep-4-groups	normal	871	868.0	0	786.0	3717.0
1271	A320 (30 rows - 180 seats)	S6	120	2.0m	30	rp-steep-5-groups	normal	871	872.0	0	553.0	3324.0
1273	A320 (30 rows - 180 seats)	S6	120	2.0m	30	rp-2-groups	normal	902	902.0	0	2173.0	6542.0
1272	A320 (30 rows - 180 seats)	S6	120	2.0m	30	rp-steep-6-groups	normal	882	883.0	0	451.0	2612.0
1274	A320 (30 rows - 180 seats)	S6	120	2.0m	30	rp-3-groups	normal	875	875.0	0	1096.0	4816.0
1275	A320 (30 rows - 180 seats)	S6	120	2.0m	30	rp-spread-4-groups	normal	889	889.0	0	694.0	4061.0
1276	A320 (30 rows - 180 seats)	S6	120	2.0m	30	rp-spread-5-groups	normal	863	865.0	0	545.0	3426.0
1277	A320 (30 rows - 180 seats)	S6	120	2.0m	30	rp-spread-6-groups	normal	858	860.0	0	360.0	2964.0
1278	A320 (30 rows - 180 seats)	S6	120	2.0m	30	rp-steep-4-groups	normal	895	892.0	0	673.0	3737.0
1279	A320 (30 rows - 180 seats)	S6	120	2.0m	30	rp-steep-5-groups	normal	859	860.0	0	486.0	3109.0
1281	A320 (30 rows - 180 seats)	S6	120	2.0m	30	rp-2-groups	normal	896	895.0	0	1956.0	6340.0
1280	A320 (30 rows - 180 seats)	S6	120	2.0m	30	rp-steep-6-groups	normal	865	866.0	0	386.0	2699.0
1283	A320 (30 rows - 180 seats)	S6	120	2.0m	30	rp-spread-4-groups	normal	860	859.0	0	684.0	4355.0
1282	A320 (30 rows - 180 seats)	S6	120	2.0m	30	rp-3-groups	normal	909	909.0	0	1018.0	4591.0
1284	A320 (30 rows - 180 seats)	S6	120	2.0m	30	rp-spread-5-groups	normal	856	858.0	0	480.0	3505.0
1285	A320 (30 rows - 180 seats)	S6	120	2.0m	30	rp-spread-6-groups	normal	871	874.0	0	393.0	3078.0
1286	A320 (30 rows - 180 seats)	S6	120	2.0m	30	rp-steep-4-groups	normal	825	822.0	0	742.0	3666.0
1289	A320 (30 rows - 180 seats)	S6	120	2.0m	30	rp-2-groups	normal	876	875.0	0	1952.0	5818.0
1287	A320 (30 rows - 180 seats)	S6	120	2.0m	30	rp-steep-5-groups	normal	879	880.0	0	574.0	3030.0
1288	A320 (30 rows - 180 seats)	S6	120	2.0m	30	rp-steep-6-groups	normal	878	879.0	0	462.0	2654.0
1290	A320 (30 rows - 180 seats)	S6	120	2.0m	30	rp-3-groups	normal	883	883.0	0	1021.0	5131.0
1291	A320 (30 rows - 180 seats)	S6	120	2.0m	30	rp-spread-4-groups	normal	885	885.0	0	784.0	4206.0
1292	A320 (30 rows - 180 seats)	S6	120	2.0m	30	rp-spread-5-groups	normal	875	877.0	0	540.0	3651.0
1293	A320 (30 rows - 180 seats)	S6	120	2.0m	30	rp-spread-6-groups	normal	902	904.0	0	435.0	2949.0
1294	A320 (30 rows - 180 seats)	S6	120	2.0m	30	rp-steep-4-groups	normal	853	850.0	0	781.0	3777.0
1297	A320 (30 rows - 180 seats)	S6	120	2.0m	30	rp-2-groups	normal	882	881.0	0	1814.0	6367.0
1295	A320 (30 rows - 180 seats)	S6	120	2.0m	30	rp-steep-5-groups	normal	881	882.0	0	553.0	3302.0
1296	A320 (30 rows - 180 seats)	S6	120	2.0m	30	rp-steep-6-groups	normal	910	911.0	0	392.0	2824.0
1298	A320 (30 rows - 180 seats)	S6	120	2.0m	30	rp-3-groups	normal	886	886.0	0	1037.0	4807.0
1299	A320 (30 rows - 180 seats)	S6	120	2.0m	30	rp-spread-4-groups	normal	887	886.0	0	669.0	4193.0
1300	A320 (30 rows - 180 seats)	S6	120	2.0m	30	rp-spread-5-groups	normal	900	901.0	0	544.0	3469.0
1301	A320 (30 rows - 180 seats)	S6	120	2.0m	30	rp-spread-6-groups	normal	897	899.0	0	357.0	3166.0
1302	A320 (30 rows - 180 seats)	S6	120	2.0m	30	rp-steep-4-groups	normal	860	857.0	0	585.0	3698.0
1303	A320 (30 rows - 180 seats)	S6	120	2.0m	30	rp-steep-5-groups	normal	864	865.0	0	587.0	3323.0
1305	A320 (30 rows - 180 seats)	S6	120	2.0m	30	rp-2-groups	normal	885	885.0	0	1932.0	5998.0
1304	A320 (30 rows - 180 seats)	S6	120	2.0m	30	rp-steep-6-groups	normal	908	909.0	0	473.0	2720.0
1306	A320 (30 rows - 180 seats)	S6	120	2.0m	30	rp-3-groups	normal	899	899.0	0	1141.0	4722.0
1307	A320 (30 rows - 180 seats)	S6	120	2.0m	30	rp-spread-4-groups	normal	886	885.0	0	804.0	4357.0
1308	A320 (30 rows - 180 seats)	S6	120	2.0m	30	rp-spread-5-groups	normal	882	883.0	0	467.0	3309.0
1309	A320 (30 rows - 180 seats)	S6	120	2.0m	30	rp-spread-6-groups	normal	848	850.0	0	348.0	2936.0
1310	A320 (30 rows - 180 seats)	S6	120	2.0m	30	rp-steep-4-groups	normal	880	877.0	0	594.0	3948.0
1311	A320 (30 rows - 180 seats)	S6	120	2.0m	30	rp-steep-5-groups	normal	896	896.0	0	628.0	3138.0
1313	A320 (30 rows - 180 seats)	S6	120	2.0m	30	rp-2-groups	normal	902	901.0	0	2150.0	5983.0
1312	A320 (30 rows - 180 seats)	S6	120	2.0m	30	rp-steep-6-groups	normal	877	878.0	0	364.0	2732.0
1314	A320 (30 rows - 180 seats)	S6	120	2.0m	30	rp-3-groups	normal	916	916.0	0	1271.0	5325.0
1316	A320 (30 rows - 180 seats)	S6	120	2.0m	30	rp-spread-5-groups	normal	868	869.0	0	562.0	3236.0
1315	A320 (30 rows - 180 seats)	S6	120	2.0m	30	rp-spread-4-groups	normal	861	861.0	0	682.0	4186.0
1317	A320 (30 rows - 180 seats)	S6	120	2.0m	30	rp-spread-6-groups	normal	852	854.0	0	512.0	3123.0
1318	A320 (30 rows - 180 seats)	S6	120	2.0m	30	rp-steep-4-groups	normal	864	861.0	0	621.0	3616.0
1321	A320 (30 rows - 180 seats)	S6	120	2.0m	30	rp-2-groups	normal	866	865.0	0	2225.0	5864.0
1319	A320 (30 rows - 180 seats)	S6	120	2.0m	30	rp-steep-5-groups	normal	845	846.0	0	598.0	3359.0
1320	A320 (30 rows - 180 seats)	S6	120	2.0m	30	rp-steep-6-groups	normal	898	899.0	0	468.0	2701.0
1322	A320 (30 rows - 180 seats)	S6	120	2.0m	30	rp-3-groups	normal	884	884.0	0	1170.0	4949.0
1323	A320 (30 rows - 180 seats)	S6	120	2.0m	30	rp-spread-4-groups	normal	904	903.0	0	653.0	4167.0
1324	A320 (30 rows - 180 seats)	S6	120	2.0m	30	rp-spread-5-groups	normal	838	839.0	0	545.0	3392.0
1325	A320 (30 rows - 180 seats)	S6	120	2.0m	30	rp-spread-6-groups	normal	869	871.0	0	439.0	3079.0
1326	A320 (30 rows - 180 seats)	S6	120	2.0m	30	rp-steep-4-groups	normal	878	876.0	0	761.0	3779.0
1327	A320 (30 rows - 180 seats)	S6	120	2.0m	30	rp-steep-5-groups	normal	860	861.0	0	609.0	3069.0
1329	A320 (30 rows - 180 seats)	S6	120	2.0m	30	rp-2-groups	normal	875	875.0	0	2183.0	5985.0
1328	A320 (30 rows - 180 seats)	S6	120	2.0m	30	rp-steep-6-groups	normal	883	884.0	0	383.0	2934.0
1330	A320 (30 rows - 180 seats)	S6	120	2.0m	30	rp-3-groups	normal	867	867.0	0	1017.0	4769.0
1331	A320 (30 rows - 180 seats)	S6	120	2.0m	30	rp-spread-4-groups	normal	904	903.0	0	783.0	4031.0
1332	A320 (30 rows - 180 seats)	S6	120	2.0m	30	rp-spread-5-groups	normal	838	839.0	0	517.0	3500.0
1333	A320 (30 rows - 180 seats)	S6	120	2.0m	30	rp-spread-6-groups	normal	923	925.0	0	367.0	3256.0
1334	A320 (30 rows - 180 seats)	S6	120	2.0m	30	rp-steep-4-groups	normal	870	867.0	0	803.0	3957.0
1336	A320 (30 rows - 180 seats)	S6	120	2.0m	30	rp-steep-6-groups	normal	904	905.0	0	479.0	2837.0
1335	A320 (30 rows - 180 seats)	S6	120	2.0m	30	rp-steep-5-groups	normal	897	898.0	0	657.0	3334.0
1337	A320 (30 rows - 180 seats)	S6	120	2.0m	30	rp-2-groups	normal	921	920.0	0	1977.0	6417.0
1338	A320 (30 rows - 180 seats)	S6	120	2.0m	30	rp-3-groups	normal	856	856.0	0	1035.0	4367.0
1339	A320 (30 rows - 180 seats)	S6	120	2.0m	30	rp-spread-4-groups	normal	885	884.0	0	793.0	4395.0
1340	A320 (30 rows - 180 seats)	S6	120	2.0m	30	rp-spread-5-groups	normal	855	856.0	0	532.0	3332.0
1341	A320 (30 rows - 180 seats)	S6	120	2.0m	30	rp-spread-6-groups	normal	878	880.0	0	334.0	2920.0
1342	A320 (30 rows - 180 seats)	S6	120	2.0m	30	rp-steep-4-groups	normal	901	898.0	0	749.0	4028.0
1343	A320 (30 rows - 180 seats)	S6	120	2.0m	30	rp-steep-5-groups	normal	858	858.0	0	542.0	3038.0
1345	A320 (30 rows - 180 seats)	S6	120	2.0m	30	rp-2-groups	normal	881	880.0	0	1986.0	6209.0
1344	A320 (30 rows - 180 seats)	S6	120	2.0m	30	rp-steep-6-groups	normal	848	849.0	0	423.0	2564.0
1346	A320 (30 rows - 180 seats)	S6	120	2.0m	30	rp-3-groups	normal	898	898.0	0	1070.0	4632.0
1347	A320 (30 rows - 180 seats)	S6	120	2.0m	30	rp-spread-4-groups	normal	875	874.0	0	622.0	3899.0
1351	A320 (30 rows - 180 seats)	S6	120	2.0m	30	rp-steep-5-groups	normal	853	854.0	0	545.0	3149.0
1350	A320 (30 rows - 180 seats)	S6	120	2.0m	30	rp-steep-4-groups	normal	879	876.0	0	733.0	3774.0
1348	A320 (30 rows - 180 seats)	S6	120	2.0m	30	rp-spread-5-groups	normal	896	897.0	0	520.0	3389.0
1349	A320 (30 rows - 180 seats)	S6	120	2.0m	30	rp-spread-6-groups	normal	900	903.0	0	398.0	3230.0
1353	A320 (30 rows - 180 seats)	S6	120	2.0m	30	rp-2-groups	normal	851	850.0	0	1971.0	6100.0
1352	A320 (30 rows - 180 seats)	S6	120	2.0m	30	rp-steep-6-groups	normal	899	900.0	0	386.0	2574.0
1355	A320 (30 rows - 180 seats)	S6	120	2.0m	30	rp-spread-4-groups	normal	880	879.0	0	757.0	4313.0
1354	A320 (30 rows - 180 seats)	S6	120	2.0m	30	rp-3-groups	normal	939	939.0	0	1040.0	4969.0
1357	A320 (30 rows - 180 seats)	S6	120	2.0m	30	rp-spread-6-groups	normal	878	881.0	0	389.0	3101.0
1356	A320 (30 rows - 180 seats)	S6	120	2.0m	30	rp-spread-5-groups	normal	900	901.0	0	534.0	3472.0
1359	A320 (30 rows - 180 seats)	S6	120	2.0m	30	rp-steep-5-groups	normal	915	916.0	0	632.0	3176.0
1360	A320 (30 rows - 180 seats)	S6	120	2.0m	30	rp-steep-6-groups	normal	908	909.0	0	463.0	2779.0
1361	A320 (30 rows - 180 seats)	S6	120	2.0m	30	rp-2-groups	normal	913	912.0	0	1872.0	6481.0
1358	A320 (30 rows - 180 seats)	S6	120	2.0m	30	rp-steep-4-groups	normal	876	873.0	0	671.0	3687.0
1362	A320 (30 rows - 180 seats)	S6	120	2.0m	30	rp-3-groups	normal	874	874.0	0	776.0	4827.0
1363	A320 (30 rows - 180 seats)	S6	120	2.0m	30	rp-spread-4-groups	normal	899	898.0	0	832.0	3958.0
1364	A320 (30 rows - 180 seats)	S6	120	2.0m	30	rp-spread-5-groups	normal	887	888.0	0	574.0	3456.0
1365	A320 (30 rows - 180 seats)	S6	120	2.0m	30	rp-spread-6-groups	normal	867	869.0	0	379.0	3291.0
1366	A320 (30 rows - 180 seats)	S6	120	2.0m	30	rp-steep-4-groups	normal	894	892.0	0	729.0	4116.0
1368	A320 (30 rows - 180 seats)	S6	120	2.0m	30	rp-steep-6-groups	normal	854	855.0	0	414.0	2538.0
1369	A320 (30 rows - 180 seats)	S6	120	2.0m	30	rp-2-groups	normal	857	856.0	0	1856.0	5958.0
1367	A320 (30 rows - 180 seats)	S6	120	2.0m	30	rp-steep-5-groups	normal	903	904.0	0	484.0	3051.0
1370	A320 (30 rows - 180 seats)	S6	120	2.0m	30	rp-3-groups	normal	862	862.0	0	931.0	4809.0
1371	A320 (30 rows - 180 seats)	S6	120	2.0m	30	rp-spread-4-groups	normal	848	847.0	0	678.0	3890.0
1373	A320 (30 rows - 180 seats)	S6	120	2.0m	30	rp-spread-6-groups	normal	878	880.0	0	364.0	3089.0
1372	A320 (30 rows - 180 seats)	S6	120	2.0m	30	rp-spread-5-groups	normal	893	894.0	0	529.0	3480.0
1377	A320 (30 rows - 180 seats)	S6	120	2.0m	30	rp-2-groups	normal	832	832.0	0	1902.0	6071.0
1374	A320 (30 rows - 180 seats)	S6	120	2.0m	30	rp-steep-4-groups	normal	884	882.0	0	773.0	3890.0
1375	A320 (30 rows - 180 seats)	S6	120	2.0m	30	rp-steep-5-groups	normal	876	876.0	0	649.0	3101.0
1376	A320 (30 rows - 180 seats)	S6	120	2.0m	30	rp-steep-6-groups	normal	895	896.0	0	421.0	2586.0
1378	A320 (30 rows - 180 seats)	S6	120	2.0m	30	rp-3-groups	normal	889	889.0	0	1237.0	4523.0
1379	A320 (30 rows - 180 seats)	S6	120	2.0m	30	rp-spread-4-groups	normal	885	884.0	0	857.0	4172.0
1380	A320 (30 rows - 180 seats)	S6	120	2.0m	30	rp-spread-5-groups	normal	875	876.0	0	478.0	3502.0
1381	A320 (30 rows - 180 seats)	S6	120	2.0m	30	rp-spread-6-groups	normal	853	855.0	0	423.0	3022.0
1382	A320 (30 rows - 180 seats)	S6	120	2.0m	30	rp-steep-4-groups	normal	867	865.0	0	780.0	3704.0
1383	A320 (30 rows - 180 seats)	S6	120	2.0m	30	rp-steep-5-groups	normal	849	850.0	0	435.0	2944.0
1384	A320 (30 rows - 180 seats)	S6	120	2.0m	30	rp-steep-6-groups	normal	890	891.0	0	439.0	2705.0
1385	A320 (30 rows - 180 seats)	S6	120	2.0m	30	rp-2-groups	normal	878	877.0	0	1833.0	6036.0
1386	A320 (30 rows - 180 seats)	S6	120	2.0m	30	rp-3-groups	normal	887	887.0	0	1120.0	4821.0
1387	A320 (30 rows - 180 seats)	S6	120	2.0m	30	rp-spread-4-groups	normal	875	874.0	0	693.0	4304.0
1388	A320 (30 rows - 180 seats)	S6	120	2.0m	30	rp-spread-5-groups	normal	883	884.0	0	543.0	3546.0
1390	A320 (30 rows - 180 seats)	S6	120	2.0m	30	rp-steep-4-groups	normal	865	863.0	0	694.0	3924.0
1389	A320 (30 rows - 180 seats)	S6	120	2.0m	30	rp-spread-6-groups	normal	879	881.0	0	352.0	2980.0
1391	A320 (30 rows - 180 seats)	S6	120	2.0m	30	rp-steep-5-groups	normal	891	892.0	0	550.0	2981.0
1392	A320 (30 rows - 180 seats)	S6	120	2.0m	30	rp-steep-6-groups	normal	898	899.0	0	389.0	2738.0
1393	A320 (30 rows - 180 seats)	S6	120	2.0m	30	rp-2-groups	normal	873	872.0	0	1707.0	5912.0
1394	A320 (30 rows - 180 seats)	S6	120	2.0m	30	rp-3-groups	normal	851	851.0	0	1153.0	4685.0
1395	A320 (30 rows - 180 seats)	S6	120	2.0m	30	rp-spread-4-groups	normal	892	891.0	0	726.0	4351.0
1396	A320 (30 rows - 180 seats)	S6	120	2.0m	30	rp-spread-5-groups	normal	855	856.0	0	618.0	3366.0
1398	A320 (30 rows - 180 seats)	S6	120	2.0m	30	rp-steep-4-groups	normal	854	852.0	0	766.0	3926.0
1397	A320 (30 rows - 180 seats)	S6	120	2.0m	30	rp-spread-6-groups	normal	902	904.0	0	385.0	2888.0
1399	A320 (30 rows - 180 seats)	S6	120	2.0m	30	rp-steep-5-groups	normal	869	869.0	0	387.0	3195.0
1400	A320 (30 rows - 180 seats)	S6	120	2.0m	30	rp-steep-6-groups	normal	884	885.0	0	342.0	2731.0
1402	A320 (30 rows - 180 seats)	S6	120	2.0m	30	rp-3-groups	normal	891	891.0	0	1039.0	5061.0
1401	A320 (30 rows - 180 seats)	S6	120	2.0m	30	rp-2-groups	normal	864	863.0	0	2106.0	6248.0
1403	A320 (30 rows - 180 seats)	S6	120	2.0m	30	rp-spread-4-groups	normal	899	899.0	0	591.0	3935.0
1404	A320 (30 rows - 180 seats)	S6	120	2.0m	30	rp-spread-5-groups	normal	841	842.0	0	503.0	3369.0
1405	A320 (30 rows - 180 seats)	S6	120	2.0m	30	rp-spread-6-groups	normal	893	895.0	0	486.0	3142.0
1406	A320 (30 rows - 180 seats)	S6	120	2.0m	30	rp-steep-4-groups	normal	873	870.0	0	631.0	3999.0
1407	A320 (30 rows - 180 seats)	S6	120	2.0m	30	rp-steep-5-groups	normal	881	882.0	0	495.0	3059.0
1408	A320 (30 rows - 180 seats)	S6	120	2.0m	30	rp-steep-6-groups	normal	883	884.0	0	461.0	2487.0
1409	A320 (30 rows - 180 seats)	S6	120	2.0m	30	rp-2-groups	normal	862	861.0	0	1917.0	5913.0
1410	A320 (30 rows - 180 seats)	S6	120	2.0m	30	rp-3-groups	normal	885	885.0	0	1001.0	4758.0
1412	A320 (30 rows - 180 seats)	S6	120	2.0m	30	rp-spread-5-groups	normal	928	929.0	0	541.0	3561.0
1411	A320 (30 rows - 180 seats)	S6	120	2.0m	30	rp-spread-4-groups	normal	887	886.0	0	695.0	4316.0
1413	A320 (30 rows - 180 seats)	S6	120	2.0m	30	rp-spread-6-groups	normal	851	853.0	0	518.0	3139.0
1414	A320 (30 rows - 180 seats)	S6	120	2.0m	30	rp-steep-4-groups	normal	862	859.0	0	578.0	3874.0
1417	A320 (30 rows - 180 seats)	S6	120	2.0m	30	rp-2-groups	normal	859	858.0	0	2261.0	6505.0
1415	A320 (30 rows - 180 seats)	S6	120	2.0m	30	rp-steep-5-groups	normal	892	893.0	0	594.0	3408.0
1416	A320 (30 rows - 180 seats)	S6	120	2.0m	30	rp-steep-6-groups	normal	878	879.0	0	389.0	2651.0
1418	A320 (30 rows - 180 seats)	S6	120	2.0m	30	rp-3-groups	normal	864	864.0	0	1160.0	4565.0
1419	A320 (30 rows - 180 seats)	S6	120	2.0m	30	rp-spread-4-groups	normal	876	876.0	0	655.0	3973.0
1420	A320 (30 rows - 180 seats)	S6	120	2.0m	30	rp-spread-5-groups	normal	881	882.0	0	441.0	3674.0
1421	A320 (30 rows - 180 seats)	S6	120	2.0m	30	rp-spread-6-groups	normal	847	849.0	0	429.0	2955.0
1422	A320 (30 rows - 180 seats)	S6	120	2.0m	30	rp-steep-4-groups	normal	909	907.0	0	619.0	3870.0
1423	A320 (30 rows - 180 seats)	S6	120	2.0m	30	rp-steep-5-groups	normal	876	876.0	0	588.0	2999.0
1425	A320 (30 rows - 180 seats)	S6	120	2.0m	30	rp-2-groups	normal	874	873.0	0	1793.0	6329.0
1424	A320 (30 rows - 180 seats)	S6	120	2.0m	30	rp-steep-6-groups	normal	897	898.0	0	435.0	2737.0
1426	A320 (30 rows - 180 seats)	S6	120	2.0m	30	rp-3-groups	normal	898	898.0	0	1061.0	4916.0
1427	A320 (30 rows - 180 seats)	S6	120	2.0m	30	rp-spread-4-groups	normal	884	883.0	0	603.0	4179.0
1428	A320 (30 rows - 180 seats)	S6	120	2.0m	30	rp-spread-5-groups	normal	897	898.0	0	404.0	3467.0
1429	A320 (30 rows - 180 seats)	S6	120	2.0m	30	rp-spread-6-groups	normal	903	905.0	0	454.0	3060.0
1430	A320 (30 rows - 180 seats)	S6	120	2.0m	30	rp-steep-4-groups	normal	863	860.0	0	610.0	3856.0
1431	A320 (30 rows - 180 seats)	S6	120	2.0m	30	rp-steep-5-groups	normal	849	850.0	0	576.0	3136.0
1433	A320 (30 rows - 180 seats)	S6	120	2.0m	30	rp-2-groups	normal	911	910.0	0	2281.0	6533.0
1432	A320 (30 rows - 180 seats)	S6	120	2.0m	30	rp-steep-6-groups	normal	865	866.0	0	370.0	2606.0
1434	A320 (30 rows - 180 seats)	S6	120	2.0m	30	rp-3-groups	normal	880	880.0	0	993.0	4618.0
1435	A320 (30 rows - 180 seats)	S6	120	2.0m	30	rp-spread-4-groups	normal	866	865.0	0	728.0	4122.0
1436	A320 (30 rows - 180 seats)	S6	120	2.0m	30	rp-spread-5-groups	normal	837	838.0	0	554.0	3403.0
1437	A320 (30 rows - 180 seats)	S6	120	2.0m	30	rp-spread-6-groups	normal	896	899.0	0	469.0	3112.0
1439	A320 (30 rows - 180 seats)	S6	120	2.0m	30	rp-steep-5-groups	normal	879	880.0	0	493.0	3042.0
1438	A320 (30 rows - 180 seats)	S6	120	2.0m	30	rp-steep-4-groups	normal	883	880.0	0	778.0	3863.0
1441	A320 (30 rows - 180 seats)	S6	120	2.0m	30	rp-2-groups	normal	905	904.0	0	2159.0	6303.0
1440	A320 (30 rows - 180 seats)	S6	120	2.0m	30	rp-steep-6-groups	normal	931	932.0	0	456.0	2603.0
1442	A320 (30 rows - 180 seats)	S6	120	2.0m	30	rp-3-groups	normal	891	891.0	0	917.0	4535.0
1443	A320 (30 rows - 180 seats)	S6	120	2.0m	30	rp-spread-4-groups	normal	856	855.0	0	810.0	3937.0
1444	A320 (30 rows - 180 seats)	S6	120	2.0m	30	rp-spread-5-groups	normal	835	836.0	0	543.0	3574.0
1445	A320 (30 rows - 180 seats)	S6	120	2.0m	30	rp-spread-6-groups	normal	867	869.0	0	390.0	3055.0
1446	A320 (30 rows - 180 seats)	S6	120	2.0m	30	rp-steep-4-groups	normal	878	875.0	0	627.0	4011.0
1447	A320 (30 rows - 180 seats)	S6	120	2.0m	30	rp-steep-5-groups	normal	860	861.0	0	519.0	3290.0
1449	A320 (30 rows - 180 seats)	S6	120	2.0m	30	rp-2-groups	normal	866	865.0	0	1840.0	5836.0
1448	A320 (30 rows - 180 seats)	S6	120	2.0m	30	rp-steep-6-groups	normal	877	878.0	0	402.0	2720.0
1451	A320 (30 rows - 180 seats)	S6	120	2.0m	30	rp-spread-4-groups	normal	874	873.0	0	710.0	4260.0
1450	A320 (30 rows - 180 seats)	S6	120	2.0m	30	rp-3-groups	normal	894	894.0	0	1009.0	5190.0
1452	A320 (30 rows - 180 seats)	S6	120	2.0m	30	rp-spread-5-groups	normal	837	838.0	0	547.0	3378.0
1453	A320 (30 rows - 180 seats)	S6	120	2.0m	30	rp-spread-6-groups	normal	876	879.0	0	331.0	3264.0
1454	A320 (30 rows - 180 seats)	S6	120	2.0m	30	rp-steep-4-groups	normal	854	851.0	0	667.0	3947.0
1455	A320 (30 rows - 180 seats)	S6	120	2.0m	30	rp-steep-5-groups	normal	865	866.0	0	540.0	3028.0
1456	A320 (30 rows - 180 seats)	S6	120	2.0m	30	rp-steep-6-groups	normal	870	871.0	0	482.0	2463.0
1457	A320 (30 rows - 180 seats)	S6	120	2.0m	30	rp-2-groups	normal	901	900.0	0	1980.0	6168.0
1458	A320 (30 rows - 180 seats)	S6	120	2.0m	30	rp-3-groups	normal	839	839.0	0	1040.0	4838.0
1460	A320 (30 rows - 180 seats)	S6	120	2.0m	30	rp-spread-5-groups	normal	852	853.0	0	586.0	3374.0
1459	A320 (30 rows - 180 seats)	S6	120	2.0m	30	rp-spread-4-groups	normal	872	871.0	0	863.0	4194.0
1461	A320 (30 rows - 180 seats)	S6	120	2.0m	30	rp-spread-6-groups	normal	887	889.0	0	431.0	3151.0
1462	A320 (30 rows - 180 seats)	S6	120	2.0m	30	rp-steep-4-groups	normal	838	835.0	0	679.0	3837.0
1465	A320 (30 rows - 180 seats)	S6	120	2.0m	30	rp-2-groups	normal	875	874.0	0	2100.0	6632.0
1463	A320 (30 rows - 180 seats)	S6	120	2.0m	30	rp-steep-5-groups	normal	902	903.0	0	631.0	3338.0
1464	A320 (30 rows - 180 seats)	S6	120	2.0m	30	rp-steep-6-groups	normal	889	890.0	0	430.0	2571.0
1466	A320 (30 rows - 180 seats)	S6	120	2.0m	30	rp-3-groups	normal	866	866.0	0	1072.0	4826.0
1467	A320 (30 rows - 180 seats)	S6	120	2.0m	30	rp-spread-4-groups	normal	829	828.0	0	675.0	4098.0
1468	A320 (30 rows - 180 seats)	S6	120	2.0m	30	rp-spread-5-groups	normal	858	859.0	0	540.0	3483.0
1469	A320 (30 rows - 180 seats)	S6	120	2.0m	30	rp-spread-6-groups	normal	852	854.0	0	415.0	2958.0
1470	A320 (30 rows - 180 seats)	S6	120	2.0m	30	rp-steep-4-groups	normal	855	853.0	0	699.0	4065.0
1473	A320 (30 rows - 180 seats)	S6	120	2.0m	30	rp-2-groups	normal	864	864.0	0	2197.0	6192.0
1471	A320 (30 rows - 180 seats)	S6	120	2.0m	30	rp-steep-5-groups	normal	871	872.0	0	482.0	3150.0
1472	A320 (30 rows - 180 seats)	S6	120	2.0m	30	rp-steep-6-groups	normal	883	884.0	0	468.0	2610.0
1474	A320 (30 rows - 180 seats)	S6	120	2.0m	30	rp-3-groups	normal	861	861.0	0	1151.0	4624.0
1475	A320 (30 rows - 180 seats)	S6	120	2.0m	30	rp-spread-4-groups	normal	897	897.0	0	752.0	4511.0
1476	A320 (30 rows - 180 seats)	S6	120	2.0m	30	rp-spread-5-groups	normal	856	857.0	0	575.0	3534.0
1477	A320 (30 rows - 180 seats)	S6	120	2.0m	30	rp-spread-6-groups	normal	857	859.0	0	484.0	3058.0
1478	A320 (30 rows - 180 seats)	S6	120	2.0m	30	rp-steep-4-groups	normal	904	901.0	0	627.0	3568.0
1479	A320 (30 rows - 180 seats)	S6	120	2.0m	30	rp-steep-5-groups	normal	872	873.0	0	495.0	3121.0
1480	A320 (30 rows - 180 seats)	S6	120	2.0m	30	rp-steep-6-groups	normal	850	851.0	0	399.0	2708.0
1481	A320 (30 rows - 180 seats)	S6	120	2.0m	30	rp-2-groups	normal	901	900.0	0	2347.0	5960.0
1482	A320 (30 rows - 180 seats)	S6	120	2.0m	30	rp-3-groups	normal	870	870.0	0	1086.0	4897.0
1483	A320 (30 rows - 180 seats)	S6	120	2.0m	30	rp-spread-4-groups	normal	867	866.0	0	602.0	4157.0
1485	A320 (30 rows - 180 seats)	S6	120	2.0m	30	rp-spread-6-groups	normal	913	916.0	0	457.0	3211.0
1484	A320 (30 rows - 180 seats)	S6	120	2.0m	30	rp-spread-5-groups	normal	873	874.0	0	533.0	3259.0
1486	A320 (30 rows - 180 seats)	S6	120	2.0m	30	rp-steep-4-groups	normal	889	886.0	0	790.0	3757.0
1487	A320 (30 rows - 180 seats)	S6	120	2.0m	30	rp-steep-5-groups	normal	902	902.0	0	548.0	3252.0
1488	A320 (30 rows - 180 seats)	S6	120	2.0m	30	rp-steep-6-groups	normal	896	897.0	0	373.0	2750.0
1489	A320 (30 rows - 180 seats)	S6	120	2.0m	30	rp-2-groups	normal	897	896.0	0	2132.0	6066.0
1490	A320 (30 rows - 180 seats)	S6	120	2.0m	30	rp-3-groups	normal	836	836.0	0	1067.0	4639.0
1491	A320 (30 rows - 180 seats)	S6	120	2.0m	30	rp-spread-4-groups	normal	865	864.0	0	596.0	4011.0
1492	A320 (30 rows - 180 seats)	S6	120	2.0m	30	rp-spread-5-groups	normal	871	872.0	0	521.0	3233.0
1494	A320 (30 rows - 180 seats)	S6	120	2.0m	30	rp-steep-4-groups	normal	901	898.0	0	738.0	3750.0
1493	A320 (30 rows - 180 seats)	S6	120	2.0m	30	rp-spread-6-groups	normal	878	881.0	0	386.0	3107.0
1497	A320 (30 rows - 180 seats)	S6	120	2.0m	30	rp-2-groups	normal	910	909.0	0	2119.0	6369.0
1496	A320 (30 rows - 180 seats)	S6	120	2.0m	30	rp-steep-6-groups	normal	868	869.0	0	457.0	2768.0
1495	A320 (30 rows - 180 seats)	S6	120	2.0m	30	rp-steep-5-groups	normal	882	883.0	0	404.0	3210.0
1498	A320 (30 rows - 180 seats)	S6	120	2.0m	30	rp-3-groups	normal	894	894.0	0	1350.0	4877.0
1499	A320 (30 rows - 180 seats)	S6	120	2.0m	30	rp-spread-4-groups	normal	859	858.0	0	762.0	4250.0
1500	A320 (30 rows - 180 seats)	S6	120	2.0m	30	rp-spread-5-groups	normal	871	872.0	0	628.0	3321.0
1501	A320 (30 rows - 180 seats)	S6	120	2.0m	30	rp-spread-6-groups	normal	881	884.0	0	504.0	3158.0
1502	A320 (30 rows - 180 seats)	S6	120	2.0m	30	rp-steep-4-groups	normal	887	884.0	0	728.0	3906.0
1503	A320 (30 rows - 180 seats)	S6	120	2.0m	30	rp-steep-5-groups	normal	866	866.0	0	518.0	3220.0
1505	A320 (30 rows - 180 seats)	S6	120	2.0m	30	rp-2-groups	normal	892	891.0	0	1798.0	6307.0
1504	A320 (30 rows - 180 seats)	S6	120	2.0m	30	rp-steep-6-groups	normal	910	911.0	0	445.0	2554.0
1506	A320 (30 rows - 180 seats)	S6	120	2.0m	30	rp-3-groups	normal	895	895.0	0	1218.0	4620.0
1507	A320 (30 rows - 180 seats)	S6	120	2.0m	30	rp-spread-4-groups	normal	866	865.0	0	871.0	4206.0
1508	A320 (30 rows - 180 seats)	S6	120	2.0m	30	rp-spread-5-groups	normal	924	925.0	0	598.0	3327.0
1509	A320 (30 rows - 180 seats)	S6	120	2.0m	30	rp-spread-6-groups	normal	905	908.0	0	431.0	3218.0
1511	A320 (30 rows - 180 seats)	S6	120	2.0m	30	rp-steep-5-groups	normal	862	862.0	0	547.0	3060.0
1512	A320 (30 rows - 180 seats)	S6	120	2.0m	30	rp-steep-6-groups	normal	884	885.0	0	451.0	2674.0
1513	A320 (30 rows - 180 seats)	S6	120	2.0m	30	rp-2-groups	normal	843	842.0	0	1881.0	5972.0
1510	A320 (30 rows - 180 seats)	S6	120	2.0m	30	rp-steep-4-groups	normal	851	848.0	0	697.0	3596.0
1514	A320 (30 rows - 180 seats)	S6	120	2.0m	30	rp-3-groups	normal	880	880.0	0	1021.0	4926.0
1515	A320 (30 rows - 180 seats)	S6	120	2.0m	30	rp-spread-4-groups	normal	881	880.0	0	613.0	4156.0
1516	A320 (30 rows - 180 seats)	S6	120	2.0m	30	rp-spread-5-groups	normal	873	874.0	0	520.0	3552.0
1517	A320 (30 rows - 180 seats)	S6	120	2.0m	30	rp-spread-6-groups	normal	874	876.0	0	440.0	3104.0
1518	A320 (30 rows - 180 seats)	S6	120	2.0m	30	rp-steep-4-groups	normal	879	876.0	0	780.0	3826.0
1520	A320 (30 rows - 180 seats)	S6	120	2.0m	30	rp-steep-6-groups	normal	892	893.0	0	470.0	2813.0
1519	A320 (30 rows - 180 seats)	S6	120	2.0m	30	rp-steep-5-groups	normal	914	915.0	0	574.0	3194.0
1522	A320 (30 rows - 180 seats)	S6	120	2.0m	30	rp-3-groups	normal	882	882.0	0	1122.0	4948.0
1521	A320 (30 rows - 180 seats)	S6	120	2.0m	30	rp-2-groups	normal	884	883.0	0	1931.0	6194.0
1523	A320 (30 rows - 180 seats)	S6	120	2.0m	30	rp-spread-4-groups	normal	849	849.0	0	675.0	4184.0
1524	A320 (30 rows - 180 seats)	S6	120	2.0m	30	rp-spread-5-groups	normal	877	878.0	0	601.0	3411.0
1525	A320 (30 rows - 180 seats)	S6	120	2.0m	30	rp-spread-6-groups	normal	847	849.0	0	389.0	3080.0
1526	A320 (30 rows - 180 seats)	S6	120	2.0m	30	rp-steep-4-groups	normal	893	891.0	0	793.0	3989.0
1527	A320 (30 rows - 180 seats)	S6	120	2.0m	30	rp-steep-5-groups	normal	841	841.0	0	584.0	3245.0
1528	A320 (30 rows - 180 seats)	S6	120	2.0m	30	rp-steep-6-groups	normal	849	850.0	0	384.0	2635.0
1529	A320 (30 rows - 180 seats)	S6	120	2.0m	30	rp-2-groups	normal	871	870.0	0	1998.0	6044.0
1530	A320 (30 rows - 180 seats)	S6	120	2.0m	30	rp-3-groups	normal	849	849.0	0	974.0	4727.0
1531	A320 (30 rows - 180 seats)	S6	120	2.0m	30	rp-spread-4-groups	normal	901	900.0	0	637.0	4427.0
1532	A320 (30 rows - 180 seats)	S6	120	2.0m	30	rp-spread-5-groups	normal	860	861.0	0	529.0	3358.0
1533	A320 (30 rows - 180 seats)	S6	120	2.0m	30	rp-spread-6-groups	normal	854	856.0	0	384.0	3016.0
1537	A320 (30 rows - 180 seats)	S6	120	2.0m	30	rp-2-groups	normal	888	887.0	0	2093.0	6169.0
1534	A320 (30 rows - 180 seats)	S6	120	2.0m	30	rp-steep-4-groups	normal	883	881.0	0	722.0	3827.0
1535	A320 (30 rows - 180 seats)	S6	120	2.0m	30	rp-steep-5-groups	normal	879	880.0	0	512.0	3041.0
1536	A320 (30 rows - 180 seats)	S6	120	2.0m	30	rp-steep-6-groups	normal	883	884.0	0	432.0	2825.0
1538	A320 (30 rows - 180 seats)	S6	120	2.0m	30	rp-3-groups	normal	871	871.0	0	896.0	4589.0
1539	A320 (30 rows - 180 seats)	S6	120	2.0m	30	rp-spread-4-groups	normal	895	894.0	0	687.0	4360.0
1541	A320 (30 rows - 180 seats)	S6	120	2.0m	30	rp-spread-6-groups	normal	855	858.0	0	408.0	3010.0
1540	A320 (30 rows - 180 seats)	S6	120	2.0m	30	rp-spread-5-groups	normal	923	924.0	0	669.0	3735.0
1542	A320 (30 rows - 180 seats)	S6	120	2.0m	30	rp-steep-4-groups	normal	912	910.0	0	811.0	3922.0
1543	A320 (30 rows - 180 seats)	S6	120	2.0m	30	rp-steep-5-groups	normal	905	906.0	0	659.0	3202.0
1545	A320 (30 rows - 180 seats)	S6	120	2.0m	30	rp-2-groups	normal	899	898.0	0	1886.0	6335.0
1544	A320 (30 rows - 180 seats)	S6	120	2.0m	30	rp-steep-6-groups	normal	930	931.0	0	418.0	2686.0
1546	A320 (30 rows - 180 seats)	S6	120	2.0m	30	rp-3-groups	normal	890	890.0	0	1071.0	4934.0
1547	A320 (30 rows - 180 seats)	S6	120	2.0m	30	rp-spread-4-groups	normal	875	874.0	0	843.0	4161.0
1548	A320 (30 rows - 180 seats)	S6	120	2.0m	30	rp-spread-5-groups	normal	875	876.0	0	561.0	3403.0
1549	A320 (30 rows - 180 seats)	S6	120	2.0m	30	rp-spread-6-groups	normal	906	908.0	0	452.0	3237.0
1550	A320 (30 rows - 180 seats)	S6	120	2.0m	30	rp-steep-4-groups	normal	895	893.0	0	703.0	3820.0
1551	A320 (30 rows - 180 seats)	S6	120	2.0m	30	rp-steep-5-groups	normal	847	848.0	0	616.0	3186.0
1552	A320 (30 rows - 180 seats)	S6	120	2.0m	30	rp-steep-6-groups	normal	907	908.0	0	429.0	2711.0
1553	A320 (30 rows - 180 seats)	S6	120	2.0m	30	rp-2-groups	normal	907	906.0	0	2269.0	6265.0
1554	A320 (30 rows - 180 seats)	S6	120	2.0m	30	rp-3-groups	normal	829	829.0	0	912.0	4977.0
1556	A320 (30 rows - 180 seats)	S6	120	2.0m	30	rp-spread-5-groups	normal	863	864.0	0	499.0	3422.0
1555	A320 (30 rows - 180 seats)	S6	120	2.0m	30	rp-spread-4-groups	normal	890	889.0	0	718.0	4373.0
1557	A320 (30 rows - 180 seats)	S6	120	2.0m	30	rp-spread-6-groups	normal	871	873.0	0	399.0	3017.0
1558	A320 (30 rows - 180 seats)	S6	120	2.0m	30	rp-steep-4-groups	normal	865	862.0	0	652.0	3808.0
1559	A320 (30 rows - 180 seats)	S6	120	2.0m	30	rp-steep-5-groups	normal	856	856.0	0	562.0	3185.0
1561	A320 (30 rows - 180 seats)	S6	120	2.0m	30	rp-2-groups	normal	884	883.0	0	2276.0	6466.0
1560	A320 (30 rows - 180 seats)	S6	120	2.0m	30	rp-steep-6-groups	normal	910	911.0	0	475.0	2686.0
1562	A320 (30 rows - 180 seats)	S6	120	2.0m	30	rp-3-groups	normal	897	897.0	0	997.0	4977.0
1563	A320 (30 rows - 180 seats)	S6	120	2.0m	30	rp-spread-4-groups	normal	902	901.0	0	797.0	4139.0
1566	A320 (30 rows - 180 seats)	S6	120	2.0m	30	rp-steep-4-groups	normal	885	883.0	0	844.0	3865.0
1565	A320 (30 rows - 180 seats)	S6	120	2.0m	30	rp-spread-6-groups	normal	873	875.0	0	402.0	3146.0
1564	A320 (30 rows - 180 seats)	S6	120	2.0m	30	rp-spread-5-groups	normal	900	901.0	0	588.0	3416.0
1569	A320 (30 rows - 180 seats)	S6	120	2.0m	30	rp-2-groups	normal	861	860.0	0	2255.0	5697.0
1567	A320 (30 rows - 180 seats)	S6	120	2.0m	30	rp-steep-5-groups	normal	907	908.0	0	412.0	3197.0
1568	A320 (30 rows - 180 seats)	S6	120	2.0m	30	rp-steep-6-groups	normal	868	869.0	0	517.0	2736.0
1570	A320 (30 rows - 180 seats)	S6	120	2.0m	30	rp-3-groups	normal	815	815.0	0	1091.0	4509.0
1571	A320 (30 rows - 180 seats)	S6	120	2.0m	30	rp-spread-4-groups	normal	902	902.0	0	617.0	4142.0
1573	A320 (30 rows - 180 seats)	S6	120	2.0m	30	rp-spread-6-groups	normal	835	837.0	0	315.0	2869.0
1572	A320 (30 rows - 180 seats)	S6	120	2.0m	30	rp-spread-5-groups	normal	899	900.0	0	512.0	3333.0
1577	A320 (30 rows - 180 seats)	S6	120	2.0m	30	rp-2-groups	normal	874	874.0	0	2463.0	6325.0
1574	A320 (30 rows - 180 seats)	S6	120	2.0m	30	rp-steep-4-groups	normal	906	903.0	0	595.0	3882.0
1576	A320 (30 rows - 180 seats)	S6	120	2.0m	30	rp-steep-6-groups	normal	897	898.0	0	561.0	2748.0
1575	A320 (30 rows - 180 seats)	S6	120	2.0m	30	rp-steep-5-groups	normal	908	909.0	0	536.0	3418.0
1578	A320 (30 rows - 180 seats)	S6	120	2.0m	30	rp-3-groups	normal	883	883.0	0	1225.0	5077.0
1579	A320 (30 rows - 180 seats)	S6	120	2.0m	30	rp-spread-4-groups	normal	887	886.0	0	630.0	4276.0
1580	A320 (30 rows - 180 seats)	S6	120	2.0m	30	rp-spread-5-groups	normal	914	915.0	0	767.0	3701.0
1581	A320 (30 rows - 180 seats)	S6	120	2.0m	30	rp-spread-6-groups	normal	875	877.0	0	380.0	3055.0
1585	A320 (30 rows - 180 seats)	S6	120	2.0m	30	rp-2-groups	normal	895	895.0	0	1884.0	6129.0
1582	A320 (30 rows - 180 seats)	S6	120	2.0m	30	rp-steep-4-groups	normal	879	876.0	0	713.0	3804.0
1584	A320 (30 rows - 180 seats)	S6	120	2.0m	30	rp-steep-6-groups	normal	876	877.0	0	406.0	2608.0
1583	A320 (30 rows - 180 seats)	S6	120	2.0m	30	rp-steep-5-groups	normal	908	908.0	0	592.0	3160.0
1586	A320 (30 rows - 180 seats)	S6	120	2.0m	30	rp-3-groups	normal	888	889.0	0	1008.0	4933.0
1587	A320 (30 rows - 180 seats)	S6	120	2.0m	30	rp-spread-4-groups	normal	854	853.0	0	739.0	4303.0
1588	A320 (30 rows - 180 seats)	S6	120	2.0m	30	rp-spread-5-groups	normal	870	871.0	0	506.0	3480.0
1589	A320 (30 rows - 180 seats)	S6	120	2.0m	30	rp-spread-6-groups	normal	859	862.0	0	486.0	2983.0
1591	A320 (30 rows - 180 seats)	S6	120	2.0m	30	rp-steep-5-groups	normal	884	885.0	0	490.0	3144.0
1590	A320 (30 rows - 180 seats)	S6	120	2.0m	30	rp-steep-4-groups	normal	867	865.0	0	613.0	3722.0
1592	A320 (30 rows - 180 seats)	S6	120	2.0m	30	rp-steep-6-groups	normal	873	874.0	0	389.0	2806.0
1593	A320 (30 rows - 180 seats)	S6	120	2.0m	30	rp-2-groups	normal	890	889.0	0	2010.0	5793.0
1594	A320 (30 rows - 180 seats)	S6	120	2.0m	30	rp-3-groups	normal	892	892.0	0	1199.0	4822.0
1595	A320 (30 rows - 180 seats)	S6	120	2.0m	30	rp-spread-4-groups	normal	842	841.0	0	676.0	4175.0
1596	A320 (30 rows - 180 seats)	S6	120	2.0m	30	rp-spread-5-groups	normal	844	845.0	0	547.0	3450.0
1597	A320 (30 rows - 180 seats)	S6	120	2.0m	30	rp-spread-6-groups	normal	864	866.0	0	488.0	3113.0
1598	A320 (30 rows - 180 seats)	S6	120	2.0m	30	rp-steep-4-groups	normal	866	863.0	0	718.0	3755.0
1599	A320 (30 rows - 180 seats)	S6	120	2.0m	30	rp-steep-5-groups	normal	876	876.0	0	600.0	3021.0
1600	A320 (30 rows - 180 seats)	S6	120	2.0m	30	rp-steep-6-groups	normal	870	871.0	0	411.0	2605.0
1601	A320 (30 rows - 180 seats)	S6	120	2.0m	30	rp-2-groups	normal	836	835.0	0	1972.0	5794.0
1602	A320 (30 rows - 180 seats)	S6	120	2.0m	30	rp-3-groups	normal	870	870.0	0	1041.0	4900.0
1603	A320 (30 rows - 180 seats)	S6	120	2.0m	30	rp-spread-4-groups	normal	848	848.0	0	694.0	4211.0
1604	A320 (30 rows - 180 seats)	S6	120	2.0m	30	rp-spread-5-groups	normal	890	891.0	0	444.0	3409.0
1605	A320 (30 rows - 180 seats)	S6	120	2.0m	30	rp-spread-6-groups	normal	881	884.0	0	412.0	3099.0
1606	A320 (30 rows - 180 seats)	S6	120	2.0m	30	rp-steep-4-groups	normal	869	866.0	0	711.0	3750.0
1607	A320 (30 rows - 180 seats)	S6	120	2.0m	30	rp-steep-5-groups	normal	864	865.0	0	580.0	3194.0
1608	A320 (30 rows - 180 seats)	S6	120	2.0m	30	rp-steep-6-groups	normal	873	874.0	0	354.0	2615.0
1611	A320 (30 rows - 180 seats)	S6	120	2.0m	30	rp-spread-4-groups	normal	895	894.0	0	819.0	4619.0
1609	A320 (30 rows - 180 seats)	S6	120	2.0m	30	rp-2-groups	normal	895	894.0	0	2177.0	5883.0
1610	A320 (30 rows - 180 seats)	S6	120	2.0m	30	rp-3-groups	normal	866	866.0	0	1060.0	4376.0
1612	A320 (30 rows - 180 seats)	S6	120	2.0m	30	rp-spread-5-groups	normal	863	864.0	0	600.0	3520.0
1613	A320 (30 rows - 180 seats)	S6	120	2.0m	30	rp-spread-6-groups	normal	900	903.0	0	389.0	3075.0
1614	A320 (30 rows - 180 seats)	S6	120	2.0m	30	rp-steep-4-groups	normal	872	870.0	0	698.0	3901.0
1615	A320 (30 rows - 180 seats)	S6	120	2.0m	30	rp-steep-5-groups	normal	894	895.0	0	531.0	2886.0
1616	A320 (30 rows - 180 seats)	S6	120	2.0m	30	rp-steep-6-groups	normal	887	888.0	0	358.0	2588.0
1617	A320 (30 rows - 180 seats)	S6	120	2.0m	30	rp-2-groups	normal	891	890.0	0	1887.0	6580.0
1619	A320 (30 rows - 180 seats)	S6	120	2.0m	30	rp-spread-4-groups	normal	866	865.0	0	680.0	4104.0
1618	A320 (30 rows - 180 seats)	S6	120	2.0m	30	rp-3-groups	normal	889	889.0	0	988.0	4504.0
1620	A320 (30 rows - 180 seats)	S6	120	2.0m	30	rp-spread-5-groups	normal	841	842.0	0	602.0	3379.0
1621	A320 (30 rows - 180 seats)	S6	120	2.0m	30	rp-spread-6-groups	normal	870	872.0	0	571.0	3056.0
1622	A320 (30 rows - 180 seats)	S6	120	2.0m	30	rp-steep-4-groups	normal	873	871.0	0	781.0	4082.0
1624	A320 (30 rows - 180 seats)	S6	120	2.0m	30	rp-steep-6-groups	normal	856	857.0	0	438.0	2662.0
1623	A320 (30 rows - 180 seats)	S6	120	2.0m	30	rp-steep-5-groups	normal	874	874.0	0	524.0	3075.0
1625	A320 (30 rows - 180 seats)	S6	120	2.0m	30	rp-2-groups	normal	888	888.0	0	1783.0	6899.0
1626	A320 (30 rows - 180 seats)	S6	120	2.0m	30	rp-3-groups	normal	862	863.0	0	968.0	4969.0
1627	A320 (30 rows - 180 seats)	S6	120	2.0m	30	rp-spread-4-groups	normal	874	874.0	0	819.0	4061.0
1628	A320 (30 rows - 180 seats)	S6	120	2.0m	30	rp-spread-5-groups	normal	865	866.0	0	567.0	3660.0
1629	A320 (30 rows - 180 seats)	S6	120	2.0m	30	rp-spread-6-groups	normal	869	872.0	0	408.0	2937.0
1630	A320 (30 rows - 180 seats)	S6	120	2.0m	30	rp-steep-4-groups	normal	884	882.0	0	785.0	3907.0
1633	A320 (30 rows - 180 seats)	S6	120	2.0m	30	rp-2-groups	normal	896	895.0	0	2010.0	6427.0
1631	A320 (30 rows - 180 seats)	S6	120	2.0m	30	rp-steep-5-groups	normal	861	862.0	0	530.0	3153.0
1632	A320 (30 rows - 180 seats)	S6	120	2.0m	30	rp-steep-6-groups	normal	873	874.0	0	432.0	2660.0
1635	A320 (30 rows - 180 seats)	S6	120	2.0m	30	rp-spread-4-groups	normal	863	862.0	0	841.0	3939.0
1634	A320 (30 rows - 180 seats)	S6	120	2.0m	30	rp-3-groups	normal	916	916.0	0	1087.0	5055.0
1636	A320 (30 rows - 180 seats)	S6	120	2.0m	30	rp-spread-5-groups	normal	896	897.0	0	509.0	3585.0
1637	A320 (30 rows - 180 seats)	S6	120	2.0m	30	rp-spread-6-groups	normal	851	854.0	0	397.0	2958.0
1638	A320 (30 rows - 180 seats)	S6	120	2.0m	30	rp-steep-4-groups	normal	911	908.0	0	891.0	3795.0
1640	A320 (30 rows - 180 seats)	S6	120	2.0m	30	rp-steep-6-groups	normal	853	854.0	0	372.0	2611.0
1639	A320 (30 rows - 180 seats)	S6	120	2.0m	30	rp-steep-5-groups	normal	910	911.0	0	573.0	3189.0
1641	A320 (30 rows - 180 seats)	S6	120	2.0m	30	rp-2-groups	normal	900	900.0	0	2124.0	6101.0
1642	A320 (30 rows - 180 seats)	S6	120	2.0m	30	rp-3-groups	normal	888	888.0	0	1148.0	5011.0
1643	A320 (30 rows - 180 seats)	S6	120	2.0m	30	rp-spread-4-groups	normal	842	842.0	0	649.0	4101.0
1645	A320 (30 rows - 180 seats)	S6	120	2.0m	30	rp-spread-6-groups	normal	871	873.0	0	384.0	2925.0
1644	A320 (30 rows - 180 seats)	S6	120	2.0m	30	rp-spread-5-groups	normal	886	887.0	0	580.0	3453.0
1646	A320 (30 rows - 180 seats)	S6	120	2.0m	30	rp-steep-4-groups	normal	863	860.0	0	671.0	3785.0
1649	A320 (30 rows - 180 seats)	S6	120	2.0m	30	rp-2-groups	normal	897	896.0	0	2028.0	6195.0
1648	A320 (30 rows - 180 seats)	S6	120	2.0m	30	rp-steep-6-groups	normal	910	911.0	0	430.0	2671.0
1647	A320 (30 rows - 180 seats)	S6	120	2.0m	30	rp-steep-5-groups	normal	886	887.0	0	557.0	3064.0
1650	A320 (30 rows - 180 seats)	S6	120	2.0m	30	rp-3-groups	normal	845	845.0	0	1228.0	4785.0
1652	A320 (30 rows - 180 seats)	S6	120	2.0m	30	rp-spread-5-groups	normal	900	901.0	0	528.0	3620.0
1651	A320 (30 rows - 180 seats)	S6	120	2.0m	30	rp-spread-4-groups	normal	865	864.0	0	707.0	4204.0
1653	A320 (30 rows - 180 seats)	S6	120	2.0m	30	rp-spread-6-groups	normal	895	897.0	0	354.0	3066.0
1654	A320 (30 rows - 180 seats)	S6	120	2.0m	30	rp-steep-4-groups	normal	890	887.0	0	655.0	4121.0
1657	A320 (30 rows - 180 seats)	S6	120	2.0m	30	rp-2-groups	normal	863	862.0	0	2415.0	6345.0
1655	A320 (30 rows - 180 seats)	S6	120	2.0m	30	rp-steep-5-groups	normal	890	891.0	0	490.0	3208.0
1656	A320 (30 rows - 180 seats)	S6	120	2.0m	30	rp-steep-6-groups	normal	906	907.0	0	437.0	2695.0
1658	A320 (30 rows - 180 seats)	S6	120	2.0m	30	rp-3-groups	normal	867	867.0	0	951.0	5041.0
1659	A320 (30 rows - 180 seats)	S6	120	2.0m	30	rp-spread-4-groups	normal	896	895.0	0	640.0	4178.0
1661	A320 (30 rows - 180 seats)	S6	120	2.0m	30	rp-spread-6-groups	normal	865	868.0	0	438.0	3163.0
1660	A320 (30 rows - 180 seats)	S6	120	2.0m	30	rp-spread-5-groups	normal	901	902.0	0	604.0	3407.0
1662	A320 (30 rows - 180 seats)	S6	120	2.0m	30	rp-steep-4-groups	normal	936	933.0	0	859.0	4202.0
1665	A320 (30 rows - 180 seats)	S6	120	2.0m	30	rp-2-groups	normal	893	892.0	0	2140.0	6346.0
1663	A320 (30 rows - 180 seats)	S6	120	2.0m	30	rp-steep-5-groups	normal	877	878.0	0	574.0	2953.0
1664	A320 (30 rows - 180 seats)	S6	120	2.0m	30	rp-steep-6-groups	normal	858	859.0	0	429.0	2681.0
1666	A320 (30 rows - 180 seats)	S6	120	2.0m	30	rp-3-groups	normal	871	871.0	0	1185.0	4724.0
1667	A320 (30 rows - 180 seats)	S6	120	2.0m	30	rp-spread-4-groups	normal	881	880.0	0	801.0	4154.0
1668	A320 (30 rows - 180 seats)	S6	120	2.0m	30	rp-spread-5-groups	normal	890	891.0	0	516.0	3328.0
1669	A320 (30 rows - 180 seats)	S6	120	2.0m	30	rp-spread-6-groups	normal	868	870.0	0	401.0	3115.0
1670	A320 (30 rows - 180 seats)	S6	120	2.0m	30	rp-steep-4-groups	normal	868	865.0	0	695.0	3583.0
1671	A320 (30 rows - 180 seats)	S6	120	2.0m	30	rp-steep-5-groups	normal	868	869.0	0	556.0	3083.0
1673	A320 (30 rows - 180 seats)	S6	120	2.0m	30	rp-2-groups	normal	875	874.0	0	1988.0	6210.0
1672	A320 (30 rows - 180 seats)	S6	120	2.0m	30	rp-steep-6-groups	normal	912	913.0	0	400.0	2662.0
1674	A320 (30 rows - 180 seats)	S6	120	2.0m	30	rp-3-groups	normal	867	867.0	0	892.0	4947.0
1675	A320 (30 rows - 180 seats)	S6	120	2.0m	30	rp-spread-4-groups	normal	896	895.0	0	716.0	4252.0
1676	A320 (30 rows - 180 seats)	S6	120	2.0m	30	rp-spread-5-groups	normal	870	871.0	0	568.0	3246.0
1677	A320 (30 rows - 180 seats)	S6	120	2.0m	30	rp-spread-6-groups	normal	885	887.0	0	380.0	3069.0
1678	A320 (30 rows - 180 seats)	S6	120	2.0m	30	rp-steep-4-groups	normal	896	893.0	0	695.0	4182.0
1679	A320 (30 rows - 180 seats)	S6	120	2.0m	30	rp-steep-5-groups	normal	887	888.0	0	548.0	3183.0
1680	A320 (30 rows - 180 seats)	S6	120	2.0m	30	rp-steep-6-groups	normal	888	889.0	0	502.0	2788.0
1681	A320 (30 rows - 180 seats)	S6	120	2.0m	30	rp-2-groups	normal	894	893.0	0	2277.0	6185.0
1682	A320 (30 rows - 180 seats)	S6	120	2.0m	30	rp-3-groups	normal	870	870.0	0	940.0	4784.0
1683	A320 (30 rows - 180 seats)	S6	120	2.0m	30	rp-spread-4-groups	normal	894	894.0	0	795.0	4188.0
1684	A320 (30 rows - 180 seats)	S6	120	2.0m	30	rp-spread-5-groups	normal	901	902.0	0	517.0	3559.0
1686	A320 (30 rows - 180 seats)	S6	120	2.0m	30	rp-steep-4-groups	normal	854	851.0	0	868.0	4183.0
1685	A320 (30 rows - 180 seats)	S6	120	2.0m	30	rp-spread-6-groups	normal	907	910.0	0	361.0	3100.0
1689	A320 (30 rows - 180 seats)	S6	120	2.0m	30	rp-2-groups	normal	875	874.0	0	2008.0	6392.0
1687	A320 (30 rows - 180 seats)	S6	120	2.0m	30	rp-steep-5-groups	normal	883	883.0	0	477.0	3252.0
1688	A320 (30 rows - 180 seats)	S6	120	2.0m	30	rp-steep-6-groups	normal	907	908.0	0	405.0	2658.0
1690	A320 (30 rows - 180 seats)	S6	120	2.0m	30	rp-3-groups	normal	890	890.0	0	1227.0	4821.0
1691	A320 (30 rows - 180 seats)	S6	120	2.0m	30	rp-spread-4-groups	normal	901	901.0	0	771.0	4418.0
1692	A320 (30 rows - 180 seats)	S6	120	2.0m	30	rp-spread-5-groups	normal	879	880.0	0	620.0	3508.0
1693	A320 (30 rows - 180 seats)	S6	120	2.0m	30	rp-spread-6-groups	normal	887	889.0	0	376.0	3144.0
1694	A320 (30 rows - 180 seats)	S6	120	2.0m	30	rp-steep-4-groups	normal	881	878.0	0	751.0	3890.0
1695	A320 (30 rows - 180 seats)	S6	120	2.0m	30	rp-steep-5-groups	normal	886	887.0	0	540.0	3245.0
1696	A320 (30 rows - 180 seats)	S6	120	2.0m	30	rp-steep-6-groups	normal	882	883.0	0	373.0	2680.0
1697	A320 (30 rows - 180 seats)	S6	120	2.0m	30	rp-2-groups	normal	894	894.0	0	2220.0	6096.0
1698	A320 (30 rows - 180 seats)	S6	120	2.0m	30	rp-3-groups	normal	886	886.0	0	1175.0	4827.0
1699	A320 (30 rows - 180 seats)	S6	120	2.0m	30	rp-spread-4-groups	normal	865	864.0	0	858.0	4199.0
1700	A320 (30 rows - 180 seats)	S6	120	2.0m	30	rp-spread-5-groups	normal	869	870.0	0	452.0	3540.0
1701	A320 (30 rows - 180 seats)	S6	120	2.0m	30	rp-spread-6-groups	normal	880	882.0	0	351.0	3206.0
1705	A320 (30 rows - 180 seats)	S6	120	2.0m	30	rp-2-groups	normal	862	861.0	0	2118.0	6291.0
1703	A320 (30 rows - 180 seats)	S6	120	2.0m	30	rp-steep-5-groups	normal	889	889.0	0	602.0	3193.0
1704	A320 (30 rows - 180 seats)	S6	120	2.0m	30	rp-steep-6-groups	normal	890	891.0	0	381.0	2698.0
1702	A320 (30 rows - 180 seats)	S6	120	2.0m	30	rp-steep-4-groups	normal	880	877.0	0	631.0	3715.0
1707	A320 (30 rows - 180 seats)	S6	120	2.0m	30	rp-spread-4-groups	normal	845	845.0	0	679.0	4421.0
1706	A320 (30 rows - 180 seats)	S6	120	2.0m	30	rp-3-groups	normal	906	906.0	0	1262.0	4650.0
1708	A320 (30 rows - 180 seats)	S6	120	2.0m	30	rp-spread-5-groups	normal	895	896.0	0	575.0	3472.0
1709	A320 (30 rows - 180 seats)	S6	120	2.0m	30	rp-spread-6-groups	normal	847	849.0	0	360.0	2985.0
1710	A320 (30 rows - 180 seats)	S6	120	2.0m	30	rp-steep-4-groups	normal	854	851.0	0	546.0	3695.0
1712	A320 (30 rows - 180 seats)	S6	120	2.0m	30	rp-steep-6-groups	normal	893	894.0	0	471.0	2548.0
1711	A320 (30 rows - 180 seats)	S6	120	2.0m	30	rp-steep-5-groups	normal	898	898.0	0	577.0	3084.0
1713	A320 (30 rows - 180 seats)	S6	120	2.0m	30	rp-2-groups	normal	869	868.0	0	2010.0	6076.0
1714	A320 (30 rows - 180 seats)	S6	120	2.0m	30	rp-3-groups	normal	879	880.0	0	998.0	4839.0
1715	A320 (30 rows - 180 seats)	S6	120	2.0m	30	rp-spread-4-groups	normal	861	860.0	0	681.0	4133.0
1716	A320 (30 rows - 180 seats)	S6	120	2.0m	30	rp-spread-5-groups	normal	855	856.0	0	528.0	3516.0
1717	A320 (30 rows - 180 seats)	S6	120	2.0m	30	rp-spread-6-groups	normal	858	860.0	0	427.0	2974.0
1718	A320 (30 rows - 180 seats)	S6	120	2.0m	30	rp-steep-4-groups	normal	890	887.0	0	899.0	3764.0
1719	A320 (30 rows - 180 seats)	S6	120	2.0m	30	rp-steep-5-groups	normal	872	873.0	0	615.0	3180.0
1720	A320 (30 rows - 180 seats)	S6	120	2.0m	30	rp-steep-6-groups	normal	911	912.0	0	413.0	2682.0
1721	A320 (30 rows - 180 seats)	S6	120	2.0m	30	rp-2-groups	normal	857	856.0	0	1793.0	5780.0
1722	A320 (30 rows - 180 seats)	S6	120	2.0m	30	rp-3-groups	normal	901	901.0	0	1180.0	4884.0
1723	A320 (30 rows - 180 seats)	S6	120	2.0m	30	rp-spread-4-groups	normal	885	884.0	0	645.0	4118.0
1724	A320 (30 rows - 180 seats)	S6	120	2.0m	30	rp-spread-5-groups	normal	868	869.0	0	616.0	3394.0
1725	A320 (30 rows - 180 seats)	S6	120	2.0m	30	rp-spread-6-groups	normal	868	870.0	0	441.0	3125.0
1726	A320 (30 rows - 180 seats)	S6	120	2.0m	30	rp-steep-4-groups	normal	895	892.0	0	651.0	3995.0
1727	A320 (30 rows - 180 seats)	S6	120	2.0m	30	rp-steep-5-groups	normal	872	873.0	0	472.0	3143.0
1728	A320 (30 rows - 180 seats)	S6	120	2.0m	30	rp-steep-6-groups	normal	898	899.0	0	557.0	2729.0
1729	A320 (30 rows - 180 seats)	S6	120	2.0m	30	rp-2-groups	normal	897	896.0	0	2010.0	6505.0
1730	A320 (30 rows - 180 seats)	S6	120	2.0m	30	rp-3-groups	normal	874	874.0	0	1090.0	4427.0
1731	A320 (30 rows - 180 seats)	S6	120	2.0m	30	rp-spread-4-groups	normal	889	888.0	0	727.0	4333.0
1732	A320 (30 rows - 180 seats)	S6	120	2.0m	30	rp-spread-5-groups	normal	903	904.0	0	545.0	3426.0
1733	A320 (30 rows - 180 seats)	S6	120	2.0m	30	rp-spread-6-groups	normal	893	895.0	0	393.0	3217.0
1734	A320 (30 rows - 180 seats)	S6	120	2.0m	30	rp-steep-4-groups	normal	850	847.0	0	637.0	3965.0
1735	A320 (30 rows - 180 seats)	S6	120	2.0m	30	rp-steep-5-groups	normal	912	912.0	0	584.0	3247.0
1736	A320 (30 rows - 180 seats)	S6	120	2.0m	30	rp-steep-6-groups	normal	874	875.0	0	464.0	2528.0
1737	A320 (30 rows - 180 seats)	S6	120	2.0m	30	rp-2-groups	normal	892	891.0	0	2134.0	6295.0
1738	A320 (30 rows - 180 seats)	S6	120	2.0m	30	rp-3-groups	normal	876	876.0	0	989.0	4916.0
1739	A320 (30 rows - 180 seats)	S6	120	2.0m	30	rp-spread-4-groups	normal	878	878.0	0	903.0	4078.0
1740	A320 (30 rows - 180 seats)	S6	120	2.0m	30	rp-spread-5-groups	normal	848	849.0	0	479.0	3344.0
1741	A320 (30 rows - 180 seats)	S6	120	2.0m	30	rp-spread-6-groups	normal	897	899.0	0	437.0	2995.0
1743	A320 (30 rows - 180 seats)	S6	120	2.0m	30	rp-steep-5-groups	normal	840	840.0	0	590.0	3022.0
1742	A320 (30 rows - 180 seats)	S6	120	2.0m	30	rp-steep-4-groups	normal	891	889.0	0	651.0	3998.0
1744	A320 (30 rows - 180 seats)	S6	120	2.0m	30	rp-steep-6-groups	normal	893	894.0	0	455.0	2783.0
1745	A320 (30 rows - 180 seats)	S6	120	2.0m	30	rp-2-groups	normal	889	888.0	0	2295.0	6118.0
1746	A320 (30 rows - 180 seats)	S6	120	2.0m	30	rp-3-groups	normal	896	896.0	0	1111.0	4772.0
1747	A320 (30 rows - 180 seats)	S6	120	2.0m	30	rp-spread-4-groups	normal	873	873.0	0	680.0	4059.0
1748	A320 (30 rows - 180 seats)	S6	120	2.0m	30	rp-spread-5-groups	normal	871	872.0	0	495.0	3528.0
1749	A320 (30 rows - 180 seats)	S6	120	2.0m	30	rp-spread-6-groups	normal	855	858.0	0	342.0	3131.0
1751	A320 (30 rows - 180 seats)	S6	120	2.0m	30	rp-steep-5-groups	normal	862	863.0	0	561.0	3041.0
1750	A320 (30 rows - 180 seats)	S6	120	2.0m	30	rp-steep-4-groups	normal	908	905.0	0	729.0	3993.0
1754	A320 (30 rows - 180 seats)	S6	120	2.0m	30	rp-3-groups	normal	830	830.0	0	948.0	5072.0
1752	A320 (30 rows - 180 seats)	S6	120	2.0m	30	rp-steep-6-groups	normal	887	888.0	0	428.0	2628.0
1753	A320 (30 rows - 180 seats)	S6	120	2.0m	30	rp-2-groups	normal	897	896.0	0	2196.0	6139.0
1755	A320 (30 rows - 180 seats)	S6	120	2.0m	30	rp-spread-4-groups	normal	878	877.0	0	787.0	4191.0
1756	A320 (30 rows - 180 seats)	S6	120	2.0m	30	rp-spread-5-groups	normal	873	874.0	0	466.0	3469.0
1757	A320 (30 rows - 180 seats)	S6	120	2.0m	30	rp-spread-6-groups	normal	836	838.0	0	421.0	2896.0
1758	A320 (30 rows - 180 seats)	S6	120	2.0m	30	rp-steep-4-groups	normal	934	931.0	0	817.0	4029.0
1759	A320 (30 rows - 180 seats)	S6	120	2.0m	30	rp-steep-5-groups	normal	913	914.0	0	550.0	3257.0
1761	A320 (30 rows - 180 seats)	S6	120	2.0m	30	rp-2-groups	normal	892	891.0	0	1842.0	6275.0
1760	A320 (30 rows - 180 seats)	S6	120	2.0m	30	rp-steep-6-groups	normal	899	900.0	0	456.0	2766.0
1762	A320 (30 rows - 180 seats)	S6	120	2.0m	30	rp-3-groups	normal	897	897.0	0	1029.0	4870.0
1764	A320 (30 rows - 180 seats)	S6	120	2.0m	30	rp-spread-5-groups	normal	881	882.0	0	516.0	3466.0
1763	A320 (30 rows - 180 seats)	S6	120	2.0m	30	rp-spread-4-groups	normal	881	880.0	0	588.0	3794.0
1765	A320 (30 rows - 180 seats)	S6	120	2.0m	30	rp-spread-6-groups	normal	880	882.0	0	333.0	2901.0
1767	A320 (30 rows - 180 seats)	S6	120	2.0m	30	rp-steep-5-groups	normal	863	864.0	0	488.0	3306.0
1769	A320 (30 rows - 180 seats)	S6	120	2.0m	30	rp-2-groups	normal	895	894.0	0	2228.0	6352.0
1766	A320 (30 rows - 180 seats)	S6	120	2.0m	30	rp-steep-4-groups	normal	895	892.0	0	690.0	3733.0
1768	A320 (30 rows - 180 seats)	S6	120	2.0m	30	rp-steep-6-groups	normal	908	909.0	0	415.0	2633.0
1770	A320 (30 rows - 180 seats)	S6	120	2.0m	30	rp-3-groups	normal	870	870.0	0	1139.0	4350.0
1771	A320 (30 rows - 180 seats)	S6	120	2.0m	30	rp-spread-4-groups	normal	852	851.0	0	669.0	4175.0
1772	A320 (30 rows - 180 seats)	S6	120	2.0m	30	rp-spread-5-groups	normal	859	860.0	0	526.0	3268.0
1773	A320 (30 rows - 180 seats)	S6	120	2.0m	30	rp-spread-6-groups	normal	867	870.0	0	464.0	3142.0
1774	A320 (30 rows - 180 seats)	S6	120	2.0m	30	rp-steep-4-groups	normal	860	857.0	0	636.0	3803.0
1775	A320 (30 rows - 180 seats)	S6	120	2.0m	30	rp-steep-5-groups	normal	855	856.0	0	540.0	2987.0
1776	A320 (30 rows - 180 seats)	S6	120	2.0m	30	rp-steep-6-groups	normal	877	878.0	0	389.0	2646.0
1777	A320 (30 rows - 180 seats)	S6	120	2.0m	30	rp-2-groups	normal	909	908.0	0	2188.0	6883.0
1779	A320 (30 rows - 180 seats)	S6	120	2.0m	30	rp-spread-4-groups	normal	857	857.0	0	713.0	4253.0
1778	A320 (30 rows - 180 seats)	S6	120	2.0m	30	rp-3-groups	normal	873	874.0	0	966.0	4820.0
1780	A320 (30 rows - 180 seats)	S6	120	2.0m	30	rp-spread-5-groups	normal	874	875.0	0	529.0	3474.0
1781	A320 (30 rows - 180 seats)	S6	120	2.0m	30	rp-spread-6-groups	normal	883	885.0	0	479.0	3209.0
1783	A320 (30 rows - 180 seats)	S6	120	2.0m	30	rp-steep-5-groups	normal	871	872.0	0	595.0	3189.0
1782	A320 (30 rows - 180 seats)	S6	120	2.0m	30	rp-steep-4-groups	normal	918	915.0	0	752.0	4232.0
1784	A320 (30 rows - 180 seats)	S6	120	2.0m	30	rp-steep-6-groups	normal	866	867.0	0	384.0	2655.0
1785	A320 (30 rows - 180 seats)	S6	120	2.0m	30	rp-2-groups	normal	908	907.0	0	2164.0	6168.0
1786	A320 (30 rows - 180 seats)	S6	120	2.0m	30	rp-3-groups	normal	872	872.0	0	1322.0	4879.0
1787	A320 (30 rows - 180 seats)	S6	120	2.0m	30	rp-spread-4-groups	normal	833	832.0	0	624.0	3804.0
1788	A320 (30 rows - 180 seats)	S6	120	2.0m	30	rp-spread-5-groups	normal	887	888.0	0	575.0	3397.0
1789	A320 (30 rows - 180 seats)	S6	120	2.0m	30	rp-spread-6-groups	normal	817	820.0	0	364.0	2805.0
1790	A320 (30 rows - 180 seats)	S6	120	2.0m	30	rp-steep-4-groups	normal	866	863.0	0	638.0	4227.0
1791	A320 (30 rows - 180 seats)	S6	120	2.0m	30	rp-steep-5-groups	normal	901	902.0	0	526.0	3050.0
1793	A320 (30 rows - 180 seats)	S6	120	2.0m	30	rp-2-groups	normal	906	905.0	0	2158.0	6434.0
1792	A320 (30 rows - 180 seats)	S6	120	2.0m	30	rp-steep-6-groups	normal	869	870.0	0	412.0	2503.0
1794	A320 (30 rows - 180 seats)	S6	120	2.0m	30	rp-3-groups	normal	894	894.0	0	990.0	4928.0
1796	A320 (30 rows - 180 seats)	S6	120	2.0m	30	rp-spread-5-groups	normal	881	882.0	0	594.0	3553.0
1795	A320 (30 rows - 180 seats)	S6	120	2.0m	30	rp-spread-4-groups	normal	883	882.0	0	653.0	4300.0
1797	A320 (30 rows - 180 seats)	S6	120	2.0m	30	rp-spread-6-groups	normal	874	876.0	0	408.0	3127.0
1798	A320 (30 rows - 180 seats)	S6	120	2.0m	30	rp-steep-4-groups	normal	863	861.0	0	751.0	3620.0
1799	A320 (30 rows - 180 seats)	S6	120	2.0m	30	rp-steep-5-groups	normal	891	891.0	0	624.0	3190.0
1801	A320 (30 rows - 180 seats)	S6	120	2.0m	30	rp-2-groups	normal	890	889.0	0	2155.0	6091.0
1800	A320 (30 rows - 180 seats)	S6	120	2.0m	30	rp-steep-6-groups	normal	872	873.0	0	443.0	2647.0
1802	A320 (30 rows - 180 seats)	S6	120	2.0m	30	rp-3-groups	normal	868	869.0	0	1183.0	4820.0
1803	A320 (30 rows - 180 seats)	S6	120	2.0m	30	rp-spread-4-groups	normal	862	862.0	0	628.0	4141.0
1804	A320 (30 rows - 180 seats)	S6	120	2.0m	30	rp-spread-5-groups	normal	828	829.0	0	504.0	3303.0
1805	A320 (30 rows - 180 seats)	S6	120	2.0m	30	rp-spread-6-groups	normal	917	919.0	0	411.0	3234.0
1806	A320 (30 rows - 180 seats)	S6	120	2.0m	30	rp-steep-4-groups	normal	863	860.0	0	705.0	3863.0
1807	A320 (30 rows - 180 seats)	S6	120	2.0m	30	rp-steep-5-groups	normal	895	896.0	0	658.0	3225.0
1809	A320 (30 rows - 180 seats)	S6	120	2.0m	30	rp-2-groups	normal	910	909.0	0	2443.0	6499.0
1808	A320 (30 rows - 180 seats)	S6	120	2.0m	30	rp-steep-6-groups	normal	857	858.0	0	441.0	2598.0
1810	A320 (30 rows - 180 seats)	S6	120	2.0m	30	rp-3-groups	normal	882	882.0	0	1082.0	4598.0
1811	A320 (30 rows - 180 seats)	S6	120	2.0m	30	rp-spread-4-groups	normal	858	857.0	0	657.0	4026.0
1812	A320 (30 rows - 180 seats)	S6	120	2.0m	30	rp-spread-5-groups	normal	907	908.0	0	549.0	3379.0
1813	A320 (30 rows - 180 seats)	S6	120	2.0m	30	rp-spread-6-groups	normal	846	848.0	0	405.0	3103.0
1814	A320 (30 rows - 180 seats)	S6	120	2.0m	30	rp-steep-4-groups	normal	876	873.0	0	678.0	4091.0
1815	A320 (30 rows - 180 seats)	S6	120	2.0m	30	rp-steep-5-groups	normal	888	888.0	0	548.0	3111.0
1817	A320 (30 rows - 180 seats)	S6	120	2.0m	30	rp-2-groups	normal	914	913.0	0	1955.0	6693.0
1816	A320 (30 rows - 180 seats)	S6	120	2.0m	30	rp-steep-6-groups	normal	897	898.0	0	381.0	2672.0
1818	A320 (30 rows - 180 seats)	S6	120	2.0m	30	rp-3-groups	normal	860	860.0	0	1171.0	4791.0
1819	A320 (30 rows - 180 seats)	S6	120	2.0m	30	rp-spread-4-groups	normal	881	880.0	0	744.0	4254.0
1821	A320 (30 rows - 180 seats)	S6	120	2.0m	30	rp-spread-6-groups	normal	833	836.0	0	435.0	2959.0
1822	A320 (30 rows - 180 seats)	S6	120	2.0m	30	rp-steep-4-groups	normal	848	845.0	0	653.0	3659.0
1820	A320 (30 rows - 180 seats)	S6	120	2.0m	30	rp-spread-5-groups	normal	860	861.0	0	440.0	3595.0
1823	A320 (30 rows - 180 seats)	S6	120	2.0m	30	rp-steep-5-groups	normal	879	879.0	0	565.0	3059.0
1824	A320 (30 rows - 180 seats)	S6	120	2.0m	30	rp-steep-6-groups	normal	892	893.0	0	403.0	2761.0
1826	A320 (30 rows - 180 seats)	S6	120	2.0m	30	rp-3-groups	normal	895	895.0	0	1268.0	4835.0
1825	A320 (30 rows - 180 seats)	S6	120	2.0m	30	rp-2-groups	normal	928	927.0	0	2358.0	5956.0
1827	A320 (30 rows - 180 seats)	S6	120	2.0m	30	rp-spread-4-groups	normal	880	879.0	0	769.0	4331.0
1828	A320 (30 rows - 180 seats)	S6	120	2.0m	30	rp-spread-5-groups	normal	882	883.0	0	447.0	3407.0
1829	A320 (30 rows - 180 seats)	S6	120	2.0m	30	rp-spread-6-groups	normal	830	832.0	0	407.0	3028.0
1830	A320 (30 rows - 180 seats)	S6	120	2.0m	30	rp-steep-4-groups	normal	853	850.0	0	781.0	3620.0
1831	A320 (30 rows - 180 seats)	S6	120	2.0m	30	rp-steep-5-groups	normal	864	865.0	0	540.0	3050.0
1833	A320 (30 rows - 180 seats)	S6	120	2.0m	30	rp-2-groups	normal	878	878.0	0	2257.0	5815.0
1832	A320 (30 rows - 180 seats)	S6	120	2.0m	30	rp-steep-6-groups	normal	886	887.0	0	374.0	2643.0
1834	A320 (30 rows - 180 seats)	S6	120	2.0m	30	rp-3-groups	normal	887	887.0	0	1100.0	4869.0
1835	A320 (30 rows - 180 seats)	S6	120	2.0m	30	rp-spread-4-groups	normal	866	865.0	0	733.0	4170.0
1836	A320 (30 rows - 180 seats)	S6	120	2.0m	30	rp-spread-5-groups	normal	875	876.0	0	484.0	3498.0
1837	A320 (30 rows - 180 seats)	S6	120	2.0m	30	rp-spread-6-groups	normal	895	897.0	0	423.0	3038.0
1838	A320 (30 rows - 180 seats)	S6	120	2.0m	30	rp-steep-4-groups	normal	835	833.0	0	672.0	3754.0
1839	A320 (30 rows - 180 seats)	S6	120	2.0m	30	rp-steep-5-groups	normal	882	882.0	0	522.0	3098.0
1841	A320 (30 rows - 180 seats)	S6	120	2.0m	30	rp-2-groups	normal	861	860.0	0	2319.0	6279.0
1842	A320 (30 rows - 180 seats)	S6	120	2.0m	30	rp-3-groups	normal	842	842.0	0	1012.0	4607.0
1840	A320 (30 rows - 180 seats)	S6	120	2.0m	30	rp-steep-6-groups	normal	879	880.0	0	369.0	2557.0
1843	A320 (30 rows - 180 seats)	S6	120	2.0m	30	rp-spread-4-groups	normal	849	848.0	0	637.0	3945.0
1845	A320 (30 rows - 180 seats)	S6	120	2.0m	30	rp-spread-6-groups	normal	852	854.0	0	472.0	3165.0
1844	A320 (30 rows - 180 seats)	S6	120	2.0m	30	rp-spread-5-groups	normal	899	900.0	0	524.0	3778.0
1846	A320 (30 rows - 180 seats)	S6	120	2.0m	30	rp-steep-4-groups	normal	873	870.0	0	600.0	3947.0
1847	A320 (30 rows - 180 seats)	S6	120	2.0m	30	rp-steep-5-groups	normal	857	858.0	0	503.0	3233.0
1849	A320 (30 rows - 180 seats)	S6	120	2.0m	30	rp-2-groups	normal	886	885.0	0	2288.0	6243.0
1848	A320 (30 rows - 180 seats)	S6	120	2.0m	30	rp-steep-6-groups	normal	895	896.0	0	392.0	2669.0
1850	A320 (30 rows - 180 seats)	S6	120	2.0m	30	rp-3-groups	normal	909	909.0	0	1204.0	4774.0
1851	A320 (30 rows - 180 seats)	S6	120	2.0m	30	rp-spread-4-groups	normal	878	877.0	0	809.0	4256.0
1852	A320 (30 rows - 180 seats)	S6	120	2.0m	30	rp-spread-5-groups	normal	870	871.0	0	492.0	3509.0
1853	A320 (30 rows - 180 seats)	S6	120	2.0m	30	rp-spread-6-groups	normal	852	854.0	0	350.0	3034.0
1855	A320 (30 rows - 180 seats)	S6	120	2.0m	30	rp-steep-5-groups	normal	851	852.0	0	465.0	3069.0
1856	A320 (30 rows - 180 seats)	S6	120	2.0m	30	rp-steep-6-groups	normal	887	888.0	0	373.0	2756.0
1857	A320 (30 rows - 180 seats)	S6	120	2.0m	30	rp-2-groups	normal	863	863.0	0	1786.0	6001.0
1854	A320 (30 rows - 180 seats)	S6	120	2.0m	30	rp-steep-4-groups	normal	896	893.0	0	665.0	4040.0
1858	A320 (30 rows - 180 seats)	S6	120	2.0m	30	rp-3-groups	normal	878	878.0	0	1043.0	4812.0
1859	A320 (30 rows - 180 seats)	S6	120	2.0m	30	rp-spread-4-groups	normal	848	848.0	0	795.0	4015.0
1860	A320 (30 rows - 180 seats)	S6	120	2.0m	30	rp-spread-5-groups	normal	839	840.0	0	421.0	3416.0
1861	A320 (30 rows - 180 seats)	S6	120	2.0m	30	rp-spread-6-groups	normal	890	893.0	0	480.0	3164.0
1862	A320 (30 rows - 180 seats)	S6	120	2.0m	30	rp-steep-4-groups	normal	857	854.0	0	787.0	3601.0
1863	A320 (30 rows - 180 seats)	S6	120	2.0m	30	rp-steep-5-groups	normal	865	866.0	0	521.0	3094.0
1864	A320 (30 rows - 180 seats)	S6	120	2.0m	30	rp-steep-6-groups	normal	902	903.0	0	443.0	2628.0
1866	A320 (30 rows - 180 seats)	S6	120	2.0m	30	rp-3-groups	normal	855	855.0	0	1049.0	4778.0
1865	A320 (30 rows - 180 seats)	S6	120	2.0m	30	rp-2-groups	normal	905	904.0	0	1903.0	6090.0
1867	A320 (30 rows - 180 seats)	S6	120	2.0m	30	rp-spread-4-groups	normal	864	864.0	0	767.0	3956.0
1868	A320 (30 rows - 180 seats)	S6	120	2.0m	30	rp-spread-5-groups	normal	845	846.0	0	537.0	3414.0
1869	A320 (30 rows - 180 seats)	S6	120	2.0m	30	rp-spread-6-groups	normal	894	897.0	0	388.0	3058.0
1870	A320 (30 rows - 180 seats)	S6	120	2.0m	30	rp-steep-4-groups	normal	872	869.0	0	762.0	3954.0
1871	A320 (30 rows - 180 seats)	S6	120	2.0m	30	rp-steep-5-groups	normal	848	849.0	0	594.0	3215.0
1873	A320 (30 rows - 180 seats)	S6	120	2.0m	30	rp-2-groups	normal	848	847.0	0	1784.0	5675.0
1872	A320 (30 rows - 180 seats)	S6	120	2.0m	30	rp-steep-6-groups	normal	854	855.0	0	370.0	2559.0
1874	A320 (30 rows - 180 seats)	S6	120	2.0m	30	rp-3-groups	normal	900	900.0	0	1011.0	5127.0
1875	A320 (30 rows - 180 seats)	S6	120	2.0m	30	rp-spread-4-groups	normal	867	866.0	0	699.0	4237.0
1876	A320 (30 rows - 180 seats)	S6	120	2.0m	30	rp-spread-5-groups	normal	921	923.0	0	628.0	3673.0
1877	A320 (30 rows - 180 seats)	S6	120	2.0m	30	rp-spread-6-groups	normal	867	869.0	0	383.0	3189.0
1878	A320 (30 rows - 180 seats)	S6	120	2.0m	30	rp-steep-4-groups	normal	899	896.0	0	853.0	3832.0
1881	A320 (30 rows - 180 seats)	S6	120	2.0m	30	rp-2-groups	normal	883	882.0	0	2157.0	6397.0
1879	A320 (30 rows - 180 seats)	S6	120	2.0m	30	rp-steep-5-groups	normal	936	936.0	0	503.0	3081.0
1880	A320 (30 rows - 180 seats)	S6	120	2.0m	30	rp-steep-6-groups	normal	894	895.0	0	467.0	2663.0
1882	A320 (30 rows - 180 seats)	S6	120	2.0m	30	rp-3-groups	normal	862	862.0	0	1011.0	4425.0
1883	A320 (30 rows - 180 seats)	S6	120	2.0m	30	rp-spread-4-groups	normal	894	893.0	0	728.0	4083.0
1884	A320 (30 rows - 180 seats)	S6	120	2.0m	30	rp-spread-5-groups	normal	862	863.0	0	567.0	3399.0
1885	A320 (30 rows - 180 seats)	S6	120	2.0m	30	rp-spread-6-groups	normal	868	871.0	0	397.0	3118.0
1886	A320 (30 rows - 180 seats)	S6	120	2.0m	30	rp-steep-4-groups	normal	900	898.0	0	684.0	4104.0
1889	A320 (30 rows - 180 seats)	S6	120	2.0m	30	rp-2-groups	normal	871	870.0	0	2261.0	6648.0
1887	A320 (30 rows - 180 seats)	S6	120	2.0m	30	rp-steep-5-groups	normal	907	908.0	0	574.0	3008.0
1888	A320 (30 rows - 180 seats)	S6	120	2.0m	30	rp-steep-6-groups	normal	872	873.0	0	422.0	2636.0
1890	A320 (30 rows - 180 seats)	S6	120	2.0m	30	rp-3-groups	normal	901	901.0	0	1016.0	4815.0
1891	A320 (30 rows - 180 seats)	S6	120	2.0m	30	rp-spread-4-groups	normal	857	857.0	0	790.0	4086.0
1892	A320 (30 rows - 180 seats)	S6	120	2.0m	30	rp-spread-5-groups	normal	871	872.0	0	449.0	3532.0
1893	A320 (30 rows - 180 seats)	S6	120	2.0m	30	rp-spread-6-groups	normal	907	909.0	0	532.0	3174.0
1894	A320 (30 rows - 180 seats)	S6	120	2.0m	30	rp-steep-4-groups	normal	845	842.0	0	746.0	4132.0
1895	A320 (30 rows - 180 seats)	S6	120	2.0m	30	rp-steep-5-groups	normal	840	841.0	0	512.0	3201.0
1897	A320 (30 rows - 180 seats)	S6	120	2.0m	30	rp-2-groups	normal	895	895.0	0	1706.0	6095.0
1896	A320 (30 rows - 180 seats)	S6	120	2.0m	30	rp-steep-6-groups	normal	884	885.0	0	408.0	2658.0
1899	A320 (30 rows - 180 seats)	S6	120	2.0m	30	rp-spread-4-groups	normal	833	832.0	0	705.0	3992.0
1898	A320 (30 rows - 180 seats)	S6	120	2.0m	30	rp-3-groups	normal	869	869.0	0	1069.0	4906.0
1900	A320 (30 rows - 180 seats)	S6	120	2.0m	30	rp-spread-5-groups	normal	875	876.0	0	482.0	3323.0
1901	A320 (30 rows - 180 seats)	S6	120	2.0m	30	rp-spread-6-groups	normal	873	876.0	0	409.0	3088.0
1902	A320 (30 rows - 180 seats)	S6	120	2.0m	30	rp-steep-4-groups	normal	846	843.0	0	662.0	3789.0
1904	A320 (30 rows - 180 seats)	S6	120	2.0m	30	rp-steep-6-groups	normal	862	863.0	0	458.0	2600.0
1903	A320 (30 rows - 180 seats)	S6	120	2.0m	30	rp-steep-5-groups	normal	890	891.0	0	462.0	3237.0
1905	A320 (30 rows - 180 seats)	S6	120	2.0m	30	rp-2-groups	normal	908	907.0	0	1812.0	6750.0
1906	A320 (30 rows - 180 seats)	S6	120	2.0m	30	rp-3-groups	normal	890	890.0	0	1078.0	4792.0
1907	A320 (30 rows - 180 seats)	S6	120	2.0m	30	rp-spread-4-groups	normal	895	894.0	0	666.0	4206.0
1908	A320 (30 rows - 180 seats)	S6	120	2.0m	30	rp-spread-5-groups	normal	888	889.0	0	512.0	3489.0
1909	A320 (30 rows - 180 seats)	S6	120	2.0m	30	rp-spread-6-groups	normal	858	860.0	0	445.0	3002.0
1910	A320 (30 rows - 180 seats)	S6	120	2.0m	30	rp-steep-4-groups	normal	885	883.0	0	730.0	3694.0
1913	A320 (30 rows - 180 seats)	S6	120	2.0m	30	rp-2-groups	normal	886	885.0	0	1980.0	6158.0
1912	A320 (30 rows - 180 seats)	S6	120	2.0m	30	rp-steep-6-groups	normal	879	880.0	0	414.0	2696.0
1911	A320 (30 rows - 180 seats)	S6	120	2.0m	30	rp-steep-5-groups	normal	937	938.0	0	625.0	3327.0
1914	A320 (30 rows - 180 seats)	S6	120	2.0m	30	rp-3-groups	normal	864	864.0	0	1066.0	4814.0
1915	A320 (30 rows - 180 seats)	S6	120	2.0m	30	rp-spread-4-groups	normal	878	877.0	0	625.0	4155.0
1916	A320 (30 rows - 180 seats)	S6	120	2.0m	30	rp-spread-5-groups	normal	884	885.0	0	601.0	3571.0
1917	A320 (30 rows - 180 seats)	S6	120	2.0m	30	rp-spread-6-groups	normal	856	858.0	0	457.0	3017.0
1918	A320 (30 rows - 180 seats)	S6	120	2.0m	30	rp-steep-4-groups	normal	884	881.0	0	727.0	3850.0
1919	A320 (30 rows - 180 seats)	S6	120	2.0m	30	rp-steep-5-groups	normal	885	885.0	0	547.0	3368.0
1921	A320 (30 rows - 180 seats)	S6	120	2.0m	30	rp-2-groups	normal	874	873.0	0	2103.0	5818.0
1920	A320 (30 rows - 180 seats)	S6	120	2.0m	30	rp-steep-6-groups	normal	920	921.0	0	378.0	2728.0
1922	A320 (30 rows - 180 seats)	S6	120	2.0m	30	rp-3-groups	normal	868	868.0	0	1129.0	4946.0
1924	A320 (30 rows - 180 seats)	S6	120	2.0m	30	rp-spread-5-groups	normal	850	851.0	0	530.0	3598.0
1923	A320 (30 rows - 180 seats)	S6	120	2.0m	30	rp-spread-4-groups	normal	850	850.0	0	637.0	4145.0
1925	A320 (30 rows - 180 seats)	S6	120	2.0m	30	rp-spread-6-groups	normal	889	891.0	0	358.0	3057.0
1926	A320 (30 rows - 180 seats)	S6	120	2.0m	30	rp-steep-4-groups	normal	858	855.0	0	874.0	3952.0
1929	A320 (30 rows - 180 seats)	S6	120	2.0m	30	rp-2-groups	normal	906	905.0	0	2092.0	6422.0
1928	A320 (30 rows - 180 seats)	S6	120	2.0m	30	rp-steep-6-groups	normal	882	883.0	0	419.0	2600.0
1927	A320 (30 rows - 180 seats)	S6	120	2.0m	30	rp-steep-5-groups	normal	932	932.0	0	512.0	3216.0
1930	A320 (30 rows - 180 seats)	S6	120	2.0m	30	rp-3-groups	normal	873	873.0	0	1075.0	4877.0
1931	A320 (30 rows - 180 seats)	S6	120	2.0m	30	rp-spread-4-groups	normal	866	865.0	0	686.0	4052.0
1933	A320 (30 rows - 180 seats)	S6	120	2.0m	30	rp-spread-6-groups	normal	867	870.0	0	451.0	3136.0
1932	A320 (30 rows - 180 seats)	S6	120	2.0m	30	rp-spread-5-groups	normal	888	889.0	0	548.0	3442.0
1934	A320 (30 rows - 180 seats)	S6	120	2.0m	30	rp-steep-4-groups	normal	908	905.0	0	750.0	3966.0
1937	A320 (30 rows - 180 seats)	S6	120	2.0m	30	rp-2-groups	normal	861	861.0	0	1698.0	6110.0
1935	A320 (30 rows - 180 seats)	S6	120	2.0m	30	rp-steep-5-groups	normal	894	894.0	0	643.0	3162.0
1936	A320 (30 rows - 180 seats)	S6	120	2.0m	30	rp-steep-6-groups	normal	871	872.0	0	380.0	2644.0
1938	A320 (30 rows - 180 seats)	S6	120	2.0m	30	rp-3-groups	normal	858	858.0	0	1131.0	4809.0
1939	A320 (30 rows - 180 seats)	S6	120	2.0m	30	rp-spread-4-groups	normal	886	886.0	0	747.0	4269.0
1940	A320 (30 rows - 180 seats)	S6	120	2.0m	30	rp-spread-5-groups	normal	920	922.0	0	573.0	3320.0
1942	A320 (30 rows - 180 seats)	S6	120	2.0m	30	rp-steep-4-groups	normal	904	901.0	0	689.0	3931.0
1941	A320 (30 rows - 180 seats)	S6	120	2.0m	30	rp-spread-6-groups	normal	934	936.0	0	397.0	3029.0
1945	A320 (30 rows - 180 seats)	S6	120	2.0m	30	rp-2-groups	normal	872	871.0	0	1841.0	6100.0
1943	A320 (30 rows - 180 seats)	S6	120	2.0m	30	rp-steep-5-groups	normal	877	878.0	0	580.0	3356.0
1944	A320 (30 rows - 180 seats)	S6	120	2.0m	30	rp-steep-6-groups	normal	888	889.0	0	433.0	2622.0
1946	A320 (30 rows - 180 seats)	S6	120	2.0m	30	rp-3-groups	normal	917	917.0	0	953.0	4640.0
1947	A320 (30 rows - 180 seats)	S6	120	2.0m	30	rp-spread-4-groups	normal	909	909.0	0	861.0	4463.0
1948	A320 (30 rows - 180 seats)	S6	120	2.0m	30	rp-spread-5-groups	normal	879	880.0	0	569.0	3499.0
1949	A320 (30 rows - 180 seats)	S6	120	2.0m	30	rp-spread-6-groups	normal	854	856.0	0	368.0	3035.0
1953	A320 (30 rows - 180 seats)	S6	120	2.0m	30	rp-2-groups	normal	867	867.0	0	2027.0	6009.0
1951	A320 (30 rows - 180 seats)	S6	120	2.0m	30	rp-steep-5-groups	normal	893	894.0	0	465.0	3171.0
1950	A320 (30 rows - 180 seats)	S6	120	2.0m	30	rp-steep-4-groups	normal	870	868.0	0	665.0	3842.0
1952	A320 (30 rows - 180 seats)	S6	120	2.0m	30	rp-steep-6-groups	normal	912	913.0	0	475.0	2726.0
1954	A320 (30 rows - 180 seats)	S6	120	2.0m	30	rp-3-groups	normal	855	856.0	0	1087.0	4620.0
1955	A320 (30 rows - 180 seats)	S6	120	2.0m	30	rp-spread-4-groups	normal	827	827.0	0	680.0	3883.0
1956	A320 (30 rows - 180 seats)	S6	120	2.0m	30	rp-spread-5-groups	normal	844	845.0	0	459.0	3358.0
1957	A320 (30 rows - 180 seats)	S6	120	2.0m	30	rp-spread-6-groups	normal	874	876.0	0	350.0	3095.0
1958	A320 (30 rows - 180 seats)	S6	120	2.0m	30	rp-steep-4-groups	normal	879	876.0	0	710.0	3897.0
1959	A320 (30 rows - 180 seats)	S6	120	2.0m	30	rp-steep-5-groups	normal	849	850.0	0	510.0	3080.0
1961	A320 (30 rows - 180 seats)	S6	120	2.0m	30	rp-2-groups	normal	865	865.0	0	2121.0	6235.0
1960	A320 (30 rows - 180 seats)	S6	120	2.0m	30	rp-steep-6-groups	normal	897	898.0	0	395.0	2608.0
1962	A320 (30 rows - 180 seats)	S6	120	2.0m	30	rp-3-groups	normal	890	890.0	0	1121.0	4567.0
1963	A320 (30 rows - 180 seats)	S6	120	2.0m	30	rp-spread-4-groups	normal	888	887.0	0	777.0	4031.0
1965	A320 (30 rows - 180 seats)	S6	120	2.0m	30	rp-spread-6-groups	normal	861	863.0	0	446.0	2940.0
1964	A320 (30 rows - 180 seats)	S6	120	2.0m	30	rp-spread-5-groups	normal	863	864.0	0	577.0	3181.0
1966	A320 (30 rows - 180 seats)	S6	120	2.0m	30	rp-steep-4-groups	normal	866	864.0	0	742.0	3745.0
1967	A320 (30 rows - 180 seats)	S6	120	2.0m	30	rp-steep-5-groups	normal	886	887.0	0	606.0	3379.0
1968	A320 (30 rows - 180 seats)	S6	120	2.0m	30	rp-steep-6-groups	normal	879	880.0	0	389.0	2542.0
1969	A320 (30 rows - 180 seats)	S6	120	2.0m	30	rp-2-groups	normal	871	870.0	0	2045.0	6032.0
1971	A320 (30 rows - 180 seats)	S6	120	2.0m	30	rp-spread-4-groups	normal	875	874.0	0	784.0	4025.0
1970	A320 (30 rows - 180 seats)	S6	120	2.0m	30	rp-3-groups	normal	885	885.0	0	1047.0	4931.0
1972	A320 (30 rows - 180 seats)	S6	120	2.0m	30	rp-spread-5-groups	normal	869	870.0	0	502.0	3561.0
1973	A320 (30 rows - 180 seats)	S6	120	2.0m	30	rp-spread-6-groups	normal	866	868.0	0	423.0	3000.0
1974	A320 (30 rows - 180 seats)	S6	120	2.0m	30	rp-steep-4-groups	normal	908	906.0	0	895.0	4035.0
1975	A320 (30 rows - 180 seats)	S6	120	2.0m	30	rp-steep-5-groups	normal	883	884.0	0	563.0	3091.0
1976	A320 (30 rows - 180 seats)	S6	120	2.0m	30	rp-steep-6-groups	normal	866	867.0	0	423.0	2582.0
1977	A320 (30 rows - 180 seats)	S6	120	2.0m	30	rp-2-groups	normal	895	894.0	0	2422.0	6068.0
1978	A320 (30 rows - 180 seats)	S6	120	2.0m	30	rp-3-groups	normal	886	886.0	0	1044.0	4528.0
1979	A320 (30 rows - 180 seats)	S6	120	2.0m	30	rp-spread-4-groups	normal	866	866.0	0	641.0	3944.0
1980	A320 (30 rows - 180 seats)	S6	120	2.0m	30	rp-spread-5-groups	normal	870	871.0	0	584.0	3364.0
1981	A320 (30 rows - 180 seats)	S6	120	2.0m	30	rp-spread-6-groups	normal	855	858.0	0	431.0	3072.0
1982	A320 (30 rows - 180 seats)	S6	120	2.0m	30	rp-steep-4-groups	normal	865	863.0	0	695.0	3750.0
1983	A320 (30 rows - 180 seats)	S6	120	2.0m	30	rp-steep-5-groups	normal	868	869.0	0	557.0	3342.0
1984	A320 (30 rows - 180 seats)	S6	120	2.0m	30	rp-steep-6-groups	normal	878	879.0	0	492.0	2617.0
1985	A320 (30 rows - 180 seats)	S6	120	2.0m	30	rp-2-groups	normal	937	936.0	0	2339.0	6470.0
1986	A320 (30 rows - 180 seats)	S6	120	2.0m	30	rp-3-groups	normal	892	892.0	0	1120.0	4857.0
1987	A320 (30 rows - 180 seats)	S6	120	2.0m	30	rp-spread-4-groups	normal	894	893.0	0	829.0	4198.0
1988	A320 (30 rows - 180 seats)	S6	120	2.0m	30	rp-spread-5-groups	normal	883	884.0	0	557.0	3205.0
1989	A320 (30 rows - 180 seats)	S6	120	2.0m	30	rp-spread-6-groups	normal	881	883.0	0	410.0	3119.0
1990	A320 (30 rows - 180 seats)	S6	120	2.0m	30	rp-steep-4-groups	normal	856	853.0	0	720.0	3911.0
1991	A320 (30 rows - 180 seats)	S6	120	2.0m	30	rp-steep-5-groups	normal	860	860.0	0	521.0	3227.0
1992	A320 (30 rows - 180 seats)	S6	120	2.0m	30	rp-steep-6-groups	normal	899	900.0	0	386.0	2666.0
1993	A320 (30 rows - 180 seats)	S6	120	2.0m	30	rp-2-groups	normal	902	901.0	0	1968.0	6181.0
1994	A320 (30 rows - 180 seats)	S6	120	2.0m	30	rp-3-groups	normal	857	857.0	0	1092.0	4824.0
1995	A320 (30 rows - 180 seats)	S6	120	2.0m	30	rp-spread-4-groups	normal	869	868.0	0	683.0	4283.0
1996	A320 (30 rows - 180 seats)	S6	120	2.0m	30	rp-spread-5-groups	normal	897	898.0	0	554.0	3442.0
1997	A320 (30 rows - 180 seats)	S6	120	2.0m	30	rp-spread-6-groups	normal	887	889.0	0	436.0	2992.0
1998	A320 (30 rows - 180 seats)	S6	120	2.0m	30	rp-steep-4-groups	normal	915	913.0	0	675.0	3715.0
1999	A320 (30 rows - 180 seats)	S6	120	2.0m	30	rp-steep-5-groups	normal	878	879.0	0	596.0	3188.0
[truncated: 78,001 more rows]
