# Supplementary material for: Adapting the reverse pyramid airplane boarding method for social distancing in times of COVID-19
Source: PLoS One. 2020 Nov 4;15(11):e0242131. doi: 10.1371/journal.pone.0242131 (PMC7641653; doi:10.1371/journal.pone.0242131)
Supplement: S14 File — (CSV) [file pone.0242131.s030.csv]

[run number]	Airplane-model	Situation	Passenger-number	Aisle-distancing	Number-of-seat-rows	Seat-allocation-method	simulation-mode	[step]	ticks	total-seating-interference-type-3-no	risk-aisle-seats	risk-window-seats
5	A320 (30 rows - 180 seats)	S7	120	2.0m	30	rp-spread-6-groups	normal	703	703.0	0	337.0	2756.0
6	A320 (30 rows - 180 seats)	S7	120	2.0m	30	rp-steep-4-groups	normal	707	707.0	0	648.0	3410.0
2	A320 (30 rows - 180 seats)	S7	120	2.0m	30	rp-3-groups	normal	709	708.0	0	882.0	4271.0
4	A320 (30 rows - 180 seats)	S7	120	2.0m	30	rp-spread-5-groups	normal	709	709.0	0	434.0	3165.0
3	A320 (30 rows - 180 seats)	S7	120	2.0m	30	rp-spread-4-groups	normal	719	719.0	0	604.0	3701.0
7	A320 (30 rows - 180 seats)	S7	120	2.0m	30	rp-steep-5-groups	normal	699	699.0	0	368.0	2860.0
8	A320 (30 rows - 180 seats)	S7	120	2.0m	30	rp-steep-6-groups	normal	705	704.0	0	412.0	2365.0
1	A320 (30 rows - 180 seats)	S7	120	2.0m	30	rp-2-groups	normal	725	725.0	0	1477.0	5231.0
9	A320 (30 rows - 180 seats)	S7	120	2.0m	30	rp-2-groups	normal	737	736.0	0	1595.0	5095.0
11	A320 (30 rows - 180 seats)	S7	120	2.0m	30	rp-spread-4-groups	normal	721	720.0	0	610.0	3495.0
10	A320 (30 rows - 180 seats)	S7	120	2.0m	30	rp-3-groups	normal	715	714.0	0	1154.0	3991.0
13	A320 (30 rows - 180 seats)	S7	120	2.0m	30	rp-spread-6-groups	normal	703	704.0	0	421.0	2781.0
12	A320 (30 rows - 180 seats)	S7	120	2.0m	30	rp-spread-5-groups	normal	707	707.0	0	496.0	2983.0
14	A320 (30 rows - 180 seats)	S7	120	2.0m	30	rp-steep-4-groups	normal	711	711.0	0	614.0	3346.0
15	A320 (30 rows - 180 seats)	S7	120	2.0m	30	rp-steep-5-groups	normal	697	697.0	0	440.0	2827.0
16	A320 (30 rows - 180 seats)	S7	120	2.0m	30	rp-steep-6-groups	normal	711	711.0	0	370.0	2393.0
17	A320 (30 rows - 180 seats)	S7	120	2.0m	30	rp-2-groups	normal	715	715.0	0	1807.0	5509.0
18	A320 (30 rows - 180 seats)	S7	120	2.0m	30	rp-3-groups	normal	719	718.0	0	998.0	4143.0
19	A320 (30 rows - 180 seats)	S7	120	2.0m	30	rp-spread-4-groups	normal	713	713.0	0	646.0	3583.0
22	A320 (30 rows - 180 seats)	S7	120	2.0m	30	rp-steep-4-groups	normal	717	717.0	0	693.0	3478.0
20	A320 (30 rows - 180 seats)	S7	120	2.0m	30	rp-spread-5-groups	normal	715	715.0	0	429.0	2935.0
21	A320 (30 rows - 180 seats)	S7	120	2.0m	30	rp-spread-6-groups	normal	697	697.0	0	341.0	2689.0
23	A320 (30 rows - 180 seats)	S7	120	2.0m	30	rp-steep-5-groups	normal	707	707.0	0	502.0	2802.0
24	A320 (30 rows - 180 seats)	S7	120	2.0m	30	rp-steep-6-groups	normal	697	696.0	0	373.0	2387.0
25	A320 (30 rows - 180 seats)	S7	120	2.0m	30	rp-2-groups	normal	731	730.0	0	1755.0	5153.0
26	A320 (30 rows - 180 seats)	S7	120	2.0m	30	rp-3-groups	normal	723	722.0	0	1017.0	4285.0
27	A320 (30 rows - 180 seats)	S7	120	2.0m	30	rp-spread-4-groups	normal	697	697.0	0	550.0	3577.0
28	A320 (30 rows - 180 seats)	S7	120	2.0m	30	rp-spread-5-groups	normal	705	705.0	0	457.0	3043.0
29	A320 (30 rows - 180 seats)	S7	120	2.0m	30	rp-spread-6-groups	normal	711	711.0	0	393.0	2700.0
30	A320 (30 rows - 180 seats)	S7	120	2.0m	30	rp-steep-4-groups	normal	715	715.0	0	704.0	3464.0
31	A320 (30 rows - 180 seats)	S7	120	2.0m	30	rp-steep-5-groups	normal	705	705.0	0	458.0	2610.0
33	A320 (30 rows - 180 seats)	S7	120	2.0m	30	rp-2-groups	normal	741	740.0	0	1633.0	5405.0
34	A320 (30 rows - 180 seats)	S7	120	2.0m	30	rp-3-groups	normal	731	730.0	0	1146.0	4240.0
35	A320 (30 rows - 180 seats)	S7	120	2.0m	30	rp-spread-4-groups	normal	715	715.0	0	672.0	3621.0
32	A320 (30 rows - 180 seats)	S7	120	2.0m	30	rp-steep-6-groups	normal	699	698.0	0	414.0	2295.0
36	A320 (30 rows - 180 seats)	S7	120	2.0m	30	rp-spread-5-groups	normal	699	699.0	0	468.0	2954.0
37	A320 (30 rows - 180 seats)	S7	120	2.0m	30	rp-spread-6-groups	normal	709	709.0	0	449.0	2611.0
38	A320 (30 rows - 180 seats)	S7	120	2.0m	30	rp-steep-4-groups	normal	711	711.0	0	750.0	3514.0
39	A320 (30 rows - 180 seats)	S7	120	2.0m	30	rp-steep-5-groups	normal	707	707.0	0	496.0	2804.0
40	A320 (30 rows - 180 seats)	S7	120	2.0m	30	rp-steep-6-groups	normal	703	703.0	0	298.0	2336.0
41	A320 (30 rows - 180 seats)	S7	120	2.0m	30	rp-2-groups	normal	723	722.0	0	1681.0	5329.0
42	A320 (30 rows - 180 seats)	S7	120	2.0m	30	rp-3-groups	normal	719	719.0	0	880.0	4265.0
44	A320 (30 rows - 180 seats)	S7	120	2.0m	30	rp-spread-5-groups	normal	709	708.0	0	490.0	3121.0
45	A320 (30 rows - 180 seats)	S7	120	2.0m	30	rp-spread-6-groups	normal	711	712.0	0	370.0	2625.0
46	A320 (30 rows - 180 seats)	S7	120	2.0m	30	rp-steep-4-groups	normal	709	709.0	0	755.0	3498.0
43	A320 (30 rows - 180 seats)	S7	120	2.0m	30	rp-spread-4-groups	normal	717	716.0	0	720.0	3780.0
47	A320 (30 rows - 180 seats)	S7	120	2.0m	30	rp-steep-5-groups	normal	711	711.0	0	501.0	2842.0
49	A320 (30 rows - 180 seats)	S7	120	2.0m	30	rp-2-groups	normal	731	731.0	0	1975.0	5185.0
50	A320 (30 rows - 180 seats)	S7	120	2.0m	30	rp-3-groups	normal	723	723.0	0	998.0	4073.0
48	A320 (30 rows - 180 seats)	S7	120	2.0m	30	rp-steep-6-groups	normal	711	711.0	0	372.0	2363.0
51	A320 (30 rows - 180 seats)	S7	120	2.0m	30	rp-spread-4-groups	normal	717	716.0	0	528.0	3624.0
52	A320 (30 rows - 180 seats)	S7	120	2.0m	30	rp-spread-5-groups	normal	701	701.0	0	439.0	3021.0
53	A320 (30 rows - 180 seats)	S7	120	2.0m	30	rp-spread-6-groups	normal	701	702.0	0	343.0	2650.0
55	A320 (30 rows - 180 seats)	S7	120	2.0m	30	rp-steep-5-groups	normal	711	711.0	0	464.0	2815.0
54	A320 (30 rows - 180 seats)	S7	120	2.0m	30	rp-steep-4-groups	normal	711	711.0	0	714.0	3492.0
57	A320 (30 rows - 180 seats)	S7	120	2.0m	30	rp-2-groups	normal	733	732.0	0	1645.0	5154.0
56	A320 (30 rows - 180 seats)	S7	120	2.0m	30	rp-steep-6-groups	normal	703	703.0	0	326.0	2417.0
58	A320 (30 rows - 180 seats)	S7	120	2.0m	30	rp-3-groups	normal	705	704.0	0	890.0	4217.0
59	A320 (30 rows - 180 seats)	S7	120	2.0m	30	rp-spread-4-groups	normal	703	703.0	0	620.0	3606.0
60	A320 (30 rows - 180 seats)	S7	120	2.0m	30	rp-spread-5-groups	normal	713	713.0	0	464.0	3230.0
61	A320 (30 rows - 180 seats)	S7	120	2.0m	30	rp-spread-6-groups	normal	701	702.0	0	331.0	2747.0
62	A320 (30 rows - 180 seats)	S7	120	2.0m	30	rp-steep-4-groups	normal	697	697.0	0	617.0	3450.0
63	A320 (30 rows - 180 seats)	S7	120	2.0m	30	rp-steep-5-groups	normal	711	711.0	0	462.0	2892.0
64	A320 (30 rows - 180 seats)	S7	120	2.0m	30	rp-steep-6-groups	normal	707	706.0	0	415.0	2401.0
65	A320 (30 rows - 180 seats)	S7	120	2.0m	30	rp-2-groups	normal	731	730.0	0	1883.0	5134.0
66	A320 (30 rows - 180 seats)	S7	120	2.0m	30	rp-3-groups	normal	719	719.0	0	892.0	4215.0
67	A320 (30 rows - 180 seats)	S7	120	2.0m	30	rp-spread-4-groups	normal	709	708.0	0	614.0	3671.0
68	A320 (30 rows - 180 seats)	S7	120	2.0m	30	rp-spread-5-groups	normal	701	701.0	0	408.0	3137.0
70	A320 (30 rows - 180 seats)	S7	120	2.0m	30	rp-steep-4-groups	normal	707	707.0	0	660.0	3525.0
69	A320 (30 rows - 180 seats)	S7	120	2.0m	30	rp-spread-6-groups	normal	707	708.0	0	315.0	2578.0
71	A320 (30 rows - 180 seats)	S7	120	2.0m	30	rp-steep-5-groups	normal	713	713.0	0	490.0	2752.0
72	A320 (30 rows - 180 seats)	S7	120	2.0m	30	rp-steep-6-groups	normal	699	699.0	0	314.0	2411.0
73	A320 (30 rows - 180 seats)	S7	120	2.0m	30	rp-2-groups	normal	733	732.0	0	1723.0	5433.0
74	A320 (30 rows - 180 seats)	S7	120	2.0m	30	rp-3-groups	normal	717	717.0	0	866.0	4185.0
75	A320 (30 rows - 180 seats)	S7	120	2.0m	30	rp-spread-4-groups	normal	715	714.0	0	600.0	3675.0
76	A320 (30 rows - 180 seats)	S7	120	2.0m	30	rp-spread-5-groups	normal	713	712.0	0	438.0	2870.0
77	A320 (30 rows - 180 seats)	S7	120	2.0m	30	rp-spread-6-groups	normal	707	707.0	0	402.0	2702.0
78	A320 (30 rows - 180 seats)	S7	120	2.0m	30	rp-steep-4-groups	normal	709	709.0	0	596.0	3485.0
80	A320 (30 rows - 180 seats)	S7	120	2.0m	30	rp-steep-6-groups	normal	707	707.0	0	342.0	2434.0
81	A320 (30 rows - 180 seats)	S7	120	2.0m	30	rp-2-groups	normal	733	733.0	0	1655.0	5226.0
79	A320 (30 rows - 180 seats)	S7	120	2.0m	30	rp-steep-5-groups	normal	709	709.0	0	542.0	2878.0
82	A320 (30 rows - 180 seats)	S7	120	2.0m	30	rp-3-groups	normal	725	725.0	0	908.0	4213.0
83	A320 (30 rows - 180 seats)	S7	120	2.0m	30	rp-spread-4-groups	normal	715	715.0	0	640.0	3706.0
84	A320 (30 rows - 180 seats)	S7	120	2.0m	30	rp-spread-5-groups	normal	709	709.0	0	488.0	3045.0
85	A320 (30 rows - 180 seats)	S7	120	2.0m	30	rp-spread-6-groups	normal	709	710.0	0	421.0	2642.0
86	A320 (30 rows - 180 seats)	S7	120	2.0m	30	rp-steep-4-groups	normal	713	713.0	0	608.0	3406.0
87	A320 (30 rows - 180 seats)	S7	120	2.0m	30	rp-steep-5-groups	normal	709	709.0	0	484.0	2718.0
88	A320 (30 rows - 180 seats)	S7	120	2.0m	30	rp-steep-6-groups	normal	701	701.0	0	334.0	2329.0
90	A320 (30 rows - 180 seats)	S7	120	2.0m	30	rp-3-groups	normal	723	723.0	0	1052.0	4259.0
91	A320 (30 rows - 180 seats)	S7	120	2.0m	30	rp-spread-4-groups	normal	709	708.0	0	654.0	3629.0
89	A320 (30 rows - 180 seats)	S7	120	2.0m	30	rp-2-groups	normal	747	746.0	0	1735.0	5290.0
92	A320 (30 rows - 180 seats)	S7	120	2.0m	30	rp-spread-5-groups	normal	707	706.0	0	506.0	3021.0
93	A320 (30 rows - 180 seats)	S7	120	2.0m	30	rp-spread-6-groups	normal	705	706.0	0	407.0	2568.0
94	A320 (30 rows - 180 seats)	S7	120	2.0m	30	rp-steep-4-groups	normal	711	711.0	0	654.0	3330.0
96	A320 (30 rows - 180 seats)	S7	120	2.0m	30	rp-steep-6-groups	normal	701	701.0	0	323.0	2427.0
97	A320 (30 rows - 180 seats)	S7	120	2.0m	30	rp-2-groups	normal	727	726.0	0	1995.0	5383.0
95	A320 (30 rows - 180 seats)	S7	120	2.0m	30	rp-steep-5-groups	normal	711	711.0	0	464.0	2680.0
98	A320 (30 rows - 180 seats)	S7	120	2.0m	30	rp-3-groups	normal	705	705.0	0	824.0	4297.0
100	A320 (30 rows - 180 seats)	S7	120	2.0m	30	rp-spread-5-groups	normal	701	701.0	0	456.0	3125.0
101	A320 (30 rows - 180 seats)	S7	120	2.0m	30	rp-spread-6-groups	normal	707	707.0	0	395.0	2628.0
102	A320 (30 rows - 180 seats)	S7	120	2.0m	30	rp-steep-4-groups	normal	719	719.0	0	674.0	3358.0
99	A320 (30 rows - 180 seats)	S7	120	2.0m	30	rp-spread-4-groups	normal	715	715.0	0	636.0	3705.0
103	A320 (30 rows - 180 seats)	S7	120	2.0m	30	rp-steep-5-groups	normal	711	711.0	0	494.0	2784.0
104	A320 (30 rows - 180 seats)	S7	120	2.0m	30	rp-steep-6-groups	normal	709	709.0	0	343.0	2277.0
105	A320 (30 rows - 180 seats)	S7	120	2.0m	30	rp-2-groups	normal	737	736.0	0	1387.0	5258.0
106	A320 (30 rows - 180 seats)	S7	120	2.0m	30	rp-3-groups	normal	711	711.0	0	848.0	4183.0
107	A320 (30 rows - 180 seats)	S7	120	2.0m	30	rp-spread-4-groups	normal	711	710.0	0	552.0	3409.0
108	A320 (30 rows - 180 seats)	S7	120	2.0m	30	rp-spread-5-groups	normal	703	703.0	0	546.0	3075.0
109	A320 (30 rows - 180 seats)	S7	120	2.0m	30	rp-spread-6-groups	normal	701	701.0	0	375.0	2690.0
111	A320 (30 rows - 180 seats)	S7	120	2.0m	30	rp-steep-5-groups	normal	709	709.0	0	503.0	2640.0
110	A320 (30 rows - 180 seats)	S7	120	2.0m	30	rp-steep-4-groups	normal	713	713.0	0	614.0	3379.0
112	A320 (30 rows - 180 seats)	S7	120	2.0m	30	rp-steep-6-groups	normal	705	705.0	0	425.0	2225.0
113	A320 (30 rows - 180 seats)	S7	120	2.0m	30	rp-2-groups	normal	733	732.0	0	2087.0	5395.0
114	A320 (30 rows - 180 seats)	S7	120	2.0m	30	rp-3-groups	normal	717	717.0	0	958.0	4221.0
115	A320 (30 rows - 180 seats)	S7	120	2.0m	30	rp-spread-4-groups	normal	711	711.0	0	658.0	3809.0
116	A320 (30 rows - 180 seats)	S7	120	2.0m	30	rp-spread-5-groups	normal	715	715.0	0	490.0	3179.0
117	A320 (30 rows - 180 seats)	S7	120	2.0m	30	rp-spread-6-groups	normal	705	706.0	0	385.0	2590.0
118	A320 (30 rows - 180 seats)	S7	120	2.0m	30	rp-steep-4-groups	normal	705	705.0	0	630.0	3444.0
121	A320 (30 rows - 180 seats)	S7	120	2.0m	30	rp-2-groups	normal	735	735.0	0	1987.0	5216.0
119	A320 (30 rows - 180 seats)	S7	120	2.0m	30	rp-steep-5-groups	normal	705	705.0	0	443.0	2880.0
120	A320 (30 rows - 180 seats)	S7	120	2.0m	30	rp-steep-6-groups	normal	711	711.0	0	451.0	2398.0
122	A320 (30 rows - 180 seats)	S7	120	2.0m	30	rp-3-groups	normal	713	713.0	0	876.0	4395.0
123	A320 (30 rows - 180 seats)	S7	120	2.0m	30	rp-spread-4-groups	normal	705	704.0	0	612.0	3333.0
124	A320 (30 rows - 180 seats)	S7	120	2.0m	30	rp-spread-5-groups	normal	701	701.0	0	548.0	3017.0
125	A320 (30 rows - 180 seats)	S7	120	2.0m	30	rp-spread-6-groups	normal	711	711.0	0	391.0	2647.0
126	A320 (30 rows - 180 seats)	S7	120	2.0m	30	rp-steep-4-groups	normal	697	697.0	0	618.0	3400.0
127	A320 (30 rows - 180 seats)	S7	120	2.0m	30	rp-steep-5-groups	normal	701	701.0	0	426.0	2840.0
129	A320 (30 rows - 180 seats)	S7	120	2.0m	30	rp-2-groups	normal	737	736.0	0	1861.0	5880.0
128	A320 (30 rows - 180 seats)	S7	120	2.0m	30	rp-steep-6-groups	normal	703	703.0	0	360.0	2303.0
130	A320 (30 rows - 180 seats)	S7	120	2.0m	30	rp-3-groups	normal	721	720.0	0	930.0	4134.0
131	A320 (30 rows - 180 seats)	S7	120	2.0m	30	rp-spread-4-groups	normal	705	704.0	0	654.0	3527.0
132	A320 (30 rows - 180 seats)	S7	120	2.0m	30	rp-spread-5-groups	normal	703	703.0	0	506.0	3205.0
133	A320 (30 rows - 180 seats)	S7	120	2.0m	30	rp-spread-6-groups	normal	703	703.0	0	346.0	2642.0
134	A320 (30 rows - 180 seats)	S7	120	2.0m	30	rp-steep-4-groups	normal	707	707.0	0	664.0	3418.0
135	A320 (30 rows - 180 seats)	S7	120	2.0m	30	rp-steep-5-groups	normal	699	699.0	0	481.0	2816.0
136	A320 (30 rows - 180 seats)	S7	120	2.0m	30	rp-steep-6-groups	normal	705	705.0	0	417.0	2337.0
138	A320 (30 rows - 180 seats)	S7	120	2.0m	30	rp-3-groups	normal	699	698.0	0	946.0	4179.0
137	A320 (30 rows - 180 seats)	S7	120	2.0m	30	rp-2-groups	normal	743	742.0	0	1889.0	5117.0
139	A320 (30 rows - 180 seats)	S7	120	2.0m	30	rp-spread-4-groups	normal	697	696.0	0	500.0	3679.0
140	A320 (30 rows - 180 seats)	S7	120	2.0m	30	rp-spread-5-groups	normal	715	715.0	0	476.0	3078.0
141	A320 (30 rows - 180 seats)	S7	120	2.0m	30	rp-spread-6-groups	normal	703	704.0	0	397.0	2831.0
142	A320 (30 rows - 180 seats)	S7	120	2.0m	30	rp-steep-4-groups	normal	721	721.0	0	662.0	3563.0
143	A320 (30 rows - 180 seats)	S7	120	2.0m	30	rp-steep-5-groups	normal	699	699.0	0	497.0	2800.0
144	A320 (30 rows - 180 seats)	S7	120	2.0m	30	rp-steep-6-groups	normal	697	697.0	0	253.0	2339.0
145	A320 (30 rows - 180 seats)	S7	120	2.0m	30	rp-2-groups	normal	743	742.0	0	1975.0	5276.0
146	A320 (30 rows - 180 seats)	S7	120	2.0m	30	rp-3-groups	normal	723	722.0	0	992.0	4375.0
147	A320 (30 rows - 180 seats)	S7	120	2.0m	30	rp-spread-4-groups	normal	709	709.0	0	716.0	3458.0
148	A320 (30 rows - 180 seats)	S7	120	2.0m	30	rp-spread-5-groups	normal	707	707.0	0	530.0	2869.0
149	A320 (30 rows - 180 seats)	S7	120	2.0m	30	rp-spread-6-groups	normal	709	709.0	0	451.0	2693.0
150	A320 (30 rows - 180 seats)	S7	120	2.0m	30	rp-steep-4-groups	normal	709	708.0	0	536.0	3322.0
151	A320 (30 rows - 180 seats)	S7	120	2.0m	30	rp-steep-5-groups	normal	703	703.0	0	467.0	2844.0
152	A320 (30 rows - 180 seats)	S7	120	2.0m	30	rp-steep-6-groups	normal	703	702.0	0	389.0	2289.0
153	A320 (30 rows - 180 seats)	S7	120	2.0m	30	rp-2-groups	normal	731	730.0	0	1757.0	5366.0
155	A320 (30 rows - 180 seats)	S7	120	2.0m	30	rp-spread-4-groups	normal	707	707.0	0	604.0	3653.0
154	A320 (30 rows - 180 seats)	S7	120	2.0m	30	rp-3-groups	normal	727	727.0	0	950.0	4059.0
156	A320 (30 rows - 180 seats)	S7	120	2.0m	30	rp-spread-5-groups	normal	703	703.0	0	484.0	3034.0
158	A320 (30 rows - 180 seats)	S7	120	2.0m	30	rp-steep-4-groups	normal	715	715.0	0	614.0	3373.0
157	A320 (30 rows - 180 seats)	S7	120	2.0m	30	rp-spread-6-groups	normal	711	711.0	0	383.0	2599.0
159	A320 (30 rows - 180 seats)	S7	120	2.0m	30	rp-steep-5-groups	normal	707	707.0	0	477.0	2812.0
160	A320 (30 rows - 180 seats)	S7	120	2.0m	30	rp-steep-6-groups	normal	703	703.0	0	440.0	2303.0
161	A320 (30 rows - 180 seats)	S7	120	2.0m	30	rp-2-groups	normal	733	733.0	0	1737.0	5215.0
162	A320 (30 rows - 180 seats)	S7	120	2.0m	30	rp-3-groups	normal	729	729.0	0	923.0	4069.0
164	A320 (30 rows - 180 seats)	S7	120	2.0m	30	rp-spread-5-groups	normal	699	699.0	0	436.0	3031.0
165	A320 (30 rows - 180 seats)	S7	120	2.0m	30	rp-spread-6-groups	normal	703	703.0	0	310.0	2703.0
166	A320 (30 rows - 180 seats)	S7	120	2.0m	30	rp-steep-4-groups	normal	697	697.0	0	638.0	3440.0
163	A320 (30 rows - 180 seats)	S7	120	2.0m	30	rp-spread-4-groups	normal	705	705.0	0	562.0	3517.0
167	A320 (30 rows - 180 seats)	S7	120	2.0m	30	rp-steep-5-groups	normal	707	707.0	0	476.0	2796.0
168	A320 (30 rows - 180 seats)	S7	120	2.0m	30	rp-steep-6-groups	normal	707	707.0	0	424.0	2535.0
169	A320 (30 rows - 180 seats)	S7	120	2.0m	30	rp-2-groups	normal	737	737.0	0	2165.0	5475.0
170	A320 (30 rows - 180 seats)	S7	120	2.0m	30	rp-3-groups	normal	719	719.0	0	1030.0	4243.0
171	A320 (30 rows - 180 seats)	S7	120	2.0m	30	rp-spread-4-groups	normal	703	703.0	0	620.0	3773.0
172	A320 (30 rows - 180 seats)	S7	120	2.0m	30	rp-spread-5-groups	normal	701	700.0	0	469.0	3126.0
173	A320 (30 rows - 180 seats)	S7	120	2.0m	30	rp-spread-6-groups	normal	707	708.0	0	357.0	2580.0
175	A320 (30 rows - 180 seats)	S7	120	2.0m	30	rp-steep-5-groups	normal	715	715.0	0	443.0	2854.0
174	A320 (30 rows - 180 seats)	S7	120	2.0m	30	rp-steep-4-groups	normal	719	719.0	0	740.0	3164.0
177	A320 (30 rows - 180 seats)	S7	120	2.0m	30	rp-2-groups	normal	743	743.0	0	1965.0	5617.0
176	A320 (30 rows - 180 seats)	S7	120	2.0m	30	rp-steep-6-groups	normal	705	705.0	0	377.0	2413.0
178	A320 (30 rows - 180 seats)	S7	120	2.0m	30	rp-3-groups	normal	711	710.0	0	1064.0	4019.0
179	A320 (30 rows - 180 seats)	S7	120	2.0m	30	rp-spread-4-groups	normal	719	718.0	0	654.0	3705.0
180	A320 (30 rows - 180 seats)	S7	120	2.0m	30	rp-spread-5-groups	normal	715	715.0	0	542.0	2963.0
181	A320 (30 rows - 180 seats)	S7	120	2.0m	30	rp-spread-6-groups	normal	697	698.0	0	357.0	2652.0
182	A320 (30 rows - 180 seats)	S7	120	2.0m	30	rp-steep-4-groups	normal	709	709.0	0	576.0	3199.0
184	A320 (30 rows - 180 seats)	S7	120	2.0m	30	rp-steep-6-groups	normal	697	697.0	0	378.0	2307.0
183	A320 (30 rows - 180 seats)	S7	120	2.0m	30	rp-steep-5-groups	normal	703	703.0	0	534.0	2748.0
185	A320 (30 rows - 180 seats)	S7	120	2.0m	30	rp-2-groups	normal	741	740.0	0	1839.0	5661.0
186	A320 (30 rows - 180 seats)	S7	120	2.0m	30	rp-3-groups	normal	709	709.0	0	868.0	4119.0
187	A320 (30 rows - 180 seats)	S7	120	2.0m	30	rp-spread-4-groups	normal	713	712.0	0	658.0	3615.0
188	A320 (30 rows - 180 seats)	S7	120	2.0m	30	rp-spread-5-groups	normal	707	707.0	0	554.0	2873.0
190	A320 (30 rows - 180 seats)	S7	120	2.0m	30	rp-steep-4-groups	normal	713	712.0	0	668.0	3308.0
189	A320 (30 rows - 180 seats)	S7	120	2.0m	30	rp-spread-6-groups	normal	705	706.0	0	401.0	2668.0
191	A320 (30 rows - 180 seats)	S7	120	2.0m	30	rp-steep-5-groups	normal	709	709.0	0	538.0	2836.0
193	A320 (30 rows - 180 seats)	S7	120	2.0m	30	rp-2-groups	normal	743	742.0	0	1667.0	5183.0
192	A320 (30 rows - 180 seats)	S7	120	2.0m	30	rp-steep-6-groups	normal	697	697.0	0	331.0	2303.0
194	A320 (30 rows - 180 seats)	S7	120	2.0m	30	rp-3-groups	normal	711	711.0	0	1146.0	3931.0
195	A320 (30 rows - 180 seats)	S7	120	2.0m	30	rp-spread-4-groups	normal	697	697.0	0	556.0	3560.0
196	A320 (30 rows - 180 seats)	S7	120	2.0m	30	rp-spread-5-groups	normal	697	697.0	0	375.0	3031.0
197	A320 (30 rows - 180 seats)	S7	120	2.0m	30	rp-spread-6-groups	normal	701	701.0	0	343.0	2793.0
198	A320 (30 rows - 180 seats)	S7	120	2.0m	30	rp-steep-4-groups	normal	717	717.0	0	618.0	3295.0
199	A320 (30 rows - 180 seats)	S7	120	2.0m	30	rp-steep-5-groups	normal	713	713.0	0	516.0	2910.0
200	A320 (30 rows - 180 seats)	S7	120	2.0m	30	rp-steep-6-groups	normal	701	701.0	0	346.0	2397.0
202	A320 (30 rows - 180 seats)	S7	120	2.0m	30	rp-3-groups	normal	719	719.0	0	934.0	4253.0
201	A320 (30 rows - 180 seats)	S7	120	2.0m	30	rp-2-groups	normal	741	740.0	0	1817.0	5538.0
203	A320 (30 rows - 180 seats)	S7	120	2.0m	30	rp-spread-4-groups	normal	711	711.0	0	514.0	3764.0
204	A320 (30 rows - 180 seats)	S7	120	2.0m	30	rp-spread-5-groups	normal	707	706.0	0	493.0	3126.0
205	A320 (30 rows - 180 seats)	S7	120	2.0m	30	rp-spread-6-groups	normal	711	711.0	0	396.0	2704.0
206	A320 (30 rows - 180 seats)	S7	120	2.0m	30	rp-steep-4-groups	normal	715	715.0	0	740.0	3512.0
207	A320 (30 rows - 180 seats)	S7	120	2.0m	30	rp-steep-5-groups	normal	709	709.0	0	444.0	2954.0
208	A320 (30 rows - 180 seats)	S7	120	2.0m	30	rp-steep-6-groups	normal	711	711.0	0	386.0	2335.0
209	A320 (30 rows - 180 seats)	S7	120	2.0m	30	rp-2-groups	normal	721	721.0	0	1567.0	5393.0
210	A320 (30 rows - 180 seats)	S7	120	2.0m	30	rp-3-groups	normal	731	731.0	0	966.0	3965.0
211	A320 (30 rows - 180 seats)	S7	120	2.0m	30	rp-spread-4-groups	normal	709	708.0	0	556.0	3684.0
212	A320 (30 rows - 180 seats)	S7	120	2.0m	30	rp-spread-5-groups	normal	705	704.0	0	459.0	2934.0
213	A320 (30 rows - 180 seats)	S7	120	2.0m	30	rp-spread-6-groups	normal	699	699.0	0	323.0	2651.0
214	A320 (30 rows - 180 seats)	S7	120	2.0m	30	rp-steep-4-groups	normal	707	707.0	0	646.0	3368.0
215	A320 (30 rows - 180 seats)	S7	120	2.0m	30	rp-steep-5-groups	normal	711	711.0	0	502.0	2752.0
216	A320 (30 rows - 180 seats)	S7	120	2.0m	30	rp-steep-6-groups	normal	701	701.0	0	382.0	2445.0
217	A320 (30 rows - 180 seats)	S7	120	2.0m	30	rp-2-groups	normal	729	728.0	0	1681.0	5561.0
219	A320 (30 rows - 180 seats)	S7	120	2.0m	30	rp-spread-4-groups	normal	709	709.0	0	638.0	3719.0
220	A320 (30 rows - 180 seats)	S7	120	2.0m	30	rp-spread-5-groups	normal	713	713.0	0	586.0	3065.0
221	A320 (30 rows - 180 seats)	S7	120	2.0m	30	rp-spread-6-groups	normal	707	707.0	0	364.0	2600.0
218	A320 (30 rows - 180 seats)	S7	120	2.0m	30	rp-3-groups	normal	721	721.0	0	1018.0	4143.0
222	A320 (30 rows - 180 seats)	S7	120	2.0m	30	rp-steep-4-groups	normal	713	713.0	0	770.0	3368.0
223	A320 (30 rows - 180 seats)	S7	120	2.0m	30	rp-steep-5-groups	normal	703	703.0	0	425.0	2758.0
224	A320 (30 rows - 180 seats)	S7	120	2.0m	30	rp-steep-6-groups	normal	701	701.0	0	400.0	2261.0
225	A320 (30 rows - 180 seats)	S7	120	2.0m	30	rp-2-groups	normal	721	721.0	0	1751.0	5303.0
226	A320 (30 rows - 180 seats)	S7	120	2.0m	30	rp-3-groups	normal	721	721.0	0	843.0	4237.0
227	A320 (30 rows - 180 seats)	S7	120	2.0m	30	rp-spread-4-groups	normal	715	714.0	0	618.0	3579.0
228	A320 (30 rows - 180 seats)	S7	120	2.0m	30	rp-spread-5-groups	normal	707	707.0	0	385.0	2989.0
230	A320 (30 rows - 180 seats)	S7	120	2.0m	30	rp-steep-4-groups	normal	711	711.0	0	800.0	3288.0
229	A320 (30 rows - 180 seats)	S7	120	2.0m	30	rp-spread-6-groups	normal	699	699.0	0	385.0	2651.0
231	A320 (30 rows - 180 seats)	S7	120	2.0m	30	rp-steep-5-groups	normal	697	697.0	0	394.0	2854.0
232	A320 (30 rows - 180 seats)	S7	120	2.0m	30	rp-steep-6-groups	normal	705	705.0	0	373.0	2316.0
233	A320 (30 rows - 180 seats)	S7	120	2.0m	30	rp-2-groups	normal	731	731.0	0	1861.0	5313.0
234	A320 (30 rows - 180 seats)	S7	120	2.0m	30	rp-3-groups	normal	727	727.0	0	1050.0	4117.0
235	A320 (30 rows - 180 seats)	S7	120	2.0m	30	rp-spread-4-groups	normal	705	705.0	0	728.0	3763.0
236	A320 (30 rows - 180 seats)	S7	120	2.0m	30	rp-spread-5-groups	normal	707	707.0	0	525.0	3045.0
237	A320 (30 rows - 180 seats)	S7	120	2.0m	30	rp-spread-6-groups	normal	711	711.0	0	364.0	2570.0
239	A320 (30 rows - 180 seats)	S7	120	2.0m	30	rp-steep-5-groups	normal	709	709.0	0	481.0	2804.0
238	A320 (30 rows - 180 seats)	S7	120	2.0m	30	rp-steep-4-groups	normal	717	717.0	0	652.0	3492.0
240	A320 (30 rows - 180 seats)	S7	120	2.0m	30	rp-steep-6-groups	normal	701	701.0	0	332.0	2419.0
241	A320 (30 rows - 180 seats)	S7	120	2.0m	30	rp-2-groups	normal	737	736.0	0	1655.0	5288.0
242	A320 (30 rows - 180 seats)	S7	120	2.0m	30	rp-3-groups	normal	717	717.0	0	994.0	4065.0
243	A320 (30 rows - 180 seats)	S7	120	2.0m	30	rp-spread-4-groups	normal	699	699.0	0	658.0	3547.0
244	A320 (30 rows - 180 seats)	S7	120	2.0m	30	rp-spread-5-groups	normal	703	703.0	0	414.0	2972.0
245	A320 (30 rows - 180 seats)	S7	120	2.0m	30	rp-spread-6-groups	normal	703	703.0	0	337.0	2634.0
246	A320 (30 rows - 180 seats)	S7	120	2.0m	30	rp-steep-4-groups	normal	715	715.0	0	575.0	3462.0
248	A320 (30 rows - 180 seats)	S7	120	2.0m	30	rp-steep-6-groups	normal	699	699.0	0	330.0	2329.0
247	A320 (30 rows - 180 seats)	S7	120	2.0m	30	rp-steep-5-groups	normal	713	713.0	0	506.0	2800.0
249	A320 (30 rows - 180 seats)	S7	120	2.0m	30	rp-2-groups	normal	743	742.0	0	1739.0	5459.0
251	A320 (30 rows - 180 seats)	S7	120	2.0m	30	rp-spread-4-groups	normal	721	721.0	0	754.0	3488.0
250	A320 (30 rows - 180 seats)	S7	120	2.0m	30	rp-3-groups	normal	705	705.0	0	781.0	4025.0
252	A320 (30 rows - 180 seats)	S7	120	2.0m	30	rp-spread-5-groups	normal	715	715.0	0	554.0	2843.0
253	A320 (30 rows - 180 seats)	S7	120	2.0m	30	rp-spread-6-groups	normal	699	700.0	0	424.0	2677.0
254	A320 (30 rows - 180 seats)	S7	120	2.0m	30	rp-steep-4-groups	normal	719	719.0	0	704.0	3423.0
255	A320 (30 rows - 180 seats)	S7	120	2.0m	30	rp-steep-5-groups	normal	707	707.0	0	470.0	2708.0
257	A320 (30 rows - 180 seats)	S7	120	2.0m	30	rp-2-groups	normal	751	750.0	0	1785.0	5177.0
256	A320 (30 rows - 180 seats)	S7	120	2.0m	30	rp-steep-6-groups	normal	701	701.0	0	366.0	2323.0
258	A320 (30 rows - 180 seats)	S7	120	2.0m	30	rp-3-groups	normal	719	719.0	0	990.0	3925.0
259	A320 (30 rows - 180 seats)	S7	120	2.0m	30	rp-spread-4-groups	normal	721	720.0	0	554.0	3639.0
260	A320 (30 rows - 180 seats)	S7	120	2.0m	30	rp-spread-5-groups	normal	715	715.0	0	536.0	3137.0
262	A320 (30 rows - 180 seats)	S7	120	2.0m	30	rp-steep-4-groups	normal	713	713.0	0	714.0	3598.0
261	A320 (30 rows - 180 seats)	S7	120	2.0m	30	rp-spread-6-groups	normal	707	707.0	0	397.0	2613.0
263	A320 (30 rows - 180 seats)	S7	120	2.0m	30	rp-steep-5-groups	normal	709	709.0	0	535.0	2766.0
264	A320 (30 rows - 180 seats)	S7	120	2.0m	30	rp-steep-6-groups	normal	703	703.0	0	394.0	2397.0
265	A320 (30 rows - 180 seats)	S7	120	2.0m	30	rp-2-groups	normal	735	735.0	0	2051.0	5163.0
266	A320 (30 rows - 180 seats)	S7	120	2.0m	30	rp-3-groups	normal	709	709.0	0	894.0	3909.0
268	A320 (30 rows - 180 seats)	S7	120	2.0m	30	rp-spread-5-groups	normal	709	709.0	0	416.0	3038.0
267	A320 (30 rows - 180 seats)	S7	120	2.0m	30	rp-spread-4-groups	normal	709	708.0	0	724.0	3625.0
269	A320 (30 rows - 180 seats)	S7	120	2.0m	30	rp-spread-6-groups	normal	703	704.0	0	385.0	2717.0
270	A320 (30 rows - 180 seats)	S7	120	2.0m	30	rp-steep-4-groups	normal	719	719.0	0	810.0	3465.0
271	A320 (30 rows - 180 seats)	S7	120	2.0m	30	rp-steep-5-groups	normal	707	707.0	0	477.0	2720.0
272	A320 (30 rows - 180 seats)	S7	120	2.0m	30	rp-steep-6-groups	normal	703	702.0	0	343.0	2399.0
275	A320 (30 rows - 180 seats)	S7	120	2.0m	30	rp-spread-4-groups	normal	703	703.0	0	584.0	3585.0
274	A320 (30 rows - 180 seats)	S7	120	2.0m	30	rp-3-groups	normal	729	729.0	0	932.0	3981.0
276	A320 (30 rows - 180 seats)	S7	120	2.0m	30	rp-spread-5-groups	normal	701	701.0	0	401.0	3048.0
273	A320 (30 rows - 180 seats)	S7	120	2.0m	30	rp-2-groups	normal	717	716.0	0	1653.0	5528.0
277	A320 (30 rows - 180 seats)	S7	120	2.0m	30	rp-spread-6-groups	normal	711	711.0	0	399.0	2678.0
278	A320 (30 rows - 180 seats)	S7	120	2.0m	30	rp-steep-4-groups	normal	705	705.0	0	574.0	3418.0
279	A320 (30 rows - 180 seats)	S7	120	2.0m	30	rp-steep-5-groups	normal	697	697.0	0	435.0	2711.0
280	A320 (30 rows - 180 seats)	S7	120	2.0m	30	rp-steep-6-groups	normal	703	703.0	0	314.0	2339.0
281	A320 (30 rows - 180 seats)	S7	120	2.0m	30	rp-2-groups	normal	739	738.0	0	1709.0	5403.0
282	A320 (30 rows - 180 seats)	S7	120	2.0m	30	rp-3-groups	normal	709	708.0	0	1080.0	4235.0
283	A320 (30 rows - 180 seats)	S7	120	2.0m	30	rp-spread-4-groups	normal	711	710.0	0	636.0	3609.0
284	A320 (30 rows - 180 seats)	S7	120	2.0m	30	rp-spread-5-groups	normal	707	706.0	0	441.0	2874.0
285	A320 (30 rows - 180 seats)	S7	120	2.0m	30	rp-spread-6-groups	normal	711	712.0	0	385.0	2756.0
286	A320 (30 rows - 180 seats)	S7	120	2.0m	30	rp-steep-4-groups	normal	717	717.0	0	694.0	3406.0
287	A320 (30 rows - 180 seats)	S7	120	2.0m	30	rp-steep-5-groups	normal	709	709.0	0	514.0	2776.0
288	A320 (30 rows - 180 seats)	S7	120	2.0m	30	rp-steep-6-groups	normal	711	711.0	0	371.0	2414.0
289	A320 (30 rows - 180 seats)	S7	120	2.0m	30	rp-2-groups	normal	745	744.0	0	2001.0	5287.0
290	A320 (30 rows - 180 seats)	S7	120	2.0m	30	rp-3-groups	normal	727	727.0	0	1040.0	3929.0
291	A320 (30 rows - 180 seats)	S7	120	2.0m	30	rp-spread-4-groups	normal	707	707.0	0	640.0	3567.0
293	A320 (30 rows - 180 seats)	S7	120	2.0m	30	rp-spread-6-groups	normal	709	709.0	0	347.0	2640.0
292	A320 (30 rows - 180 seats)	S7	120	2.0m	30	rp-spread-5-groups	normal	703	703.0	0	496.0	2869.0
294	A320 (30 rows - 180 seats)	S7	120	2.0m	30	rp-steep-4-groups	normal	709	709.0	0	590.0	3472.0
295	A320 (30 rows - 180 seats)	S7	120	2.0m	30	rp-steep-5-groups	normal	699	699.0	0	464.0	2812.0
296	A320 (30 rows - 180 seats)	S7	120	2.0m	30	rp-steep-6-groups	normal	701	701.0	0	413.0	2365.0
297	A320 (30 rows - 180 seats)	S7	120	2.0m	30	rp-2-groups	normal	731	730.0	0	1839.0	5499.0
298	A320 (30 rows - 180 seats)	S7	120	2.0m	30	rp-3-groups	normal	721	720.0	0	920.0	4229.0
299	A320 (30 rows - 180 seats)	S7	120	2.0m	30	rp-spread-4-groups	normal	705	704.0	0	578.0	3755.0
300	A320 (30 rows - 180 seats)	S7	120	2.0m	30	rp-spread-5-groups	normal	709	709.0	0	420.0	3180.0
302	A320 (30 rows - 180 seats)	S7	120	2.0m	30	rp-steep-4-groups	normal	713	713.0	0	570.0	3325.0
301	A320 (30 rows - 180 seats)	S7	120	2.0m	30	rp-spread-6-groups	normal	697	697.0	0	357.0	2704.0
304	A320 (30 rows - 180 seats)	S7	120	2.0m	30	rp-steep-6-groups	normal	701	701.0	0	406.0	2425.0
303	A320 (30 rows - 180 seats)	S7	120	2.0m	30	rp-steep-5-groups	normal	715	715.0	0	574.0	2784.0
305	A320 (30 rows - 180 seats)	S7	120	2.0m	30	rp-2-groups	normal	739	738.0	0	2033.0	5270.0
306	A320 (30 rows - 180 seats)	S7	120	2.0m	30	rp-3-groups	normal	723	723.0	0	1098.0	3999.0
307	A320 (30 rows - 180 seats)	S7	120	2.0m	30	rp-spread-4-groups	normal	705	705.0	0	640.0	3588.0
308	A320 (30 rows - 180 seats)	S7	120	2.0m	30	rp-spread-5-groups	normal	711	711.0	0	454.0	3030.0
309	A320 (30 rows - 180 seats)	S7	120	2.0m	30	rp-spread-6-groups	normal	697	697.0	0	402.0	2754.0
312	A320 (30 rows - 180 seats)	S7	120	2.0m	30	rp-steep-6-groups	normal	703	703.0	0	460.0	2424.0
311	A320 (30 rows - 180 seats)	S7	120	2.0m	30	rp-steep-5-groups	normal	705	705.0	0	448.0	2856.0
313	A320 (30 rows - 180 seats)	S7	120	2.0m	30	rp-2-groups	normal	729	729.0	0	1957.0	5543.0
310	A320 (30 rows - 180 seats)	S7	120	2.0m	30	rp-steep-4-groups	normal	709	709.0	0	692.0	3504.0
314	A320 (30 rows - 180 seats)	S7	120	2.0m	30	rp-3-groups	normal	701	700.0	0	970.0	4249.0
315	A320 (30 rows - 180 seats)	S7	120	2.0m	30	rp-spread-4-groups	normal	711	710.0	0	732.0	3637.0
316	A320 (30 rows - 180 seats)	S7	120	2.0m	30	rp-spread-5-groups	normal	701	701.0	0	442.0	3030.0
317	A320 (30 rows - 180 seats)	S7	120	2.0m	30	rp-spread-6-groups	normal	703	704.0	0	288.0	2614.0
318	A320 (30 rows - 180 seats)	S7	120	2.0m	30	rp-steep-4-groups	normal	715	715.0	0	658.0	3460.0
319	A320 (30 rows - 180 seats)	S7	120	2.0m	30	rp-steep-5-groups	normal	713	713.0	0	521.0	2810.0
320	A320 (30 rows - 180 seats)	S7	120	2.0m	30	rp-steep-6-groups	normal	701	701.0	0	338.0	2422.0
322	A320 (30 rows - 180 seats)	S7	120	2.0m	30	rp-3-groups	normal	721	721.0	0	888.0	4107.0
321	A320 (30 rows - 180 seats)	S7	120	2.0m	30	rp-2-groups	normal	731	730.0	0	1633.0	5555.0
323	A320 (30 rows - 180 seats)	S7	120	2.0m	30	rp-spread-4-groups	normal	709	709.0	0	662.0	3472.0
324	A320 (30 rows - 180 seats)	S7	120	2.0m	30	rp-spread-5-groups	normal	703	703.0	0	453.0	3098.0
325	A320 (30 rows - 180 seats)	S7	120	2.0m	30	rp-spread-6-groups	normal	707	707.0	0	382.0	2622.0
326	A320 (30 rows - 180 seats)	S7	120	2.0m	30	rp-steep-4-groups	normal	707	707.0	0	736.0	3296.0
327	A320 (30 rows - 180 seats)	S7	120	2.0m	30	rp-steep-5-groups	normal	707	707.0	0	399.0	2692.0
328	A320 (30 rows - 180 seats)	S7	120	2.0m	30	rp-steep-6-groups	normal	707	707.0	0	392.0	2461.0
329	A320 (30 rows - 180 seats)	S7	120	2.0m	30	rp-2-groups	normal	751	751.0	0	1909.0	5460.0
331	A320 (30 rows - 180 seats)	S7	120	2.0m	30	rp-spread-4-groups	normal	709	709.0	0	568.0	3787.0
330	A320 (30 rows - 180 seats)	S7	120	2.0m	30	rp-3-groups	normal	717	717.0	0	1030.0	4083.0
332	A320 (30 rows - 180 seats)	S7	120	2.0m	30	rp-spread-5-groups	normal	701	701.0	0	382.0	3047.0
333	A320 (30 rows - 180 seats)	S7	120	2.0m	30	rp-spread-6-groups	normal	701	701.0	0	408.0	2610.0
334	A320 (30 rows - 180 seats)	S7	120	2.0m	30	rp-steep-4-groups	normal	699	699.0	0	528.0	3386.0
335	A320 (30 rows - 180 seats)	S7	120	2.0m	30	rp-steep-5-groups	normal	701	701.0	0	479.0	2742.0
336	A320 (30 rows - 180 seats)	S7	120	2.0m	30	rp-steep-6-groups	normal	705	705.0	0	392.0	2403.0
337	A320 (30 rows - 180 seats)	S7	120	2.0m	30	rp-2-groups	normal	743	742.0	0	2031.0	5469.0
338	A320 (30 rows - 180 seats)	S7	120	2.0m	30	rp-3-groups	normal	713	712.0	0	952.0	4085.0
340	A320 (30 rows - 180 seats)	S7	120	2.0m	30	rp-spread-5-groups	normal	709	709.0	0	505.0	3163.0
339	A320 (30 rows - 180 seats)	S7	120	2.0m	30	rp-spread-4-groups	normal	721	720.0	0	656.0	3605.0
341	A320 (30 rows - 180 seats)	S7	120	2.0m	30	rp-spread-6-groups	normal	709	709.0	0	378.0	2672.0
343	A320 (30 rows - 180 seats)	S7	120	2.0m	30	rp-steep-5-groups	normal	697	697.0	0	474.0	2826.0
342	A320 (30 rows - 180 seats)	S7	120	2.0m	30	rp-steep-4-groups	normal	705	705.0	0	580.0	3446.0
344	A320 (30 rows - 180 seats)	S7	120	2.0m	30	rp-steep-6-groups	normal	697	697.0	0	342.0	2331.0
345	A320 (30 rows - 180 seats)	S7	120	2.0m	30	rp-2-groups	normal	725	725.0	0	1691.0	5743.0
346	A320 (30 rows - 180 seats)	S7	120	2.0m	30	rp-3-groups	normal	721	720.0	0	1032.0	4043.0
347	A320 (30 rows - 180 seats)	S7	120	2.0m	30	rp-spread-4-groups	normal	703	703.0	0	586.0	3666.0
348	A320 (30 rows - 180 seats)	S7	120	2.0m	30	rp-spread-5-groups	normal	711	711.0	0	483.0	3040.0
349	A320 (30 rows - 180 seats)	S7	120	2.0m	30	rp-spread-6-groups	normal	709	710.0	0	483.0	2715.0
350	A320 (30 rows - 180 seats)	S7	120	2.0m	30	rp-steep-4-groups	normal	697	697.0	0	482.0	3574.0
351	A320 (30 rows - 180 seats)	S7	120	2.0m	30	rp-steep-5-groups	normal	705	705.0	0	459.0	2810.0
352	A320 (30 rows - 180 seats)	S7	120	2.0m	30	rp-steep-6-groups	normal	711	711.0	0	424.0	2277.0
353	A320 (30 rows - 180 seats)	S7	120	2.0m	30	rp-2-groups	normal	711	711.0	0	1901.0	5181.0
354	A320 (30 rows - 180 seats)	S7	120	2.0m	30	rp-3-groups	normal	723	722.0	0	1002.0	4275.0
355	A320 (30 rows - 180 seats)	S7	120	2.0m	30	rp-spread-4-groups	normal	709	708.0	0	692.0	3627.0
357	A320 (30 rows - 180 seats)	S7	120	2.0m	30	rp-spread-6-groups	normal	699	700.0	0	351.0	2690.0
358	A320 (30 rows - 180 seats)	S7	120	2.0m	30	rp-steep-4-groups	normal	715	715.0	0	748.0	3388.0
360	A320 (30 rows - 180 seats)	S7	120	2.0m	30	rp-steep-6-groups	normal	707	707.0	0	375.0	2287.0
359	A320 (30 rows - 180 seats)	S7	120	2.0m	30	rp-steep-5-groups	normal	707	707.0	0	417.0	2798.0
356	A320 (30 rows - 180 seats)	S7	120	2.0m	30	rp-spread-5-groups	normal	701	701.0	0	440.0	3015.0
361	A320 (30 rows - 180 seats)	S7	120	2.0m	30	rp-2-groups	normal	735	735.0	0	2023.0	5339.0
362	A320 (30 rows - 180 seats)	S7	120	2.0m	30	rp-3-groups	normal	723	723.0	0	966.0	4153.0
363	A320 (30 rows - 180 seats)	S7	120	2.0m	30	rp-spread-4-groups	normal	709	708.0	0	630.0	3705.0
364	A320 (30 rows - 180 seats)	S7	120	2.0m	30	rp-spread-5-groups	normal	715	714.0	0	453.0	2978.0
366	A320 (30 rows - 180 seats)	S7	120	2.0m	30	rp-steep-4-groups	normal	709	709.0	0	652.0	3472.0
365	A320 (30 rows - 180 seats)	S7	120	2.0m	30	rp-spread-6-groups	normal	701	701.0	0	311.0	2589.0
367	A320 (30 rows - 180 seats)	S7	120	2.0m	30	rp-steep-5-groups	normal	705	705.0	0	482.0	2793.0
368	A320 (30 rows - 180 seats)	S7	120	2.0m	30	rp-steep-6-groups	normal	705	705.0	0	432.0	2339.0
369	A320 (30 rows - 180 seats)	S7	120	2.0m	30	rp-2-groups	normal	727	726.0	0	1621.0	5390.0
370	A320 (30 rows - 180 seats)	S7	120	2.0m	30	rp-3-groups	normal	725	724.0	0	1014.0	4317.0
371	A320 (30 rows - 180 seats)	S7	120	2.0m	30	rp-spread-4-groups	normal	715	715.0	0	622.0	3557.0
373	A320 (30 rows - 180 seats)	S7	120	2.0m	30	rp-spread-6-groups	normal	707	708.0	0	403.0	2555.0
372	A320 (30 rows - 180 seats)	S7	120	2.0m	30	rp-spread-5-groups	normal	715	715.0	0	514.0	3073.0
374	A320 (30 rows - 180 seats)	S7	120	2.0m	30	rp-steep-4-groups	normal	717	716.0	0	696.0	3364.0
375	A320 (30 rows - 180 seats)	S7	120	2.0m	30	rp-steep-5-groups	normal	709	709.0	0	408.0	2676.0
377	A320 (30 rows - 180 seats)	S7	120	2.0m	30	rp-2-groups	normal	733	732.0	0	1719.0	5326.0
378	A320 (30 rows - 180 seats)	S7	120	2.0m	30	rp-3-groups	normal	717	717.0	0	1038.0	4033.0
376	A320 (30 rows - 180 seats)	S7	120	2.0m	30	rp-steep-6-groups	normal	701	701.0	0	349.0	2517.0
379	A320 (30 rows - 180 seats)	S7	120	2.0m	30	rp-spread-4-groups	normal	709	708.0	0	658.0	3615.0
380	A320 (30 rows - 180 seats)	S7	120	2.0m	30	rp-spread-5-groups	normal	705	705.0	0	359.0	3003.0
382	A320 (30 rows - 180 seats)	S7	120	2.0m	30	rp-steep-4-groups	normal	715	715.0	0	650.0	3265.0
381	A320 (30 rows - 180 seats)	S7	120	2.0m	30	rp-spread-6-groups	normal	711	711.0	0	397.0	2718.0
383	A320 (30 rows - 180 seats)	S7	120	2.0m	30	rp-steep-5-groups	normal	715	715.0	0	512.0	2680.0
384	A320 (30 rows - 180 seats)	S7	120	2.0m	30	rp-steep-6-groups	normal	697	697.0	0	316.0	2391.0
385	A320 (30 rows - 180 seats)	S7	120	2.0m	30	rp-2-groups	normal	719	718.0	0	1755.0	5223.0
386	A320 (30 rows - 180 seats)	S7	120	2.0m	30	rp-3-groups	normal	717	717.0	0	878.0	4389.0
387	A320 (30 rows - 180 seats)	S7	120	2.0m	30	rp-spread-4-groups	normal	707	706.0	0	544.0	3653.0
388	A320 (30 rows - 180 seats)	S7	120	2.0m	30	rp-spread-5-groups	normal	697	697.0	0	416.0	2925.0
389	A320 (30 rows - 180 seats)	S7	120	2.0m	30	rp-spread-6-groups	normal	711	711.0	0	385.0	2709.0
390	A320 (30 rows - 180 seats)	S7	120	2.0m	30	rp-steep-4-groups	normal	707	706.0	0	693.0	3392.0
391	A320 (30 rows - 180 seats)	S7	120	2.0m	30	rp-steep-5-groups	normal	707	708.0	0	466.0	2864.0
392	A320 (30 rows - 180 seats)	S7	120	2.0m	30	rp-steep-6-groups	normal	709	709.0	0	373.0	2331.0
393	A320 (30 rows - 180 seats)	S7	120	2.0m	30	rp-2-groups	normal	727	727.0	0	1797.0	5547.0
395	A320 (30 rows - 180 seats)	S7	120	2.0m	30	rp-spread-4-groups	normal	717	717.0	0	658.0	3538.0
394	A320 (30 rows - 180 seats)	S7	120	2.0m	30	rp-3-groups	normal	717	717.0	0	1032.0	4273.0
396	A320 (30 rows - 180 seats)	S7	120	2.0m	30	rp-spread-5-groups	normal	707	707.0	0	524.0	2985.0
397	A320 (30 rows - 180 seats)	S7	120	2.0m	30	rp-spread-6-groups	normal	707	707.0	0	321.0	2553.0
398	A320 (30 rows - 180 seats)	S7	120	2.0m	30	rp-steep-4-groups	normal	711	711.0	0	510.0	3183.0
399	A320 (30 rows - 180 seats)	S7	120	2.0m	30	rp-steep-5-groups	normal	711	711.0	0	505.0	2670.0
400	A320 (30 rows - 180 seats)	S7	120	2.0m	30	rp-steep-6-groups	normal	705	705.0	0	382.0	2395.0
401	A320 (30 rows - 180 seats)	S7	120	2.0m	30	rp-2-groups	normal	721	720.0	0	1853.0	5289.0
402	A320 (30 rows - 180 seats)	S7	120	2.0m	30	rp-3-groups	normal	707	706.0	0	792.0	4025.0
403	A320 (30 rows - 180 seats)	S7	120	2.0m	30	rp-spread-4-groups	normal	707	706.0	0	664.0	3646.0
404	A320 (30 rows - 180 seats)	S7	120	2.0m	30	rp-spread-5-groups	normal	715	715.0	0	526.0	2874.0
405	A320 (30 rows - 180 seats)	S7	120	2.0m	30	rp-spread-6-groups	normal	701	701.0	0	379.0	2610.0
406	A320 (30 rows - 180 seats)	S7	120	2.0m	30	rp-steep-4-groups	normal	711	711.0	0	730.0	3534.0
407	A320 (30 rows - 180 seats)	S7	120	2.0m	30	rp-steep-5-groups	normal	715	715.0	0	541.0	2806.0
408	A320 (30 rows - 180 seats)	S7	120	2.0m	30	rp-steep-6-groups	normal	705	705.0	0	353.0	2341.0
409	A320 (30 rows - 180 seats)	S7	120	2.0m	30	rp-2-groups	normal	731	731.0	0	1826.0	5403.0
410	A320 (30 rows - 180 seats)	S7	120	2.0m	30	rp-3-groups	normal	713	713.0	0	902.0	4163.0
412	A320 (30 rows - 180 seats)	S7	120	2.0m	30	rp-spread-5-groups	normal	701	701.0	0	490.0	3007.0
411	A320 (30 rows - 180 seats)	S7	120	2.0m	30	rp-spread-4-groups	normal	713	712.0	0	648.0	3571.0
413	A320 (30 rows - 180 seats)	S7	120	2.0m	30	rp-spread-6-groups	normal	709	709.0	0	431.0	2616.0
414	A320 (30 rows - 180 seats)	S7	120	2.0m	30	rp-steep-4-groups	normal	713	713.0	0	716.0	3497.0
415	A320 (30 rows - 180 seats)	S7	120	2.0m	30	rp-steep-5-groups	normal	709	709.0	0	448.0	2778.0
416	A320 (30 rows - 180 seats)	S7	120	2.0m	30	rp-steep-6-groups	normal	705	704.0	0	354.0	2333.0
417	A320 (30 rows - 180 seats)	S7	120	2.0m	30	rp-2-groups	normal	741	740.0	0	1605.0	5554.0
418	A320 (30 rows - 180 seats)	S7	120	2.0m	30	rp-3-groups	normal	727	727.0	0	761.0	4201.0
419	A320 (30 rows - 180 seats)	S7	120	2.0m	30	rp-spread-4-groups	normal	703	702.0	0	622.0	3648.0
421	A320 (30 rows - 180 seats)	S7	120	2.0m	30	rp-spread-6-groups	normal	711	711.0	0	339.0	2692.0
422	A320 (30 rows - 180 seats)	S7	120	2.0m	30	rp-steep-4-groups	normal	711	711.0	0	720.0	3331.0
420	A320 (30 rows - 180 seats)	S7	120	2.0m	30	rp-spread-5-groups	normal	701	701.0	0	517.0	3079.0
423	A320 (30 rows - 180 seats)	S7	120	2.0m	30	rp-steep-5-groups	normal	707	707.0	0	562.0	2806.0
424	A320 (30 rows - 180 seats)	S7	120	2.0m	30	rp-steep-6-groups	normal	701	701.0	0	368.0	2247.0
425	A320 (30 rows - 180 seats)	S7	120	2.0m	30	rp-2-groups	normal	737	736.0	0	1603.0	5156.0
426	A320 (30 rows - 180 seats)	S7	120	2.0m	30	rp-3-groups	normal	731	730.0	0	982.0	3949.0
427	A320 (30 rows - 180 seats)	S7	120	2.0m	30	rp-spread-4-groups	normal	717	717.0	0	678.0	3635.0
428	A320 (30 rows - 180 seats)	S7	120	2.0m	30	rp-spread-5-groups	normal	703	703.0	0	441.0	3068.0
429	A320 (30 rows - 180 seats)	S7	120	2.0m	30	rp-spread-6-groups	normal	711	712.0	0	343.0	2654.0
431	A320 (30 rows - 180 seats)	S7	120	2.0m	30	rp-steep-5-groups	normal	713	713.0	0	488.0	2609.0
432	A320 (30 rows - 180 seats)	S7	120	2.0m	30	rp-steep-6-groups	normal	699	699.0	0	334.0	2333.0
433	A320 (30 rows - 180 seats)	S7	120	2.0m	30	rp-2-groups	normal	739	739.0	0	1813.0	5329.0
430	A320 (30 rows - 180 seats)	S7	120	2.0m	30	rp-steep-4-groups	normal	717	717.0	0	636.0	3358.0
434	A320 (30 rows - 180 seats)	S7	120	2.0m	30	rp-3-groups	normal	727	727.0	0	1124.0	4201.0
435	A320 (30 rows - 180 seats)	S7	120	2.0m	30	rp-spread-4-groups	normal	707	706.0	0	632.0	3705.0
438	A320 (30 rows - 180 seats)	S7	120	2.0m	30	rp-steep-4-groups	normal	713	713.0	0	571.0	3466.0
436	A320 (30 rows - 180 seats)	S7	120	2.0m	30	rp-spread-5-groups	normal	707	707.0	0	472.0	3111.0
437	A320 (30 rows - 180 seats)	S7	120	2.0m	30	rp-spread-6-groups	normal	699	699.0	0	401.0	2680.0
439	A320 (30 rows - 180 seats)	S7	120	2.0m	30	rp-steep-5-groups	normal	697	697.0	0	420.0	2768.0
440	A320 (30 rows - 180 seats)	S7	120	2.0m	30	rp-steep-6-groups	normal	705	705.0	0	425.0	2403.0
442	A320 (30 rows - 180 seats)	S7	120	2.0m	30	rp-3-groups	normal	723	723.0	0	1124.0	4115.0
441	A320 (30 rows - 180 seats)	S7	120	2.0m	30	rp-2-groups	normal	723	723.0	0	1889.0	5250.0
443	A320 (30 rows - 180 seats)	S7	120	2.0m	30	rp-spread-4-groups	normal	715	715.0	0	638.0	3627.0
444	A320 (30 rows - 180 seats)	S7	120	2.0m	30	rp-spread-5-groups	normal	711	711.0	0	447.0	3089.0
445	A320 (30 rows - 180 seats)	S7	120	2.0m	30	rp-spread-6-groups	normal	705	705.0	0	312.0	2612.0
447	A320 (30 rows - 180 seats)	S7	120	2.0m	30	rp-steep-5-groups	normal	705	705.0	0	454.0	2752.0
446	A320 (30 rows - 180 seats)	S7	120	2.0m	30	rp-steep-4-groups	normal	719	719.0	0	676.0	3468.0
448	A320 (30 rows - 180 seats)	S7	120	2.0m	30	rp-steep-6-groups	normal	707	706.0	0	364.0	2349.0
449	A320 (30 rows - 180 seats)	S7	120	2.0m	30	rp-2-groups	normal	749	749.0	0	1823.0	5520.0
450	A320 (30 rows - 180 seats)	S7	120	2.0m	30	rp-3-groups	normal	719	719.0	0	1083.0	4081.0
451	A320 (30 rows - 180 seats)	S7	120	2.0m	30	rp-spread-4-groups	normal	709	708.0	0	630.0	3759.0
453	A320 (30 rows - 180 seats)	S7	120	2.0m	30	rp-spread-6-groups	normal	707	707.0	0	463.0	2747.0
452	A320 (30 rows - 180 seats)	S7	120	2.0m	30	rp-spread-5-groups	normal	707	707.0	0	502.0	3016.0
454	A320 (30 rows - 180 seats)	S7	120	2.0m	30	rp-steep-4-groups	normal	713	713.0	0	710.0	3440.0
455	A320 (30 rows - 180 seats)	S7	120	2.0m	30	rp-steep-5-groups	normal	715	715.0	0	432.0	2794.0
456	A320 (30 rows - 180 seats)	S7	120	2.0m	30	rp-steep-6-groups	normal	707	707.0	0	376.0	2377.0
457	A320 (30 rows - 180 seats)	S7	120	2.0m	30	rp-2-groups	normal	739	739.0	0	1573.0	5109.0
458	A320 (30 rows - 180 seats)	S7	120	2.0m	30	rp-3-groups	normal	717	716.0	0	870.0	4063.0
459	A320 (30 rows - 180 seats)	S7	120	2.0m	30	rp-spread-4-groups	normal	705	705.0	0	608.0	3683.0
460	A320 (30 rows - 180 seats)	S7	120	2.0m	30	rp-spread-5-groups	normal	711	711.0	0	521.0	3077.0
461	A320 (30 rows - 180 seats)	S7	120	2.0m	30	rp-spread-6-groups	normal	697	697.0	0	335.0	2531.0
462	A320 (30 rows - 180 seats)	S7	120	2.0m	30	rp-steep-4-groups	normal	707	707.0	0	672.0	3412.0
463	A320 (30 rows - 180 seats)	S7	120	2.0m	30	rp-steep-5-groups	normal	705	705.0	0	403.0	2744.0
464	A320 (30 rows - 180 seats)	S7	120	2.0m	30	rp-steep-6-groups	normal	705	705.0	0	418.0	2349.0
465	A320 (30 rows - 180 seats)	S7	120	2.0m	30	rp-2-groups	normal	701	701.0	0	1477.0	5347.0
467	A320 (30 rows - 180 seats)	S7	120	2.0m	30	rp-spread-4-groups	normal	709	709.0	0	748.0	3605.0
466	A320 (30 rows - 180 seats)	S7	120	2.0m	30	rp-3-groups	normal	723	723.0	0	850.0	4305.0
468	A320 (30 rows - 180 seats)	S7	120	2.0m	30	rp-spread-5-groups	normal	701	701.0	0	496.0	2990.0
469	A320 (30 rows - 180 seats)	S7	120	2.0m	30	rp-spread-6-groups	normal	711	711.0	0	389.0	2680.0
470	A320 (30 rows - 180 seats)	S7	120	2.0m	30	rp-steep-4-groups	normal	721	721.0	0	588.0	3374.0
471	A320 (30 rows - 180 seats)	S7	120	2.0m	30	rp-steep-5-groups	normal	707	707.0	0	530.0	2874.0
472	A320 (30 rows - 180 seats)	S7	120	2.0m	30	rp-steep-6-groups	normal	711	711.0	0	379.0	2465.0
473	A320 (30 rows - 180 seats)	S7	120	2.0m	30	rp-2-groups	normal	735	734.0	0	1855.0	5272.0
474	A320 (30 rows - 180 seats)	S7	120	2.0m	30	rp-3-groups	normal	719	719.0	0	942.0	3977.0
476	A320 (30 rows - 180 seats)	S7	120	2.0m	30	rp-spread-5-groups	normal	709	709.0	0	394.0	3072.0
477	A320 (30 rows - 180 seats)	S7	120	2.0m	30	rp-spread-6-groups	normal	703	703.0	0	354.0	2632.0
475	A320 (30 rows - 180 seats)	S7	120	2.0m	30	rp-spread-4-groups	normal	703	703.0	0	632.0	3515.0
478	A320 (30 rows - 180 seats)	S7	120	2.0m	30	rp-steep-4-groups	normal	699	699.0	0	654.0	3580.0
480	A320 (30 rows - 180 seats)	S7	120	2.0m	30	rp-steep-6-groups	normal	703	703.0	0	378.0	2259.0
479	A320 (30 rows - 180 seats)	S7	120	2.0m	30	rp-steep-5-groups	normal	705	705.0	0	509.0	2710.0
481	A320 (30 rows - 180 seats)	S7	120	2.0m	30	rp-2-groups	normal	739	738.0	0	1313.0	5266.0
482	A320 (30 rows - 180 seats)	S7	120	2.0m	30	rp-3-groups	normal	725	724.0	0	934.0	4009.0
483	A320 (30 rows - 180 seats)	S7	120	2.0m	30	rp-spread-4-groups	normal	707	707.0	0	626.0	3521.0
484	A320 (30 rows - 180 seats)	S7	120	2.0m	30	rp-spread-5-groups	normal	703	703.0	0	486.0	3128.0
486	A320 (30 rows - 180 seats)	S7	120	2.0m	30	rp-steep-4-groups	normal	721	721.0	0	610.0	3502.0
485	A320 (30 rows - 180 seats)	S7	120	2.0m	30	rp-spread-6-groups	normal	703	703.0	0	359.0	2675.0
487	A320 (30 rows - 180 seats)	S7	120	2.0m	30	rp-steep-5-groups	normal	705	705.0	0	534.0	2840.0
489	A320 (30 rows - 180 seats)	S7	120	2.0m	30	rp-2-groups	normal	723	722.0	0	1793.0	5823.0
488	A320 (30 rows - 180 seats)	S7	120	2.0m	30	rp-steep-6-groups	normal	709	709.0	0	412.0	2388.0
490	A320 (30 rows - 180 seats)	S7	120	2.0m	30	rp-3-groups	normal	719	718.0	0	998.0	4315.0
491	A320 (30 rows - 180 seats)	S7	120	2.0m	30	rp-spread-4-groups	normal	717	717.0	0	574.0	3562.0
492	A320 (30 rows - 180 seats)	S7	120	2.0m	30	rp-spread-5-groups	normal	705	704.0	0	496.0	2965.0
493	A320 (30 rows - 180 seats)	S7	120	2.0m	30	rp-spread-6-groups	normal	711	712.0	0	374.0	2744.0
495	A320 (30 rows - 180 seats)	S7	120	2.0m	30	rp-steep-5-groups	normal	701	701.0	0	397.0	2684.0
496	A320 (30 rows - 180 seats)	S7	120	2.0m	30	rp-steep-6-groups	normal	709	709.0	0	303.0	2391.0
497	A320 (30 rows - 180 seats)	S7	120	2.0m	30	rp-2-groups	normal	727	726.0	0	1713.0	5379.0
494	A320 (30 rows - 180 seats)	S7	120	2.0m	30	rp-steep-4-groups	normal	717	717.0	0	786.0	3505.0
498	A320 (30 rows - 180 seats)	S7	120	2.0m	30	rp-3-groups	normal	713	712.0	0	978.0	4159.0
499	A320 (30 rows - 180 seats)	S7	120	2.0m	30	rp-spread-4-groups	normal	717	717.0	0	558.0	3559.0
500	A320 (30 rows - 180 seats)	S7	120	2.0m	30	rp-spread-5-groups	normal	709	708.0	0	491.0	2903.0
501	A320 (30 rows - 180 seats)	S7	120	2.0m	30	rp-spread-6-groups	normal	699	699.0	0	343.0	2696.0
502	A320 (30 rows - 180 seats)	S7	120	2.0m	30	rp-steep-4-groups	normal	715	715.0	0	742.0	3480.0
503	A320 (30 rows - 180 seats)	S7	120	2.0m	30	rp-steep-5-groups	normal	705	705.0	0	404.0	2716.0
504	A320 (30 rows - 180 seats)	S7	120	2.0m	30	rp-steep-6-groups	normal	707	707.0	0	445.0	2441.0
505	A320 (30 rows - 180 seats)	S7	120	2.0m	30	rp-2-groups	normal	731	730.0	0	1919.0	5530.0
506	A320 (30 rows - 180 seats)	S7	120	2.0m	30	rp-3-groups	normal	723	722.0	0	1112.0	4269.0
507	A320 (30 rows - 180 seats)	S7	120	2.0m	30	rp-spread-4-groups	normal	719	718.0	0	752.0	3545.0
508	A320 (30 rows - 180 seats)	S7	120	2.0m	30	rp-spread-5-groups	normal	703	703.0	0	395.0	2969.0
509	A320 (30 rows - 180 seats)	S7	120	2.0m	30	rp-spread-6-groups	normal	709	709.0	0	409.0	2702.0
510	A320 (30 rows - 180 seats)	S7	120	2.0m	30	rp-steep-4-groups	normal	721	721.0	0	681.0	3542.0
511	A320 (30 rows - 180 seats)	S7	120	2.0m	30	rp-steep-5-groups	normal	709	709.0	0	497.0	2824.0
512	A320 (30 rows - 180 seats)	S7	120	2.0m	30	rp-steep-6-groups	normal	705	705.0	0	370.0	2313.0
514	A320 (30 rows - 180 seats)	S7	120	2.0m	30	rp-3-groups	normal	719	718.0	0	974.0	4287.0
513	A320 (30 rows - 180 seats)	S7	120	2.0m	30	rp-2-groups	normal	729	728.0	0	1753.0	5165.0
515	A320 (30 rows - 180 seats)	S7	120	2.0m	30	rp-spread-4-groups	normal	711	711.0	0	694.0	3579.0
516	A320 (30 rows - 180 seats)	S7	120	2.0m	30	rp-spread-5-groups	normal	705	705.0	0	478.0	3033.0
517	A320 (30 rows - 180 seats)	S7	120	2.0m	30	rp-spread-6-groups	normal	711	711.0	0	361.0	2657.0
519	A320 (30 rows - 180 seats)	S7	120	2.0m	30	rp-steep-5-groups	normal	715	716.0	0	492.0	2908.0
518	A320 (30 rows - 180 seats)	S7	120	2.0m	30	rp-steep-4-groups	normal	719	719.0	0	686.0	3366.0
520	A320 (30 rows - 180 seats)	S7	120	2.0m	30	rp-steep-6-groups	normal	711	711.0	0	435.0	2409.0
521	A320 (30 rows - 180 seats)	S7	120	2.0m	30	rp-2-groups	normal	733	732.0	0	1755.0	5274.0
522	A320 (30 rows - 180 seats)	S7	120	2.0m	30	rp-3-groups	normal	715	714.0	0	894.0	4295.0
523	A320 (30 rows - 180 seats)	S7	120	2.0m	30	rp-spread-4-groups	normal	705	705.0	0	546.0	3705.0
524	A320 (30 rows - 180 seats)	S7	120	2.0m	30	rp-spread-5-groups	normal	703	702.0	0	474.0	2942.0
525	A320 (30 rows - 180 seats)	S7	120	2.0m	30	rp-spread-6-groups	normal	699	699.0	0	308.0	2624.0
526	A320 (30 rows - 180 seats)	S7	120	2.0m	30	rp-steep-4-groups	normal	721	721.0	0	730.0	3479.0
527	A320 (30 rows - 180 seats)	S7	120	2.0m	30	rp-steep-5-groups	normal	703	704.0	0	444.0	2782.0
528	A320 (30 rows - 180 seats)	S7	120	2.0m	30	rp-steep-6-groups	normal	699	699.0	0	381.0	2399.0
529	A320 (30 rows - 180 seats)	S7	120	2.0m	30	rp-2-groups	normal	717	717.0	0	1885.0	5368.0
531	A320 (30 rows - 180 seats)	S7	120	2.0m	30	rp-spread-4-groups	normal	715	715.0	0	592.0	3385.0
532	A320 (30 rows - 180 seats)	S7	120	2.0m	30	rp-spread-5-groups	normal	701	701.0	0	560.0	3068.0
530	A320 (30 rows - 180 seats)	S7	120	2.0m	30	rp-3-groups	normal	725	725.0	0	1056.0	3977.0
533	A320 (30 rows - 180 seats)	S7	120	2.0m	30	rp-spread-6-groups	normal	703	704.0	0	415.0	2640.0
534	A320 (30 rows - 180 seats)	S7	120	2.0m	30	rp-steep-4-groups	normal	709	708.0	0	658.0	3390.0
535	A320 (30 rows - 180 seats)	S7	120	2.0m	30	rp-steep-5-groups	normal	715	715.0	0	579.0	2594.0
536	A320 (30 rows - 180 seats)	S7	120	2.0m	30	rp-steep-6-groups	normal	705	705.0	0	346.0	2483.0
537	A320 (30 rows - 180 seats)	S7	120	2.0m	30	rp-2-groups	normal	727	727.0	0	1715.0	5449.0
538	A320 (30 rows - 180 seats)	S7	120	2.0m	30	rp-3-groups	normal	709	708.0	0	926.0	4311.0
539	A320 (30 rows - 180 seats)	S7	120	2.0m	30	rp-spread-4-groups	normal	713	713.0	0	652.0	3692.0
541	A320 (30 rows - 180 seats)	S7	120	2.0m	30	rp-spread-6-groups	normal	701	701.0	0	349.0	2633.0
542	A320 (30 rows - 180 seats)	S7	120	2.0m	30	rp-steep-4-groups	normal	713	713.0	0	718.0	3594.0
540	A320 (30 rows - 180 seats)	S7	120	2.0m	30	rp-spread-5-groups	normal	713	713.0	0	514.0	3025.0
543	A320 (30 rows - 180 seats)	S7	120	2.0m	30	rp-steep-5-groups	normal	711	711.0	0	422.0	2702.0
544	A320 (30 rows - 180 seats)	S7	120	2.0m	30	rp-steep-6-groups	normal	705	705.0	0	416.0	2249.0
545	A320 (30 rows - 180 seats)	S7	120	2.0m	30	rp-2-groups	normal	751	751.0	0	1983.0	5257.0
546	A320 (30 rows - 180 seats)	S7	120	2.0m	30	rp-3-groups	normal	727	727.0	0	1040.0	4361.0
547	A320 (30 rows - 180 seats)	S7	120	2.0m	30	rp-spread-4-groups	normal	709	708.0	0	664.0	3475.0
548	A320 (30 rows - 180 seats)	S7	120	2.0m	30	rp-spread-5-groups	normal	715	715.0	0	481.0	3031.0
549	A320 (30 rows - 180 seats)	S7	120	2.0m	30	rp-spread-6-groups	normal	699	699.0	0	331.0	2625.0
551	A320 (30 rows - 180 seats)	S7	120	2.0m	30	rp-steep-5-groups	normal	707	707.0	0	473.0	2810.0
550	A320 (30 rows - 180 seats)	S7	120	2.0m	30	rp-steep-4-groups	normal	719	719.0	0	616.0	3633.0
552	A320 (30 rows - 180 seats)	S7	120	2.0m	30	rp-steep-6-groups	normal	701	701.0	0	408.0	2367.0
553	A320 (30 rows - 180 seats)	S7	120	2.0m	30	rp-2-groups	normal	729	728.0	0	1551.0	5307.0
554	A320 (30 rows - 180 seats)	S7	120	2.0m	30	rp-3-groups	normal	727	727.0	0	1132.0	4215.0
555	A320 (30 rows - 180 seats)	S7	120	2.0m	30	rp-spread-4-groups	normal	711	710.0	0	680.0	3743.0
556	A320 (30 rows - 180 seats)	S7	120	2.0m	30	rp-spread-5-groups	normal	705	705.0	0	370.0	3043.0
557	A320 (30 rows - 180 seats)	S7	120	2.0m	30	rp-spread-6-groups	normal	701	701.0	0	346.0	2677.0
558	A320 (30 rows - 180 seats)	S7	120	2.0m	30	rp-steep-4-groups	normal	703	703.0	0	714.0	3307.0
561	A320 (30 rows - 180 seats)	S7	120	2.0m	30	rp-2-groups	normal	737	737.0	0	1927.0	5303.0
560	A320 (30 rows - 180 seats)	S7	120	2.0m	30	rp-steep-6-groups	normal	709	709.0	0	350.0	2451.0
559	A320 (30 rows - 180 seats)	S7	120	2.0m	30	rp-steep-5-groups	normal	711	711.0	0	455.0	2768.0
562	A320 (30 rows - 180 seats)	S7	120	2.0m	30	rp-3-groups	normal	721	721.0	0	1082.0	4453.0
563	A320 (30 rows - 180 seats)	S7	120	2.0m	30	rp-spread-4-groups	normal	703	703.0	0	641.0	3508.0
564	A320 (30 rows - 180 seats)	S7	120	2.0m	30	rp-spread-5-groups	normal	699	699.0	0	496.0	3105.0
565	A320 (30 rows - 180 seats)	S7	120	2.0m	30	rp-spread-6-groups	normal	709	710.0	0	351.0	2697.0
566	A320 (30 rows - 180 seats)	S7	120	2.0m	30	rp-steep-4-groups	normal	703	703.0	0	556.0	3580.0
567	A320 (30 rows - 180 seats)	S7	120	2.0m	30	rp-steep-5-groups	normal	715	715.0	0	530.0	2770.0
568	A320 (30 rows - 180 seats)	S7	120	2.0m	30	rp-steep-6-groups	normal	703	703.0	0	355.0	2449.0
569	A320 (30 rows - 180 seats)	S7	120	2.0m	30	rp-2-groups	normal	735	735.0	0	1867.0	5641.0
570	A320 (30 rows - 180 seats)	S7	120	2.0m	30	rp-3-groups	normal	715	715.0	0	910.0	4083.0
571	A320 (30 rows - 180 seats)	S7	120	2.0m	30	rp-spread-4-groups	normal	715	715.0	0	688.0	3684.0
572	A320 (30 rows - 180 seats)	S7	120	2.0m	30	rp-spread-5-groups	normal	707	707.0	0	403.0	3007.0
573	A320 (30 rows - 180 seats)	S7	120	2.0m	30	rp-spread-6-groups	normal	705	705.0	0	486.0	2504.0
574	A320 (30 rows - 180 seats)	S7	120	2.0m	30	rp-steep-4-groups	normal	709	709.0	0	742.0	3226.0
575	A320 (30 rows - 180 seats)	S7	120	2.0m	30	rp-steep-5-groups	normal	713	714.0	0	489.0	2840.0
576	A320 (30 rows - 180 seats)	S7	120	2.0m	30	rp-steep-6-groups	normal	711	711.0	0	415.0	2325.0
578	A320 (30 rows - 180 seats)	S7	120	2.0m	30	rp-3-groups	normal	713	713.0	0	991.0	4114.0
577	A320 (30 rows - 180 seats)	S7	120	2.0m	30	rp-2-groups	normal	725	724.0	0	1741.0	5505.0
579	A320 (30 rows - 180 seats)	S7	120	2.0m	30	rp-spread-4-groups	normal	699	699.0	0	574.0	3643.0
580	A320 (30 rows - 180 seats)	S7	120	2.0m	30	rp-spread-5-groups	normal	707	706.0	0	468.0	3033.0
581	A320 (30 rows - 180 seats)	S7	120	2.0m	30	rp-spread-6-groups	normal	701	701.0	0	403.0	2667.0
582	A320 (30 rows - 180 seats)	S7	120	2.0m	30	rp-steep-4-groups	normal	711	711.0	0	650.0	3370.0
583	A320 (30 rows - 180 seats)	S7	120	2.0m	30	rp-steep-5-groups	normal	709	709.0	0	488.0	2708.0
584	A320 (30 rows - 180 seats)	S7	120	2.0m	30	rp-steep-6-groups	normal	701	701.0	0	356.0	2408.0
585	A320 (30 rows - 180 seats)	S7	120	2.0m	30	rp-2-groups	normal	715	715.0	0	1651.0	5259.0
586	A320 (30 rows - 180 seats)	S7	120	2.0m	30	rp-3-groups	normal	725	724.0	0	865.0	4245.0
587	A320 (30 rows - 180 seats)	S7	120	2.0m	30	rp-spread-4-groups	normal	713	712.0	0	590.0	3578.0
588	A320 (30 rows - 180 seats)	S7	120	2.0m	30	rp-spread-5-groups	normal	713	713.0	0	542.0	3099.0
589	A320 (30 rows - 180 seats)	S7	120	2.0m	30	rp-spread-6-groups	normal	703	703.0	0	375.0	2628.0
590	A320 (30 rows - 180 seats)	S7	120	2.0m	30	rp-steep-4-groups	normal	705	705.0	0	556.0	3232.0
591	A320 (30 rows - 180 seats)	S7	120	2.0m	30	rp-steep-5-groups	normal	703	703.0	0	408.0	2907.0
592	A320 (30 rows - 180 seats)	S7	120	2.0m	30	rp-steep-6-groups	normal	701	701.0	0	305.0	2362.0
593	A320 (30 rows - 180 seats)	S7	120	2.0m	30	rp-2-groups	normal	725	724.0	0	1837.0	5339.0
595	A320 (30 rows - 180 seats)	S7	120	2.0m	30	rp-spread-4-groups	normal	705	704.0	0	518.0	3729.0
596	A320 (30 rows - 180 seats)	S7	120	2.0m	30	rp-spread-5-groups	normal	705	705.0	0	461.0	3104.0
597	A320 (30 rows - 180 seats)	S7	120	2.0m	30	rp-spread-6-groups	normal	701	701.0	0	355.0	2548.0
594	A320 (30 rows - 180 seats)	S7	120	2.0m	30	rp-3-groups	normal	721	721.0	0	1126.0	4273.0
598	A320 (30 rows - 180 seats)	S7	120	2.0m	30	rp-steep-4-groups	normal	719	719.0	0	600.0	3616.0
599	A320 (30 rows - 180 seats)	S7	120	2.0m	30	rp-steep-5-groups	normal	707	707.0	0	481.0	2742.0
600	A320 (30 rows - 180 seats)	S7	120	2.0m	30	rp-steep-6-groups	normal	703	703.0	0	353.0	2445.0
601	A320 (30 rows - 180 seats)	S7	120	2.0m	30	rp-2-groups	normal	733	733.0	0	1915.0	5195.0
602	A320 (30 rows - 180 seats)	S7	120	2.0m	30	rp-3-groups	normal	723	722.0	0	1074.0	4051.0
603	A320 (30 rows - 180 seats)	S7	120	2.0m	30	rp-spread-4-groups	normal	719	719.0	0	688.0	3665.0
604	A320 (30 rows - 180 seats)	S7	120	2.0m	30	rp-spread-5-groups	normal	703	703.0	0	473.0	2929.0
606	A320 (30 rows - 180 seats)	S7	120	2.0m	30	rp-steep-4-groups	normal	701	701.0	0	718.0	3424.0
607	A320 (30 rows - 180 seats)	S7	120	2.0m	30	rp-steep-5-groups	normal	709	709.0	0	493.0	2880.0
605	A320 (30 rows - 180 seats)	S7	120	2.0m	30	rp-spread-6-groups	normal	699	699.0	0	355.0	2640.0
608	A320 (30 rows - 180 seats)	S7	120	2.0m	30	rp-steep-6-groups	normal	705	705.0	0	392.0	2396.0
609	A320 (30 rows - 180 seats)	S7	120	2.0m	30	rp-2-groups	normal	733	732.0	0	1851.0	5583.0
610	A320 (30 rows - 180 seats)	S7	120	2.0m	30	rp-3-groups	normal	727	727.0	0	950.0	4161.0
611	A320 (30 rows - 180 seats)	S7	120	2.0m	30	rp-spread-4-groups	normal	721	720.0	0	660.0	3721.0
612	A320 (30 rows - 180 seats)	S7	120	2.0m	30	rp-spread-5-groups	normal	713	713.0	0	502.0	2962.0
613	A320 (30 rows - 180 seats)	S7	120	2.0m	30	rp-spread-6-groups	normal	707	707.0	0	425.0	2698.0
614	A320 (30 rows - 180 seats)	S7	120	2.0m	30	rp-steep-4-groups	normal	711	710.0	0	582.0	3426.0
615	A320 (30 rows - 180 seats)	S7	120	2.0m	30	rp-steep-5-groups	normal	709	709.0	0	482.0	2670.0
616	A320 (30 rows - 180 seats)	S7	120	2.0m	30	rp-steep-6-groups	normal	709	709.0	0	294.0	2317.0
617	A320 (30 rows - 180 seats)	S7	120	2.0m	30	rp-2-groups	normal	745	745.0	0	1969.0	5263.0
618	A320 (30 rows - 180 seats)	S7	120	2.0m	30	rp-3-groups	normal	717	717.0	0	1081.0	4433.0
619	A320 (30 rows - 180 seats)	S7	120	2.0m	30	rp-spread-4-groups	normal	713	712.0	0	616.0	3733.0
620	A320 (30 rows - 180 seats)	S7	120	2.0m	30	rp-spread-5-groups	normal	701	701.0	0	427.0	3037.0
621	A320 (30 rows - 180 seats)	S7	120	2.0m	30	rp-spread-6-groups	normal	703	704.0	0	359.0	2644.0
622	A320 (30 rows - 180 seats)	S7	120	2.0m	30	rp-steep-4-groups	normal	713	713.0	0	714.0	3434.0
624	A320 (30 rows - 180 seats)	S7	120	2.0m	30	rp-steep-6-groups	normal	699	699.0	0	373.0	2394.0
625	A320 (30 rows - 180 seats)	S7	120	2.0m	30	rp-2-groups	normal	727	726.0	0	1559.0	5489.0
623	A320 (30 rows - 180 seats)	S7	120	2.0m	30	rp-steep-5-groups	normal	707	707.0	0	528.0	2686.0
627	A320 (30 rows - 180 seats)	S7	120	2.0m	30	rp-spread-4-groups	normal	711	710.0	0	640.0	3645.0
626	A320 (30 rows - 180 seats)	S7	120	2.0m	30	rp-3-groups	normal	717	717.0	0	964.0	4067.0
628	A320 (30 rows - 180 seats)	S7	120	2.0m	30	rp-spread-5-groups	normal	705	705.0	0	488.0	3103.0
629	A320 (30 rows - 180 seats)	S7	120	2.0m	30	rp-spread-6-groups	normal	709	710.0	0	375.0	2594.0
630	A320 (30 rows - 180 seats)	S7	120	2.0m	30	rp-steep-4-groups	normal	707	706.0	0	620.0	3324.0
631	A320 (30 rows - 180 seats)	S7	120	2.0m	30	rp-steep-5-groups	normal	699	699.0	0	452.0	2848.0
632	A320 (30 rows - 180 seats)	S7	120	2.0m	30	rp-steep-6-groups	normal	709	709.0	0	489.0	2432.0
633	A320 (30 rows - 180 seats)	S7	120	2.0m	30	rp-2-groups	normal	733	732.0	0	1647.0	5401.0
635	A320 (30 rows - 180 seats)	S7	120	2.0m	30	rp-spread-4-groups	normal	721	721.0	0	520.0	3665.0
634	A320 (30 rows - 180 seats)	S7	120	2.0m	30	rp-3-groups	normal	705	704.0	0	926.0	4237.0
636	A320 (30 rows - 180 seats)	S7	120	2.0m	30	rp-spread-5-groups	normal	709	709.0	0	516.0	3075.0
638	A320 (30 rows - 180 seats)	S7	120	2.0m	30	rp-steep-4-groups	normal	707	707.0	0	736.0	3406.0
637	A320 (30 rows - 180 seats)	S7	120	2.0m	30	rp-spread-6-groups	normal	699	699.0	0	331.0	2618.0
640	A320 (30 rows - 180 seats)	S7	120	2.0m	30	rp-steep-6-groups	normal	697	697.0	0	340.0	2373.0
639	A320 (30 rows - 180 seats)	S7	120	2.0m	30	rp-steep-5-groups	normal	707	707.0	0	457.0	2844.0
643	A320 (30 rows - 180 seats)	S7	120	2.0m	30	rp-spread-4-groups	normal	717	716.0	0	588.0	3719.0
642	A320 (30 rows - 180 seats)	S7	120	2.0m	30	rp-3-groups	normal	715	715.0	0	1120.0	4129.0
644	A320 (30 rows - 180 seats)	S7	120	2.0m	30	rp-spread-5-groups	normal	705	705.0	0	485.0	3047.0
641	A320 (30 rows - 180 seats)	S7	120	2.0m	30	rp-2-groups	normal	733	733.0	0	1469.0	5126.0
645	A320 (30 rows - 180 seats)	S7	120	2.0m	30	rp-spread-6-groups	normal	707	707.0	0	399.0	2732.0
646	A320 (30 rows - 180 seats)	S7	120	2.0m	30	rp-steep-4-groups	normal	721	721.0	0	745.0	3432.0
647	A320 (30 rows - 180 seats)	S7	120	2.0m	30	rp-steep-5-groups	normal	703	703.0	0	445.0	2842.0
648	A320 (30 rows - 180 seats)	S7	120	2.0m	30	rp-steep-6-groups	normal	707	707.0	0	362.0	2357.0
649	A320 (30 rows - 180 seats)	S7	120	2.0m	30	rp-2-groups	normal	711	710.0	0	1667.0	5647.0
650	A320 (30 rows - 180 seats)	S7	120	2.0m	30	rp-3-groups	normal	721	721.0	0	1134.0	4115.0
651	A320 (30 rows - 180 seats)	S7	120	2.0m	30	rp-spread-4-groups	normal	719	718.0	0	612.0	3600.0
653	A320 (30 rows - 180 seats)	S7	120	2.0m	30	rp-spread-6-groups	normal	703	704.0	0	369.0	2587.0
654	A320 (30 rows - 180 seats)	S7	120	2.0m	30	rp-steep-4-groups	normal	719	719.0	0	592.0	3514.0
652	A320 (30 rows - 180 seats)	S7	120	2.0m	30	rp-spread-5-groups	normal	709	709.0	0	460.0	3135.0
655	A320 (30 rows - 180 seats)	S7	120	2.0m	30	rp-steep-5-groups	normal	715	715.0	0	442.0	2698.0
656	A320 (30 rows - 180 seats)	S7	120	2.0m	30	rp-steep-6-groups	normal	709	709.0	0	316.0	2355.0
657	A320 (30 rows - 180 seats)	S7	120	2.0m	30	rp-2-groups	normal	743	742.0	0	1687.0	5235.0
658	A320 (30 rows - 180 seats)	S7	120	2.0m	30	rp-3-groups	normal	717	716.0	0	940.0	4177.0
659	A320 (30 rows - 180 seats)	S7	120	2.0m	30	rp-spread-4-groups	normal	719	718.0	0	534.0	3775.0
660	A320 (30 rows - 180 seats)	S7	120	2.0m	30	rp-spread-5-groups	normal	711	711.0	0	498.0	3002.0
661	A320 (30 rows - 180 seats)	S7	120	2.0m	30	rp-spread-6-groups	normal	709	709.0	0	361.0	2722.0
662	A320 (30 rows - 180 seats)	S7	120	2.0m	30	rp-steep-4-groups	normal	721	721.0	0	658.0	3266.0
663	A320 (30 rows - 180 seats)	S7	120	2.0m	30	rp-steep-5-groups	normal	705	705.0	0	461.0	2642.0
664	A320 (30 rows - 180 seats)	S7	120	2.0m	30	rp-steep-6-groups	normal	701	701.0	0	300.0	2373.0
665	A320 (30 rows - 180 seats)	S7	120	2.0m	30	rp-2-groups	normal	749	749.0	0	1819.0	5379.0
666	A320 (30 rows - 180 seats)	S7	120	2.0m	30	rp-3-groups	normal	713	713.0	0	916.0	4269.0
667	A320 (30 rows - 180 seats)	S7	120	2.0m	30	rp-spread-4-groups	normal	713	712.0	0	612.0	3885.0
668	A320 (30 rows - 180 seats)	S7	120	2.0m	30	rp-spread-5-groups	normal	703	702.0	0	494.0	3040.0
669	A320 (30 rows - 180 seats)	S7	120	2.0m	30	rp-spread-6-groups	normal	707	707.0	0	405.0	2687.0
671	A320 (30 rows - 180 seats)	S7	120	2.0m	30	rp-steep-5-groups	normal	697	697.0	0	431.0	2634.0
670	A320 (30 rows - 180 seats)	S7	120	2.0m	30	rp-steep-4-groups	normal	707	706.0	0	582.0	3518.0
672	A320 (30 rows - 180 seats)	S7	120	2.0m	30	rp-steep-6-groups	normal	711	711.0	0	405.0	2417.0
673	A320 (30 rows - 180 seats)	S7	120	2.0m	30	rp-2-groups	normal	729	729.0	0	1875.0	5584.0
674	A320 (30 rows - 180 seats)	S7	120	2.0m	30	rp-3-groups	normal	727	726.0	0	956.0	4095.0
676	A320 (30 rows - 180 seats)	S7	120	2.0m	30	rp-spread-5-groups	normal	705	705.0	0	452.0	2961.0
675	A320 (30 rows - 180 seats)	S7	120	2.0m	30	rp-spread-4-groups	normal	703	703.0	0	616.0	3535.0
677	A320 (30 rows - 180 seats)	S7	120	2.0m	30	rp-spread-6-groups	normal	707	707.0	0	413.0	2585.0
678	A320 (30 rows - 180 seats)	S7	120	2.0m	30	rp-steep-4-groups	normal	697	697.0	0	614.0	3418.0
680	A320 (30 rows - 180 seats)	S7	120	2.0m	30	rp-steep-6-groups	normal	697	697.0	0	351.0	2317.0
679	A320 (30 rows - 180 seats)	S7	120	2.0m	30	rp-steep-5-groups	normal	709	709.0	0	452.0	2668.0
681	A320 (30 rows - 180 seats)	S7	120	2.0m	30	rp-2-groups	normal	727	726.0	0	1825.0	5413.0
682	A320 (30 rows - 180 seats)	S7	120	2.0m	30	rp-3-groups	normal	711	711.0	0	1036.0	4033.0
683	A320 (30 rows - 180 seats)	S7	120	2.0m	30	rp-spread-4-groups	normal	713	712.0	0	652.0	3609.0
684	A320 (30 rows - 180 seats)	S7	120	2.0m	30	rp-spread-5-groups	normal	701	701.0	0	488.0	3138.0
685	A320 (30 rows - 180 seats)	S7	120	2.0m	30	rp-spread-6-groups	normal	703	703.0	0	357.0	2598.0
686	A320 (30 rows - 180 seats)	S7	120	2.0m	30	rp-steep-4-groups	normal	705	705.0	0	430.0	3442.0
687	A320 (30 rows - 180 seats)	S7	120	2.0m	30	rp-steep-5-groups	normal	701	701.0	0	447.0	2746.0
689	A320 (30 rows - 180 seats)	S7	120	2.0m	30	rp-2-groups	normal	745	745.0	0	1783.0	5457.0
690	A320 (30 rows - 180 seats)	S7	120	2.0m	30	rp-3-groups	normal	725	724.0	0	876.0	4237.0
691	A320 (30 rows - 180 seats)	S7	120	2.0m	30	rp-spread-4-groups	normal	717	717.0	0	680.0	3560.0
688	A320 (30 rows - 180 seats)	S7	120	2.0m	30	rp-steep-6-groups	normal	707	707.0	0	312.0	2445.0
692	A320 (30 rows - 180 seats)	S7	120	2.0m	30	rp-spread-5-groups	normal	709	709.0	0	385.0	3019.0
693	A320 (30 rows - 180 seats)	S7	120	2.0m	30	rp-spread-6-groups	normal	705	706.0	0	309.0	2645.0
694	A320 (30 rows - 180 seats)	S7	120	2.0m	30	rp-steep-4-groups	normal	707	707.0	0	710.0	3484.0
695	A320 (30 rows - 180 seats)	S7	120	2.0m	30	rp-steep-5-groups	normal	709	709.0	0	434.0	2786.0
696	A320 (30 rows - 180 seats)	S7	120	2.0m	30	rp-steep-6-groups	normal	703	703.0	0	419.0	2461.0
698	A320 (30 rows - 180 seats)	S7	120	2.0m	30	rp-3-groups	normal	709	709.0	0	1238.0	4247.0
697	A320 (30 rows - 180 seats)	S7	120	2.0m	30	rp-2-groups	normal	749	748.0	0	1619.0	5459.0
700	A320 (30 rows - 180 seats)	S7	120	2.0m	30	rp-spread-5-groups	normal	705	705.0	0	377.0	3045.0
701	A320 (30 rows - 180 seats)	S7	120	2.0m	30	rp-spread-6-groups	normal	703	704.0	0	385.0	2662.0
699	A320 (30 rows - 180 seats)	S7	120	2.0m	30	rp-spread-4-groups	normal	717	717.0	0	700.0	3797.0
702	A320 (30 rows - 180 seats)	S7	120	2.0m	30	rp-steep-4-groups	normal	711	711.0	0	525.0	3385.0
703	A320 (30 rows - 180 seats)	S7	120	2.0m	30	rp-steep-5-groups	normal	703	703.0	0	455.0	2760.0
704	A320 (30 rows - 180 seats)	S7	120	2.0m	30	rp-steep-6-groups	normal	711	711.0	0	349.0	2353.0
705	A320 (30 rows - 180 seats)	S7	120	2.0m	30	rp-2-groups	normal	737	737.0	0	1817.0	5265.0
706	A320 (30 rows - 180 seats)	S7	120	2.0m	30	rp-3-groups	normal	721	720.0	0	950.0	4445.0
707	A320 (30 rows - 180 seats)	S7	120	2.0m	30	rp-spread-4-groups	normal	713	713.0	0	616.0	3745.0
708	A320 (30 rows - 180 seats)	S7	120	2.0m	30	rp-spread-5-groups	normal	703	703.0	0	381.0	2933.0
709	A320 (30 rows - 180 seats)	S7	120	2.0m	30	rp-spread-6-groups	normal	697	697.0	0	335.0	2687.0
710	A320 (30 rows - 180 seats)	S7	120	2.0m	30	rp-steep-4-groups	normal	711	710.0	0	730.0	3400.0
711	A320 (30 rows - 180 seats)	S7	120	2.0m	30	rp-steep-5-groups	normal	709	709.0	0	410.0	2822.0
713	A320 (30 rows - 180 seats)	S7	120	2.0m	30	rp-2-groups	normal	737	736.0	0	1691.0	5335.0
712	A320 (30 rows - 180 seats)	S7	120	2.0m	30	rp-steep-6-groups	normal	707	707.0	0	330.0	2462.0
714	A320 (30 rows - 180 seats)	S7	120	2.0m	30	rp-3-groups	normal	723	722.0	0	1032.0	4101.0
715	A320 (30 rows - 180 seats)	S7	120	2.0m	30	rp-spread-4-groups	normal	711	710.0	0	618.0	3673.0
716	A320 (30 rows - 180 seats)	S7	120	2.0m	30	rp-spread-5-groups	normal	711	711.0	0	510.0	2971.0
717	A320 (30 rows - 180 seats)	S7	120	2.0m	30	rp-spread-6-groups	normal	705	705.0	0	407.0	2744.0
718	A320 (30 rows - 180 seats)	S7	120	2.0m	30	rp-steep-4-groups	normal	703	703.0	0	648.0	3278.0
719	A320 (30 rows - 180 seats)	S7	120	2.0m	30	rp-steep-5-groups	normal	701	701.0	0	512.0	2610.0
720	A320 (30 rows - 180 seats)	S7	120	2.0m	30	rp-steep-6-groups	normal	705	705.0	0	324.0	2427.0
721	A320 (30 rows - 180 seats)	S7	120	2.0m	30	rp-2-groups	normal	733	733.0	0	1803.0	5429.0
722	A320 (30 rows - 180 seats)	S7	120	2.0m	30	rp-3-groups	normal	727	727.0	0	996.0	4379.0
723	A320 (30 rows - 180 seats)	S7	120	2.0m	30	rp-spread-4-groups	normal	715	715.0	0	660.0	3775.0
724	A320 (30 rows - 180 seats)	S7	120	2.0m	30	rp-spread-5-groups	normal	715	715.0	0	494.0	3043.0
726	A320 (30 rows - 180 seats)	S7	120	2.0m	30	rp-steep-4-groups	normal	709	709.0	0	670.0	3487.0
725	A320 (30 rows - 180 seats)	S7	120	2.0m	30	rp-spread-6-groups	normal	709	709.0	0	305.0	2685.0
727	A320 (30 rows - 180 seats)	S7	120	2.0m	30	rp-steep-5-groups	normal	707	707.0	0	452.0	2742.0
728	A320 (30 rows - 180 seats)	S7	120	2.0m	30	rp-steep-6-groups	normal	705	705.0	0	307.0	2438.0
729	A320 (30 rows - 180 seats)	S7	120	2.0m	30	rp-2-groups	normal	733	733.0	0	1679.0	5415.0
730	A320 (30 rows - 180 seats)	S7	120	2.0m	30	rp-3-groups	normal	713	712.0	0	954.0	4175.0
731	A320 (30 rows - 180 seats)	S7	120	2.0m	30	rp-spread-4-groups	normal	711	710.0	0	598.0	3561.0
732	A320 (30 rows - 180 seats)	S7	120	2.0m	30	rp-spread-5-groups	normal	703	703.0	0	472.0	2987.0
733	A320 (30 rows - 180 seats)	S7	120	2.0m	30	rp-spread-6-groups	normal	697	698.0	0	331.0	2597.0
736	A320 (30 rows - 180 seats)	S7	120	2.0m	30	rp-steep-6-groups	normal	703	703.0	0	449.0	2461.0
737	A320 (30 rows - 180 seats)	S7	120	2.0m	30	rp-2-groups	normal	747	746.0	0	1885.0	5164.0
735	A320 (30 rows - 180 seats)	S7	120	2.0m	30	rp-steep-5-groups	normal	705	705.0	0	448.0	2814.0
734	A320 (30 rows - 180 seats)	S7	120	2.0m	30	rp-steep-4-groups	normal	713	713.0	0	766.0	3290.0
738	A320 (30 rows - 180 seats)	S7	120	2.0m	30	rp-3-groups	normal	729	729.0	0	946.0	4027.0
739	A320 (30 rows - 180 seats)	S7	120	2.0m	30	rp-spread-4-groups	normal	711	711.0	0	672.0	3651.0
740	A320 (30 rows - 180 seats)	S7	120	2.0m	30	rp-spread-5-groups	normal	705	705.0	0	478.0	3151.0
741	A320 (30 rows - 180 seats)	S7	120	2.0m	30	rp-spread-6-groups	normal	705	705.0	0	351.0	2610.0
742	A320 (30 rows - 180 seats)	S7	120	2.0m	30	rp-steep-4-groups	normal	709	709.0	0	692.0	3294.0
743	A320 (30 rows - 180 seats)	S7	120	2.0m	30	rp-steep-5-groups	normal	713	713.0	0	474.0	2831.0
746	A320 (30 rows - 180 seats)	S7	120	2.0m	30	rp-3-groups	normal	713	712.0	0	870.0	4005.0
744	A320 (30 rows - 180 seats)	S7	120	2.0m	30	rp-steep-6-groups	normal	697	697.0	0	363.0	2271.0
747	A320 (30 rows - 180 seats)	S7	120	2.0m	30	rp-spread-4-groups	normal	713	713.0	0	652.0	3411.0
748	A320 (30 rows - 180 seats)	S7	120	2.0m	30	rp-spread-5-groups	normal	713	713.0	0	460.0	3091.0
745	A320 (30 rows - 180 seats)	S7	120	2.0m	30	rp-2-groups	normal	733	732.0	0	1869.0	5543.0
749	A320 (30 rows - 180 seats)	S7	120	2.0m	30	rp-spread-6-groups	normal	701	702.0	0	387.0	2706.0
750	A320 (30 rows - 180 seats)	S7	120	2.0m	30	rp-steep-4-groups	normal	713	713.0	0	614.0	3510.0
751	A320 (30 rows - 180 seats)	S7	120	2.0m	30	rp-steep-5-groups	normal	709	709.0	0	467.0	2816.0
752	A320 (30 rows - 180 seats)	S7	120	2.0m	30	rp-steep-6-groups	normal	705	705.0	0	426.0	2370.0
753	A320 (30 rows - 180 seats)	S7	120	2.0m	30	rp-2-groups	normal	731	730.0	0	2123.0	5441.0
754	A320 (30 rows - 180 seats)	S7	120	2.0m	30	rp-3-groups	normal	723	722.0	0	1026.0	4135.0
755	A320 (30 rows - 180 seats)	S7	120	2.0m	30	rp-spread-4-groups	normal	705	705.0	0	662.0	3688.0
756	A320 (30 rows - 180 seats)	S7	120	2.0m	30	rp-spread-5-groups	normal	701	700.0	0	453.0	3007.0
757	A320 (30 rows - 180 seats)	S7	120	2.0m	30	rp-spread-6-groups	normal	709	710.0	0	395.0	2677.0
758	A320 (30 rows - 180 seats)	S7	120	2.0m	30	rp-steep-4-groups	normal	711	711.0	0	626.0	3418.0
759	A320 (30 rows - 180 seats)	S7	120	2.0m	30	rp-steep-5-groups	normal	713	713.0	0	498.0	2854.0
760	A320 (30 rows - 180 seats)	S7	120	2.0m	30	rp-steep-6-groups	normal	709	709.0	0	398.0	2371.0
761	A320 (30 rows - 180 seats)	S7	120	2.0m	30	rp-2-groups	normal	717	716.0	0	1659.0	5411.0
762	A320 (30 rows - 180 seats)	S7	120	2.0m	30	rp-3-groups	normal	721	721.0	0	1048.0	4211.0
763	A320 (30 rows - 180 seats)	S7	120	2.0m	30	rp-spread-4-groups	normal	717	716.0	0	684.0	3393.0
765	A320 (30 rows - 180 seats)	S7	120	2.0m	30	rp-spread-6-groups	normal	709	709.0	0	444.0	2720.0
764	A320 (30 rows - 180 seats)	S7	120	2.0m	30	rp-spread-5-groups	normal	701	701.0	0	422.0	3024.0
766	A320 (30 rows - 180 seats)	S7	120	2.0m	30	rp-steep-4-groups	normal	719	719.0	0	502.0	3382.0
767	A320 (30 rows - 180 seats)	S7	120	2.0m	30	rp-steep-5-groups	normal	715	715.0	0	516.0	2814.0
768	A320 (30 rows - 180 seats)	S7	120	2.0m	30	rp-steep-6-groups	normal	711	711.0	0	353.0	2211.0
769	A320 (30 rows - 180 seats)	S7	120	2.0m	30	rp-2-groups	normal	745	745.0	0	1429.0	5338.0
770	A320 (30 rows - 180 seats)	S7	120	2.0m	30	rp-3-groups	normal	727	727.0	0	974.0	3977.0
771	A320 (30 rows - 180 seats)	S7	120	2.0m	30	rp-spread-4-groups	normal	721	720.0	0	550.0	3578.0
772	A320 (30 rows - 180 seats)	S7	120	2.0m	30	rp-spread-5-groups	normal	703	703.0	0	461.0	3071.0
774	A320 (30 rows - 180 seats)	S7	120	2.0m	30	rp-steep-4-groups	normal	719	719.0	0	668.0	3450.0
775	A320 (30 rows - 180 seats)	S7	120	2.0m	30	rp-steep-5-groups	normal	705	705.0	0	454.0	2748.0
773	A320 (30 rows - 180 seats)	S7	120	2.0m	30	rp-spread-6-groups	normal	707	707.0	0	433.0	2650.0
777	A320 (30 rows - 180 seats)	S7	120	2.0m	30	rp-2-groups	normal	737	737.0	0	1933.0	5165.0
776	A320 (30 rows - 180 seats)	S7	120	2.0m	30	rp-steep-6-groups	normal	701	701.0	0	316.0	2409.0
778	A320 (30 rows - 180 seats)	S7	120	2.0m	30	rp-3-groups	normal	719	718.0	0	983.0	4123.0
779	A320 (30 rows - 180 seats)	S7	120	2.0m	30	rp-spread-4-groups	normal	703	703.0	0	622.0	3555.0
780	A320 (30 rows - 180 seats)	S7	120	2.0m	30	rp-spread-5-groups	normal	709	709.0	0	449.0	2943.0
781	A320 (30 rows - 180 seats)	S7	120	2.0m	30	rp-spread-6-groups	normal	705	705.0	0	363.0	2604.0
782	A320 (30 rows - 180 seats)	S7	120	2.0m	30	rp-steep-4-groups	normal	703	703.0	0	627.0	3328.0
785	A320 (30 rows - 180 seats)	S7	120	2.0m	30	rp-2-groups	normal	737	736.0	0	1647.0	5438.0
786	A320 (30 rows - 180 seats)	S7	120	2.0m	30	rp-3-groups	normal	711	710.0	0	856.0	4153.0
784	A320 (30 rows - 180 seats)	S7	120	2.0m	30	rp-steep-6-groups	normal	701	701.0	0	391.0	2523.0
783	A320 (30 rows - 180 seats)	S7	120	2.0m	30	rp-steep-5-groups	normal	697	697.0	0	402.0	2730.0
787	A320 (30 rows - 180 seats)	S7	120	2.0m	30	rp-spread-4-groups	normal	715	714.0	0	678.0	3687.0
788	A320 (30 rows - 180 seats)	S7	120	2.0m	30	rp-spread-5-groups	normal	707	707.0	0	555.0	3098.0
789	A320 (30 rows - 180 seats)	S7	120	2.0m	30	rp-spread-6-groups	normal	699	699.0	0	325.0	2693.0
790	A320 (30 rows - 180 seats)	S7	120	2.0m	30	rp-steep-4-groups	normal	697	697.0	0	598.0	3373.0
791	A320 (30 rows - 180 seats)	S7	120	2.0m	30	rp-steep-5-groups	normal	703	703.0	0	466.0	2660.0
792	A320 (30 rows - 180 seats)	S7	120	2.0m	30	rp-steep-6-groups	normal	703	703.0	0	321.0	2227.0
793	A320 (30 rows - 180 seats)	S7	120	2.0m	30	rp-2-groups	normal	733	732.0	0	1759.0	5169.0
794	A320 (30 rows - 180 seats)	S7	120	2.0m	30	rp-3-groups	normal	709	708.0	0	934.0	4209.0
795	A320 (30 rows - 180 seats)	S7	120	2.0m	30	rp-spread-4-groups	normal	721	720.0	0	754.0	3654.0
796	A320 (30 rows - 180 seats)	S7	120	2.0m	30	rp-spread-5-groups	normal	703	703.0	0	444.0	3097.0
797	A320 (30 rows - 180 seats)	S7	120	2.0m	30	rp-spread-6-groups	normal	703	703.0	0	405.0	2741.0
798	A320 (30 rows - 180 seats)	S7	120	2.0m	30	rp-steep-4-groups	normal	707	706.0	0	690.0	3480.0
799	A320 (30 rows - 180 seats)	S7	120	2.0m	30	rp-steep-5-groups	normal	709	709.0	0	507.0	2694.0
800	A320 (30 rows - 180 seats)	S7	120	2.0m	30	rp-steep-6-groups	normal	697	696.0	0	362.0	2390.0
801	A320 (30 rows - 180 seats)	S7	120	2.0m	30	rp-2-groups	normal	715	714.0	0	1461.0	5570.0
803	A320 (30 rows - 180 seats)	S7	120	2.0m	30	rp-spread-4-groups	normal	719	718.0	0	780.0	3637.0
802	A320 (30 rows - 180 seats)	S7	120	2.0m	30	rp-3-groups	normal	711	710.0	0	802.0	4171.0
805	A320 (30 rows - 180 seats)	S7	120	2.0m	30	rp-spread-6-groups	normal	711	711.0	0	360.0	2714.0
804	A320 (30 rows - 180 seats)	S7	120	2.0m	30	rp-spread-5-groups	normal	705	705.0	0	479.0	2909.0
806	A320 (30 rows - 180 seats)	S7	120	2.0m	30	rp-steep-4-groups	normal	711	711.0	0	694.0	3422.0
807	A320 (30 rows - 180 seats)	S7	120	2.0m	30	rp-steep-5-groups	normal	701	701.0	0	445.0	2886.0
808	A320 (30 rows - 180 seats)	S7	120	2.0m	30	rp-steep-6-groups	normal	699	699.0	0	398.0	2423.0
809	A320 (30 rows - 180 seats)	S7	120	2.0m	30	rp-2-groups	normal	727	726.0	0	1695.0	5506.0
810	A320 (30 rows - 180 seats)	S7	120	2.0m	30	rp-3-groups	normal	721	720.0	0	1028.0	4307.0
812	A320 (30 rows - 180 seats)	S7	120	2.0m	30	rp-spread-5-groups	normal	701	701.0	0	460.0	3002.0
813	A320 (30 rows - 180 seats)	S7	120	2.0m	30	rp-spread-6-groups	normal	709	709.0	0	425.0	2595.0
814	A320 (30 rows - 180 seats)	S7	120	2.0m	30	rp-steep-4-groups	normal	717	717.0	0	694.0	3382.0
811	A320 (30 rows - 180 seats)	S7	120	2.0m	30	rp-spread-4-groups	normal	719	718.0	0	642.0	3673.0
815	A320 (30 rows - 180 seats)	S7	120	2.0m	30	rp-steep-5-groups	normal	707	707.0	0	447.0	2802.0
816	A320 (30 rows - 180 seats)	S7	120	2.0m	30	rp-steep-6-groups	normal	701	701.0	0	356.0	2463.0
817	A320 (30 rows - 180 seats)	S7	120	2.0m	30	rp-2-groups	normal	735	735.0	0	1779.0	5332.0
818	A320 (30 rows - 180 seats)	S7	120	2.0m	30	rp-3-groups	normal	703	702.0	0	880.0	4289.0
819	A320 (30 rows - 180 seats)	S7	120	2.0m	30	rp-spread-4-groups	normal	713	713.0	0	676.0	3607.0
820	A320 (30 rows - 180 seats)	S7	120	2.0m	30	rp-spread-5-groups	normal	713	713.0	0	494.0	3188.0
821	A320 (30 rows - 180 seats)	S7	120	2.0m	30	rp-spread-6-groups	normal	709	710.0	0	425.0	2678.0
822	A320 (30 rows - 180 seats)	S7	120	2.0m	30	rp-steep-4-groups	normal	697	697.0	0	554.0	3336.0
823	A320 (30 rows - 180 seats)	S7	120	2.0m	30	rp-steep-5-groups	normal	709	709.0	0	418.0	2836.0
824	A320 (30 rows - 180 seats)	S7	120	2.0m	30	rp-steep-6-groups	normal	705	704.0	0	331.0	2301.0
825	A320 (30 rows - 180 seats)	S7	120	2.0m	30	rp-2-groups	normal	739	738.0	0	1687.0	5482.0
826	A320 (30 rows - 180 seats)	S7	120	2.0m	30	rp-3-groups	normal	701	701.0	0	862.0	4183.0
827	A320 (30 rows - 180 seats)	S7	120	2.0m	30	rp-spread-4-groups	normal	713	713.0	0	736.0	3598.0
829	A320 (30 rows - 180 seats)	S7	120	2.0m	30	rp-spread-6-groups	normal	699	699.0	0	339.0	2706.0
828	A320 (30 rows - 180 seats)	S7	120	2.0m	30	rp-spread-5-groups	normal	715	715.0	0	541.0	2830.0
831	A320 (30 rows - 180 seats)	S7	120	2.0m	30	rp-steep-5-groups	normal	715	715.0	0	496.0	2604.0
830	A320 (30 rows - 180 seats)	S7	120	2.0m	30	rp-steep-4-groups	normal	717	717.0	0	652.0	3285.0
832	A320 (30 rows - 180 seats)	S7	120	2.0m	30	rp-steep-6-groups	normal	701	701.0	0	380.0	2276.0
833	A320 (30 rows - 180 seats)	S7	120	2.0m	30	rp-2-groups	normal	723	723.0	0	1693.0	5330.0
834	A320 (30 rows - 180 seats)	S7	120	2.0m	30	rp-3-groups	normal	723	723.0	0	882.0	4249.0
835	A320 (30 rows - 180 seats)	S7	120	2.0m	30	rp-spread-4-groups	normal	709	708.0	0	742.0	3716.0
836	A320 (30 rows - 180 seats)	S7	120	2.0m	30	rp-spread-5-groups	normal	711	710.0	0	547.0	3173.0
837	A320 (30 rows - 180 seats)	S7	120	2.0m	30	rp-spread-6-groups	normal	697	698.0	0	366.0	2687.0
838	A320 (30 rows - 180 seats)	S7	120	2.0m	30	rp-steep-4-groups	normal	713	713.0	0	735.0	3346.0
840	A320 (30 rows - 180 seats)	S7	120	2.0m	30	rp-steep-6-groups	normal	697	697.0	0	338.0	2386.0
839	A320 (30 rows - 180 seats)	S7	120	2.0m	30	rp-steep-5-groups	normal	705	706.0	0	566.0	2792.0
841	A320 (30 rows - 180 seats)	S7	120	2.0m	30	rp-2-groups	normal	745	744.0	0	1883.0	5346.0
842	A320 (30 rows - 180 seats)	S7	120	2.0m	30	rp-3-groups	normal	729	728.0	0	1056.0	4191.0
843	A320 (30 rows - 180 seats)	S7	120	2.0m	30	rp-spread-4-groups	normal	717	717.0	0	587.0	3681.0
844	A320 (30 rows - 180 seats)	S7	120	2.0m	30	rp-spread-5-groups	normal	715	715.0	0	524.0	3050.0
845	A320 (30 rows - 180 seats)	S7	120	2.0m	30	rp-spread-6-groups	normal	709	709.0	0	449.0	2745.0
846	A320 (30 rows - 180 seats)	S7	120	2.0m	30	rp-steep-4-groups	normal	713	713.0	0	732.0	3438.0
847	A320 (30 rows - 180 seats)	S7	120	2.0m	30	rp-steep-5-groups	normal	715	715.0	0	572.0	2718.0
849	A320 (30 rows - 180 seats)	S7	120	2.0m	30	rp-2-groups	normal	727	727.0	0	1943.0	5613.0
848	A320 (30 rows - 180 seats)	S7	120	2.0m	30	rp-steep-6-groups	normal	701	701.0	0	403.0	2393.0
850	A320 (30 rows - 180 seats)	S7	120	2.0m	30	rp-3-groups	normal	723	723.0	0	956.0	3715.0
851	A320 (30 rows - 180 seats)	S7	120	2.0m	30	rp-spread-4-groups	normal	711	710.0	0	620.0	3666.0
853	A320 (30 rows - 180 seats)	S7	120	2.0m	30	rp-spread-6-groups	normal	697	698.0	0	339.0	2616.0
852	A320 (30 rows - 180 seats)	S7	120	2.0m	30	rp-spread-5-groups	normal	709	709.0	0	480.0	2951.0
854	A320 (30 rows - 180 seats)	S7	120	2.0m	30	rp-steep-4-groups	normal	715	715.0	0	663.0	3380.0
855	A320 (30 rows - 180 seats)	S7	120	2.0m	30	rp-steep-5-groups	normal	713	713.0	0	507.0	2680.0
856	A320 (30 rows - 180 seats)	S7	120	2.0m	30	rp-steep-6-groups	normal	707	707.0	0	402.0	2404.0
858	A320 (30 rows - 180 seats)	S7	120	2.0m	30	rp-3-groups	normal	705	704.0	0	1054.0	4073.0
859	A320 (30 rows - 180 seats)	S7	120	2.0m	30	rp-spread-4-groups	normal	713	713.0	0	698.0	3727.0
857	A320 (30 rows - 180 seats)	S7	120	2.0m	30	rp-2-groups	normal	741	740.0	0	1925.0	5336.0
861	A320 (30 rows - 180 seats)	S7	120	2.0m	30	rp-spread-6-groups	normal	709	710.0	0	386.0	2596.0
860	A320 (30 rows - 180 seats)	S7	120	2.0m	30	rp-spread-5-groups	normal	711	711.0	0	412.0	2987.0
862	A320 (30 rows - 180 seats)	S7	120	2.0m	30	rp-steep-4-groups	normal	703	703.0	0	670.0	3323.0
863	A320 (30 rows - 180 seats)	S7	120	2.0m	30	rp-steep-5-groups	normal	713	713.0	0	477.0	2740.0
864	A320 (30 rows - 180 seats)	S7	120	2.0m	30	rp-steep-6-groups	normal	711	711.0	0	466.0	2360.0
866	A320 (30 rows - 180 seats)	S7	120	2.0m	30	rp-3-groups	normal	727	726.0	0	973.0	4211.0
865	A320 (30 rows - 180 seats)	S7	120	2.0m	30	rp-2-groups	normal	743	742.0	0	1691.0	5343.0
869	A320 (30 rows - 180 seats)	S7	120	2.0m	30	rp-spread-6-groups	normal	699	699.0	0	333.0	2638.0
868	A320 (30 rows - 180 seats)	S7	120	2.0m	30	rp-spread-5-groups	normal	709	709.0	0	459.0	3063.0
867	A320 (30 rows - 180 seats)	S7	120	2.0m	30	rp-spread-4-groups	normal	713	712.0	0	666.0	3655.0
870	A320 (30 rows - 180 seats)	S7	120	2.0m	30	rp-steep-4-groups	normal	705	705.0	0	592.0	3440.0
871	A320 (30 rows - 180 seats)	S7	120	2.0m	30	rp-steep-5-groups	normal	705	705.0	0	444.0	2833.0
873	A320 (30 rows - 180 seats)	S7	120	2.0m	30	rp-2-groups	normal	711	710.0	0	1745.0	5229.0
874	A320 (30 rows - 180 seats)	S7	120	2.0m	30	rp-3-groups	normal	717	717.0	0	1022.0	4247.0
872	A320 (30 rows - 180 seats)	S7	120	2.0m	30	rp-steep-6-groups	normal	697	697.0	0	384.0	2363.0
875	A320 (30 rows - 180 seats)	S7	120	2.0m	30	rp-spread-4-groups	normal	703	703.0	0	760.0	3524.0
876	A320 (30 rows - 180 seats)	S7	120	2.0m	30	rp-spread-5-groups	normal	701	701.0	0	458.0	2927.0
878	A320 (30 rows - 180 seats)	S7	120	2.0m	30	rp-steep-4-groups	normal	703	703.0	0	580.0	3305.0
877	A320 (30 rows - 180 seats)	S7	120	2.0m	30	rp-spread-6-groups	normal	701	701.0	0	327.0	2766.0
879	A320 (30 rows - 180 seats)	S7	120	2.0m	30	rp-steep-5-groups	normal	697	697.0	0	536.0	2690.0
880	A320 (30 rows - 180 seats)	S7	120	2.0m	30	rp-steep-6-groups	normal	699	698.0	0	392.0	2354.0
881	A320 (30 rows - 180 seats)	S7	120	2.0m	30	rp-2-groups	normal	749	749.0	0	1725.0	5241.0
882	A320 (30 rows - 180 seats)	S7	120	2.0m	30	rp-3-groups	normal	721	721.0	0	1098.0	4057.0
883	A320 (30 rows - 180 seats)	S7	120	2.0m	30	rp-spread-4-groups	normal	715	714.0	0	632.0	3656.0
884	A320 (30 rows - 180 seats)	S7	120	2.0m	30	rp-spread-5-groups	normal	705	705.0	0	489.0	2985.0
885	A320 (30 rows - 180 seats)	S7	120	2.0m	30	rp-spread-6-groups	normal	705	706.0	0	376.0	2623.0
887	A320 (30 rows - 180 seats)	S7	120	2.0m	30	rp-steep-5-groups	normal	715	715.0	0	499.0	2822.0
886	A320 (30 rows - 180 seats)	S7	120	2.0m	30	rp-steep-4-groups	normal	709	708.0	0	571.0	3456.0
888	A320 (30 rows - 180 seats)	S7	120	2.0m	30	rp-steep-6-groups	normal	701	701.0	0	306.0	2275.0
889	A320 (30 rows - 180 seats)	S7	120	2.0m	30	rp-2-groups	normal	737	736.0	0	1899.0	5447.0
890	A320 (30 rows - 180 seats)	S7	120	2.0m	30	rp-3-groups	normal	711	711.0	0	978.0	4269.0
891	A320 (30 rows - 180 seats)	S7	120	2.0m	30	rp-spread-4-groups	normal	713	712.0	0	602.0	3613.0
892	A320 (30 rows - 180 seats)	S7	120	2.0m	30	rp-spread-5-groups	normal	707	707.0	0	458.0	3218.0
893	A320 (30 rows - 180 seats)	S7	120	2.0m	30	rp-spread-6-groups	normal	703	703.0	0	393.0	2731.0
894	A320 (30 rows - 180 seats)	S7	120	2.0m	30	rp-steep-4-groups	normal	709	709.0	0	624.0	3304.0
895	A320 (30 rows - 180 seats)	S7	120	2.0m	30	rp-steep-5-groups	normal	699	699.0	0	435.0	2854.0
896	A320 (30 rows - 180 seats)	S7	120	2.0m	30	rp-steep-6-groups	normal	701	701.0	0	412.0	2515.0
897	A320 (30 rows - 180 seats)	S7	120	2.0m	30	rp-2-groups	normal	737	737.0	0	1605.0	5231.0
898	A320 (30 rows - 180 seats)	S7	120	2.0m	30	rp-3-groups	normal	707	707.0	0	880.0	4209.0
899	A320 (30 rows - 180 seats)	S7	120	2.0m	30	rp-spread-4-groups	normal	711	711.0	0	768.0	3727.0
900	A320 (30 rows - 180 seats)	S7	120	2.0m	30	rp-spread-5-groups	normal	707	707.0	0	526.0	2964.0
901	A320 (30 rows - 180 seats)	S7	120	2.0m	30	rp-spread-6-groups	normal	709	710.0	0	481.0	2688.0
902	A320 (30 rows - 180 seats)	S7	120	2.0m	30	rp-steep-4-groups	normal	721	721.0	0	698.0	3526.0
904	A320 (30 rows - 180 seats)	S7	120	2.0m	30	rp-steep-6-groups	normal	705	705.0	0	403.0	2379.0
903	A320 (30 rows - 180 seats)	S7	120	2.0m	30	rp-steep-5-groups	normal	707	707.0	0	510.0	2852.0
905	A320 (30 rows - 180 seats)	S7	120	2.0m	30	rp-2-groups	normal	727	727.0	0	1731.0	5339.0
906	A320 (30 rows - 180 seats)	S7	120	2.0m	30	rp-3-groups	normal	715	715.0	0	982.0	4169.0
907	A320 (30 rows - 180 seats)	S7	120	2.0m	30	rp-spread-4-groups	normal	715	714.0	0	664.0	3499.0
908	A320 (30 rows - 180 seats)	S7	120	2.0m	30	rp-spread-5-groups	normal	699	699.0	0	495.0	3031.0
909	A320 (30 rows - 180 seats)	S7	120	2.0m	30	rp-spread-6-groups	normal	705	705.0	0	372.0	2620.0
910	A320 (30 rows - 180 seats)	S7	120	2.0m	30	rp-steep-4-groups	normal	705	705.0	0	662.0	3328.0
911	A320 (30 rows - 180 seats)	S7	120	2.0m	30	rp-steep-5-groups	normal	705	705.0	0	442.0	2894.0
913	A320 (30 rows - 180 seats)	S7	120	2.0m	30	rp-2-groups	normal	745	744.0	0	1981.0	5592.0
914	A320 (30 rows - 180 seats)	S7	120	2.0m	30	rp-3-groups	normal	719	719.0	0	1120.0	4033.0
915	A320 (30 rows - 180 seats)	S7	120	2.0m	30	rp-spread-4-groups	normal	715	714.0	0	640.0	3660.0
916	A320 (30 rows - 180 seats)	S7	120	2.0m	30	rp-spread-5-groups	normal	699	699.0	0	437.0	3035.0
912	A320 (30 rows - 180 seats)	S7	120	2.0m	30	rp-steep-6-groups	normal	699	699.0	0	395.0	2453.0
917	A320 (30 rows - 180 seats)	S7	120	2.0m	30	rp-spread-6-groups	normal	711	711.0	0	424.0	2730.0
918	A320 (30 rows - 180 seats)	S7	120	2.0m	30	rp-steep-4-groups	normal	711	711.0	0	652.0	3342.0
919	A320 (30 rows - 180 seats)	S7	120	2.0m	30	rp-steep-5-groups	normal	715	715.0	0	486.0	2788.0
920	A320 (30 rows - 180 seats)	S7	120	2.0m	30	rp-steep-6-groups	normal	701	701.0	0	348.0	2331.0
921	A320 (30 rows - 180 seats)	S7	120	2.0m	30	rp-2-groups	normal	729	728.0	0	1623.0	5244.0
922	A320 (30 rows - 180 seats)	S7	120	2.0m	30	rp-3-groups	normal	725	724.0	0	1142.0	4415.0
923	A320 (30 rows - 180 seats)	S7	120	2.0m	30	rp-spread-4-groups	normal	715	715.0	0	638.0	3653.0
924	A320 (30 rows - 180 seats)	S7	120	2.0m	30	rp-spread-5-groups	normal	713	713.0	0	486.0	2997.0
925	A320 (30 rows - 180 seats)	S7	120	2.0m	30	rp-spread-6-groups	normal	697	697.0	0	395.0	2695.0
926	A320 (30 rows - 180 seats)	S7	120	2.0m	30	rp-steep-4-groups	normal	713	713.0	0	664.0	3481.0
927	A320 (30 rows - 180 seats)	S7	120	2.0m	30	rp-steep-5-groups	normal	709	709.0	0	493.0	2870.0
928	A320 (30 rows - 180 seats)	S7	120	2.0m	30	rp-steep-6-groups	normal	711	711.0	0	384.0	2389.0
929	A320 (30 rows - 180 seats)	S7	120	2.0m	30	rp-2-groups	normal	731	731.0	0	2099.0	5313.0
930	A320 (30 rows - 180 seats)	S7	120	2.0m	30	rp-3-groups	normal	707	706.0	0	776.0	4155.0
931	A320 (30 rows - 180 seats)	S7	120	2.0m	30	rp-spread-4-groups	normal	713	712.0	0	662.0	3517.0
933	A320 (30 rows - 180 seats)	S7	120	2.0m	30	rp-spread-6-groups	normal	709	709.0	0	361.0	2692.0
934	A320 (30 rows - 180 seats)	S7	120	2.0m	30	rp-steep-4-groups	normal	709	709.0	0	683.0	3473.0
932	A320 (30 rows - 180 seats)	S7	120	2.0m	30	rp-spread-5-groups	normal	701	701.0	0	492.0	2993.0
935	A320 (30 rows - 180 seats)	S7	120	2.0m	30	rp-steep-5-groups	normal	703	703.0	0	408.0	2770.0
936	A320 (30 rows - 180 seats)	S7	120	2.0m	30	rp-steep-6-groups	normal	711	711.0	0	368.0	2283.0
937	A320 (30 rows - 180 seats)	S7	120	2.0m	30	rp-2-groups	normal	735	734.0	0	1753.0	5604.0
938	A320 (30 rows - 180 seats)	S7	120	2.0m	30	rp-3-groups	normal	705	704.0	0	996.0	4237.0
939	A320 (30 rows - 180 seats)	S7	120	2.0m	30	rp-spread-4-groups	normal	713	712.0	0	592.0	3515.0
940	A320 (30 rows - 180 seats)	S7	120	2.0m	30	rp-spread-5-groups	normal	713	713.0	0	500.0	2993.0
941	A320 (30 rows - 180 seats)	S7	120	2.0m	30	rp-spread-6-groups	normal	705	705.0	0	360.0	2676.0
942	A320 (30 rows - 180 seats)	S7	120	2.0m	30	rp-steep-4-groups	normal	705	705.0	0	550.0	3300.0
943	A320 (30 rows - 180 seats)	S7	120	2.0m	30	rp-steep-5-groups	normal	711	711.0	0	454.0	2630.0
944	A320 (30 rows - 180 seats)	S7	120	2.0m	30	rp-steep-6-groups	normal	709	709.0	0	419.0	2421.0
945	A320 (30 rows - 180 seats)	S7	120	2.0m	30	rp-2-groups	normal	733	733.0	0	1725.0	5475.0
946	A320 (30 rows - 180 seats)	S7	120	2.0m	30	rp-3-groups	normal	707	707.0	0	980.0	4329.0
947	A320 (30 rows - 180 seats)	S7	120	2.0m	30	rp-spread-4-groups	normal	713	712.0	0	600.0	3703.0
948	A320 (30 rows - 180 seats)	S7	120	2.0m	30	rp-spread-5-groups	normal	705	705.0	0	351.0	3070.0
949	A320 (30 rows - 180 seats)	S7	120	2.0m	30	rp-spread-6-groups	normal	707	707.0	0	384.0	2558.0
951	A320 (30 rows - 180 seats)	S7	120	2.0m	30	rp-steep-5-groups	normal	699	699.0	0	409.0	2652.0
950	A320 (30 rows - 180 seats)	S7	120	2.0m	30	rp-steep-4-groups	normal	709	709.0	0	632.0	3398.0
952	A320 (30 rows - 180 seats)	S7	120	2.0m	30	rp-steep-6-groups	normal	701	701.0	0	347.0	2279.0
954	A320 (30 rows - 180 seats)	S7	120	2.0m	30	rp-3-groups	normal	707	707.0	0	1064.0	4223.0
953	A320 (30 rows - 180 seats)	S7	120	2.0m	30	rp-2-groups	normal	733	732.0	0	1651.0	5459.0
955	A320 (30 rows - 180 seats)	S7	120	2.0m	30	rp-spread-4-groups	normal	715	715.0	0	594.0	3577.0
956	A320 (30 rows - 180 seats)	S7	120	2.0m	30	rp-spread-5-groups	normal	715	715.0	0	439.0	2991.0
957	A320 (30 rows - 180 seats)	S7	120	2.0m	30	rp-spread-6-groups	normal	703	703.0	0	271.0	2644.0
958	A320 (30 rows - 180 seats)	S7	120	2.0m	30	rp-steep-4-groups	normal	721	720.0	0	638.0	3404.0
959	A320 (30 rows - 180 seats)	S7	120	2.0m	30	rp-steep-5-groups	normal	711	711.0	0	559.0	2696.0
960	A320 (30 rows - 180 seats)	S7	120	2.0m	30	rp-steep-6-groups	normal	709	709.0	0	337.0	2355.0
961	A320 (30 rows - 180 seats)	S7	120	2.0m	30	rp-2-groups	normal	747	746.0	0	1769.0	5331.0
963	A320 (30 rows - 180 seats)	S7	120	2.0m	30	rp-spread-4-groups	normal	719	719.0	0	754.0	3757.0
962	A320 (30 rows - 180 seats)	S7	120	2.0m	30	rp-3-groups	normal	703	702.0	0	910.0	4041.0
964	A320 (30 rows - 180 seats)	S7	120	2.0m	30	rp-spread-5-groups	normal	713	713.0	0	466.0	3089.0
965	A320 (30 rows - 180 seats)	S7	120	2.0m	30	rp-spread-6-groups	normal	707	708.0	0	427.0	2708.0
966	A320 (30 rows - 180 seats)	S7	120	2.0m	30	rp-steep-4-groups	normal	721	721.0	0	716.0	3494.0
968	A320 (30 rows - 180 seats)	S7	120	2.0m	30	rp-steep-6-groups	normal	711	711.0	0	382.0	2309.0
969	A320 (30 rows - 180 seats)	S7	120	2.0m	30	rp-2-groups	normal	725	724.0	0	1867.0	5216.0
970	A320 (30 rows - 180 seats)	S7	120	2.0m	30	rp-3-groups	normal	707	707.0	0	976.0	4055.0
971	A320 (30 rows - 180 seats)	S7	120	2.0m	30	rp-spread-4-groups	normal	707	706.0	0	570.0	3547.0
967	A320 (30 rows - 180 seats)	S7	120	2.0m	30	rp-steep-5-groups	normal	697	697.0	0	445.0	2794.0
973	A320 (30 rows - 180 seats)	S7	120	2.0m	30	rp-spread-6-groups	normal	703	703.0	0	373.0	2877.0
972	A320 (30 rows - 180 seats)	S7	120	2.0m	30	rp-spread-5-groups	normal	705	705.0	0	546.0	3047.0
974	A320 (30 rows - 180 seats)	S7	120	2.0m	30	rp-steep-4-groups	normal	715	715.0	0	590.0	3275.0
975	A320 (30 rows - 180 seats)	S7	120	2.0m	30	rp-steep-5-groups	normal	711	711.0	0	506.0	2702.0
976	A320 (30 rows - 180 seats)	S7	120	2.0m	30	rp-steep-6-groups	normal	699	698.0	0	347.0	2381.0
977	A320 (30 rows - 180 seats)	S7	120	2.0m	30	rp-2-groups	normal	731	730.0	0	1627.0	5381.0
978	A320 (30 rows - 180 seats)	S7	120	2.0m	30	rp-3-groups	normal	723	723.0	0	926.0	4305.0
979	A320 (30 rows - 180 seats)	S7	120	2.0m	30	rp-spread-4-groups	normal	715	715.0	0	692.0	3643.0
980	A320 (30 rows - 180 seats)	S7	120	2.0m	30	rp-spread-5-groups	normal	709	709.0	0	466.0	3026.0
981	A320 (30 rows - 180 seats)	S7	120	2.0m	30	rp-spread-6-groups	normal	701	701.0	0	372.0	2624.0
982	A320 (30 rows - 180 seats)	S7	120	2.0m	30	rp-steep-4-groups	normal	709	708.0	0	542.0	3366.0
983	A320 (30 rows - 180 seats)	S7	120	2.0m	30	rp-steep-5-groups	normal	699	699.0	0	409.0	2740.0
984	A320 (30 rows - 180 seats)	S7	120	2.0m	30	rp-steep-6-groups	normal	703	703.0	0	436.0	2365.0
985	A320 (30 rows - 180 seats)	S7	120	2.0m	30	rp-2-groups	normal	731	730.0	0	1827.0	5516.0
986	A320 (30 rows - 180 seats)	S7	120	2.0m	30	rp-3-groups	normal	729	729.0	0	1130.0	4229.0
988	A320 (30 rows - 180 seats)	S7	120	2.0m	30	rp-spread-5-groups	normal	711	711.0	0	464.0	3141.0
989	A320 (30 rows - 180 seats)	S7	120	2.0m	30	rp-spread-6-groups	normal	707	707.0	0	385.0	2672.0
987	A320 (30 rows - 180 seats)	S7	120	2.0m	30	rp-spread-4-groups	normal	703	703.0	0	576.0	3521.0
990	A320 (30 rows - 180 seats)	S7	120	2.0m	30	rp-steep-4-groups	normal	713	713.0	0	624.0	3288.0
993	A320 (30 rows - 180 seats)	S7	120	2.0m	30	rp-2-groups	normal	721	721.0	0	1699.0	5461.0
991	A320 (30 rows - 180 seats)	S7	120	2.0m	30	rp-steep-5-groups	normal	707	707.0	0	523.0	2918.0
992	A320 (30 rows - 180 seats)	S7	120	2.0m	30	rp-steep-6-groups	normal	709	709.0	0	360.0	2393.0
994	A320 (30 rows - 180 seats)	S7	120	2.0m	30	rp-3-groups	normal	717	716.0	0	926.0	4137.0
996	A320 (30 rows - 180 seats)	S7	120	2.0m	30	rp-spread-5-groups	normal	701	701.0	0	511.0	3089.0
995	A320 (30 rows - 180 seats)	S7	120	2.0m	30	rp-spread-4-groups	normal	719	719.0	0	714.0	3593.0
998	A320 (30 rows - 180 seats)	S7	120	2.0m	30	rp-steep-4-groups	normal	711	711.0	0	730.0	3396.0
997	A320 (30 rows - 180 seats)	S7	120	2.0m	30	rp-spread-6-groups	normal	697	697.0	0	447.0	2717.0
999	A320 (30 rows - 180 seats)	S7	120	2.0m	30	rp-steep-5-groups	normal	707	707.0	0	396.0	2756.0
1001	A320 (30 rows - 180 seats)	S7	120	2.0m	30	rp-2-groups	normal	725	725.0	0	1721.0	5315.0
1000	A320 (30 rows - 180 seats)	S7	120	2.0m	30	rp-steep-6-groups	normal	697	697.0	0	329.0	2209.0
1002	A320 (30 rows - 180 seats)	S7	120	2.0m	30	rp-3-groups	normal	713	713.0	0	996.0	4045.0
1003	A320 (30 rows - 180 seats)	S7	120	2.0m	30	rp-spread-4-groups	normal	721	721.0	0	720.0	3686.0
1005	A320 (30 rows - 180 seats)	S7	120	2.0m	30	rp-spread-6-groups	normal	709	709.0	0	375.0	2612.0
1004	A320 (30 rows - 180 seats)	S7	120	2.0m	30	rp-spread-5-groups	normal	703	702.0	0	512.0	3018.0
1007	A320 (30 rows - 180 seats)	S7	120	2.0m	30	rp-steep-5-groups	normal	707	707.0	0	482.0	2778.0
1008	A320 (30 rows - 180 seats)	S7	120	2.0m	30	rp-steep-6-groups	normal	697	697.0	0	350.0	2381.0
1006	A320 (30 rows - 180 seats)	S7	120	2.0m	30	rp-steep-4-groups	normal	707	707.0	0	592.0	3374.0
1009	A320 (30 rows - 180 seats)	S7	120	2.0m	30	rp-2-groups	normal	743	742.0	0	1845.0	5293.0
1010	A320 (30 rows - 180 seats)	S7	120	2.0m	30	rp-3-groups	normal	727	726.0	0	873.0	4255.0
1011	A320 (30 rows - 180 seats)	S7	120	2.0m	30	rp-spread-4-groups	normal	705	705.0	0	640.0	3369.0
1012	A320 (30 rows - 180 seats)	S7	120	2.0m	30	rp-spread-5-groups	normal	713	713.0	0	448.0	3057.0
1013	A320 (30 rows - 180 seats)	S7	120	2.0m	30	rp-spread-6-groups	normal	699	700.0	0	315.0	2772.0
1014	A320 (30 rows - 180 seats)	S7	120	2.0m	30	rp-steep-4-groups	normal	703	703.0	0	626.0	3492.0
1015	A320 (30 rows - 180 seats)	S7	120	2.0m	30	rp-steep-5-groups	normal	703	703.0	0	451.0	2746.0
1017	A320 (30 rows - 180 seats)	S7	120	2.0m	30	rp-2-groups	normal	729	728.0	0	1633.0	5682.0
1018	A320 (30 rows - 180 seats)	S7	120	2.0m	30	rp-3-groups	normal	713	713.0	0	1078.0	4147.0
1019	A320 (30 rows - 180 seats)	S7	120	2.0m	30	rp-spread-4-groups	normal	699	699.0	0	534.0	3783.0
1016	A320 (30 rows - 180 seats)	S7	120	2.0m	30	rp-steep-6-groups	normal	707	707.0	0	403.0	2315.0
1020	A320 (30 rows - 180 seats)	S7	120	2.0m	30	rp-spread-5-groups	normal	703	703.0	0	509.0	3048.0
1021	A320 (30 rows - 180 seats)	S7	120	2.0m	30	rp-spread-6-groups	normal	701	702.0	0	353.0	2589.0
1022	A320 (30 rows - 180 seats)	S7	120	2.0m	30	rp-steep-4-groups	normal	721	721.0	0	678.0	3518.0
1023	A320 (30 rows - 180 seats)	S7	120	2.0m	30	rp-steep-5-groups	normal	707	707.0	0	410.0	2474.0
1024	A320 (30 rows - 180 seats)	S7	120	2.0m	30	rp-steep-6-groups	normal	707	707.0	0	383.0	2275.0
1025	A320 (30 rows - 180 seats)	S7	120	2.0m	30	rp-2-groups	normal	725	724.0	0	1633.0	5327.0
1026	A320 (30 rows - 180 seats)	S7	120	2.0m	30	rp-3-groups	normal	705	704.0	0	1068.0	4137.0
1028	A320 (30 rows - 180 seats)	S7	120	2.0m	30	rp-spread-5-groups	normal	707	707.0	0	421.0	2998.0
1029	A320 (30 rows - 180 seats)	S7	120	2.0m	30	rp-spread-6-groups	normal	701	701.0	0	447.0	2785.0
1027	A320 (30 rows - 180 seats)	S7	120	2.0m	30	rp-spread-4-groups	normal	713	712.0	0	576.0	3680.0
1030	A320 (30 rows - 180 seats)	S7	120	2.0m	30	rp-steep-4-groups	normal	705	705.0	0	646.0	3334.0
1031	A320 (30 rows - 180 seats)	S7	120	2.0m	30	rp-steep-5-groups	normal	703	703.0	0	509.0	2806.0
1032	A320 (30 rows - 180 seats)	S7	120	2.0m	30	rp-steep-6-groups	normal	707	707.0	0	447.0	2335.0
1033	A320 (30 rows - 180 seats)	S7	120	2.0m	30	rp-2-groups	normal	735	734.0	0	1567.0	5007.0
1034	A320 (30 rows - 180 seats)	S7	120	2.0m	30	rp-3-groups	normal	725	725.0	0	949.0	4295.0
1035	A320 (30 rows - 180 seats)	S7	120	2.0m	30	rp-spread-4-groups	normal	713	713.0	0	626.0	3751.0
1036	A320 (30 rows - 180 seats)	S7	120	2.0m	30	rp-spread-5-groups	normal	699	699.0	0	490.0	3071.0
1038	A320 (30 rows - 180 seats)	S7	120	2.0m	30	rp-steep-4-groups	normal	715	715.0	0	612.0	3392.0
1039	A320 (30 rows - 180 seats)	S7	120	2.0m	30	rp-steep-5-groups	normal	705	705.0	0	420.0	2798.0
1040	A320 (30 rows - 180 seats)	S7	120	2.0m	30	rp-steep-6-groups	normal	703	703.0	0	376.0	2349.0
1037	A320 (30 rows - 180 seats)	S7	120	2.0m	30	rp-spread-6-groups	normal	703	704.0	0	369.0	2699.0
1041	A320 (30 rows - 180 seats)	S7	120	2.0m	30	rp-2-groups	normal	723	722.0	0	1759.0	5462.0
1042	A320 (30 rows - 180 seats)	S7	120	2.0m	30	rp-3-groups	normal	709	709.0	0	928.0	4207.0
1043	A320 (30 rows - 180 seats)	S7	120	2.0m	30	rp-spread-4-groups	normal	701	701.0	0	626.0	3735.0
1044	A320 (30 rows - 180 seats)	S7	120	2.0m	30	rp-spread-5-groups	normal	701	700.0	0	432.0	3065.0
1045	A320 (30 rows - 180 seats)	S7	120	2.0m	30	rp-spread-6-groups	normal	697	697.0	0	333.0	2693.0
1047	A320 (30 rows - 180 seats)	S7	120	2.0m	30	rp-steep-5-groups	normal	707	707.0	0	520.0	2970.0
1046	A320 (30 rows - 180 seats)	S7	120	2.0m	30	rp-steep-4-groups	normal	707	707.0	0	616.0	3414.0
1049	A320 (30 rows - 180 seats)	S7	120	2.0m	30	rp-2-groups	normal	733	732.0	0	1693.0	5653.0
1050	A320 (30 rows - 180 seats)	S7	120	2.0m	30	rp-3-groups	normal	723	723.0	0	1104.0	4201.0
1051	A320 (30 rows - 180 seats)	S7	120	2.0m	30	rp-spread-4-groups	normal	701	701.0	0	558.0	3735.0
1052	A320 (30 rows - 180 seats)	S7	120	2.0m	30	rp-spread-5-groups	normal	705	705.0	0	381.0	3077.0
1048	A320 (30 rows - 180 seats)	S7	120	2.0m	30	rp-steep-6-groups	normal	701	701.0	0	321.0	2381.0
1053	A320 (30 rows - 180 seats)	S7	120	2.0m	30	rp-spread-6-groups	normal	707	707.0	0	301.0	2658.0
1054	A320 (30 rows - 180 seats)	S7	120	2.0m	30	rp-steep-4-groups	normal	717	717.0	0	742.0	3458.0
1055	A320 (30 rows - 180 seats)	S7	120	2.0m	30	rp-steep-5-groups	normal	709	709.0	0	474.0	2519.0
1056	A320 (30 rows - 180 seats)	S7	120	2.0m	30	rp-steep-6-groups	normal	703	703.0	0	360.0	2289.0
1057	A320 (30 rows - 180 seats)	S7	120	2.0m	30	rp-2-groups	normal	747	747.0	0	1991.0	5359.0
1058	A320 (30 rows - 180 seats)	S7	120	2.0m	30	rp-3-groups	normal	721	721.0	0	1016.0	4205.0
1059	A320 (30 rows - 180 seats)	S7	120	2.0m	30	rp-spread-4-groups	normal	707	707.0	0	636.0	3455.0
1061	A320 (30 rows - 180 seats)	S7	120	2.0m	30	rp-spread-6-groups	normal	701	702.0	0	411.0	2583.0
1062	A320 (30 rows - 180 seats)	S7	120	2.0m	30	rp-steep-4-groups	normal	721	720.0	0	696.0	3532.0
1063	A320 (30 rows - 180 seats)	S7	120	2.0m	30	rp-steep-5-groups	normal	709	709.0	0	427.0	2834.0
1064	A320 (30 rows - 180 seats)	S7	120	2.0m	30	rp-steep-6-groups	normal	699	699.0	0	325.0	2519.0
1066	A320 (30 rows - 180 seats)	S7	120	2.0m	30	rp-3-groups	normal	709	709.0	0	844.0	4031.0
1065	A320 (30 rows - 180 seats)	S7	120	2.0m	30	rp-2-groups	normal	729	728.0	0	1885.0	5333.0
1060	A320 (30 rows - 180 seats)	S7	120	2.0m	30	rp-spread-5-groups	normal	715	715.0	0	459.0	2999.0
1067	A320 (30 rows - 180 seats)	S7	120	2.0m	30	rp-spread-4-groups	normal	709	708.0	0	642.0	3712.0
1068	A320 (30 rows - 180 seats)	S7	120	2.0m	30	rp-spread-5-groups	normal	713	713.0	0	492.0	3043.0
1069	A320 (30 rows - 180 seats)	S7	120	2.0m	30	rp-spread-6-groups	normal	707	707.0	0	382.0	2698.0
1070	A320 (30 rows - 180 seats)	S7	120	2.0m	30	rp-steep-4-groups	normal	717	717.0	0	654.0	3536.0
1072	A320 (30 rows - 180 seats)	S7	120	2.0m	30	rp-steep-6-groups	normal	707	707.0	0	431.0	2345.0
1073	A320 (30 rows - 180 seats)	S7	120	2.0m	30	rp-2-groups	normal	739	739.0	0	1745.0	5312.0
1071	A320 (30 rows - 180 seats)	S7	120	2.0m	30	rp-steep-5-groups	normal	705	705.0	0	461.0	2888.0
1075	A320 (30 rows - 180 seats)	S7	120	2.0m	30	rp-spread-4-groups	normal	715	714.0	0	652.0	3695.0
1074	A320 (30 rows - 180 seats)	S7	120	2.0m	30	rp-3-groups	normal	729	729.0	0	1012.0	4161.0
1076	A320 (30 rows - 180 seats)	S7	120	2.0m	30	rp-spread-5-groups	normal	701	701.0	0	476.0	2945.0
1078	A320 (30 rows - 180 seats)	S7	120	2.0m	30	rp-steep-4-groups	normal	713	713.0	0	722.0	3432.0
1079	A320 (30 rows - 180 seats)	S7	120	2.0m	30	rp-steep-5-groups	normal	707	707.0	0	415.0	2688.0
1077	A320 (30 rows - 180 seats)	S7	120	2.0m	30	rp-spread-6-groups	normal	707	707.0	0	305.0	2651.0
1080	A320 (30 rows - 180 seats)	S7	120	2.0m	30	rp-steep-6-groups	normal	699	699.0	0	387.0	2371.0
1081	A320 (30 rows - 180 seats)	S7	120	2.0m	30	rp-2-groups	normal	731	731.0	0	1849.0	5348.0
1082	A320 (30 rows - 180 seats)	S7	120	2.0m	30	rp-3-groups	normal	701	701.0	0	900.0	4205.0
1084	A320 (30 rows - 180 seats)	S7	120	2.0m	30	rp-spread-5-groups	normal	703	703.0	0	472.0	3057.0
1083	A320 (30 rows - 180 seats)	S7	120	2.0m	30	rp-spread-4-groups	normal	709	708.0	0	736.0	3589.0
1086	A320 (30 rows - 180 seats)	S7	120	2.0m	30	rp-steep-4-groups	normal	721	721.0	0	595.0	3468.0
1085	A320 (30 rows - 180 seats)	S7	120	2.0m	30	rp-spread-6-groups	normal	703	703.0	0	350.0	2763.0
1087	A320 (30 rows - 180 seats)	S7	120	2.0m	30	rp-steep-5-groups	normal	709	709.0	0	536.0	2754.0
1088	A320 (30 rows - 180 seats)	S7	120	2.0m	30	rp-steep-6-groups	normal	697	697.0	0	300.0	2389.0
1089	A320 (30 rows - 180 seats)	S7	120	2.0m	30	rp-2-groups	normal	741	740.0	0	1495.0	5147.0
1090	A320 (30 rows - 180 seats)	S7	120	2.0m	30	rp-3-groups	normal	727	726.0	0	1042.0	4323.0
1091	A320 (30 rows - 180 seats)	S7	120	2.0m	30	rp-spread-4-groups	normal	711	711.0	0	652.0	3632.0
1093	A320 (30 rows - 180 seats)	S7	120	2.0m	30	rp-spread-6-groups	normal	707	707.0	0	439.0	2616.0
1094	A320 (30 rows - 180 seats)	S7	120	2.0m	30	rp-steep-4-groups	normal	715	715.0	0	653.0	3377.0
1096	A320 (30 rows - 180 seats)	S7	120	2.0m	30	rp-steep-6-groups	normal	697	697.0	0	320.0	2455.0
1095	A320 (30 rows - 180 seats)	S7	120	2.0m	30	rp-steep-5-groups	normal	705	705.0	0	476.0	2914.0
1097	A320 (30 rows - 180 seats)	S7	120	2.0m	30	rp-2-groups	normal	749	749.0	0	1947.0	5220.0
1098	A320 (30 rows - 180 seats)	S7	120	2.0m	30	rp-3-groups	normal	723	723.0	0	1026.0	4049.0
1092	A320 (30 rows - 180 seats)	S7	120	2.0m	30	rp-spread-5-groups	normal	705	705.0	0	449.0	2978.0
1099	A320 (30 rows - 180 seats)	S7	120	2.0m	30	rp-spread-4-groups	normal	715	715.0	0	710.0	3561.0
1100	A320 (30 rows - 180 seats)	S7	120	2.0m	30	rp-spread-5-groups	normal	707	707.0	0	513.0	3047.0
1101	A320 (30 rows - 180 seats)	S7	120	2.0m	30	rp-spread-6-groups	normal	703	704.0	0	341.0	2648.0
1102	A320 (30 rows - 180 seats)	S7	120	2.0m	30	rp-steep-4-groups	normal	705	705.0	0	602.0	3280.0
1103	A320 (30 rows - 180 seats)	S7	120	2.0m	30	rp-steep-5-groups	normal	707	708.0	0	406.0	2862.0
1105	A320 (30 rows - 180 seats)	S7	120	2.0m	30	rp-2-groups	normal	749	748.0	0	1945.0	5566.0
1104	A320 (30 rows - 180 seats)	S7	120	2.0m	30	rp-steep-6-groups	normal	701	700.0	0	290.0	2413.0
1106	A320 (30 rows - 180 seats)	S7	120	2.0m	30	rp-3-groups	normal	725	724.0	0	1000.0	4137.0
1107	A320 (30 rows - 180 seats)	S7	120	2.0m	30	rp-spread-4-groups	normal	709	708.0	0	586.0	3773.0
1108	A320 (30 rows - 180 seats)	S7	120	2.0m	30	rp-spread-5-groups	normal	707	707.0	0	524.0	3039.0
1110	A320 (30 rows - 180 seats)	S7	120	2.0m	30	rp-steep-4-groups	normal	705	705.0	0	574.0	3314.0
1109	A320 (30 rows - 180 seats)	S7	120	2.0m	30	rp-spread-6-groups	normal	709	709.0	0	351.0	2658.0
1112	A320 (30 rows - 180 seats)	S7	120	2.0m	30	rp-steep-6-groups	normal	705	705.0	0	398.0	2397.0
1113	A320 (30 rows - 180 seats)	S7	120	2.0m	30	rp-2-groups	normal	739	738.0	0	1905.0	5399.0
1111	A320 (30 rows - 180 seats)	S7	120	2.0m	30	rp-steep-5-groups	normal	697	698.0	0	416.0	2686.0
1115	A320 (30 rows - 180 seats)	S7	120	2.0m	30	rp-spread-4-groups	normal	709	708.0	0	644.0	3688.0
1116	A320 (30 rows - 180 seats)	S7	120	2.0m	30	rp-spread-5-groups	normal	705	705.0	0	423.0	2989.0
1118	A320 (30 rows - 180 seats)	S7	120	2.0m	30	rp-steep-4-groups	normal	715	714.0	0	736.0	3359.0
1117	A320 (30 rows - 180 seats)	S7	120	2.0m	30	rp-spread-6-groups	normal	701	701.0	0	359.0	2644.0
1119	A320 (30 rows - 180 seats)	S7	120	2.0m	30	rp-steep-5-groups	normal	715	715.0	0	561.0	2878.0
1121	A320 (30 rows - 180 seats)	S7	120	2.0m	30	rp-2-groups	normal	741	741.0	0	1727.0	5485.0
1120	A320 (30 rows - 180 seats)	S7	120	2.0m	30	rp-steep-6-groups	normal	697	697.0	0	366.0	2417.0
1114	A320 (30 rows - 180 seats)	S7	120	2.0m	30	rp-3-groups	normal	715	714.0	0	1102.0	4067.0
1122	A320 (30 rows - 180 seats)	S7	120	2.0m	30	rp-3-groups	normal	721	721.0	0	1103.0	4111.0
1123	A320 (30 rows - 180 seats)	S7	120	2.0m	30	rp-spread-4-groups	normal	709	708.0	0	602.0	3635.0
1124	A320 (30 rows - 180 seats)	S7	120	2.0m	30	rp-spread-5-groups	normal	697	697.0	0	443.0	2963.0
1125	A320 (30 rows - 180 seats)	S7	120	2.0m	30	rp-spread-6-groups	normal	707	707.0	0	363.0	2748.0
1126	A320 (30 rows - 180 seats)	S7	120	2.0m	30	rp-steep-4-groups	normal	707	707.0	0	676.0	3278.0
1127	A320 (30 rows - 180 seats)	S7	120	2.0m	30	rp-steep-5-groups	normal	715	715.0	0	544.0	2798.0
1128	A320 (30 rows - 180 seats)	S7	120	2.0m	30	rp-steep-6-groups	normal	703	703.0	0	409.0	2261.0
1129	A320 (30 rows - 180 seats)	S7	120	2.0m	30	rp-2-groups	normal	717	717.0	0	1367.0	5336.0
1130	A320 (30 rows - 180 seats)	S7	120	2.0m	30	rp-3-groups	normal	729	728.0	0	1056.0	4191.0
1131	A320 (30 rows - 180 seats)	S7	120	2.0m	30	rp-spread-4-groups	normal	715	715.0	0	704.0	3613.0
1132	A320 (30 rows - 180 seats)	S7	120	2.0m	30	rp-spread-5-groups	normal	699	699.0	0	468.0	3108.0
1133	A320 (30 rows - 180 seats)	S7	120	2.0m	30	rp-spread-6-groups	normal	699	700.0	0	418.0	2696.0
1134	A320 (30 rows - 180 seats)	S7	120	2.0m	30	rp-steep-4-groups	normal	703	703.0	0	606.0	3582.0
1135	A320 (30 rows - 180 seats)	S7	120	2.0m	30	rp-steep-5-groups	normal	701	701.0	0	510.0	2793.0
1136	A320 (30 rows - 180 seats)	S7	120	2.0m	30	rp-steep-6-groups	normal	703	703.0	0	334.0	2375.0
1138	A320 (30 rows - 180 seats)	S7	120	2.0m	30	rp-3-groups	normal	715	715.0	0	1046.0	4343.0
1137	A320 (30 rows - 180 seats)	S7	120	2.0m	30	rp-2-groups	normal	747	747.0	0	1687.0	5298.0
1139	A320 (30 rows - 180 seats)	S7	120	2.0m	30	rp-spread-4-groups	normal	709	709.0	0	694.0	3731.0
1140	A320 (30 rows - 180 seats)	S7	120	2.0m	30	rp-spread-5-groups	normal	705	705.0	0	496.0	3163.0
1141	A320 (30 rows - 180 seats)	S7	120	2.0m	30	rp-spread-6-groups	normal	707	708.0	0	400.0	2550.0
1142	A320 (30 rows - 180 seats)	S7	120	2.0m	30	rp-steep-4-groups	normal	715	715.0	0	618.0	3500.0
1143	A320 (30 rows - 180 seats)	S7	120	2.0m	30	rp-steep-5-groups	normal	705	705.0	0	491.0	2880.0
1144	A320 (30 rows - 180 seats)	S7	120	2.0m	30	rp-steep-6-groups	normal	703	702.0	0	351.0	2267.0
1145	A320 (30 rows - 180 seats)	S7	120	2.0m	30	rp-2-groups	normal	731	730.0	0	1593.0	5420.0
1147	A320 (30 rows - 180 seats)	S7	120	2.0m	30	rp-spread-4-groups	normal	703	703.0	0	552.0	3734.0
1148	A320 (30 rows - 180 seats)	S7	120	2.0m	30	rp-spread-5-groups	normal	707	707.0	0	460.0	2982.0
1149	A320 (30 rows - 180 seats)	S7	120	2.0m	30	rp-spread-6-groups	normal	703	703.0	0	423.0	2739.0
1150	A320 (30 rows - 180 seats)	S7	120	2.0m	30	rp-steep-4-groups	normal	715	714.0	0	758.0	3388.0
1151	A320 (30 rows - 180 seats)	S7	120	2.0m	30	rp-steep-5-groups	normal	705	705.0	0	488.0	2676.0
1146	A320 (30 rows - 180 seats)	S7	120	2.0m	30	rp-3-groups	normal	719	719.0	0	998.0	3947.0
1152	A320 (30 rows - 180 seats)	S7	120	2.0m	30	rp-steep-6-groups	normal	701	701.0	0	340.0	2389.0
1153	A320 (30 rows - 180 seats)	S7	120	2.0m	30	rp-2-groups	normal	727	727.0	0	1527.0	5663.0
1154	A320 (30 rows - 180 seats)	S7	120	2.0m	30	rp-3-groups	normal	721	721.0	0	1004.0	4039.0
1156	A320 (30 rows - 180 seats)	S7	120	2.0m	30	rp-spread-5-groups	normal	715	715.0	0	523.0	2996.0
1155	A320 (30 rows - 180 seats)	S7	120	2.0m	30	rp-spread-4-groups	normal	701	700.0	0	742.0	3520.0
1157	A320 (30 rows - 180 seats)	S7	120	2.0m	30	rp-spread-6-groups	normal	711	712.0	0	389.0	2744.0
1158	A320 (30 rows - 180 seats)	S7	120	2.0m	30	rp-steep-4-groups	normal	721	720.0	0	702.0	3515.0
1160	A320 (30 rows - 180 seats)	S7	120	2.0m	30	rp-steep-6-groups	normal	709	709.0	0	384.0	2399.0
1159	A320 (30 rows - 180 seats)	S7	120	2.0m	30	rp-steep-5-groups	normal	711	711.0	0	448.0	2810.0
1161	A320 (30 rows - 180 seats)	S7	120	2.0m	30	rp-2-groups	normal	733	733.0	0	2099.0	5381.0
1162	A320 (30 rows - 180 seats)	S7	120	2.0m	30	rp-3-groups	normal	715	715.0	0	1015.0	4161.0
1163	A320 (30 rows - 180 seats)	S7	120	2.0m	30	rp-spread-4-groups	normal	715	715.0	0	784.0	3575.0
1164	A320 (30 rows - 180 seats)	S7	120	2.0m	30	rp-spread-5-groups	normal	715	715.0	0	441.0	2953.0
1165	A320 (30 rows - 180 seats)	S7	120	2.0m	30	rp-spread-6-groups	normal	697	697.0	0	323.0	2492.0
1166	A320 (30 rows - 180 seats)	S7	120	2.0m	30	rp-steep-4-groups	normal	713	712.0	0	816.0	3397.0
1167	A320 (30 rows - 180 seats)	S7	120	2.0m	30	rp-steep-5-groups	normal	705	705.0	0	511.0	2794.0
1169	A320 (30 rows - 180 seats)	S7	120	2.0m	30	rp-2-groups	normal	751	750.0	0	1967.0	5133.0
1168	A320 (30 rows - 180 seats)	S7	120	2.0m	30	rp-steep-6-groups	normal	703	703.0	0	407.0	2465.0
1170	A320 (30 rows - 180 seats)	S7	120	2.0m	30	rp-3-groups	normal	719	719.0	0	1058.0	4195.0
1171	A320 (30 rows - 180 seats)	S7	120	2.0m	30	rp-spread-4-groups	normal	707	706.0	0	596.0	3550.0
1172	A320 (30 rows - 180 seats)	S7	120	2.0m	30	rp-spread-5-groups	normal	707	707.0	0	553.0	3119.0
1173	A320 (30 rows - 180 seats)	S7	120	2.0m	30	rp-spread-6-groups	normal	709	709.0	0	364.0	2754.0
1174	A320 (30 rows - 180 seats)	S7	120	2.0m	30	rp-steep-4-groups	normal	703	703.0	0	562.0	3528.0
1175	A320 (30 rows - 180 seats)	S7	120	2.0m	30	rp-steep-5-groups	normal	703	703.0	0	453.0	2876.0
1176	A320 (30 rows - 180 seats)	S7	120	2.0m	30	rp-steep-6-groups	normal	701	701.0	0	417.0	2351.0
1178	A320 (30 rows - 180 seats)	S7	120	2.0m	30	rp-3-groups	normal	707	706.0	0	876.0	4301.0
1177	A320 (30 rows - 180 seats)	S7	120	2.0m	30	rp-2-groups	normal	727	726.0	0	1661.0	5175.0
1179	A320 (30 rows - 180 seats)	S7	120	2.0m	30	rp-spread-4-groups	normal	717	717.0	0	670.0	3633.0
1180	A320 (30 rows - 180 seats)	S7	120	2.0m	30	rp-spread-5-groups	normal	711	711.0	0	463.0	3028.0
1181	A320 (30 rows - 180 seats)	S7	120	2.0m	30	rp-spread-6-groups	normal	697	698.0	0	415.0	2641.0
1182	A320 (30 rows - 180 seats)	S7	120	2.0m	30	rp-steep-4-groups	normal	705	704.0	0	616.0	3340.0
1183	A320 (30 rows - 180 seats)	S7	120	2.0m	30	rp-steep-5-groups	normal	701	701.0	0	424.0	2846.0
1184	A320 (30 rows - 180 seats)	S7	120	2.0m	30	rp-steep-6-groups	normal	711	711.0	0	349.0	2387.0
1185	A320 (30 rows - 180 seats)	S7	120	2.0m	30	rp-2-groups	normal	749	749.0	0	1929.0	5257.0
1187	A320 (30 rows - 180 seats)	S7	120	2.0m	30	rp-spread-4-groups	normal	707	707.0	0	702.0	3829.0
1189	A320 (30 rows - 180 seats)	S7	120	2.0m	30	rp-spread-6-groups	normal	705	705.0	0	377.0	2631.0
1188	A320 (30 rows - 180 seats)	S7	120	2.0m	30	rp-spread-5-groups	normal	711	711.0	0	462.0	3109.0
1190	A320 (30 rows - 180 seats)	S7	120	2.0m	30	rp-steep-4-groups	normal	711	711.0	0	612.0	3330.0
1191	A320 (30 rows - 180 seats)	S7	120	2.0m	30	rp-steep-5-groups	normal	707	707.0	0	556.0	2870.0
1186	A320 (30 rows - 180 seats)	S7	120	2.0m	30	rp-3-groups	normal	721	721.0	0	1016.0	4181.0
1192	A320 (30 rows - 180 seats)	S7	120	2.0m	30	rp-steep-6-groups	normal	703	702.0	0	383.0	2263.0
1193	A320 (30 rows - 180 seats)	S7	120	2.0m	30	rp-2-groups	normal	733	732.0	0	1757.0	5207.0
1194	A320 (30 rows - 180 seats)	S7	120	2.0m	30	rp-3-groups	normal	711	710.0	0	1066.0	3933.0
1195	A320 (30 rows - 180 seats)	S7	120	2.0m	30	rp-spread-4-groups	normal	717	717.0	0	720.0	3577.0
1196	A320 (30 rows - 180 seats)	S7	120	2.0m	30	rp-spread-5-groups	normal	707	707.0	0	444.0	2969.0
1197	A320 (30 rows - 180 seats)	S7	120	2.0m	30	rp-spread-6-groups	normal	703	704.0	0	346.0	2645.0
1198	A320 (30 rows - 180 seats)	S7	120	2.0m	30	rp-steep-4-groups	normal	703	703.0	0	524.0	3408.0
1200	A320 (30 rows - 180 seats)	S7	120	2.0m	30	rp-steep-6-groups	normal	703	703.0	0	380.0	2453.0
1201	A320 (30 rows - 180 seats)	S7	120	2.0m	30	rp-2-groups	normal	737	736.0	0	1853.0	5544.0
1202	A320 (30 rows - 180 seats)	S7	120	2.0m	30	rp-3-groups	normal	713	712.0	0	967.0	3999.0
1203	A320 (30 rows - 180 seats)	S7	120	2.0m	30	rp-spread-4-groups	normal	703	703.0	0	656.0	3693.0
1204	A320 (30 rows - 180 seats)	S7	120	2.0m	30	rp-spread-5-groups	normal	701	701.0	0	422.0	3053.0
1199	A320 (30 rows - 180 seats)	S7	120	2.0m	30	rp-steep-5-groups	normal	715	715.0	0	449.0	2902.0
1206	A320 (30 rows - 180 seats)	S7	120	2.0m	30	rp-steep-4-groups	normal	713	712.0	0	660.0	3472.0
1205	A320 (30 rows - 180 seats)	S7	120	2.0m	30	rp-spread-6-groups	normal	697	698.0	0	345.0	2739.0
1207	A320 (30 rows - 180 seats)	S7	120	2.0m	30	rp-steep-5-groups	normal	709	709.0	0	477.0	2680.0
1208	A320 (30 rows - 180 seats)	S7	120	2.0m	30	rp-steep-6-groups	normal	699	699.0	0	355.0	2343.0
1209	A320 (30 rows - 180 seats)	S7	120	2.0m	30	rp-2-groups	normal	751	751.0	0	1733.0	5582.0
1210	A320 (30 rows - 180 seats)	S7	120	2.0m	30	rp-3-groups	normal	719	719.0	0	928.0	4177.0
1211	A320 (30 rows - 180 seats)	S7	120	2.0m	30	rp-spread-4-groups	normal	715	714.0	0	684.0	3648.0
1213	A320 (30 rows - 180 seats)	S7	120	2.0m	30	rp-spread-6-groups	normal	707	707.0	0	450.0	2641.0
1214	A320 (30 rows - 180 seats)	S7	120	2.0m	30	rp-steep-4-groups	normal	709	709.0	0	672.0	3396.0
1215	A320 (30 rows - 180 seats)	S7	120	2.0m	30	rp-steep-5-groups	normal	703	703.0	0	472.0	2654.0
1212	A320 (30 rows - 180 seats)	S7	120	2.0m	30	rp-spread-5-groups	normal	697	697.0	0	426.0	3007.0
1216	A320 (30 rows - 180 seats)	S7	120	2.0m	30	rp-steep-6-groups	normal	709	709.0	0	370.0	2461.0
1217	A320 (30 rows - 180 seats)	S7	120	2.0m	30	rp-2-groups	normal	735	735.0	0	1749.0	5545.0
1219	A320 (30 rows - 180 seats)	S7	120	2.0m	30	rp-spread-4-groups	normal	711	711.0	0	704.0	3641.0
1218	A320 (30 rows - 180 seats)	S7	120	2.0m	30	rp-3-groups	normal	725	725.0	0	1050.0	4085.0
1220	A320 (30 rows - 180 seats)	S7	120	2.0m	30	rp-spread-5-groups	normal	703	703.0	0	464.0	2867.0
1221	A320 (30 rows - 180 seats)	S7	120	2.0m	30	rp-spread-6-groups	normal	697	697.0	0	318.0	2578.0
1222	A320 (30 rows - 180 seats)	S7	120	2.0m	30	rp-steep-4-groups	normal	707	707.0	0	668.0	3416.0
1224	A320 (30 rows - 180 seats)	S7	120	2.0m	30	rp-steep-6-groups	normal	709	709.0	0	372.0	2373.0
1225	A320 (30 rows - 180 seats)	S7	120	2.0m	30	rp-2-groups	normal	745	744.0	0	1867.0	5061.0
1226	A320 (30 rows - 180 seats)	S7	120	2.0m	30	rp-3-groups	normal	723	723.0	0	984.0	4263.0
1227	A320 (30 rows - 180 seats)	S7	120	2.0m	30	rp-spread-4-groups	normal	713	713.0	0	634.0	3551.0
1223	A320 (30 rows - 180 seats)	S7	120	2.0m	30	rp-steep-5-groups	normal	713	713.0	0	512.0	2856.0
1228	A320 (30 rows - 180 seats)	S7	120	2.0m	30	rp-spread-5-groups	normal	709	709.0	0	494.0	3001.0
1229	A320 (30 rows - 180 seats)	S7	120	2.0m	30	rp-spread-6-groups	normal	705	706.0	0	358.0	2698.0
1230	A320 (30 rows - 180 seats)	S7	120	2.0m	30	rp-steep-4-groups	normal	711	711.0	0	730.0	3294.0
1231	A320 (30 rows - 180 seats)	S7	120	2.0m	30	rp-steep-5-groups	normal	707	707.0	0	344.0	2694.0
1232	A320 (30 rows - 180 seats)	S7	120	2.0m	30	rp-steep-6-groups	normal	697	697.0	0	321.0	2387.0
1233	A320 (30 rows - 180 seats)	S7	120	2.0m	30	rp-2-groups	normal	733	733.0	0	1783.0	5397.0
1234	A320 (30 rows - 180 seats)	S7	120	2.0m	30	rp-3-groups	normal	719	719.0	0	942.0	4093.0
1236	A320 (30 rows - 180 seats)	S7	120	2.0m	30	rp-spread-5-groups	normal	707	706.0	0	420.0	3045.0
1237	A320 (30 rows - 180 seats)	S7	120	2.0m	30	rp-spread-6-groups	normal	703	703.0	0	398.0	2722.0
1238	A320 (30 rows - 180 seats)	S7	120	2.0m	30	rp-steep-4-groups	normal	721	721.0	0	661.0	3539.0
1239	A320 (30 rows - 180 seats)	S7	120	2.0m	30	rp-steep-5-groups	normal	705	705.0	0	450.0	2808.0
1235	A320 (30 rows - 180 seats)	S7	120	2.0m	30	rp-spread-4-groups	normal	701	701.0	0	630.0	3601.0
1241	A320 (30 rows - 180 seats)	S7	120	2.0m	30	rp-2-groups	normal	751	750.0	0	1961.0	5072.0
1240	A320 (30 rows - 180 seats)	S7	120	2.0m	30	rp-steep-6-groups	normal	697	697.0	0	374.0	2361.0
1242	A320 (30 rows - 180 seats)	S7	120	2.0m	30	rp-3-groups	normal	731	730.0	0	1052.0	4345.0
1244	A320 (30 rows - 180 seats)	S7	120	2.0m	30	rp-spread-5-groups	normal	711	711.0	0	519.0	3052.0
1243	A320 (30 rows - 180 seats)	S7	120	2.0m	30	rp-spread-4-groups	normal	711	710.0	0	522.0	3514.0
1245	A320 (30 rows - 180 seats)	S7	120	2.0m	30	rp-spread-6-groups	normal	703	703.0	0	393.0	2676.0
1246	A320 (30 rows - 180 seats)	S7	120	2.0m	30	rp-steep-4-groups	normal	711	711.0	0	656.0	3408.0
1247	A320 (30 rows - 180 seats)	S7	120	2.0m	30	rp-steep-5-groups	normal	699	699.0	0	469.0	2842.0
1248	A320 (30 rows - 180 seats)	S7	120	2.0m	30	rp-steep-6-groups	normal	707	707.0	0	376.0	2289.0
1249	A320 (30 rows - 180 seats)	S7	120	2.0m	30	rp-2-groups	normal	717	716.0	0	1697.0	5249.0
1250	A320 (30 rows - 180 seats)	S7	120	2.0m	30	rp-3-groups	normal	721	721.0	0	1237.0	4167.0
1251	A320 (30 rows - 180 seats)	S7	120	2.0m	30	rp-spread-4-groups	normal	715	714.0	0	746.0	3543.0
1252	A320 (30 rows - 180 seats)	S7	120	2.0m	30	rp-spread-5-groups	normal	713	713.0	0	488.0	3130.0
1253	A320 (30 rows - 180 seats)	S7	120	2.0m	30	rp-spread-6-groups	normal	701	702.0	0	397.0	2700.0
1254	A320 (30 rows - 180 seats)	S7	120	2.0m	30	rp-steep-4-groups	normal	703	703.0	0	632.0	3338.0
1255	A320 (30 rows - 180 seats)	S7	120	2.0m	30	rp-steep-5-groups	normal	705	705.0	0	464.0	2810.0
1256	A320 (30 rows - 180 seats)	S7	120	2.0m	30	rp-steep-6-groups	normal	707	707.0	0	351.0	2267.0
1257	A320 (30 rows - 180 seats)	S7	120	2.0m	30	rp-2-groups	normal	743	742.0	0	1937.0	5276.0
1258	A320 (30 rows - 180 seats)	S7	120	2.0m	30	rp-3-groups	normal	725	724.0	0	1030.0	4315.0
1259	A320 (30 rows - 180 seats)	S7	120	2.0m	30	rp-spread-4-groups	normal	699	698.0	0	520.0	3795.0
1260	A320 (30 rows - 180 seats)	S7	120	2.0m	30	rp-spread-5-groups	normal	705	705.0	0	523.0	3041.0
1262	A320 (30 rows - 180 seats)	S7	120	2.0m	30	rp-steep-4-groups	normal	715	715.0	0	674.0	3422.0
1261	A320 (30 rows - 180 seats)	S7	120	2.0m	30	rp-spread-6-groups	normal	711	712.0	0	359.0	2548.0
1266	A320 (30 rows - 180 seats)	S7	120	2.0m	30	rp-3-groups	normal	725	725.0	0	1066.0	4225.0
1264	A320 (30 rows - 180 seats)	S7	120	2.0m	30	rp-steep-6-groups	normal	699	699.0	0	327.0	2391.0
1265	A320 (30 rows - 180 seats)	S7	120	2.0m	30	rp-2-groups	normal	733	733.0	0	1689.0	5230.0
1263	A320 (30 rows - 180 seats)	S7	120	2.0m	30	rp-steep-5-groups	normal	705	705.0	0	398.0	2718.0
1267	A320 (30 rows - 180 seats)	S7	120	2.0m	30	rp-spread-4-groups	normal	717	717.0	0	764.0	3590.0
1268	A320 (30 rows - 180 seats)	S7	120	2.0m	30	rp-spread-5-groups	normal	699	699.0	0	411.0	3065.0
1269	A320 (30 rows - 180 seats)	S7	120	2.0m	30	rp-spread-6-groups	normal	697	697.0	0	363.0	2692.0
1270	A320 (30 rows - 180 seats)	S7	120	2.0m	30	rp-steep-4-groups	normal	713	713.0	0	610.0	3410.0
1271	A320 (30 rows - 180 seats)	S7	120	2.0m	30	rp-steep-5-groups	normal	715	715.0	0	446.0	2704.0
1272	A320 (30 rows - 180 seats)	S7	120	2.0m	30	rp-steep-6-groups	normal	701	701.0	0	368.0	2488.0
1273	A320 (30 rows - 180 seats)	S7	120	2.0m	30	rp-2-groups	normal	751	750.0	0	2209.0	5287.0
1275	A320 (30 rows - 180 seats)	S7	120	2.0m	30	rp-spread-4-groups	normal	713	712.0	0	494.0	3685.0
1274	A320 (30 rows - 180 seats)	S7	120	2.0m	30	rp-3-groups	normal	721	720.0	0	1140.0	4343.0
1276	A320 (30 rows - 180 seats)	S7	120	2.0m	30	rp-spread-5-groups	normal	711	710.0	0	505.0	2947.0
1277	A320 (30 rows - 180 seats)	S7	120	2.0m	30	rp-spread-6-groups	normal	701	701.0	0	363.0	2654.0
1278	A320 (30 rows - 180 seats)	S7	120	2.0m	30	rp-steep-4-groups	normal	703	703.0	0	686.0	3348.0
1279	A320 (30 rows - 180 seats)	S7	120	2.0m	30	rp-steep-5-groups	normal	709	709.0	0	548.0	2776.0
1280	A320 (30 rows - 180 seats)	S7	120	2.0m	30	rp-steep-6-groups	normal	697	697.0	0	365.0	2323.0
1281	A320 (30 rows - 180 seats)	S7	120	2.0m	30	rp-2-groups	normal	727	726.0	0	2011.0	5284.0
1282	A320 (30 rows - 180 seats)	S7	120	2.0m	30	rp-3-groups	normal	713	712.0	0	1048.0	4207.0
1284	A320 (30 rows - 180 seats)	S7	120	2.0m	30	rp-spread-5-groups	normal	701	701.0	0	459.0	3147.0
1285	A320 (30 rows - 180 seats)	S7	120	2.0m	30	rp-spread-6-groups	normal	701	701.0	0	368.0	2592.0
1286	A320 (30 rows - 180 seats)	S7	120	2.0m	30	rp-steep-4-groups	normal	703	703.0	0	606.0	3476.0
1283	A320 (30 rows - 180 seats)	S7	120	2.0m	30	rp-spread-4-groups	normal	715	715.0	0	582.0	3438.0
1287	A320 (30 rows - 180 seats)	S7	120	2.0m	30	rp-steep-5-groups	normal	709	709.0	0	446.0	2682.0
1288	A320 (30 rows - 180 seats)	S7	120	2.0m	30	rp-steep-6-groups	normal	705	705.0	0	339.0	2335.0
1289	A320 (30 rows - 180 seats)	S7	120	2.0m	30	rp-2-groups	normal	727	726.0	0	1819.0	5217.0
1290	A320 (30 rows - 180 seats)	S7	120	2.0m	30	rp-3-groups	normal	719	719.0	0	1058.0	4101.0
1291	A320 (30 rows - 180 seats)	S7	120	2.0m	30	rp-spread-4-groups	normal	699	698.0	0	514.0	3621.0
1292	A320 (30 rows - 180 seats)	S7	120	2.0m	30	rp-spread-5-groups	normal	705	705.0	0	529.0	3109.0
1293	A320 (30 rows - 180 seats)	S7	120	2.0m	30	rp-spread-6-groups	normal	699	699.0	0	295.0	2607.0
1295	A320 (30 rows - 180 seats)	S7	120	2.0m	30	rp-steep-5-groups	normal	715	715.0	0	514.0	2740.0
1296	A320 (30 rows - 180 seats)	S7	120	2.0m	30	rp-steep-6-groups	normal	709	709.0	0	415.0	2273.0
1297	A320 (30 rows - 180 seats)	S7	120	2.0m	30	rp-2-groups	normal	743	743.0	0	1899.0	5341.0
1294	A320 (30 rows - 180 seats)	S7	120	2.0m	30	rp-steep-4-groups	normal	717	717.0	0	534.0	3374.0
1298	A320 (30 rows - 180 seats)	S7	120	2.0m	30	rp-3-groups	normal	719	719.0	0	950.0	4307.0
1299	A320 (30 rows - 180 seats)	S7	120	2.0m	30	rp-spread-4-groups	normal	709	709.0	0	586.0	3455.0
1300	A320 (30 rows - 180 seats)	S7	120	2.0m	30	rp-spread-5-groups	normal	697	696.0	0	409.0	3069.0
1301	A320 (30 rows - 180 seats)	S7	120	2.0m	30	rp-spread-6-groups	normal	711	712.0	0	373.0	2574.0
1302	A320 (30 rows - 180 seats)	S7	120	2.0m	30	rp-steep-4-groups	normal	711	711.0	0	640.0	3400.0
1303	A320 (30 rows - 180 seats)	S7	120	2.0m	30	rp-steep-5-groups	normal	709	709.0	0	421.0	2842.0
1304	A320 (30 rows - 180 seats)	S7	120	2.0m	30	rp-steep-6-groups	normal	707	707.0	0	408.0	2397.0
1306	A320 (30 rows - 180 seats)	S7	120	2.0m	30	rp-3-groups	normal	719	718.0	0	984.0	4097.0
1308	A320 (30 rows - 180 seats)	S7	120	2.0m	30	rp-spread-5-groups	normal	711	711.0	0	350.0	3082.0
1307	A320 (30 rows - 180 seats)	S7	120	2.0m	30	rp-spread-4-groups	normal	719	719.0	0	746.0	3623.0
1309	A320 (30 rows - 180 seats)	S7	120	2.0m	30	rp-spread-6-groups	normal	711	711.0	0	439.0	2642.0
1305	A320 (30 rows - 180 seats)	S7	120	2.0m	30	rp-2-groups	normal	751	750.0	0	1649.0	5569.0
1310	A320 (30 rows - 180 seats)	S7	120	2.0m	30	rp-steep-4-groups	normal	705	705.0	0	646.0	3519.0
1312	A320 (30 rows - 180 seats)	S7	120	2.0m	30	rp-steep-6-groups	normal	707	707.0	0	354.0	2313.0
1311	A320 (30 rows - 180 seats)	S7	120	2.0m	30	rp-steep-5-groups	normal	715	715.0	0	493.0	2914.0
1313	A320 (30 rows - 180 seats)	S7	120	2.0m	30	rp-2-groups	normal	727	726.0	0	1853.0	5627.0
1314	A320 (30 rows - 180 seats)	S7	120	2.0m	30	rp-3-groups	normal	707	706.0	0	998.0	4429.0
1316	A320 (30 rows - 180 seats)	S7	120	2.0m	30	rp-spread-5-groups	normal	713	713.0	0	452.0	3009.0
1315	A320 (30 rows - 180 seats)	S7	120	2.0m	30	rp-spread-4-groups	normal	717	717.0	0	672.0	3453.0
1318	A320 (30 rows - 180 seats)	S7	120	2.0m	30	rp-steep-4-groups	normal	717	717.0	0	604.0	3364.0
1320	A320 (30 rows - 180 seats)	S7	120	2.0m	30	rp-steep-6-groups	normal	699	698.0	0	440.0	2404.0
1319	A320 (30 rows - 180 seats)	S7	120	2.0m	30	rp-steep-5-groups	normal	711	711.0	0	499.0	2816.0
1317	A320 (30 rows - 180 seats)	S7	120	2.0m	30	rp-spread-6-groups	normal	711	711.0	0	445.0	2646.0
1322	A320 (30 rows - 180 seats)	S7	120	2.0m	30	rp-3-groups	normal	727	727.0	0	968.0	4249.0
1321	A320 (30 rows - 180 seats)	S7	120	2.0m	30	rp-2-groups	normal	745	744.0	0	1677.0	5214.0
1324	A320 (30 rows - 180 seats)	S7	120	2.0m	30	rp-spread-5-groups	normal	709	709.0	0	509.0	3042.0
1323	A320 (30 rows - 180 seats)	S7	120	2.0m	30	rp-spread-4-groups	normal	715	714.0	0	696.0	3669.0
1325	A320 (30 rows - 180 seats)	S7	120	2.0m	30	rp-spread-6-groups	normal	705	705.0	0	335.0	2638.0
1326	A320 (30 rows - 180 seats)	S7	120	2.0m	30	rp-steep-4-groups	normal	711	711.0	0	619.0	3466.0
1327	A320 (30 rows - 180 seats)	S7	120	2.0m	30	rp-steep-5-groups	normal	711	711.0	0	436.0	2862.0
1329	A320 (30 rows - 180 seats)	S7	120	2.0m	30	rp-2-groups	normal	745	744.0	0	1583.0	5601.0
1330	A320 (30 rows - 180 seats)	S7	120	2.0m	30	rp-3-groups	normal	723	723.0	0	1020.0	4149.0
1331	A320 (30 rows - 180 seats)	S7	120	2.0m	30	rp-spread-4-groups	normal	713	712.0	0	694.0	3545.0
1332	A320 (30 rows - 180 seats)	S7	120	2.0m	30	rp-spread-5-groups	normal	703	703.0	0	474.0	2988.0
1333	A320 (30 rows - 180 seats)	S7	120	2.0m	30	rp-spread-6-groups	normal	701	701.0	0	336.0	2814.0
1334	A320 (30 rows - 180 seats)	S7	120	2.0m	30	rp-steep-4-groups	normal	711	711.0	0	716.0	3452.0
1328	A320 (30 rows - 180 seats)	S7	120	2.0m	30	rp-steep-6-groups	normal	697	697.0	0	367.0	2275.0
1335	A320 (30 rows - 180 seats)	S7	120	2.0m	30	rp-steep-5-groups	normal	709	709.0	0	469.0	2910.0
1337	A320 (30 rows - 180 seats)	S7	120	2.0m	30	rp-2-groups	normal	733	732.0	0	1929.0	5420.0
1336	A320 (30 rows - 180 seats)	S7	120	2.0m	30	rp-steep-6-groups	normal	701	701.0	0	368.0	2393.0
1338	A320 (30 rows - 180 seats)	S7	120	2.0m	30	rp-3-groups	normal	715	715.0	0	1002.0	4251.0
1339	A320 (30 rows - 180 seats)	S7	120	2.0m	30	rp-spread-4-groups	normal	715	715.0	0	630.0	3643.0
1340	A320 (30 rows - 180 seats)	S7	120	2.0m	30	rp-spread-5-groups	normal	697	697.0	0	345.0	2815.0
1341	A320 (30 rows - 180 seats)	S7	120	2.0m	30	rp-spread-6-groups	normal	705	705.0	0	355.0	2570.0
1343	A320 (30 rows - 180 seats)	S7	120	2.0m	30	rp-steep-5-groups	normal	713	713.0	0	527.0	2882.0
1345	A320 (30 rows - 180 seats)	S7	120	2.0m	30	rp-2-groups	normal	737	736.0	0	1795.0	5421.0
1344	A320 (30 rows - 180 seats)	S7	120	2.0m	30	rp-steep-6-groups	normal	711	711.0	0	432.0	2378.0
1347	A320 (30 rows - 180 seats)	S7	120	2.0m	30	rp-spread-4-groups	normal	709	708.0	0	632.0	3766.0
1346	A320 (30 rows - 180 seats)	S7	120	2.0m	30	rp-3-groups	normal	719	719.0	0	958.0	4121.0
1348	A320 (30 rows - 180 seats)	S7	120	2.0m	30	rp-spread-5-groups	normal	713	712.0	0	360.0	2960.0
1349	A320 (30 rows - 180 seats)	S7	120	2.0m	30	rp-spread-6-groups	normal	701	702.0	0	355.0	2777.0
1342	A320 (30 rows - 180 seats)	S7	120	2.0m	30	rp-steep-4-groups	normal	719	719.0	0	682.0	3374.0
1350	A320 (30 rows - 180 seats)	S7	120	2.0m	30	rp-steep-4-groups	normal	719	719.0	0	648.0	3274.0
1351	A320 (30 rows - 180 seats)	S7	120	2.0m	30	rp-steep-5-groups	normal	711	711.0	0	569.0	2858.0
1352	A320 (30 rows - 180 seats)	S7	120	2.0m	30	rp-steep-6-groups	normal	701	701.0	0	429.0	2271.0
1353	A320 (30 rows - 180 seats)	S7	120	2.0m	30	rp-2-groups	normal	735	734.0	0	1737.0	5371.0
1354	A320 (30 rows - 180 seats)	S7	120	2.0m	30	rp-3-groups	normal	729	729.0	0	956.0	4275.0
1355	A320 (30 rows - 180 seats)	S7	120	2.0m	30	rp-spread-4-groups	normal	703	702.0	0	646.0	3611.0
1356	A320 (30 rows - 180 seats)	S7	120	2.0m	30	rp-spread-5-groups	normal	711	711.0	0	523.0	2968.0
1358	A320 (30 rows - 180 seats)	S7	120	2.0m	30	rp-steep-4-groups	normal	707	707.0	0	756.0	3388.0
1359	A320 (30 rows - 180 seats)	S7	120	2.0m	30	rp-steep-5-groups	normal	703	704.0	0	473.0	2710.0
1360	A320 (30 rows - 180 seats)	S7	120	2.0m	30	rp-steep-6-groups	normal	705	705.0	0	462.0	2423.0
1361	A320 (30 rows - 180 seats)	S7	120	2.0m	30	rp-2-groups	normal	721	721.0	0	1657.0	5377.0
1362	A320 (30 rows - 180 seats)	S7	120	2.0m	30	rp-3-groups	normal	723	723.0	0	988.0	4077.0
1357	A320 (30 rows - 180 seats)	S7	120	2.0m	30	rp-spread-6-groups	normal	707	707.0	0	356.0	2593.0
1363	A320 (30 rows - 180 seats)	S7	120	2.0m	30	rp-spread-4-groups	normal	717	717.0	0	672.0	3691.0
1364	A320 (30 rows - 180 seats)	S7	120	2.0m	30	rp-spread-5-groups	normal	703	703.0	0	494.0	2864.0
1365	A320 (30 rows - 180 seats)	S7	120	2.0m	30	rp-spread-6-groups	normal	705	706.0	0	376.0	2681.0
1366	A320 (30 rows - 180 seats)	S7	120	2.0m	30	rp-steep-4-groups	normal	707	707.0	0	590.0	3416.0
1367	A320 (30 rows - 180 seats)	S7	120	2.0m	30	rp-steep-5-groups	normal	709	709.0	0	412.0	3008.0
1368	A320 (30 rows - 180 seats)	S7	120	2.0m	30	rp-steep-6-groups	normal	707	707.0	0	340.0	2418.0
1369	A320 (30 rows - 180 seats)	S7	120	2.0m	30	rp-2-groups	normal	751	751.0	0	2299.0	4979.0
1370	A320 (30 rows - 180 seats)	S7	120	2.0m	30	rp-3-groups	normal	707	706.0	0	878.0	4453.0
1371	A320 (30 rows - 180 seats)	S7	120	2.0m	30	rp-spread-4-groups	normal	719	718.0	0	732.0	3589.0
1372	A320 (30 rows - 180 seats)	S7	120	2.0m	30	rp-spread-5-groups	normal	707	707.0	0	430.0	2965.0
1373	A320 (30 rows - 180 seats)	S7	120	2.0m	30	rp-spread-6-groups	normal	705	705.0	0	393.0	2665.0
1374	A320 (30 rows - 180 seats)	S7	120	2.0m	30	rp-steep-4-groups	normal	713	713.0	0	680.0	3326.0
1375	A320 (30 rows - 180 seats)	S7	120	2.0m	30	rp-steep-5-groups	normal	713	713.0	0	520.0	2849.0
1376	A320 (30 rows - 180 seats)	S7	120	2.0m	30	rp-steep-6-groups	normal	699	699.0	0	339.0	2343.0
1377	A320 (30 rows - 180 seats)	S7	120	2.0m	30	rp-2-groups	normal	735	735.0	0	1811.0	5319.0
1379	A320 (30 rows - 180 seats)	S7	120	2.0m	30	rp-spread-4-groups	normal	699	699.0	0	518.0	3611.0
1380	A320 (30 rows - 180 seats)	S7	120	2.0m	30	rp-spread-5-groups	normal	705	705.0	0	434.0	3007.0
1378	A320 (30 rows - 180 seats)	S7	120	2.0m	30	rp-3-groups	normal	713	713.0	0	1138.0	3971.0
1381	A320 (30 rows - 180 seats)	S7	120	2.0m	30	rp-spread-6-groups	normal	707	707.0	0	375.0	2549.0
1382	A320 (30 rows - 180 seats)	S7	120	2.0m	30	rp-steep-4-groups	normal	709	709.0	0	658.0	3567.0
1383	A320 (30 rows - 180 seats)	S7	120	2.0m	30	rp-steep-5-groups	normal	703	704.0	0	465.0	2672.0
1384	A320 (30 rows - 180 seats)	S7	120	2.0m	30	rp-steep-6-groups	normal	709	709.0	0	362.0	2305.0
1385	A320 (30 rows - 180 seats)	S7	120	2.0m	30	rp-2-groups	normal	725	724.0	0	1895.0	5368.0
1386	A320 (30 rows - 180 seats)	S7	120	2.0m	30	rp-3-groups	normal	705	705.0	0	932.0	4197.0
1387	A320 (30 rows - 180 seats)	S7	120	2.0m	30	rp-spread-4-groups	normal	713	713.0	0	596.0	3479.0
1389	A320 (30 rows - 180 seats)	S7	120	2.0m	30	rp-spread-6-groups	normal	699	700.0	0	363.0	2654.0
1388	A320 (30 rows - 180 seats)	S7	120	2.0m	30	rp-spread-5-groups	normal	705	705.0	0	498.0	3116.0
1390	A320 (30 rows - 180 seats)	S7	120	2.0m	30	rp-steep-4-groups	normal	715	715.0	0	626.0	3498.0
1391	A320 (30 rows - 180 seats)	S7	120	2.0m	30	rp-steep-5-groups	normal	705	706.0	0	401.0	2972.0
1392	A320 (30 rows - 180 seats)	S7	120	2.0m	30	rp-steep-6-groups	normal	709	709.0	0	349.0	2374.0
1393	A320 (30 rows - 180 seats)	S7	120	2.0m	30	rp-2-groups	normal	725	724.0	0	1849.0	5167.0
1394	A320 (30 rows - 180 seats)	S7	120	2.0m	30	rp-3-groups	normal	719	718.0	0	1114.0	4231.0
1395	A320 (30 rows - 180 seats)	S7	120	2.0m	30	rp-spread-4-groups	normal	707	706.0	0	566.0	3625.0
1396	A320 (30 rows - 180 seats)	S7	120	2.0m	30	rp-spread-5-groups	normal	713	713.0	0	508.0	2917.0
1398	A320 (30 rows - 180 seats)	S7	120	2.0m	30	rp-steep-4-groups	normal	709	709.0	0	686.0	3366.0
1397	A320 (30 rows - 180 seats)	S7	120	2.0m	30	rp-spread-6-groups	normal	701	701.0	0	371.0	2631.0
1399	A320 (30 rows - 180 seats)	S7	120	2.0m	30	rp-steep-5-groups	normal	707	707.0	0	380.0	2822.0
1400	A320 (30 rows - 180 seats)	S7	120	2.0m	30	rp-steep-6-groups	normal	709	709.0	0	420.0	2399.0
1401	A320 (30 rows - 180 seats)	S7	120	2.0m	30	rp-2-groups	normal	731	731.0	0	1859.0	5695.0
1402	A320 (30 rows - 180 seats)	S7	120	2.0m	30	rp-3-groups	normal	721	721.0	0	922.0	4143.0
1403	A320 (30 rows - 180 seats)	S7	120	2.0m	30	rp-spread-4-groups	normal	709	709.0	0	642.0	3489.0
1404	A320 (30 rows - 180 seats)	S7	120	2.0m	30	rp-spread-5-groups	normal	715	715.0	0	536.0	3009.0
1405	A320 (30 rows - 180 seats)	S7	120	2.0m	30	rp-spread-6-groups	normal	711	711.0	0	427.0	2588.0
1407	A320 (30 rows - 180 seats)	S7	120	2.0m	30	rp-steep-5-groups	normal	699	699.0	0	378.0	2748.0
1408	A320 (30 rows - 180 seats)	S7	120	2.0m	30	rp-steep-6-groups	normal	701	701.0	0	361.0	2323.0
1409	A320 (30 rows - 180 seats)	S7	120	2.0m	30	rp-2-groups	normal	733	733.0	0	1713.0	5252.0
1410	A320 (30 rows - 180 seats)	S7	120	2.0m	30	rp-3-groups	normal	713	713.0	0	970.0	4213.0
1411	A320 (30 rows - 180 seats)	S7	120	2.0m	30	rp-spread-4-groups	normal	715	715.0	0	646.0	3645.0
1406	A320 (30 rows - 180 seats)	S7	120	2.0m	30	rp-steep-4-groups	normal	715	714.0	0	614.0	3388.0
1412	A320 (30 rows - 180 seats)	S7	120	2.0m	30	rp-spread-5-groups	normal	703	703.0	0	432.0	3131.0
1413	A320 (30 rows - 180 seats)	S7	120	2.0m	30	rp-spread-6-groups	normal	703	703.0	0	375.0	2627.0
1414	A320 (30 rows - 180 seats)	S7	120	2.0m	30	rp-steep-4-groups	normal	705	705.0	0	654.0	3376.0
1415	A320 (30 rows - 180 seats)	S7	120	2.0m	30	rp-steep-5-groups	normal	697	697.0	0	376.0	2720.0
1416	A320 (30 rows - 180 seats)	S7	120	2.0m	30	rp-steep-6-groups	normal	707	707.0	0	356.0	2413.0
1417	A320 (30 rows - 180 seats)	S7	120	2.0m	30	rp-2-groups	normal	739	739.0	0	1421.0	5334.0
1418	A320 (30 rows - 180 seats)	S7	120	2.0m	30	rp-3-groups	normal	717	716.0	0	1173.0	3941.0
1420	A320 (30 rows - 180 seats)	S7	120	2.0m	30	rp-spread-5-groups	normal	703	702.0	0	492.0	3099.0
1421	A320 (30 rows - 180 seats)	S7	120	2.0m	30	rp-spread-6-groups	normal	703	703.0	0	347.0	2603.0
1419	A320 (30 rows - 180 seats)	S7	120	2.0m	30	rp-spread-4-groups	normal	709	709.0	0	726.0	3605.0
1422	A320 (30 rows - 180 seats)	S7	120	2.0m	30	rp-steep-4-groups	normal	709	709.0	0	646.0	3266.0
1423	A320 (30 rows - 180 seats)	S7	120	2.0m	30	rp-steep-5-groups	normal	709	709.0	0	539.0	2802.0
1424	A320 (30 rows - 180 seats)	S7	120	2.0m	30	rp-steep-6-groups	normal	703	703.0	0	355.0	2377.0
1425	A320 (30 rows - 180 seats)	S7	120	2.0m	30	rp-2-groups	normal	739	739.0	0	1675.0	5280.0
1426	A320 (30 rows - 180 seats)	S7	120	2.0m	30	rp-3-groups	normal	727	726.0	0	948.0	4081.0
1427	A320 (30 rows - 180 seats)	S7	120	2.0m	30	rp-spread-4-groups	normal	719	719.0	0	642.0	3597.0
1428	A320 (30 rows - 180 seats)	S7	120	2.0m	30	rp-spread-5-groups	normal	713	713.0	0	454.0	2874.0
1430	A320 (30 rows - 180 seats)	S7	120	2.0m	30	rp-steep-4-groups	normal	719	719.0	0	688.0	3548.0
1429	A320 (30 rows - 180 seats)	S7	120	2.0m	30	rp-spread-6-groups	normal	703	703.0	0	345.0	2693.0
1431	A320 (30 rows - 180 seats)	S7	120	2.0m	30	rp-steep-5-groups	normal	707	707.0	0	478.0	2678.0
1432	A320 (30 rows - 180 seats)	S7	120	2.0m	30	rp-steep-6-groups	normal	707	707.0	0	411.0	2377.0
1433	A320 (30 rows - 180 seats)	S7	120	2.0m	30	rp-2-groups	normal	723	723.0	0	1697.0	5338.0
1434	A320 (30 rows - 180 seats)	S7	120	2.0m	30	rp-3-groups	normal	729	728.0	0	985.0	4085.0
1435	A320 (30 rows - 180 seats)	S7	120	2.0m	30	rp-spread-4-groups	normal	705	705.0	0	624.0	3594.0
1436	A320 (30 rows - 180 seats)	S7	120	2.0m	30	rp-spread-5-groups	normal	703	703.0	0	496.0	3089.0
1437	A320 (30 rows - 180 seats)	S7	120	2.0m	30	rp-spread-6-groups	normal	711	711.0	0	424.0	2698.0
1439	A320 (30 rows - 180 seats)	S7	120	2.0m	30	rp-steep-5-groups	normal	707	707.0	0	433.0	2650.0
1440	A320 (30 rows - 180 seats)	S7	120	2.0m	30	rp-steep-6-groups	normal	711	711.0	0	345.0	2453.0
1438	A320 (30 rows - 180 seats)	S7	120	2.0m	30	rp-steep-4-groups	normal	707	707.0	0	682.0	3480.0
1441	A320 (30 rows - 180 seats)	S7	120	2.0m	30	rp-2-groups	normal	733	732.0	0	1723.0	5180.0
1442	A320 (30 rows - 180 seats)	S7	120	2.0m	30	rp-3-groups	normal	713	713.0	0	910.0	4147.0
1444	A320 (30 rows - 180 seats)	S7	120	2.0m	30	rp-spread-5-groups	normal	697	696.0	0	405.0	2897.0
1443	A320 (30 rows - 180 seats)	S7	120	2.0m	30	rp-spread-4-groups	normal	715	715.0	0	748.0	3709.0
1445	A320 (30 rows - 180 seats)	S7	120	2.0m	30	rp-spread-6-groups	normal	709	709.0	0	401.0	2693.0
1446	A320 (30 rows - 180 seats)	S7	120	2.0m	30	rp-steep-4-groups	normal	703	703.0	0	672.0	3318.0
1447	A320 (30 rows - 180 seats)	S7	120	2.0m	30	rp-steep-5-groups	normal	707	707.0	0	498.0	2822.0
1449	A320 (30 rows - 180 seats)	S7	120	2.0m	30	rp-2-groups	normal	743	743.0	0	1909.0	5415.0
1450	A320 (30 rows - 180 seats)	S7	120	2.0m	30	rp-3-groups	normal	719	719.0	0	1020.0	3873.0
1448	A320 (30 rows - 180 seats)	S7	120	2.0m	30	rp-steep-6-groups	normal	703	703.0	0	378.0	2381.0
1451	A320 (30 rows - 180 seats)	S7	120	2.0m	30	rp-spread-4-groups	normal	709	708.0	0	670.0	3558.0
1452	A320 (30 rows - 180 seats)	S7	120	2.0m	30	rp-spread-5-groups	normal	697	697.0	0	569.0	2887.0
1453	A320 (30 rows - 180 seats)	S7	120	2.0m	30	rp-spread-6-groups	normal	709	710.0	0	383.0	2636.0
1454	A320 (30 rows - 180 seats)	S7	120	2.0m	30	rp-steep-4-groups	normal	701	701.0	0	702.0	3452.0
1455	A320 (30 rows - 180 seats)	S7	120	2.0m	30	rp-steep-5-groups	normal	699	699.0	0	431.0	2742.0
1456	A320 (30 rows - 180 seats)	S7	120	2.0m	30	rp-steep-6-groups	normal	707	707.0	0	377.0	2395.0
1457	A320 (30 rows - 180 seats)	S7	120	2.0m	30	rp-2-groups	normal	731	731.0	0	1933.0	5265.0
1458	A320 (30 rows - 180 seats)	S7	120	2.0m	30	rp-3-groups	normal	713	713.0	0	848.0	4221.0
1459	A320 (30 rows - 180 seats)	S7	120	2.0m	30	rp-spread-4-groups	normal	707	707.0	0	634.0	3745.0
1460	A320 (30 rows - 180 seats)	S7	120	2.0m	30	rp-spread-5-groups	normal	709	709.0	0	388.0	2973.0
1461	A320 (30 rows - 180 seats)	S7	120	2.0m	30	rp-spread-6-groups	normal	703	703.0	0	383.0	2672.0
1462	A320 (30 rows - 180 seats)	S7	120	2.0m	30	rp-steep-4-groups	normal	711	711.0	0	635.0	3501.0
1463	A320 (30 rows - 180 seats)	S7	120	2.0m	30	rp-steep-5-groups	normal	697	697.0	0	388.0	2705.0
1464	A320 (30 rows - 180 seats)	S7	120	2.0m	30	rp-steep-6-groups	normal	703	703.0	0	385.0	2331.0
1465	A320 (30 rows - 180 seats)	S7	120	2.0m	30	rp-2-groups	normal	735	734.0	0	1741.0	5287.0
1467	A320 (30 rows - 180 seats)	S7	120	2.0m	30	rp-spread-4-groups	normal	709	709.0	0	550.0	3647.0
1466	A320 (30 rows - 180 seats)	S7	120	2.0m	30	rp-3-groups	normal	707	706.0	0	909.0	4173.0
1468	A320 (30 rows - 180 seats)	S7	120	2.0m	30	rp-spread-5-groups	normal	715	714.0	0	529.0	3045.0
1469	A320 (30 rows - 180 seats)	S7	120	2.0m	30	rp-spread-6-groups	normal	699	699.0	0	383.0	2690.0
1470	A320 (30 rows - 180 seats)	S7	120	2.0m	30	rp-steep-4-groups	normal	713	713.0	0	642.0	3412.0
1471	A320 (30 rows - 180 seats)	S7	120	2.0m	30	rp-steep-5-groups	normal	709	709.0	0	495.0	2780.0
1472	A320 (30 rows - 180 seats)	S7	120	2.0m	30	rp-steep-6-groups	normal	697	696.0	0	317.0	2381.0
1473	A320 (30 rows - 180 seats)	S7	120	2.0m	30	rp-2-groups	normal	743	743.0	0	1777.0	5546.0
1474	A320 (30 rows - 180 seats)	S7	120	2.0m	30	rp-3-groups	normal	713	712.0	0	915.0	4299.0
1476	A320 (30 rows - 180 seats)	S7	120	2.0m	30	rp-spread-5-groups	normal	701	701.0	0	486.0	3040.0
1475	A320 (30 rows - 180 seats)	S7	120	2.0m	30	rp-spread-4-groups	normal	707	707.0	0	584.0	3711.0
1477	A320 (30 rows - 180 seats)	S7	120	2.0m	30	rp-spread-6-groups	normal	701	701.0	0	374.0	2580.0
1478	A320 (30 rows - 180 seats)	S7	120	2.0m	30	rp-steep-4-groups	normal	709	709.0	0	596.0	3453.0
1479	A320 (30 rows - 180 seats)	S7	120	2.0m	30	rp-steep-5-groups	normal	701	701.0	0	480.0	2722.0
1480	A320 (30 rows - 180 seats)	S7	120	2.0m	30	rp-steep-6-groups	normal	709	709.0	0	354.0	2333.0
1481	A320 (30 rows - 180 seats)	S7	120	2.0m	30	rp-2-groups	normal	751	751.0	0	1613.0	5082.0
1482	A320 (30 rows - 180 seats)	S7	120	2.0m	30	rp-3-groups	normal	713	712.0	0	940.0	3975.0
1483	A320 (30 rows - 180 seats)	S7	120	2.0m	30	rp-spread-4-groups	normal	711	711.0	0	654.0	3666.0
1486	A320 (30 rows - 180 seats)	S7	120	2.0m	30	rp-steep-4-groups	normal	715	715.0	0	760.0	3246.0
1485	A320 (30 rows - 180 seats)	S7	120	2.0m	30	rp-spread-6-groups	normal	711	711.0	0	311.0	2624.0
1488	A320 (30 rows - 180 seats)	S7	120	2.0m	30	rp-steep-6-groups	normal	705	705.0	0	399.0	2395.0
1487	A320 (30 rows - 180 seats)	S7	120	2.0m	30	rp-steep-5-groups	normal	711	711.0	0	477.0	2900.0
1484	A320 (30 rows - 180 seats)	S7	120	2.0m	30	rp-spread-5-groups	normal	707	706.0	0	477.0	2928.0
1489	A320 (30 rows - 180 seats)	S7	120	2.0m	30	rp-2-groups	normal	751	750.0	0	1919.0	5557.0
1490	A320 (30 rows - 180 seats)	S7	120	2.0m	30	rp-3-groups	normal	719	718.0	0	800.0	4159.0
1491	A320 (30 rows - 180 seats)	S7	120	2.0m	30	rp-spread-4-groups	normal	707	707.0	0	632.0	3927.0
1492	A320 (30 rows - 180 seats)	S7	120	2.0m	30	rp-spread-5-groups	normal	705	704.0	0	499.0	3120.0
1493	A320 (30 rows - 180 seats)	S7	120	2.0m	30	rp-spread-6-groups	normal	699	699.0	0	399.0	2732.0
1494	A320 (30 rows - 180 seats)	S7	120	2.0m	30	rp-steep-4-groups	normal	705	705.0	0	526.0	3454.0
1495	A320 (30 rows - 180 seats)	S7	120	2.0m	30	rp-steep-5-groups	normal	703	703.0	0	449.0	2948.0
1497	A320 (30 rows - 180 seats)	S7	120	2.0m	30	rp-2-groups	normal	745	745.0	0	2055.0	5350.0
1496	A320 (30 rows - 180 seats)	S7	120	2.0m	30	rp-steep-6-groups	normal	707	707.0	0	375.0	2341.0
1498	A320 (30 rows - 180 seats)	S7	120	2.0m	30	rp-3-groups	normal	727	727.0	0	970.0	4199.0
1499	A320 (30 rows - 180 seats)	S7	120	2.0m	30	rp-spread-4-groups	normal	705	705.0	0	586.0	3561.0
1500	A320 (30 rows - 180 seats)	S7	120	2.0m	30	rp-spread-5-groups	normal	715	715.0	0	461.0	3040.0
1501	A320 (30 rows - 180 seats)	S7	120	2.0m	30	rp-spread-6-groups	normal	705	706.0	0	434.0	2625.0
1502	A320 (30 rows - 180 seats)	S7	120	2.0m	30	rp-steep-4-groups	normal	697	697.0	0	536.0	3242.0
1504	A320 (30 rows - 180 seats)	S7	120	2.0m	30	rp-steep-6-groups	normal	711	711.0	0	416.0	2303.0
1503	A320 (30 rows - 180 seats)	S7	120	2.0m	30	rp-steep-5-groups	normal	711	711.0	0	517.0	2754.0
1506	A320 (30 rows - 180 seats)	S7	120	2.0m	30	rp-3-groups	normal	717	716.0	0	1048.0	4135.0
1505	A320 (30 rows - 180 seats)	S7	120	2.0m	30	rp-2-groups	normal	745	745.0	0	1619.0	5425.0
1507	A320 (30 rows - 180 seats)	S7	120	2.0m	30	rp-spread-4-groups	normal	717	717.0	0	584.0	3538.0
1508	A320 (30 rows - 180 seats)	S7	120	2.0m	30	rp-spread-5-groups	normal	711	711.0	0	442.0	3086.0
1509	A320 (30 rows - 180 seats)	S7	120	2.0m	30	rp-spread-6-groups	normal	711	711.0	0	335.0	2680.0
1510	A320 (30 rows - 180 seats)	S7	120	2.0m	30	rp-steep-4-groups	normal	707	707.0	0	670.0	3576.0
1511	A320 (30 rows - 180 seats)	S7	120	2.0m	30	rp-steep-5-groups	normal	709	709.0	0	469.0	2778.0
1512	A320 (30 rows - 180 seats)	S7	120	2.0m	30	rp-steep-6-groups	normal	699	699.0	0	342.0	2465.0
1513	A320 (30 rows - 180 seats)	S7	120	2.0m	30	rp-2-groups	normal	743	743.0	0	1941.0	5306.0
1515	A320 (30 rows - 180 seats)	S7	120	2.0m	30	rp-spread-4-groups	normal	705	705.0	0	628.0	3609.0
1514	A320 (30 rows - 180 seats)	S7	120	2.0m	30	rp-3-groups	normal	723	723.0	0	872.0	4233.0
1516	A320 (30 rows - 180 seats)	S7	120	2.0m	30	rp-spread-5-groups	normal	697	697.0	0	516.0	2968.0
1517	A320 (30 rows - 180 seats)	S7	120	2.0m	30	rp-spread-6-groups	normal	709	709.0	0	417.0	2647.0
1518	A320 (30 rows - 180 seats)	S7	120	2.0m	30	rp-steep-4-groups	normal	717	717.0	0	666.0	3446.0
1519	A320 (30 rows - 180 seats)	S7	120	2.0m	30	rp-steep-5-groups	normal	709	709.0	0	541.0	2752.0
1520	A320 (30 rows - 180 seats)	S7	120	2.0m	30	rp-steep-6-groups	normal	705	705.0	0	367.0	2303.0
1521	A320 (30 rows - 180 seats)	S7	120	2.0m	30	rp-2-groups	normal	715	714.0	0	1587.0	5348.0
1522	A320 (30 rows - 180 seats)	S7	120	2.0m	30	rp-3-groups	normal	709	709.0	0	848.0	4129.0
1525	A320 (30 rows - 180 seats)	S7	120	2.0m	30	rp-spread-6-groups	normal	699	699.0	0	359.0	2747.0
1524	A320 (30 rows - 180 seats)	S7	120	2.0m	30	rp-spread-5-groups	normal	709	709.0	0	531.0	2965.0
1523	A320 (30 rows - 180 seats)	S7	120	2.0m	30	rp-spread-4-groups	normal	715	714.0	0	744.0	3717.0
1526	A320 (30 rows - 180 seats)	S7	120	2.0m	30	rp-steep-4-groups	normal	701	701.0	0	706.0	3350.0
1527	A320 (30 rows - 180 seats)	S7	120	2.0m	30	rp-steep-5-groups	normal	711	711.0	0	464.0	2742.0
1528	A320 (30 rows - 180 seats)	S7	120	2.0m	30	rp-steep-6-groups	normal	709	709.0	0	347.0	2395.0
1529	A320 (30 rows - 180 seats)	S7	120	2.0m	30	rp-2-groups	normal	723	722.0	0	1925.0	5258.0
1530	A320 (30 rows - 180 seats)	S7	120	2.0m	30	rp-3-groups	normal	711	711.0	0	768.0	4123.0
1531	A320 (30 rows - 180 seats)	S7	120	2.0m	30	rp-spread-4-groups	normal	709	709.0	0	666.0	3623.0
1532	A320 (30 rows - 180 seats)	S7	120	2.0m	30	rp-spread-5-groups	normal	705	705.0	0	414.0	2987.0
1534	A320 (30 rows - 180 seats)	S7	120	2.0m	30	rp-steep-4-groups	normal	707	707.0	0	706.0	3250.0
1535	A320 (30 rows - 180 seats)	S7	120	2.0m	30	rp-steep-5-groups	normal	705	705.0	0	414.0	2818.0
1537	A320 (30 rows - 180 seats)	S7	120	2.0m	30	rp-2-groups	normal	713	712.0	0	1727.0	5279.0
1536	A320 (30 rows - 180 seats)	S7	120	2.0m	30	rp-steep-6-groups	normal	699	698.0	0	287.0	2393.0
1533	A320 (30 rows - 180 seats)	S7	120	2.0m	30	rp-spread-6-groups	normal	699	699.0	0	371.0	2709.0
1538	A320 (30 rows - 180 seats)	S7	120	2.0m	30	rp-3-groups	normal	719	719.0	0	967.0	4089.0
1539	A320 (30 rows - 180 seats)	S7	120	2.0m	30	rp-spread-4-groups	normal	715	715.0	0	730.0	3805.0
1540	A320 (30 rows - 180 seats)	S7	120	2.0m	30	rp-spread-5-groups	normal	701	701.0	0	514.0	3073.0
1541	A320 (30 rows - 180 seats)	S7	120	2.0m	30	rp-spread-6-groups	normal	707	707.0	0	409.0	2633.0
1542	A320 (30 rows - 180 seats)	S7	120	2.0m	30	rp-steep-4-groups	normal	703	703.0	0	558.0	3474.0
1543	A320 (30 rows - 180 seats)	S7	120	2.0m	30	rp-steep-5-groups	normal	707	707.0	0	436.0	2740.0
1544	A320 (30 rows - 180 seats)	S7	120	2.0m	30	rp-steep-6-groups	normal	707	707.0	0	357.0	2285.0
1546	A320 (30 rows - 180 seats)	S7	120	2.0m	30	rp-3-groups	normal	713	713.0	0	916.0	4181.0
1545	A320 (30 rows - 180 seats)	S7	120	2.0m	30	rp-2-groups	normal	739	739.0	0	1631.0	5367.0
1547	A320 (30 rows - 180 seats)	S7	120	2.0m	30	rp-spread-4-groups	normal	701	700.0	0	628.0	3545.0
1548	A320 (30 rows - 180 seats)	S7	120	2.0m	30	rp-spread-5-groups	normal	707	707.0	0	501.0	3155.0
1549	A320 (30 rows - 180 seats)	S7	120	2.0m	30	rp-spread-6-groups	normal	701	701.0	0	311.0	2788.0
1550	A320 (30 rows - 180 seats)	S7	120	2.0m	30	rp-steep-4-groups	normal	711	711.0	0	680.0	3326.0
1551	A320 (30 rows - 180 seats)	S7	120	2.0m	30	rp-steep-5-groups	normal	701	701.0	0	453.0	2692.0
1552	A320 (30 rows - 180 seats)	S7	120	2.0m	30	rp-steep-6-groups	normal	709	709.0	0	481.0	2374.0
1553	A320 (30 rows - 180 seats)	S7	120	2.0m	30	rp-2-groups	normal	751	750.0	0	1711.0	5792.0
1555	A320 (30 rows - 180 seats)	S7	120	2.0m	30	rp-spread-4-groups	normal	717	717.0	0	694.0	3645.0
1556	A320 (30 rows - 180 seats)	S7	120	2.0m	30	rp-spread-5-groups	normal	709	709.0	0	554.0	3044.0
1557	A320 (30 rows - 180 seats)	S7	120	2.0m	30	rp-spread-6-groups	normal	705	706.0	0	395.0	2780.0
1554	A320 (30 rows - 180 seats)	S7	120	2.0m	30	rp-3-groups	normal	715	715.0	0	832.0	4301.0
1559	A320 (30 rows - 180 seats)	S7	120	2.0m	30	rp-steep-5-groups	normal	703	703.0	0	463.0	2796.0
1558	A320 (30 rows - 180 seats)	S7	120	2.0m	30	rp-steep-4-groups	normal	715	715.0	0	618.0	3655.0
1560	A320 (30 rows - 180 seats)	S7	120	2.0m	30	rp-steep-6-groups	normal	707	707.0	0	402.0	2423.0
1561	A320 (30 rows - 180 seats)	S7	120	2.0m	30	rp-2-groups	normal	715	714.0	0	1607.0	5042.0
1563	A320 (30 rows - 180 seats)	S7	120	2.0m	30	rp-spread-4-groups	normal	715	714.0	0	722.0	3619.0
1562	A320 (30 rows - 180 seats)	S7	120	2.0m	30	rp-3-groups	normal	727	727.0	0	1066.0	4001.0
1564	A320 (30 rows - 180 seats)	S7	120	2.0m	30	rp-spread-5-groups	normal	705	705.0	0	434.0	3009.0
1566	A320 (30 rows - 180 seats)	S7	120	2.0m	30	rp-steep-4-groups	normal	711	711.0	0	654.0	3228.0
1567	A320 (30 rows - 180 seats)	S7	120	2.0m	30	rp-steep-5-groups	normal	705	705.0	0	448.0	2858.0
1568	A320 (30 rows - 180 seats)	S7	120	2.0m	30	rp-steep-6-groups	normal	707	707.0	0	456.0	2363.0
1565	A320 (30 rows - 180 seats)	S7	120	2.0m	30	rp-spread-6-groups	normal	711	711.0	0	403.0	2627.0
1569	A320 (30 rows - 180 seats)	S7	120	2.0m	30	rp-2-groups	normal	731	730.0	0	1747.0	5669.0
1570	A320 (30 rows - 180 seats)	S7	120	2.0m	30	rp-3-groups	normal	727	727.0	0	852.0	4225.0
1571	A320 (30 rows - 180 seats)	S7	120	2.0m	30	rp-spread-4-groups	normal	701	700.0	0	552.0	3800.0
1572	A320 (30 rows - 180 seats)	S7	120	2.0m	30	rp-spread-5-groups	normal	709	709.0	0	472.0	3097.0
1573	A320 (30 rows - 180 seats)	S7	120	2.0m	30	rp-spread-6-groups	normal	705	705.0	0	371.0	2710.0
1574	A320 (30 rows - 180 seats)	S7	120	2.0m	30	rp-steep-4-groups	normal	715	715.0	0	761.0	3424.0
1575	A320 (30 rows - 180 seats)	S7	120	2.0m	30	rp-steep-5-groups	normal	709	709.0	0	495.0	2786.0
1577	A320 (30 rows - 180 seats)	S7	120	2.0m	30	rp-2-groups	normal	735	734.0	0	1699.0	5423.0
1576	A320 (30 rows - 180 seats)	S7	120	2.0m	30	rp-steep-6-groups	normal	699	699.0	0	352.0	2320.0
1578	A320 (30 rows - 180 seats)	S7	120	2.0m	30	rp-3-groups	normal	713	713.0	0	926.0	3969.0
1579	A320 (30 rows - 180 seats)	S7	120	2.0m	30	rp-spread-4-groups	normal	713	713.0	0	673.0	3617.0
1580	A320 (30 rows - 180 seats)	S7	120	2.0m	30	rp-spread-5-groups	normal	705	704.0	0	439.0	2835.0
1581	A320 (30 rows - 180 seats)	S7	120	2.0m	30	rp-spread-6-groups	normal	699	700.0	0	399.0	2612.0
1582	A320 (30 rows - 180 seats)	S7	120	2.0m	30	rp-steep-4-groups	normal	715	715.0	0	652.0	3363.0
1583	A320 (30 rows - 180 seats)	S7	120	2.0m	30	rp-steep-5-groups	normal	705	705.0	0	525.0	2800.0
1584	A320 (30 rows - 180 seats)	S7	120	2.0m	30	rp-steep-6-groups	normal	709	709.0	0	384.0	2440.0
1586	A320 (30 rows - 180 seats)	S7	120	2.0m	30	rp-3-groups	normal	703	703.0	0	856.0	4233.0
1585	A320 (30 rows - 180 seats)	S7	120	2.0m	30	rp-2-groups	normal	733	733.0	0	1785.0	5411.0
1587	A320 (30 rows - 180 seats)	S7	120	2.0m	30	rp-spread-4-groups	normal	703	702.0	0	570.0	3709.0
1589	A320 (30 rows - 180 seats)	S7	120	2.0m	30	rp-spread-6-groups	normal	697	697.0	0	389.0	2764.0
1588	A320 (30 rows - 180 seats)	S7	120	2.0m	30	rp-spread-5-groups	normal	705	705.0	0	425.0	3161.0
1590	A320 (30 rows - 180 seats)	S7	120	2.0m	30	rp-steep-4-groups	normal	711	711.0	0	648.0	3313.0
1591	A320 (30 rows - 180 seats)	S7	120	2.0m	30	rp-steep-5-groups	normal	705	705.0	0	413.0	2748.0
1592	A320 (30 rows - 180 seats)	S7	120	2.0m	30	rp-steep-6-groups	normal	701	701.0	0	362.0	2245.0
1593	A320 (30 rows - 180 seats)	S7	120	2.0m	30	rp-2-groups	normal	749	748.0	0	1787.0	5425.0
1595	A320 (30 rows - 180 seats)	S7	120	2.0m	30	rp-spread-4-groups	normal	697	696.0	0	440.0	3758.0
1596	A320 (30 rows - 180 seats)	S7	120	2.0m	30	rp-spread-5-groups	normal	707	707.0	0	406.0	3154.0
1597	A320 (30 rows - 180 seats)	S7	120	2.0m	30	rp-spread-6-groups	normal	705	706.0	0	319.0	2792.0
1594	A320 (30 rows - 180 seats)	S7	120	2.0m	30	rp-3-groups	normal	705	705.0	0	868.0	4191.0
1598	A320 (30 rows - 180 seats)	S7	120	2.0m	30	rp-steep-4-groups	normal	707	707.0	0	703.0	3278.0
1599	A320 (30 rows - 180 seats)	S7	120	2.0m	30	rp-steep-5-groups	normal	707	707.0	0	365.0	2984.0
1600	A320 (30 rows - 180 seats)	S7	120	2.0m	30	rp-steep-6-groups	normal	707	707.0	0	343.0	2333.0
1601	A320 (30 rows - 180 seats)	S7	120	2.0m	30	rp-2-groups	normal	733	732.0	0	1817.0	5618.0
1602	A320 (30 rows - 180 seats)	S7	120	2.0m	30	rp-3-groups	normal	707	706.0	0	871.0	4111.0
1603	A320 (30 rows - 180 seats)	S7	120	2.0m	30	rp-spread-4-groups	normal	717	716.0	0	768.0	3618.0
1604	A320 (30 rows - 180 seats)	S7	120	2.0m	30	rp-spread-5-groups	normal	703	703.0	0	398.0	2962.0
1606	A320 (30 rows - 180 seats)	S7	120	2.0m	30	rp-steep-4-groups	normal	721	721.0	0	718.0	3398.0
1605	A320 (30 rows - 180 seats)	S7	120	2.0m	30	rp-spread-6-groups	normal	697	698.0	0	357.0	2670.0
1607	A320 (30 rows - 180 seats)	S7	120	2.0m	30	rp-steep-5-groups	normal	711	711.0	0	480.0	2648.0
1608	A320 (30 rows - 180 seats)	S7	120	2.0m	30	rp-steep-6-groups	normal	701	701.0	0	367.0	2327.0
1609	A320 (30 rows - 180 seats)	S7	120	2.0m	30	rp-2-groups	normal	723	722.0	0	1655.0	5339.0
1610	A320 (30 rows - 180 seats)	S7	120	2.0m	30	rp-3-groups	normal	723	723.0	0	1014.0	4219.0
1611	A320 (30 rows - 180 seats)	S7	120	2.0m	30	rp-spread-4-groups	normal	715	714.0	0	668.0	3469.0
1612	A320 (30 rows - 180 seats)	S7	120	2.0m	30	rp-spread-5-groups	normal	713	713.0	0	428.0	2995.0
1613	A320 (30 rows - 180 seats)	S7	120	2.0m	30	rp-spread-6-groups	normal	707	707.0	0	355.0	2678.0
1614	A320 (30 rows - 180 seats)	S7	120	2.0m	30	rp-steep-4-groups	normal	707	707.0	0	604.0	3408.0
1615	A320 (30 rows - 180 seats)	S7	120	2.0m	30	rp-steep-5-groups	normal	709	709.0	0	503.0	2768.0
1616	A320 (30 rows - 180 seats)	S7	120	2.0m	30	rp-steep-6-groups	normal	709	709.0	0	304.0	2351.0
1617	A320 (30 rows - 180 seats)	S7	120	2.0m	30	rp-2-groups	normal	739	739.0	0	1453.0	5392.0
1618	A320 (30 rows - 180 seats)	S7	120	2.0m	30	rp-3-groups	normal	719	718.0	0	918.0	4241.0
1619	A320 (30 rows - 180 seats)	S7	120	2.0m	30	rp-spread-4-groups	normal	705	704.0	0	678.0	3669.0
1620	A320 (30 rows - 180 seats)	S7	120	2.0m	30	rp-spread-5-groups	normal	715	715.0	0	547.0	3029.0
1621	A320 (30 rows - 180 seats)	S7	120	2.0m	30	rp-spread-6-groups	normal	709	709.0	0	392.0	2740.0
1622	A320 (30 rows - 180 seats)	S7	120	2.0m	30	rp-steep-4-groups	normal	703	703.0	0	612.0	3432.0
1623	A320 (30 rows - 180 seats)	S7	120	2.0m	30	rp-steep-5-groups	normal	705	705.0	0	449.0	2924.0
1624	A320 (30 rows - 180 seats)	S7	120	2.0m	30	rp-steep-6-groups	normal	703	703.0	0	406.0	2283.0
1625	A320 (30 rows - 180 seats)	S7	120	2.0m	30	rp-2-groups	normal	709	708.0	0	1653.0	5309.0
1627	A320 (30 rows - 180 seats)	S7	120	2.0m	30	rp-spread-4-groups	normal	715	715.0	0	672.0	3587.0
1626	A320 (30 rows - 180 seats)	S7	120	2.0m	30	rp-3-groups	normal	731	731.0	0	1092.0	3929.0
1628	A320 (30 rows - 180 seats)	S7	120	2.0m	30	rp-spread-5-groups	normal	703	703.0	0	472.0	2992.0
1629	A320 (30 rows - 180 seats)	S7	120	2.0m	30	rp-spread-6-groups	normal	711	711.0	0	415.0	2652.0
1631	A320 (30 rows - 180 seats)	S7	120	2.0m	30	rp-steep-5-groups	normal	703	703.0	0	421.0	2806.0
1632	A320 (30 rows - 180 seats)	S7	120	2.0m	30	rp-steep-6-groups	normal	699	699.0	0	384.0	2465.0
1630	A320 (30 rows - 180 seats)	S7	120	2.0m	30	rp-steep-4-groups	normal	717	717.0	0	540.0	3446.0
1633	A320 (30 rows - 180 seats)	S7	120	2.0m	30	rp-2-groups	normal	745	744.0	0	1625.0	5455.0
1634	A320 (30 rows - 180 seats)	S7	120	2.0m	30	rp-3-groups	normal	715	714.0	0	1022.0	4149.0
1635	A320 (30 rows - 180 seats)	S7	120	2.0m	30	rp-spread-4-groups	normal	707	707.0	0	682.0	3712.0
1636	A320 (30 rows - 180 seats)	S7	120	2.0m	30	rp-spread-5-groups	normal	701	701.0	0	431.0	3005.0
1637	A320 (30 rows - 180 seats)	S7	120	2.0m	30	rp-spread-6-groups	normal	701	701.0	0	304.0	2728.0
1638	A320 (30 rows - 180 seats)	S7	120	2.0m	30	rp-steep-4-groups	normal	715	715.0	0	630.0	3614.0
1639	A320 (30 rows - 180 seats)	S7	120	2.0m	30	rp-steep-5-groups	normal	707	707.0	0	481.0	2702.0
1640	A320 (30 rows - 180 seats)	S7	120	2.0m	30	rp-steep-6-groups	normal	697	697.0	0	325.0	2353.0
1641	A320 (30 rows - 180 seats)	S7	120	2.0m	30	rp-2-groups	normal	737	737.0	0	1905.0	5279.0
1642	A320 (30 rows - 180 seats)	S7	120	2.0m	30	rp-3-groups	normal	709	709.0	0	1072.0	4075.0
1643	A320 (30 rows - 180 seats)	S7	120	2.0m	30	rp-spread-4-groups	normal	697	696.0	0	570.0	3796.0
1644	A320 (30 rows - 180 seats)	S7	120	2.0m	30	rp-spread-5-groups	normal	707	706.0	0	513.0	2963.0
1645	A320 (30 rows - 180 seats)	S7	120	2.0m	30	rp-spread-6-groups	normal	703	703.0	0	361.0	2655.0
1647	A320 (30 rows - 180 seats)	S7	120	2.0m	30	rp-steep-5-groups	normal	711	711.0	0	483.0	2874.0
1646	A320 (30 rows - 180 seats)	S7	120	2.0m	30	rp-steep-4-groups	normal	707	707.0	0	718.0	3350.0
1649	A320 (30 rows - 180 seats)	S7	120	2.0m	30	rp-2-groups	normal	733	732.0	0	1487.0	5339.0
1650	A320 (30 rows - 180 seats)	S7	120	2.0m	30	rp-3-groups	normal	731	731.0	0	1028.0	4153.0
1648	A320 (30 rows - 180 seats)	S7	120	2.0m	30	rp-steep-6-groups	normal	703	703.0	0	363.0	2471.0
1651	A320 (30 rows - 180 seats)	S7	120	2.0m	30	rp-spread-4-groups	normal	717	716.0	0	646.0	3665.0
1652	A320 (30 rows - 180 seats)	S7	120	2.0m	30	rp-spread-5-groups	normal	709	709.0	0	484.0	2986.0
1653	A320 (30 rows - 180 seats)	S7	120	2.0m	30	rp-spread-6-groups	normal	701	701.0	0	349.0	2584.0
1654	A320 (30 rows - 180 seats)	S7	120	2.0m	30	rp-steep-4-groups	normal	719	719.0	0	798.0	3361.0
1655	A320 (30 rows - 180 seats)	S7	120	2.0m	30	rp-steep-5-groups	normal	713	713.0	0	515.0	2808.0
1656	A320 (30 rows - 180 seats)	S7	120	2.0m	30	rp-steep-6-groups	normal	709	709.0	0	411.0	2377.0
1657	A320 (30 rows - 180 seats)	S7	120	2.0m	30	rp-2-groups	normal	737	737.0	0	1845.0	5447.0
1659	A320 (30 rows - 180 seats)	S7	120	2.0m	30	rp-spread-4-groups	normal	719	719.0	0	674.0	3531.0
1660	A320 (30 rows - 180 seats)	S7	120	2.0m	30	rp-spread-5-groups	normal	713	712.0	0	500.0	3038.0
1658	A320 (30 rows - 180 seats)	S7	120	2.0m	30	rp-3-groups	normal	715	714.0	0	968.0	4113.0
1661	A320 (30 rows - 180 seats)	S7	120	2.0m	30	rp-spread-6-groups	normal	703	703.0	0	357.0	2699.0
1662	A320 (30 rows - 180 seats)	S7	120	2.0m	30	rp-steep-4-groups	normal	707	707.0	0	584.0	3482.0
1663	A320 (30 rows - 180 seats)	S7	120	2.0m	30	rp-steep-5-groups	normal	705	705.0	0	474.0	2844.0
1664	A320 (30 rows - 180 seats)	S7	120	2.0m	30	rp-steep-6-groups	normal	707	707.0	0	386.0	2305.0
1665	A320 (30 rows - 180 seats)	S7	120	2.0m	30	rp-2-groups	normal	737	737.0	0	1815.0	5443.0
1666	A320 (30 rows - 180 seats)	S7	120	2.0m	30	rp-3-groups	normal	715	715.0	0	919.0	4181.0
1667	A320 (30 rows - 180 seats)	S7	120	2.0m	30	rp-spread-4-groups	normal	717	717.0	0	614.0	3627.0
1669	A320 (30 rows - 180 seats)	S7	120	2.0m	30	rp-spread-6-groups	normal	707	707.0	0	368.0	2608.0
1668	A320 (30 rows - 180 seats)	S7	120	2.0m	30	rp-spread-5-groups	normal	705	705.0	0	496.0	3013.0
1670	A320 (30 rows - 180 seats)	S7	120	2.0m	30	rp-steep-4-groups	normal	713	713.0	0	766.0	3304.0
1671	A320 (30 rows - 180 seats)	S7	120	2.0m	30	rp-steep-5-groups	normal	709	709.0	0	373.0	2692.0
1673	A320 (30 rows - 180 seats)	S7	120	2.0m	30	rp-2-groups	normal	731	730.0	0	1817.0	5357.0
1672	A320 (30 rows - 180 seats)	S7	120	2.0m	30	rp-steep-6-groups	normal	701	701.0	0	342.0	2298.0
1674	A320 (30 rows - 180 seats)	S7	120	2.0m	30	rp-3-groups	normal	713	713.0	0	1024.0	4265.0
1675	A320 (30 rows - 180 seats)	S7	120	2.0m	30	rp-spread-4-groups	normal	701	701.0	0	728.0	3668.0
1676	A320 (30 rows - 180 seats)	S7	120	2.0m	30	rp-spread-5-groups	normal	697	697.0	0	426.0	3107.0
1677	A320 (30 rows - 180 seats)	S7	120	2.0m	30	rp-spread-6-groups	normal	703	703.0	0	296.0	2664.0
1678	A320 (30 rows - 180 seats)	S7	120	2.0m	30	rp-steep-4-groups	normal	701	701.0	0	524.0	3306.0
1679	A320 (30 rows - 180 seats)	S7	120	2.0m	30	rp-steep-5-groups	normal	701	701.0	0	440.0	2822.0
1680	A320 (30 rows - 180 seats)	S7	120	2.0m	30	rp-steep-6-groups	normal	699	699.0	0	383.0	2314.0
1681	A320 (30 rows - 180 seats)	S7	120	2.0m	30	rp-2-groups	normal	739	739.0	0	1543.0	5591.0
1682	A320 (30 rows - 180 seats)	S7	120	2.0m	30	rp-3-groups	normal	707	707.0	0	892.0	4145.0
1683	A320 (30 rows - 180 seats)	S7	120	2.0m	30	rp-spread-4-groups	normal	709	708.0	0	644.0	3744.0
1684	A320 (30 rows - 180 seats)	S7	120	2.0m	30	rp-spread-5-groups	normal	713	713.0	0	456.0	2929.0
1685	A320 (30 rows - 180 seats)	S7	120	2.0m	30	rp-spread-6-groups	normal	701	701.0	0	355.0	2766.0
1686	A320 (30 rows - 180 seats)	S7	120	2.0m	30	rp-steep-4-groups	normal	701	701.0	0	566.0	3317.0
1687	A320 (30 rows - 180 seats)	S7	120	2.0m	30	rp-steep-5-groups	normal	703	703.0	0	427.0	2766.0
1688	A320 (30 rows - 180 seats)	S7	120	2.0m	30	rp-steep-6-groups	normal	697	697.0	0	370.0	2421.0
1689	A320 (30 rows - 180 seats)	S7	120	2.0m	30	rp-2-groups	normal	741	740.0	0	2043.0	5365.0
1690	A320 (30 rows - 180 seats)	S7	120	2.0m	30	rp-3-groups	normal	715	715.0	0	1028.0	4113.0
1691	A320 (30 rows - 180 seats)	S7	120	2.0m	30	rp-spread-4-groups	normal	721	720.0	0	558.0	3584.0
1692	A320 (30 rows - 180 seats)	S7	120	2.0m	30	rp-spread-5-groups	normal	707	707.0	0	476.0	3201.0
1694	A320 (30 rows - 180 seats)	S7	120	2.0m	30	rp-steep-4-groups	normal	709	709.0	0	710.0	3439.0
1693	A320 (30 rows - 180 seats)	S7	120	2.0m	30	rp-spread-6-groups	normal	699	700.0	0	366.0	2788.0
1695	A320 (30 rows - 180 seats)	S7	120	2.0m	30	rp-steep-5-groups	normal	709	709.0	0	477.0	2798.0
1696	A320 (30 rows - 180 seats)	S7	120	2.0m	30	rp-steep-6-groups	normal	697	697.0	0	355.0	2323.0
1697	A320 (30 rows - 180 seats)	S7	120	2.0m	30	rp-2-groups	normal	747	746.0	0	1957.0	5325.0
1698	A320 (30 rows - 180 seats)	S7	120	2.0m	30	rp-3-groups	normal	723	723.0	0	1088.0	4019.0
1699	A320 (30 rows - 180 seats)	S7	120	2.0m	30	rp-spread-4-groups	normal	719	719.0	0	550.0	3581.0
1700	A320 (30 rows - 180 seats)	S7	120	2.0m	30	rp-spread-5-groups	normal	707	707.0	0	446.0	3131.0
1701	A320 (30 rows - 180 seats)	S7	120	2.0m	30	rp-spread-6-groups	normal	701	701.0	0	318.0	2667.0
1703	A320 (30 rows - 180 seats)	S7	120	2.0m	30	rp-steep-5-groups	normal	715	715.0	0	456.0	2734.0
1704	A320 (30 rows - 180 seats)	S7	120	2.0m	30	rp-steep-6-groups	normal	711	711.0	0	353.0	2353.0
1705	A320 (30 rows - 180 seats)	S7	120	2.0m	30	rp-2-groups	normal	745	744.0	0	1659.0	5371.0
1702	A320 (30 rows - 180 seats)	S7	120	2.0m	30	rp-steep-4-groups	normal	711	711.0	0	684.0	3508.0
1707	A320 (30 rows - 180 seats)	S7	120	2.0m	30	rp-spread-4-groups	normal	721	720.0	0	776.0	3557.0
1706	A320 (30 rows - 180 seats)	S7	120	2.0m	30	rp-3-groups	normal	727	726.0	0	978.0	4051.0
1708	A320 (30 rows - 180 seats)	S7	120	2.0m	30	rp-spread-5-groups	normal	711	711.0	0	545.0	2893.0
1709	A320 (30 rows - 180 seats)	S7	120	2.0m	30	rp-spread-6-groups	normal	697	697.0	0	326.0	2690.0
1710	A320 (30 rows - 180 seats)	S7	120	2.0m	30	rp-steep-4-groups	normal	721	721.0	0	684.0	3272.0
1711	A320 (30 rows - 180 seats)	S7	120	2.0m	30	rp-steep-5-groups	normal	711	711.0	0	536.0	2718.0
1712	A320 (30 rows - 180 seats)	S7	120	2.0m	30	rp-steep-6-groups	normal	703	703.0	0	422.0	2443.0
1714	A320 (30 rows - 180 seats)	S7	120	2.0m	30	rp-3-groups	normal	717	717.0	0	1054.0	4193.0
1715	A320 (30 rows - 180 seats)	S7	120	2.0m	30	rp-spread-4-groups	normal	707	706.0	0	606.0	3663.0
1713	A320 (30 rows - 180 seats)	S7	120	2.0m	30	rp-2-groups	normal	731	730.0	0	1515.0	5305.0
1716	A320 (30 rows - 180 seats)	S7	120	2.0m	30	rp-spread-5-groups	normal	703	703.0	0	454.0	3015.0
1717	A320 (30 rows - 180 seats)	S7	120	2.0m	30	rp-spread-6-groups	normal	711	711.0	0	373.0	2577.0
1718	A320 (30 rows - 180 seats)	S7	120	2.0m	30	rp-steep-4-groups	normal	711	711.0	0	664.0	3316.0
1719	A320 (30 rows - 180 seats)	S7	120	2.0m	30	rp-steep-5-groups	normal	697	697.0	0	402.0	2756.0
1720	A320 (30 rows - 180 seats)	S7	120	2.0m	30	rp-steep-6-groups	normal	697	697.0	0	296.0	2387.0
1721	A320 (30 rows - 180 seats)	S7	120	2.0m	30	rp-2-groups	normal	735	734.0	0	1807.0	5271.0
1722	A320 (30 rows - 180 seats)	S7	120	2.0m	30	rp-3-groups	normal	721	720.0	0	1064.0	4327.0
1724	A320 (30 rows - 180 seats)	S7	120	2.0m	30	rp-spread-5-groups	normal	701	701.0	0	490.0	2977.0
1723	A320 (30 rows - 180 seats)	S7	120	2.0m	30	rp-spread-4-groups	normal	715	714.0	0	636.0	3625.0
1725	A320 (30 rows - 180 seats)	S7	120	2.0m	30	rp-spread-6-groups	normal	709	709.0	0	367.0	2664.0
1727	A320 (30 rows - 180 seats)	S7	120	2.0m	30	rp-steep-5-groups	normal	711	711.0	0	535.0	2822.0
1726	A320 (30 rows - 180 seats)	S7	120	2.0m	30	rp-steep-4-groups	normal	713	713.0	0	706.0	3412.0
1728	A320 (30 rows - 180 seats)	S7	120	2.0m	30	rp-steep-6-groups	normal	697	697.0	0	328.0	2341.0
1729	A320 (30 rows - 180 seats)	S7	120	2.0m	30	rp-2-groups	normal	717	716.0	0	1743.0	5474.0
1730	A320 (30 rows - 180 seats)	S7	120	2.0m	30	rp-3-groups	normal	699	699.0	0	882.0	4065.0
1731	A320 (30 rows - 180 seats)	S7	120	2.0m	30	rp-spread-4-groups	normal	703	702.0	0	698.0	3849.0
1732	A320 (30 rows - 180 seats)	S7	120	2.0m	30	rp-spread-5-groups	normal	715	715.0	0	372.0	3175.0
1733	A320 (30 rows - 180 seats)	S7	120	2.0m	30	rp-spread-6-groups	normal	697	698.0	0	305.0	2734.0
1734	A320 (30 rows - 180 seats)	S7	120	2.0m	30	rp-steep-4-groups	normal	717	717.0	0	668.0	3282.0
1735	A320 (30 rows - 180 seats)	S7	120	2.0m	30	rp-steep-5-groups	normal	713	713.0	0	436.0	2797.0
1736	A320 (30 rows - 180 seats)	S7	120	2.0m	30	rp-steep-6-groups	normal	697	696.0	0	398.0	2381.0
1737	A320 (30 rows - 180 seats)	S7	120	2.0m	30	rp-2-groups	normal	751	751.0	0	1807.0	5387.0
1738	A320 (30 rows - 180 seats)	S7	120	2.0m	30	rp-3-groups	normal	723	723.0	0	972.0	4249.0
1739	A320 (30 rows - 180 seats)	S7	120	2.0m	30	rp-spread-4-groups	normal	705	705.0	0	680.0	3721.0
1740	A320 (30 rows - 180 seats)	S7	120	2.0m	30	rp-spread-5-groups	normal	707	707.0	0	528.0	2955.0
1741	A320 (30 rows - 180 seats)	S7	120	2.0m	30	rp-spread-6-groups	normal	703	703.0	0	395.0	2592.0
1742	A320 (30 rows - 180 seats)	S7	120	2.0m	30	rp-steep-4-groups	normal	717	717.0	0	732.0	3396.0
1743	A320 (30 rows - 180 seats)	S7	120	2.0m	30	rp-steep-5-groups	normal	697	697.0	0	400.0	2778.0
1744	A320 (30 rows - 180 seats)	S7	120	2.0m	30	rp-steep-6-groups	normal	705	705.0	0	429.0	2373.0
1745	A320 (30 rows - 180 seats)	S7	120	2.0m	30	rp-2-groups	normal	745	744.0	0	1985.0	5361.0
1746	A320 (30 rows - 180 seats)	S7	120	2.0m	30	rp-3-groups	normal	713	713.0	0	1038.0	4347.0
1747	A320 (30 rows - 180 seats)	S7	120	2.0m	30	rp-spread-4-groups	normal	715	715.0	0	622.0	3701.0
1748	A320 (30 rows - 180 seats)	S7	120	2.0m	30	rp-spread-5-groups	normal	703	703.0	0	443.0	3028.0
1749	A320 (30 rows - 180 seats)	S7	120	2.0m	30	rp-spread-6-groups	normal	707	708.0	0	365.0	2711.0
1750	A320 (30 rows - 180 seats)	S7	120	2.0m	30	rp-steep-4-groups	normal	721	721.0	0	698.0	3416.0
1751	A320 (30 rows - 180 seats)	S7	120	2.0m	30	rp-steep-5-groups	normal	699	699.0	0	389.0	2842.0
1752	A320 (30 rows - 180 seats)	S7	120	2.0m	30	rp-steep-6-groups	normal	703	702.0	0	332.0	2301.0
1753	A320 (30 rows - 180 seats)	S7	120	2.0m	30	rp-2-groups	normal	737	736.0	0	1701.0	5243.0
1754	A320 (30 rows - 180 seats)	S7	120	2.0m	30	rp-3-groups	normal	717	717.0	0	1046.0	3983.0
1755	A320 (30 rows - 180 seats)	S7	120	2.0m	30	rp-spread-4-groups	normal	715	714.0	0	708.0	3525.0
1756	A320 (30 rows - 180 seats)	S7	120	2.0m	30	rp-spread-5-groups	normal	711	711.0	0	392.0	3052.0
1758	A320 (30 rows - 180 seats)	S7	120	2.0m	30	rp-steep-4-groups	normal	703	702.0	0	616.0	3418.0
1757	A320 (30 rows - 180 seats)	S7	120	2.0m	30	rp-spread-6-groups	normal	705	706.0	0	422.0	2756.0
1759	A320 (30 rows - 180 seats)	S7	120	2.0m	30	rp-steep-5-groups	normal	701	701.0	0	403.0	2634.0
1760	A320 (30 rows - 180 seats)	S7	120	2.0m	30	rp-steep-6-groups	normal	697	697.0	0	385.0	2293.0
1761	A320 (30 rows - 180 seats)	S7	120	2.0m	30	rp-2-groups	normal	733	733.0	0	1743.0	5192.0
1762	A320 (30 rows - 180 seats)	S7	120	2.0m	30	rp-3-groups	normal	717	717.0	0	1114.0	4229.0
1763	A320 (30 rows - 180 seats)	S7	120	2.0m	30	rp-spread-4-groups	normal	709	708.0	0	630.0	3653.0
1765	A320 (30 rows - 180 seats)	S7	120	2.0m	30	rp-spread-6-groups	normal	699	699.0	0	379.0	2782.0
1766	A320 (30 rows - 180 seats)	S7	120	2.0m	30	rp-steep-4-groups	normal	707	707.0	0	620.0	3406.0
1764	A320 (30 rows - 180 seats)	S7	120	2.0m	30	rp-spread-5-groups	normal	707	707.0	0	496.0	3031.0
1768	A320 (30 rows - 180 seats)	S7	120	2.0m	30	rp-steep-6-groups	normal	699	699.0	0	352.0	2340.0
1769	A320 (30 rows - 180 seats)	S7	120	2.0m	30	rp-2-groups	normal	727	727.0	0	1685.0	5328.0
1767	A320 (30 rows - 180 seats)	S7	120	2.0m	30	rp-steep-5-groups	normal	707	707.0	0	437.0	2822.0
1771	A320 (30 rows - 180 seats)	S7	120	2.0m	30	rp-spread-4-groups	normal	707	707.0	0	650.0	3704.0
1770	A320 (30 rows - 180 seats)	S7	120	2.0m	30	rp-3-groups	normal	705	705.0	0	1044.0	4287.0
1772	A320 (30 rows - 180 seats)	S7	120	2.0m	30	rp-spread-5-groups	normal	703	703.0	0	430.0	2953.0
1773	A320 (30 rows - 180 seats)	S7	120	2.0m	30	rp-spread-6-groups	normal	701	701.0	0	369.0	2690.0
1775	A320 (30 rows - 180 seats)	S7	120	2.0m	30	rp-steep-5-groups	normal	713	713.0	0	542.0	2782.0
1776	A320 (30 rows - 180 seats)	S7	120	2.0m	30	rp-steep-6-groups	normal	701	701.0	0	384.0	2399.0
1777	A320 (30 rows - 180 seats)	S7	120	2.0m	30	rp-2-groups	normal	735	734.0	0	2061.0	5514.0
1774	A320 (30 rows - 180 seats)	S7	120	2.0m	30	rp-steep-4-groups	normal	701	701.0	0	538.0	3448.0
1778	A320 (30 rows - 180 seats)	S7	120	2.0m	30	rp-3-groups	normal	709	709.0	0	840.0	4053.0
1779	A320 (30 rows - 180 seats)	S7	120	2.0m	30	rp-spread-4-groups	normal	709	709.0	0	542.0	3655.0
1780	A320 (30 rows - 180 seats)	S7	120	2.0m	30	rp-spread-5-groups	normal	707	706.0	0	490.0	2955.0
1781	A320 (30 rows - 180 seats)	S7	120	2.0m	30	rp-spread-6-groups	normal	703	703.0	0	435.0	2726.0
1782	A320 (30 rows - 180 seats)	S7	120	2.0m	30	rp-steep-4-groups	normal	705	705.0	0	606.0	3416.0
1783	A320 (30 rows - 180 seats)	S7	120	2.0m	30	rp-steep-5-groups	normal	713	713.0	0	425.0	2826.0
1784	A320 (30 rows - 180 seats)	S7	120	2.0m	30	rp-steep-6-groups	normal	707	707.0	0	344.0	2375.0
1786	A320 (30 rows - 180 seats)	S7	120	2.0m	30	rp-3-groups	normal	715	714.0	0	820.0	4241.0
1787	A320 (30 rows - 180 seats)	S7	120	2.0m	30	rp-spread-4-groups	normal	713	713.0	0	546.0	3604.0
1785	A320 (30 rows - 180 seats)	S7	120	2.0m	30	rp-2-groups	normal	751	750.0	0	1759.0	5097.0
1788	A320 (30 rows - 180 seats)	S7	120	2.0m	30	rp-spread-5-groups	normal	709	709.0	0	428.0	3007.0
1789	A320 (30 rows - 180 seats)	S7	120	2.0m	30	rp-spread-6-groups	normal	709	710.0	0	401.0	2769.0
1791	A320 (30 rows - 180 seats)	S7	120	2.0m	30	rp-steep-5-groups	normal	707	708.0	0	500.0	2768.0
1790	A320 (30 rows - 180 seats)	S7	120	2.0m	30	rp-steep-4-groups	normal	719	719.0	0	790.0	3496.0
1793	A320 (30 rows - 180 seats)	S7	120	2.0m	30	rp-2-groups	normal	733	733.0	0	1999.0	5257.0
1792	A320 (30 rows - 180 seats)	S7	120	2.0m	30	rp-steep-6-groups	normal	705	705.0	0	424.0	2391.0
1794	A320 (30 rows - 180 seats)	S7	120	2.0m	30	rp-3-groups	normal	727	726.0	0	946.0	4193.0
1795	A320 (30 rows - 180 seats)	S7	120	2.0m	30	rp-spread-4-groups	normal	701	701.0	0	570.0	3590.0
1796	A320 (30 rows - 180 seats)	S7	120	2.0m	30	rp-spread-5-groups	normal	711	711.0	0	524.0	2921.0
1797	A320 (30 rows - 180 seats)	S7	120	2.0m	30	rp-spread-6-groups	normal	705	706.0	0	375.0	2654.0
1798	A320 (30 rows - 180 seats)	S7	120	2.0m	30	rp-steep-4-groups	normal	705	705.0	0	628.0	3490.0
1799	A320 (30 rows - 180 seats)	S7	120	2.0m	30	rp-steep-5-groups	normal	709	709.0	0	441.0	2746.0
1800	A320 (30 rows - 180 seats)	S7	120	2.0m	30	rp-steep-6-groups	normal	707	707.0	0	434.0	2349.0
1801	A320 (30 rows - 180 seats)	S7	120	2.0m	30	rp-2-groups	normal	745	745.0	0	1715.0	5053.0
1802	A320 (30 rows - 180 seats)	S7	120	2.0m	30	rp-3-groups	normal	731	730.0	0	792.0	4203.0
1803	A320 (30 rows - 180 seats)	S7	120	2.0m	30	rp-spread-4-groups	normal	709	708.0	0	600.0	3569.0
1804	A320 (30 rows - 180 seats)	S7	120	2.0m	30	rp-spread-5-groups	normal	715	715.0	0	524.0	3069.0
1805	A320 (30 rows - 180 seats)	S7	120	2.0m	30	rp-spread-6-groups	normal	703	704.0	0	378.0	2654.0
1806	A320 (30 rows - 180 seats)	S7	120	2.0m	30	rp-steep-4-groups	normal	709	709.0	0	728.0	3452.0
1807	A320 (30 rows - 180 seats)	S7	120	2.0m	30	rp-steep-5-groups	normal	707	707.0	0	467.0	2718.0
1808	A320 (30 rows - 180 seats)	S7	120	2.0m	30	rp-steep-6-groups	normal	701	701.0	0	402.0	2331.0
1809	A320 (30 rows - 180 seats)	S7	120	2.0m	30	rp-2-groups	normal	737	737.0	0	1905.0	5504.0
1810	A320 (30 rows - 180 seats)	S7	120	2.0m	30	rp-3-groups	normal	719	719.0	0	1000.0	4161.0
1811	A320 (30 rows - 180 seats)	S7	120	2.0m	30	rp-spread-4-groups	normal	717	717.0	0	542.0	3653.0
1812	A320 (30 rows - 180 seats)	S7	120	2.0m	30	rp-spread-5-groups	normal	705	705.0	0	465.0	2943.0
1813	A320 (30 rows - 180 seats)	S7	120	2.0m	30	rp-spread-6-groups	normal	697	697.0	0	347.0	2728.0
1814	A320 (30 rows - 180 seats)	S7	120	2.0m	30	rp-steep-4-groups	normal	715	715.0	0	620.0	3356.0
1815	A320 (30 rows - 180 seats)	S7	120	2.0m	30	rp-steep-5-groups	normal	703	703.0	0	537.0	2828.0
1816	A320 (30 rows - 180 seats)	S7	120	2.0m	30	rp-steep-6-groups	normal	705	705.0	0	333.0	2415.0
1817	A320 (30 rows - 180 seats)	S7	120	2.0m	30	rp-2-groups	normal	725	725.0	0	1769.0	5449.0
1818	A320 (30 rows - 180 seats)	S7	120	2.0m	30	rp-3-groups	normal	725	725.0	0	942.0	4191.0
1819	A320 (30 rows - 180 seats)	S7	120	2.0m	30	rp-spread-4-groups	normal	713	713.0	0	698.0	3699.0
1820	A320 (30 rows - 180 seats)	S7	120	2.0m	30	rp-spread-5-groups	normal	707	706.0	0	524.0	2921.0
1822	A320 (30 rows - 180 seats)	S7	120	2.0m	30	rp-steep-4-groups	normal	715	715.0	0	646.0	3420.0
1821	A320 (30 rows - 180 seats)	S7	120	2.0m	30	rp-spread-6-groups	normal	707	707.0	0	351.0	2577.0
1823	A320 (30 rows - 180 seats)	S7	120	2.0m	30	rp-steep-5-groups	normal	697	697.0	0	418.0	2760.0
1824	A320 (30 rows - 180 seats)	S7	120	2.0m	30	rp-steep-6-groups	normal	705	705.0	0	386.0	2417.0
1825	A320 (30 rows - 180 seats)	S7	120	2.0m	30	rp-2-groups	normal	745	745.0	0	1743.0	5201.0
1826	A320 (30 rows - 180 seats)	S7	120	2.0m	30	rp-3-groups	normal	729	729.0	0	1020.0	4019.0
1828	A320 (30 rows - 180 seats)	S7	120	2.0m	30	rp-spread-5-groups	normal	707	707.0	0	493.0	2887.0
1827	A320 (30 rows - 180 seats)	S7	120	2.0m	30	rp-spread-4-groups	normal	721	721.0	0	612.0	3544.0
1830	A320 (30 rows - 180 seats)	S7	120	2.0m	30	rp-steep-4-groups	normal	719	719.0	0	642.0	3198.0
1829	A320 (30 rows - 180 seats)	S7	120	2.0m	30	rp-spread-6-groups	normal	703	704.0	0	340.0	2628.0
1831	A320 (30 rows - 180 seats)	S7	120	2.0m	30	rp-steep-5-groups	normal	697	697.0	0	361.0	2760.0
1832	A320 (30 rows - 180 seats)	S7	120	2.0m	30	rp-steep-6-groups	normal	697	696.0	0	314.0	2473.0
1834	A320 (30 rows - 180 seats)	S7	120	2.0m	30	rp-3-groups	normal	713	713.0	0	976.0	4187.0
1833	A320 (30 rows - 180 seats)	S7	120	2.0m	30	rp-2-groups	normal	729	729.0	0	1615.0	5365.0
1835	A320 (30 rows - 180 seats)	S7	120	2.0m	30	rp-spread-4-groups	normal	715	715.0	0	634.0	3602.0
1837	A320 (30 rows - 180 seats)	S7	120	2.0m	30	rp-spread-6-groups	normal	707	707.0	0	392.0	2693.0
1839	A320 (30 rows - 180 seats)	S7	120	2.0m	30	rp-steep-5-groups	normal	713	713.0	0	463.0	2826.0
1838	A320 (30 rows - 180 seats)	S7	120	2.0m	30	rp-steep-4-groups	normal	709	708.0	0	606.0	3498.0
1836	A320 (30 rows - 180 seats)	S7	120	2.0m	30	rp-spread-5-groups	normal	701	701.0	0	413.0	2970.0
1840	A320 (30 rows - 180 seats)	S7	120	2.0m	30	rp-steep-6-groups	normal	703	703.0	0	384.0	2388.0
1841	A320 (30 rows - 180 seats)	S7	120	2.0m	30	rp-2-groups	normal	721	721.0	0	1625.0	5071.0
1842	A320 (30 rows - 180 seats)	S7	120	2.0m	30	rp-3-groups	normal	711	711.0	0	1000.0	4205.0
1843	A320 (30 rows - 180 seats)	S7	120	2.0m	30	rp-spread-4-groups	normal	703	703.0	0	578.0	3513.0
1844	A320 (30 rows - 180 seats)	S7	120	2.0m	30	rp-spread-5-groups	normal	707	707.0	0	444.0	3105.0
1845	A320 (30 rows - 180 seats)	S7	120	2.0m	30	rp-spread-6-groups	normal	711	711.0	0	391.0	2674.0
1846	A320 (30 rows - 180 seats)	S7	120	2.0m	30	rp-steep-4-groups	normal	701	701.0	0	586.0	3372.0
1848	A320 (30 rows - 180 seats)	S7	120	2.0m	30	rp-steep-6-groups	normal	701	701.0	0	292.0	2297.0
1849	A320 (30 rows - 180 seats)	S7	120	2.0m	30	rp-2-groups	normal	745	745.0	0	1425.0	5491.0
1850	A320 (30 rows - 180 seats)	S7	120	2.0m	30	rp-3-groups	normal	723	723.0	0	966.0	4041.0
1847	A320 (30 rows - 180 seats)	S7	120	2.0m	30	rp-steep-5-groups	normal	707	707.0	0	476.0	2676.0
1851	A320 (30 rows - 180 seats)	S7	120	2.0m	30	rp-spread-4-groups	normal	719	719.0	0	708.0	3577.0
1853	A320 (30 rows - 180 seats)	S7	120	2.0m	30	rp-spread-6-groups	normal	699	699.0	0	373.0	2694.0
1854	A320 (30 rows - 180 seats)	S7	120	2.0m	30	rp-steep-4-groups	normal	721	721.0	0	698.0	3550.0
1852	A320 (30 rows - 180 seats)	S7	120	2.0m	30	rp-spread-5-groups	normal	713	713.0	0	518.0	3059.0
1855	A320 (30 rows - 180 seats)	S7	120	2.0m	30	rp-steep-5-groups	normal	697	697.0	0	444.0	2796.0
1856	A320 (30 rows - 180 seats)	S7	120	2.0m	30	rp-steep-6-groups	normal	711	711.0	0	370.0	2383.0
1857	A320 (30 rows - 180 seats)	S7	120	2.0m	30	rp-2-groups	normal	747	747.0	0	1721.0	5356.0
1858	A320 (30 rows - 180 seats)	S7	120	2.0m	30	rp-3-groups	normal	711	711.0	0	776.0	4251.0
1859	A320 (30 rows - 180 seats)	S7	120	2.0m	30	rp-spread-4-groups	normal	701	701.0	0	586.0	3563.0
1860	A320 (30 rows - 180 seats)	S7	120	2.0m	30	rp-spread-5-groups	normal	709	709.0	0	496.0	2861.0
1862	A320 (30 rows - 180 seats)	S7	120	2.0m	30	rp-steep-4-groups	normal	711	711.0	0	618.0	3454.0
1861	A320 (30 rows - 180 seats)	S7	120	2.0m	30	rp-spread-6-groups	normal	705	706.0	0	454.0	2557.0
1863	A320 (30 rows - 180 seats)	S7	120	2.0m	30	rp-steep-5-groups	normal	709	709.0	0	552.0	2780.0
1864	A320 (30 rows - 180 seats)	S7	120	2.0m	30	rp-steep-6-groups	normal	697	697.0	0	385.0	2357.0
1865	A320 (30 rows - 180 seats)	S7	120	2.0m	30	rp-2-groups	normal	727	726.0	0	1817.0	5209.0
1866	A320 (30 rows - 180 seats)	S7	120	2.0m	30	rp-3-groups	normal	725	725.0	0	1104.0	4399.0
1867	A320 (30 rows - 180 seats)	S7	120	2.0m	30	rp-spread-4-groups	normal	719	718.0	0	708.0	3789.0
1868	A320 (30 rows - 180 seats)	S7	120	2.0m	30	rp-spread-5-groups	normal	713	712.0	0	519.0	2957.0
1869	A320 (30 rows - 180 seats)	S7	120	2.0m	30	rp-spread-6-groups	normal	707	708.0	0	369.0	2567.0
1870	A320 (30 rows - 180 seats)	S7	120	2.0m	30	rp-steep-4-groups	normal	707	707.0	0	587.0	3273.0
1871	A320 (30 rows - 180 seats)	S7	120	2.0m	30	rp-steep-5-groups	normal	713	713.0	0	460.0	2830.0
1872	A320 (30 rows - 180 seats)	S7	120	2.0m	30	rp-steep-6-groups	normal	697	697.0	0	368.0	2385.0
1873	A320 (30 rows - 180 seats)	S7	120	2.0m	30	rp-2-groups	normal	731	730.0	0	1967.0	5247.0
1875	A320 (30 rows - 180 seats)	S7	120	2.0m	30	rp-spread-4-groups	normal	707	707.0	0	660.0	3572.0
1874	A320 (30 rows - 180 seats)	S7	120	2.0m	30	rp-3-groups	normal	719	718.0	0	1050.0	4215.0
1876	A320 (30 rows - 180 seats)	S7	120	2.0m	30	rp-spread-5-groups	normal	701	701.0	0	449.0	2911.0
1878	A320 (30 rows - 180 seats)	S7	120	2.0m	30	rp-steep-4-groups	normal	703	703.0	0	588.0	3380.0
1877	A320 (30 rows - 180 seats)	S7	120	2.0m	30	rp-spread-6-groups	normal	707	707.0	0	386.0	2686.0
1879	A320 (30 rows - 180 seats)	S7	120	2.0m	30	rp-steep-5-groups	normal	707	708.0	0	432.0	2716.0
1880	A320 (30 rows - 180 seats)	S7	120	2.0m	30	rp-steep-6-groups	normal	701	701.0	0	349.0	2365.0
1881	A320 (30 rows - 180 seats)	S7	120	2.0m	30	rp-2-groups	normal	749	748.0	0	1717.0	4959.0
1882	A320 (30 rows - 180 seats)	S7	120	2.0m	30	rp-3-groups	normal	719	718.0	0	742.0	4259.0
1883	A320 (30 rows - 180 seats)	S7	120	2.0m	30	rp-spread-4-groups	normal	715	714.0	0	676.0	3459.0
1884	A320 (30 rows - 180 seats)	S7	120	2.0m	30	rp-spread-5-groups	normal	703	703.0	0	512.0	2973.0
1885	A320 (30 rows - 180 seats)	S7	120	2.0m	30	rp-spread-6-groups	normal	711	711.0	0	400.0	2618.0
1886	A320 (30 rows - 180 seats)	S7	120	2.0m	30	rp-steep-4-groups	normal	717	717.0	0	676.0	3282.0
1887	A320 (30 rows - 180 seats)	S7	120	2.0m	30	rp-steep-5-groups	normal	705	705.0	0	476.0	2710.0
1888	A320 (30 rows - 180 seats)	S7	120	2.0m	30	rp-steep-6-groups	normal	701	701.0	0	411.0	2389.0
1889	A320 (30 rows - 180 seats)	S7	120	2.0m	30	rp-2-groups	normal	741	740.0	0	1617.0	5369.0
1890	A320 (30 rows - 180 seats)	S7	120	2.0m	30	rp-3-groups	normal	725	724.0	0	978.0	4207.0
1891	A320 (30 rows - 180 seats)	S7	120	2.0m	30	rp-spread-4-groups	normal	703	703.0	0	676.0	3653.0
1892	A320 (30 rows - 180 seats)	S7	120	2.0m	30	rp-spread-5-groups	normal	705	704.0	0	402.0	3107.0
1893	A320 (30 rows - 180 seats)	S7	120	2.0m	30	rp-spread-6-groups	normal	709	709.0	0	354.0	2679.0
1894	A320 (30 rows - 180 seats)	S7	120	2.0m	30	rp-steep-4-groups	normal	713	713.0	0	682.0	3331.0
1895	A320 (30 rows - 180 seats)	S7	120	2.0m	30	rp-steep-5-groups	normal	709	709.0	0	495.0	2794.0
1896	A320 (30 rows - 180 seats)	S7	120	2.0m	30	rp-steep-6-groups	normal	703	703.0	0	366.0	2303.0
1897	A320 (30 rows - 180 seats)	S7	120	2.0m	30	rp-2-groups	normal	715	714.0	0	1785.0	5318.0
1898	A320 (30 rows - 180 seats)	S7	120	2.0m	30	rp-3-groups	normal	719	719.0	0	1042.0	4255.0
1900	A320 (30 rows - 180 seats)	S7	120	2.0m	30	rp-spread-5-groups	normal	711	711.0	0	561.0	3078.0
1902	A320 (30 rows - 180 seats)	S7	120	2.0m	30	rp-steep-4-groups	normal	713	712.0	0	656.0	3445.0
1901	A320 (30 rows - 180 seats)	S7	120	2.0m	30	rp-spread-6-groups	normal	703	704.0	0	319.0	2554.0
1903	A320 (30 rows - 180 seats)	S7	120	2.0m	30	rp-steep-5-groups	normal	713	713.0	0	522.0	2760.0
1899	A320 (30 rows - 180 seats)	S7	120	2.0m	30	rp-spread-4-groups	normal	717	717.0	0	662.0	3715.0
1904	A320 (30 rows - 180 seats)	S7	120	2.0m	30	rp-steep-6-groups	normal	701	701.0	0	331.0	2398.0
1905	A320 (30 rows - 180 seats)	S7	120	2.0m	30	rp-2-groups	normal	715	714.0	0	1353.0	5445.0
1906	A320 (30 rows - 180 seats)	S7	120	2.0m	30	rp-3-groups	normal	701	700.0	0	876.0	4167.0
1907	A320 (30 rows - 180 seats)	S7	120	2.0m	30	rp-spread-4-groups	normal	721	721.0	0	666.0	3427.0
1908	A320 (30 rows - 180 seats)	S7	120	2.0m	30	rp-spread-5-groups	normal	711	711.0	0	497.0	3020.0
1909	A320 (30 rows - 180 seats)	S7	120	2.0m	30	rp-spread-6-groups	normal	701	701.0	0	308.0	2643.0
1910	A320 (30 rows - 180 seats)	S7	120	2.0m	30	rp-steep-4-groups	normal	717	717.0	0	696.0	3338.0
1911	A320 (30 rows - 180 seats)	S7	120	2.0m	30	rp-steep-5-groups	normal	713	713.0	0	390.0	2730.0
1912	A320 (30 rows - 180 seats)	S7	120	2.0m	30	rp-steep-6-groups	normal	699	698.0	0	325.0	2279.0
1914	A320 (30 rows - 180 seats)	S7	120	2.0m	30	rp-3-groups	normal	701	701.0	0	694.0	4247.0
1913	A320 (30 rows - 180 seats)	S7	120	2.0m	30	rp-2-groups	normal	723	722.0	0	1635.0	5635.0
1915	A320 (30 rows - 180 seats)	S7	120	2.0m	30	rp-spread-4-groups	normal	703	703.0	0	598.0	3849.0
1916	A320 (30 rows - 180 seats)	S7	120	2.0m	30	rp-spread-5-groups	normal	697	697.0	0	440.0	3071.0
1917	A320 (30 rows - 180 seats)	S7	120	2.0m	30	rp-spread-6-groups	normal	705	706.0	0	371.0	2690.0
1918	A320 (30 rows - 180 seats)	S7	120	2.0m	30	rp-steep-4-groups	normal	717	717.0	0	692.0	3476.0
1920	A320 (30 rows - 180 seats)	S7	120	2.0m	30	rp-steep-6-groups	normal	697	697.0	0	308.0	2391.0
1919	A320 (30 rows - 180 seats)	S7	120	2.0m	30	rp-steep-5-groups	normal	701	701.0	0	464.0	2838.0
1921	A320 (30 rows - 180 seats)	S7	120	2.0m	30	rp-2-groups	normal	735	735.0	0	1801.0	5372.0
1922	A320 (30 rows - 180 seats)	S7	120	2.0m	30	rp-3-groups	normal	727	727.0	0	1178.0	4245.0
1923	A320 (30 rows - 180 seats)	S7	120	2.0m	30	rp-spread-4-groups	normal	721	721.0	0	624.0	3451.0
1924	A320 (30 rows - 180 seats)	S7	120	2.0m	30	rp-spread-5-groups	normal	705	705.0	0	410.0	3027.0
1925	A320 (30 rows - 180 seats)	S7	120	2.0m	30	rp-spread-6-groups	normal	705	705.0	0	345.0	2629.0
1926	A320 (30 rows - 180 seats)	S7	120	2.0m	30	rp-steep-4-groups	normal	713	713.0	0	630.0	3263.0
1927	A320 (30 rows - 180 seats)	S7	120	2.0m	30	rp-steep-5-groups	normal	709	709.0	0	527.0	2853.0
1929	A320 (30 rows - 180 seats)	S7	120	2.0m	30	rp-2-groups	normal	731	731.0	0	1717.0	5287.0
1930	A320 (30 rows - 180 seats)	S7	120	2.0m	30	rp-3-groups	normal	719	719.0	0	910.0	4167.0
1928	A320 (30 rows - 180 seats)	S7	120	2.0m	30	rp-steep-6-groups	normal	709	709.0	0	375.0	2367.0
1931	A320 (30 rows - 180 seats)	S7	120	2.0m	30	rp-spread-4-groups	normal	701	701.0	0	574.0	3502.0
1932	A320 (30 rows - 180 seats)	S7	120	2.0m	30	rp-spread-5-groups	normal	715	715.0	0	507.0	2923.0
1933	A320 (30 rows - 180 seats)	S7	120	2.0m	30	rp-spread-6-groups	normal	705	705.0	0	326.0	2590.0
1934	A320 (30 rows - 180 seats)	S7	120	2.0m	30	rp-steep-4-groups	normal	703	703.0	0	596.0	3375.0
1935	A320 (30 rows - 180 seats)	S7	120	2.0m	30	rp-steep-5-groups	normal	711	711.0	0	483.0	2836.0
1936	A320 (30 rows - 180 seats)	S7	120	2.0m	30	rp-steep-6-groups	normal	701	701.0	0	343.0	2445.0
1937	A320 (30 rows - 180 seats)	S7	120	2.0m	30	rp-2-groups	normal	729	729.0	0	1747.0	4988.0
1938	A320 (30 rows - 180 seats)	S7	120	2.0m	30	rp-3-groups	normal	731	731.0	0	1164.0	3905.0
1939	A320 (30 rows - 180 seats)	S7	120	2.0m	30	rp-spread-4-groups	normal	719	719.0	0	754.0	3675.0
1940	A320 (30 rows - 180 seats)	S7	120	2.0m	30	rp-spread-5-groups	normal	707	707.0	0	500.0	3208.0
1941	A320 (30 rows - 180 seats)	S7	120	2.0m	30	rp-spread-6-groups	normal	711	711.0	0	353.0	2664.0
1942	A320 (30 rows - 180 seats)	S7	120	2.0m	30	rp-steep-4-groups	normal	701	701.0	0	663.0	3630.0
1943	A320 (30 rows - 180 seats)	S7	120	2.0m	30	rp-steep-5-groups	normal	709	709.0	0	438.0	2926.0
1944	A320 (30 rows - 180 seats)	S7	120	2.0m	30	rp-steep-6-groups	normal	705	705.0	0	396.0	2273.0
1945	A320 (30 rows - 180 seats)	S7	120	2.0m	30	rp-2-groups	normal	745	744.0	0	1833.0	5664.0
1947	A320 (30 rows - 180 seats)	S7	120	2.0m	30	rp-spread-4-groups	normal	703	702.0	0	634.0	3615.0
1946	A320 (30 rows - 180 seats)	S7	120	2.0m	30	rp-3-groups	normal	725	725.0	0	958.0	4109.0
1948	A320 (30 rows - 180 seats)	S7	120	2.0m	30	rp-spread-5-groups	normal	697	697.0	0	507.0	3038.0
1949	A320 (30 rows - 180 seats)	S7	120	2.0m	30	rp-spread-6-groups	normal	703	703.0	0	327.0	2635.0
1950	A320 (30 rows - 180 seats)	S7	120	2.0m	30	rp-steep-4-groups	normal	715	715.0	0	632.0	3510.0
1951	A320 (30 rows - 180 seats)	S7	120	2.0m	30	rp-steep-5-groups	normal	705	705.0	0	516.0	2762.0
1952	A320 (30 rows - 180 seats)	S7	120	2.0m	30	rp-steep-6-groups	normal	705	705.0	0	390.0	2289.0
1953	A320 (30 rows - 180 seats)	S7	120	2.0m	30	rp-2-groups	normal	745	744.0	0	1665.0	5624.0
1954	A320 (30 rows - 180 seats)	S7	120	2.0m	30	rp-3-groups	normal	705	705.0	0	812.0	4157.0
1956	A320 (30 rows - 180 seats)	S7	120	2.0m	30	rp-spread-5-groups	normal	703	703.0	0	436.0	2980.0
1955	A320 (30 rows - 180 seats)	S7	120	2.0m	30	rp-spread-4-groups	normal	717	716.0	0	724.0	3725.0
1957	A320 (30 rows - 180 seats)	S7	120	2.0m	30	rp-spread-6-groups	normal	697	697.0	0	387.0	2638.0
1958	A320 (30 rows - 180 seats)	S7	120	2.0m	30	rp-steep-4-groups	normal	715	715.0	0	706.0	3406.0
1960	A320 (30 rows - 180 seats)	S7	120	2.0m	30	rp-steep-6-groups	normal	705	705.0	0	371.0	2319.0
1959	A320 (30 rows - 180 seats)	S7	120	2.0m	30	rp-steep-5-groups	normal	703	703.0	0	443.0	2758.0
1961	A320 (30 rows - 180 seats)	S7	120	2.0m	30	rp-2-groups	normal	745	745.0	0	1729.0	5155.0
1962	A320 (30 rows - 180 seats)	S7	120	2.0m	30	rp-3-groups	normal	719	719.0	0	854.0	4183.0
1963	A320 (30 rows - 180 seats)	S7	120	2.0m	30	rp-spread-4-groups	normal	721	721.0	0	766.0	3805.0
1965	A320 (30 rows - 180 seats)	S7	120	2.0m	30	rp-spread-6-groups	normal	703	703.0	0	341.0	2648.0
1966	A320 (30 rows - 180 seats)	S7	120	2.0m	30	rp-steep-4-groups	normal	721	721.0	0	698.0	3314.0
1967	A320 (30 rows - 180 seats)	S7	120	2.0m	30	rp-steep-5-groups	normal	707	707.0	0	466.0	2742.0
1964	A320 (30 rows - 180 seats)	S7	120	2.0m	30	rp-spread-5-groups	normal	701	701.0	0	380.0	3079.0
1968	A320 (30 rows - 180 seats)	S7	120	2.0m	30	rp-steep-6-groups	normal	699	699.0	0	407.0	2289.0
1969	A320 (30 rows - 180 seats)	S7	120	2.0m	30	rp-2-groups	normal	745	744.0	0	1901.0	5483.0
1970	A320 (30 rows - 180 seats)	S7	120	2.0m	30	rp-3-groups	normal	709	709.0	0	990.0	4105.0
1971	A320 (30 rows - 180 seats)	S7	120	2.0m	30	rp-spread-4-groups	normal	719	719.0	0	712.0	3671.0
1972	A320 (30 rows - 180 seats)	S7	120	2.0m	30	rp-spread-5-groups	normal	705	705.0	0	502.0	2871.0
1973	A320 (30 rows - 180 seats)	S7	120	2.0m	30	rp-spread-6-groups	normal	697	697.0	0	364.0	2628.0
1974	A320 (30 rows - 180 seats)	S7	120	2.0m	30	rp-steep-4-groups	normal	719	719.0	0	622.0	3585.0
1976	A320 (30 rows - 180 seats)	S7	120	2.0m	30	rp-steep-6-groups	normal	705	705.0	0	386.0	2329.0
1975	A320 (30 rows - 180 seats)	S7	120	2.0m	30	rp-steep-5-groups	normal	701	701.0	0	494.0	2668.0
1977	A320 (30 rows - 180 seats)	S7	120	2.0m	30	rp-2-groups	normal	747	747.0	0	1997.0	5147.0
1978	A320 (30 rows - 180 seats)	S7	120	2.0m	30	rp-3-groups	normal	705	705.0	0	788.0	4135.0
1979	A320 (30 rows - 180 seats)	S7	120	2.0m	30	rp-spread-4-groups	normal	699	699.0	0	642.0	3625.0
1980	A320 (30 rows - 180 seats)	S7	120	2.0m	30	rp-spread-5-groups	normal	711	711.0	0	466.0	2801.0
1981	A320 (30 rows - 180 seats)	S7	120	2.0m	30	rp-spread-6-groups	normal	705	706.0	0	369.0	2602.0
1982	A320 (30 rows - 180 seats)	S7	120	2.0m	30	rp-steep-4-groups	normal	703	703.0	0	712.0	3466.0
1983	A320 (30 rows - 180 seats)	S7	120	2.0m	30	rp-steep-5-groups	normal	703	703.0	0	382.0	2796.0
1986	A320 (30 rows - 180 seats)	S7	120	2.0m	30	rp-3-groups	normal	729	729.0	0	1146.0	4243.0
1985	A320 (30 rows - 180 seats)	S7	120	2.0m	30	rp-2-groups	normal	727	726.0	0	1477.0	5222.0
1984	A320 (30 rows - 180 seats)	S7	120	2.0m	30	rp-steep-6-groups	normal	707	707.0	0	414.0	2459.0
1987	A320 (30 rows - 180 seats)	S7	120	2.0m	30	rp-spread-4-groups	normal	715	714.0	0	760.0	3651.0
1988	A320 (30 rows - 180 seats)	S7	120	2.0m	30	rp-spread-5-groups	normal	707	707.0	0	468.0	3048.0
1989	A320 (30 rows - 180 seats)	S7	120	2.0m	30	rp-spread-6-groups	normal	697	697.0	0	360.0	2564.0
1990	A320 (30 rows - 180 seats)	S7	120	2.0m	30	rp-steep-4-groups	normal	713	713.0	0	707.0	3163.0
1991	A320 (30 rows - 180 seats)	S7	120	2.0m	30	rp-steep-5-groups	normal	709	709.0	0	519.0	2782.0
1992	A320 (30 rows - 180 seats)	S7	120	2.0m	30	rp-steep-6-groups	normal	703	702.0	0	403.0	2345.0
1993	A320 (30 rows - 180 seats)	S7	120	2.0m	30	rp-2-groups	normal	733	732.0	0	1555.0	5410.0
1994	A320 (30 rows - 180 seats)	S7	120	2.0m	30	rp-3-groups	normal	727	727.0	0	814.0	4033.0
1995	A320 (30 rows - 180 seats)	S7	120	2.0m	30	rp-spread-4-groups	normal	715	714.0	0	684.0	3528.0
1996	A320 (30 rows - 180 seats)	S7	120	2.0m	30	rp-spread-5-groups	normal	709	709.0	0	496.0	3123.0
1997	A320 (30 rows - 180 seats)	S7	120	2.0m	30	rp-spread-6-groups	normal	707	708.0	0	413.0	2586.0
1998	A320 (30 rows - 180 seats)	S7	120	2.0m	30	rp-steep-4-groups	normal	707	707.0	0	606.0	3372.0
1999	A320 (30 rows - 180 seats)	S7	120	2.0m	30	rp-steep-5-groups	normal	713	713.0	0	465.0	2704.0
[truncated: 78,001 more rows]
