# Supplementary material for: Adapting the reverse pyramid airplane boarding method for social distancing in times of COVID-19
Source: PLoS One. 2020 Nov 4;15(11):e0242131. doi: 10.1371/journal.pone.0242131 (PMC7641653; doi:10.1371/journal.pone.0242131)
Supplement: S16 File — (XML) [file pone.0242131.s032.xml]

<experiment name="1.0m-S2" repetitions="10000" sequentialRunOrder="false" runMetricsEveryStep="false">
  <setup>setup</setup>
  <go>go</go>
  <metric>ticks</metric>
  <metric>total-seating-interference-type-3-no</metric>
  <metric>risk-aisle-seats</metric>
  <metric>risk-window-seats</metric>
  <enumeratedValueSet variable="Airplane-model">
    <value value="&quot;A320 (30 rows - 180 seats)&quot;"/>
  </enumeratedValueSet>
  <enumeratedValueSet variable="Situation">
    <value value="&quot;S2&quot;"/>
  </enumeratedValueSet>
  <enumeratedValueSet variable="Passenger-number">
    <value value="120"/>
  </enumeratedValueSet>
  <enumeratedValueSet variable="Aisle-distancing">
    <value value="&quot;1.0m&quot;"/>
  </enumeratedValueSet>
  <enumeratedValueSet variable="Number-of-seat-rows">
    <value value="30"/>
  </enumeratedValueSet>
  <enumeratedValueSet variable="Seat-allocation-method">
    <value value="&quot;rp-2-groups&quot;"/>
    <value value="&quot;rp-3-groups&quot;"/>
    <value value="&quot;rp-spread-4-groups&quot;"/>
    <value value="&quot;rp-spread-5-groups&quot;"/>
    <value value="&quot;rp-spread-6-groups&quot;"/>
    <value value="&quot;rp-steep-4-groups&quot;"/>
    <value value="&quot;rp-steep-5-groups&quot;"/>
    <value value="&quot;rp-steep-6-groups&quot;"/>
  </enumeratedValueSet>
  <enumeratedValueSet variable="simulation-mode">
    <value value="&quot;normal&quot;"/>
  </enumeratedValueSet>
</experiment>
